# Supplementary material for: Screening of ester-forming and hydrolyzing enzymes linked to pheromone production in Ips typographus (Linnaeus, 1758)
Source: BMC Genomics. 2026 Mar 24;27:431. doi: 10.1186/s12864-026-12773-0 (PMC13134222; doi:10.1186/s12864-026-12773-0)
Supplement: Supplementary file 3 — Supplementary Material 3. [file 12864_2026_12773_MOESM3_ESM.xlsx]

## Sheet: DESeq2_results-esterases-PRJNA9
Bioproject	gene	contrast	baseMean	log2FoldChange	lfcSE	pvalue	padj		contrast-OL		group	new_name	description
PRJNA934749	Ityp-CE18	Female JHIII Midgut vs F_MG_A	3.625	-0.011518	0.192974	0.750859	NA		F_MG_J vs F_MG_A		F_FB_F	FFFb	Female Fed Fatbody
PRJNA934749	Ityp-CE17	Female JHIII Midgut vs F_MG_A	167	-0.0557355	0.186698	0.278799	0.615664		F_MG_J vs F_MG_A		F_FB_G	FIFb	Female Immature Fatbody
PRJNA934749	Ityp-CE20	Female JHIII Midgut vs F_MG_A	3287.69	-0.0343243	0.189359	0.433538	0.70681		F_MG_J vs F_MG_A		F_MG_A	FAMg	Female Acetone Midgut
PRJNA934749	Ityp-CE12	Female JHIII Midgut vs F_MG_A	683.875	0.0166051	0.156491	0.8025	0.906242		F_MG_J vs F_MG_A		F_MG_G	FIMg	Female Immature Midgut
PRJNA934749	Ityp-CE13	Female JHIII Midgut vs F_MG_A	3581.81	0.0860882	0.191567	0.144463	0.520415		F_MG_J vs F_MG_A		F_MG_J	FJMg	Female JHIII Midgut
PRJNA934749	Ityp-CE9	Female JHIII Midgut vs F_MG_A	2140.12	0.042785	0.166027	0.477591	0.730312		F_MG_J vs F_MG_A		L1_WB	L1Wb	Larvae L1 whole body
PRJNA934749	Ityp-CE11	Female JHIII Midgut vs F_MG_A	3651.5	-0.0157929	0.159172	0.804418	0.906977		F_MG_J vs F_MG_A		M_FB_F	MFFb	Male Fed Fatbody
PRJNA934749	Ityp-CE8	Female JHIII Midgut vs F_MG_A	846.688	-0.0696731	0.150684	0.350213	0.659632		F_MG_J vs F_MG_A		M_FB_G	MIFb	Male Immature Fatbody
PRJNA934749	Ityp-CE7	Female JHIII Midgut vs F_MG_A	3448.19	-0.0247721	0.155253	0.715219	0.864567		F_MG_J vs F_MG_A		M_MG_A	MAMg	Male Acetone Midgut
PRJNA934749	Ityp-LIP2	Female JHIII Midgut vs F_MG_A	15.9375	-0.0698855	0.202245	0.176047	0.54651		F_MG_J vs F_MG_A		M_MG_F	MFMg	Male Fed Midgut
PRJNA934749	Ityp-CE23	Female JHIII Midgut vs F_MG_A	4099.81	0.101548	0.15103	0.189996	0.553527		F_MG_J vs F_MG_A		M_MG_G	MIMg	Male Immature Midgut
PRJNA934749	Ityp-CE24	Female JHIII Midgut vs F_MG_A	2885.12	0.203844	0.157886	0.0193106	0.211497		F_MG_J vs F_MG_A		M_MG_J	MJMg	Male JHIII Midgut
PRJNA934749	Ityp-CE22	Female JHIII Midgut vs F_MG_A	12232.8	-0.124091	0.195716	0.0692241	0.392008		F_MG_J vs F_MG_A
PRJNA934749	Ityp-CE19	Female JHIII Midgut vs F_MG_A	36.0625	0.10591	0.221907	0.0771939	0.408259		F_MG_J vs F_MG_A
PRJNA934749	Ityp-CE16	Female JHIII Midgut vs F_MG_A	84006.3	0.0379212	0.152556	0.592656	0.790208		F_MG_J vs F_MG_A
PRJNA934749	Ityp-CE1-2	Female JHIII Midgut vs F_MG_A	789.812	0.0130998	0.162501	0.82789	0.918683		F_MG_J vs F_MG_A
PRJNA934749	Ityp-CE3	Female JHIII Midgut vs F_MG_A	1465.81	-0.132575	0.192073	0.0615553	0.369945		F_MG_J vs F_MG_A
PRJNA934749	Ityp-CE14	Female JHIII Midgut vs F_MG_A	9.1875	-0.0900039	0.312092	0.059186	NA		F_MG_J vs F_MG_A
PRJNA934749	Ityp-CE15	Female JHIII Midgut vs F_MG_A	196.25	-0.0121647	0.204507	0.70335	0.858024		F_MG_J vs F_MG_A
PRJNA934749	Ityp-LIP1	Female JHIII Midgut vs F_MG_A	10.875	0.0449787	0.196882	0.314003	0.637639		F_MG_J vs F_MG_A
PRJNA934749	Ityp-CE4	Female JHIII Midgut vs F_MG_A	2341.31	-0.117076	0.169948	0.106789	0.462807		F_MG_J vs F_MG_A
PRJNA934749	Ityp-CE21	Female JHIII Midgut vs F_MG_A	515.938	0.0397959	0.156712	0.556707	0.773172		F_MG_J vs F_MG_A
PRJNA934749	Ityp-CE10	Female JHIII Midgut vs F_MG_A	303.062	0.101659	0.235842	0.0760103	0.404757		F_MG_J vs F_MG_A
PRJNA934749	Ityp-CE5	Female JHIII Midgut vs F_MG_A	7724.75	-0.0654137	0.150184	0.380012	0.677333		F_MG_J vs F_MG_A
PRJNA934749	Ityp-CE6	Female JHIII Midgut vs F_MG_A	5830.69	-0.046012	0.154691	0.510092	0.747269		F_MG_J vs F_MG_A
Bioproject	gene	contrast	baseMean	log2FoldChange	lfcSE	pvalue	padj		contrast
PRJNA934749	Ityp-CE18	Male Acetone Midgut vs F_MG_A	3.625	-0.128518	0.416454	0.390372	0.61893		M_MG_A vs F_MG_A
PRJNA934749	Ityp-CE17	Male Acetone Midgut vs F_MG_A	167	0.325679	0.385877	0.0914177	0.261734		M_MG_A vs F_MG_A
PRJNA934749	Ityp-CE20	Male Acetone Midgut vs F_MG_A	3287.69	-4.49223	0.77422	1.3651e-10	8.34616e-09		M_MG_A vs F_MG_A
PRJNA934749	Ityp-CE12	Male Acetone Midgut vs F_MG_A	683.875	-0.122916	0.258734	0.481861	0.693384		M_MG_A vs F_MG_A
PRJNA934749	Ityp-CE13	Male Acetone Midgut vs F_MG_A	3581.81	0.707621	0.486706	0.00432887	0.0309676		M_MG_A vs F_MG_A
PRJNA934749	Ityp-CE9	Male Acetone Midgut vs F_MG_A	2140.12	-0.479414	0.356758	0.0229691	0.104338		M_MG_A vs F_MG_A
PRJNA934749	Ityp-CE11	Male Acetone Midgut vs F_MG_A	3651.5	0.0850275	0.265806	0.626859	0.797297		M_MG_A vs F_MG_A
PRJNA934749	Ityp-CE8	Male Acetone Midgut vs F_MG_A	846.688	0.0638651	0.220412	0.693816	0.837292		M_MG_A vs F_MG_A
PRJNA934749	Ityp-CE7	Male Acetone Midgut vs F_MG_A	3448.19	-0.0822726	0.248485	0.63128	0.799094		M_MG_A vs F_MG_A
PRJNA934749	Ityp-LIP2	Male Acetone Midgut vs F_MG_A	15.9375	-2.59779	0.892005	1.56277e-05	0.000336765		M_MG_A vs F_MG_A
PRJNA934749	Ityp-CE23	Male Acetone Midgut vs F_MG_A	4099.81	0.474116	0.249667	0.0114525	0.0632535		M_MG_A vs F_MG_A
PRJNA934749	Ityp-CE24	Male Acetone Midgut vs F_MG_A	2885.12	0.5486	0.215381	0.0018078	0.0162212		M_MG_A vs F_MG_A
PRJNA934749	Ityp-CE22	Male Acetone Midgut vs F_MG_A	12232.8	0.366843	0.321038	0.0636448	0.207338		M_MG_A vs F_MG_A
PRJNA934749	Ityp-CE19	Male Acetone Midgut vs F_MG_A	36.0625	0.415273	0.402152	0.0433067	0.160644		M_MG_A vs F_MG_A
PRJNA934749	Ityp-CE16	Male Acetone Midgut vs F_MG_A	84006.3	0.982538	0.350261	3.81142e-05	0.000713184		M_MG_A vs F_MG_A
PRJNA934749	Ityp-CE1-2	Male Acetone Midgut vs F_MG_A	789.812	-0.151977	0.288209	0.397892	0.625352		M_MG_A vs F_MG_A
PRJNA934749	Ityp-CE3	Male Acetone Midgut vs F_MG_A	1465.81	-0.119641	0.269086	0.497784	0.705268		M_MG_A vs F_MG_A
PRJNA934749	Ityp-CE14	Male Acetone Midgut vs F_MG_A	9.1875	-0.18367	0.449174	0.239115	0.467907		M_MG_A vs F_MG_A
PRJNA934749	Ityp-CE15	Male Acetone Midgut vs F_MG_A	196.25	0.0161739	0.413141	0.903033	0.953635		M_MG_A vs F_MG_A
PRJNA934749	Ityp-LIP1	Male Acetone Midgut vs F_MG_A	10.875	0.183624	0.382913	0.278058	0.512812		M_MG_A vs F_MG_A
PRJNA934749	Ityp-CE4	Male Acetone Midgut vs F_MG_A	2341.31	-0.21882	0.261835	0.221983	0.446684		M_MG_A vs F_MG_A
PRJNA934749	Ityp-CE21	Male Acetone Midgut vs F_MG_A	515.938	0.269092	0.274474	0.144772	0.344999		M_MG_A vs F_MG_A
PRJNA934749	Ityp-CE10	Male Acetone Midgut vs F_MG_A	303.062	-0.265316	0.375322	0.150539	0.353267		M_MG_A vs F_MG_A
PRJNA934749	Ityp-CE5	Male Acetone Midgut vs F_MG_A	7724.75	-0.0105346	0.218102	0.947859	0.978663		M_MG_A vs F_MG_A
PRJNA934749	Ityp-CE6	Male Acetone Midgut vs F_MG_A	5830.69	0.208445	0.256516	0.239931	0.468981		M_MG_A vs F_MG_A
Bioproject	gene	contrast	baseMean	log2FoldChange	lfcSE	pvalue	padj		contrast
PRJNA934749	Ityp-CE18	Male JHIII Midgut vs F_MG_A	3.625	0.0989771	0.4037	0.52586	0.728122		M_MG_J vs F_MG_A
PRJNA934749	Ityp-CE17	Male JHIII Midgut vs F_MG_A	167	0.23389	0.371707	0.194532	0.409903		M_MG_J vs F_MG_A
PRJNA934749	Ityp-CE20	Male JHIII Midgut vs F_MG_A	3287.69	-4.93215	0.770022	2.05145e-12	1.18717e-10		M_MG_J vs F_MG_A
PRJNA934749	Ityp-CE12	Male JHIII Midgut vs F_MG_A	683.875	0.00952991	0.236669	0.950043	0.985919		M_MG_J vs F_MG_A
PRJNA934749	Ityp-CE13	Male JHIII Midgut vs F_MG_A	3581.81	0.838622	0.551194	0.00348792	0.0225361		M_MG_J vs F_MG_A
PRJNA934749	Ityp-CE9	Male JHIII Midgut vs F_MG_A	2140.12	0.243838	0.314684	0.17032	0.376377		M_MG_J vs F_MG_A
PRJNA934749	Ityp-CE11	Male JHIII Midgut vs F_MG_A	3651.5	0.0604464	0.250808	0.697865	0.84127		M_MG_J vs F_MG_A
PRJNA934749	Ityp-CE8	Male JHIII Midgut vs F_MG_A	846.688	0.131475	0.219125	0.380387	0.607776		M_MG_J vs F_MG_A
PRJNA934749	Ityp-CE7	Male JHIII Midgut vs F_MG_A	3448.19	0.15723	0.250994	0.325422	0.558022		M_MG_J vs F_MG_A
PRJNA934749	Ityp-LIP2	Male JHIII Midgut vs F_MG_A	15.9375	-0.898155	0.726137	0.00503394	0.0300548		M_MG_J vs F_MG_A
PRJNA934749	Ityp-CE23	Male JHIII Midgut vs F_MG_A	4099.81	0.734918	0.288867	0.000502611	0.00457747		M_MG_J vs F_MG_A
PRJNA934749	Ityp-CE24	Male JHIII Midgut vs F_MG_A	2885.12	1.12895	0.238891	4.3115e-08	1.22834e-06		M_MG_J vs F_MG_A
PRJNA934749	Ityp-CE22	Male JHIII Midgut vs F_MG_A	12232.8	-0.286574	0.319113	0.117116	0.296013		M_MG_J vs F_MG_A
PRJNA934749	Ityp-CE19	Male JHIII Midgut vs F_MG_A	36.0625	0.663793	0.540609	0.0109042	0.0552723		M_MG_J vs F_MG_A
PRJNA934749	Ityp-CE16	Male JHIII Midgut vs F_MG_A	84006.3	0.525707	0.314447	0.00992845	0.0511903		M_MG_J vs F_MG_A
PRJNA934749	Ityp-CE1-2	Male JHIII Midgut vs F_MG_A	789.812	-0.0355248	0.262908	0.820922	0.915422		M_MG_J vs F_MG_A
PRJNA934749	Ityp-CE3	Male JHIII Midgut vs F_MG_A	1465.81	0.163886	0.270488	0.318554	0.550357		M_MG_J vs F_MG_A
PRJNA934749	Ityp-CE14	Male JHIII Midgut vs F_MG_A	9.1875	-0.134095	0.439118	0.398537	0.622506		M_MG_J vs F_MG_A
PRJNA934749	Ityp-CE15	Male JHIII Midgut vs F_MG_A	196.25	0.0370691	0.433493	0.797587	0.903653		M_MG_J vs F_MG_A
PRJNA934749	Ityp-LIP1	Male JHIII Midgut vs F_MG_A	10.875	0.170379	0.392047	0.314003	0.545781		M_MG_J vs F_MG_A
PRJNA934749	Ityp-CE4	Male JHIII Midgut vs F_MG_A	2341.31	-0.0143285	0.227853	0.923919	0.969409		M_MG_J vs F_MG_A
PRJNA934749	Ityp-CE21	Male JHIII Midgut vs F_MG_A	515.938	0.0314795	0.233625	0.835495	0.923076		M_MG_J vs F_MG_A
PRJNA934749	Ityp-CE10	Male JHIII Midgut vs F_MG_A	303.062	0.173917	0.355549	0.309835	0.54052		M_MG_J vs F_MG_A
PRJNA934749	Ityp-CE5	Male JHIII Midgut vs F_MG_A	7724.75	0.15635	0.223622	0.304266	0.533654		M_MG_J vs F_MG_A
PRJNA934749	Ityp-CE6	Male JHIII Midgut vs F_MG_A	5830.69	0.195186	0.252365	0.229169	0.451711		M_MG_J vs F_MG_A
Bioproject	gene	contrast	baseMean	log2FoldChange	lfcSE	pvalue	padj		contrast
PRJNA934749	Ityp-CE18	Male JHIII Midgut vs Male Acetone Midgut	3.625	0.0530591	0.257938	0.140131	NA		M_MG_J vs M_MG_A
PRJNA934749	Ityp-CE17	Male JHIII Midgut vs Male Acetone Midgut	167	-0.00992439	0.127301	0.69582	0.951086		M_MG_J vs M_MG_A
PRJNA934749	Ityp-CE20	Male JHIII Midgut vs Male Acetone Midgut	3287.69	-0.0165786	0.1529	0.538864	0.906296		M_MG_J vs M_MG_A
PRJNA934749	Ityp-CE12	Male JHIII Midgut vs Male Acetone Midgut	683.875	0.0177421	0.105786	0.443699	0.869308		M_MG_J vs M_MG_A
PRJNA934749	Ityp-CE13	Male JHIII Midgut vs Male Acetone Midgut	3581.81	0.00160718	0.11044	0.945809	0.995226		M_MG_J vs M_MG_A
PRJNA934749	Ityp-CE9	Male JHIII Midgut vs Male Acetone Midgut	2140.12	0.982809	0.63919	0.000267679	0.0117881		M_MG_J vs M_MG_A
PRJNA934749	Ityp-CE11	Male JHIII Midgut vs Male Acetone Midgut	3651.5	-0.00204279	0.0911249	0.921973	0.994093		M_MG_J vs M_MG_A
PRJNA934749	Ityp-CE8	Male JHIII Midgut vs Male Acetone Midgut	846.688	0.0085586	0.0772941	0.628731	0.933633		M_MG_J vs M_MG_A
PRJNA934749	Ityp-CE7	Male JHIII Midgut vs Male Acetone Midgut	3448.19	0.0501802	0.160709	0.143388	0.59621		M_MG_J vs M_MG_A
PRJNA934749	Ityp-LIP2	Male JHIII Midgut vs Male Acetone Midgut	15.9375	0.0702411	0.258595	0.0942276	0.499694		M_MG_J vs M_MG_A
PRJNA934749	Ityp-CE23	Male JHIII Midgut vs Male Acetone Midgut	4099.81	0.0195867	0.0945505	0.34165	0.80382		M_MG_J vs M_MG_A
PRJNA934749	Ityp-CE24	Male JHIII Midgut vs Male Acetone Midgut	2885.12	0.164988	0.243266	0.0183542	0.224641		M_MG_J vs M_MG_A
PRJNA934749	Ityp-CE22	Male JHIII Midgut vs Male Acetone Midgut	12232.8	-0.76136	0.584478	0.000622529	0.022392		M_MG_J vs M_MG_A
PRJNA934749	Ityp-CE19	Male JHIII Midgut vs Male Acetone Midgut	36.0625	0.0135329	0.124783	0.595616	0.92926		M_MG_J vs M_MG_A
PRJNA934749	Ityp-CE16	Male JHIII Midgut vs Male Acetone Midgut	84006.3	-0.0542551	0.162371	0.123481	0.564039		M_MG_J vs M_MG_A
PRJNA934749	Ityp-CE1-2	Male JHIII Midgut vs Male Acetone Midgut	789.812	0.0149262	0.111635	0.535888	0.905829		M_MG_J vs M_MG_A
PRJNA934749	Ityp-CE3	Male JHIII Midgut vs Male Acetone Midgut	1465.81	0.0703299	0.1984	0.0938614	0.499119		M_MG_J vs M_MG_A
PRJNA934749	Ityp-CE14	Male JHIII Midgut vs Male Acetone Midgut	9.1875	0.00854861	0.168808	0.737484	0.963047		M_MG_J vs M_MG_A
PRJNA934749	Ityp-CE15	Male JHIII Midgut vs Male Acetone Midgut	196.25	0.00332626	0.178473	0.892895	0.990675		M_MG_J vs M_MG_A
PRJNA934749	Ityp-LIP1	Male JHIII Midgut vs Male Acetone Midgut	10.875	-0.0019887	0.138113	0.93748	0.994515		M_MG_J vs M_MG_A
PRJNA934749	Ityp-CE4	Male JHIII Midgut vs Male Acetone Midgut	2341.31	0.0302028	0.125331	0.26026	0.741115		M_MG_J vs M_MG_A
PRJNA934749	Ityp-CE21	Male JHIII Midgut vs Male Acetone Midgut	515.938	-0.0369935	0.139257	0.211067	0.688559		M_MG_J vs M_MG_A
PRJNA934749	Ityp-CE10	Male JHIII Midgut vs Male Acetone Midgut	303.062	0.20925	0.449973	0.0142016	0.193034		M_MG_J vs M_MG_A
PRJNA934749	Ityp-CE5	Male JHIII Midgut vs Male Acetone Midgut	7724.75	0.0258717	0.109534	0.274515	0.751956		M_MG_J vs M_MG_A
PRJNA934749	Ityp-CE6	Male JHIII Midgut vs Male Acetone Midgut	5830.69	0.000506598	0.0790503	0.978185	1		M_MG_J vs M_MG_A
Bioproject	gene	contrast	baseMean	log2FoldChange	lfcSE	pvalue	padj		contrast
PRJNA934749	Ityp-CE18	Male JHIII Midgut vs Female JHIII Midgut	3.625	0.167819	0.446846	0.343008	0.56533		M_MG_J vs F_MG_J
PRJNA934749	Ityp-CE17	Male JHIII Midgut vs Female JHIII Midgut	167	0.59543	0.524804	0.0173781	0.0735016		M_MG_J vs F_MG_J
PRJNA934749	Ityp-CE20	Male JHIII Midgut vs Female JHIII Midgut	3287.69	-4.45907	0.791821	4.1193e-10	1.5621e-08		M_MG_J vs F_MG_J
PRJNA934749	Ityp-CE12	Male JHIII Midgut vs Female JHIII Midgut	683.875	-0.0360959	0.26631	0.851299	0.930825		M_MG_J vs F_MG_J
PRJNA934749	Ityp-CE13	Male JHIII Midgut vs Female JHIII Midgut	3581.81	0.298349	0.345759	0.143777	0.324894		M_MG_J vs F_MG_J
PRJNA934749	Ityp-CE9	Male JHIII Midgut vs Female JHIII Midgut	2140.12	0.12947	0.297912	0.508606	0.712356		M_MG_J vs F_MG_J
PRJNA934749	Ityp-CE11	Male JHIII Midgut vs Female JHIII Midgut	3651.5	0.123959	0.279624	0.524883	0.72465		M_MG_J vs F_MG_J
PRJNA934749	Ityp-CE8	Male JHIII Midgut vs Female JHIII Midgut	846.688	0.342734	0.243612	0.070103	0.200751		M_MG_J vs F_MG_J
PRJNA934749	Ityp-CE7	Male JHIII Midgut vs Female JHIII Midgut	3448.19	0.263907	0.269197	0.177586	0.372576		M_MG_J vs F_MG_J
PRJNA934749	Ityp-LIP2	Male JHIII Midgut vs Female JHIII Midgut	15.9375	-0.299012	0.413609	0.140264	0.319648		M_MG_J vs F_MG_J
PRJNA934749	Ityp-CE23	Male JHIII Midgut vs Female JHIII Midgut	4099.81	0.405255	0.236418	0.0300876	0.109574		M_MG_J vs F_MG_J
PRJNA934749	Ityp-CE24	Male JHIII Midgut vs Female JHIII Midgut	2885.12	0.5499	0.211295	0.00169487	0.0117185		M_MG_J vs F_MG_J
PRJNA934749	Ityp-CE22	Male JHIII Midgut vs Female JHIII Midgut	12232.8	0.0486247	0.287784	0.802615	0.902259		M_MG_J vs F_MG_J
PRJNA934749	Ityp-CE19	Male JHIII Midgut vs Female JHIII Midgut	36.0625	0.15257	0.332462	0.43176	0.64948		M_MG_J vs F_MG_J
PRJNA934749	Ityp-CE16	Male JHIII Midgut vs Female JHIII Midgut	84006.3	0.403425	0.266437	0.0410205	0.137076		M_MG_J vs F_MG_J
PRJNA934749	Ityp-CE1-2	Male JHIII Midgut vs Female JHIII Midgut	789.812	-0.0865419	0.29307	0.657212	0.816249		M_MG_J vs F_MG_J
PRJNA934749	Ityp-CE3	Male JHIII Midgut vs Female JHIII Midgut	1465.81	0.665875	0.372839	0.00414796	0.0242986		M_MG_J vs F_MG_J
PRJNA934749	Ityp-CE14	Male JHIII Midgut vs Female JHIII Midgut	9.1875	0.186583	0.484772	0.290655	0.508574		M_MG_J vs F_MG_J
PRJNA934749	Ityp-CE15	Male JHIII Midgut vs Female JHIII Midgut	196.25	0.102432	0.470694	0.523961	0.72413		M_MG_J vs F_MG_J
PRJNA934749	Ityp-LIP1	Male JHIII Midgut vs Female JHIII Midgut	10.875	1.63564e-15	0.366464	1	1		M_MG_J vs F_MG_J
PRJNA934749	Ityp-CE4	Male JHIII Midgut vs Female JHIII Midgut	2341.31	0.297514	0.268063	0.129191	0.301689		M_MG_J vs F_MG_J
PRJNA934749	Ityp-CE21	Male JHIII Midgut vs Female JHIII Midgut	515.938	-0.0730111	0.262655	0.703882	0.846738		M_MG_J vs F_MG_J
PRJNA934749	Ityp-CE10	Male JHIII Midgut vs Female JHIII Midgut	303.062	-0.144039	0.354324	0.447851	0.6633		M_MG_J vs F_MG_J
PRJNA934749	Ityp-CE5	Male JHIII Midgut vs Female JHIII Midgut	7724.75	0.361503	0.244622	0.0567555	0.173866		M_MG_J vs F_MG_J
PRJNA934749	Ityp-CE6	Male JHIII Midgut vs Female JHIII Midgut	5830.69	0.368183	0.269911	0.0627188	0.186179		M_MG_J vs F_MG_J
Bioproject	gene	contrast	baseMean	log2FoldChange	lfcSE	pvalue	padj		contrast
PRJNA679450	Ityp-CE18	Female Immature Fatbody vs Female Immature Midgut	12.6122	3.11235	0.945925	0.000137528	0.000576516		F_FB_G vs F_MG_G
PRJNA679450	Ityp-CE17	Female Immature Fatbody vs Female Immature Midgut	82.4244	5.09401	0.812809	9.90119e-12	3.47194e-10		F_FB_G vs F_MG_G
PRJNA679450	Ityp-CE20	Female Immature Fatbody vs Female Immature Midgut	594.693	3.7216	0.552457	2.46464e-12	1.01879e-10		F_FB_G vs F_MG_G
PRJNA679450	Ityp-CE12	Female Immature Fatbody vs Female Immature Midgut	1153.95	2.10221	0.42137	3.44481e-07	2.92497e-06		F_FB_G vs F_MG_G
PRJNA679450	Ityp-CE13	Female Immature Fatbody vs Female Immature Midgut	5678.88	2.08672	0.517832	2.62523e-05	0.000134205		F_FB_G vs F_MG_G
PRJNA679450	Ityp-CE9	Female Immature Fatbody vs Female Immature Midgut	14427.9	2.6526	0.820041	0.000228296	0.00089793		F_FB_G vs F_MG_G
PRJNA679450	Ityp-CE11	Female Immature Fatbody vs Female Immature Midgut	10365.7	0.870581	0.675726	0.0171653	0.0379413		F_FB_G vs F_MG_G
PRJNA679450	Ityp-CE8	Female Immature Fatbody vs Female Immature Midgut	3905.63	3.10884	0.509647	2.95017e-10	6.24549e-09		F_FB_G vs F_MG_G
PRJNA679450	Ityp-CE7	Female Immature Fatbody vs Female Immature Midgut	12806.6	2.84404	0.548202	7.251e-08	7.5945e-07		F_FB_G vs F_MG_G
PRJNA679450	Ityp-LIP2	Female Immature Fatbody vs Female Immature Midgut	22.0914	1.63924	1.05751	0.0108024	0.0255691		F_FB_G vs F_MG_G
PRJNA679450	Ityp-CE23	Female Immature Fatbody vs Female Immature Midgut	5528.02	0.093181	0.251429	0.260712	0.357568		F_FB_G vs F_MG_G
PRJNA679450	Ityp-CE24	Female Immature Fatbody vs Female Immature Midgut	2083.2	0.301884	0.392266	0.0470566	0.0883099		F_FB_G vs F_MG_G
PRJNA679450	Ityp-CE22	Female Immature Fatbody vs Female Immature Midgut	12311	0.0337724	0.148839	0.471265	0.564102		F_FB_G vs F_MG_G
PRJNA679450	Ityp-CE19	Female Immature Fatbody vs Female Immature Midgut	69.7564	0.0807474	0.384527	0.622261	0.714205		F_FB_G vs F_MG_G
PRJNA679450	Ityp-CE16	Female Immature Fatbody vs Female Immature Midgut	50445.3	-8.46944	0.479628	5.57874e-73	1.55658e-69		F_FB_G vs F_MG_G
PRJNA679450	Ityp-CE1-2	Female Immature Fatbody vs Female Immature Midgut	3583.86	1.89259	0.814456	0.00226132	0.00664442		F_FB_G vs F_MG_G
PRJNA679450	Ityp-CE3	Female Immature Fatbody vs Female Immature Midgut	7207.66	2.48915	0.479562	9.394e-08	9.48992e-07		F_FB_G vs F_MG_G
PRJNA679450	Ityp-CE14	Female Immature Fatbody vs Female Immature Midgut	1512.9	0.525487	0.82451	0.143434	0.218909		F_FB_G vs F_MG_G
PRJNA679450	Ityp-CE15	Female Immature Fatbody vs Female Immature Midgut	174.642	-0.532378	0.844484	0.148735	0.225888		F_FB_G vs F_MG_G
PRJNA679450	Ityp-LIP1	Female Immature Fatbody vs Female Immature Midgut	28.6571	0.238958	0.531417	0.267579	0.365801		F_FB_G vs F_MG_G
PRJNA679450	Ityp-CE4	Female Immature Fatbody vs Female Immature Midgut	4550.2	4.22221	0.71323	2.61322e-10	5.74126e-09		F_FB_G vs F_MG_G
PRJNA679450	Ityp-CE21	Female Immature Fatbody vs Female Immature Midgut	1373.05	-1.71425	0.558126	0.000495709	0.00178146		F_FB_G vs F_MG_G
PRJNA679450	Ityp-CE10	Female Immature Fatbody vs Female Immature Midgut	4902.74	3.63691	0.689554	2.09385e-08	2.5717e-07		F_FB_G vs F_MG_G
PRJNA679450	Ityp-CE5	Female Immature Fatbody vs Female Immature Midgut	18982.4	3.38272	0.545331	1.18679e-10	2.88951e-09		F_FB_G vs F_MG_G
PRJNA679450	Ityp-CE6	Female Immature Fatbody vs Female Immature Midgut	27429.5	2.99368	0.496533	5.07069e-10	9.90772e-09		F_FB_G vs F_MG_G
Bioproject	gene	contrast	baseMean	log2FoldChange	lfcSE	pvalue	padj		contrast
PRJNA679450	Ityp-CE18	Female Immature Fatbody vs Larvae L1 whole body	12.6122	-0.831577	0.846307	0.0377584	0.0858207		F_FB_G vs L1_WB
PRJNA679450	Ityp-CE17	Female Immature Fatbody vs Larvae L1 whole body	82.4244	2.8698	0.724299	1.24216e-05	7.98954e-05		F_FB_G vs L1_WB
PRJNA679450	Ityp-CE20	Female Immature Fatbody vs Larvae L1 whole body	594.693	4.74177	0.58194	1.26333e-18	9.13196e-17		F_FB_G vs L1_WB
PRJNA679450	Ityp-CE12	Female Immature Fatbody vs Larvae L1 whole body	1153.95	2.62321	0.420645	1.36557e-10	2.55377e-09		F_FB_G vs L1_WB
PRJNA679450	Ityp-CE13	Female Immature Fatbody vs Larvae L1 whole body	5678.88	2.99442	0.514157	1.07627e-09	1.66464e-08		F_FB_G vs L1_WB
PRJNA679450	Ityp-CE9	Female Immature Fatbody vs Larvae L1 whole body	14427.9	0.163823	0.478679	0.393151	0.526826		F_FB_G vs L1_WB
PRJNA679450	Ityp-CE11	Female Immature Fatbody vs Larvae L1 whole body	10365.7	-1.09728	0.663553	0.00719949	0.0219301		F_FB_G vs L1_WB
PRJNA679450	Ityp-CE8	Female Immature Fatbody vs Larvae L1 whole body	3905.63	2.04999	0.508203	2.1929e-05	0.000133653		F_FB_G vs L1_WB
PRJNA679450	Ityp-CE7	Female Immature Fatbody vs Larvae L1 whole body	12806.6	1.56015	0.631405	0.00151081	0.00569043		F_FB_G vs L1_WB
PRJNA679450	Ityp-LIP2	Female Immature Fatbody vs Larvae L1 whole body	22.0914	0.32693	0.650225	0.211979	0.328444		F_FB_G vs L1_WB
PRJNA679450	Ityp-CE23	Female Immature Fatbody vs Larvae L1 whole body	5528.02	0.481925	0.500018	0.028666	0.068904		F_FB_G vs L1_WB
PRJNA679450	Ityp-CE24	Female Immature Fatbody vs Larvae L1 whole body	2083.2	0.980116	0.396225	0.00135387	0.00515639		F_FB_G vs L1_WB
PRJNA679450	Ityp-CE22	Female Immature Fatbody vs Larvae L1 whole body	12311	2.53144	0.328617	4.55976e-15	2.00041e-13		F_FB_G vs L1_WB
PRJNA679450	Ityp-CE19	Female Immature Fatbody vs Larvae L1 whole body	69.7564	0.653493	0.807049	0.0650592	0.131276		F_FB_G vs L1_WB
PRJNA679450	Ityp-CE16	Female Immature Fatbody vs Larvae L1 whole body	50445.3	-6.24735	0.492581	9.25688e-40	5.87013e-37		F_FB_G vs L1_WB
PRJNA679450	Ityp-CE1-2	Female Immature Fatbody vs Larvae L1 whole body	3583.86	0.140238	0.419369	0.391788	0.525309		F_FB_G vs L1_WB
PRJNA679450	Ityp-CE3	Female Immature Fatbody vs Larvae L1 whole body	7207.66	1.7393	0.493089	0.000135543	0.000681919		F_FB_G vs L1_WB
PRJNA679450	Ityp-CE14	Female Immature Fatbody vs Larvae L1 whole body	1512.9	-9.13576	0.895172	5.18093e-26	8.50343e-24		F_FB_G vs L1_WB
PRJNA679450	Ityp-CE15	Female Immature Fatbody vs Larvae L1 whole body	174.642	3.02354	1.00433	0.000165319	0.000811647		F_FB_G vs L1_WB
PRJNA679450	Ityp-LIP1	Female Immature Fatbody vs Larvae L1 whole body	28.6571	1.14722	0.911946	0.018189	0.0475731		F_FB_G vs L1_WB
PRJNA679450	Ityp-CE4	Female Immature Fatbody vs Larvae L1 whole body	4550.2	2.29701	0.734775	0.000276809	0.00127915		F_FB_G vs L1_WB
PRJNA679450	Ityp-CE21	Female Immature Fatbody vs Larvae L1 whole body	1373.05	0.481332	0.596015	0.0551757	0.115583		F_FB_G vs L1_WB
PRJNA679450	Ityp-CE10	Female Immature Fatbody vs Larvae L1 whole body	4902.74	1.26998	0.867386	0.0112168	0.0318774		F_FB_G vs L1_WB
PRJNA679450	Ityp-CE5	Female Immature Fatbody vs Larvae L1 whole body	18982.4	1.55962	0.623876	0.00142903	0.0054175		F_FB_G vs L1_WB
PRJNA679450	Ityp-CE6	Female Immature Fatbody vs Larvae L1 whole body	27429.5	2.31088	0.492331	1.04142e-06	8.66876e-06		F_FB_G vs L1_WB
Bioproject	gene	contrast	baseMean	log2FoldChange	lfcSE	pvalue	padj		contrast
PRJNA679450	Ityp-CE18	Male Immature Fatbody vs Larvae L1 whole body	12.6122	-2.54403	0.856706	0.000230406	0.00123322		M_FB_G vs L1_WB
PRJNA679450	Ityp-CE17	Male Immature Fatbody vs Larvae L1 whole body	82.4244	2.3722	0.83254	0.000353234	0.00178992		M_FB_G vs L1_WB
PRJNA679450	Ityp-CE20	Male Immature Fatbody vs Larvae L1 whole body	594.693	2.35574	0.594651	1.51409e-05	0.000115193		M_FB_G vs L1_WB
PRJNA679450	Ityp-CE12	Male Immature Fatbody vs Larvae L1 whole body	1153.95	2.08144	0.447013	1.082e-06	1.08955e-05		M_FB_G vs L1_WB
PRJNA679450	Ityp-CE13	Male Immature Fatbody vs Larvae L1 whole body	5678.88	2.64361	0.551592	2.74211e-07	3.19548e-06		M_FB_G vs L1_WB
PRJNA679450	Ityp-CE9	Male Immature Fatbody vs Larvae L1 whole body	14427.9	0.102431	0.423994	0.538847	0.681716		M_FB_G vs L1_WB
PRJNA679450	Ityp-CE11	Male Immature Fatbody vs Larvae L1 whole body	10365.7	-2.02266	0.552139	5.91241e-05	0.000375845		M_FB_G vs L1_WB
PRJNA679450	Ityp-CE8	Male Immature Fatbody vs Larvae L1 whole body	3905.63	1.74861	0.578557	0.000380249	0.00190736		M_FB_G vs L1_WB
PRJNA679450	Ityp-CE7	Male Immature Fatbody vs Larvae L1 whole body	12806.6	1.30828	0.730867	0.00474492	0.0165955		M_FB_G vs L1_WB
PRJNA679450	Ityp-LIP2	Male Immature Fatbody vs Larvae L1 whole body	22.0914	-0.0412419	0.404389	0.803488	0.885044		M_FB_G vs L1_WB
PRJNA679450	Ityp-CE23	Male Immature Fatbody vs Larvae L1 whole body	5528.02	0.231116	0.393707	0.0929435	0.183872		M_FB_G vs L1_WB
PRJNA679450	Ityp-CE24	Male Immature Fatbody vs Larvae L1 whole body	2083.2	0.693124	0.481381	0.00817988	0.0259746		M_FB_G vs L1_WB
PRJNA679450	Ityp-CE22	Male Immature Fatbody vs Larvae L1 whole body	12311	2.41693	0.350219	1.21903e-12	4.39539e-11		M_FB_G vs L1_WB
PRJNA679450	Ityp-CE19	Male Immature Fatbody vs Larvae L1 whole body	69.7564	1.1931	0.972466	0.0158966	0.0449642		M_FB_G vs L1_WB
PRJNA679450	Ityp-CE16	Male Immature Fatbody vs Larvae L1 whole body	50445.3	-6.06464	0.518796	9.71078e-34	4.65181e-31		M_FB_G vs L1_WB
PRJNA679450	Ityp-CE1-2	Male Immature Fatbody vs Larvae L1 whole body	3583.86	0.125787	0.412061	0.420485	0.564026		M_FB_G vs L1_WB
PRJNA679450	Ityp-CE3	Male Immature Fatbody vs Larvae L1 whole body	7207.66	1.86035	0.520927	8.89364e-05	0.000536619		M_FB_G vs L1_WB
PRJNA679450	Ityp-CE14	Male Immature Fatbody vs Larvae L1 whole body	1512.9	-8.4181	0.962721	2.51686e-20	3.44475e-18		M_FB_G vs L1_WB
PRJNA679450	Ityp-CE15	Male Immature Fatbody vs Larvae L1 whole body	174.642	3.9409	1.11722	1.02985e-05	8.20271e-05		M_FB_G vs L1_WB
PRJNA679450	Ityp-LIP1	Male Immature Fatbody vs Larvae L1 whole body	28.6571	0.64292	0.816704	0.0603489	0.131235		M_FB_G vs L1_WB
PRJNA679450	Ityp-CE4	Male Immature Fatbody vs Larvae L1 whole body	4550.2	2.0691	0.849163	0.0010241	0.0045111		M_FB_G vs L1_WB
PRJNA679450	Ityp-CE21	Male Immature Fatbody vs Larvae L1 whole body	1373.05	0.173741	0.396819	0.212482	0.341687		M_FB_G vs L1_WB
PRJNA679450	Ityp-CE10	Male Immature Fatbody vs Larvae L1 whole body	4902.74	1.63241	0.889698	0.00395387	0.0142104		M_FB_G vs L1_WB
PRJNA679450	Ityp-CE5	Male Immature Fatbody vs Larvae L1 whole body	18982.4	0.973162	0.74516	0.0134205	0.0391666		M_FB_G vs L1_WB
PRJNA679450	Ityp-CE6	Male Immature Fatbody vs Larvae L1 whole body	27429.5	2.08811	0.529943	2.19234e-05	0.000159037		M_FB_G vs L1_WB
Bioproject	gene	contrast	baseMean	log2FoldChange	lfcSE	pvalue	padj		contrast
PRJNA679450	Ityp-CE18	Male Immature Fatbody vs Male Immature Midgut	12.6122	1.15011	1.15505	0.0344227	0.0714972		M_FB_G vs M_MG_G
PRJNA679450	Ityp-CE17	Male Immature Fatbody vs Male Immature Midgut	82.4244	4.42164	0.813005	4.85685e-09	1.35239e-07		M_FB_G vs M_MG_G
PRJNA679450	Ityp-CE20	Male Immature Fatbody vs Male Immature Midgut	594.693	0.694672	0.732494	0.0331092	0.0691746		M_FB_G vs M_MG_G
PRJNA679450	Ityp-CE12	Male Immature Fatbody vs Male Immature Midgut	1153.95	1.43252	0.506832	0.000706345	0.00271163		M_FB_G vs M_MG_G
PRJNA679450	Ityp-CE13	Male Immature Fatbody vs Male Immature Midgut	5678.88	2.15944	0.551124	3.80829e-05	0.000226737		M_FB_G vs M_MG_G
PRJNA679450	Ityp-CE9	Male Immature Fatbody vs Male Immature Midgut	14427.9	2.12108	0.995136	0.00256552	0.00812467		M_FB_G vs M_MG_G
PRJNA679450	Ityp-CE11	Male Immature Fatbody vs Male Immature Midgut	10365.7	0.0459345	0.23812	0.575531	0.685637		M_FB_G vs M_MG_G
PRJNA679450	Ityp-CE8	Male Immature Fatbody vs Male Immature Midgut	3905.63	2.8724	0.536792	3.38525e-08	6.72462e-07		M_FB_G vs M_MG_G
PRJNA679450	Ityp-CE7	Male Immature Fatbody vs Male Immature Midgut	12806.6	2.85593	0.577804	2.9546e-07	3.90466e-06		M_FB_G vs M_MG_G
PRJNA679450	Ityp-LIP2	Male Immature Fatbody vs Male Immature Midgut	22.0914	1.58413	1.18327	0.013726	0.0333933		M_FB_G vs M_MG_G
PRJNA679450	Ityp-CE23	Male Immature Fatbody vs Male Immature Midgut	5528.02	0.185196	0.362439	0.113044	0.188204		M_FB_G vs M_MG_G
PRJNA679450	Ityp-CE24	Male Immature Fatbody vs Male Immature Midgut	2083.2	0.116998	0.269782	0.14205	0.224618		M_FB_G vs M_MG_G
PRJNA679450	Ityp-CE22	Male Immature Fatbody vs Male Immature Midgut	12311	0.108159	0.259146	0.15369	0.239398		M_FB_G vs M_MG_G
PRJNA679450	Ityp-CE19	Male Immature Fatbody vs Male Immature Midgut	69.7564	1.8595	0.977664	0.00419078	0.0123487		M_FB_G vs M_MG_G
PRJNA679450	Ityp-CE16	Male Immature Fatbody vs Male Immature Midgut	50445.3	-7.56435	0.516491	1.79863e-53	2.54866e-50		M_FB_G vs M_MG_G
PRJNA679450	Ityp-CE1-2	Male Immature Fatbody vs Male Immature Midgut	3583.86	2.73378	0.753632	7.24896e-05	0.0003949		M_FB_G vs M_MG_G
PRJNA679450	Ityp-CE3	Male Immature Fatbody vs Male Immature Midgut	7207.66	2.33444	0.507387	2.15386e-06	2.056e-05		M_FB_G vs M_MG_G
PRJNA679450	Ityp-CE14	Male Immature Fatbody vs Male Immature Midgut	1512.9	0.525281	0.850187	0.123758	0.202129		M_FB_G vs M_MG_G
PRJNA679450	Ityp-CE15	Male Immature Fatbody vs Male Immature Midgut	174.642	-0.148714	0.542451	0.494346	0.60497		M_FB_G vs M_MG_G
PRJNA679450	Ityp-LIP1	Male Immature Fatbody vs Male Immature Midgut	28.6571	0.0312735	0.329751	0.811284	0.885737		M_FB_G vs M_MG_G
PRJNA679450	Ityp-CE4	Male Immature Fatbody vs Male Immature Midgut	4550.2	3.91721	0.738797	1.81351e-08	4.02922e-07		M_FB_G vs M_MG_G
PRJNA679450	Ityp-CE21	Male Immature Fatbody vs Male Immature Midgut	1373.05	-1.54256	0.662472	0.00187474	0.00624656		M_FB_G vs M_MG_G
PRJNA679450	Ityp-CE10	Male Immature Fatbody vs Male Immature Midgut	4902.74	3.63169	0.719054	9.02932e-08	1.49547e-06		M_FB_G vs M_MG_G
PRJNA679450	Ityp-CE5	Male Immature Fatbody vs Male Immature Midgut	18982.4	3.27382	0.573043	3.23496e-09	9.66169e-08		M_FB_G vs M_MG_G
PRJNA679450	Ityp-CE6	Male Immature Fatbody vs Male Immature Midgut	27429.5	2.9754	0.523531	4.80969e-09	1.34219e-07		M_FB_G vs M_MG_G
Bioproject	gene	contrast	baseMean	log2FoldChange	lfcSE	pvalue	padj		contrast
PRJNA679450	Ityp-CE18	Male Fed Midgut vs Male Immature Midgut	12.6122	2.65272	0.995479	0.000814434	0.00378759		M_MG_F vs M_MG_G
PRJNA679450	Ityp-CE17	Male Fed Midgut vs Male Immature Midgut	82.4244	5.46831	0.805063	1.23723e-13	1.25263e-11		M_MG_F vs M_MG_G
PRJNA679450	Ityp-CE20	Male Fed Midgut vs Male Immature Midgut	594.693	3.96298	0.551284	6.87661e-14	7.49777e-12		M_MG_F vs M_MG_G
PRJNA679450	Ityp-CE12	Male Fed Midgut vs Male Immature Midgut	1153.95	-0.950663	0.554711	0.00683216	0.0240002		M_MG_F vs M_MG_G
PRJNA679450	Ityp-CE13	Male Fed Midgut vs Male Immature Midgut	5678.88	-5.15545	0.527716	3.01093e-24	3.14468e-21		M_MG_F vs M_MG_G
PRJNA679450	Ityp-CE9	Male Fed Midgut vs Male Immature Midgut	14427.9	0.140109	0.46611	0.487013	0.776684		M_MG_F vs M_MG_G
PRJNA679450	Ityp-CE11	Male Fed Midgut vs Male Immature Midgut	10365.7	0.173831	0.38459	0.228688	0.451386		M_MG_F vs M_MG_G
PRJNA679450	Ityp-CE8	Male Fed Midgut vs Male Immature Midgut	3905.63	0.633565	0.636125	0.0366413	0.100736		M_MG_F vs M_MG_G
PRJNA679450	Ityp-CE7	Male Fed Midgut vs Male Immature Midgut	12806.6	0.209811	0.433253	0.209403	0.420463		M_MG_F vs M_MG_G
PRJNA679450	Ityp-LIP2	Male Fed Midgut vs Male Immature Midgut	22.0914	1.94746	1.06955	0.00592793	0.0212412		M_MG_F vs M_MG_G
PRJNA679450	Ityp-CE23	Male Fed Midgut vs Male Immature Midgut	5528.02	-0.717839	0.525002	0.0127581	0.0409134		M_MG_F vs M_MG_G
PRJNA679450	Ityp-CE24	Male Fed Midgut vs Male Immature Midgut	2083.2	0.0346803	0.1516	0.480776	0.768034		M_MG_F vs M_MG_G
PRJNA679450	Ityp-CE22	Male Fed Midgut vs Male Immature Midgut	12311	-0.0571171	0.184212	0.329313	0.594027		M_MG_F vs M_MG_G
PRJNA679450	Ityp-CE19	Male Fed Midgut vs Male Immature Midgut	69.7564	1.0596	0.92008	0.0293422	0.0833119		M_MG_F vs M_MG_G
PRJNA679450	Ityp-CE16	Male Fed Midgut vs Male Immature Midgut	50445.3	-1.84239	0.478021	5.47918e-05	0.000365475		M_MG_F vs M_MG_G
PRJNA679450	Ityp-CE1-2	Male Fed Midgut vs Male Immature Midgut	3583.86	0.211268	0.49668	0.301406	0.552067		M_MG_F vs M_MG_G
PRJNA679450	Ityp-CE3	Male Fed Midgut vs Male Immature Midgut	7207.66	-0.0426355	0.222816	0.615633	0.929854		M_MG_F vs M_MG_G
PRJNA679450	Ityp-CE14	Male Fed Midgut vs Male Immature Midgut	1512.9	0.0894149	0.473224	0.678172	0.929854		M_MG_F vs M_MG_G
PRJNA679450	Ityp-CE15	Male Fed Midgut vs Male Immature Midgut	174.642	-0.971806	1.03803	0.0552077	0.142482		M_MG_F vs M_MG_G
PRJNA679450	Ityp-LIP1	Male Fed Midgut vs Male Immature Midgut	28.6571	-0.506947	0.727532	0.112026	0.255494		M_MG_F vs M_MG_G
PRJNA679450	Ityp-CE4	Male Fed Midgut vs Male Immature Midgut	4550.2	2.96108	0.703611	6.7277e-06	5.96002e-05		M_MG_F vs M_MG_G
PRJNA679450	Ityp-CE21	Male Fed Midgut vs Male Immature Midgut	1373.05	-2.55138	0.517826	3.44577e-07	4.58604e-06		M_MG_F vs M_MG_G
PRJNA679450	Ityp-CE10	Male Fed Midgut vs Male Immature Midgut	4902.74	-0.033948	0.324555	0.811123	0.929854		M_MG_F vs M_MG_G
PRJNA679450	Ityp-CE5	Male Fed Midgut vs Male Immature Midgut	18982.4	2.12066	0.548038	4.58251e-05	0.000310992		M_MG_F vs M_MG_G
PRJNA679450	Ityp-CE6	Male Fed Midgut vs Male Immature Midgut	27429.5	0.202165	0.405199	0.184726	0.381288		M_MG_F vs M_MG_G
Bioproject	gene	contrast	baseMean	log2FoldChange	lfcSE	pvalue	padj		contrast
PRJNA679450	Ityp-CE18	Male Fed Midgut vs Larvae L1 whole body	12.6122	-1.41366	0.864979	0.00811122	0.0240458		M_MG_F vs L1_WB
PRJNA679450	Ityp-CE17	Male Fed Midgut vs Larvae L1 whole body	82.4244	3.41571	0.758367	2.34213e-07	2.5871e-06		M_MG_F vs L1_WB
PRJNA679450	Ityp-CE20	Male Fed Midgut vs Larvae L1 whole body	594.693	5.35832	0.585502	1.58171e-22	2.32279e-20		M_MG_F vs L1_WB
PRJNA679450	Ityp-CE12	Male Fed Midgut vs Larvae L1 whole body	1153.95	-0.12211	0.294075	0.26043	0.381143		M_MG_F vs L1_WB
PRJNA679450	Ityp-CE13	Male Fed Midgut vs Larvae L1 whole body	5678.88	-4.639	0.547438	1.01201e-19	1.03813e-17		M_MG_F vs L1_WB
PRJNA679450	Ityp-CE9	Male Fed Midgut vs Larvae L1 whole body	14427.9	-0.713108	0.829653	0.0640896	0.128594		M_MG_F vs L1_WB
PRJNA679450	Ityp-CE11	Male Fed Midgut vs Larvae L1 whole body	10365.7	-1.71852	0.529604	0.000262098	0.00126567		M_MG_F vs L1_WB
PRJNA679450	Ityp-CE8	Male Fed Midgut vs Larvae L1 whole body	3905.63	0.000259617	0.219413	0.997761	0.997975		M_MG_F vs L1_WB
PRJNA679450	Ityp-CE7	Male Fed Midgut vs Larvae L1 whole body	12806.6	-0.194906	0.412139	0.23517	0.354917		M_MG_F vs L1_WB
PRJNA679450	Ityp-LIP2	Male Fed Midgut vs Larvae L1 whole body	22.0914	-0.0196554	0.413948	0.91764	0.967795		M_MG_F vs L1_WB
PRJNA679450	Ityp-CE23	Male Fed Midgut vs Larvae L1 whole body	5528.02	-0.648542	0.509304	0.0168798	0.0439265		M_MG_F vs L1_WB
PRJNA679450	Ityp-CE24	Male Fed Midgut vs Larvae L1 whole body	2083.2	0.311672	0.387071	0.0508562	0.107597		M_MG_F vs L1_WB
PRJNA679450	Ityp-CE22	Male Fed Midgut vs Larvae L1 whole body	12311	1.6118	0.327279	4.51944e-07	4.64633e-06		M_MG_F vs L1_WB
PRJNA679450	Ityp-CE19	Male Fed Midgut vs Larvae L1 whole body	69.7564	0.565177	0.742828	0.0894378	0.168001		M_MG_F vs L1_WB
PRJNA679450	Ityp-CE16	Male Fed Midgut vs Larvae L1 whole body	50445.3	-0.049274	0.230721	0.589769	0.710198		M_MG_F vs L1_WB
PRJNA679450	Ityp-CE1-2	Male Fed Midgut vs Larvae L1 whole body	3583.86	-1.06547	0.845749	0.0202777	0.051018		M_MG_F vs L1_WB
PRJNA679450	Ityp-CE3	Male Fed Midgut vs Larvae L1 whole body	7207.66	-0.216325	0.403453	0.170247	0.27458		M_MG_F vs L1_WB
PRJNA679450	Ityp-CE14	Male Fed Midgut vs Larvae L1 whole body	1512.9	-9.54845	0.900735	1.11711e-27	2.68703e-25		M_MG_F vs L1_WB
PRJNA679450	Ityp-CE15	Male Fed Midgut vs Larvae L1 whole body	174.642	2.6846	1.05313	0.000469461	0.0020965		M_MG_F vs L1_WB
PRJNA679450	Ityp-LIP1	Male Fed Midgut vs Larvae L1 whole body	28.6571	0.0240347	0.356269	0.881653	0.936996		M_MG_F vs L1_WB
PRJNA679450	Ityp-CE4	Male Fed Midgut vs Larvae L1 whole body	4550.2	0.78245	0.799034	0.0439642	0.095492		M_MG_F vs L1_WB
PRJNA679450	Ityp-CE21	Male Fed Midgut vs Larvae L1 whole body	1373.05	-0.0496894	0.253253	0.632207	0.747773		M_MG_F vs L1_WB
PRJNA679450	Ityp-CE10	Male Fed Midgut vs Larvae L1 whole body	4902.74	-1.55769	0.808335	0.00433807	0.0142167		M_MG_F vs L1_WB
PRJNA679450	Ityp-CE5	Male Fed Midgut vs Larvae L1 whole body	18982.4	0.0457706	0.261107	0.674543	0.77123		M_MG_F vs L1_WB
PRJNA679450	Ityp-CE6	Male Fed Midgut vs Larvae L1 whole body	27429.5	-0.0356452	0.228879	0.703427	0.794295		M_MG_F vs L1_WB
Bioproject	gene	contrast	baseMean	log2FoldChange	lfcSE	pvalue	padj		contrast
PRJNA1321731	Ityp-CE18	Male Fed Fatbody vs Female Fed Fatbody	8.1	-0.00668149	0.0955695	0.337584	0.669198		M_FB_F vs F_FB_F
PRJNA1321731	Ityp-CE17	Male Fed Fatbody vs Female Fed Fatbody	79	0.00303732	0.05709	0.478144	0.756533		M_FB_F vs F_FB_F
PRJNA1321731	Ityp-CE20	Male Fed Fatbody vs Female Fed Fatbody	3230.6	-0.000328161	0.0513325	0.935955	0.979531		M_FB_F vs F_FB_F
PRJNA1321731	Ityp-CE12	Male Fed Fatbody vs Female Fed Fatbody	841.9	-0.0034521	0.0450481	0.329075	0.662715		M_FB_F vs F_FB_F
PRJNA1321731	Ityp-CE13	Male Fed Fatbody vs Female Fed Fatbody	1746.2	0.00118344	0.0678093	0.825621	0.9412		M_FB_F vs F_FB_F
PRJNA1321731	Ityp-CE9	Male Fed Fatbody vs Female Fed Fatbody	10079.2	-0.00317457	0.0505402	0.405432	0.712747		M_FB_F vs F_FB_F
PRJNA1321731	Ityp-CE11	Male Fed Fatbody vs Female Fed Fatbody	5131.5	-0.00267354	0.0396019	0.408385	0.715239		M_FB_F vs F_FB_F
PRJNA1321731	Ityp-CE8	Male Fed Fatbody vs Female Fed Fatbody	1890.4	-0.00800432	0.0674867	0.118454	0.480994		M_FB_F vs F_FB_F
PRJNA1321731	Ityp-CE7	Male Fed Fatbody vs Female Fed Fatbody	12527.6	-0.010533	0.0791752	0.082406	0.439708		M_FB_F vs F_FB_F
PRJNA1321731	Ityp-LIP2	Male Fed Fatbody vs Female Fed Fatbody	23.4	0.00347915	0.0601279	0.435994	0.729265		M_FB_F vs F_FB_F
PRJNA1321731	Ityp-CE23	Male Fed Fatbody vs Female Fed Fatbody	3644.9	-0.000269229	0.0334892	0.924634	0.974486		M_FB_F vs F_FB_F
PRJNA1321731	Ityp-CE24	Male Fed Fatbody vs Female Fed Fatbody	1631.8	-0.00144587	0.0357917	0.627734	0.841784		M_FB_F vs F_FB_F
PRJNA1321731	Ityp-CE22	Male Fed Fatbody vs Female Fed Fatbody	2246.7	-0.000330686	0.038082	0.915175	0.972025		M_FB_F vs F_FB_F
PRJNA1321731	Ityp-CE19	Male Fed Fatbody vs Female Fed Fatbody	62.1	0.00068489	0.0507454	0.864832	0.951216		M_FB_F vs F_FB_F
PRJNA1321731	Ityp-CE16	Male Fed Fatbody vs Female Fed Fatbody	75.5	-0.0536508	0.292328	0.0336446	0.311961		M_FB_F vs F_FB_F
PRJNA1321731	Ityp-CE1-2	Male Fed Fatbody vs Female Fed Fatbody	2213.9	-0.280906	0.565461	0.00258669	0.123812		M_FB_F vs F_FB_F
PRJNA1321731	Ityp-CE3	Male Fed Fatbody vs Female Fed Fatbody	4489.8	-0.000458369	0.035044	0.875448	0.95536		M_FB_F vs F_FB_F
PRJNA1321731	Ityp-CE14	Male Fed Fatbody vs Female Fed Fatbody	8	0.0152863	0.155614	0.173898	0.544966		M_FB_F vs F_FB_F
PRJNA1321731	Ityp-CE15	Male Fed Fatbody vs Female Fed Fatbody	1635.4	-0.00213883	0.0556797	0.617226	0.835071		M_FB_F vs F_FB_F
PRJNA1321731	Ityp-LIP1	Male Fed Fatbody vs Female Fed Fatbody	17.6	0.00109431	0.0435748	0.751443	0.903466		M_FB_F vs F_FB_F
PRJNA1321731	Ityp-CE4	Male Fed Fatbody vs Female Fed Fatbody	4241.6	-0.0124177	0.082288	0.0583753	0.386911		M_FB_F vs F_FB_F
PRJNA1321731	Ityp-CE21	Male Fed Fatbody vs Female Fed Fatbody	1152.5	0.0065727	0.0642424	0.168009	0.540735		M_FB_F vs F_FB_F
PRJNA1321731	Ityp-CE10	Male Fed Fatbody vs Female Fed Fatbody	2913.5	-0.00166457	0.0419576	0.615964	0.834382		M_FB_F vs F_FB_F
PRJNA1321731	Ityp-CE5	Male Fed Fatbody vs Female Fed Fatbody	12995.5	-0.00709915	0.0603801	0.130003	0.494918		M_FB_F vs F_FB_F
PRJNA1321731	Ityp-CE6	Male Fed Fatbody vs Female Fed Fatbody	13374.3	-0.00666701	0.0598438	0.146514	0.515326		M_FB_F vs F_FB_F
