# Supplementary material for: Screening of ester-forming and hydrolyzing enzymes linked to pheromone production in Ips typographus (Linnaeus, 1758)
Source: BMC Genomics. 2026 Mar 24;27:431. doi: 10.1186/s12864-026-12773-0 (PMC13134222; doi:10.1186/s12864-026-12773-0)
Supplement: Supplementary file 5 — Supplementary Material 5. [file 12864_2026_12773_MOESM5_ESM.zip]

Archive with 26 entries (26 files):
- ItyCE20.pdb
- ItyCE21.pdb
- ItyCE22.pdb
- ItyCE23.pdb
- ItyCE24.pdb
- ItyLIP1.pdb
- ItyLIP2.pdb
- ItyCE1.pdb
- ItyCE2.pdb
- ItyCE3.pdb
- ItyCE4.pdb
- ItyCE5.pdb
- ItyCE6.pdb
- ItyCE7.pdb
- ItyCE8.pdb
- ItyCE9.pdb
- ItyCE10.pdb
- ItyCE11.pdb
- ItyCE12.pdb
- ItyCE13.pdb
- ItyCE14.pdb
- ItyCE15.pdb
- ItyCE16.pdb
- ItyCE17.pdb
- ItyCE18.pdb
- ItyCE19.pdb
