# Supplementary material for: Screening of ester-forming and hydrolyzing enzymes linked to pheromone production in Ips typographus (Linnaeus, 1758)
Source: BMC Genomics. 2026 Mar 24;27:431. doi: 10.1186/s12864-026-12773-0 (PMC13134222; doi:10.1186/s12864-026-12773-0)
Supplement: Supplementary file 5 — Supplementary Material 5. [file 12864_2026_12773_MOESM5_ESM.zip › ItyCE20.pdb]

MODEL     1                                                                     
ATOM      1  N   MET A   1      43.469  48.750  53.594  1.00 36.88           N  
ATOM      2  CA  MET A   1      43.844  47.781  52.594  1.00 36.88           C  
ATOM      3  C   MET A   1      42.719  46.812  52.312  1.00 36.88           C  
ATOM      4  CB  MET A   1      45.094  47.031  53.062  1.00 36.88           C  
ATOM      5  O   MET A   1      42.219  46.156  53.250  1.00 36.88           O  
ATOM      6  CG  MET A   1      46.344  47.281  52.188  1.00 36.88           C  
ATOM      7  SD  MET A   1      47.875  46.625  52.969  1.00 36.88           S  
ATOM      8  CE  MET A   1      47.750  44.906  52.469  1.00 36.88           C  
ATOM      9  N   PHE A   2      41.688  47.219  51.625  1.00 39.38           N  
ATOM     10  CA  PHE A   2      41.000  46.875  50.406  1.00 39.38           C  
ATOM     11  C   PHE A   2      39.531  46.625  50.656  1.00 39.38           C  
ATOM     12  CB  PHE A   2      41.625  45.656  49.719  1.00 39.38           C  
ATOM     13  O   PHE A   2      39.188  45.750  51.438  1.00 39.38           O  
ATOM     14  CG  PHE A   2      42.719  46.000  48.719  1.00 39.38           C  
ATOM     15  CD1 PHE A   2      42.375  46.344  47.438  1.00 39.38           C  
ATOM     16  CD2 PHE A   2      44.062  45.938  49.094  1.00 39.38           C  
ATOM     17  CE1 PHE A   2      43.375  46.656  46.500  1.00 39.38           C  
ATOM     18  CE2 PHE A   2      45.062  46.250  48.188  1.00 39.38           C  
ATOM     19  CZ  PHE A   2      44.719  46.594  46.875  1.00 39.38           C  
ATOM     20  N   LEU A   3      38.656  47.656  50.625  1.00 35.69           N  
ATOM     21  CA  LEU A   3      37.312  48.094  50.281  1.00 35.69           C  
ATOM     22  C   LEU A   3      36.750  47.250  49.156  1.00 35.69           C  
ATOM     23  CB  LEU A   3      37.281  49.562  49.875  1.00 35.69           C  
ATOM     24  O   LEU A   3      37.312  47.188  48.062  1.00 35.69           O  
ATOM     25  CG  LEU A   3      36.781  50.562  50.938  1.00 35.69           C  
ATOM     26  CD1 LEU A   3      37.750  51.719  51.094  1.00 35.69           C  
ATOM     27  CD2 LEU A   3      35.406  51.062  50.531  1.00 35.69           C  
ATOM     28  N   TRP A   4      36.156  46.031  49.375  1.00 39.59           N  
ATOM     29  CA  TRP A   4      35.406  45.031  48.625  1.00 39.59           C  
ATOM     30  C   TRP A   4      34.062  45.562  48.156  1.00 39.59           C  
ATOM     31  CB  TRP A   4      35.188  43.781  49.500  1.00 39.59           C  
ATOM     32  O   TRP A   4      33.250  46.000  48.969  1.00 39.59           O  
ATOM     33  CG  TRP A   4      36.375  42.844  49.531  1.00 39.59           C  
ATOM     34  CD1 TRP A   4      37.438  42.906  50.375  1.00 39.59           C  
ATOM     35  CD2 TRP A   4      36.562  41.719  48.688  1.00 39.59           C  
ATOM     36  CE2 TRP A   4      37.812  41.125  49.062  1.00 39.59           C  
ATOM     37  CE3 TRP A   4      35.844  41.156  47.625  1.00 39.59           C  
ATOM     38  NE1 TRP A   4      38.312  41.875  50.094  1.00 39.59           N  
ATOM     39  CH2 TRP A   4      37.562  39.469  47.406  1.00 39.59           C  
ATOM     40  CZ2 TRP A   4      38.312  40.000  48.406  1.00 39.59           C  
ATOM     41  CZ3 TRP A   4      36.344  40.031  47.000  1.00 39.59           C  
ATOM     42  N   LEU A   5      33.938  46.406  47.125  1.00 43.97           N  
ATOM     43  CA  LEU A   5      32.969  46.750  46.062  1.00 43.97           C  
ATOM     44  C   LEU A   5      32.219  45.531  45.594  1.00 43.97           C  
ATOM     45  CB  LEU A   5      33.688  47.438  44.906  1.00 43.97           C  
ATOM     46  O   LEU A   5      32.812  44.562  45.125  1.00 43.97           O  
ATOM     47  CG  LEU A   5      34.000  48.906  45.031  1.00 43.97           C  
ATOM     48  CD1 LEU A   5      35.188  49.312  44.156  1.00 43.97           C  
ATOM     49  CD2 LEU A   5      32.781  49.750  44.719  1.00 43.97           C  
ATOM     50  N   LEU A   6      31.078  45.125  46.188  1.00 42.38           N  
ATOM     51  CA  LEU A   6      29.844  44.375  45.938  1.00 42.38           C  
ATOM     52  C   LEU A   6      29.312  44.625  44.531  1.00 42.38           C  
ATOM     53  CB  LEU A   6      28.781  44.750  47.000  1.00 42.38           C  
ATOM     54  O   LEU A   6      28.984  45.750  44.188  1.00 42.38           O  
ATOM     55  CG  LEU A   6      28.875  44.031  48.344  1.00 42.38           C  
ATOM     56  CD1 LEU A   6      28.156  44.844  49.406  1.00 42.38           C  
ATOM     57  CD2 LEU A   6      28.297  42.625  48.250  1.00 42.38           C  
ATOM     58  N   PHE A   7      29.828  44.094  43.469  1.00 41.34           N  
ATOM     59  CA  PHE A   7      29.406  43.844  42.094  1.00 41.34           C  
ATOM     60  C   PHE A   7      28.109  43.031  42.062  1.00 41.34           C  
ATOM     61  CB  PHE A   7      30.500  43.062  41.312  1.00 41.34           C  
ATOM     62  O   PHE A   7      28.047  41.906  42.562  1.00 41.34           O  
ATOM     63  CG  PHE A   7      31.234  43.938  40.312  1.00 41.34           C  
ATOM     64  CD1 PHE A   7      30.750  44.062  39.000  1.00 41.34           C  
ATOM     65  CD2 PHE A   7      32.406  44.594  40.656  1.00 41.34           C  
ATOM     66  CE1 PHE A   7      31.422  44.844  38.062  1.00 41.34           C  
ATOM     67  CE2 PHE A   7      33.062  45.375  39.719  1.00 41.34           C  
ATOM     68  CZ  PHE A   7      32.594  45.500  38.438  1.00 41.34           C  
ATOM     69  N   ALA A   8      26.906  43.562  42.219  1.00 44.84           N  
ATOM     70  CA  ALA A   8      25.531  43.219  41.875  1.00 44.84           C  
ATOM     71  C   ALA A   8      25.406  42.906  40.406  1.00 44.84           C  
ATOM     72  CB  ALA A   8      24.594  44.344  42.281  1.00 44.84           C  
ATOM     73  O   ALA A   8      25.625  43.750  39.562  1.00 44.84           O  
ATOM     74  N   GLY A   9      25.906  41.812  39.844  1.00 40.91           N  
ATOM     75  CA  GLY A   9      25.703  41.062  38.594  1.00 40.91           C  
ATOM     76  C   GLY A   9      24.266  40.688  38.375  1.00 40.91           C  
ATOM     77  O   GLY A   9      23.625  40.094  39.250  1.00 40.91           O  
ATOM     78  N   ALA A  10      23.328  41.469  37.906  1.00 47.00           N  
ATOM     79  CA  ALA A  10      22.078  41.375  37.156  1.00 47.00           C  
ATOM     80  C   ALA A  10      22.172  40.281  36.094  1.00 47.00           C  
ATOM     81  CB  ALA A  10      21.719  42.688  36.531  1.00 47.00           C  
ATOM     82  O   ALA A  10      22.984  40.344  35.188  1.00 47.00           O  
ATOM     83  N   LEU A  11      22.141  38.969  36.375  1.00 46.56           N  
ATOM     84  CA  LEU A  11      21.875  37.781  35.562  1.00 46.56           C  
ATOM     85  C   LEU A  11      20.641  37.938  34.688  1.00 46.56           C  
ATOM     86  CB  LEU A  11      21.703  36.562  36.469  1.00 46.56           C  
ATOM     87  O   LEU A  11      19.562  38.281  35.188  1.00 46.56           O  
ATOM     88  CG  LEU A  11      22.984  35.781  36.844  1.00 46.56           C  
ATOM     89  CD1 LEU A  11      22.875  35.250  38.281  1.00 46.56           C  
ATOM     90  CD2 LEU A  11      23.234  34.656  35.875  1.00 46.56           C  
ATOM     91  N   PRO A  12      20.688  38.406  33.406  1.00 48.78           N  
ATOM     92  CA  PRO A  12      19.562  38.469  32.469  1.00 48.78           C  
ATOM     93  C   PRO A  12      18.828  37.125  32.344  1.00 48.78           C  
ATOM     94  CB  PRO A  12      20.219  38.844  31.141  1.00 48.78           C  
ATOM     95  O   PRO A  12      19.469  36.094  32.250  1.00 48.78           O  
ATOM     96  CG  PRO A  12      21.688  38.625  31.359  1.00 48.78           C  
ATOM     97  CD  PRO A  12      21.891  38.188  32.781  1.00 48.78           C  
ATOM     98  N   SER A  13      17.891  36.781  33.188  1.00 49.06           N  
ATOM     99  CA  SER A  13      16.766  35.844  33.125  1.00 49.06           C  
ATOM    100  C   SER A  13      16.328  35.625  31.672  1.00 49.06           C  
ATOM    101  CB  SER A  13      15.586  36.375  33.938  1.00 49.06           C  
ATOM    102  O   SER A  13      15.953  36.562  30.969  1.00 49.06           O  
ATOM    103  OG  SER A  13      15.828  37.719  34.375  1.00 49.06           O  
ATOM    104  N   SER A  14      17.031  35.062  30.781  1.00 50.94           N  
ATOM    105  CA  SER A  14      16.656  34.406  29.516  1.00 50.94           C  
ATOM    106  C   SER A  14      15.266  33.812  29.594  1.00 50.94           C  
ATOM    107  CB  SER A  14      17.672  33.344  29.141  1.00 50.94           C  
ATOM    108  O   SER A  14      15.000  32.938  30.422  1.00 50.94           O  
ATOM    109  OG  SER A  14      17.703  32.312  30.125  1.00 50.94           O  
ATOM    110  N   LEU A  15      14.172  34.469  29.781  1.00 49.53           N  
ATOM    111  CA  LEU A  15      12.781  34.125  29.500  1.00 49.53           C  
ATOM    112  C   LEU A  15      12.680  33.188  28.312  1.00 49.53           C  
ATOM    113  CB  LEU A  15      11.961  35.375  29.234  1.00 49.53           C  
ATOM    114  O   LEU A  15      13.094  33.531  27.203  1.00 49.53           O  
ATOM    115  CG  LEU A  15      11.195  35.938  30.438  1.00 49.53           C  
ATOM    116  CD1 LEU A  15      11.344  37.469  30.484  1.00 49.53           C  
ATOM    117  CD2 LEU A  15       9.727  35.562  30.359  1.00 49.53           C  
ATOM    118  N   SER A  16      13.172  31.969  28.266  1.00 50.47           N  
ATOM    119  CA  SER A  16      12.875  30.891  27.312  1.00 50.47           C  
ATOM    120  C   SER A  16      11.414  30.953  26.859  1.00 50.47           C  
ATOM    121  CB  SER A  16      13.172  29.531  27.938  1.00 50.47           C  
ATOM    122  O   SER A  16      10.508  31.062  27.688  1.00 50.47           O  
ATOM    123  OG  SER A  16      12.453  29.359  29.156  1.00 50.47           O  
ATOM    124  N   LEU A  17      10.875  31.891  26.094  1.00 53.53           N  
ATOM    125  CA  LEU A  17       9.609  31.906  25.359  1.00 53.53           C  
ATOM    126  C   LEU A  17       9.086  30.484  25.156  1.00 53.53           C  
ATOM    127  CB  LEU A  17       9.781  32.594  24.016  1.00 53.53           C  
ATOM    128  O   LEU A  17       9.781  29.641  24.594  1.00 53.53           O  
ATOM    129  CG  LEU A  17       8.852  33.781  23.734  1.00 53.53           C  
ATOM    130  CD1 LEU A  17       9.641  35.094  23.719  1.00 53.53           C  
ATOM    131  CD2 LEU A  17       8.102  33.594  22.422  1.00 53.53           C  
ATOM    132  N   ILE A  18       8.508  29.766  26.078  1.00 63.00           N  
ATOM    133  CA  ILE A  18       7.766  28.516  25.938  1.00 63.00           C  
ATOM    134  C   ILE A  18       6.887  28.578  24.688  1.00 63.00           C  
ATOM    135  CB  ILE A  18       6.906  28.219  27.172  1.00 63.00           C  
ATOM    136  O   ILE A  18       6.070  29.484  24.531  1.00 63.00           O  
ATOM    137  CG1 ILE A  18       7.797  28.047  28.406  1.00 63.00           C  
ATOM    138  CG2 ILE A  18       6.035  26.984  26.953  1.00 63.00           C  
ATOM    139  CD1 ILE A  18       7.023  27.922  29.719  1.00 63.00           C  
ATOM    140  N   ILE A  19       7.363  28.172  23.516  1.00 78.25           N  
ATOM    141  CA  ILE A  19       6.547  28.047  22.312  1.00 78.25           C  
ATOM    142  C   ILE A  19       5.340  27.156  22.609  1.00 78.25           C  
ATOM    143  CB  ILE A  19       7.363  27.469  21.141  1.00 78.25           C  
ATOM    144  O   ILE A  19       5.496  25.984  23.000  1.00 78.25           O  
ATOM    145  CG1 ILE A  19       8.555  28.375  20.828  1.00 78.25           C  
ATOM    146  CG2 ILE A  19       6.473  27.281  19.906  1.00 78.25           C  
ATOM    147  CD1 ILE A  19       9.508  27.812  19.781  1.00 78.25           C  
ATOM    148  N   LYS A  20       4.145  27.734  22.641  1.00 90.38           N  
ATOM    149  CA  LYS A  20       2.887  27.031  22.859  1.00 90.38           C  
ATOM    150  C   LYS A  20       2.590  26.062  21.719  1.00 90.38           C  
ATOM    151  CB  LYS A  20       1.734  28.031  23.016  1.00 90.38           C  
ATOM    152  O   LYS A  20       2.824  26.375  20.562  1.00 90.38           O  
ATOM    153  CG  LYS A  20       1.744  28.797  24.328  1.00 90.38           C  
ATOM    154  CD  LYS A  20       0.491  29.641  24.500  1.00 90.38           C  
ATOM    155  CE  LYS A  20       0.532  30.453  25.781  1.00 90.38           C  
ATOM    156  NZ  LYS A  20      -0.707  31.266  25.953  1.00 90.38           N  
ATOM    157  N   ASN A  21       2.221  24.781  22.062  1.00 95.06           N  
ATOM    158  CA  ASN A  21       1.817  23.781  21.062  1.00 95.06           C  
ATOM    159  C   ASN A  21       0.568  24.219  20.312  1.00 95.06           C  
ATOM    160  CB  ASN A  21       1.583  22.422  21.734  1.00 95.06           C  
ATOM    161  O   ASN A  21      -0.266  24.953  20.844  1.00 95.06           O  
ATOM    162  CG  ASN A  21       2.877  21.703  22.078  1.00 95.06           C  
ATOM    163  ND2 ASN A  21       2.816  20.797  23.047  1.00 95.06           N  
ATOM    164  OD1 ASN A  21       3.922  21.969  21.469  1.00 95.06           O  
ATOM    165  N   PRO A  22       0.545  23.812  19.016  1.00 95.94           N  
ATOM    166  CA  PRO A  22      -0.614  24.188  18.203  1.00 95.94           C  
ATOM    167  C   PRO A  22      -1.892  23.453  18.625  1.00 95.94           C  
ATOM    168  CB  PRO A  22      -0.199  23.781  16.781  1.00 95.94           C  
ATOM    169  O   PRO A  22      -1.842  22.297  19.016  1.00 95.94           O  
ATOM    170  CG  PRO A  22       0.761  22.656  16.969  1.00 95.94           C  
ATOM    171  CD  PRO A  22       1.553  22.906  18.234  1.00 95.94           C  
ATOM    172  N   VAL A  23      -3.027  24.219  18.625  1.00 96.75           N  
ATOM    173  CA  VAL A  23      -4.348  23.688  18.922  1.00 96.75           C  
ATOM    174  C   VAL A  23      -5.305  23.984  17.766  1.00 96.75           C  
ATOM    175  CB  VAL A  23      -4.906  24.250  20.250  1.00 96.75           C  
ATOM    176  O   VAL A  23      -5.297  25.078  17.219  1.00 96.75           O  
ATOM    177  CG1 VAL A  23      -6.332  23.766  20.484  1.00 96.75           C  
ATOM    178  CG2 VAL A  23      -4.000  23.891  21.406  1.00 96.75           C  
ATOM    179  N   THR A  24      -6.078  23.000  17.375  1.00 96.44           N  
ATOM    180  CA  THR A  24      -7.109  23.156  16.359  1.00 96.44           C  
ATOM    181  C   THR A  24      -8.430  22.562  16.844  1.00 96.44           C  
ATOM    182  CB  THR A  24      -6.691  22.484  15.039  1.00 96.44           C  
ATOM    183  O   THR A  24      -8.445  21.516  17.484  1.00 96.44           O  
ATOM    184  CG2 THR A  24      -7.785  22.625  13.984  1.00 96.44           C  
ATOM    185  OG1 THR A  24      -5.492  23.109  14.555  1.00 96.44           O  
ATOM    186  N   VAL A  25      -9.562  23.203  16.562  1.00 97.25           N  
ATOM    187  CA  VAL A  25     -10.883  22.734  16.969  1.00 97.25           C  
ATOM    188  C   VAL A  25     -11.578  22.031  15.812  1.00 97.25           C  
ATOM    189  CB  VAL A  25     -11.758  23.906  17.484  1.00 97.25           C  
ATOM    190  O   VAL A  25     -11.945  22.672  14.820  1.00 97.25           O  
ATOM    191  CG1 VAL A  25     -13.117  23.406  17.953  1.00 97.25           C  
ATOM    192  CG2 VAL A  25     -11.039  24.656  18.609  1.00 97.25           C  
ATOM    193  N   THR A  26     -11.773  20.719  15.930  1.00 97.25           N  
ATOM    194  CA  THR A  26     -12.477  19.922  14.930  1.00 97.25           C  
ATOM    195  C   THR A  26     -13.961  19.812  15.266  1.00 97.25           C  
ATOM    196  CB  THR A  26     -11.875  18.516  14.820  1.00 97.25           C  
ATOM    197  O   THR A  26     -14.414  20.375  16.266  1.00 97.25           O  
ATOM    198  CG2 THR A  26     -10.352  18.562  14.766  1.00 97.25           C  
ATOM    199  OG1 THR A  26     -12.266  17.734  15.961  1.00 97.25           O  
ATOM    200  N   LYS A  27     -14.664  19.141  14.469  1.00 96.81           N  
ATOM    201  CA  LYS A  27     -16.094  18.906  14.688  1.00 96.81           C  
ATOM    202  C   LYS A  27     -16.312  18.094  15.961  1.00 96.81           C  
ATOM    203  CB  LYS A  27     -16.703  18.203  13.484  1.00 96.81           C  
ATOM    204  O   LYS A  27     -17.391  18.156  16.547  1.00 96.81           O  
ATOM    205  CG  LYS A  27     -18.188  17.922  13.633  1.00 96.81           C  
ATOM    206  CD  LYS A  27     -18.750  17.219  12.398  1.00 96.81           C  
ATOM    207  CE  LYS A  27     -20.234  16.891  12.570  1.00 96.81           C  
ATOM    208  NZ  LYS A  27     -20.797  16.250  11.336  1.00 96.81           N  
ATOM    209  N   TYR A  28     -15.320  17.344  16.391  1.00 97.44           N  
ATOM    210  CA  TYR A  28     -15.492  16.422  17.500  1.00 97.44           C  
ATOM    211  C   TYR A  28     -14.906  17.000  18.781  1.00 97.44           C  
ATOM    212  CB  TYR A  28     -14.836  15.070  17.188  1.00 97.44           C  
ATOM    213  O   TYR A  28     -15.195  16.516  19.875  1.00 97.44           O  
ATOM    214  CG  TYR A  28     -15.422  14.375  15.977  1.00 97.44           C  
ATOM    215  CD1 TYR A  28     -16.609  13.664  16.078  1.00 97.44           C  
ATOM    216  CD2 TYR A  28     -14.781  14.438  14.742  1.00 97.44           C  
ATOM    217  CE1 TYR A  28     -17.156  13.016  14.961  1.00 97.44           C  
ATOM    218  CE2 TYR A  28     -15.312  13.797  13.625  1.00 97.44           C  
ATOM    219  OH  TYR A  28     -17.031  12.461  12.648  1.00 97.44           O  
ATOM    220  CZ  TYR A  28     -16.500  13.094  13.750  1.00 97.44           C  
ATOM    221  N   GLY A  29     -14.133  18.047  18.734  1.00 97.44           N  
ATOM    222  CA  GLY A  29     -13.508  18.703  19.875  1.00 97.44           C  
ATOM    223  C   GLY A  29     -12.133  19.266  19.562  1.00 97.44           C  
ATOM    224  O   GLY A  29     -11.656  19.156  18.422  1.00 97.44           O  
ATOM    225  N   SER A  30     -11.492  19.922  20.516  1.00 98.00           N  
ATOM    226  CA  SER A  30     -10.180  20.547  20.375  1.00 98.00           C  
ATOM    227  C   SER A  30      -9.070  19.516  20.406  1.00 98.00           C  
ATOM    228  CB  SER A  30      -9.961  21.578  21.484  1.00 98.00           C  
ATOM    229  O   SER A  30      -9.125  18.547  21.188  1.00 98.00           O  
ATOM    230  OG  SER A  30     -10.898  22.641  21.391  1.00 98.00           O  
ATOM    231  N   VAL A  31      -8.062  19.703  19.500  1.00 98.25           N  
ATOM    232  CA  VAL A  31      -6.934  18.781  19.438  1.00 98.25           C  
ATOM    233  C   VAL A  31      -5.625  19.547  19.625  1.00 98.25           C  
ATOM    234  CB  VAL A  31      -6.902  18.000  18.109  1.00 98.25           C  
ATOM    235  O   VAL A  31      -5.410  20.578  18.984  1.00 98.25           O  
ATOM    236  CG1 VAL A  31      -8.125  17.078  18.000  1.00 98.25           C  
ATOM    237  CG2 VAL A  31      -6.844  18.953  16.922  1.00 98.25           C  
ATOM    238  N   LEU A  32      -4.844  19.031  20.578  1.00 98.38           N  
ATOM    239  CA  LEU A  32      -3.520  19.578  20.859  1.00 98.38           C  
ATOM    240  C   LEU A  32      -2.451  18.859  20.031  1.00 98.38           C  
ATOM    241  CB  LEU A  32      -3.199  19.422  22.359  1.00 98.38           C  
ATOM    242  O   LEU A  32      -2.328  17.641  20.094  1.00 98.38           O  
ATOM    243  CG  LEU A  32      -1.813  19.906  22.797  1.00 98.38           C  
ATOM    244  CD1 LEU A  32      -1.730  21.422  22.750  1.00 98.38           C  
ATOM    245  CD2 LEU A  32      -1.495  19.375  24.203  1.00 98.38           C  
ATOM    246  N   GLY A  33      -1.685  19.688  19.250  1.00 98.19           N  
ATOM    247  CA  GLY A  33      -0.616  19.125  18.422  1.00 98.19           C  
ATOM    248  C   GLY A  33       0.769  19.453  18.953  1.00 98.19           C  
ATOM    249  O   GLY A  33       0.915  19.906  20.094  1.00 98.19           O  
ATOM    250  N   THR A  34       1.805  19.062  18.203  1.00 97.69           N  
ATOM    251  CA  THR A  34       3.203  19.344  18.516  1.00 97.69           C  
ATOM    252  C   THR A  34       3.936  19.891  17.297  1.00 97.69           C  
ATOM    253  CB  THR A  34       3.918  18.062  19.016  1.00 97.69           C  
ATOM    254  O   THR A  34       3.373  19.953  16.203  1.00 97.69           O  
ATOM    255  CG2 THR A  34       4.062  17.047  17.891  1.00 97.69           C  
ATOM    256  OG1 THR A  34       5.223  18.422  19.500  1.00 97.69           O  
ATOM    257  N   TRP A  35       5.078  20.438  17.547  1.00 97.38           N  
ATOM    258  CA  TRP A  35       5.895  20.984  16.469  1.00 97.38           C  
ATOM    259  C   TRP A  35       6.902  19.953  15.977  1.00 97.38           C  
ATOM    260  CB  TRP A  35       6.621  22.250  16.938  1.00 97.38           C  
ATOM    261  O   TRP A  35       7.379  19.109  16.750  1.00 97.38           O  
ATOM    262  CG  TRP A  35       5.703  23.344  17.375  1.00 97.38           C  
ATOM    263  CD1 TRP A  35       5.500  23.781  18.656  1.00 97.38           C  
ATOM    264  CD2 TRP A  35       4.863  24.141  16.547  1.00 97.38           C  
ATOM    265  CE2 TRP A  35       4.176  25.047  17.375  1.00 97.38           C  
ATOM    266  CE3 TRP A  35       4.621  24.188  15.164  1.00 97.38           C  
ATOM    267  NE1 TRP A  35       4.582  24.812  18.672  1.00 97.38           N  
ATOM    268  CH2 TRP A  35       3.049  26.000  15.531  1.00 97.38           C  
ATOM    269  CZ2 TRP A  35       3.266  25.984  16.891  1.00 97.38           C  
ATOM    270  CZ3 TRP A  35       3.717  25.109  14.672  1.00 97.38           C  
ATOM    271  N   GLY A  36       7.195  19.906  14.664  1.00 97.25           N  
ATOM    272  CA  GLY A  36       8.258  19.156  14.023  1.00 97.25           C  
ATOM    273  C   GLY A  36       9.125  20.000  13.102  1.00 97.25           C  
ATOM    274  O   GLY A  36       8.859  21.188  12.914  1.00 97.25           O  
ATOM    275  N   VAL A  37      10.180  19.344  12.633  1.00 97.44           N  
ATOM    276  CA  VAL A  37      11.094  20.047  11.734  1.00 97.44           C  
ATOM    277  C   VAL A  37      11.312  19.203  10.477  1.00 97.44           C  
ATOM    278  CB  VAL A  37      12.445  20.359  12.414  1.00 97.44           C  
ATOM    279  O   VAL A  37      11.594  18.000  10.570  1.00 97.44           O  
ATOM    280  CG1 VAL A  37      13.375  21.094  11.453  1.00 97.44           C  
ATOM    281  CG2 VAL A  37      12.219  21.172  13.688  1.00 97.44           C  
ATOM    282  N   SER A  38      11.086  19.859   9.328  1.00 97.69           N  
ATOM    283  CA  SER A  38      11.281  19.188   8.047  1.00 97.69           C  
ATOM    284  C   SER A  38      12.758  18.938   7.770  1.00 97.69           C  
ATOM    285  CB  SER A  38      10.664  20.000   6.910  1.00 97.69           C  
ATOM    286  O   SER A  38      13.625  19.359   8.539  1.00 97.69           O  
ATOM    287  OG  SER A  38      11.461  21.125   6.621  1.00 97.69           O  
ATOM    288  N   ARG A  39      13.055  18.219   6.625  1.00 96.25           N  
ATOM    289  CA  ARG A  39      14.422  17.922   6.211  1.00 96.25           C  
ATOM    290  C   ARG A  39      15.203  19.219   5.973  1.00 96.25           C  
ATOM    291  CB  ARG A  39      14.430  17.062   4.949  1.00 96.25           C  
ATOM    292  O   ARG A  39      16.391  19.281   6.281  1.00 96.25           O  
ATOM    293  CG  ARG A  39      15.828  16.688   4.465  1.00 96.25           C  
ATOM    294  CD  ARG A  39      15.781  15.734   3.287  1.00 96.25           C  
ATOM    295  NE  ARG A  39      15.148  16.344   2.119  1.00 96.25           N  
ATOM    296  NH1 ARG A  39      15.023  14.375   0.905  1.00 96.25           N  
ATOM    297  NH2 ARG A  39      14.234  16.328   0.011  1.00 96.25           N  
ATOM    298  CZ  ARG A  39      14.805  15.680   1.015  1.00 96.25           C  
ATOM    299  N   SER A  40      14.555  20.344   5.527  1.00 95.88           N  
ATOM    300  CA  SER A  40      15.211  21.609   5.215  1.00 95.88           C  
ATOM    301  C   SER A  40      15.062  22.594   6.359  1.00 95.88           C  
ATOM    302  CB  SER A  40      14.641  22.203   3.928  1.00 95.88           C  
ATOM    303  O   SER A  40      15.117  23.812   6.141  1.00 95.88           O  
ATOM    304  OG  SER A  40      14.891  21.344   2.826  1.00 95.88           O  
ATOM    305  N   ASN A  41      14.703  22.094   7.559  1.00 96.19           N  
ATOM    306  CA  ASN A  41      14.664  22.875   8.789  1.00 96.19           C  
ATOM    307  C   ASN A  41      13.477  23.828   8.812  1.00 96.19           C  
ATOM    308  CB  ASN A  41      15.977  23.656   8.977  1.00 96.19           C  
ATOM    309  O   ASN A  41      13.570  24.938   9.359  1.00 96.19           O  
ATOM    310  CG  ASN A  41      17.094  22.781   9.500  1.00 96.19           C  
ATOM    311  ND2 ASN A  41      18.328  23.281   9.391  1.00 96.19           N  
ATOM    312  OD1 ASN A  41      16.875  21.672   9.992  1.00 96.19           O  
ATOM    313  N   LYS A  42      12.438  23.469   8.062  1.00 96.25           N  
ATOM    314  CA  LYS A  42      11.180  24.203   8.164  1.00 96.25           C  
ATOM    315  C   LYS A  42      10.289  23.609   9.258  1.00 96.25           C  
ATOM    316  CB  LYS A  42      10.438  24.172   6.824  1.00 96.25           C  
ATOM    317  O   LYS A  42      10.250  22.391   9.453  1.00 96.25           O  
ATOM    318  CG  LYS A  42      11.188  24.859   5.691  1.00 96.25           C  
ATOM    319  CD  LYS A  42      10.383  24.812   4.395  1.00 96.25           C  
ATOM    320  CE  LYS A  42      11.141  25.484   3.250  1.00 96.25           C  
ATOM    321  NZ  LYS A  42      10.391  25.406   1.964  1.00 96.25           N  
ATOM    322  N   THR A  43       9.633  24.500  10.000  1.00 96.75           N  
ATOM    323  CA  THR A  43       8.766  24.078  11.086  1.00 96.75           C  
ATOM    324  C   THR A  43       7.395  23.656  10.555  1.00 96.75           C  
ATOM    325  CB  THR A  43       8.586  25.203  12.125  1.00 96.75           C  
ATOM    326  O   THR A  43       6.875  24.266   9.617  1.00 96.75           O  
ATOM    327  CG2 THR A  43       7.727  24.734  13.297  1.00 96.75           C  
ATOM    328  OG1 THR A  43       9.875  25.594  12.625  1.00 96.75           O  
ATOM    329  N   TYR A  44       6.887  22.609  11.008  1.00 97.88           N  
ATOM    330  CA  TYR A  44       5.516  22.219  10.703  1.00 97.88           C  
ATOM    331  C   TYR A  44       4.773  21.797  11.969  1.00 97.88           C  
ATOM    332  CB  TYR A  44       5.496  21.078   9.688  1.00 97.88           C  
ATOM    333  O   TYR A  44       5.391  21.422  12.961  1.00 97.88           O  
ATOM    334  CG  TYR A  44       6.156  19.812  10.180  1.00 97.88           C  
ATOM    335  CD1 TYR A  44       7.504  19.562   9.938  1.00 97.88           C  
ATOM    336  CD2 TYR A  44       5.434  18.859  10.898  1.00 97.88           C  
ATOM    337  CE1 TYR A  44       8.117  18.391  10.391  1.00 97.88           C  
ATOM    338  CE2 TYR A  44       6.031  17.688  11.359  1.00 97.88           C  
ATOM    339  OH  TYR A  44       7.973  16.312  11.547  1.00 97.88           O  
ATOM    340  CZ  TYR A  44       7.371  17.469  11.102  1.00 97.88           C  
ATOM    341  N   SER A  45       3.445  22.047  12.031  1.00 97.75           N  
ATOM    342  CA  SER A  45       2.609  21.516  13.102  1.00 97.75           C  
ATOM    343  C   SER A  45       2.221  20.062  12.836  1.00 97.75           C  
ATOM    344  CB  SER A  45       1.350  22.359  13.273  1.00 97.75           C  
ATOM    345  O   SER A  45       1.917  19.688  11.695  1.00 97.75           O  
ATOM    346  OG  SER A  45       0.630  22.438  12.055  1.00 97.75           O  
ATOM    347  N   ALA A  46       2.309  19.250  13.875  1.00 98.38           N  
ATOM    348  CA  ALA A  46       1.938  17.844  13.781  1.00 98.38           C  
ATOM    349  C   ALA A  46       0.837  17.500  14.773  1.00 98.38           C  
ATOM    350  CB  ALA A  46       3.160  16.953  14.008  1.00 98.38           C  
ATOM    351  O   ALA A  46       0.992  17.719  15.984  1.00 98.38           O  
ATOM    352  N   PHE A  47      -0.281  17.062  14.266  1.00 98.69           N  
ATOM    353  CA  PHE A  47      -1.363  16.484  15.047  1.00 98.69           C  
ATOM    354  C   PHE A  47      -1.386  14.969  14.898  1.00 98.69           C  
ATOM    355  CB  PHE A  47      -2.713  17.078  14.625  1.00 98.69           C  
ATOM    356  O   PHE A  47      -1.842  14.453  13.875  1.00 98.69           O  
ATOM    357  CG  PHE A  47      -2.770  18.578  14.703  1.00 98.69           C  
ATOM    358  CD1 PHE A  47      -3.297  19.219  15.820  1.00 98.69           C  
ATOM    359  CD2 PHE A  47      -2.295  19.359  13.656  1.00 98.69           C  
ATOM    360  CE1 PHE A  47      -3.350  20.594  15.898  1.00 98.69           C  
ATOM    361  CE2 PHE A  47      -2.346  20.750  13.719  1.00 98.69           C  
ATOM    362  CZ  PHE A  47      -2.875  21.359  14.844  1.00 98.69           C  
ATOM    363  N   ILE A  48      -0.914  14.297  15.938  1.00 98.56           N  
ATOM    364  CA  ILE A  48      -0.576  12.883  15.852  1.00 98.56           C  
ATOM    365  C   ILE A  48      -1.528  12.070  16.719  1.00 98.56           C  
ATOM    366  CB  ILE A  48       0.888  12.625  16.266  1.00 98.56           C  
ATOM    367  O   ILE A  48      -1.652  12.328  17.922  1.00 98.56           O  
ATOM    368  CG1 ILE A  48       1.845  13.461  15.414  1.00 98.56           C  
ATOM    369  CG2 ILE A  48       1.225  11.133  16.172  1.00 98.56           C  
ATOM    370  CD1 ILE A  48       3.266  13.523  15.953  1.00 98.56           C  
ATOM    371  N   GLY A  49      -2.311  11.133  16.016  1.00 98.44           N  
ATOM    372  CA  GLY A  49      -3.111  10.180  16.750  1.00 98.44           C  
ATOM    373  C   GLY A  49      -4.520  10.664  17.047  1.00 98.44           C  
ATOM    374  O   GLY A  49      -5.051  10.445  18.125  1.00 98.44           O  
ATOM    375  N   ILE A  50      -5.137  11.391  16.000  1.00 98.69           N  
ATOM    376  CA  ILE A  50      -6.520  11.844  16.109  1.00 98.69           C  
ATOM    377  C   ILE A  50      -7.469  10.703  15.773  1.00 98.69           C  
ATOM    378  CB  ILE A  50      -6.793  13.055  15.195  1.00 98.69           C  
ATOM    379  O   ILE A  50      -7.379  10.109  14.695  1.00 98.69           O  
ATOM    380  CG1 ILE A  50      -5.801  14.188  15.492  1.00 98.69           C  
ATOM    381  CG2 ILE A  50      -8.234  13.539  15.352  1.00 98.69           C  
ATOM    382  CD1 ILE A  50      -5.844  15.328  14.492  1.00 98.69           C  
ATOM    383  N   PRO A  51      -8.414  10.359  16.688  1.00 98.62           N  
ATOM    384  CA  PRO A  51      -9.383   9.320  16.328  1.00 98.62           C  
ATOM    385  C   PRO A  51     -10.289   9.742  15.172  1.00 98.62           C  
ATOM    386  CB  PRO A  51     -10.188   9.125  17.609  1.00 98.62           C  
ATOM    387  O   PRO A  51     -10.875  10.828  15.203  1.00 98.62           O  
ATOM    388  CG  PRO A  51     -10.078  10.430  18.328  1.00 98.62           C  
ATOM    389  CD  PRO A  51      -8.742  11.039  18.016  1.00 98.62           C  
ATOM    390  N   TYR A  52     -10.328   8.875  14.102  1.00 98.75           N  
ATOM    391  CA  TYR A  52     -11.266   9.188  13.031  1.00 98.75           C  
ATOM    392  C   TYR A  52     -12.445   8.227  13.039  1.00 98.75           C  
ATOM    393  CB  TYR A  52     -10.555   9.133  11.672  1.00 98.75           C  
ATOM    394  O   TYR A  52     -13.359   8.352  12.219  1.00 98.75           O  
ATOM    395  CG  TYR A  52     -10.086   7.754  11.281  1.00 98.75           C  
ATOM    396  CD1 TYR A  52      -8.750   7.383  11.445  1.00 98.75           C  
ATOM    397  CD2 TYR A  52     -10.969   6.816  10.758  1.00 98.75           C  
ATOM    398  CE1 TYR A  52      -8.312   6.109  11.086  1.00 98.75           C  
ATOM    399  CE2 TYR A  52     -10.539   5.543  10.398  1.00 98.75           C  
ATOM    400  OH  TYR A  52      -8.781   3.941  10.219  1.00 98.75           O  
ATOM    401  CZ  TYR A  52      -9.211   5.199  10.570  1.00 98.75           C  
ATOM    402  N   ALA A  53     -12.398   7.246  13.969  1.00 98.56           N  
ATOM    403  CA  ALA A  53     -13.477   6.289  14.188  1.00 98.56           C  
ATOM    404  C   ALA A  53     -13.445   5.742  15.609  1.00 98.56           C  
ATOM    405  CB  ALA A  53     -13.391   5.148  13.172  1.00 98.56           C  
ATOM    406  O   ALA A  53     -12.414   5.820  16.281  1.00 98.56           O  
ATOM    407  N   LYS A  54     -14.625   5.242  16.094  1.00 98.56           N  
ATOM    408  CA  LYS A  54     -14.656   4.504  17.344  1.00 98.56           C  
ATOM    409  C   LYS A  54     -13.734   3.289  17.297  1.00 98.56           C  
ATOM    410  CB  LYS A  54     -16.078   4.062  17.688  1.00 98.56           C  
ATOM    411  O   LYS A  54     -13.539   2.699  16.234  1.00 98.56           O  
ATOM    412  CG  LYS A  54     -17.016   5.211  18.016  1.00 98.56           C  
ATOM    413  CD  LYS A  54     -18.391   4.707  18.422  1.00 98.56           C  
ATOM    414  CE  LYS A  54     -19.328   5.855  18.781  1.00 98.56           C  
ATOM    415  NZ  LYS A  54     -20.688   5.367  19.156  1.00 98.56           N  
ATOM    416  N   PRO A  55     -13.211   2.949  18.484  1.00 98.31           N  
ATOM    417  CA  PRO A  55     -12.383   1.740  18.500  1.00 98.31           C  
ATOM    418  C   PRO A  55     -13.133   0.510  17.984  1.00 98.31           C  
ATOM    419  CB  PRO A  55     -12.008   1.579  19.969  1.00 98.31           C  
ATOM    420  O   PRO A  55     -14.266   0.261  18.391  1.00 98.31           O  
ATOM    421  CG  PRO A  55     -12.117   2.955  20.547  1.00 98.31           C  
ATOM    422  CD  PRO A  55     -13.250   3.668  19.859  1.00 98.31           C  
ATOM    423  N   PRO A  56     -12.562  -0.214  17.031  1.00 98.19           N  
ATOM    424  CA  PRO A  56     -13.227  -1.395  16.484  1.00 98.19           C  
ATOM    425  C   PRO A  56     -13.047  -2.637  17.359  1.00 98.19           C  
ATOM    426  CB  PRO A  56     -12.547  -1.575  15.125  1.00 98.19           C  
ATOM    427  O   PRO A  56     -12.602  -3.678  16.859  1.00 98.19           O  
ATOM    428  CG  PRO A  56     -11.133  -1.126  15.336  1.00 98.19           C  
ATOM    429  CD  PRO A  56     -11.148   0.030  16.297  1.00 98.19           C  
ATOM    430  N   ILE A  57     -13.406  -2.596  18.578  1.00 98.06           N  
ATOM    431  CA  ILE A  57     -13.320  -3.684  19.547  1.00 98.06           C  
ATOM    432  C   ILE A  57     -14.719  -4.078  20.016  1.00 98.06           C  
ATOM    433  CB  ILE A  57     -12.438  -3.295  20.766  1.00 98.06           C  
ATOM    434  O   ILE A  57     -15.703  -3.422  19.672  1.00 98.06           O  
ATOM    435  CG1 ILE A  57     -12.977  -2.020  21.422  1.00 98.06           C  
ATOM    436  CG2 ILE A  57     -10.984  -3.117  20.328  1.00 98.06           C  
ATOM    437  CD1 ILE A  57     -12.219  -1.604  22.672  1.00 98.06           C  
ATOM    438  N   GLY A  58     -14.781  -5.164  20.797  1.00 96.75           N  
ATOM    439  CA  GLY A  58     -16.078  -5.625  21.266  1.00 96.75           C  
ATOM    440  C   GLY A  58     -17.078  -5.852  20.156  1.00 96.75           C  
ATOM    441  O   GLY A  58     -16.781  -6.555  19.188  1.00 96.75           O  
ATOM    442  N   ASP A  59     -18.203  -5.121  20.250  1.00 96.44           N  
ATOM    443  CA  ASP A  59     -19.281  -5.305  19.281  1.00 96.44           C  
ATOM    444  C   ASP A  59     -18.906  -4.727  17.922  1.00 96.44           C  
ATOM    445  CB  ASP A  59     -20.562  -4.656  19.797  1.00 96.44           C  
ATOM    446  O   ASP A  59     -19.531  -5.070  16.906  1.00 96.44           O  
ATOM    447  CG  ASP A  59     -21.188  -5.414  20.953  1.00 96.44           C  
ATOM    448  OD1 ASP A  59     -20.938  -6.625  21.109  1.00 96.44           O  
ATOM    449  OD2 ASP A  59     -21.953  -4.793  21.734  1.00 96.44           O  
ATOM    450  N   LEU A  60     -17.875  -3.877  18.000  1.00 97.94           N  
ATOM    451  CA  LEU A  60     -17.484  -3.254  16.734  1.00 97.94           C  
ATOM    452  C   LEU A  60     -16.375  -4.043  16.062  1.00 97.94           C  
ATOM    453  CB  LEU A  60     -17.031  -1.810  16.969  1.00 97.94           C  
ATOM    454  O   LEU A  60     -15.898  -3.666  14.984  1.00 97.94           O  
ATOM    455  CG  LEU A  60     -18.141  -0.799  17.281  1.00 97.94           C  
ATOM    456  CD1 LEU A  60     -17.547   0.575  17.547  1.00 97.94           C  
ATOM    457  CD2 LEU A  60     -19.156  -0.732  16.141  1.00 97.94           C  
ATOM    458  N   ARG A  61     -15.938  -5.152  16.766  1.00 98.19           N  
ATOM    459  CA  ARG A  61     -15.094  -6.086  16.031  1.00 98.19           C  
ATOM    460  C   ARG A  61     -15.867  -6.750  14.898  1.00 98.19           C  
ATOM    461  CB  ARG A  61     -14.531  -7.152  16.984  1.00 98.19           C  
ATOM    462  O   ARG A  61     -16.938  -7.324  15.117  1.00 98.19           O  
ATOM    463  CG  ARG A  61     -13.531  -8.094  16.312  1.00 98.19           C  
ATOM    464  CD  ARG A  61     -12.977  -9.109  17.312  1.00 98.19           C  
ATOM    465  NE  ARG A  61     -12.070  -8.484  18.266  1.00 98.19           N  
ATOM    466  NH1 ARG A  61     -11.453 -10.461  19.281  1.00 98.19           N  
ATOM    467  NH2 ARG A  61     -10.578  -8.477  20.016  1.00 98.19           N  
ATOM    468  CZ  ARG A  61     -11.367  -9.141  19.188  1.00 98.19           C  
ATOM    469  N   PHE A  62     -15.344  -6.684  13.656  1.00 97.81           N  
ATOM    470  CA  PHE A  62     -15.945  -7.242  12.453  1.00 97.81           C  
ATOM    471  C   PHE A  62     -17.234  -6.504  12.102  1.00 97.81           C  
ATOM    472  CB  PHE A  62     -16.234  -8.734  12.633  1.00 97.81           C  
ATOM    473  O   PHE A  62     -18.234  -7.121  11.727  1.00 97.81           O  
ATOM    474  CG  PHE A  62     -15.039  -9.539  13.062  1.00 97.81           C  
ATOM    475  CD1 PHE A  62     -13.789  -9.297  12.508  1.00 97.81           C  
ATOM    476  CD2 PHE A  62     -15.164 -10.531  14.031  1.00 97.81           C  
ATOM    477  CE1 PHE A  62     -12.680 -10.039  12.906  1.00 97.81           C  
ATOM    478  CE2 PHE A  62     -14.055 -11.273  14.430  1.00 97.81           C  
ATOM    479  CZ  PHE A  62     -12.812 -11.031  13.867  1.00 97.81           C  
ATOM    480  N   ALA A  63     -17.266  -5.199  12.352  1.00 97.69           N  
ATOM    481  CA  ALA A  63     -18.375  -4.324  12.008  1.00 97.69           C  
ATOM    482  C   ALA A  63     -17.891  -3.049  11.328  1.00 97.69           C  
ATOM    483  CB  ALA A  63     -19.188  -3.980  13.258  1.00 97.69           C  
ATOM    484  O   ALA A  63     -16.719  -2.693  11.438  1.00 97.69           O  
ATOM    485  N   ASN A  64     -18.750  -2.439  10.625  1.00 97.81           N  
ATOM    486  CA  ASN A  64     -18.406  -1.176   9.977  1.00 97.81           C  
ATOM    487  C   ASN A  64     -17.969  -0.126  10.992  1.00 97.81           C  
ATOM    488  CB  ASN A  64     -19.594  -0.658   9.164  1.00 97.81           C  
ATOM    489  O   ASN A  64     -18.469  -0.090  12.117  1.00 97.81           O  
ATOM    490  CG  ASN A  64     -19.906  -1.527   7.961  1.00 97.81           C  
ATOM    491  ND2 ASN A  64     -21.109  -1.396   7.426  1.00 97.81           N  
ATOM    492  OD1 ASN A  64     -19.062  -2.311   7.516  1.00 97.81           O  
ATOM    493  N   PRO A  65     -16.922   0.697  10.562  1.00 98.12           N  
ATOM    494  CA  PRO A  65     -16.500   1.771  11.469  1.00 98.12           C  
ATOM    495  C   PRO A  65     -17.625   2.773  11.750  1.00 98.12           C  
ATOM    496  CB  PRO A  65     -15.352   2.436  10.727  1.00 98.12           C  
ATOM    497  O   PRO A  65     -18.484   3.004  10.891  1.00 98.12           O  
ATOM    498  CG  PRO A  65     -15.656   2.219   9.273  1.00 98.12           C  
ATOM    499  CD  PRO A  65     -16.281   0.862   9.117  1.00 98.12           C  
ATOM    500  N   GLU A  66     -17.609   3.307  12.938  1.00 98.12           N  
ATOM    501  CA  GLU A  66     -18.531   4.359  13.359  1.00 98.12           C  
ATOM    502  C   GLU A  66     -17.766   5.641  13.711  1.00 98.12           C  
ATOM    503  CB  GLU A  66     -19.359   3.898  14.555  1.00 98.12           C  
ATOM    504  O   GLU A  66     -16.625   5.586  14.164  1.00 98.12           O  
ATOM    505  CG  GLU A  66     -20.297   2.732  14.242  1.00 98.12           C  
ATOM    506  CD  GLU A  66     -21.156   2.322  15.422  1.00 98.12           C  
ATOM    507  OE1 GLU A  66     -21.969   1.377  15.281  1.00 98.12           O  
ATOM    508  OE2 GLU A  66     -21.031   2.955  16.500  1.00 98.12           O  
ATOM    509  N   PRO A  67     -18.438   6.777  13.445  1.00 98.00           N  
ATOM    510  CA  PRO A  67     -17.766   8.039  13.789  1.00 98.00           C  
ATOM    511  C   PRO A  67     -17.297   8.078  15.234  1.00 98.00           C  
ATOM    512  CB  PRO A  67     -18.844   9.094  13.531  1.00 98.00           C  
ATOM    513  O   PRO A  67     -17.922   7.477  16.109  1.00 98.00           O  
ATOM    514  CG  PRO A  67     -19.781   8.461  12.547  1.00 98.00           C  
ATOM    515  CD  PRO A  67     -19.828   6.980  12.828  1.00 98.00           C  
ATOM    516  N   PRO A  68     -16.156   8.828  15.391  1.00 97.25           N  
ATOM    517  CA  PRO A  68     -15.648   8.945  16.766  1.00 97.25           C  
ATOM    518  C   PRO A  68     -16.609   9.719  17.672  1.00 97.25           C  
ATOM    519  CB  PRO A  68     -14.328   9.703  16.594  1.00 97.25           C  
ATOM    520  O   PRO A  68     -17.422  10.500  17.188  1.00 97.25           O  
ATOM    521  CG  PRO A  68     -14.516  10.516  15.352  1.00 97.25           C  
ATOM    522  CD  PRO A  68     -15.391   9.758  14.398  1.00 97.25           C  
ATOM    523  N   GLU A  69     -16.453   9.461  19.047  1.00 95.31           N  
ATOM    524  CA  GLU A  69     -17.188  10.266  20.031  1.00 95.31           C  
ATOM    525  C   GLU A  69     -16.578  11.656  20.172  1.00 95.31           C  
ATOM    526  CB  GLU A  69     -17.203   9.562  21.391  1.00 95.31           C  
ATOM    527  O   GLU A  69     -15.367  11.828  20.000  1.00 95.31           O  
ATOM    528  CG  GLU A  69     -18.000   8.266  21.406  1.00 95.31           C  
ATOM    529  CD  GLU A  69     -18.031   7.598  22.766  1.00 95.31           C  
ATOM    530  OE1 GLU A  69     -18.750   6.582  22.938  1.00 95.31           O  
ATOM    531  OE2 GLU A  69     -17.328   8.094  23.688  1.00 95.31           O  
ATOM    532  N   THR A  70     -17.500  12.578  20.438  1.00 97.19           N  
ATOM    533  CA  THR A  70     -16.969  13.891  20.797  1.00 97.19           C  
ATOM    534  C   THR A  70     -16.266  13.828  22.141  1.00 97.19           C  
ATOM    535  CB  THR A  70     -18.078  14.953  20.844  1.00 97.19           C  
ATOM    536  O   THR A  70     -16.516  12.914  22.938  1.00 97.19           O  
ATOM    537  CG2 THR A  70     -18.750  15.109  19.469  1.00 97.19           C  
ATOM    538  OG1 THR A  70     -19.062  14.562  21.797  1.00 97.19           O  
ATOM    539  N   TRP A  71     -15.219  14.672  22.234  1.00 96.62           N  
ATOM    540  CA  TRP A  71     -14.539  14.711  23.516  1.00 96.62           C  
ATOM    541  C   TRP A  71     -14.586  16.109  24.125  1.00 96.62           C  
ATOM    542  CB  TRP A  71     -13.078  14.258  23.375  1.00 96.62           C  
ATOM    543  O   TRP A  71     -14.789  17.094  23.406  1.00 96.62           O  
ATOM    544  CG  TRP A  71     -12.320  14.977  22.297  1.00 96.62           C  
ATOM    545  CD1 TRP A  71     -11.648  16.156  22.422  1.00 96.62           C  
ATOM    546  CD2 TRP A  71     -12.164  14.562  20.938  1.00 96.62           C  
ATOM    547  CE2 TRP A  71     -11.383  15.547  20.297  1.00 96.62           C  
ATOM    548  CE3 TRP A  71     -12.609  13.453  20.203  1.00 96.62           C  
ATOM    549  NE1 TRP A  71     -11.078  16.516  21.219  1.00 96.62           N  
ATOM    550  CH2 TRP A  71     -11.477  14.359  18.250  1.00 96.62           C  
ATOM    551  CZ2 TRP A  71     -11.031  15.453  18.938  1.00 96.62           C  
ATOM    552  CZ3 TRP A  71     -12.258  13.367  18.859  1.00 96.62           C  
ATOM    553  N   ILE A  72     -14.641  16.125  25.531  1.00 95.50           N  
ATOM    554  CA  ILE A  72     -14.602  17.375  26.281  1.00 95.50           C  
ATOM    555  C   ILE A  72     -13.148  17.750  26.578  1.00 95.50           C  
ATOM    556  CB  ILE A  72     -15.414  17.266  27.594  1.00 95.50           C  
ATOM    557  O   ILE A  72     -12.336  16.875  26.922  1.00 95.50           O  
ATOM    558  CG1 ILE A  72     -16.891  16.969  27.297  1.00 95.50           C  
ATOM    559  CG2 ILE A  72     -15.273  18.547  28.422  1.00 95.50           C  
ATOM    560  CD1 ILE A  72     -17.703  16.609  28.516  1.00 95.50           C  
ATOM    561  N   GLY A  73     -12.859  19.000  26.422  1.00 95.19           N  
ATOM    562  CA  GLY A  73     -11.492  19.469  26.625  1.00 95.19           C  
ATOM    563  C   GLY A  73     -10.625  19.344  25.391  1.00 95.19           C  
ATOM    564  O   GLY A  73     -11.133  19.328  24.266  1.00 95.19           O  
ATOM    565  N   THR A  74      -9.289  19.422  25.594  1.00 97.38           N  
ATOM    566  CA  THR A  74      -8.336  19.344  24.500  1.00 97.38           C  
ATOM    567  C   THR A  74      -7.730  17.938  24.406  1.00 97.38           C  
ATOM    568  CB  THR A  74      -7.207  20.375  24.656  1.00 97.38           C  
ATOM    569  O   THR A  74      -7.090  17.469  25.359  1.00 97.38           O  
ATOM    570  CG2 THR A  74      -6.254  20.344  23.469  1.00 97.38           C  
ATOM    571  OG1 THR A  74      -7.785  21.688  24.750  1.00 97.38           O  
ATOM    572  N   TYR A  75      -8.094  17.234  23.281  1.00 98.12           N  
ATOM    573  CA  TYR A  75      -7.570  15.883  23.047  1.00 98.12           C  
ATOM    574  C   TYR A  75      -6.074  15.922  22.766  1.00 98.12           C  
ATOM    575  CB  TYR A  75      -8.312  15.203  21.906  1.00 98.12           C  
ATOM    576  O   TYR A  75      -5.625  16.688  21.906  1.00 98.12           O  
ATOM    577  CG  TYR A  75      -7.902  13.766  21.688  1.00 98.12           C  
ATOM    578  CD1 TYR A  75      -6.898  13.438  20.781  1.00 98.12           C  
ATOM    579  CD2 TYR A  75      -8.523  12.734  22.375  1.00 98.12           C  
ATOM    580  CE1 TYR A  75      -6.520  12.117  20.562  1.00 98.12           C  
ATOM    581  CE2 TYR A  75      -8.148  11.406  22.188  1.00 98.12           C  
ATOM    582  OH  TYR A  75      -6.777   9.797  21.078  1.00 98.12           O  
ATOM    583  CZ  TYR A  75      -7.148  11.109  21.281  1.00 98.12           C  
ATOM    584  N   ASN A  76      -5.293  15.117  23.484  1.00 98.31           N  
ATOM    585  CA  ASN A  76      -3.846  15.078  23.297  1.00 98.31           C  
ATOM    586  C   ASN A  76      -3.457  14.305  22.047  1.00 98.31           C  
ATOM    587  CB  ASN A  76      -3.170  14.461  24.531  1.00 98.31           C  
ATOM    588  O   ASN A  76      -3.457  13.078  22.031  1.00 98.31           O  
ATOM    589  CG  ASN A  76      -1.658  14.570  24.484  1.00 98.31           C  
ATOM    590  ND2 ASN A  76      -0.995  14.102  25.531  1.00 98.31           N  
ATOM    591  OD1 ASN A  76      -1.092  15.078  23.516  1.00 98.31           O  
ATOM    592  N   ALA A  77      -3.109  15.023  21.016  1.00 98.31           N  
ATOM    593  CA  ALA A  77      -2.701  14.461  19.719  1.00 98.31           C  
ATOM    594  C   ALA A  77      -1.238  14.773  19.422  1.00 98.31           C  
ATOM    595  CB  ALA A  77      -3.596  14.984  18.609  1.00 98.31           C  
ATOM    596  O   ALA A  77      -0.898  15.180  18.312  1.00 98.31           O  
ATOM    597  N   THR A  78      -0.354  14.492  20.453  1.00 98.31           N  
ATOM    598  CA  THR A  78       1.055  14.844  20.328  1.00 98.31           C  
ATOM    599  C   THR A  78       1.916  13.594  20.156  1.00 98.31           C  
ATOM    600  CB  THR A  78       1.538  15.648  21.547  1.00 98.31           C  
ATOM    601  O   THR A  78       3.139  13.688  20.047  1.00 98.31           O  
ATOM    602  CG2 THR A  78       0.754  16.953  21.688  1.00 98.31           C  
ATOM    603  OG1 THR A  78       1.360  14.859  22.734  1.00 98.31           O  
ATOM    604  N   TYR A  79       1.346  12.375  20.188  1.00 98.00           N  
ATOM    605  CA  TYR A  79       2.123  11.148  20.047  1.00 98.00           C  
ATOM    606  C   TYR A  79       1.352  10.109  19.250  1.00 98.00           C  
ATOM    607  CB  TYR A  79       2.500  10.586  21.422  1.00 98.00           C  
ATOM    608  O   TYR A  79       0.124  10.172  19.141  1.00 98.00           O  
ATOM    609  CG  TYR A  79       1.311  10.297  22.297  1.00 98.00           C  
ATOM    610  CD1 TYR A  79       0.785  11.273  23.141  1.00 98.00           C  
ATOM    611  CD2 TYR A  79       0.711   9.039  22.297  1.00 98.00           C  
ATOM    612  CE1 TYR A  79      -0.309  11.008  23.953  1.00 98.00           C  
ATOM    613  CE2 TYR A  79      -0.384   8.766  23.109  1.00 98.00           C  
ATOM    614  OH  TYR A  79      -1.970   9.484  24.734  1.00 98.00           O  
ATOM    615  CZ  TYR A  79      -0.886   9.750  23.938  1.00 98.00           C  
ATOM    616  N   TYR A  80       2.057   9.203  18.641  1.00 98.12           N  
ATOM    617  CA  TYR A  80       1.466   8.156  17.812  1.00 98.12           C  
ATOM    618  C   TYR A  80       0.736   7.133  18.672  1.00 98.12           C  
ATOM    619  CB  TYR A  80       2.541   7.457  16.969  1.00 98.12           C  
ATOM    620  O   TYR A  80       1.232   6.734  19.734  1.00 98.12           O  
ATOM    621  CG  TYR A  80       3.051   8.289  15.820  1.00 98.12           C  
ATOM    622  CD1 TYR A  80       2.332   8.383  14.633  1.00 98.12           C  
ATOM    623  CD2 TYR A  80       4.250   8.992  15.922  1.00 98.12           C  
ATOM    624  CE1 TYR A  80       2.797   9.156  13.570  1.00 98.12           C  
ATOM    625  CE2 TYR A  80       4.727   9.758  14.867  1.00 98.12           C  
ATOM    626  OH  TYR A  80       4.461  10.594  12.648  1.00 98.12           O  
ATOM    627  CZ  TYR A  80       3.992   9.836  13.695  1.00 98.12           C  
ATOM    628  N   ARG A  81      -0.446   6.770  18.125  1.00 97.94           N  
ATOM    629  CA  ARG A  81      -1.172   5.656  18.734  1.00 97.94           C  
ATOM    630  C   ARG A  81      -0.730   4.328  18.125  1.00 97.94           C  
ATOM    631  CB  ARG A  81      -2.680   5.836  18.547  1.00 97.94           C  
ATOM    632  O   ARG A  81      -0.013   4.305  17.125  1.00 97.94           O  
ATOM    633  CG  ARG A  81      -3.219   7.133  19.141  1.00 97.94           C  
ATOM    634  CD  ARG A  81      -3.076   7.164  20.656  1.00 97.94           C  
ATOM    635  NE  ARG A  81      -3.717   8.344  21.234  1.00 97.94           N  
ATOM    636  NH1 ARG A  81      -1.757   9.281  22.016  1.00 97.94           N  
ATOM    637  NH2 ARG A  81      -3.756  10.352  22.344  1.00 97.94           N  
ATOM    638  CZ  ARG A  81      -3.076   9.320  21.859  1.00 97.94           C  
ATOM    639  N   PRO A  82      -1.073   3.260  18.812  1.00 98.19           N  
ATOM    640  CA  PRO A  82      -0.573   1.966  18.359  1.00 98.19           C  
ATOM    641  C   PRO A  82      -0.974   1.664  16.906  1.00 98.19           C  
ATOM    642  CB  PRO A  82      -1.219   0.969  19.312  1.00 98.19           C  
ATOM    643  O   PRO A  82      -2.047   2.076  16.469  1.00 98.19           O  
ATOM    644  CG  PRO A  82      -1.454   1.749  20.578  1.00 98.19           C  
ATOM    645  CD  PRO A  82      -1.832   3.152  20.203  1.00 98.19           C  
ATOM    646  N   ARG A  83      -0.152   0.970  16.172  1.00 98.31           N  
ATOM    647  CA  ARG A  83      -0.518   0.357  14.898  1.00 98.31           C  
ATOM    648  C   ARG A  83      -1.652  -0.646  15.078  1.00 98.31           C  
ATOM    649  CB  ARG A  83       0.693  -0.329  14.266  1.00 98.31           C  
ATOM    650  O   ARG A  83      -1.909  -1.105  16.188  1.00 98.31           O  
ATOM    651  CG  ARG A  83       1.833   0.619  13.930  1.00 98.31           C  
ATOM    652  CD  ARG A  83       3.082  -0.133  13.492  1.00 98.31           C  
ATOM    653  NE  ARG A  83       4.203   0.774  13.258  1.00 98.31           N  
ATOM    654  NH1 ARG A  83       5.789  -0.897  13.086  1.00 98.31           N  
ATOM    655  NH2 ARG A  83       6.402   1.300  12.859  1.00 98.31           N  
ATOM    656  CZ  ARG A  83       5.461   0.390  13.070  1.00 98.31           C  
ATOM    657  N   CYS A  84      -2.316  -0.911  13.914  1.00 98.69           N  
ATOM    658  CA  CYS A  84      -3.336  -1.949  14.016  1.00 98.69           C  
ATOM    659  C   CYS A  84      -2.703  -3.311  14.273  1.00 98.69           C  
ATOM    660  CB  CYS A  84      -4.180  -2.002  12.742  1.00 98.69           C  
ATOM    661  O   CYS A  84      -1.637  -3.617  13.742  1.00 98.69           O  
ATOM    662  SG  CYS A  84      -5.242  -0.562  12.516  1.00 98.69           S  
ATOM    663  N   ILE A  85      -3.377  -4.074  15.156  1.00 98.62           N  
ATOM    664  CA  ILE A  85      -2.844  -5.359  15.594  1.00 98.62           C  
ATOM    665  C   ILE A  85      -2.539  -6.234  14.383  1.00 98.62           C  
ATOM    666  CB  ILE A  85      -3.824  -6.086  16.547  1.00 98.62           C  
ATOM    667  O   ILE A  85      -3.344  -6.316  13.453  1.00 98.62           O  
ATOM    668  CG1 ILE A  85      -3.137  -7.285  17.203  1.00 98.62           C  
ATOM    669  CG2 ILE A  85      -5.082  -6.520  15.789  1.00 98.62           C  
ATOM    670  CD1 ILE A  85      -3.896  -7.855  18.391  1.00 98.62           C  
ATOM    671  N   GLN A  86      -1.285  -6.902  14.430  1.00 98.19           N  
ATOM    672  CA  GLN A  86      -0.838  -7.621  13.242  1.00 98.19           C  
ATOM    673  C   GLN A  86       0.373  -8.492  13.547  1.00 98.19           C  
ATOM    674  CB  GLN A  86      -0.504  -6.637  12.117  1.00 98.19           C  
ATOM    675  O   GLN A  86       0.990  -8.359  14.609  1.00 98.19           O  
ATOM    676  CG  GLN A  86       0.610  -5.660  12.461  1.00 98.19           C  
ATOM    677  CD  GLN A  86       0.793  -4.582  11.414  1.00 98.19           C  
ATOM    678  NE2 GLN A  86      -0.202  -3.713  11.273  1.00 98.19           N  
ATOM    679  OE1 GLN A  86       1.821  -4.531  10.727  1.00 98.19           O  
ATOM    680  N   ARG A  87       0.703  -9.398  12.664  1.00 97.06           N  
ATOM    681  CA  ARG A  87       1.975 -10.102  12.531  1.00 97.06           C  
ATOM    682  C   ARG A  87       2.639  -9.789  11.195  1.00 97.06           C  
ATOM    683  CB  ARG A  87       1.770 -11.609  12.672  1.00 97.06           C  
ATOM    684  O   ARG A  87       2.135 -10.180  10.141  1.00 97.06           O  
ATOM    685  CG  ARG A  87       1.318 -12.047  14.055  1.00 97.06           C  
ATOM    686  CD  ARG A  87       1.163 -13.555  14.156  1.00 97.06           C  
ATOM    687  NE  ARG A  87       2.457 -14.227  14.203  1.00 97.06           N  
ATOM    688  NH1 ARG A  87       1.605 -16.344  13.820  1.00 97.06           N  
ATOM    689  NH2 ARG A  87       3.859 -16.047  14.109  1.00 97.06           N  
ATOM    690  CZ  ARG A  87       2.639 -15.539  14.047  1.00 97.06           C  
ATOM    691  N   ASN A  88       3.777  -9.109  11.273  1.00 95.19           N  
ATOM    692  CA  ASN A  88       4.438  -8.609  10.070  1.00 95.19           C  
ATOM    693  C   ASN A  88       5.441  -9.625   9.523  1.00 95.19           C  
ATOM    694  CB  ASN A  88       5.129  -7.273  10.352  1.00 95.19           C  
ATOM    695  O   ASN A  88       6.586  -9.680   9.977  1.00 95.19           O  
ATOM    696  CG  ASN A  88       5.602  -6.586   9.086  1.00 95.19           C  
ATOM    697  ND2 ASN A  88       5.828  -5.281   9.172  1.00 95.19           N  
ATOM    698  OD1 ASN A  88       5.762  -7.223   8.039  1.00 95.19           O  
ATOM    699  N   TYR A  89       5.008 -10.391   8.477  1.00 93.25           N  
ATOM    700  CA  TYR A  89       5.770 -11.500   7.918  1.00 93.25           C  
ATOM    701  C   TYR A  89       6.715 -11.016   6.828  1.00 93.25           C  
ATOM    702  CB  TYR A  89       4.824 -12.570   7.352  1.00 93.25           C  
ATOM    703  O   TYR A  89       7.480 -11.805   6.262  1.00 93.25           O  
ATOM    704  CG  TYR A  89       3.980 -13.250   8.398  1.00 93.25           C  
ATOM    705  CD1 TYR A  89       4.473 -14.328   9.125  1.00 93.25           C  
ATOM    706  CD2 TYR A  89       2.688 -12.812   8.672  1.00 93.25           C  
ATOM    707  CE1 TYR A  89       3.699 -14.961  10.094  1.00 93.25           C  
ATOM    708  CE2 TYR A  89       1.903 -13.438   9.633  1.00 93.25           C  
ATOM    709  OH  TYR A  89       1.646 -15.133  11.297  1.00 93.25           O  
ATOM    710  CZ  TYR A  89       2.418 -14.508  10.344  1.00 93.25           C  
ATOM    711  N   ILE A  90       6.625  -9.664   6.520  1.00 92.19           N  
ATOM    712  CA  ILE A  90       7.391  -9.109   5.414  1.00 92.19           C  
ATOM    713  C   ILE A  90       8.867  -9.047   5.789  1.00 92.19           C  
ATOM    714  CB  ILE A  90       6.879  -7.703   5.023  1.00 92.19           C  
ATOM    715  O   ILE A  90       9.734  -9.352   4.965  1.00 92.19           O  
ATOM    716  CG1 ILE A  90       5.488  -7.797   4.387  1.00 92.19           C  
ATOM    717  CG2 ILE A  90       7.867  -7.008   4.078  1.00 92.19           C  
ATOM    718  CD1 ILE A  90       4.836  -6.449   4.113  1.00 92.19           C  
ATOM    719  N   PHE A  91       9.148  -8.781   7.035  1.00 89.19           N  
ATOM    720  CA  PHE A  91      10.531  -8.500   7.395  1.00 89.19           C  
ATOM    721  C   PHE A  91      11.086  -9.586   8.305  1.00 89.19           C  
ATOM    722  CB  PHE A  91      10.641  -7.133   8.078  1.00 89.19           C  
ATOM    723  O   PHE A  91      12.289  -9.617   8.586  1.00 89.19           O  
ATOM    724  CG  PHE A  91      10.086  -6.000   7.262  1.00 89.19           C  
ATOM    725  CD1 PHE A  91      10.508  -5.797   5.953  1.00 89.19           C  
ATOM    726  CD2 PHE A  91       9.141  -5.137   7.801  1.00 89.19           C  
ATOM    727  CE1 PHE A  91      10.000  -4.746   5.195  1.00 89.19           C  
ATOM    728  CE2 PHE A  91       8.625  -4.086   7.051  1.00 89.19           C  
ATOM    729  CZ  PHE A  91       9.055  -3.891   5.746  1.00 89.19           C  
ATOM    730  N   THR A  92      10.188 -10.492   8.734  1.00 86.62           N  
ATOM    731  CA  THR A  92      10.609 -11.508   9.688  1.00 86.62           C  
ATOM    732  C   THR A  92       9.891 -12.828   9.430  1.00 86.62           C  
ATOM    733  CB  THR A  92      10.352 -11.062  11.141  1.00 86.62           C  
ATOM    734  O   THR A  92       8.727 -12.836   9.023  1.00 86.62           O  
ATOM    735  CG2 THR A  92      10.930 -12.055  12.141  1.00 86.62           C  
ATOM    736  OG1 THR A  92      10.961  -9.781  11.352  1.00 86.62           O  
ATOM    737  N   GLN A  93      10.484 -14.156   9.664  1.00 83.38           N  
ATOM    738  CA  GLN A  93       9.914 -15.469   9.414  1.00 83.38           C  
ATOM    739  C   GLN A  93       8.914 -15.852  10.500  1.00 83.38           C  
ATOM    740  CB  GLN A  93      11.016 -16.531   9.320  1.00 83.38           C  
ATOM    741  O   GLN A  93       7.852 -16.406  10.211  1.00 83.38           O  
ATOM    742  CG  GLN A  93      11.789 -16.500   8.008  1.00 83.38           C  
ATOM    743  CD  GLN A  93      12.773 -17.641   7.879  1.00 83.38           C  
ATOM    744  NE2 GLN A  93      13.273 -17.859   6.668  1.00 83.38           N  
ATOM    745  OE1 GLN A  93      13.078 -18.328   8.859  1.00 83.38           O  
ATOM    746  N   ASN A  94       8.984 -15.281  11.695  1.00 86.94           N  
ATOM    747  CA  ASN A  94       8.109 -15.602  12.812  1.00 86.94           C  
ATOM    748  C   ASN A  94       7.855 -14.383  13.695  1.00 86.94           C  
ATOM    749  CB  ASN A  94       8.703 -16.750  13.641  1.00 86.94           C  
ATOM    750  O   ASN A  94       8.297 -14.344  14.844  1.00 86.94           O  
ATOM    751  CG  ASN A  94       7.703 -17.344  14.617  1.00 86.94           C  
ATOM    752  ND2 ASN A  94       8.203 -17.938  15.695  1.00 86.94           N  
ATOM    753  OD1 ASN A  94       6.492 -17.266  14.406  1.00 86.94           O  
ATOM    754  N   PRO A  95       7.199 -13.500  13.148  1.00 93.44           N  
ATOM    755  CA  PRO A  95       7.012 -12.242  13.883  1.00 93.44           C  
ATOM    756  C   PRO A  95       6.082 -12.391  15.086  1.00 93.44           C  
ATOM    757  CB  PRO A  95       6.402 -11.312  12.828  1.00 93.44           C  
ATOM    758  O   PRO A  95       5.164 -13.211  15.062  1.00 93.44           O  
ATOM    759  CG  PRO A  95       5.637 -12.219  11.914  1.00 93.44           C  
ATOM    760  CD  PRO A  95       6.398 -13.500  11.766  1.00 93.44           C  
ATOM    761  N   ALA A  96       6.363 -11.633  16.156  1.00 95.44           N  
ATOM    762  CA  ALA A  96       5.445 -11.547  17.281  1.00 95.44           C  
ATOM    763  C   ALA A  96       4.223 -10.703  16.938  1.00 95.44           C  
ATOM    764  CB  ALA A  96       6.160 -10.961  18.500  1.00 95.44           C  
ATOM    765  O   ALA A  96       4.246  -9.930  15.977  1.00 95.44           O  
ATOM    766  N   VAL A  97       3.129 -11.000  17.703  1.00 97.50           N  
ATOM    767  CA  VAL A  97       1.966 -10.125  17.594  1.00 97.50           C  
ATOM    768  C   VAL A  97       2.311  -8.734  18.109  1.00 97.50           C  
ATOM    769  CB  VAL A  97       0.751 -10.695  18.359  1.00 97.50           C  
ATOM    770  O   VAL A  97       2.914  -8.602  19.188  1.00 97.50           O  
ATOM    771  CG1 VAL A  97      -0.409  -9.703  18.344  1.00 97.50           C  
ATOM    772  CG2 VAL A  97       0.321 -12.031  17.750  1.00 97.50           C  
ATOM    773  N   GLU A  98       2.010  -7.656  17.359  1.00 97.12           N  
ATOM    774  CA  GLU A  98       2.207  -6.262  17.750  1.00 97.12           C  
ATOM    775  C   GLU A  98       0.964  -5.430  17.453  1.00 97.12           C  
ATOM    776  CB  GLU A  98       3.420  -5.672  17.031  1.00 97.12           C  
ATOM    777  O   GLU A  98       0.064  -5.875  16.750  1.00 97.12           O  
ATOM    778  CG  GLU A  98       3.238  -5.543  15.523  1.00 97.12           C  
ATOM    779  CD  GLU A  98       4.469  -5.000  14.812  1.00 97.12           C  
ATOM    780  OE1 GLU A  98       4.367  -4.629  13.625  1.00 97.12           O  
ATOM    781  OE2 GLU A  98       5.543  -4.945  15.453  1.00 97.12           O  
ATOM    782  N   GLY A  99       0.888  -4.262  18.062  1.00 97.94           N  
ATOM    783  CA  GLY A  99      -0.192  -3.330  17.766  1.00 97.94           C  
ATOM    784  C   GLY A  99      -1.414  -3.547  18.641  1.00 97.94           C  
ATOM    785  O   GLY A  99      -1.336  -4.223  19.672  1.00 97.94           O  
ATOM    786  N   SER A 100      -2.510  -2.850  18.266  1.00 98.50           N  
ATOM    787  CA  SER A 100      -3.760  -2.854  19.016  1.00 98.50           C  
ATOM    788  C   SER A 100      -4.965  -2.818  18.078  1.00 98.50           C  
ATOM    789  CB  SER A 100      -3.814  -1.665  19.969  1.00 98.50           C  
ATOM    790  O   SER A 100      -4.895  -2.256  16.984  1.00 98.50           O  
ATOM    791  OG  SER A 100      -5.066  -1.611  20.641  1.00 98.50           O  
ATOM    792  N   GLU A 101      -6.070  -3.514  18.484  1.00 98.50           N  
ATOM    793  CA  GLU A 101      -7.305  -3.365  17.703  1.00 98.50           C  
ATOM    794  C   GLU A 101      -7.824  -1.932  17.766  1.00 98.50           C  
ATOM    795  CB  GLU A 101      -8.375  -4.336  18.219  1.00 98.50           C  
ATOM    796  O   GLU A 101      -8.531  -1.481  16.875  1.00 98.50           O  
ATOM    797  CG  GLU A 101      -8.078  -5.797  17.906  1.00 98.50           C  
ATOM    798  CD  GLU A 101      -9.125  -6.750  18.453  1.00 98.50           C  
ATOM    799  OE1 GLU A 101     -10.180  -6.934  17.797  1.00 98.50           O  
ATOM    800  OE2 GLU A 101      -8.891  -7.324  19.531  1.00 98.50           O  
ATOM    801  N   ASP A 102      -7.645  -1.223  18.891  1.00 98.44           N  
ATOM    802  CA  ASP A 102      -7.949   0.202  18.969  1.00 98.44           C  
ATOM    803  C   ASP A 102      -6.914   1.034  18.219  1.00 98.44           C  
ATOM    804  CB  ASP A 102      -8.016   0.643  20.438  1.00 98.44           C  
ATOM    805  O   ASP A 102      -5.969   1.552  18.828  1.00 98.44           O  
ATOM    806  CG  ASP A 102      -8.422   2.098  20.594  1.00 98.44           C  
ATOM    807  OD1 ASP A 102      -8.758   2.756  19.594  1.00 98.44           O  
ATOM    808  OD2 ASP A 102      -8.398   2.594  21.750  1.00 98.44           O  
ATOM    809  N   CYS A 103      -7.043   1.062  16.938  1.00 98.62           N  
ATOM    810  CA  CYS A 103      -5.945   1.566  16.109  1.00 98.62           C  
ATOM    811  C   CYS A 103      -6.449   2.555  15.070  1.00 98.62           C  
ATOM    812  CB  CYS A 103      -5.215   0.413  15.430  1.00 98.62           C  
ATOM    813  O   CYS A 103      -5.695   2.975  14.195  1.00 98.62           O  
ATOM    814  SG  CYS A 103      -6.234  -0.498  14.250  1.00 98.62           S  
ATOM    815  N   LEU A 104      -7.746   2.988  14.992  1.00 98.81           N  
ATOM    816  CA  LEU A 104      -8.289   3.828  13.930  1.00 98.81           C  
ATOM    817  C   LEU A 104      -8.039   5.305  14.227  1.00 98.81           C  
ATOM    818  CB  LEU A 104      -9.789   3.574  13.758  1.00 98.81           C  
ATOM    819  O   LEU A 104      -8.969   6.031  14.586  1.00 98.81           O  
ATOM    820  CG  LEU A 104     -10.195   2.137  13.430  1.00 98.81           C  
ATOM    821  CD1 LEU A 104     -11.711   2.051  13.234  1.00 98.81           C  
ATOM    822  CD2 LEU A 104      -9.461   1.638  12.195  1.00 98.81           C  
ATOM    823  N   TYR A 105      -6.719   5.695  14.023  1.00 98.88           N  
ATOM    824  CA  TYR A 105      -6.230   7.051  14.258  1.00 98.88           C  
ATOM    825  C   TYR A 105      -5.559   7.613  13.016  1.00 98.88           C  
ATOM    826  CB  TYR A 105      -5.254   7.070  15.438  1.00 98.88           C  
ATOM    827  O   TYR A 105      -5.004   6.863  12.211  1.00 98.88           O  
ATOM    828  CG  TYR A 105      -5.863   6.617  16.750  1.00 98.88           C  
ATOM    829  CD1 TYR A 105      -6.387   7.539  17.641  1.00 98.88           C  
ATOM    830  CD2 TYR A 105      -5.918   5.266  17.078  1.00 98.88           C  
ATOM    831  CE1 TYR A 105      -6.949   7.125  18.844  1.00 98.88           C  
ATOM    832  CE2 TYR A 105      -6.477   4.840  18.281  1.00 98.88           C  
ATOM    833  OH  TYR A 105      -7.543   5.363  20.344  1.00 98.88           O  
ATOM    834  CZ  TYR A 105      -6.988   5.777  19.156  1.00 98.88           C  
ATOM    835  N   LEU A 106      -5.645   8.953  12.812  1.00 98.81           N  
ATOM    836  CA  LEU A 106      -4.941   9.586  11.703  1.00 98.81           C  
ATOM    837  C   LEU A 106      -4.000  10.672  12.203  1.00 98.81           C  
ATOM    838  CB  LEU A 106      -5.941  10.180  10.703  1.00 98.81           C  
ATOM    839  O   LEU A 106      -4.094  11.094  13.359  1.00 98.81           O  
ATOM    840  CG  LEU A 106      -6.910  11.227  11.258  1.00 98.81           C  
ATOM    841  CD1 LEU A 106      -6.227  12.586  11.352  1.00 98.81           C  
ATOM    842  CD2 LEU A 106      -8.164  11.305  10.391  1.00 98.81           C  
ATOM    843  N   ASN A 107      -3.033  10.961  11.438  1.00 98.88           N  
ATOM    844  CA  ASN A 107      -2.045  12.008  11.680  1.00 98.88           C  
ATOM    845  C   ASN A 107      -2.113  13.102  10.617  1.00 98.88           C  
ATOM    846  CB  ASN A 107      -0.637  11.414  11.734  1.00 98.88           C  
ATOM    847  O   ASN A 107      -2.328  12.820   9.438  1.00 98.88           O  
ATOM    848  CG  ASN A 107      -0.569  10.156  12.578  1.00 98.88           C  
ATOM    849  ND2 ASN A 107      -0.173   9.047  11.953  1.00 98.88           N  
ATOM    850  OD1 ASN A 107      -0.872  10.172  13.773  1.00 98.88           O  
ATOM    851  N   ILE A 108      -1.970  14.375  11.102  1.00 98.81           N  
ATOM    852  CA  ILE A 108      -2.014  15.508  10.180  1.00 98.81           C  
ATOM    853  C   ILE A 108      -0.755  16.359  10.352  1.00 98.81           C  
ATOM    854  CB  ILE A 108      -3.275  16.375  10.398  1.00 98.81           C  
ATOM    855  O   ILE A 108      -0.414  16.766  11.461  1.00 98.81           O  
ATOM    856  CG1 ILE A 108      -4.539  15.516  10.242  1.00 98.81           C  
ATOM    857  CG2 ILE A 108      -3.295  17.562   9.438  1.00 98.81           C  
ATOM    858  CD1 ILE A 108      -5.832  16.266  10.539  1.00 98.81           C  
ATOM    859  N   TYR A 109      -0.088  16.609   9.234  1.00 98.75           N  
ATOM    860  CA  TYR A 109       1.121  17.422   9.227  1.00 98.75           C  
ATOM    861  C   TYR A 109       0.934  18.656   8.352  1.00 98.75           C  
ATOM    862  CB  TYR A 109       2.316  16.609   8.719  1.00 98.75           C  
ATOM    863  O   TYR A 109       0.591  18.547   7.172  1.00 98.75           O  
ATOM    864  CG  TYR A 109       2.473  15.273   9.406  1.00 98.75           C  
ATOM    865  CD1 TYR A 109       3.164  15.164  10.617  1.00 98.75           C  
ATOM    866  CD2 TYR A 109       1.929  14.117   8.859  1.00 98.75           C  
ATOM    867  CE1 TYR A 109       3.312  13.938  11.250  1.00 98.75           C  
ATOM    868  CE2 TYR A 109       2.070  12.891   9.484  1.00 98.75           C  
ATOM    869  OH  TYR A 109       2.906  11.586  11.305  1.00 98.75           O  
ATOM    870  CZ  TYR A 109       2.764  12.805  10.680  1.00 98.75           C  
ATOM    871  N   VAL A 110       1.169  19.812   8.969  1.00 98.06           N  
ATOM    872  CA  VAL A 110       0.879  21.078   8.312  1.00 98.06           C  
ATOM    873  C   VAL A 110       2.139  21.938   8.289  1.00 98.06           C  
ATOM    874  CB  VAL A 110      -0.266  21.828   9.023  1.00 98.06           C  
ATOM    875  O   VAL A 110       2.732  22.219   9.328  1.00 98.06           O  
ATOM    876  CG1 VAL A 110      -0.629  23.109   8.266  1.00 98.06           C  
ATOM    877  CG2 VAL A 110      -1.488  20.938   9.172  1.00 98.06           C  
ATOM    878  N   PRO A 111       2.578  22.344   7.031  1.00 96.44           N  
ATOM    879  CA  PRO A 111       3.688  23.312   6.988  1.00 96.44           C  
ATOM    880  C   PRO A 111       3.305  24.672   7.547  1.00 96.44           C  
ATOM    881  CB  PRO A 111       4.020  23.406   5.496  1.00 96.44           C  
ATOM    882  O   PRO A 111       2.508  25.391   6.938  1.00 96.44           O  
ATOM    883  CG  PRO A 111       2.730  23.109   4.801  1.00 96.44           C  
ATOM    884  CD  PRO A 111       1.946  22.141   5.637  1.00 96.44           C  
ATOM    885  N   GLU A 112       3.932  25.062   8.641  1.00 88.69           N  
ATOM    886  CA  GLU A 112       3.496  26.203   9.430  1.00 88.69           C  
ATOM    887  C   GLU A 112       3.684  27.516   8.664  1.00 88.69           C  
ATOM    888  CB  GLU A 112       4.258  26.266  10.758  1.00 88.69           C  
ATOM    889  O   GLU A 112       2.826  28.391   8.719  1.00 88.69           O  
ATOM    890  CG  GLU A 112       3.816  27.406  11.672  1.00 88.69           C  
ATOM    891  CD  GLU A 112       2.365  27.281  12.109  1.00 88.69           C  
ATOM    892  OE1 GLU A 112       1.789  28.297  12.570  1.00 88.69           O  
ATOM    893  OE2 GLU A 112       1.797  26.172  11.992  1.00 88.69           O  
ATOM    894  N   GLU A 113       4.754  27.641   8.039  1.00 83.44           N  
ATOM    895  CA  GLU A 113       5.031  28.891   7.332  1.00 83.44           C  
ATOM    896  C   GLU A 113       3.902  29.250   6.371  1.00 83.44           C  
ATOM    897  CB  GLU A 113       6.359  28.797   6.578  1.00 83.44           C  
ATOM    898  O   GLU A 113       3.516  30.406   6.258  1.00 83.44           O  
ATOM    899  CG  GLU A 113       6.816  30.125   5.973  1.00 83.44           C  
ATOM    900  CD  GLU A 113       8.094  30.000   5.160  1.00 83.44           C  
ATOM    901  OE1 GLU A 113       8.508  31.000   4.523  1.00 83.44           O  
ATOM    902  OE2 GLU A 113       8.695  28.906   5.164  1.00 83.44           O  
ATOM    903  N   LEU A 114       3.295  28.266   5.816  1.00 79.06           N  
ATOM    904  CA  LEU A 114       2.246  28.484   4.828  1.00 79.06           C  
ATOM    905  C   LEU A 114       0.886  28.625   5.504  1.00 79.06           C  
ATOM    906  CB  LEU A 114       2.205  27.328   3.822  1.00 79.06           C  
ATOM    907  O   LEU A 114       0.036  29.391   5.035  1.00 79.06           O  
ATOM    908  CG  LEU A 114       3.436  27.172   2.930  1.00 79.06           C  
ATOM    909  CD1 LEU A 114       3.281  25.938   2.031  1.00 79.06           C  
ATOM    910  CD2 LEU A 114       3.664  28.422   2.096  1.00 79.06           C  
ATOM    911  N   ALA A 115       0.757  27.922   6.598  1.00 75.88           N  
ATOM    912  CA  ALA A 115      -0.486  28.031   7.359  1.00 75.88           C  
ATOM    913  C   ALA A 115      -0.655  29.438   7.938  1.00 75.88           C  
ATOM    914  CB  ALA A 115      -0.522  27.000   8.469  1.00 75.88           C  
ATOM    915  O   ALA A 115      -1.760  29.984   7.945  1.00 75.88           O  
ATOM    916  N   ARG A 116       0.402  30.125   8.328  1.00 76.38           N  
ATOM    917  CA  ARG A 116       0.399  31.469   8.898  1.00 76.38           C  
ATOM    918  C   ARG A 116       0.034  32.500   7.844  1.00 76.38           C  
ATOM    919  CB  ARG A 116       1.764  31.797   9.508  1.00 76.38           C  
ATOM    920  O   ARG A 116      -0.547  33.531   8.164  1.00 76.38           O  
ATOM    921  CG  ARG A 116       2.004  31.141  10.859  1.00 76.38           C  
ATOM    922  CD  ARG A 116       3.330  31.578  11.469  1.00 76.38           C  
ATOM    923  NE  ARG A 116       3.582  30.922  12.742  1.00 76.38           N  
ATOM    924  NH1 ARG A 116       5.730  31.734  12.984  1.00 76.38           N  
ATOM    925  NH2 ARG A 116       4.840  30.375  14.586  1.00 76.38           N  
ATOM    926  CZ  ARG A 116       4.715  31.016  13.438  1.00 76.38           C  
ATOM    927  N   LYS A 117       0.312  32.094   6.641  1.00 78.88           N  
ATOM    928  CA  LYS A 117      -0.029  33.000   5.547  1.00 78.88           C  
ATOM    929  C   LYS A 117      -1.457  32.781   5.062  1.00 78.88           C  
ATOM    930  CB  LYS A 117       0.952  32.844   4.383  1.00 78.88           C  
ATOM    931  O   LYS A 117      -1.879  33.344   4.055  1.00 78.88           O  
ATOM    932  CG  LYS A 117       2.359  33.344   4.688  1.00 78.88           C  
ATOM    933  CD  LYS A 117       3.275  33.188   3.479  1.00 78.88           C  
ATOM    934  CE  LYS A 117       4.691  33.656   3.785  1.00 78.88           C  
ATOM    935  NZ  LYS A 117       5.602  33.469   2.617  1.00 78.88           N  
ATOM    936  N   LYS A 118      -2.184  31.953   5.797  1.00 77.25           N  
ATOM    937  CA  LYS A 118      -3.578  31.609   5.523  1.00 77.25           C  
ATOM    938  C   LYS A 118      -3.746  31.109   4.094  1.00 77.25           C  
ATOM    939  CB  LYS A 118      -4.480  32.812   5.758  1.00 77.25           C  
ATOM    940  O   LYS A 118      -4.719  31.453   3.418  1.00 77.25           O  
ATOM    941  CG  LYS A 118      -4.570  33.250   7.215  1.00 77.25           C  
ATOM    942  CD  LYS A 118      -5.590  34.375   7.402  1.00 77.25           C  
ATOM    943  CE  LYS A 118      -5.656  34.844   8.852  1.00 77.25           C  
ATOM    944  NZ  LYS A 118      -6.680  35.906   9.055  1.00 77.25           N  
ATOM    945  N   ARG A 119      -2.723  30.328   3.629  1.00 79.69           N  
ATOM    946  CA  ARG A 119      -2.848  29.688   2.320  1.00 79.69           C  
ATOM    947  C   ARG A 119      -3.676  28.422   2.408  1.00 79.69           C  
ATOM    948  CB  ARG A 119      -1.466  29.375   1.740  1.00 79.69           C  
ATOM    949  O   ARG A 119      -3.600  27.688   3.396  1.00 79.69           O  
ATOM    950  CG  ARG A 119      -0.665  30.609   1.360  1.00 79.69           C  
ATOM    951  CD  ARG A 119       0.548  30.266   0.511  1.00 79.69           C  
ATOM    952  NE  ARG A 119       1.274  31.453   0.084  1.00 79.69           N  
ATOM    953  NH1 ARG A 119       2.828  30.312  -1.185  1.00 79.69           N  
ATOM    954  NH2 ARG A 119       2.924  32.594  -1.038  1.00 79.69           N  
ATOM    955  CZ  ARG A 119       2.340  31.453  -0.712  1.00 79.69           C  
ATOM    956  N   GLU A 120      -4.648  28.281   1.483  1.00 89.00           N  
ATOM    957  CA  GLU A 120      -5.367  27.031   1.290  1.00 89.00           C  
ATOM    958  C   GLU A 120      -4.488  25.984   0.597  1.00 89.00           C  
ATOM    959  CB  GLU A 120      -6.648  27.250   0.482  1.00 89.00           C  
ATOM    960  O   GLU A 120      -4.031  26.203  -0.528  1.00 89.00           O  
ATOM    961  CG  GLU A 120      -7.645  28.188   1.163  1.00 89.00           C  
ATOM    962  CD  GLU A 120      -8.922  28.375   0.365  1.00 89.00           C  
ATOM    963  OE1 GLU A 120     -10.016  28.453   0.975  1.00 89.00           O  
ATOM    964  OE2 GLU A 120      -8.836  28.453  -0.882  1.00 89.00           O  
ATOM    965  N   LEU A 121      -4.184  24.875   1.342  1.00 96.25           N  
ATOM    966  CA  LEU A 121      -3.191  23.922   0.873  1.00 96.25           C  
ATOM    967  C   LEU A 121      -3.867  22.656   0.359  1.00 96.25           C  
ATOM    968  CB  LEU A 121      -2.209  23.578   1.994  1.00 96.25           C  
ATOM    969  O   LEU A 121      -4.820  22.156   0.967  1.00 96.25           O  
ATOM    970  CG  LEU A 121      -1.358  24.719   2.531  1.00 96.25           C  
ATOM    971  CD1 LEU A 121      -0.591  24.281   3.773  1.00 96.25           C  
ATOM    972  CD2 LEU A 121      -0.402  25.234   1.458  1.00 96.25           C  
ATOM    973  N   PRO A 122      -3.359  22.109  -0.836  1.00 97.19           N  
ATOM    974  CA  PRO A 122      -3.785  20.766  -1.211  1.00 97.19           C  
ATOM    975  C   PRO A 122      -3.449  19.719  -0.146  1.00 97.19           C  
ATOM    976  CB  PRO A 122      -3.010  20.500  -2.502  1.00 97.19           C  
ATOM    977  O   PRO A 122      -2.529  19.922   0.651  1.00 97.19           O  
ATOM    978  CG  PRO A 122      -1.809  21.375  -2.418  1.00 97.19           C  
ATOM    979  CD  PRO A 122      -2.186  22.625  -1.669  1.00 97.19           C  
ATOM    980  N   VAL A 123      -4.270  18.672  -0.102  1.00 98.69           N  
ATOM    981  CA  VAL A 123      -4.141  17.625   0.913  1.00 98.69           C  
ATOM    982  C   VAL A 123      -3.752  16.312   0.252  1.00 98.69           C  
ATOM    983  CB  VAL A 123      -5.445  17.453   1.721  1.00 98.69           C  
ATOM    984  O   VAL A 123      -4.367  15.891  -0.733  1.00 98.69           O  
ATOM    985  CG1 VAL A 123      -5.273  16.391   2.807  1.00 98.69           C  
ATOM    986  CG2 VAL A 123      -5.875  18.781   2.332  1.00 98.69           C  
ATOM    987  N   MET A 124      -2.699  15.742   0.775  1.00 98.88           N  
ATOM    988  CA  MET A 124      -2.350  14.383   0.380  1.00 98.88           C  
ATOM    989  C   MET A 124      -2.594  13.398   1.523  1.00 98.88           C  
ATOM    990  CB  MET A 124      -0.888  14.305  -0.066  1.00 98.88           C  
ATOM    991  O   MET A 124      -2.064  13.578   2.621  1.00 98.88           O  
ATOM    992  CG  MET A 124      -0.604  15.055  -1.357  1.00 98.88           C  
ATOM    993  SD  MET A 124       1.146  14.906  -1.886  1.00 98.88           S  
ATOM    994  CE  MET A 124       1.135  13.227  -2.562  1.00 98.88           C  
ATOM    995  N   VAL A 125      -3.428  12.391   1.236  1.00 98.94           N  
ATOM    996  CA  VAL A 125      -3.785  11.375   2.221  1.00 98.94           C  
ATOM    997  C   VAL A 125      -3.107  10.055   1.868  1.00 98.94           C  
ATOM    998  CB  VAL A 125      -5.316  11.180   2.307  1.00 98.94           C  
ATOM    999  O   VAL A 125      -3.439   9.422   0.860  1.00 98.94           O  
ATOM   1000  CG1 VAL A 125      -5.672  10.156   3.379  1.00 98.94           C  
ATOM   1001  CG2 VAL A 125      -6.008  12.516   2.590  1.00 98.94           C  
ATOM   1002  N   GLY A 126      -2.137   9.648   2.723  1.00 98.69           N  
ATOM   1003  CA  GLY A 126      -1.366   8.445   2.475  1.00 98.69           C  
ATOM   1004  C   GLY A 126      -1.987   7.203   3.086  1.00 98.69           C  
ATOM   1005  O   GLY A 126      -2.268   7.172   4.285  1.00 98.69           O  
ATOM   1006  N   ILE A 127      -2.207   6.125   2.266  1.00 98.81           N  
ATOM   1007  CA  ILE A 127      -2.646   4.801   2.693  1.00 98.81           C  
ATOM   1008  C   ILE A 127      -1.449   3.855   2.756  1.00 98.81           C  
ATOM   1009  CB  ILE A 127      -3.730   4.234   1.750  1.00 98.81           C  
ATOM   1010  O   ILE A 127      -0.792   3.611   1.741  1.00 98.81           O  
ATOM   1011  CG1 ILE A 127      -4.855   5.254   1.556  1.00 98.81           C  
ATOM   1012  CG2 ILE A 127      -4.277   2.910   2.291  1.00 98.81           C  
ATOM   1013  CD1 ILE A 127      -5.871   4.863   0.491  1.00 98.81           C  
ATOM   1014  N   HIS A 128      -1.182   3.426   3.955  1.00 98.75           N  
ATOM   1015  CA  HIS A 128       0.079   2.711   4.117  1.00 98.75           C  
ATOM   1016  C   HIS A 128       0.013   1.324   3.484  1.00 98.75           C  
ATOM   1017  CB  HIS A 128       0.443   2.594   5.598  1.00 98.75           C  
ATOM   1018  O   HIS A 128      -1.076   0.802   3.238  1.00 98.75           O  
ATOM   1019  CG  HIS A 128      -0.522   1.770   6.391  1.00 98.75           C  
ATOM   1020  CD2 HIS A 128      -1.561   2.131   7.180  1.00 98.75           C  
ATOM   1021  ND1 HIS A 128      -0.471   0.393   6.422  1.00 98.75           N  
ATOM   1022  CE1 HIS A 128      -1.441  -0.058   7.203  1.00 98.75           C  
ATOM   1023  NE2 HIS A 128      -2.115   0.976   7.672  1.00 98.75           N  
ATOM   1024  N   TRP A 129       1.103   0.756   3.062  1.00 97.88           N  
ATOM   1025  CA  TRP A 129       1.396  -0.536   2.453  1.00 97.88           C  
ATOM   1026  C   TRP A 129       1.216  -1.667   3.459  1.00 97.88           C  
ATOM   1027  CB  TRP A 129       2.822  -0.556   1.894  1.00 97.88           C  
ATOM   1028  O   TRP A 129       0.705  -1.451   4.559  1.00 97.88           O  
ATOM   1029  CG  TRP A 129       3.875  -0.194   2.898  1.00 97.88           C  
ATOM   1030  CD1 TRP A 129       4.461   1.027   3.072  1.00 97.88           C  
ATOM   1031  CD2 TRP A 129       4.469  -1.066   3.865  1.00 97.88           C  
ATOM   1032  CE2 TRP A 129       5.410  -0.306   4.594  1.00 97.88           C  
ATOM   1033  CE3 TRP A 129       4.297  -2.420   4.188  1.00 97.88           C  
ATOM   1034  NE1 TRP A 129       5.387   0.967   4.090  1.00 97.88           N  
ATOM   1035  CH2 TRP A 129       5.988  -2.180   5.918  1.00 97.88           C  
ATOM   1036  CZ2 TRP A 129       6.176  -0.854   5.625  1.00 97.88           C  
ATOM   1037  CZ3 TRP A 129       5.059  -2.963   5.215  1.00 97.88           C  
ATOM   1038  N   GLY A 130       1.310  -2.986   3.076  1.00 96.69           N  
ATOM   1039  CA  GLY A 130       1.393  -4.066   4.047  1.00 96.69           C  
ATOM   1040  C   GLY A 130       0.573  -5.281   3.658  1.00 96.69           C  
ATOM   1041  O   GLY A 130       0.209  -6.090   4.516  1.00 96.69           O  
ATOM   1042  N   GLY A 131       0.124  -5.387   2.410  1.00 96.69           N  
ATOM   1043  CA  GLY A 131      -0.557  -6.566   1.903  1.00 96.69           C  
ATOM   1044  C   GLY A 131      -1.867  -6.852   2.613  1.00 96.69           C  
ATOM   1045  O   GLY A 131      -2.270  -8.008   2.744  1.00 96.69           O  
ATOM   1046  N   PHE A 132      -2.449  -5.762   3.305  1.00 97.88           N  
ATOM   1047  CA  PHE A 132      -3.707  -5.824   4.039  1.00 97.88           C  
ATOM   1048  C   PHE A 132      -3.525  -6.570   5.359  1.00 97.88           C  
ATOM   1049  CB  PHE A 132      -4.789  -6.508   3.197  1.00 97.88           C  
ATOM   1050  O   PHE A 132      -4.504  -6.926   6.016  1.00 97.88           O  
ATOM   1051  CG  PHE A 132      -5.242  -5.691   2.016  1.00 97.88           C  
ATOM   1052  CD1 PHE A 132      -5.297  -4.305   2.092  1.00 97.88           C  
ATOM   1053  CD2 PHE A 132      -5.609  -6.309   0.829  1.00 97.88           C  
ATOM   1054  CE1 PHE A 132      -5.711  -3.547   0.999  1.00 97.88           C  
ATOM   1055  CE2 PHE A 132      -6.027  -5.559  -0.266  1.00 97.88           C  
ATOM   1056  CZ  PHE A 132      -6.078  -4.180  -0.179  1.00 97.88           C  
ATOM   1057  N   PHE A 133      -2.242  -6.984   5.711  1.00 97.62           N  
ATOM   1058  CA  PHE A 133      -2.082  -7.750   6.941  1.00 97.62           C  
ATOM   1059  C   PHE A 133      -1.070  -7.086   7.867  1.00 97.62           C  
ATOM   1060  CB  PHE A 133      -1.642  -9.188   6.629  1.00 97.62           C  
ATOM   1061  O   PHE A 133      -0.905  -7.500   9.016  1.00 97.62           O  
ATOM   1062  CG  PHE A 133      -0.243  -9.281   6.078  1.00 97.62           C  
ATOM   1063  CD1 PHE A 133      -0.016  -9.266   4.707  1.00 97.62           C  
ATOM   1064  CD2 PHE A 133       0.845  -9.391   6.934  1.00 97.62           C  
ATOM   1065  CE1 PHE A 133       1.276  -9.359   4.199  1.00 97.62           C  
ATOM   1066  CE2 PHE A 133       2.141  -9.484   6.434  1.00 97.62           C  
ATOM   1067  CZ  PHE A 133       2.354  -9.469   5.062  1.00 97.62           C  
ATOM   1068  N   ALA A 134      -0.322  -6.090   7.336  1.00 97.25           N  
ATOM   1069  CA  ALA A 134       0.682  -5.406   8.148  1.00 97.25           C  
ATOM   1070  C   ALA A 134       0.894  -3.973   7.676  1.00 97.25           C  
ATOM   1071  CB  ALA A 134       2.000  -6.176   8.125  1.00 97.25           C  
ATOM   1072  O   ALA A 134       0.354  -3.568   6.641  1.00 97.25           O  
ATOM   1073  N   GLY A 135       1.709  -3.213   8.461  1.00 97.38           N  
ATOM   1074  CA  GLY A 135       2.031  -1.826   8.164  1.00 97.38           C  
ATOM   1075  C   GLY A 135       1.597  -0.865   9.258  1.00 97.38           C  
ATOM   1076  O   GLY A 135       1.270  -1.285  10.367  1.00 97.38           O  
ATOM   1077  N   GLY A 136       1.775   0.432   8.938  1.00 97.69           N  
ATOM   1078  CA  GLY A 136       1.408   1.458   9.898  1.00 97.69           C  
ATOM   1079  C   GLY A 136       1.567   2.867   9.359  1.00 97.69           C  
ATOM   1080  O   GLY A 136       2.248   3.078   8.352  1.00 97.69           O  
ATOM   1081  N   ALA A 137       0.836   3.805  10.055  1.00 97.88           N  
ATOM   1082  CA  ALA A 137       0.826   5.184   9.578  1.00 97.88           C  
ATOM   1083  C   ALA A 137       1.720   6.070  10.438  1.00 97.88           C  
ATOM   1084  CB  ALA A 137      -0.600   5.730   9.555  1.00 97.88           C  
ATOM   1085  O   ALA A 137       1.658   7.301  10.352  1.00 97.88           O  
ATOM   1086  N   ASP A 138       2.561   5.449  11.273  1.00 98.00           N  
ATOM   1087  CA  ASP A 138       3.420   6.223  12.164  1.00 98.00           C  
ATOM   1088  C   ASP A 138       4.703   6.652  11.453  1.00 98.00           C  
ATOM   1089  CB  ASP A 138       3.758   5.414  13.414  1.00 98.00           C  
ATOM   1090  O   ASP A 138       4.973   6.219  10.328  1.00 98.00           O  
ATOM   1091  CG  ASP A 138       4.570   4.168  13.117  1.00 98.00           C  
ATOM   1092  OD1 ASP A 138       5.816   4.223  13.180  1.00 98.00           O  
ATOM   1093  OD2 ASP A 138       3.957   3.119  12.820  1.00 98.00           O  
ATOM   1094  N   ASP A 139       5.539   7.438  12.094  1.00 96.94           N  
ATOM   1095  CA  ASP A 139       6.684   8.070  11.453  1.00 96.94           C  
ATOM   1096  C   ASP A 139       7.879   7.125  11.391  1.00 96.94           C  
ATOM   1097  CB  ASP A 139       7.070   9.359  12.195  1.00 96.94           C  
ATOM   1098  O   ASP A 139       8.938   7.484  10.875  1.00 96.94           O  
ATOM   1099  CG  ASP A 139       7.527   9.102  13.617  1.00 96.94           C  
ATOM   1100  OD1 ASP A 139       7.395   7.961  14.109  1.00 96.94           O  
ATOM   1101  OD2 ASP A 139       8.023  10.055  14.258  1.00 96.94           O  
ATOM   1102  N   GLY A 140       7.637   5.910  11.992  1.00 97.12           N  
ATOM   1103  CA  GLY A 140       8.656   4.902  11.766  1.00 97.12           C  
ATOM   1104  C   GLY A 140       8.758   4.469  10.312  1.00 97.12           C  
ATOM   1105  O   GLY A 140       9.852   4.207   9.812  1.00 97.12           O  
ATOM   1106  N   TYR A 141       7.582   4.395   9.641  1.00 96.25           N  
ATOM   1107  CA  TYR A 141       7.512   3.980   8.250  1.00 96.25           C  
ATOM   1108  C   TYR A 141       7.227   5.172   7.340  1.00 96.25           C  
ATOM   1109  CB  TYR A 141       6.430   2.910   8.055  1.00 96.25           C  
ATOM   1110  O   TYR A 141       7.746   5.246   6.223  1.00 96.25           O  
ATOM   1111  CG  TYR A 141       6.770   1.587   8.703  1.00 96.25           C  
ATOM   1112  CD1 TYR A 141       7.984   0.957   8.445  1.00 96.25           C  
ATOM   1113  CD2 TYR A 141       5.875   0.964   9.562  1.00 96.25           C  
ATOM   1114  CE1 TYR A 141       8.297  -0.264   9.031  1.00 96.25           C  
ATOM   1115  CE2 TYR A 141       6.180  -0.256  10.156  1.00 96.25           C  
ATOM   1116  OH  TYR A 141       7.699  -2.068  10.477  1.00 96.25           O  
ATOM   1117  CZ  TYR A 141       7.391  -0.861   9.891  1.00 96.25           C  
ATOM   1118  N   LEU A 142       6.410   6.078   7.816  1.00 97.94           N  
ATOM   1119  CA  LEU A 142       5.910   7.164   6.984  1.00 97.94           C  
ATOM   1120  C   LEU A 142       6.230   8.516   7.609  1.00 97.94           C  
ATOM   1121  CB  LEU A 142       4.398   7.035   6.781  1.00 97.94           C  
ATOM   1122  O   LEU A 142       5.332   9.320   7.871  1.00 97.94           O  
ATOM   1123  CG  LEU A 142       3.904   5.703   6.215  1.00 97.94           C  
ATOM   1124  CD1 LEU A 142       2.395   5.746   5.996  1.00 97.94           C  
ATOM   1125  CD2 LEU A 142       4.629   5.371   4.914  1.00 97.94           C  
ATOM   1126  N   GLY A 143       7.559   8.773   7.828  1.00 98.12           N  
ATOM   1127  CA  GLY A 143       7.977  10.055   8.359  1.00 98.12           C  
ATOM   1128  C   GLY A 143       7.672  11.219   7.434  1.00 98.12           C  
ATOM   1129  O   GLY A 143       8.008  11.172   6.250  1.00 98.12           O  
ATOM   1130  N   PRO A 144       7.148  12.312   7.957  1.00 98.25           N  
ATOM   1131  CA  PRO A 144       6.641  13.406   7.129  1.00 98.25           C  
ATOM   1132  C   PRO A 144       7.730  14.391   6.715  1.00 98.25           C  
ATOM   1133  CB  PRO A 144       5.605  14.078   8.031  1.00 98.25           C  
ATOM   1134  O   PRO A 144       7.477  15.312   5.941  1.00 98.25           O  
ATOM   1135  CG  PRO A 144       6.156  13.945   9.414  1.00 98.25           C  
ATOM   1136  CD  PRO A 144       6.875  12.633   9.508  1.00 98.25           C  
ATOM   1137  N   GLU A 145       8.898  14.234   7.195  1.00 98.19           N  
ATOM   1138  CA  GLU A 145       9.953  15.242   7.113  1.00 98.19           C  
ATOM   1139  C   GLU A 145      10.219  15.641   5.664  1.00 98.19           C  
ATOM   1140  CB  GLU A 145      11.234  14.742   7.770  1.00 98.19           C  
ATOM   1141  O   GLU A 145      10.422  16.812   5.359  1.00 98.19           O  
ATOM   1142  CG  GLU A 145      11.133  14.586   9.281  1.00 98.19           C  
ATOM   1143  CD  GLU A 145      10.539  13.250   9.703  1.00 98.19           C  
ATOM   1144  OE1 GLU A 145      10.578  12.930  10.914  1.00 98.19           O  
ATOM   1145  OE2 GLU A 145      10.023  12.531   8.820  1.00 98.19           O  
ATOM   1146  N   TYR A 146      10.156  14.742   4.766  1.00 98.19           N  
ATOM   1147  CA  TYR A 146      10.453  15.047   3.371  1.00 98.19           C  
ATOM   1148  C   TYR A 146       9.312  15.836   2.730  1.00 98.19           C  
ATOM   1149  CB  TYR A 146      10.711  13.766   2.580  1.00 98.19           C  
ATOM   1150  O   TYR A 146       9.547  16.828   2.035  1.00 98.19           O  
ATOM   1151  CG  TYR A 146      11.867  12.945   3.107  1.00 98.19           C  
ATOM   1152  CD1 TYR A 146      12.703  13.453   4.102  1.00 98.19           C  
ATOM   1153  CD2 TYR A 146      12.133  11.680   2.611  1.00 98.19           C  
ATOM   1154  CE1 TYR A 146      13.773  12.703   4.590  1.00 98.19           C  
ATOM   1155  CE2 TYR A 146      13.195  10.922   3.092  1.00 98.19           C  
ATOM   1156  OH  TYR A 146      15.070  10.703   4.559  1.00 98.19           O  
ATOM   1157  CZ  TYR A 146      14.008  11.445   4.078  1.00 98.19           C  
ATOM   1158  N   PHE A 147       8.102  15.484   2.994  1.00 98.25           N  
ATOM   1159  CA  PHE A 147       6.938  16.125   2.400  1.00 98.25           C  
ATOM   1160  C   PHE A 147       6.773  17.547   2.926  1.00 98.25           C  
ATOM   1161  CB  PHE A 147       5.672  15.312   2.686  1.00 98.25           C  
ATOM   1162  O   PHE A 147       6.277  18.422   2.217  1.00 98.25           O  
ATOM   1163  CG  PHE A 147       5.418  14.219   1.688  1.00 98.25           C  
ATOM   1164  CD1 PHE A 147       5.008  14.516   0.393  1.00 98.25           C  
ATOM   1165  CD2 PHE A 147       5.582  12.883   2.043  1.00 98.25           C  
ATOM   1166  CE1 PHE A 147       4.773  13.508  -0.533  1.00 98.25           C  
ATOM   1167  CE2 PHE A 147       5.348  11.867   1.123  1.00 98.25           C  
ATOM   1168  CZ  PHE A 147       4.941  12.180  -0.164  1.00 98.25           C  
ATOM   1169  N   MET A 148       7.125  17.766   4.180  1.00 98.00           N  
ATOM   1170  CA  MET A 148       6.801  19.016   4.848  1.00 98.00           C  
ATOM   1171  C   MET A 148       7.594  20.172   4.242  1.00 98.00           C  
ATOM   1172  CB  MET A 148       7.082  18.922   6.348  1.00 98.00           C  
ATOM   1173  O   MET A 148       7.398  21.328   4.621  1.00 98.00           O  
ATOM   1174  CG  MET A 148       6.117  18.016   7.094  1.00 98.00           C  
ATOM   1175  SD  MET A 148       4.363  18.500   6.844  1.00 98.00           S  
ATOM   1176  CE  MET A 148       3.928  17.422   5.453  1.00 98.00           C  
ATOM   1177  N   ASP A 149       8.383  19.938   3.127  1.00 96.75           N  
ATOM   1178  CA  ASP A 149       9.125  20.969   2.424  1.00 96.75           C  
ATOM   1179  C   ASP A 149       8.375  21.438   1.176  1.00 96.75           C  
ATOM   1180  CB  ASP A 149      10.523  20.469   2.045  1.00 96.75           C  
ATOM   1181  O   ASP A 149       8.844  22.328   0.458  1.00 96.75           O  
ATOM   1182  CG  ASP A 149      11.469  20.406   3.230  1.00 96.75           C  
ATOM   1183  OD1 ASP A 149      11.305  21.188   4.188  1.00 96.75           O  
ATOM   1184  OD2 ASP A 149      12.383  19.547   3.205  1.00 96.75           O  
ATOM   1185  N   TYR A 150       7.141  20.875   0.938  1.00 95.56           N  
ATOM   1186  CA  TYR A 150       6.656  21.062  -0.424  1.00 95.56           C  
ATOM   1187  C   TYR A 150       5.219  21.562  -0.425  1.00 95.56           C  
ATOM   1188  CB  TYR A 150       6.754  19.750  -1.220  1.00 95.56           C  
ATOM   1189  O   TYR A 150       4.469  21.328  -1.373  1.00 95.56           O  
ATOM   1190  CG  TYR A 150       8.172  19.328  -1.504  1.00 95.56           C  
ATOM   1191  CD1 TYR A 150       8.812  19.688  -2.684  1.00 95.56           C  
ATOM   1192  CD2 TYR A 150       8.875  18.531  -0.594  1.00 95.56           C  
ATOM   1193  CE1 TYR A 150      10.117  19.297  -2.951  1.00 95.56           C  
ATOM   1194  CE2 TYR A 150      10.180  18.125  -0.851  1.00 95.56           C  
ATOM   1195  OH  TYR A 150      12.078  18.109  -2.289  1.00 95.56           O  
ATOM   1196  CZ  TYR A 150      10.789  18.516  -2.029  1.00 95.56           C  
ATOM   1197  N   GLY A 151       4.820  22.312   0.552  1.00 94.88           N  
ATOM   1198  CA  GLY A 151       3.621  23.141   0.563  1.00 94.88           C  
ATOM   1199  C   GLY A 151       2.342  22.344   0.421  1.00 94.88           C  
ATOM   1200  O   GLY A 151       1.443  22.719  -0.330  1.00 94.88           O  
ATOM   1201  N   ILE A 152       2.199  21.250   1.021  1.00 97.50           N  
ATOM   1202  CA  ILE A 152       0.988  20.453   1.099  1.00 97.50           C  
ATOM   1203  C   ILE A 152       0.754  20.000   2.543  1.00 97.50           C  
ATOM   1204  CB  ILE A 152       1.069  19.219   0.169  1.00 97.50           C  
ATOM   1205  O   ILE A 152       1.653  20.109   3.381  1.00 97.50           O  
ATOM   1206  CG1 ILE A 152       2.258  18.328   0.560  1.00 97.50           C  
ATOM   1207  CG2 ILE A 152       1.169  19.656  -1.296  1.00 97.50           C  
ATOM   1208  CD1 ILE A 152       1.935  17.297   1.634  1.00 97.50           C  
ATOM   1209  N   ILE A 153      -0.592  19.672   2.807  1.00 98.62           N  
ATOM   1210  CA  ILE A 153      -0.925  18.984   4.047  1.00 98.62           C  
ATOM   1211  C   ILE A 153      -0.865  17.469   3.834  1.00 98.62           C  
ATOM   1212  CB  ILE A 153      -2.320  19.391   4.566  1.00 98.62           C  
ATOM   1213  O   ILE A 153      -1.426  16.953   2.865  1.00 98.62           O  
ATOM   1214  CG1 ILE A 153      -2.332  20.875   4.949  1.00 98.62           C  
ATOM   1215  CG2 ILE A 153      -2.736  18.516   5.754  1.00 98.62           C  
ATOM   1216  CD1 ILE A 153      -3.684  21.375   5.430  1.00 98.62           C  
ATOM   1217  N   LEU A 154      -0.105  16.812   4.738  1.00 98.88           N  
ATOM   1218  CA  LEU A 154      -0.012  15.359   4.668  1.00 98.88           C  
ATOM   1219  C   LEU A 154      -0.852  14.711   5.766  1.00 98.88           C  
ATOM   1220  CB  LEU A 154       1.445  14.914   4.793  1.00 98.88           C  
ATOM   1221  O   LEU A 154      -0.749  15.086   6.934  1.00 98.88           O  
ATOM   1222  CG  LEU A 154       1.689  13.398   4.805  1.00 98.88           C  
ATOM   1223  CD1 LEU A 154       1.341  12.797   3.447  1.00 98.88           C  
ATOM   1224  CD2 LEU A 154       3.137  13.094   5.176  1.00 98.88           C  
ATOM   1225  N   VAL A 155      -1.706  13.773   5.324  1.00 98.94           N  
ATOM   1226  CA  VAL A 155      -2.490  12.969   6.254  1.00 98.94           C  
ATOM   1227  C   VAL A 155      -2.109  11.500   6.105  1.00 98.94           C  
ATOM   1228  CB  VAL A 155      -4.008  13.148   6.027  1.00 98.94           C  
ATOM   1229  O   VAL A 155      -2.092  10.961   4.996  1.00 98.94           O  
ATOM   1230  CG1 VAL A 155      -4.809  12.281   6.992  1.00 98.94           C  
ATOM   1231  CG2 VAL A 155      -4.395  14.625   6.180  1.00 98.94           C  
ATOM   1232  N   THR A 156      -1.717  10.852   7.211  1.00 98.88           N  
ATOM   1233  CA  THR A 156      -1.518   9.406   7.273  1.00 98.88           C  
ATOM   1234  C   THR A 156      -2.453   8.773   8.305  1.00 98.88           C  
ATOM   1235  CB  THR A 156      -0.058   9.055   7.625  1.00 98.88           C  
ATOM   1236  O   THR A 156      -2.918   9.453   9.219  1.00 98.88           O  
ATOM   1237  CG2 THR A 156       0.910   9.672   6.621  1.00 98.88           C  
ATOM   1238  OG1 THR A 156       0.246   9.555   8.930  1.00 98.88           O  
ATOM   1239  N   PHE A 157      -2.832   7.523   8.109  1.00 98.94           N  
ATOM   1240  CA  PHE A 157      -3.795   6.934   9.039  1.00 98.94           C  
ATOM   1241  C   PHE A 157      -3.682   5.414   9.039  1.00 98.94           C  
ATOM   1242  CB  PHE A 157      -5.223   7.355   8.664  1.00 98.94           C  
ATOM   1243  O   PHE A 157      -3.131   4.824   8.109  1.00 98.94           O  
ATOM   1244  CG  PHE A 157      -5.672   6.855   7.320  1.00 98.94           C  
ATOM   1245  CD1 PHE A 157      -5.352   7.555   6.164  1.00 98.94           C  
ATOM   1246  CD2 PHE A 157      -6.418   5.688   7.211  1.00 98.94           C  
ATOM   1247  CE1 PHE A 157      -5.766   7.098   4.914  1.00 98.94           C  
ATOM   1248  CE2 PHE A 157      -6.836   5.223   5.969  1.00 98.94           C  
ATOM   1249  CZ  PHE A 157      -6.508   5.930   4.820  1.00 98.94           C  
ATOM   1250  N   ASN A 158      -4.141   4.824  10.141  1.00 98.81           N  
ATOM   1251  CA  ASN A 158      -4.254   3.373  10.273  1.00 98.81           C  
ATOM   1252  C   ASN A 158      -5.621   2.875   9.820  1.00 98.81           C  
ATOM   1253  CB  ASN A 158      -3.990   2.945  11.719  1.00 98.81           C  
ATOM   1254  O   ASN A 158      -6.605   3.613   9.867  1.00 98.81           O  
ATOM   1255  CG  ASN A 158      -2.545   3.143  12.133  1.00 98.81           C  
ATOM   1256  ND2 ASN A 158      -2.330   3.480  13.398  1.00 98.81           N  
ATOM   1257  OD1 ASN A 158      -1.629   2.994  11.320  1.00 98.81           O  
ATOM   1258  N   TYR A 159      -5.672   1.638   9.328  1.00 98.88           N  
ATOM   1259  CA  TYR A 159      -6.895   0.896   9.039  1.00 98.88           C  
ATOM   1260  C   TYR A 159      -6.746  -0.572   9.422  1.00 98.88           C  
ATOM   1261  CB  TYR A 159      -7.262   1.014   7.559  1.00 98.88           C  
ATOM   1262  O   TYR A 159      -5.625  -1.068   9.578  1.00 98.88           O  
ATOM   1263  CG  TYR A 159      -6.215   0.447   6.629  1.00 98.88           C  
ATOM   1264  CD1 TYR A 159      -5.203   1.254   6.113  1.00 98.88           C  
ATOM   1265  CD2 TYR A 159      -6.234  -0.895   6.266  1.00 98.88           C  
ATOM   1266  CE1 TYR A 159      -4.238   0.737   5.254  1.00 98.88           C  
ATOM   1267  CE2 TYR A 159      -5.277  -1.423   5.410  1.00 98.88           C  
ATOM   1268  OH  TYR A 159      -3.332  -1.118   4.059  1.00 98.88           O  
ATOM   1269  CZ  TYR A 159      -4.285  -0.601   4.910  1.00 98.88           C  
ATOM   1270  N   ARG A 160      -7.895  -1.213   9.773  1.00 98.88           N  
ATOM   1271  CA  ARG A 160      -7.859  -2.594  10.242  1.00 98.88           C  
ATOM   1272  C   ARG A 160      -7.211  -3.508   9.203  1.00 98.88           C  
ATOM   1273  CB  ARG A 160      -9.266  -3.090  10.570  1.00 98.88           C  
ATOM   1274  O   ARG A 160      -7.406  -3.326   8.000  1.00 98.88           O  
ATOM   1275  CG  ARG A 160      -9.828  -2.551  11.875  1.00 98.88           C  
ATOM   1276  CD  ARG A 160     -11.273  -2.959  12.086  1.00 98.88           C  
ATOM   1277  NE  ARG A 160     -12.180  -2.201  11.227  1.00 98.88           N  
ATOM   1278  NH1 ARG A 160     -14.109  -3.180  12.031  1.00 98.88           N  
ATOM   1279  NH2 ARG A 160     -14.227  -1.582  10.391  1.00 98.88           N  
ATOM   1280  CZ  ARG A 160     -13.500  -2.322  11.219  1.00 98.88           C  
ATOM   1281  N   LEU A 161      -6.414  -4.480   9.602  1.00 98.75           N  
ATOM   1282  CA  LEU A 161      -5.598  -5.375   8.789  1.00 98.75           C  
ATOM   1283  C   LEU A 161      -5.984  -6.832   9.023  1.00 98.75           C  
ATOM   1284  CB  LEU A 161      -4.113  -5.172   9.094  1.00 98.75           C  
ATOM   1285  O   LEU A 161      -6.617  -7.156  10.023  1.00 98.75           O  
ATOM   1286  CG  LEU A 161      -3.559  -3.762   8.867  1.00 98.75           C  
ATOM   1287  CD1 LEU A 161      -2.146  -3.652   9.438  1.00 98.75           C  
ATOM   1288  CD2 LEU A 161      -3.578  -3.408   7.387  1.00 98.75           C  
ATOM   1289  N   GLY A 162      -5.633  -7.750   8.023  1.00 98.12           N  
ATOM   1290  CA  GLY A 162      -5.828  -9.188   8.172  1.00 98.12           C  
ATOM   1291  C   GLY A 162      -7.258  -9.562   8.516  1.00 98.12           C  
ATOM   1292  O   GLY A 162      -8.203  -9.008   7.953  1.00 98.12           O  
ATOM   1293  N   ILE A 163      -7.418 -10.500   9.367  1.00 98.25           N  
ATOM   1294  CA  ILE A 163      -8.734 -11.039   9.695  1.00 98.25           C  
ATOM   1295  C   ILE A 163      -9.617  -9.938  10.266  1.00 98.25           C  
ATOM   1296  CB  ILE A 163      -8.625 -12.211  10.703  1.00 98.25           C  
ATOM   1297  O   ILE A 163     -10.828  -9.922  10.023  1.00 98.25           O  
ATOM   1298  CG1 ILE A 163     -10.008 -12.828  10.961  1.00 98.25           C  
ATOM   1299  CG2 ILE A 163      -7.977 -11.750  12.008  1.00 98.25           C  
ATOM   1300  CD1 ILE A 163      -9.969 -14.094  11.805  1.00 98.25           C  
ATOM   1301  N   PHE A 164      -9.047  -8.953  10.859  1.00 98.69           N  
ATOM   1302  CA  PHE A 164      -9.828  -7.910  11.516  1.00 98.69           C  
ATOM   1303  C   PHE A 164     -10.367  -6.914  10.492  1.00 98.69           C  
ATOM   1304  CB  PHE A 164      -8.984  -7.180  12.562  1.00 98.69           C  
ATOM   1305  O   PHE A 164     -11.352  -6.215  10.750  1.00 98.69           O  
ATOM   1306  CG  PHE A 164      -8.508  -8.070  13.680  1.00 98.69           C  
ATOM   1307  CD1 PHE A 164      -9.383  -8.484  14.680  1.00 98.69           C  
ATOM   1308  CD2 PHE A 164      -7.184  -8.484  13.734  1.00 98.69           C  
ATOM   1309  CE1 PHE A 164      -8.938  -9.305  15.711  1.00 98.69           C  
ATOM   1310  CE2 PHE A 164      -6.738  -9.305  14.766  1.00 98.69           C  
ATOM   1311  CZ  PHE A 164      -7.617  -9.711  15.758  1.00 98.69           C  
ATOM   1312  N   GLY A 165      -9.742  -6.898   9.406  1.00 98.31           N  
ATOM   1313  CA  GLY A 165     -10.156  -5.957   8.383  1.00 98.31           C  
ATOM   1314  C   GLY A 165     -10.961  -6.602   7.266  1.00 98.31           C  
ATOM   1315  O   GLY A 165     -11.688  -5.922   6.543  1.00 98.31           O  
ATOM   1316  N   PHE A 166     -10.898  -7.941   7.227  1.00 98.44           N  
ATOM   1317  CA  PHE A 166     -11.422  -8.461   5.969  1.00 98.44           C  
ATOM   1318  C   PHE A 166     -12.219  -9.742   6.199  1.00 98.44           C  
ATOM   1319  CB  PHE A 166     -10.289  -8.719   4.977  1.00 98.44           C  
ATOM   1320  O   PHE A 166     -12.625 -10.406   5.242  1.00 98.44           O  
ATOM   1321  CG  PHE A 166      -9.602  -7.465   4.504  1.00 98.44           C  
ATOM   1322  CD1 PHE A 166     -10.102  -6.742   3.430  1.00 98.44           C  
ATOM   1323  CD2 PHE A 166      -8.445  -7.008   5.133  1.00 98.44           C  
ATOM   1324  CE1 PHE A 166      -9.469  -5.582   2.990  1.00 98.44           C  
ATOM   1325  CE2 PHE A 166      -7.809  -5.852   4.699  1.00 98.44           C  
ATOM   1326  CZ  PHE A 166      -8.320  -5.141   3.627  1.00 98.44           C  
ATOM   1327  N   LEU A 167     -12.445 -10.172   7.414  1.00 97.56           N  
ATOM   1328  CA  LEU A 167     -13.320 -11.312   7.664  1.00 97.56           C  
ATOM   1329  C   LEU A 167     -14.711 -11.078   7.070  1.00 97.56           C  
ATOM   1330  CB  LEU A 167     -13.438 -11.586   9.164  1.00 97.56           C  
ATOM   1331  O   LEU A 167     -15.289 -10.008   7.250  1.00 97.56           O  
ATOM   1332  CG  LEU A 167     -14.281 -12.789   9.578  1.00 97.56           C  
ATOM   1333  CD1 LEU A 167     -13.672 -13.469  10.805  1.00 97.56           C  
ATOM   1334  CD2 LEU A 167     -15.719 -12.375   9.852  1.00 97.56           C  
ATOM   1335  N   SER A 168     -15.211 -12.148   6.410  1.00 97.25           N  
ATOM   1336  CA  SER A 168     -16.531 -11.961   5.816  1.00 97.25           C  
ATOM   1337  C   SER A 168     -17.328 -13.266   5.812  1.00 97.25           C  
ATOM   1338  CB  SER A 168     -16.406 -11.430   4.387  1.00 97.25           C  
ATOM   1339  O   SER A 168     -16.766 -14.328   5.527  1.00 97.25           O  
ATOM   1340  OG  SER A 168     -17.688 -11.281   3.791  1.00 97.25           O  
ATOM   1341  N   THR A 169     -18.672 -13.102   6.113  1.00 96.31           N  
ATOM   1342  CA  THR A 169     -19.609 -14.203   5.938  1.00 96.31           C  
ATOM   1343  C   THR A 169     -20.531 -13.930   4.754  1.00 96.31           C  
ATOM   1344  CB  THR A 169     -20.453 -14.422   7.207  1.00 96.31           C  
ATOM   1345  O   THR A 169     -21.469 -14.688   4.500  1.00 96.31           O  
ATOM   1346  CG2 THR A 169     -19.578 -14.859   8.375  1.00 96.31           C  
ATOM   1347  OG1 THR A 169     -21.125 -13.203   7.555  1.00 96.31           O  
ATOM   1348  N   LEU A 170     -20.297 -12.852   4.000  1.00 94.75           N  
ATOM   1349  CA  LEU A 170     -20.984 -12.438   2.783  1.00 94.75           C  
ATOM   1350  C   LEU A 170     -22.469 -12.227   3.043  1.00 94.75           C  
ATOM   1351  CB  LEU A 170     -20.797 -13.484   1.680  1.00 94.75           C  
ATOM   1352  O   LEU A 170     -23.281 -12.227   2.107  1.00 94.75           O  
ATOM   1353  CG  LEU A 170     -19.359 -13.742   1.230  1.00 94.75           C  
ATOM   1354  CD1 LEU A 170     -19.328 -14.711   0.057  1.00 94.75           C  
ATOM   1355  CD2 LEU A 170     -18.672 -12.430   0.860  1.00 94.75           C  
ATOM   1356  N   ASP A 171     -22.938 -12.242   4.344  1.00 94.88           N  
ATOM   1357  CA  ASP A 171     -24.266 -11.812   4.758  1.00 94.88           C  
ATOM   1358  C   ASP A 171     -24.188 -10.719   5.828  1.00 94.88           C  
ATOM   1359  CB  ASP A 171     -25.078 -12.992   5.281  1.00 94.88           C  
ATOM   1360  O   ASP A 171     -23.125 -10.125   6.027  1.00 94.88           O  
ATOM   1361  CG  ASP A 171     -24.469 -13.648   6.508  1.00 94.88           C  
ATOM   1362  OD1 ASP A 171     -23.609 -13.016   7.168  1.00 94.88           O  
ATOM   1363  OD2 ASP A 171     -24.828 -14.797   6.812  1.00 94.88           O  
ATOM   1364  N   ASP A 172     -25.203 -10.438   6.543  1.00 95.94           N  
ATOM   1365  CA  ASP A 172     -25.250  -9.273   7.422  1.00 95.94           C  
ATOM   1366  C   ASP A 172     -24.547  -9.547   8.742  1.00 95.94           C  
ATOM   1367  CB  ASP A 172     -26.703  -8.875   7.684  1.00 95.94           C  
ATOM   1368  O   ASP A 172     -24.312  -8.633   9.539  1.00 95.94           O  
ATOM   1369  CG  ASP A 172     -27.328  -8.117   6.520  1.00 95.94           C  
ATOM   1370  OD1 ASP A 172     -26.594  -7.555   5.688  1.00 95.94           O  
ATOM   1371  OD2 ASP A 172     -28.578  -8.094   6.438  1.00 95.94           O  
ATOM   1372  N   SER A 173     -24.156 -10.734   8.945  1.00 95.38           N  
ATOM   1373  CA  SER A 173     -23.422 -11.023  10.164  1.00 95.38           C  
ATOM   1374  C   SER A 173     -22.031 -10.398  10.133  1.00 95.38           C  
ATOM   1375  CB  SER A 173     -23.297 -12.531  10.383  1.00 95.38           C  
ATOM   1376  O   SER A 173     -21.547  -9.883  11.148  1.00 95.38           O  
ATOM   1377  OG  SER A 173     -24.578 -13.117  10.570  1.00 95.38           O  
ATOM   1378  N   ALA A 174     -21.359 -10.484   9.016  1.00 96.81           N  
ATOM   1379  CA  ALA A 174     -20.062  -9.875   8.742  1.00 96.81           C  
ATOM   1380  C   ALA A 174     -19.844  -9.672   7.246  1.00 96.81           C  
ATOM   1381  CB  ALA A 174     -18.938 -10.742   9.320  1.00 96.81           C  
ATOM   1382  O   ALA A 174     -19.266 -10.523   6.574  1.00 96.81           O  
ATOM   1383  N   PRO A 175     -20.344  -8.562   6.680  1.00 96.88           N  
ATOM   1384  CA  PRO A 175     -20.328  -8.336   5.230  1.00 96.88           C  
ATOM   1385  C   PRO A 175     -18.906  -8.219   4.668  1.00 96.88           C  
ATOM   1386  CB  PRO A 175     -21.094  -7.020   5.070  1.00 96.88           C  
ATOM   1387  O   PRO A 175     -18.703  -8.438   3.473  1.00 96.88           O  
ATOM   1388  CG  PRO A 175     -21.047  -6.387   6.422  1.00 96.88           C  
ATOM   1389  CD  PRO A 175     -20.969  -7.473   7.457  1.00 96.88           C  
ATOM   1390  N   GLY A 176     -17.844  -7.852   5.520  1.00 97.31           N  
ATOM   1391  CA  GLY A 176     -16.453  -7.828   5.078  1.00 97.31           C  
ATOM   1392  C   GLY A 176     -15.992  -6.449   4.648  1.00 97.31           C  
ATOM   1393  O   GLY A 176     -16.766  -5.484   4.691  1.00 97.31           O  
ATOM   1394  N   ASN A 177     -14.805  -6.293   4.305  1.00 98.56           N  
ATOM   1395  CA  ASN A 177     -14.109  -5.117   3.789  1.00 98.56           C  
ATOM   1396  C   ASN A 177     -14.039  -4.004   4.832  1.00 98.56           C  
ATOM   1397  CB  ASN A 177     -14.789  -4.605   2.516  1.00 98.56           C  
ATOM   1398  O   ASN A 177     -14.211  -2.830   4.504  1.00 98.56           O  
ATOM   1399  CG  ASN A 177     -14.625  -5.559   1.346  1.00 98.56           C  
ATOM   1400  ND2 ASN A 177     -15.570  -5.523   0.418  1.00 98.56           N  
ATOM   1401  OD1 ASN A 177     -13.656  -6.316   1.278  1.00 98.56           O  
ATOM   1402  N   TYR A 178     -13.891  -4.254   6.051  1.00 98.75           N  
ATOM   1403  CA  TYR A 178     -13.883  -3.275   7.133  1.00 98.75           C  
ATOM   1404  C   TYR A 178     -12.672  -2.355   7.023  1.00 98.75           C  
ATOM   1405  CB  TYR A 178     -13.883  -3.979   8.492  1.00 98.75           C  
ATOM   1406  O   TYR A 178     -12.766  -1.166   7.340  1.00 98.75           O  
ATOM   1407  CG  TYR A 178     -15.000  -4.980   8.656  1.00 98.75           C  
ATOM   1408  CD1 TYR A 178     -16.328  -4.566   8.672  1.00 98.75           C  
ATOM   1409  CD2 TYR A 178     -14.734  -6.336   8.805  1.00 98.75           C  
ATOM   1410  CE1 TYR A 178     -17.375  -5.484   8.828  1.00 98.75           C  
ATOM   1411  CE2 TYR A 178     -15.758  -7.262   8.961  1.00 98.75           C  
ATOM   1412  OH  TYR A 178     -18.094  -7.738   9.125  1.00 98.75           O  
ATOM   1413  CZ  TYR A 178     -17.078  -6.828   8.969  1.00 98.75           C  
ATOM   1414  N   GLY A 179     -11.523  -3.004   6.688  1.00 98.69           N  
ATOM   1415  CA  GLY A 179     -10.336  -2.184   6.492  1.00 98.69           C  
ATOM   1416  C   GLY A 179     -10.523  -1.104   5.441  1.00 98.69           C  
ATOM   1417  O   GLY A 179     -10.125   0.043   5.645  1.00 98.69           O  
ATOM   1418  N   LEU A 180     -11.203  -1.407   4.328  1.00 98.88           N  
ATOM   1419  CA  LEU A 180     -11.492  -0.438   3.277  1.00 98.88           C  
ATOM   1420  C   LEU A 180     -12.539   0.568   3.734  1.00 98.88           C  
ATOM   1421  CB  LEU A 180     -11.961  -1.148   2.008  1.00 98.88           C  
ATOM   1422  O   LEU A 180     -12.469   1.750   3.391  1.00 98.88           O  
ATOM   1423  CG  LEU A 180     -10.945  -2.059   1.318  1.00 98.88           C  
ATOM   1424  CD1 LEU A 180     -11.602  -2.812   0.167  1.00 98.88           C  
ATOM   1425  CD2 LEU A 180      -9.750  -1.248   0.823  1.00 98.88           C  
ATOM   1426  N   LYS A 181     -13.438   0.127   4.508  1.00 98.88           N  
ATOM   1427  CA  LYS A 181     -14.445   1.021   5.059  1.00 98.88           C  
ATOM   1428  C   LYS A 181     -13.852   1.952   6.105  1.00 98.88           C  
ATOM   1429  CB  LYS A 181     -15.602   0.216   5.668  1.00 98.88           C  
ATOM   1430  O   LYS A 181     -14.305   3.086   6.273  1.00 98.88           O  
ATOM   1431  CG  LYS A 181     -16.438  -0.533   4.645  1.00 98.88           C  
ATOM   1432  CD  LYS A 181     -17.469  -1.424   5.316  1.00 98.88           C  
ATOM   1433  CE  LYS A 181     -18.297  -2.191   4.297  1.00 98.88           C  
ATOM   1434  NZ  LYS A 181     -19.219  -3.168   4.949  1.00 98.88           N  
ATOM   1435  N   ASP A 182     -12.820   1.467   6.805  1.00 98.94           N  
ATOM   1436  CA  ASP A 182     -12.062   2.363   7.672  1.00 98.94           C  
ATOM   1437  C   ASP A 182     -11.422   3.496   6.871  1.00 98.94           C  
ATOM   1438  CB  ASP A 182     -10.984   1.588   8.438  1.00 98.94           C  
ATOM   1439  O   ASP A 182     -11.422   4.648   7.309  1.00 98.94           O  
ATOM   1440  CG  ASP A 182     -11.555   0.581   9.414  1.00 98.94           C  
ATOM   1441  OD1 ASP A 182     -12.734   0.720   9.812  1.00 98.94           O  
ATOM   1442  OD2 ASP A 182     -10.828  -0.358   9.797  1.00 98.94           O  
ATOM   1443  N   GLN A 183     -10.922   3.131   5.727  1.00 98.94           N  
ATOM   1444  CA  GLN A 183     -10.320   4.125   4.844  1.00 98.94           C  
ATOM   1445  C   GLN A 183     -11.352   5.156   4.395  1.00 98.94           C  
ATOM   1446  CB  GLN A 183      -9.688   3.451   3.625  1.00 98.94           C  
ATOM   1447  O   GLN A 183     -11.070   6.355   4.371  1.00 98.94           O  
ATOM   1448  CG  GLN A 183      -8.547   2.506   3.969  1.00 98.94           C  
ATOM   1449  CD  GLN A 183      -8.031   1.743   2.762  1.00 98.94           C  
ATOM   1450  NE2 GLN A 183      -7.348   0.632   3.010  1.00 98.94           N  
ATOM   1451  OE1 GLN A 183      -8.250   2.150   1.616  1.00 98.94           O  
ATOM   1452  N   VAL A 184     -12.570   4.703   4.051  1.00 98.88           N  
ATOM   1453  CA  VAL A 184     -13.656   5.598   3.678  1.00 98.88           C  
ATOM   1454  C   VAL A 184     -13.969   6.543   4.836  1.00 98.88           C  
ATOM   1455  CB  VAL A 184     -14.922   4.812   3.275  1.00 98.88           C  
ATOM   1456  O   VAL A 184     -14.109   7.754   4.637  1.00 98.88           O  
ATOM   1457  CG1 VAL A 184     -16.109   5.758   3.107  1.00 98.88           C  
ATOM   1458  CG2 VAL A 184     -14.680   4.023   1.991  1.00 98.88           C  
ATOM   1459  N   MET A 185     -14.047   6.043   6.055  1.00 98.81           N  
ATOM   1460  CA  MET A 185     -14.328   6.859   7.234  1.00 98.81           C  
ATOM   1461  C   MET A 185     -13.234   7.895   7.461  1.00 98.81           C  
ATOM   1462  CB  MET A 185     -14.484   5.977   8.477  1.00 98.81           C  
ATOM   1463  O   MET A 185     -13.516   9.039   7.812  1.00 98.81           O  
ATOM   1464  CG  MET A 185     -14.859   6.746   9.727  1.00 98.81           C  
ATOM   1465  SD  MET A 185     -15.469   5.648  11.070  1.00 98.81           S  
ATOM   1466  CE  MET A 185     -17.156   5.344  10.492  1.00 98.81           C  
ATOM   1467  N   ALA A 186     -11.969   7.480   7.277  1.00 98.94           N  
ATOM   1468  CA  ALA A 186     -10.859   8.430   7.395  1.00 98.94           C  
ATOM   1469  C   ALA A 186     -10.992   9.555   6.371  1.00 98.94           C  
ATOM   1470  CB  ALA A 186      -9.523   7.715   7.234  1.00 98.94           C  
ATOM   1471  O   ALA A 186     -10.805  10.727   6.695  1.00 98.94           O  
ATOM   1472  N   LEU A 187     -11.344   9.227   5.164  1.00 98.94           N  
ATOM   1473  CA  LEU A 187     -11.508  10.219   4.109  1.00 98.94           C  
ATOM   1474  C   LEU A 187     -12.695  11.133   4.398  1.00 98.94           C  
ATOM   1475  CB  LEU A 187     -11.695   9.539   2.750  1.00 98.94           C  
ATOM   1476  O   LEU A 187     -12.633  12.336   4.125  1.00 98.94           O  
ATOM   1477  CG  LEU A 187     -10.477   8.789   2.197  1.00 98.94           C  
ATOM   1478  CD1 LEU A 187     -10.859   8.023   0.935  1.00 98.94           C  
ATOM   1479  CD2 LEU A 187      -9.336   9.758   1.916  1.00 98.94           C  
ATOM   1480  N   GLN A 188     -13.703  10.555   4.973  1.00 98.69           N  
ATOM   1481  CA  GLN A 188     -14.836  11.383   5.383  1.00 98.69           C  
ATOM   1482  C   GLN A 188     -14.438  12.359   6.484  1.00 98.69           C  
ATOM   1483  CB  GLN A 188     -16.000  10.500   5.855  1.00 98.69           C  
ATOM   1484  O   GLN A 188     -14.828  13.523   6.453  1.00 98.69           O  
ATOM   1485  CG  GLN A 188     -16.734   9.797   4.727  1.00 98.69           C  
ATOM   1486  CD  GLN A 188     -17.766   8.797   5.230  1.00 98.69           C  
ATOM   1487  NE2 GLN A 188     -18.703   8.422   4.363  1.00 98.69           N  
ATOM   1488  OE1 GLN A 188     -17.719   8.367   6.387  1.00 98.69           O  
ATOM   1489  N   TRP A 189     -13.672  11.891   7.387  1.00 98.75           N  
ATOM   1490  CA  TRP A 189     -13.156  12.750   8.445  1.00 98.75           C  
ATOM   1491  C   TRP A 189     -12.359  13.914   7.855  1.00 98.75           C  
ATOM   1492  CB  TRP A 189     -12.281  11.945   9.406  1.00 98.75           C  
ATOM   1493  O   TRP A 189     -12.547  15.062   8.258  1.00 98.75           O  
ATOM   1494  CG  TRP A 189     -11.914  12.688  10.656  1.00 98.75           C  
ATOM   1495  CD1 TRP A 189     -12.516  12.594  11.883  1.00 98.75           C  
ATOM   1496  CD2 TRP A 189     -10.867  13.656  10.805  1.00 98.75           C  
ATOM   1497  CE2 TRP A 189     -10.891  14.094  12.148  1.00 98.75           C  
ATOM   1498  CE3 TRP A 189      -9.906  14.188   9.938  1.00 98.75           C  
ATOM   1499  NE1 TRP A 189     -11.906  13.430  12.781  1.00 98.75           N  
ATOM   1500  CH2 TRP A 189      -9.062  15.547  11.766  1.00 98.75           C  
ATOM   1501  CZ2 TRP A 189      -9.992  15.047  12.641  1.00 98.75           C  
ATOM   1502  CZ3 TRP A 189      -9.008  15.125  10.422  1.00 98.75           C  
ATOM   1503  N   VAL A 190     -11.492  13.539   6.902  1.00 98.81           N  
ATOM   1504  CA  VAL A 190     -10.672  14.547   6.246  1.00 98.81           C  
ATOM   1505  C   VAL A 190     -11.570  15.570   5.547  1.00 98.81           C  
ATOM   1506  CB  VAL A 190      -9.695  13.922   5.230  1.00 98.81           C  
ATOM   1507  O   VAL A 190     -11.383  16.781   5.703  1.00 98.81           O  
ATOM   1508  CG1 VAL A 190      -9.070  14.992   4.340  1.00 98.81           C  
ATOM   1509  CG2 VAL A 190      -8.609  13.125   5.961  1.00 98.81           C  
ATOM   1510  N   LYS A 191     -12.586  15.109   4.820  1.00 98.25           N  
ATOM   1511  CA  LYS A 191     -13.523  15.969   4.113  1.00 98.25           C  
ATOM   1512  C   LYS A 191     -14.219  16.938   5.078  1.00 98.25           C  
ATOM   1513  CB  LYS A 191     -14.562  15.133   3.369  1.00 98.25           C  
ATOM   1514  O   LYS A 191     -14.383  18.109   4.766  1.00 98.25           O  
ATOM   1515  CG  LYS A 191     -15.594  15.961   2.607  1.00 98.25           C  
ATOM   1516  CD  LYS A 191     -14.969  16.672   1.414  1.00 98.25           C  
ATOM   1517  CE  LYS A 191     -16.016  17.391   0.575  1.00 98.25           C  
ATOM   1518  NZ  LYS A 191     -15.406  18.062  -0.611  1.00 98.25           N  
ATOM   1519  N   GLU A 192     -14.453  16.578   6.230  1.00 97.81           N  
ATOM   1520  CA  GLU A 192     -15.266  17.344   7.176  1.00 97.81           C  
ATOM   1521  C   GLU A 192     -14.414  18.297   8.008  1.00 97.81           C  
ATOM   1522  CB  GLU A 192     -16.047  16.391   8.094  1.00 97.81           C  
ATOM   1523  O   GLU A 192     -14.898  19.312   8.492  1.00 97.81           O  
ATOM   1524  CG  GLU A 192     -17.156  15.633   7.395  1.00 97.81           C  
ATOM   1525  CD  GLU A 192     -17.781  14.547   8.258  1.00 97.81           C  
ATOM   1526  OE1 GLU A 192     -18.719  13.852   7.781  1.00 97.81           O  
ATOM   1527  OE2 GLU A 192     -17.344  14.391   9.414  1.00 97.81           O  
ATOM   1528  N   ASN A 193     -13.102  18.016   8.086  1.00 98.38           N  
ATOM   1529  CA  ASN A 193     -12.383  18.734   9.141  1.00 98.38           C  
ATOM   1530  C   ASN A 193     -11.133  19.422   8.594  1.00 98.38           C  
ATOM   1531  CB  ASN A 193     -12.016  17.781  10.281  1.00 98.38           C  
ATOM   1532  O   ASN A 193     -10.602  20.344   9.219  1.00 98.38           O  
ATOM   1533  CG  ASN A 193     -13.227  17.297  11.055  1.00 98.38           C  
ATOM   1534  ND2 ASN A 193     -13.672  16.094  10.750  1.00 98.38           N  
ATOM   1535  OD1 ASN A 193     -13.750  18.016  11.914  1.00 98.38           O  
ATOM   1536  N   ILE A 194     -10.648  18.953   7.430  1.00 98.06           N  
ATOM   1537  CA  ILE A 194      -9.289  19.297   7.016  1.00 98.06           C  
ATOM   1538  C   ILE A 194      -9.188  20.797   6.762  1.00 98.06           C  
ATOM   1539  CB  ILE A 194      -8.867  18.516   5.758  1.00 98.06           C  
ATOM   1540  O   ILE A 194      -8.102  21.375   6.848  1.00 98.06           O  
ATOM   1541  CG1 ILE A 194      -7.344  18.547   5.590  1.00 98.06           C  
ATOM   1542  CG2 ILE A 194      -9.570  19.062   4.512  1.00 98.06           C  
ATOM   1543  CD1 ILE A 194      -6.582  17.891   6.730  1.00 98.06           C  
ATOM   1544  N   GLU A 195     -10.328  21.469   6.469  1.00 96.88           N  
ATOM   1545  CA  GLU A 195     -10.320  22.922   6.266  1.00 96.88           C  
ATOM   1546  C   GLU A 195      -9.891  23.656   7.535  1.00 96.88           C  
ATOM   1547  CB  GLU A 195     -11.703  23.406   5.816  1.00 96.88           C  
ATOM   1548  O   GLU A 195      -9.273  24.719   7.465  1.00 96.88           O  
ATOM   1549  CG  GLU A 195     -11.734  24.875   5.426  1.00 96.88           C  
ATOM   1550  CD  GLU A 195     -13.109  25.359   4.988  1.00 96.88           C  
ATOM   1551  OE1 GLU A 195     -13.242  26.531   4.562  1.00 96.88           O  
ATOM   1552  OE2 GLU A 195     -14.062  24.547   5.078  1.00 96.88           O  
ATOM   1553  N   LEU A 196     -10.164  23.062   8.648  1.00 96.00           N  
ATOM   1554  CA  LEU A 196      -9.828  23.656   9.938  1.00 96.00           C  
ATOM   1555  C   LEU A 196      -8.320  23.625  10.180  1.00 96.00           C  
ATOM   1556  CB  LEU A 196     -10.555  22.922  11.070  1.00 96.00           C  
ATOM   1557  O   LEU A 196      -7.809  24.344  11.031  1.00 96.00           O  
ATOM   1558  CG  LEU A 196     -12.078  22.922  11.016  1.00 96.00           C  
ATOM   1559  CD1 LEU A 196     -12.648  21.969  12.055  1.00 96.00           C  
ATOM   1560  CD2 LEU A 196     -12.617  24.344  11.234  1.00 96.00           C  
ATOM   1561  N   PHE A 197      -7.664  22.859   9.430  1.00 96.06           N  
ATOM   1562  CA  PHE A 197      -6.211  22.750   9.500  1.00 96.06           C  
ATOM   1563  C   PHE A 197      -5.559  23.531   8.367  1.00 96.06           C  
ATOM   1564  CB  PHE A 197      -5.770  21.281   9.453  1.00 96.06           C  
ATOM   1565  O   PHE A 197      -4.344  23.453   8.164  1.00 96.06           O  
ATOM   1566  CG  PHE A 197      -6.219  20.484  10.641  1.00 96.06           C  
ATOM   1567  CD1 PHE A 197      -5.367  20.266  11.711  1.00 96.06           C  
ATOM   1568  CD2 PHE A 197      -7.496  19.938  10.680  1.00 96.06           C  
ATOM   1569  CE1 PHE A 197      -5.781  19.516  12.812  1.00 96.06           C  
ATOM   1570  CE2 PHE A 197      -7.918  19.188  11.773  1.00 96.06           C  
ATOM   1571  CZ  PHE A 197      -7.059  18.969  12.836  1.00 96.06           C  
ATOM   1572  N   GLY A 198      -6.363  24.219   7.527  1.00 95.94           N  
ATOM   1573  CA  GLY A 198      -5.859  25.016   6.418  1.00 95.94           C  
ATOM   1574  C   GLY A 198      -5.887  24.281   5.094  1.00 95.94           C  
ATOM   1575  O   GLY A 198      -5.320  24.750   4.102  1.00 95.94           O  
ATOM   1576  N   GLY A 199      -6.402  23.078   5.105  1.00 97.19           N  
ATOM   1577  CA  GLY A 199      -6.457  22.266   3.906  1.00 97.19           C  
ATOM   1578  C   GLY A 199      -7.688  22.531   3.057  1.00 97.19           C  
ATOM   1579  O   GLY A 199      -8.703  23.016   3.561  1.00 97.19           O  
ATOM   1580  N   LEU A 200      -7.660  22.172   1.739  1.00 97.44           N  
ATOM   1581  CA  LEU A 200      -8.766  22.250   0.790  1.00 97.44           C  
ATOM   1582  C   LEU A 200      -9.445  20.891   0.645  1.00 97.44           C  
ATOM   1583  CB  LEU A 200      -8.266  22.734  -0.575  1.00 97.44           C  
ATOM   1584  O   LEU A 200      -8.883  19.969   0.051  1.00 97.44           O  
ATOM   1585  CG  LEU A 200      -7.734  24.156  -0.634  1.00 97.44           C  
ATOM   1586  CD1 LEU A 200      -6.945  24.375  -1.921  1.00 97.44           C  
ATOM   1587  CD2 LEU A 200      -8.875  25.156  -0.525  1.00 97.44           C  
ATOM   1588  N   PRO A 201     -10.742  20.797   1.218  1.00 97.44           N  
ATOM   1589  CA  PRO A 201     -11.430  19.500   1.210  1.00 97.44           C  
ATOM   1590  C   PRO A 201     -11.766  19.016  -0.200  1.00 97.44           C  
ATOM   1591  CB  PRO A 201     -12.703  19.766   2.014  1.00 97.44           C  
ATOM   1592  O   PRO A 201     -12.023  17.828  -0.406  1.00 97.44           O  
ATOM   1593  CG  PRO A 201     -12.891  21.250   1.953  1.00 97.44           C  
ATOM   1594  CD  PRO A 201     -11.531  21.891   1.934  1.00 97.44           C  
ATOM   1595  N   ASP A 202     -11.703  19.953  -1.194  1.00 97.00           N  
ATOM   1596  CA  ASP A 202     -12.039  19.578  -2.568  1.00 97.00           C  
ATOM   1597  C   ASP A 202     -10.781  19.297  -3.381  1.00 97.00           C  
ATOM   1598  CB  ASP A 202     -12.852  20.688  -3.236  1.00 97.00           C  
ATOM   1599  O   ASP A 202     -10.859  18.984  -4.566  1.00 97.00           O  
ATOM   1600  CG  ASP A 202     -14.242  20.859  -2.635  1.00 97.00           C  
ATOM   1601  OD1 ASP A 202     -14.812  19.859  -2.145  1.00 97.00           O  
ATOM   1602  OD2 ASP A 202     -14.766  21.984  -2.652  1.00 97.00           O  
ATOM   1603  N   LYS A 203      -9.641  19.469  -2.750  1.00 97.69           N  
ATOM   1604  CA  LYS A 203      -8.367  19.156  -3.391  1.00 97.69           C  
ATOM   1605  C   LYS A 203      -7.598  18.109  -2.605  1.00 97.69           C  
ATOM   1606  CB  LYS A 203      -7.520  20.422  -3.533  1.00 97.69           C  
ATOM   1607  O   LYS A 203      -6.496  18.359  -2.115  1.00 97.69           O  
ATOM   1608  CG  LYS A 203      -8.086  21.438  -4.516  1.00 97.69           C  
ATOM   1609  CD  LYS A 203      -7.059  22.516  -4.871  1.00 97.69           C  
ATOM   1610  CE  LYS A 203      -7.582  23.453  -5.941  1.00 97.69           C  
ATOM   1611  NZ  LYS A 203      -6.551  24.453  -6.352  1.00 97.69           N  
ATOM   1612  N   VAL A 204      -8.180  16.875  -2.555  1.00 98.75           N  
ATOM   1613  CA  VAL A 204      -7.598  15.750  -1.832  1.00 98.75           C  
ATOM   1614  C   VAL A 204      -7.055  14.727  -2.824  1.00 98.75           C  
ATOM   1615  CB  VAL A 204      -8.633  15.086  -0.893  1.00 98.75           C  
ATOM   1616  O   VAL A 204      -7.762  14.312  -3.750  1.00 98.75           O  
ATOM   1617  CG1 VAL A 204      -8.062  13.812  -0.278  1.00 98.75           C  
ATOM   1618  CG2 VAL A 204      -9.062  16.062   0.200  1.00 98.75           C  
ATOM   1619  N   THR A 205      -5.766  14.422  -2.646  1.00 98.88           N  
ATOM   1620  CA  THR A 205      -5.129  13.336  -3.389  1.00 98.88           C  
ATOM   1621  C   THR A 205      -4.844  12.148  -2.477  1.00 98.88           C  
ATOM   1622  CB  THR A 205      -3.818  13.812  -4.047  1.00 98.88           C  
ATOM   1623  O   THR A 205      -4.188  12.297  -1.445  1.00 98.88           O  
ATOM   1624  CG2 THR A 205      -3.160  12.680  -4.832  1.00 98.88           C  
ATOM   1625  OG1 THR A 205      -4.102  14.898  -4.938  1.00 98.88           O  
ATOM   1626  N   ILE A 206      -5.406  10.984  -2.830  1.00 98.94           N  
ATOM   1627  CA  ILE A 206      -5.031   9.781  -2.098  1.00 98.94           C  
ATOM   1628  C   ILE A 206      -3.869   9.094  -2.807  1.00 98.94           C  
ATOM   1629  CB  ILE A 206      -6.227   8.812  -1.954  1.00 98.94           C  
ATOM   1630  O   ILE A 206      -3.764   9.141  -4.035  1.00 98.94           O  
ATOM   1631  CG1 ILE A 206      -6.766   8.422  -3.334  1.00 98.94           C  
ATOM   1632  CG2 ILE A 206      -7.328   9.438  -1.095  1.00 98.94           C  
ATOM   1633  CD1 ILE A 206      -7.875   7.379  -3.293  1.00 98.94           C  
ATOM   1634  N   PHE A 207      -2.963   8.578  -1.949  1.00 98.88           N  
ATOM   1635  CA  PHE A 207      -1.825   7.875  -2.535  1.00 98.88           C  
ATOM   1636  C   PHE A 207      -1.359   6.742  -1.628  1.00 98.88           C  
ATOM   1637  CB  PHE A 207      -0.670   8.852  -2.795  1.00 98.88           C  
ATOM   1638  O   PHE A 207      -1.626   6.758  -0.425  1.00 98.88           O  
ATOM   1639  CG  PHE A 207       0.034   9.305  -1.545  1.00 98.88           C  
ATOM   1640  CD1 PHE A 207      -0.574  10.195  -0.674  1.00 98.88           C  
ATOM   1641  CD2 PHE A 207       1.306   8.836  -1.241  1.00 98.88           C  
ATOM   1642  CE1 PHE A 207       0.076  10.617   0.484  1.00 98.88           C  
ATOM   1643  CE2 PHE A 207       1.961   9.250  -0.086  1.00 98.88           C  
ATOM   1644  CZ  PHE A 207       1.345  10.141   0.775  1.00 98.88           C  
ATOM   1645  N   GLY A 208      -0.807   5.723  -2.299  1.00 98.62           N  
ATOM   1646  CA  GLY A 208      -0.344   4.566  -1.547  1.00 98.62           C  
ATOM   1647  C   GLY A 208       0.608   3.686  -2.334  1.00 98.62           C  
ATOM   1648  O   GLY A 208       0.736   3.834  -3.551  1.00 98.62           O  
ATOM   1649  N   GLN A 209       1.311   2.895  -1.650  1.00 98.44           N  
ATOM   1650  CA  GLN A 209       2.240   1.909  -2.193  1.00 98.44           C  
ATOM   1651  C   GLN A 209       1.775   0.488  -1.888  1.00 98.44           C  
ATOM   1652  CB  GLN A 209       3.646   2.133  -1.637  1.00 98.44           C  
ATOM   1653  O   GLN A 209       1.231   0.225  -0.813  1.00 98.44           O  
ATOM   1654  CG  GLN A 209       4.723   1.318  -2.340  1.00 98.44           C  
ATOM   1655  CD  GLN A 209       4.840  -0.093  -1.796  1.00 98.44           C  
ATOM   1656  NE2 GLN A 209       4.969  -1.065  -2.691  1.00 98.44           N  
ATOM   1657  OE1 GLN A 209       4.816  -0.307  -0.580  1.00 98.44           O  
ATOM   1658  N   SER A 210       1.909  -0.468  -2.820  1.00 98.62           N  
ATOM   1659  CA  SER A 210       1.506  -1.854  -2.600  1.00 98.62           C  
ATOM   1660  C   SER A 210       0.036  -1.945  -2.205  1.00 98.62           C  
ATOM   1661  CB  SER A 210       2.375  -2.500  -1.519  1.00 98.62           C  
ATOM   1662  O   SER A 210      -0.841  -1.509  -2.953  1.00 98.62           O  
ATOM   1663  OG  SER A 210       2.248  -3.910  -1.550  1.00 98.62           O  
ATOM   1664  N   ALA A 211      -0.290  -2.533  -1.054  1.00 98.56           N  
ATOM   1665  CA  ALA A 211      -1.689  -2.629  -0.649  1.00 98.56           C  
ATOM   1666  C   ALA A 211      -2.328  -1.246  -0.547  1.00 98.56           C  
ATOM   1667  CB  ALA A 211      -1.810  -3.365   0.683  1.00 98.56           C  
ATOM   1668  O   ALA A 211      -3.527  -1.089  -0.789  1.00 98.56           O  
ATOM   1669  N   GLY A 212      -1.586  -0.206  -0.135  1.00 98.75           N  
ATOM   1670  CA  GLY A 212      -2.078   1.162  -0.157  1.00 98.75           C  
ATOM   1671  C   GLY A 212      -2.441   1.643  -1.550  1.00 98.75           C  
ATOM   1672  O   GLY A 212      -3.441   2.340  -1.730  1.00 98.75           O  
ATOM   1673  N   ALA A 213      -1.643   1.290  -2.562  1.00 98.88           N  
ATOM   1674  CA  ALA A 213      -1.919   1.621  -3.957  1.00 98.88           C  
ATOM   1675  C   ALA A 213      -3.143   0.865  -4.469  1.00 98.88           C  
ATOM   1676  CB  ALA A 213      -0.703   1.312  -4.828  1.00 98.88           C  
ATOM   1677  O   ALA A 213      -3.957   1.420  -5.211  1.00 98.88           O  
ATOM   1678  N   ALA A 214      -3.225  -0.441  -4.098  1.00 98.81           N  
ATOM   1679  CA  ALA A 214      -4.422  -1.202  -4.438  1.00 98.81           C  
ATOM   1680  C   ALA A 214      -5.672  -0.557  -3.842  1.00 98.81           C  
ATOM   1681  CB  ALA A 214      -4.293  -2.646  -3.959  1.00 98.81           C  
ATOM   1682  O   ALA A 214      -6.719  -0.499  -4.488  1.00 98.81           O  
ATOM   1683  N   SER A 215      -5.547  -0.064  -2.664  1.00 98.88           N  
ATOM   1684  CA  SER A 215      -6.652   0.630  -2.010  1.00 98.88           C  
ATOM   1685  C   SER A 215      -7.039   1.892  -2.771  1.00 98.88           C  
ATOM   1686  CB  SER A 215      -6.281   0.989  -0.570  1.00 98.88           C  
ATOM   1687  O   SER A 215      -8.227   2.170  -2.955  1.00 98.88           O  
ATOM   1688  OG  SER A 215      -6.129  -0.180   0.217  1.00 98.88           O  
ATOM   1689  N   VAL A 216      -6.008   2.633  -3.219  1.00 98.94           N  
ATOM   1690  CA  VAL A 216      -6.293   3.820  -4.020  1.00 98.94           C  
ATOM   1691  C   VAL A 216      -7.133   3.434  -5.234  1.00 98.94           C  
ATOM   1692  CB  VAL A 216      -4.996   4.527  -4.473  1.00 98.94           C  
ATOM   1693  O   VAL A 216      -8.172   4.043  -5.496  1.00 98.94           O  
ATOM   1694  CG1 VAL A 216      -5.301   5.594  -5.520  1.00 98.94           C  
ATOM   1695  CG2 VAL A 216      -4.277   5.141  -3.271  1.00 98.94           C  
ATOM   1696  N   HIS A 217      -6.711   2.475  -5.918  1.00 98.81           N  
ATOM   1697  CA  HIS A 217      -7.418   2.010  -7.105  1.00 98.81           C  
ATOM   1698  C   HIS A 217      -8.812   1.509  -6.754  1.00 98.81           C  
ATOM   1699  CB  HIS A 217      -6.625   0.906  -7.805  1.00 98.81           C  
ATOM   1700  O   HIS A 217      -9.781   1.785  -7.477  1.00 98.81           O  
ATOM   1701  CG  HIS A 217      -7.078   0.635  -9.203  1.00 98.81           C  
ATOM   1702  CD2 HIS A 217      -7.875   1.347 -10.039  1.00 98.81           C  
ATOM   1703  ND1 HIS A 217      -6.703  -0.493  -9.906  1.00 98.81           N  
ATOM   1704  CE1 HIS A 217      -7.254  -0.463 -11.109  1.00 98.81           C  
ATOM   1705  NE2 HIS A 217      -7.969   0.644 -11.211  1.00 98.81           N  
ATOM   1706  N   LEU A 218      -8.961   0.756  -5.648  1.00 98.88           N  
ATOM   1707  CA  LEU A 218     -10.266   0.300  -5.184  1.00 98.88           C  
ATOM   1708  C   LEU A 218     -11.172   1.483  -4.875  1.00 98.88           C  
ATOM   1709  CB  LEU A 218     -10.109  -0.580  -3.939  1.00 98.88           C  
ATOM   1710  O   LEU A 218     -12.375   1.437  -5.148  1.00 98.88           O  
ATOM   1711  CG  LEU A 218      -9.562  -1.989  -4.172  1.00 98.88           C  
ATOM   1712  CD1 LEU A 218      -9.047  -2.578  -2.861  1.00 98.88           C  
ATOM   1713  CD2 LEU A 218     -10.633  -2.887  -4.781  1.00 98.88           C  
ATOM   1714  N   HIS A 219     -10.688   2.576  -4.371  1.00 98.88           N  
ATOM   1715  CA  HIS A 219     -11.477   3.773  -4.105  1.00 98.88           C  
ATOM   1716  C   HIS A 219     -11.922   4.438  -5.406  1.00 98.88           C  
ATOM   1717  CB  HIS A 219     -10.672   4.766  -3.260  1.00 98.88           C  
ATOM   1718  O   HIS A 219     -12.969   5.078  -5.449  1.00 98.88           O  
ATOM   1719  CG  HIS A 219     -10.672   4.445  -1.798  1.00 98.88           C  
ATOM   1720  CD2 HIS A 219      -9.703   3.957  -0.993  1.00 98.88           C  
ATOM   1721  ND1 HIS A 219     -11.781   4.621  -1.000  1.00 98.88           N  
ATOM   1722  CE1 HIS A 219     -11.492   4.254   0.237  1.00 98.88           C  
ATOM   1723  NE2 HIS A 219     -10.234   3.846   0.268  1.00 98.88           N  
ATOM   1724  N   TYR A 220     -11.133   4.277  -6.516  1.00 98.69           N  
ATOM   1725  CA  TYR A 220     -11.586   4.746  -7.820  1.00 98.69           C  
ATOM   1726  C   TYR A 220     -12.828   3.988  -8.273  1.00 98.69           C  
ATOM   1727  CB  TYR A 220     -10.469   4.590  -8.859  1.00 98.69           C  
ATOM   1728  O   TYR A 220     -13.656   4.527  -9.008  1.00 98.69           O  
ATOM   1729  CG  TYR A 220      -9.594   5.812  -9.000  1.00 98.69           C  
ATOM   1730  CD1 TYR A 220      -9.508   6.500 -10.211  1.00 98.69           C  
ATOM   1731  CD2 TYR A 220      -8.844   6.281  -7.926  1.00 98.69           C  
ATOM   1732  CE1 TYR A 220      -8.703   7.625 -10.344  1.00 98.69           C  
ATOM   1733  CE2 TYR A 220      -8.039   7.406  -8.047  1.00 98.69           C  
ATOM   1734  OH  TYR A 220      -7.176   9.188  -9.383  1.00 98.69           O  
ATOM   1735  CZ  TYR A 220      -7.973   8.070  -9.258  1.00 98.69           C  
ATOM   1736  N   ILE A 221     -12.961   2.775  -7.781  1.00 98.50           N  
ATOM   1737  CA  ILE A 221     -14.023   1.879  -8.219  1.00 98.50           C  
ATOM   1738  C   ILE A 221     -15.234   2.025  -7.301  1.00 98.50           C  
ATOM   1739  CB  ILE A 221     -13.547   0.409  -8.250  1.00 98.50           C  
ATOM   1740  O   ILE A 221     -16.375   2.062  -7.766  1.00 98.50           O  
ATOM   1741  CG1 ILE A 221     -12.438   0.230  -9.289  1.00 98.50           C  
ATOM   1742  CG2 ILE A 221     -14.727  -0.532  -8.539  1.00 98.50           C  
ATOM   1743  CD1 ILE A 221     -11.688  -1.089  -9.164  1.00 98.50           C  
ATOM   1744  N   SER A 222     -15.023   2.217  -6.102  1.00 98.25           N  
ATOM   1745  CA  SER A 222     -16.078   2.109  -5.098  1.00 98.25           C  
ATOM   1746  C   SER A 222     -16.953   3.357  -5.078  1.00 98.25           C  
ATOM   1747  CB  SER A 222     -15.477   1.880  -3.709  1.00 98.25           C  
ATOM   1748  O   SER A 222     -16.438   4.480  -5.020  1.00 98.25           O  
ATOM   1749  OG  SER A 222     -16.500   1.782  -2.729  1.00 98.25           O  
ATOM   1750  N   GLU A 223     -18.219   3.182  -4.957  1.00 97.31           N  
ATOM   1751  CA  GLU A 223     -19.156   4.293  -4.836  1.00 97.31           C  
ATOM   1752  C   GLU A 223     -19.125   4.895  -3.432  1.00 97.31           C  
ATOM   1753  CB  GLU A 223     -20.578   3.840  -5.176  1.00 97.31           C  
ATOM   1754  O   GLU A 223     -19.500   6.051  -3.234  1.00 97.31           O  
ATOM   1755  CG  GLU A 223     -20.797   3.518  -6.648  1.00 97.31           C  
ATOM   1756  CD  GLU A 223     -22.234   3.166  -6.988  1.00 97.31           C  
ATOM   1757  OE1 GLU A 223     -22.547   3.025  -8.188  1.00 97.31           O  
ATOM   1758  OE2 GLU A 223     -23.047   3.033  -6.047  1.00 97.31           O  
ATOM   1759  N   ALA A 224     -18.656   4.148  -2.496  1.00 97.75           N  
ATOM   1760  CA  ALA A 224     -18.578   4.586  -1.104  1.00 97.75           C  
ATOM   1761  C   ALA A 224     -17.609   5.758  -0.951  1.00 97.75           C  
ATOM   1762  CB  ALA A 224     -18.156   3.430  -0.203  1.00 97.75           C  
ATOM   1763  O   ALA A 224     -17.656   6.484   0.045  1.00 97.75           O  
ATOM   1764  N   SER A 225     -16.812   5.965  -1.945  1.00 98.12           N  
ATOM   1765  CA  SER A 225     -15.773   6.984  -1.836  1.00 98.12           C  
ATOM   1766  C   SER A 225     -16.094   8.195  -2.699  1.00 98.12           C  
ATOM   1767  CB  SER A 225     -14.414   6.414  -2.236  1.00 98.12           C  
ATOM   1768  O   SER A 225     -15.281   9.109  -2.838  1.00 98.12           O  
ATOM   1769  OG  SER A 225     -14.023   5.371  -1.359  1.00 98.12           O  
ATOM   1770  N   ASN A 226     -17.328   8.250  -3.254  1.00 97.25           N  
ATOM   1771  CA  ASN A 226     -17.734   9.367  -4.102  1.00 97.25           C  
ATOM   1772  C   ASN A 226     -17.594  10.703  -3.371  1.00 97.25           C  
ATOM   1773  CB  ASN A 226     -19.156   9.188  -4.605  1.00 97.25           C  
ATOM   1774  O   ASN A 226     -18.078  10.852  -2.250  1.00 97.25           O  
ATOM   1775  CG  ASN A 226     -19.250   8.195  -5.750  1.00 97.25           C  
ATOM   1776  ND2 ASN A 226     -20.484   7.820  -6.109  1.00 97.25           N  
ATOM   1777  OD1 ASN A 226     -18.234   7.762  -6.301  1.00 97.25           O  
ATOM   1778  N   GLY A 227     -16.844  11.562  -4.035  1.00 97.81           N  
ATOM   1779  CA  GLY A 227     -16.750  12.930  -3.545  1.00 97.81           C  
ATOM   1780  C   GLY A 227     -15.742  13.094  -2.426  1.00 97.81           C  
ATOM   1781  O   GLY A 227     -15.664  14.156  -1.802  1.00 97.81           O  
ATOM   1782  N   LEU A 228     -14.914  12.047  -2.154  1.00 98.69           N  
ATOM   1783  CA  LEU A 228     -14.031  12.109  -0.995  1.00 98.69           C  
ATOM   1784  C   LEU A 228     -12.609  12.453  -1.417  1.00 98.69           C  
ATOM   1785  CB  LEU A 228     -14.047  10.781  -0.234  1.00 98.69           C  
ATOM   1786  O   LEU A 228     -11.773  12.805  -0.578  1.00 98.69           O  
ATOM   1787  CG  LEU A 228     -15.367  10.398   0.438  1.00 98.69           C  
ATOM   1788  CD1 LEU A 228     -15.234   9.055   1.137  1.00 98.69           C  
ATOM   1789  CD2 LEU A 228     -15.797  11.477   1.427  1.00 98.69           C  
ATOM   1790  N   PHE A 229     -12.258  12.359  -2.701  1.00 98.75           N  
ATOM   1791  CA  PHE A 229     -10.945  12.719  -3.230  1.00 98.75           C  
ATOM   1792  C   PHE A 229     -11.055  13.164  -4.684  1.00 98.75           C  
ATOM   1793  CB  PHE A 229      -9.969  11.547  -3.113  1.00 98.75           C  
ATOM   1794  O   PHE A 229     -12.070  12.914  -5.340  1.00 98.75           O  
ATOM   1795  CG  PHE A 229     -10.336  10.367  -3.979  1.00 98.75           C  
ATOM   1796  CD1 PHE A 229     -11.266   9.430  -3.549  1.00 98.75           C  
ATOM   1797  CD2 PHE A 229      -9.742  10.195  -5.223  1.00 98.75           C  
ATOM   1798  CE1 PHE A 229     -11.602   8.344  -4.348  1.00 98.75           C  
ATOM   1799  CE2 PHE A 229     -10.070   9.109  -6.027  1.00 98.75           C  
ATOM   1800  CZ  PHE A 229     -11.000   8.180  -5.590  1.00 98.75           C  
ATOM   1801  N   SER A 230     -10.000  13.812  -5.215  1.00 98.19           N  
ATOM   1802  CA  SER A 230     -10.094  14.367  -6.559  1.00 98.19           C  
ATOM   1803  C   SER A 230      -8.969  13.852  -7.449  1.00 98.19           C  
ATOM   1804  CB  SER A 230     -10.055  15.898  -6.508  1.00 98.19           C  
ATOM   1805  O   SER A 230      -9.000  14.039  -8.672  1.00 98.19           O  
ATOM   1806  OG  SER A 230      -8.867  16.344  -5.879  1.00 98.19           O  
ATOM   1807  N   LYS A 231      -7.941  13.164  -6.805  1.00 98.62           N  
ATOM   1808  CA  LYS A 231      -6.816  12.562  -7.520  1.00 98.62           C  
ATOM   1809  C   LYS A 231      -6.285  11.344  -6.777  1.00 98.62           C  
ATOM   1810  CB  LYS A 231      -5.695  13.586  -7.719  1.00 98.62           C  
ATOM   1811  O   LYS A 231      -6.543  11.172  -5.586  1.00 98.62           O  
ATOM   1812  CG  LYS A 231      -6.129  14.844  -8.461  1.00 98.62           C  
ATOM   1813  CD  LYS A 231      -5.074  15.938  -8.367  1.00 98.62           C  
ATOM   1814  CE  LYS A 231      -5.625  17.281  -8.812  1.00 98.62           C  
ATOM   1815  NZ  LYS A 231      -6.340  17.984  -7.699  1.00 98.62           N  
ATOM   1816  N   GLY A 232      -5.562  10.500  -7.539  1.00 98.75           N  
ATOM   1817  CA  GLY A 232      -4.977   9.328  -6.914  1.00 98.75           C  
ATOM   1818  C   GLY A 232      -3.598   8.992  -7.449  1.00 98.75           C  
ATOM   1819  O   GLY A 232      -3.301   9.250  -8.617  1.00 98.75           O  
ATOM   1820  N   ILE A 233      -2.746   8.445  -6.594  1.00 98.88           N  
ATOM   1821  CA  ILE A 233      -1.427   7.934  -6.949  1.00 98.88           C  
ATOM   1822  C   ILE A 233      -1.276   6.500  -6.445  1.00 98.88           C  
ATOM   1823  CB  ILE A 233      -0.303   8.820  -6.371  1.00 98.88           C  
ATOM   1824  O   ILE A 233      -1.354   6.242  -5.242  1.00 98.88           O  
ATOM   1825  CG1 ILE A 233      -0.470  10.273  -6.848  1.00 98.88           C  
ATOM   1826  CG2 ILE A 233       1.073   8.273  -6.754  1.00 98.88           C  
ATOM   1827  CD1 ILE A 233       0.474  11.258  -6.176  1.00 98.88           C  
ATOM   1828  N   SER A 234      -1.059   5.543  -7.379  1.00 98.75           N  
ATOM   1829  CA  SER A 234      -0.857   4.133  -7.055  1.00 98.75           C  
ATOM   1830  C   SER A 234       0.555   3.682  -7.414  1.00 98.75           C  
ATOM   1831  CB  SER A 234      -1.881   3.266  -7.789  1.00 98.75           C  
ATOM   1832  O   SER A 234       0.933   3.680  -8.586  1.00 98.75           O  
ATOM   1833  OG  SER A 234      -3.197   3.572  -7.363  1.00 98.75           O  
ATOM   1834  N   GLN A 235       1.299   3.262  -6.367  1.00 98.62           N  
ATOM   1835  CA  GLN A 235       2.668   2.799  -6.559  1.00 98.62           C  
ATOM   1836  C   GLN A 235       2.791   1.308  -6.258  1.00 98.62           C  
ATOM   1837  CB  GLN A 235       3.633   3.594  -5.680  1.00 98.62           C  
ATOM   1838  O   GLN A 235       2.693   0.894  -5.098  1.00 98.62           O  
ATOM   1839  CG  GLN A 235       3.562   5.102  -5.895  1.00 98.62           C  
ATOM   1840  CD  GLN A 235       4.379   5.879  -4.879  1.00 98.62           C  
ATOM   1841  NE2 GLN A 235       4.328   5.445  -3.623  1.00 98.62           N  
ATOM   1842  OE1 GLN A 235       5.047   6.855  -5.219  1.00 98.62           O  
ATOM   1843  N   SER A 236       2.949   0.469  -7.375  1.00 98.44           N  
ATOM   1844  CA  SER A 236       3.230  -0.958  -7.262  1.00 98.44           C  
ATOM   1845  C   SER A 236       2.031  -1.717  -6.707  1.00 98.44           C  
ATOM   1846  CB  SER A 236       4.453  -1.196  -6.375  1.00 98.44           C  
ATOM   1847  O   SER A 236       2.188  -2.613  -5.875  1.00 98.44           O  
ATOM   1848  OG  SER A 236       5.617  -0.638  -6.957  1.00 98.44           O  
ATOM   1849  N   GLY A 237       0.844  -1.413  -7.059  1.00 97.94           N  
ATOM   1850  CA  GLY A 237      -0.369  -2.129  -6.699  1.00 97.94           C  
ATOM   1851  C   GLY A 237      -1.604  -1.604  -7.402  1.00 97.94           C  
ATOM   1852  O   GLY A 237      -1.711  -0.405  -7.672  1.00 97.94           O  
ATOM   1853  N   THR A 238      -2.508  -2.504  -7.762  1.00 98.38           N  
ATOM   1854  CA  THR A 238      -3.812  -2.166  -8.320  1.00 98.38           C  
ATOM   1855  C   THR A 238      -4.898  -3.068  -7.742  1.00 98.38           C  
ATOM   1856  CB  THR A 238      -3.809  -2.283  -9.852  1.00 98.38           C  
ATOM   1857  O   THR A 238      -4.602  -4.016  -7.012  1.00 98.38           O  
ATOM   1858  CG2 THR A 238      -2.594  -1.584 -10.453  1.00 98.38           C  
ATOM   1859  OG1 THR A 238      -3.781  -3.666 -10.227  1.00 98.38           O  
ATOM   1860  N   ALA A 239      -6.164  -2.680  -8.062  1.00 98.00           N  
ATOM   1861  CA  ALA A 239      -7.305  -3.477  -7.621  1.00 98.00           C  
ATOM   1862  C   ALA A 239      -7.266  -4.875  -8.234  1.00 98.00           C  
ATOM   1863  CB  ALA A 239      -8.617  -2.777  -7.980  1.00 98.00           C  
ATOM   1864  O   ALA A 239      -7.926  -5.793  -7.742  1.00 98.00           O  
ATOM   1865  N   LEU A 240      -6.461  -5.074  -9.289  1.00 97.31           N  
ATOM   1866  CA  LEU A 240      -6.461  -6.344 -10.008  1.00 97.31           C  
ATOM   1867  C   LEU A 240      -5.270  -7.203  -9.586  1.00 97.31           C  
ATOM   1868  CB  LEU A 240      -6.426  -6.109 -11.516  1.00 97.31           C  
ATOM   1869  O   LEU A 240      -5.066  -8.297 -10.125  1.00 97.31           O  
ATOM   1870  CG  LEU A 240      -7.664  -5.449 -12.133  1.00 97.31           C  
ATOM   1871  CD1 LEU A 240      -7.543  -5.398 -13.648  1.00 97.31           C  
ATOM   1872  CD2 LEU A 240      -8.930  -6.195 -11.711  1.00 97.31           C  
ATOM   1873  N   SER A 241      -4.441  -6.648  -8.680  1.00 96.38           N  
ATOM   1874  CA  SER A 241      -3.375  -7.496  -8.156  1.00 96.38           C  
ATOM   1875  C   SER A 241      -3.939  -8.734  -7.469  1.00 96.38           C  
ATOM   1876  CB  SER A 241      -2.498  -6.711  -7.180  1.00 96.38           C  
ATOM   1877  O   SER A 241      -4.836  -8.633  -6.629  1.00 96.38           O  
ATOM   1878  OG  SER A 241      -1.877  -5.617  -7.828  1.00 96.38           O  
ATOM   1879  N   PRO A 242      -3.438  -9.938  -7.742  1.00 94.00           N  
ATOM   1880  CA  PRO A 242      -4.008 -11.180  -7.215  1.00 94.00           C  
ATOM   1881  C   PRO A 242      -4.055 -11.203  -5.688  1.00 94.00           C  
ATOM   1882  CB  PRO A 242      -3.066 -12.258  -7.750  1.00 94.00           C  
ATOM   1883  O   PRO A 242      -4.941 -11.836  -5.102  1.00 94.00           O  
ATOM   1884  CG  PRO A 242      -2.557 -11.711  -9.047  1.00 94.00           C  
ATOM   1885  CD  PRO A 242      -2.342 -10.234  -8.883  1.00 94.00           C  
ATOM   1886  N   TRP A 243      -3.158 -10.570  -5.023  1.00 94.06           N  
ATOM   1887  CA  TRP A 243      -3.148 -10.547  -3.562  1.00 94.06           C  
ATOM   1888  C   TRP A 243      -4.152  -9.531  -3.031  1.00 94.06           C  
ATOM   1889  CB  TRP A 243      -1.747 -10.219  -3.041  1.00 94.06           C  
ATOM   1890  O   TRP A 243      -4.406  -9.469  -1.825  1.00 94.06           O  
ATOM   1891  CG  TRP A 243      -1.076  -9.086  -3.762  1.00 94.06           C  
ATOM   1892  CD1 TRP A 243      -0.118  -9.180  -4.730  1.00 94.06           C  
ATOM   1893  CD2 TRP A 243      -1.311  -7.691  -3.562  1.00 94.06           C  
ATOM   1894  CE2 TRP A 243      -0.460  -6.992  -4.449  1.00 94.06           C  
ATOM   1895  CE3 TRP A 243      -2.160  -6.957  -2.721  1.00 94.06           C  
ATOM   1896  NE1 TRP A 243       0.257  -7.926  -5.148  1.00 94.06           N  
ATOM   1897  CH2 TRP A 243      -1.273  -4.906  -3.684  1.00 94.06           C  
ATOM   1898  CZ2 TRP A 243      -0.433  -5.598  -4.516  1.00 94.06           C  
ATOM   1899  CZ3 TRP A 243      -2.133  -5.570  -2.791  1.00 94.06           C  
ATOM   1900  N   ALA A 244      -4.727  -8.609  -3.879  1.00 95.62           N  
ATOM   1901  CA  ALA A 244      -5.637  -7.555  -3.445  1.00 95.62           C  
ATOM   1902  C   ALA A 244      -7.090  -7.941  -3.713  1.00 95.62           C  
ATOM   1903  CB  ALA A 244      -5.305  -6.238  -4.145  1.00 95.62           C  
ATOM   1904  O   ALA A 244      -8.016  -7.203  -3.355  1.00 95.62           O  
ATOM   1905  N   TYR A 245      -7.375  -8.984  -4.484  1.00 91.12           N  
ATOM   1906  CA  TYR A 245      -8.750  -9.398  -4.746  1.00 91.12           C  
ATOM   1907  C   TYR A 245      -8.891 -10.914  -4.641  1.00 91.12           C  
ATOM   1908  CB  TYR A 245      -9.195  -8.930  -6.137  1.00 91.12           C  
ATOM   1909  O   TYR A 245      -7.914 -11.648  -4.805  1.00 91.12           O  
ATOM   1910  CG  TYR A 245      -8.711  -9.812  -7.258  1.00 91.12           C  
ATOM   1911  CD1 TYR A 245      -7.469  -9.594  -7.852  1.00 91.12           C  
ATOM   1912  CD2 TYR A 245      -9.492 -10.859  -7.734  1.00 91.12           C  
ATOM   1913  CE1 TYR A 245      -7.016 -10.406  -8.891  1.00 91.12           C  
ATOM   1914  CE2 TYR A 245      -9.047 -11.680  -8.773  1.00 91.12           C  
ATOM   1915  OH  TYR A 245      -7.371 -12.242 -10.367  1.00 91.12           O  
ATOM   1916  CZ  TYR A 245      -7.812 -11.438  -9.344  1.00 91.12           C  
ATOM   1917  N   SER A 246      -9.961 -11.445  -4.008  1.00 89.38           N  
ATOM   1918  CA  SER A 246     -10.328 -12.852  -3.855  1.00 89.38           C  
ATOM   1919  C   SER A 246     -11.773 -13.086  -4.285  1.00 89.38           C  
ATOM   1920  CB  SER A 246     -10.141 -13.297  -2.406  1.00 89.38           C  
ATOM   1921  O   SER A 246     -12.570 -12.156  -4.344  1.00 89.38           O  
ATOM   1922  OG  SER A 246     -10.297 -14.703  -2.291  1.00 89.38           O  
ATOM   1923  N   THR A 247     -11.977 -14.367  -4.703  1.00 93.25           N  
ATOM   1924  CA  THR A 247     -13.375 -14.703  -4.938  1.00 93.25           C  
ATOM   1925  C   THR A 247     -14.125 -14.844  -3.615  1.00 93.25           C  
ATOM   1926  CB  THR A 247     -13.508 -16.016  -5.738  1.00 93.25           C  
ATOM   1927  O   THR A 247     -13.523 -15.141  -2.580  1.00 93.25           O  
ATOM   1928  CG2 THR A 247     -12.719 -15.938  -7.043  1.00 93.25           C  
ATOM   1929  OG1 THR A 247     -13.000 -17.094  -4.953  1.00 93.25           O  
ATOM   1930  N   ASN A 248     -15.414 -14.578  -3.662  1.00 96.44           N  
ATOM   1931  CA  ASN A 248     -16.234 -14.758  -2.465  1.00 96.44           C  
ATOM   1932  C   ASN A 248     -16.125 -16.172  -1.925  1.00 96.44           C  
ATOM   1933  CB  ASN A 248     -17.688 -14.398  -2.752  1.00 96.44           C  
ATOM   1934  O   ASN A 248     -16.109 -16.391  -0.710  1.00 96.44           O  
ATOM   1935  CG  ASN A 248     -17.953 -12.898  -2.689  1.00 96.44           C  
ATOM   1936  ND2 ASN A 248     -19.156 -12.492  -3.061  1.00 96.44           N  
ATOM   1937  OD1 ASN A 248     -17.062 -12.125  -2.309  1.00 96.44           O  
ATOM   1938  N   GLU A 249     -16.031 -17.078  -2.781  1.00 95.12           N  
ATOM   1939  CA  GLU A 249     -15.938 -18.484  -2.387  1.00 95.12           C  
ATOM   1940  C   GLU A 249     -14.695 -18.750  -1.541  1.00 95.12           C  
ATOM   1941  CB  GLU A 249     -15.930 -19.391  -3.621  1.00 95.12           C  
ATOM   1942  O   GLU A 249     -14.766 -19.422  -0.509  1.00 95.12           O  
ATOM   1943  CG  GLU A 249     -17.234 -19.359  -4.414  1.00 95.12           C  
ATOM   1944  CD  GLU A 249     -17.297 -18.219  -5.402  1.00 95.12           C  
ATOM   1945  OE1 GLU A 249     -18.359 -18.031  -6.055  1.00 95.12           O  
ATOM   1946  OE2 GLU A 249     -16.297 -17.484  -5.531  1.00 95.12           O  
ATOM   1947  N   VAL A 250     -13.609 -18.234  -1.976  1.00 94.38           N  
ATOM   1948  CA  VAL A 250     -12.352 -18.422  -1.262  1.00 94.38           C  
ATOM   1949  C   VAL A 250     -12.438 -17.766   0.116  1.00 94.38           C  
ATOM   1950  CB  VAL A 250     -11.156 -17.859  -2.053  1.00 94.38           C  
ATOM   1951  O   VAL A 250     -12.055 -18.375   1.121  1.00 94.38           O  
ATOM   1952  CG1 VAL A 250      -9.906 -17.797  -1.178  1.00 94.38           C  
ATOM   1953  CG2 VAL A 250     -10.898 -18.688  -3.309  1.00 94.38           C  
ATOM   1954  N   GLN A 251     -12.984 -16.562   0.201  1.00 95.69           N  
ATOM   1955  CA  GLN A 251     -13.039 -15.859   1.477  1.00 95.69           C  
ATOM   1956  C   GLN A 251     -14.016 -16.531   2.436  1.00 95.69           C  
ATOM   1957  CB  GLN A 251     -13.438 -14.398   1.265  1.00 95.69           C  
ATOM   1958  O   GLN A 251     -13.781 -16.578   3.645  1.00 95.69           O  
ATOM   1959  CG  GLN A 251     -12.336 -13.539   0.654  1.00 95.69           C  
ATOM   1960  CD  GLN A 251     -11.070 -13.531   1.490  1.00 95.69           C  
ATOM   1961  NE2 GLN A 251      -9.961 -13.930   0.885  1.00 95.69           N  
ATOM   1962  OE1 GLN A 251     -11.094 -13.164   2.670  1.00 95.69           O  
ATOM   1963  N   LEU A 252     -15.117 -17.094   1.945  1.00 95.25           N  
ATOM   1964  CA  LEU A 252     -16.031 -17.875   2.777  1.00 95.25           C  
ATOM   1965  C   LEU A 252     -15.336 -19.125   3.316  1.00 95.25           C  
ATOM   1966  CB  LEU A 252     -17.266 -18.281   1.982  1.00 95.25           C  
ATOM   1967  O   LEU A 252     -15.500 -19.484   4.488  1.00 95.25           O  
ATOM   1968  CG  LEU A 252     -18.312 -17.172   1.773  1.00 95.25           C  
ATOM   1969  CD1 LEU A 252     -19.422 -17.672   0.845  1.00 95.25           C  
ATOM   1970  CD2 LEU A 252     -18.891 -16.734   3.111  1.00 95.25           C  
ATOM   1971  N   TYR A 253     -14.570 -19.750   2.412  1.00 94.25           N  
ATOM   1972  CA  TYR A 253     -13.820 -20.938   2.807  1.00 94.25           C  
ATOM   1973  C   TYR A 253     -12.820 -20.609   3.910  1.00 94.25           C  
ATOM   1974  CB  TYR A 253     -13.086 -21.531   1.602  1.00 94.25           C  
ATOM   1975  O   TYR A 253     -12.766 -21.297   4.930  1.00 94.25           O  
ATOM   1976  CG  TYR A 253     -12.258 -22.750   1.938  1.00 94.25           C  
ATOM   1977  CD1 TYR A 253     -10.883 -22.641   2.137  1.00 94.25           C  
ATOM   1978  CD2 TYR A 253     -12.844 -24.000   2.057  1.00 94.25           C  
ATOM   1979  CE1 TYR A 253     -10.109 -23.766   2.443  1.00 94.25           C  
ATOM   1980  CE2 TYR A 253     -12.078 -25.125   2.363  1.00 94.25           C  
ATOM   1981  OH  TYR A 253      -9.961 -26.109   2.861  1.00 94.25           O  
ATOM   1982  CZ  TYR A 253     -10.719 -25.000   2.557  1.00 94.25           C  
ATOM   1983  N   VAL A 254     -12.078 -19.578   3.768  1.00 95.31           N  
ATOM   1984  CA  VAL A 254     -11.078 -19.156   4.746  1.00 95.31           C  
ATOM   1985  C   VAL A 254     -11.766 -18.812   6.066  1.00 95.31           C  
ATOM   1986  CB  VAL A 254     -10.266 -17.953   4.238  1.00 95.31           C  
ATOM   1987  O   VAL A 254     -11.297 -19.219   7.137  1.00 95.31           O  
ATOM   1988  CG1 VAL A 254      -9.414 -17.359   5.363  1.00 95.31           C  
ATOM   1989  CG2 VAL A 254      -9.391 -18.359   3.055  1.00 95.31           C  
ATOM   1990  N   THR A 255     -12.891 -18.125   6.031  1.00 96.19           N  
ATOM   1991  CA  THR A 255     -13.641 -17.766   7.230  1.00 96.19           C  
ATOM   1992  C   THR A 255     -14.102 -19.000   7.980  1.00 96.19           C  
ATOM   1993  CB  THR A 255     -14.859 -16.891   6.883  1.00 96.19           C  
ATOM   1994  O   THR A 255     -13.953 -19.094   9.203  1.00 96.19           O  
ATOM   1995  CG2 THR A 255     -15.711 -16.609   8.117  1.00 96.19           C  
ATOM   1996  OG1 THR A 255     -14.406 -15.641   6.344  1.00 96.19           O  
ATOM   1997  N   ASN A 256     -14.602 -19.984   7.293  1.00 94.94           N  
ATOM   1998  CA  ASN A 256     -15.078 -21.219   7.914  1.00 94.94           C  
ATOM   1999  C   ASN A 256     -13.938 -21.984   8.570  1.00 94.94           C  
ATOM   2000  CB  ASN A 256     -15.781 -22.109   6.883  1.00 94.94           C  
ATOM   2001  O   ASN A 256     -14.078 -22.469   9.695  1.00 94.94           O  
ATOM   2002  CG  ASN A 256     -17.172 -21.594   6.535  1.00 94.94           C  
ATOM   2003  ND2 ASN A 256     -17.641 -21.938   5.344  1.00 94.94           N  
ATOM   2004  OD1 ASN A 256     -17.812 -20.922   7.336  1.00 94.94           O  
ATOM   2005  N   ILE A 257     -12.797 -22.109   7.867  1.00 95.38           N  
ATOM   2006  CA  ILE A 257     -11.641 -22.812   8.422  1.00 95.38           C  
ATOM   2007  C   ILE A 257     -11.133 -22.062   9.656  1.00 95.38           C  
ATOM   2008  CB  ILE A 257     -10.516 -22.938   7.375  1.00 95.38           C  
ATOM   2009  O   ILE A 257     -10.805 -22.703  10.664  1.00 95.38           O  
ATOM   2010  CG1 ILE A 257     -10.969 -23.828   6.207  1.00 95.38           C  
ATOM   2011  CG2 ILE A 257      -9.242 -23.500   8.023  1.00 95.38           C  
ATOM   2012  CD1 ILE A 257     -11.375 -25.234   6.617  1.00 95.38           C  
ATOM   2013  N   GLN A 258     -11.078 -20.766   9.539  1.00 96.62           N  
ATOM   2014  CA  GLN A 258     -10.664 -19.984  10.695  1.00 96.62           C  
ATOM   2015  C   GLN A 258     -11.555 -20.266  11.906  1.00 96.62           C  
ATOM   2016  CB  GLN A 258     -10.680 -18.484  10.367  1.00 96.62           C  
ATOM   2017  O   GLN A 258     -11.062 -20.438  13.016  1.00 96.62           O  
ATOM   2018  CG  GLN A 258     -10.312 -17.594  11.539  1.00 96.62           C  
ATOM   2019  CD  GLN A 258      -8.852 -17.719  11.945  1.00 96.62           C  
ATOM   2020  NE2 GLN A 258      -8.609 -17.906  13.234  1.00 96.62           N  
ATOM   2021  OE1 GLN A 258      -7.957 -17.656  11.102  1.00 96.62           O  
ATOM   2022  N   ALA A 259     -12.828 -20.234  11.719  1.00 95.88           N  
ATOM   2023  CA  ALA A 259     -13.773 -20.516  12.789  1.00 95.88           C  
ATOM   2024  C   ALA A 259     -13.531 -21.891  13.398  1.00 95.88           C  
ATOM   2025  CB  ALA A 259     -15.211 -20.422  12.273  1.00 95.88           C  
ATOM   2026  O   ALA A 259     -13.562 -22.062  14.617  1.00 95.88           O  
ATOM   2027  N   GLN A 260     -13.219 -22.859  12.562  1.00 94.50           N  
ATOM   2028  CA  GLN A 260     -12.930 -24.219  13.023  1.00 94.50           C  
ATOM   2029  C   GLN A 260     -11.641 -24.250  13.828  1.00 94.50           C  
ATOM   2030  CB  GLN A 260     -12.836 -25.172  11.836  1.00 94.50           C  
ATOM   2031  O   GLN A 260     -11.570 -24.922  14.867  1.00 94.50           O  
ATOM   2032  CG  GLN A 260     -14.172 -25.422  11.141  1.00 94.50           C  
ATOM   2033  CD  GLN A 260     -14.031 -26.297   9.906  1.00 94.50           C  
ATOM   2034  NE2 GLN A 260     -15.156 -26.781   9.391  1.00 94.50           N  
ATOM   2035  OE1 GLN A 260     -12.922 -26.531   9.414  1.00 94.50           O  
ATOM   2036  N   LEU A 261     -10.680 -23.578  13.422  1.00 95.94           N  
ATOM   2037  CA  LEU A 261      -9.367 -23.578  14.055  1.00 95.94           C  
ATOM   2038  C   LEU A 261      -9.453 -23.047  15.484  1.00 95.94           C  
ATOM   2039  CB  LEU A 261      -8.367 -22.750  13.242  1.00 95.94           C  
ATOM   2040  O   LEU A 261      -8.633 -23.391  16.328  1.00 95.94           O  
ATOM   2041  CG  LEU A 261      -7.883 -23.375  11.938  1.00 95.94           C  
ATOM   2042  CD1 LEU A 261      -7.055 -22.375  11.141  1.00 95.94           C  
ATOM   2043  CD2 LEU A 261      -7.074 -24.641  12.219  1.00 95.94           C  
ATOM   2044  N   VAL A 262     -10.508 -22.188  15.695  1.00 96.06           N  
ATOM   2045  CA  VAL A 262     -10.586 -21.609  17.031  1.00 96.06           C  
ATOM   2046  C   VAL A 262     -11.812 -22.156  17.766  1.00 96.06           C  
ATOM   2047  CB  VAL A 262     -10.641 -20.062  16.984  1.00 96.06           C  
ATOM   2048  O   VAL A 262     -12.320 -21.531  18.688  1.00 96.06           O  
ATOM   2049  CG1 VAL A 262      -9.328 -19.500  16.438  1.00 96.06           C  
ATOM   2050  CG2 VAL A 262     -11.820 -19.594  16.141  1.00 96.06           C  
ATOM   2051  N   ASN A 263     -12.406 -23.203  17.203  1.00 93.75           N  
ATOM   2052  CA  ASN A 263     -13.469 -24.016  17.812  1.00 93.75           C  
ATOM   2053  C   ASN A 263     -14.781 -23.234  17.906  1.00 93.75           C  
ATOM   2054  CB  ASN A 263     -13.039 -24.500  19.203  1.00 93.75           C  
ATOM   2055  O   ASN A 263     -15.477 -23.297  18.922  1.00 93.75           O  
ATOM   2056  CG  ASN A 263     -11.898 -25.484  19.156  1.00 93.75           C  
ATOM   2057  ND2 ASN A 263     -11.016 -25.422  20.141  1.00 93.75           N  
ATOM   2058  OD1 ASN A 263     -11.805 -26.297  18.234  1.00 93.75           O  
ATOM   2059  N   CYS A 264     -14.977 -22.281  16.891  1.00 93.19           N  
ATOM   2060  CA  CYS A 264     -16.266 -21.609  16.734  1.00 93.19           C  
ATOM   2061  C   CYS A 264     -17.203 -22.438  15.852  1.00 93.19           C  
ATOM   2062  CB  CYS A 264     -16.062 -20.219  16.125  1.00 93.19           C  
ATOM   2063  O   CYS A 264     -16.750 -23.125  14.938  1.00 93.19           O  
ATOM   2064  SG  CYS A 264     -15.250 -19.047  17.234  1.00 93.19           S  
ATOM   2065  N   THR A 265     -18.312 -23.000  16.281  1.00 76.25           N  
ATOM   2066  CA  THR A 265     -19.281 -23.797  15.531  1.00 76.25           C  
ATOM   2067  C   THR A 265     -19.219 -23.438  14.047  1.00 76.25           C  
ATOM   2068  CB  THR A 265     -20.703 -23.594  16.062  1.00 76.25           C  
ATOM   2069  O   THR A 265     -18.891 -22.312  13.688  1.00 76.25           O  
ATOM   2070  CG2 THR A 265     -20.938 -24.375  17.344  1.00 76.25           C  
ATOM   2071  OG1 THR A 265     -20.906 -22.203  16.328  1.00 76.25           O  
ATOM   2072  N   SER A 266     -19.094 -24.312  13.008  1.00 63.91           N  
ATOM   2073  CA  SER A 266     -18.953 -24.234  11.555  1.00 63.91           C  
ATOM   2074  C   SER A 266     -20.156 -23.516  10.930  1.00 63.91           C  
ATOM   2075  CB  SER A 266     -18.812 -25.625  10.945  1.00 63.91           C  
ATOM   2076  O   SER A 266     -21.281 -23.609  11.445  1.00 63.91           O  
ATOM   2077  OG  SER A 266     -20.031 -26.344  11.039  1.00 63.91           O  
ATOM   2078  N   ALA A 267     -19.969 -22.188  10.414  1.00 60.78           N  
ATOM   2079  CA  ALA A 267     -20.828 -21.422   9.516  1.00 60.78           C  
ATOM   2080  C   ALA A 267     -21.938 -22.297   8.930  1.00 60.78           C  
ATOM   2081  CB  ALA A 267     -20.000 -20.797   8.398  1.00 60.78           C  
ATOM   2082  O   ALA A 267     -23.016 -21.797   8.609  1.00 60.78           O  
ATOM   2083  N   ALA A 268     -21.734 -23.641   8.859  1.00 64.25           N  
ATOM   2084  CA  ALA A 268     -22.750 -24.391   8.133  1.00 64.25           C  
ATOM   2085  C   ALA A 268     -24.078 -24.375   8.898  1.00 64.25           C  
ATOM   2086  CB  ALA A 268     -22.297 -25.812   7.883  1.00 64.25           C  
ATOM   2087  O   ALA A 268     -25.156 -24.422   8.297  1.00 64.25           O  
ATOM   2088  N   ASP A 269     -24.094 -23.734  10.086  1.00 72.69           N  
ATOM   2089  CA  ASP A 269     -25.344 -23.875  10.805  1.00 72.69           C  
ATOM   2090  C   ASP A 269     -25.953 -22.516  11.125  1.00 72.69           C  
ATOM   2091  CB  ASP A 269     -25.141 -24.672  12.094  1.00 72.69           C  
ATOM   2092  O   ASP A 269     -27.156 -22.281  10.898  1.00 72.69           O  
ATOM   2093  CG  ASP A 269     -24.781 -26.125  11.836  1.00 72.69           C  
ATOM   2094  OD1 ASP A 269     -25.188 -26.688  10.789  1.00 72.69           O  
ATOM   2095  OD2 ASP A 269     -24.078 -26.719  12.680  1.00 72.69           O  
ATOM   2096  N   ASN A 270     -25.062 -21.391  11.320  1.00 89.69           N  
ATOM   2097  CA  ASN A 270     -25.516 -20.078  11.773  1.00 89.69           C  
ATOM   2098  C   ASN A 270     -24.391 -19.062  11.766  1.00 89.69           C  
ATOM   2099  CB  ASN A 270     -26.141 -20.172  13.172  1.00 89.69           C  
ATOM   2100  O   ASN A 270     -23.562 -19.031  12.688  1.00 89.69           O  
ATOM   2101  CG  ASN A 270     -26.844 -18.906  13.594  1.00 89.69           C  
ATOM   2102  ND2 ASN A 270     -27.906 -19.047  14.367  1.00 89.69           N  
ATOM   2103  OD1 ASN A 270     -26.422 -17.797  13.227  1.00 89.69           O  
ATOM   2104  N   THR A 271     -24.375 -18.156  10.773  1.00 94.06           N  
ATOM   2105  CA  THR A 271     -23.266 -17.219  10.609  1.00 94.06           C  
ATOM   2106  C   THR A 271     -23.234 -16.219  11.766  1.00 94.06           C  
ATOM   2107  CB  THR A 271     -23.375 -16.453   9.273  1.00 94.06           C  
ATOM   2108  O   THR A 271     -22.156 -15.789  12.195  1.00 94.06           O  
ATOM   2109  CG2 THR A 271     -23.219 -17.406   8.094  1.00 94.06           C  
ATOM   2110  OG1 THR A 271     -24.656 -15.812   9.195  1.00 94.06           O  
ATOM   2111  N   THR A 272     -24.375 -15.891  12.336  1.00 94.06           N  
ATOM   2112  CA  THR A 272     -24.438 -14.961  13.461  1.00 94.06           C  
ATOM   2113  C   THR A 272     -23.734 -15.539  14.688  1.00 94.06           C  
ATOM   2114  CB  THR A 272     -25.906 -14.633  13.828  1.00 94.06           C  
ATOM   2115  O   THR A 272     -22.938 -14.859  15.328  1.00 94.06           O  
ATOM   2116  CG2 THR A 272     -25.969 -13.680  15.016  1.00 94.06           C  
ATOM   2117  OG1 THR A 272     -26.547 -14.023  12.695  1.00 94.06           O  
ATOM   2118  N   GLU A 273     -23.984 -16.750  15.000  1.00 94.50           N  
ATOM   2119  CA  GLU A 273     -23.344 -17.422  16.125  1.00 94.50           C  
ATOM   2120  C   GLU A 273     -21.828 -17.562  15.898  1.00 94.50           C  
ATOM   2121  CB  GLU A 273     -23.969 -18.797  16.359  1.00 94.50           C  
ATOM   2122  O   GLU A 273     -21.047 -17.359  16.828  1.00 94.50           O  
ATOM   2123  CG  GLU A 273     -25.359 -18.750  16.969  1.00 94.50           C  
ATOM   2124  CD  GLU A 273     -25.969 -20.125  17.203  1.00 94.50           C  
ATOM   2125  OE1 GLU A 273     -27.125 -20.203  17.656  1.00 94.50           O  
ATOM   2126  OE2 GLU A 273     -25.281 -21.125  16.906  1.00 94.50           O  
ATOM   2127  N   MET A 274     -21.469 -17.875  14.641  1.00 95.38           N  
ATOM   2128  CA  MET A 274     -20.047 -18.000  14.297  1.00 95.38           C  
ATOM   2129  C   MET A 274     -19.312 -16.688  14.539  1.00 95.38           C  
ATOM   2130  CB  MET A 274     -19.891 -18.438  12.836  1.00 95.38           C  
ATOM   2131  O   MET A 274     -18.266 -16.672  15.188  1.00 95.38           O  
ATOM   2132  CG  MET A 274     -18.438 -18.562  12.398  1.00 95.38           C  
ATOM   2133  SD  MET A 274     -18.281 -18.938  10.602  1.00 95.38           S  
ATOM   2134  CE  MET A 274     -18.391 -17.250   9.922  1.00 95.38           C  
ATOM   2135  N   VAL A 275     -19.906 -15.633  14.008  1.00 96.19           N  
ATOM   2136  CA  VAL A 275     -19.250 -14.328  14.109  1.00 96.19           C  
ATOM   2137  C   VAL A 275     -19.188 -13.898  15.570  1.00 96.19           C  
ATOM   2138  CB  VAL A 275     -19.984 -13.258  13.273  1.00 96.19           C  
ATOM   2139  O   VAL A 275     -18.172 -13.344  16.016  1.00 96.19           O  
ATOM   2140  CG1 VAL A 275     -19.469 -11.859  13.602  1.00 96.19           C  
ATOM   2141  CG2 VAL A 275     -19.828 -13.555  11.781  1.00 96.19           C  
ATOM   2142  N   ASN A 276     -20.266 -14.203  16.375  1.00 95.75           N  
ATOM   2143  CA  ASN A 276     -20.250 -13.883  17.797  1.00 95.75           C  
ATOM   2144  C   ASN A 276     -19.141 -14.633  18.531  1.00 95.75           C  
ATOM   2145  CB  ASN A 276     -21.609 -14.188  18.438  1.00 95.75           C  
ATOM   2146  O   ASN A 276     -18.453 -14.062  19.391  1.00 95.75           O  
ATOM   2147  CG  ASN A 276     -22.656 -13.164  18.078  1.00 95.75           C  
ATOM   2148  ND2 ASN A 276     -23.922 -13.555  18.188  1.00 95.75           N  
ATOM   2149  OD1 ASN A 276     -22.344 -12.031  17.703  1.00 95.75           O  
ATOM   2150  N   CYS A 277     -18.953 -15.859  18.203  1.00 96.44           N  
ATOM   2151  CA  CYS A 277     -17.875 -16.656  18.766  1.00 96.44           C  
ATOM   2152  C   CYS A 277     -16.516 -16.047  18.422  1.00 96.44           C  
ATOM   2153  CB  CYS A 277     -17.953 -18.094  18.266  1.00 96.44           C  
ATOM   2154  O   CYS A 277     -15.664 -15.867  19.297  1.00 96.44           O  
ATOM   2155  SG  CYS A 277     -16.594 -19.141  18.859  1.00 96.44           S  
ATOM   2156  N   LEU A 278     -16.281 -15.734  17.141  1.00 97.12           N  
ATOM   2157  CA  LEU A 278     -15.016 -15.141  16.688  1.00 97.12           C  
ATOM   2158  C   LEU A 278     -14.781 -13.789  17.359  1.00 97.12           C  
ATOM   2159  CB  LEU A 278     -15.016 -14.984  15.164  1.00 97.12           C  
ATOM   2160  O   LEU A 278     -13.648 -13.469  17.719  1.00 97.12           O  
ATOM   2161  CG  LEU A 278     -14.945 -16.266  14.344  1.00 97.12           C  
ATOM   2162  CD1 LEU A 278     -15.234 -15.984  12.875  1.00 97.12           C  
ATOM   2163  CD2 LEU A 278     -13.578 -16.938  14.508  1.00 97.12           C  
ATOM   2164  N   ARG A 279     -15.836 -13.031  17.484  1.00 96.81           N  
ATOM   2165  CA  ARG A 279     -15.758 -11.734  18.156  1.00 96.81           C  
ATOM   2166  C   ARG A 279     -15.219 -11.875  19.578  1.00 96.81           C  
ATOM   2167  CB  ARG A 279     -17.141 -11.062  18.188  1.00 96.81           C  
ATOM   2168  O   ARG A 279     -14.492 -11.000  20.047  1.00 96.81           O  
ATOM   2169  CG  ARG A 279     -17.094  -9.586  18.562  1.00 96.81           C  
ATOM   2170  CD  ARG A 279     -18.469  -8.945  18.484  1.00 96.81           C  
ATOM   2171  NE  ARG A 279     -18.875  -8.719  17.094  1.00 96.81           N  
ATOM   2172  NH1 ARG A 279     -20.953  -9.727  17.312  1.00 96.81           N  
ATOM   2173  NH2 ARG A 279     -20.312  -8.836  15.297  1.00 96.81           N  
ATOM   2174  CZ  ARG A 279     -20.047  -9.094  16.562  1.00 96.81           C  
ATOM   2175  N   ASN A 280     -15.523 -13.000  20.234  1.00 96.25           N  
ATOM   2176  CA  ASN A 280     -15.164 -13.203  21.625  1.00 96.25           C  
ATOM   2177  C   ASN A 280     -13.852 -13.969  21.766  1.00 96.25           C  
ATOM   2178  CB  ASN A 280     -16.297 -13.938  22.359  1.00 96.25           C  
ATOM   2179  O   ASN A 280     -13.375 -14.195  22.875  1.00 96.25           O  
ATOM   2180  CG  ASN A 280     -17.484 -13.047  22.641  1.00 96.25           C  
ATOM   2181  ND2 ASN A 280     -18.672 -13.641  22.656  1.00 96.25           N  
ATOM   2182  OD1 ASN A 280     -17.344 -11.836  22.828  1.00 96.25           O  
ATOM   2183  N   THR A 281     -13.258 -14.320  20.656  1.00 97.75           N  
ATOM   2184  CA  THR A 281     -11.953 -14.969  20.656  1.00 97.75           C  
ATOM   2185  C   THR A 281     -10.836 -13.945  20.797  1.00 97.75           C  
ATOM   2186  CB  THR A 281     -11.742 -15.805  19.391  1.00 97.75           C  
ATOM   2187  O   THR A 281     -10.891 -12.875  20.172  1.00 97.75           O  
ATOM   2188  CG2 THR A 281     -10.383 -16.484  19.391  1.00 97.75           C  
ATOM   2189  OG1 THR A 281     -12.766 -16.797  19.297  1.00 97.75           O  
ATOM   2190  N   SER A 282      -9.805 -14.250  21.594  1.00 98.06           N  
ATOM   2191  CA  SER A 282      -8.703 -13.305  21.766  1.00 98.06           C  
ATOM   2192  C   SER A 282      -8.055 -12.961  20.438  1.00 98.06           C  
ATOM   2193  CB  SER A 282      -7.660 -13.875  22.719  1.00 98.06           C  
ATOM   2194  O   SER A 282      -7.926 -13.820  19.562  1.00 98.06           O  
ATOM   2195  OG  SER A 282      -6.867 -14.859  22.078  1.00 98.06           O  
ATOM   2196  N   ALA A 283      -7.605 -11.711  20.281  1.00 98.00           N  
ATOM   2197  CA  ALA A 283      -6.977 -11.234  19.062  1.00 98.00           C  
ATOM   2198  C   ALA A 283      -5.703 -12.016  18.750  1.00 98.00           C  
ATOM   2199  CB  ALA A 283      -6.672  -9.742  19.156  1.00 98.00           C  
ATOM   2200  O   ALA A 283      -5.445 -12.375  17.609  1.00 98.00           O  
ATOM   2201  N   ASP A 284      -4.910 -12.375  19.812  1.00 97.88           N  
ATOM   2202  CA  ASP A 284      -3.668 -13.117  19.641  1.00 97.88           C  
ATOM   2203  C   ASP A 284      -3.934 -14.500  19.047  1.00 97.88           C  
ATOM   2204  CB  ASP A 284      -2.932 -13.250  20.969  1.00 97.88           C  
ATOM   2205  O   ASP A 284      -3.213 -14.953  18.156  1.00 97.88           O  
ATOM   2206  CG  ASP A 284      -2.373 -11.930  21.469  1.00 97.88           C  
ATOM   2207  OD1 ASP A 284      -1.174 -11.648  21.250  1.00 97.88           O  
ATOM   2208  OD2 ASP A 284      -3.141 -11.156  22.078  1.00 97.88           O  
ATOM   2209  N   VAL A 285      -4.957 -15.094  19.562  1.00 98.12           N  
ATOM   2210  CA  VAL A 285      -5.309 -16.422  19.078  1.00 98.12           C  
ATOM   2211  C   VAL A 285      -5.727 -16.359  17.625  1.00 98.12           C  
ATOM   2212  CB  VAL A 285      -6.438 -17.062  19.938  1.00 98.12           C  
ATOM   2213  O   VAL A 285      -5.297 -17.172  16.797  1.00 98.12           O  
ATOM   2214  CG1 VAL A 285      -6.934 -18.359  19.281  1.00 98.12           C  
ATOM   2215  CG2 VAL A 285      -5.953 -17.312  21.359  1.00 98.12           C  
ATOM   2216  N   LEU A 286      -6.496 -15.367  17.250  1.00 98.06           N  
ATOM   2217  CA  LEU A 286      -6.945 -15.203  15.883  1.00 98.06           C  
ATOM   2218  C   LEU A 286      -5.762 -14.969  14.945  1.00 98.06           C  
ATOM   2219  CB  LEU A 286      -7.930 -14.031  15.773  1.00 98.06           C  
ATOM   2220  O   LEU A 286      -5.715 -15.531  13.852  1.00 98.06           O  
ATOM   2221  CG  LEU A 286      -9.305 -14.242  16.406  1.00 98.06           C  
ATOM   2222  CD1 LEU A 286     -10.117 -12.953  16.344  1.00 98.06           C  
ATOM   2223  CD2 LEU A 286     -10.039 -15.383  15.727  1.00 98.06           C  
ATOM   2224  N   LEU A 287      -4.832 -14.250  15.375  1.00 97.62           N  
ATOM   2225  CA  LEU A 287      -3.674 -13.945  14.539  1.00 97.62           C  
ATOM   2226  C   LEU A 287      -2.750 -15.156  14.438  1.00 97.62           C  
ATOM   2227  CB  LEU A 287      -2.904 -12.750  15.109  1.00 97.62           C  
ATOM   2228  O   LEU A 287      -2.252 -15.469  13.352  1.00 97.62           O  
ATOM   2229  CG  LEU A 287      -3.520 -11.375  14.859  1.00 97.62           C  
ATOM   2230  CD1 LEU A 287      -2.744 -10.305  15.617  1.00 97.62           C  
ATOM   2231  CD2 LEU A 287      -3.547 -11.062  13.367  1.00 97.62           C  
ATOM   2232  N   ASN A 288      -2.553 -15.828  15.547  1.00 96.88           N  
ATOM   2233  CA  ASN A 288      -1.637 -16.969  15.555  1.00 96.88           C  
ATOM   2234  C   ASN A 288      -2.180 -18.125  14.727  1.00 96.88           C  
ATOM   2235  CB  ASN A 288      -1.358 -17.422  16.984  1.00 96.88           C  
ATOM   2236  O   ASN A 288      -1.416 -18.828  14.055  1.00 96.88           O  
ATOM   2237  CG  ASN A 288      -0.479 -16.453  17.750  1.00 96.88           C  
ATOM   2238  ND2 ASN A 288      -0.663 -16.391  19.062  1.00 96.88           N  
ATOM   2239  OD1 ASN A 288       0.357 -15.766  17.172  1.00 96.88           O  
ATOM   2240  N   THR A 289      -3.461 -18.297  14.672  1.00 96.62           N  
ATOM   2241  CA  THR A 289      -4.043 -19.422  13.938  1.00 96.62           C  
ATOM   2242  C   THR A 289      -3.992 -19.156  12.430  1.00 96.62           C  
ATOM   2243  CB  THR A 289      -5.496 -19.672  14.367  1.00 96.62           C  
ATOM   2244  O   THR A 289      -4.129 -20.078  11.633  1.00 96.62           O  
ATOM   2245  CG2 THR A 289      -5.566 -20.188  15.797  1.00 96.62           C  
ATOM   2246  OG1 THR A 289      -6.242 -18.453  14.273  1.00 96.62           O  
ATOM   2247  N   GLN A 290      -3.762 -17.938  12.031  1.00 93.62           N  
ATOM   2248  CA  GLN A 290      -3.658 -17.609  10.617  1.00 93.62           C  
ATOM   2249  C   GLN A 290      -2.469 -18.312   9.977  1.00 93.62           C  
ATOM   2250  CB  GLN A 290      -3.535 -16.094  10.414  1.00 93.62           C  
ATOM   2251  O   GLN A 290      -2.445 -18.531   8.758  1.00 93.62           O  
ATOM   2252  CG  GLN A 290      -4.801 -15.328  10.773  1.00 93.62           C  
ATOM   2253  CD  GLN A 290      -4.699 -13.844  10.445  1.00 93.62           C  
ATOM   2254  NE2 GLN A 290      -5.418 -13.023  11.195  1.00 93.62           N  
ATOM   2255  OE1 GLN A 290      -3.979 -13.453   9.523  1.00 93.62           O  
ATOM   2256  N   ASP A 291      -1.512 -18.688  10.812  1.00 94.62           N  
ATOM   2257  CA  ASP A 291      -0.329 -19.406  10.328  1.00 94.62           C  
ATOM   2258  C   ASP A 291      -0.700 -20.766   9.742  1.00 94.62           C  
ATOM   2259  CB  ASP A 291       0.694 -19.578  11.453  1.00 94.62           C  
ATOM   2260  O   ASP A 291       0.055 -21.328   8.953  1.00 94.62           O  
ATOM   2261  CG  ASP A 291       1.399 -18.281  11.812  1.00 94.62           C  
ATOM   2262  OD1 ASP A 291       1.237 -17.266  11.094  1.00 94.62           O  
ATOM   2263  OD2 ASP A 291       2.127 -18.266  12.836  1.00 94.62           O  
ATOM   2264  N   ASN A 292      -1.894 -21.281  10.086  1.00 96.12           N  
ATOM   2265  CA  ASN A 292      -2.342 -22.578   9.594  1.00 96.12           C  
ATOM   2266  C   ASN A 292      -2.766 -22.500   8.125  1.00 96.12           C  
ATOM   2267  CB  ASN A 292      -3.492 -23.109  10.445  1.00 96.12           C  
ATOM   2268  O   ASN A 292      -2.980 -23.531   7.484  1.00 96.12           O  
ATOM   2269  CG  ASN A 292      -3.021 -23.656  11.781  1.00 96.12           C  
ATOM   2270  ND2 ASN A 292      -3.137 -22.859  12.828  1.00 96.12           N  
ATOM   2271  OD1 ASN A 292      -2.555 -24.797  11.867  1.00 96.12           O  
ATOM   2272  N   PHE A 293      -2.859 -21.219   7.625  1.00 95.19           N  
ATOM   2273  CA  PHE A 293      -3.213 -21.047   6.223  1.00 95.19           C  
ATOM   2274  C   PHE A 293      -1.966 -21.016   5.348  1.00 95.19           C  
ATOM   2275  CB  PHE A 293      -4.012 -19.750   6.027  1.00 95.19           C  
ATOM   2276  O   PHE A 293      -2.061 -21.062   4.117  1.00 95.19           O  
ATOM   2277  CG  PHE A 293      -5.367 -19.766   6.684  1.00 95.19           C  
ATOM   2278  CD1 PHE A 293      -6.438 -20.422   6.086  1.00 95.19           C  
ATOM   2279  CD2 PHE A 293      -5.570 -19.125   7.902  1.00 95.19           C  
ATOM   2280  CE1 PHE A 293      -7.691 -20.438   6.691  1.00 95.19           C  
ATOM   2281  CE2 PHE A 293      -6.820 -19.141   8.508  1.00 95.19           C  
ATOM   2282  CZ  PHE A 293      -7.879 -19.797   7.902  1.00 95.19           C  
ATOM   2283  N   LYS A 294      -0.823 -20.906   6.027  1.00 94.00           N  
ATOM   2284  CA  LYS A 294       0.425 -20.906   5.266  1.00 94.00           C  
ATOM   2285  C   LYS A 294       0.770 -22.312   4.773  1.00 94.00           C  
ATOM   2286  CB  LYS A 294       1.569 -20.359   6.117  1.00 94.00           C  
ATOM   2287  O   LYS A 294       0.745 -23.266   5.547  1.00 94.00           O  
ATOM   2288  CG  LYS A 294       1.236 -19.062   6.832  1.00 94.00           C  
ATOM   2289  CD  LYS A 294       1.032 -17.906   5.848  1.00 94.00           C  
ATOM   2290  CE  LYS A 294       0.783 -16.594   6.566  1.00 94.00           C  
ATOM   2291  NZ  LYS A 294       0.474 -15.492   5.609  1.00 94.00           N  
ATOM   2292  N   PHE A 295       1.069 -22.438   3.484  1.00 92.88           N  
ATOM   2293  CA  PHE A 295       1.346 -23.766   2.961  1.00 92.88           C  
ATOM   2294  C   PHE A 295       2.822 -23.922   2.617  1.00 92.88           C  
ATOM   2295  CB  PHE A 295       0.486 -24.047   1.726  1.00 92.88           C  
ATOM   2296  O   PHE A 295       3.303 -25.031   2.400  1.00 92.88           O  
ATOM   2297  CG  PHE A 295       0.820 -23.188   0.543  1.00 92.88           C  
ATOM   2298  CD1 PHE A 295       0.066 -22.047   0.259  1.00 92.88           C  
ATOM   2299  CD2 PHE A 295       1.889 -23.500  -0.286  1.00 92.88           C  
ATOM   2300  CE1 PHE A 295       0.373 -21.250  -0.835  1.00 92.88           C  
ATOM   2301  CE2 PHE A 295       2.201 -22.703  -1.381  1.00 92.88           C  
ATOM   2302  CZ  PHE A 295       1.442 -21.578  -1.654  1.00 92.88           C  
ATOM   2303  N   PHE A 296       3.504 -22.828   2.490  1.00 93.00           N  
ATOM   2304  CA  PHE A 296       4.930 -22.828   2.176  1.00 93.00           C  
ATOM   2305  C   PHE A 296       5.652 -21.719   2.941  1.00 93.00           C  
ATOM   2306  CB  PHE A 296       5.148 -22.641   0.669  1.00 93.00           C  
ATOM   2307  O   PHE A 296       5.664 -20.562   2.512  1.00 93.00           O  
ATOM   2308  CG  PHE A 296       6.539 -23.000   0.213  1.00 93.00           C  
ATOM   2309  CD1 PHE A 296       7.422 -22.016  -0.194  1.00 93.00           C  
ATOM   2310  CD2 PHE A 296       6.961 -24.328   0.191  1.00 93.00           C  
ATOM   2311  CE1 PHE A 296       8.711 -22.328  -0.617  1.00 93.00           C  
ATOM   2312  CE2 PHE A 296       8.242 -24.656  -0.231  1.00 93.00           C  
ATOM   2313  CZ  PHE A 296       9.117 -23.656  -0.635  1.00 93.00           C  
ATOM   2314  N   HIS A 297       6.207 -22.188   4.059  1.00 91.12           N  
ATOM   2315  CA  HIS A 297       6.875 -21.250   4.961  1.00 91.12           C  
ATOM   2316  C   HIS A 297       5.977 -20.062   5.293  1.00 91.12           C  
ATOM   2317  CB  HIS A 297       8.188 -20.766   4.348  1.00 91.12           C  
ATOM   2318  O   HIS A 297       4.898 -20.234   5.867  1.00 91.12           O  
ATOM   2319  CG  HIS A 297       9.172 -21.859   4.078  1.00 91.12           C  
ATOM   2320  CD2 HIS A 297       9.594 -22.406   2.916  1.00 91.12           C  
ATOM   2321  ND1 HIS A 297       9.836 -22.516   5.086  1.00 91.12           N  
ATOM   2322  CE1 HIS A 297      10.633 -23.438   4.551  1.00 91.12           C  
ATOM   2323  NE2 HIS A 297      10.508 -23.375   3.234  1.00 91.12           N  
ATOM   2324  N   ASN A 298       6.297 -18.766   4.934  1.00 91.00           N  
ATOM   2325  CA  ASN A 298       5.457 -17.641   5.332  1.00 91.00           C  
ATOM   2326  C   ASN A 298       4.414 -17.312   4.270  1.00 91.00           C  
ATOM   2327  CB  ASN A 298       6.316 -16.422   5.633  1.00 91.00           C  
ATOM   2328  O   ASN A 298       3.664 -16.344   4.406  1.00 91.00           O  
ATOM   2329  CG  ASN A 298       7.102 -16.547   6.922  1.00 91.00           C  
ATOM   2330  ND2 ASN A 298       8.188 -15.805   7.035  1.00 91.00           N  
ATOM   2331  OD1 ASN A 298       6.730 -17.328   7.809  1.00 91.00           O  
ATOM   2332  N   LEU A 299       4.266 -18.188   3.236  1.00 92.06           N  
ATOM   2333  CA  LEU A 299       3.332 -17.922   2.146  1.00 92.06           C  
ATOM   2334  C   LEU A 299       2.070 -18.766   2.295  1.00 92.06           C  
ATOM   2335  CB  LEU A 299       3.994 -18.219   0.795  1.00 92.06           C  
ATOM   2336  O   LEU A 299       2.125 -19.891   2.814  1.00 92.06           O  
ATOM   2337  CG  LEU A 299       5.223 -17.359   0.451  1.00 92.06           C  
ATOM   2338  CD1 LEU A 299       5.906 -17.906  -0.797  1.00 92.06           C  
ATOM   2339  CD2 LEU A 299       4.828 -15.906   0.256  1.00 92.06           C  
ATOM   2340  N   PRO A 300       1.023 -18.203   1.792  1.00 92.50           N  
ATOM   2341  CA  PRO A 300       0.885 -16.844   1.250  1.00 92.50           C  
ATOM   2342  C   PRO A 300       0.963 -15.766   2.328  1.00 92.50           C  
ATOM   2343  CB  PRO A 300      -0.500 -16.859   0.599  1.00 92.50           C  
ATOM   2344  O   PRO A 300       0.664 -16.031   3.496  1.00 92.50           O  
ATOM   2345  CG  PRO A 300      -1.309 -17.781   1.450  1.00 92.50           C  
ATOM   2346  CD  PRO A 300      -0.422 -18.906   1.916  1.00 92.50           C  
ATOM   2347  N   TYR A 301       1.420 -14.523   1.934  1.00 92.94           N  
ATOM   2348  CA  TYR A 301       1.417 -13.398   2.867  1.00 92.94           C  
ATOM   2349  C   TYR A 301      -0.007 -12.961   3.186  1.00 92.94           C  
ATOM   2350  CB  TYR A 301       2.215 -12.227   2.297  1.00 92.94           C  
ATOM   2351  O   TYR A 301      -0.355 -12.758   4.352  1.00 92.94           O  
ATOM   2352  CG  TYR A 301       3.709 -12.438   2.314  1.00 92.94           C  
ATOM   2353  CD1 TYR A 301       4.348 -12.922   3.453  1.00 92.94           C  
ATOM   2354  CD2 TYR A 301       4.480 -12.156   1.194  1.00 92.94           C  
ATOM   2355  CE1 TYR A 301       5.727 -13.117   3.475  1.00 92.94           C  
ATOM   2356  CE2 TYR A 301       5.859 -12.344   1.205  1.00 92.94           C  
ATOM   2357  OH  TYR A 301       7.836 -13.023   2.363  1.00 92.94           O  
ATOM   2358  CZ  TYR A 301       6.473 -12.828   2.348  1.00 92.94           C  
ATOM   2359  N   THR A 302      -0.838 -12.820   2.150  1.00 94.88           N  
ATOM   2360  CA  THR A 302      -2.184 -12.273   2.291  1.00 94.88           C  
ATOM   2361  C   THR A 302      -3.229 -13.383   2.230  1.00 94.88           C  
ATOM   2362  CB  THR A 302      -2.479 -11.227   1.196  1.00 94.88           C  
ATOM   2363  O   THR A 302      -3.480 -13.953   1.166  1.00 94.88           O  
ATOM   2364  CG2 THR A 302      -3.844 -10.586   1.405  1.00 94.88           C  
ATOM   2365  OG1 THR A 302      -1.471 -10.211   1.233  1.00 94.88           O  
ATOM   2366  N   VAL A 303      -3.854 -13.648   3.340  1.00 95.50           N  
ATOM   2367  CA  VAL A 303      -4.875 -14.680   3.469  1.00 95.50           C  
ATOM   2368  C   VAL A 303      -6.262 -14.055   3.326  1.00 95.50           C  
ATOM   2369  CB  VAL A 303      -4.762 -15.422   4.820  1.00 95.50           C  
ATOM   2370  O   VAL A 303      -7.133 -14.617   2.654  1.00 95.50           O  
ATOM   2371  CG1 VAL A 303      -5.941 -16.375   5.012  1.00 95.50           C  
ATOM   2372  CG2 VAL A 303      -3.439 -16.188   4.898  1.00 95.50           C  
ATOM   2373  N   TRP A 304      -6.348 -12.875   3.939  1.00 96.56           N  
ATOM   2374  CA  TRP A 304      -7.605 -12.141   3.936  1.00 96.56           C  
ATOM   2375  C   TRP A 304      -7.566 -10.992   2.926  1.00 96.56           C  
ATOM   2376  CB  TRP A 304      -7.910 -11.586   5.332  1.00 96.56           C  
ATOM   2377  O   TRP A 304      -6.656 -10.164   2.957  1.00 96.56           O  
ATOM   2378  CG  TRP A 304      -7.883 -12.625   6.414  1.00 96.56           C  
ATOM   2379  CD1 TRP A 304      -6.797 -13.016   7.156  1.00 96.56           C  
ATOM   2380  CD2 TRP A 304      -8.984 -13.414   6.875  1.00 96.56           C  
ATOM   2381  CE2 TRP A 304      -8.500 -14.258   7.895  1.00 96.56           C  
ATOM   2382  CE3 TRP A 304     -10.336 -13.492   6.520  1.00 96.56           C  
ATOM   2383  NE1 TRP A 304      -7.164 -13.992   8.047  1.00 96.56           N  
ATOM   2384  CH2 TRP A 304     -10.641 -15.219   8.203  1.00 96.56           C  
ATOM   2385  CZ2 TRP A 304      -9.320 -15.164   8.570  1.00 96.56           C  
ATOM   2386  CZ3 TRP A 304     -11.156 -14.391   7.191  1.00 96.56           C  
ATOM   2387  N   SER A 305      -8.609 -10.938   2.037  1.00 94.62           N  
ATOM   2388  CA  SER A 305      -8.641  -9.891   1.021  1.00 94.62           C  
ATOM   2389  C   SER A 305     -10.070  -9.438   0.735  1.00 94.62           C  
ATOM   2390  CB  SER A 305      -7.988 -10.383  -0.272  1.00 94.62           C  
ATOM   2391  O   SER A 305     -11.000  -9.797   1.464  1.00 94.62           O  
ATOM   2392  OG  SER A 305      -7.848  -9.320  -1.199  1.00 94.62           O  
ATOM   2393  N   THR A 306     -10.320  -8.648  -0.245  1.00 97.25           N  
ATOM   2394  CA  THR A 306     -11.586  -7.984  -0.529  1.00 97.25           C  
ATOM   2395  C   THR A 306     -12.664  -9.008  -0.888  1.00 97.25           C  
ATOM   2396  CB  THR A 306     -11.438  -6.965  -1.674  1.00 97.25           C  
ATOM   2397  O   THR A 306     -12.352 -10.109  -1.334  1.00 97.25           O  
ATOM   2398  CG2 THR A 306     -10.383  -5.914  -1.342  1.00 97.25           C  
ATOM   2399  OG1 THR A 306     -11.055  -7.652  -2.871  1.00 97.25           O  
ATOM   2400  N   VAL A 307     -13.961  -8.664  -0.683  1.00 97.88           N  
ATOM   2401  CA  VAL A 307     -15.125  -9.438  -1.095  1.00 97.88           C  
ATOM   2402  C   VAL A 307     -16.125  -8.523  -1.796  1.00 97.88           C  
ATOM   2403  CB  VAL A 307     -15.789 -10.141   0.108  1.00 97.88           C  
ATOM   2404  O   VAL A 307     -16.078  -7.301  -1.636  1.00 97.88           O  
ATOM   2405  CG1 VAL A 307     -14.844 -11.164   0.731  1.00 97.88           C  
ATOM   2406  CG2 VAL A 307     -16.234  -9.109   1.149  1.00 97.88           C  
ATOM   2407  N   VAL A 308     -16.922  -9.117  -2.666  1.00 98.06           N  
ATOM   2408  CA  VAL A 308     -18.094  -8.438  -3.217  1.00 98.06           C  
ATOM   2409  C   VAL A 308     -19.250  -8.539  -2.232  1.00 98.06           C  
ATOM   2410  CB  VAL A 308     -18.500  -9.031  -4.582  1.00 98.06           C  
ATOM   2411  O   VAL A 308     -19.750  -9.633  -1.947  1.00 98.06           O  
ATOM   2412  CG1 VAL A 308     -19.766  -8.367  -5.105  1.00 98.06           C  
ATOM   2413  CG2 VAL A 308     -17.359  -8.883  -5.590  1.00 98.06           C  
ATOM   2414  N   GLU A 309     -19.672  -7.367  -1.730  1.00 97.69           N  
ATOM   2415  CA  GLU A 309     -20.703  -7.293  -0.698  1.00 97.69           C  
ATOM   2416  C   GLU A 309     -22.094  -7.156  -1.313  1.00 97.69           C  
ATOM   2417  CB  GLU A 309     -20.422  -6.121   0.248  1.00 97.69           C  
ATOM   2418  O   GLU A 309     -22.219  -6.695  -2.447  1.00 97.69           O  
ATOM   2419  CG  GLU A 309     -19.062  -6.180   0.924  1.00 97.69           C  
ATOM   2420  CD  GLU A 309     -18.688  -4.883   1.620  1.00 97.69           C  
ATOM   2421  OE1 GLU A 309     -18.844  -4.785   2.855  1.00 97.69           O  
ATOM   2422  OE2 GLU A 309     -18.203  -3.957   0.922  1.00 97.69           O  
ATOM   2423  N   ASN A 310     -23.078  -7.559  -0.520  1.00 96.38           N  
ATOM   2424  CA  ASN A 310     -24.484  -7.297  -0.850  1.00 96.38           C  
ATOM   2425  C   ASN A 310     -24.984  -6.031  -0.163  1.00 96.38           C  
ATOM   2426  CB  ASN A 310     -25.359  -8.492  -0.475  1.00 96.38           C  
ATOM   2427  O   ASN A 310     -24.719  -5.812   1.020  1.00 96.38           O  
ATOM   2428  CG  ASN A 310     -25.062  -9.719  -1.319  1.00 96.38           C  
ATOM   2429  ND2 ASN A 310     -25.156 -10.891  -0.713  1.00 96.38           N  
ATOM   2430  OD1 ASN A 310     -24.750  -9.609  -2.508  1.00 96.38           O  
ATOM   2431  N   LYS A 311     -25.625  -5.277  -0.999  1.00 97.19           N  
ATOM   2432  CA  LYS A 311     -26.344  -4.156  -0.388  1.00 97.19           C  
ATOM   2433  C   LYS A 311     -27.594  -4.629   0.347  1.00 97.19           C  
ATOM   2434  CB  LYS A 311     -26.719  -3.117  -1.447  1.00 97.19           C  
ATOM   2435  O   LYS A 311     -28.453  -5.281  -0.244  1.00 97.19           O  
ATOM   2436  CG  LYS A 311     -27.312  -1.839  -0.876  1.00 97.19           C  
ATOM   2437  CD  LYS A 311     -27.531  -0.795  -1.962  1.00 97.19           C  
ATOM   2438  CE  LYS A 311     -28.109   0.496  -1.388  1.00 97.19           C  
ATOM   2439  NZ  LYS A 311     -28.281   1.543  -2.439  1.00 97.19           N  
ATOM   2440  N   THR A 312     -27.688  -4.387   1.594  1.00 96.69           N  
ATOM   2441  CA  THR A 312     -28.828  -4.734   2.445  1.00 96.69           C  
ATOM   2442  C   THR A 312     -29.203  -3.564   3.352  1.00 96.69           C  
ATOM   2443  CB  THR A 312     -28.516  -5.977   3.305  1.00 96.69           C  
ATOM   2444  O   THR A 312     -28.516  -2.535   3.355  1.00 96.69           O  
ATOM   2445  CG2 THR A 312     -27.969  -7.113   2.453  1.00 96.69           C  
ATOM   2446  OG1 THR A 312     -27.547  -5.629   4.309  1.00 96.69           O  
ATOM   2447  N   VAL A 313     -30.281  -3.754   4.125  1.00 93.94           N  
ATOM   2448  CA  VAL A 313     -30.719  -2.738   5.078  1.00 93.94           C  
ATOM   2449  C   VAL A 313     -29.641  -2.529   6.137  1.00 93.94           C  
ATOM   2450  CB  VAL A 313     -32.062  -3.125   5.750  1.00 93.94           C  
ATOM   2451  O   VAL A 313     -29.344  -1.394   6.516  1.00 93.94           O  
ATOM   2452  CG1 VAL A 313     -32.406  -2.150   6.879  1.00 93.94           C  
ATOM   2453  CG2 VAL A 313     -33.188  -3.166   4.719  1.00 93.94           C  
ATOM   2454  N   LYS A 314     -28.891  -3.584   6.539  1.00 93.50           N  
ATOM   2455  CA  LYS A 314     -27.875  -3.516   7.582  1.00 93.50           C  
ATOM   2456  C   LYS A 314     -26.500  -3.201   6.992  1.00 93.50           C  
ATOM   2457  CB  LYS A 314     -27.812  -4.828   8.367  1.00 93.50           C  
ATOM   2458  O   LYS A 314     -25.547  -2.943   7.727  1.00 93.50           O  
ATOM   2459  CG  LYS A 314     -29.031  -5.082   9.234  1.00 93.50           C  
ATOM   2460  CD  LYS A 314     -28.891  -6.363  10.047  1.00 93.50           C  
ATOM   2461  CE  LYS A 314     -30.125  -6.633  10.891  1.00 93.50           C  
ATOM   2462  NZ  LYS A 314     -30.000  -7.906  11.664  1.00 93.50           N  
ATOM   2463  N   ASN A 315     -26.391  -3.234   5.684  1.00 95.62           N  
ATOM   2464  CA  ASN A 315     -25.188  -2.879   4.938  1.00 95.62           C  
ATOM   2465  C   ASN A 315     -25.500  -1.949   3.770  1.00 95.62           C  
ATOM   2466  CB  ASN A 315     -24.469  -4.137   4.434  1.00 95.62           C  
ATOM   2467  O   ASN A 315     -25.297  -2.309   2.607  1.00 95.62           O  
ATOM   2468  CG  ASN A 315     -23.125  -3.836   3.799  1.00 95.62           C  
ATOM   2469  ND2 ASN A 315     -22.750  -4.633   2.809  1.00 95.62           N  
ATOM   2470  OD1 ASN A 315     -22.438  -2.895   4.199  1.00 95.62           O  
ATOM   2471  N   PRO A 316     -25.906  -0.760   4.078  1.00 95.06           N  
ATOM   2472  CA  PRO A 316     -26.484   0.126   3.059  1.00 95.06           C  
ATOM   2473  C   PRO A 316     -25.422   0.720   2.137  1.00 95.06           C  
ATOM   2474  CB  PRO A 316     -27.156   1.222   3.883  1.00 95.06           C  
ATOM   2475  O   PRO A 316     -25.734   1.143   1.021  1.00 95.06           O  
ATOM   2476  CG  PRO A 316     -26.453   1.204   5.199  1.00 95.06           C  
ATOM   2477  CD  PRO A 316     -26.094  -0.217   5.531  1.00 95.06           C  
ATOM   2478  N   LYS A 317     -24.172   0.704   2.652  1.00 95.31           N  
ATOM   2479  CA  LYS A 317     -23.109   1.314   1.851  1.00 95.31           C  
ATOM   2480  C   LYS A 317     -21.938   0.355   1.666  1.00 95.31           C  
ATOM   2481  CB  LYS A 317     -22.625   2.613   2.498  1.00 95.31           C  
ATOM   2482  O   LYS A 317     -20.844   0.604   2.170  1.00 95.31           O  
ATOM   2483  CG  LYS A 317     -23.688   3.705   2.555  1.00 95.31           C  
ATOM   2484  CD  LYS A 317     -23.141   4.984   3.172  1.00 95.31           C  
ATOM   2485  CE  LYS A 317     -24.203   6.070   3.260  1.00 95.31           C  
ATOM   2486  NZ  LYS A 317     -23.656   7.336   3.836  1.00 95.31           N  
ATOM   2487  N   PRO A 318     -22.172  -0.790   0.970  1.00 97.75           N  
ATOM   2488  CA  PRO A 318     -21.047  -1.679   0.733  1.00 97.75           C  
ATOM   2489  C   PRO A 318     -19.891  -0.985   0.004  1.00 97.75           C  
ATOM   2490  CB  PRO A 318     -21.641  -2.795  -0.126  1.00 97.75           C  
ATOM   2491  O   PRO A 318     -20.125  -0.073  -0.793  1.00 97.75           O  
ATOM   2492  CG  PRO A 318     -22.781  -2.156  -0.842  1.00 97.75           C  
ATOM   2493  CD  PRO A 318     -23.375  -1.111   0.055  1.00 97.75           C  
ATOM   2494  N   PHE A 319     -18.688  -1.404   0.356  1.00 98.38           N  
ATOM   2495  CA  PHE A 319     -17.547  -0.814  -0.328  1.00 98.38           C  
ATOM   2496  C   PHE A 319     -17.469  -1.301  -1.771  1.00 98.38           C  
ATOM   2497  CB  PHE A 319     -16.250  -1.148   0.409  1.00 98.38           C  
ATOM   2498  O   PHE A 319     -17.297  -0.502  -2.691  1.00 98.38           O  
ATOM   2499  CG  PHE A 319     -15.039  -0.450  -0.148  1.00 98.38           C  
ATOM   2500  CD1 PHE A 319     -14.242  -1.068  -1.104  1.00 98.38           C  
ATOM   2501  CD2 PHE A 319     -14.695   0.824   0.284  1.00 98.38           C  
ATOM   2502  CE1 PHE A 319     -13.117  -0.424  -1.622  1.00 98.38           C  
ATOM   2503  CE2 PHE A 319     -13.578   1.474  -0.229  1.00 98.38           C  
ATOM   2504  CZ  PHE A 319     -12.789   0.848  -1.181  1.00 98.38           C  
ATOM   2505  N   LEU A 320     -17.625  -2.617  -2.008  1.00 97.62           N  
ATOM   2506  CA  LEU A 320     -17.609  -3.234  -3.330  1.00 97.62           C  
ATOM   2507  C   LEU A 320     -18.875  -4.035  -3.582  1.00 97.62           C  
ATOM   2508  CB  LEU A 320     -16.375  -4.145  -3.473  1.00 97.62           C  
ATOM   2509  O   LEU A 320     -19.219  -4.926  -2.801  1.00 97.62           O  
ATOM   2510  CG  LEU A 320     -15.023  -3.445  -3.527  1.00 97.62           C  
ATOM   2511  CD1 LEU A 320     -13.898  -4.477  -3.502  1.00 97.62           C  
ATOM   2512  CD2 LEU A 320     -14.922  -2.568  -4.770  1.00 97.62           C  
ATOM   2513  N   THR A 321     -19.562  -3.742  -4.719  1.00 96.62           N  
ATOM   2514  CA  THR A 321     -20.797  -4.453  -5.012  1.00 96.62           C  
ATOM   2515  C   THR A 321     -20.641  -5.336  -6.246  1.00 96.62           C  
ATOM   2516  CB  THR A 321     -21.969  -3.471  -5.227  1.00 96.62           C  
ATOM   2517  O   THR A 321     -21.578  -5.996  -6.668  1.00 96.62           O  
ATOM   2518  CG2 THR A 321     -22.297  -2.717  -3.943  1.00 96.62           C  
ATOM   2519  OG1 THR A 321     -21.609  -2.527  -6.246  1.00 96.62           O  
ATOM   2520  N   GLU A 322     -19.547  -5.320  -6.840  1.00 96.19           N  
ATOM   2521  CA  GLU A 322     -19.188  -6.184  -7.961  1.00 96.19           C  
ATOM   2522  C   GLU A 322     -17.688  -6.434  -8.023  1.00 96.19           C  
ATOM   2523  CB  GLU A 322     -19.672  -5.574  -9.281  1.00 96.19           C  
ATOM   2524  O   GLU A 322     -16.906  -5.727  -7.375  1.00 96.19           O  
ATOM   2525  CG  GLU A 322     -19.031  -4.238  -9.609  1.00 96.19           C  
ATOM   2526  CD  GLU A 322     -19.578  -3.609 -10.891  1.00 96.19           C  
ATOM   2527  OE1 GLU A 322     -20.203  -2.533 -10.812  1.00 96.19           O  
ATOM   2528  OE2 GLU A 322     -19.359  -4.203 -11.969  1.00 96.19           O  
ATOM   2529  N   TYR A 323     -17.266  -7.363  -8.820  1.00 97.31           N  
ATOM   2530  CA  TYR A 323     -15.844  -7.664  -8.984  1.00 97.31           C  
ATOM   2531  C   TYR A 323     -15.117  -6.531  -9.703  1.00 97.31           C  
ATOM   2532  CB  TYR A 323     -15.656  -8.977  -9.758  1.00 97.31           C  
ATOM   2533  O   TYR A 323     -15.672  -5.914 -10.617  1.00 97.31           O  
ATOM   2534  CG  TYR A 323     -15.992 -10.203  -8.953  1.00 97.31           C  
ATOM   2535  CD1 TYR A 323     -15.219 -10.586  -7.859  1.00 97.31           C  
ATOM   2536  CD2 TYR A 323     -17.094 -10.992  -9.281  1.00 97.31           C  
ATOM   2537  CE1 TYR A 323     -15.523 -11.719  -7.117  1.00 97.31           C  
ATOM   2538  CE2 TYR A 323     -17.406 -12.133  -8.547  1.00 97.31           C  
ATOM   2539  OH  TYR A 323     -16.938 -13.609  -6.738  1.00 97.31           O  
ATOM   2540  CZ  TYR A 323     -16.625 -12.484  -7.469  1.00 97.31           C  
ATOM   2541  N   GLN A 324     -13.922  -6.281  -9.281  1.00 97.12           N  
ATOM   2542  CA  GLN A 324     -13.117  -5.172  -9.781  1.00 97.12           C  
ATOM   2543  C   GLN A 324     -12.953  -5.250 -11.297  1.00 97.12           C  
ATOM   2544  CB  GLN A 324     -11.750  -5.152  -9.109  1.00 97.12           C  
ATOM   2545  O   GLN A 324     -13.102  -4.246 -12.000  1.00 97.12           O  
ATOM   2546  CG  GLN A 324     -11.812  -4.941  -7.602  1.00 97.12           C  
ATOM   2547  CD  GLN A 324     -11.953  -6.242  -6.828  1.00 97.12           C  
ATOM   2548  NE2 GLN A 324     -11.406  -6.277  -5.621  1.00 97.12           N  
ATOM   2549  OE1 GLN A 324     -12.555  -7.203  -7.316  1.00 97.12           O  
ATOM   2550  N   SER A 325     -12.711  -6.457 -11.797  1.00 95.75           N  
ATOM   2551  CA  SER A 325     -12.523  -6.617 -13.234  1.00 95.75           C  
ATOM   2552  C   SER A 325     -13.781  -6.230 -14.000  1.00 95.75           C  
ATOM   2553  CB  SER A 325     -12.141  -8.062 -13.570  1.00 95.75           C  
ATOM   2554  O   SER A 325     -13.703  -5.602 -15.062  1.00 95.75           O  
ATOM   2555  OG  SER A 325     -13.102  -8.969 -13.055  1.00 95.75           O  
ATOM   2556  N   ASP A 326     -14.945  -6.617 -13.438  1.00 96.94           N  
ATOM   2557  CA  ASP A 326     -16.219  -6.270 -14.070  1.00 96.94           C  
ATOM   2558  C   ASP A 326     -16.453  -4.762 -14.039  1.00 96.94           C  
ATOM   2559  CB  ASP A 326     -17.375  -6.996 -13.391  1.00 96.94           C  
ATOM   2560  O   ASP A 326     -16.859  -4.168 -15.039  1.00 96.94           O  
ATOM   2561  CG  ASP A 326     -17.312  -8.500 -13.578  1.00 96.94           C  
ATOM   2562  OD1 ASP A 326     -16.688  -8.977 -14.555  1.00 96.94           O  
ATOM   2563  OD2 ASP A 326     -17.906  -9.227 -12.750  1.00 96.94           O  
ATOM   2564  N   ALA A 327     -16.188  -4.188 -12.891  1.00 97.69           N  
ATOM   2565  CA  ALA A 327     -16.344  -2.740 -12.773  1.00 97.69           C  
ATOM   2566  C   ALA A 327     -15.469  -2.008 -13.781  1.00 97.69           C  
ATOM   2567  CB  ALA A 327     -16.016  -2.279 -11.352  1.00 97.69           C  
ATOM   2568  O   ALA A 327     -15.938  -1.106 -14.484  1.00 97.69           O  
ATOM   2569  N   LEU A 328     -14.250  -2.438 -13.938  1.00 97.56           N  
ATOM   2570  CA  LEU A 328     -13.297  -1.771 -14.820  1.00 97.56           C  
ATOM   2571  C   LEU A 328     -13.656  -2.012 -16.281  1.00 97.56           C  
ATOM   2572  CB  LEU A 328     -11.875  -2.264 -14.539  1.00 97.56           C  
ATOM   2573  O   LEU A 328     -13.648  -1.080 -17.094  1.00 97.56           O  
ATOM   2574  CG  LEU A 328     -11.281  -1.878 -13.188  1.00 97.56           C  
ATOM   2575  CD1 LEU A 328      -9.969  -2.619 -12.961  1.00 97.56           C  
ATOM   2576  CD2 LEU A 328     -11.070  -0.370 -13.102  1.00 97.56           C  
ATOM   2577  N   GLU A 329     -13.969  -3.223 -16.609  1.00 96.06           N  
ATOM   2578  CA  GLU A 329     -14.344  -3.570 -17.969  1.00 96.06           C  
ATOM   2579  C   GLU A 329     -15.547  -2.756 -18.438  1.00 96.06           C  
ATOM   2580  CB  GLU A 329     -14.648  -5.066 -18.078  1.00 96.06           C  
ATOM   2581  O   GLU A 329     -15.633  -2.379 -19.609  1.00 96.06           O  
ATOM   2582  CG  GLU A 329     -14.930  -5.535 -19.500  1.00 96.06           C  
ATOM   2583  CD  GLU A 329     -15.102  -7.039 -19.609  1.00 96.06           C  
ATOM   2584  OE1 GLU A 329     -15.164  -7.559 -20.750  1.00 96.06           O  
ATOM   2585  OE2 GLU A 329     -15.180  -7.707 -18.562  1.00 96.06           O  
ATOM   2586  N   ASN A 330     -16.438  -2.449 -17.484  1.00 97.06           N  
ATOM   2587  CA  ASN A 330     -17.672  -1.766 -17.844  1.00 97.06           C  
ATOM   2588  C   ASN A 330     -17.562  -0.261 -17.609  1.00 97.06           C  
ATOM   2589  CB  ASN A 330     -18.844  -2.346 -17.047  1.00 97.06           C  
ATOM   2590  O   ASN A 330     -18.578   0.450 -17.656  1.00 97.06           O  
ATOM   2591  CG  ASN A 330     -19.203  -3.758 -17.469  1.00 97.06           C  
ATOM   2592  ND2 ASN A 330     -19.281  -4.668 -16.516  1.00 97.06           N  
ATOM   2593  OD1 ASN A 330     -19.406  -4.027 -18.656  1.00 97.06           O  
ATOM   2594  N   GLY A 331     -16.391   0.182 -17.312  1.00 97.06           N  
ATOM   2595  CA  GLY A 331     -16.141   1.606 -17.172  1.00 97.06           C  
ATOM   2596  C   GLY A 331     -16.750   2.207 -15.922  1.00 97.06           C  
ATOM   2597  O   GLY A 331     -17.094   3.391 -15.898  1.00 97.06           O  
ATOM   2598  N   ARG A 332     -16.953   1.444 -14.867  1.00 97.50           N  
ATOM   2599  CA  ARG A 332     -17.531   1.931 -13.617  1.00 97.50           C  
ATOM   2600  C   ARG A 332     -16.438   2.322 -12.617  1.00 97.50           C  
ATOM   2601  CB  ARG A 332     -18.453   0.872 -13.000  1.00 97.50           C  
ATOM   2602  O   ARG A 332     -16.219   1.622 -11.633  1.00 97.50           O  
ATOM   2603  CG  ARG A 332     -19.703   0.586 -13.828  1.00 97.50           C  
ATOM   2604  CD  ARG A 332     -20.656  -0.353 -13.102  1.00 97.50           C  
ATOM   2605  NE  ARG A 332     -20.156  -1.729 -13.109  1.00 97.50           N  
ATOM   2606  NH1 ARG A 332     -21.359  -2.363 -14.977  1.00 97.50           N  
ATOM   2607  NH2 ARG A 332     -20.000  -3.875 -13.914  1.00 97.50           N  
ATOM   2608  CZ  ARG A 332     -20.516  -2.652 -14.000  1.00 97.50           C  
ATOM   2609  N   PHE A 333     -15.797   3.295 -12.844  1.00 97.75           N  
ATOM   2610  CA  PHE A 333     -14.766   3.885 -12.000  1.00 97.75           C  
ATOM   2611  C   PHE A 333     -14.719   5.398 -12.180  1.00 97.75           C  
ATOM   2612  CB  PHE A 333     -13.391   3.279 -12.328  1.00 97.75           C  
ATOM   2613  O   PHE A 333     -15.273   5.930 -13.141  1.00 97.75           O  
ATOM   2614  CG  PHE A 333     -13.016   3.381 -13.781  1.00 97.75           C  
ATOM   2615  CD1 PHE A 333     -13.188   2.299 -14.633  1.00 97.75           C  
ATOM   2616  CD2 PHE A 333     -12.484   4.559 -14.289  1.00 97.75           C  
ATOM   2617  CE1 PHE A 333     -12.836   2.391 -15.977  1.00 97.75           C  
ATOM   2618  CE2 PHE A 333     -12.133   4.660 -15.633  1.00 97.75           C  
ATOM   2619  CZ  PHE A 333     -12.305   3.572 -16.469  1.00 97.75           C  
ATOM   2620  N   LYS A 334     -14.156   6.074 -11.195  1.00 97.50           N  
ATOM   2621  CA  LYS A 334     -13.977   7.520 -11.266  1.00 97.50           C  
ATOM   2622  C   LYS A 334     -12.898   7.895 -12.281  1.00 97.50           C  
ATOM   2623  CB  LYS A 334     -13.625   8.086  -9.891  1.00 97.50           C  
ATOM   2624  O   LYS A 334     -11.844   7.266 -12.328  1.00 97.50           O  
ATOM   2625  CG  LYS A 334     -14.695   7.855  -8.836  1.00 97.50           C  
ATOM   2626  CD  LYS A 334     -14.188   8.203  -7.441  1.00 97.50           C  
ATOM   2627  CE  LYS A 334     -15.234   7.906  -6.375  1.00 97.50           C  
ATOM   2628  NZ  LYS A 334     -15.367   6.441  -6.117  1.00 97.50           N  
ATOM   2629  N   ARG A 335     -13.133   8.891 -13.188  1.00 96.62           N  
ATOM   2630  CA  ARG A 335     -12.164   9.359 -14.172  1.00 96.62           C  
ATOM   2631  C   ARG A 335     -11.430  10.602 -13.672  1.00 96.62           C  
ATOM   2632  CB  ARG A 335     -12.852   9.664 -15.500  1.00 96.62           C  
ATOM   2633  O   ARG A 335     -11.531  11.672 -14.273  1.00 96.62           O  
ATOM   2634  CG  ARG A 335     -13.438   8.430 -16.188  1.00 96.62           C  
ATOM   2635  CD  ARG A 335     -14.258   8.805 -17.406  1.00 96.62           C  
ATOM   2636  NE  ARG A 335     -14.797   7.621 -18.078  1.00 96.62           N  
ATOM   2637  NH1 ARG A 335     -16.328   7.133 -16.406  1.00 96.62           N  
ATOM   2638  NH2 ARG A 335     -16.188   5.801 -18.266  1.00 96.62           N  
ATOM   2639  CZ  ARG A 335     -15.766   6.855 -17.578  1.00 96.62           C  
ATOM   2640  N   LEU A 336     -10.852  10.414 -12.523  1.00 97.56           N  
ATOM   2641  CA  LEU A 336     -10.039  11.461 -11.914  1.00 97.56           C  
ATOM   2642  C   LEU A 336      -8.570  11.297 -12.305  1.00 97.56           C  
ATOM   2643  CB  LEU A 336     -10.180  11.422 -10.391  1.00 97.56           C  
ATOM   2644  O   LEU A 336      -8.133  10.203 -12.656  1.00 97.56           O  
ATOM   2645  CG  LEU A 336     -11.594  11.562  -9.836  1.00 97.56           C  
ATOM   2646  CD1 LEU A 336     -11.602  11.312  -8.328  1.00 97.56           C  
ATOM   2647  CD2 LEU A 336     -12.164  12.938 -10.156  1.00 97.56           C  
ATOM   2648  N   PRO A 337      -7.762  12.406 -12.320  1.00 98.06           N  
ATOM   2649  CA  PRO A 337      -6.328  12.250 -12.586  1.00 98.06           C  
ATOM   2650  C   PRO A 337      -5.688  11.141 -11.758  1.00 98.06           C  
ATOM   2651  CB  PRO A 337      -5.754  13.617 -12.211  1.00 98.06           C  
ATOM   2652  O   PRO A 337      -5.938  11.047 -10.555  1.00 98.06           O  
ATOM   2653  CG  PRO A 337      -6.875  14.578 -12.430  1.00 98.06           C  
ATOM   2654  CD  PRO A 337      -8.156  13.930 -11.992  1.00 98.06           C  
ATOM   2655  N   TRP A 338      -4.871  10.367 -12.445  1.00 98.31           N  
ATOM   2656  CA  TRP A 338      -4.301   9.172 -11.828  1.00 98.31           C  
ATOM   2657  C   TRP A 338      -2.836   9.008 -12.219  1.00 98.31           C  
ATOM   2658  CB  TRP A 338      -5.094   7.930 -12.234  1.00 98.31           C  
ATOM   2659  O   TRP A 338      -2.500   8.969 -13.398  1.00 98.31           O  
ATOM   2660  CG  TRP A 338      -4.727   6.695 -11.469  1.00 98.31           C  
ATOM   2661  CD1 TRP A 338      -4.301   6.629 -10.172  1.00 98.31           C  
ATOM   2662  CD2 TRP A 338      -4.746   5.352 -11.953  1.00 98.31           C  
ATOM   2663  CE2 TRP A 338      -4.324   4.516 -10.898  1.00 98.31           C  
ATOM   2664  CE3 TRP A 338      -5.086   4.770 -13.188  1.00 98.31           C  
ATOM   2665  NE1 TRP A 338      -4.059   5.320  -9.820  1.00 98.31           N  
ATOM   2666  CH2 TRP A 338      -4.562   2.586 -12.242  1.00 98.31           C  
ATOM   2667  CZ2 TRP A 338      -4.227   3.131 -11.031  1.00 98.31           C  
ATOM   2668  CZ3 TRP A 338      -4.988   3.387 -13.320  1.00 98.31           C  
ATOM   2669  N   LEU A 339      -2.000   9.023 -11.250  1.00 98.31           N  
ATOM   2670  CA  LEU A 339      -0.585   8.703 -11.383  1.00 98.31           C  
ATOM   2671  C   LEU A 339      -0.296   7.293 -10.875  1.00 98.31           C  
ATOM   2672  CB  LEU A 339       0.274   9.719 -10.625  1.00 98.31           C  
ATOM   2673  O   LEU A 339      -0.675   6.945  -9.758  1.00 98.31           O  
ATOM   2674  CG  LEU A 339       1.783   9.641 -10.867  1.00 98.31           C  
ATOM   2675  CD1 LEU A 339       2.434  10.992 -10.586  1.00 98.31           C  
ATOM   2676  CD2 LEU A 339       2.406   8.555 -10.000  1.00 98.31           C  
ATOM   2677  N   MET A 340       0.316   6.465 -11.719  1.00 97.31           N  
ATOM   2678  CA  MET A 340       0.572   5.086 -11.305  1.00 97.31           C  
ATOM   2679  C   MET A 340       1.922   4.605 -11.820  1.00 97.31           C  
ATOM   2680  CB  MET A 340      -0.541   4.160 -11.797  1.00 97.31           C  
ATOM   2681  O   MET A 340       2.393   5.066 -12.859  1.00 97.31           O  
ATOM   2682  CG  MET A 340      -0.555   3.967 -13.305  1.00 97.31           C  
ATOM   2683  SD  MET A 340      -1.840   2.775 -13.844  1.00 97.31           S  
ATOM   2684  CE  MET A 340      -1.093   1.220 -13.281  1.00 97.31           C  
ATOM   2685  N   GLY A 341       2.545   3.666 -11.078  1.00 97.25           N  
ATOM   2686  CA  GLY A 341       3.826   3.119 -11.492  1.00 97.25           C  
ATOM   2687  C   GLY A 341       4.297   1.974 -10.617  1.00 97.25           C  
ATOM   2688  O   GLY A 341       3.553   1.488  -9.766  1.00 97.25           O  
ATOM   2689  N   GLY A 342       5.410   1.438 -11.008  1.00 97.56           N  
ATOM   2690  CA  GLY A 342       6.020   0.343 -10.273  1.00 97.56           C  
ATOM   2691  C   GLY A 342       7.527   0.296 -10.414  1.00 97.56           C  
ATOM   2692  O   GLY A 342       8.141   1.255 -10.891  1.00 97.56           O  
ATOM   2693  N   VAL A 343       8.094  -0.739  -9.859  1.00 97.81           N  
ATOM   2694  CA  VAL A 343       9.531  -0.996  -9.945  1.00 97.81           C  
ATOM   2695  C   VAL A 343       9.781  -2.305 -10.688  1.00 97.81           C  
ATOM   2696  CB  VAL A 343      10.180  -1.049  -8.539  1.00 97.81           C  
ATOM   2697  O   VAL A 343       8.898  -3.170 -10.742  1.00 97.81           O  
ATOM   2698  CG1 VAL A 343       9.898   0.236  -7.766  1.00 97.81           C  
ATOM   2699  CG2 VAL A 343       9.680  -2.266  -7.766  1.00 97.81           C  
ATOM   2700  N   PRO A 344      10.938  -2.523 -11.328  1.00 96.00           N  
ATOM   2701  CA  PRO A 344      11.172  -3.660 -12.219  1.00 96.00           C  
ATOM   2702  C   PRO A 344      11.180  -4.996 -11.477  1.00 96.00           C  
ATOM   2703  CB  PRO A 344      12.555  -3.359 -12.812  1.00 96.00           C  
ATOM   2704  O   PRO A 344      10.680  -5.996 -12.000  1.00 96.00           O  
ATOM   2705  CG  PRO A 344      12.688  -1.873 -12.742  1.00 96.00           C  
ATOM   2706  CD  PRO A 344      11.938  -1.388 -11.531  1.00 96.00           C  
ATOM   2707  N   HIS A 345      11.664  -5.035 -10.211  1.00 96.94           N  
ATOM   2708  CA  HIS A 345      11.812  -6.309  -9.508  1.00 96.94           C  
ATOM   2709  C   HIS A 345      10.883  -6.387  -8.305  1.00 96.94           C  
ATOM   2710  CB  HIS A 345      13.266  -6.508  -9.070  1.00 96.94           C  
ATOM   2711  O   HIS A 345      11.320  -6.715  -7.199  1.00 96.94           O  
ATOM   2712  CG  HIS A 345      14.250  -6.469 -10.195  1.00 96.94           C  
ATOM   2713  CD2 HIS A 345      14.539  -7.379 -11.148  1.00 96.94           C  
ATOM   2714  ND1 HIS A 345      15.062  -5.383 -10.430  1.00 96.94           N  
ATOM   2715  CE1 HIS A 345      15.820  -5.633 -11.484  1.00 96.94           C  
ATOM   2716  NE2 HIS A 345      15.523  -6.836 -11.945  1.00 96.94           N  
ATOM   2717  N   GLU A 346       9.539  -6.195  -8.516  1.00 97.50           N  
ATOM   2718  CA  GLU A 346       8.492  -6.262  -7.500  1.00 97.50           C  
ATOM   2719  C   GLU A 346       8.492  -7.617  -6.797  1.00 97.50           C  
ATOM   2720  CB  GLU A 346       7.121  -5.996  -8.125  1.00 97.50           C  
ATOM   2721  O   GLU A 346       8.242  -7.695  -5.590  1.00 97.50           O  
ATOM   2722  CG  GLU A 346       6.973  -4.602  -8.719  1.00 97.50           C  
ATOM   2723  CD  GLU A 346       6.730  -3.529  -7.664  1.00 97.50           C  
ATOM   2724  OE1 GLU A 346       6.570  -2.344  -8.031  1.00 97.50           O  
ATOM   2725  OE2 GLU A 346       6.707  -3.877  -6.465  1.00 97.50           O  
ATOM   2726  N   GLY A 347       8.859  -8.633  -7.574  1.00 96.38           N  
ATOM   2727  CA  GLY A 347       8.711 -10.016  -7.156  1.00 96.38           C  
ATOM   2728  C   GLY A 347       9.734 -10.445  -6.125  1.00 96.38           C  
ATOM   2729  O   GLY A 347       9.594 -11.492  -5.496  1.00 96.38           O  
ATOM   2730  N   LEU A 348      10.680  -9.555  -5.953  1.00 95.38           N  
ATOM   2731  CA  LEU A 348      11.664  -9.906  -4.938  1.00 95.38           C  
ATOM   2732  C   LEU A 348      11.016 -10.008  -3.562  1.00 95.38           C  
ATOM   2733  CB  LEU A 348      12.789  -8.859  -4.906  1.00 95.38           C  
ATOM   2734  O   LEU A 348      11.508 -10.742  -2.699  1.00 95.38           O  
ATOM   2735  CG  LEU A 348      14.062  -9.258  -4.156  1.00 95.38           C  
ATOM   2736  CD1 LEU A 348      14.664 -10.516  -4.766  1.00 95.38           C  
ATOM   2737  CD2 LEU A 348      15.062  -8.109  -4.164  1.00 95.38           C  
ATOM   2738  N   LEU A 349       9.914  -9.352  -3.373  1.00 94.94           N  
ATOM   2739  CA  LEU A 349       9.141  -9.438  -2.139  1.00 94.94           C  
ATOM   2740  C   LEU A 349       8.797 -10.891  -1.816  1.00 94.94           C  
ATOM   2741  CB  LEU A 349       7.855  -8.617  -2.246  1.00 94.94           C  
ATOM   2742  O   LEU A 349       8.953 -11.328  -0.676  1.00 94.94           O  
ATOM   2743  CG  LEU A 349       6.840  -8.789  -1.117  1.00 94.94           C  
ATOM   2744  CD1 LEU A 349       7.422  -8.297   0.202  1.00 94.94           C  
ATOM   2745  CD2 LEU A 349       5.543  -8.055  -1.443  1.00 94.94           C  
ATOM   2746  N   LEU A 350       8.500 -11.656  -2.807  1.00 93.94           N  
ATOM   2747  CA  LEU A 350       8.086 -13.047  -2.611  1.00 93.94           C  
ATOM   2748  C   LEU A 350       9.273 -13.992  -2.752  1.00 93.94           C  
ATOM   2749  CB  LEU A 350       6.996 -13.422  -3.617  1.00 93.94           C  
ATOM   2750  O   LEU A 350       9.312 -15.039  -2.105  1.00 93.94           O  
ATOM   2751  CG  LEU A 350       5.633 -12.750  -3.424  1.00 93.94           C  
ATOM   2752  CD1 LEU A 350       5.539 -11.492  -4.277  1.00 93.94           C  
ATOM   2753  CD2 LEU A 350       4.508 -13.719  -3.768  1.00 93.94           C  
ATOM   2754  N   ALA A 351      10.250 -13.594  -3.510  1.00 94.06           N  
ATOM   2755  CA  ALA A 351      11.305 -14.516  -3.928  1.00 94.06           C  
ATOM   2756  C   ALA A 351      12.500 -14.438  -2.988  1.00 94.06           C  
ATOM   2757  CB  ALA A 351      11.734 -14.211  -5.363  1.00 94.06           C  
ATOM   2758  O   ALA A 351      13.312 -15.367  -2.922  1.00 94.06           O  
ATOM   2759  N   ALA A 352      12.586 -13.383  -2.193  1.00 92.31           N  
ATOM   2760  CA  ALA A 352      13.820 -13.102  -1.464  1.00 92.31           C  
ATOM   2761  C   ALA A 352      14.156 -14.242  -0.504  1.00 92.31           C  
ATOM   2762  CB  ALA A 352      13.695 -11.789  -0.703  1.00 92.31           C  
ATOM   2763  O   ALA A 352      15.289 -14.727  -0.488  1.00 92.31           O  
ATOM   2764  N   SER A 353      13.156 -14.680   0.282  1.00 89.88           N  
ATOM   2765  CA  SER A 353      13.453 -15.734   1.245  1.00 89.88           C  
ATOM   2766  C   SER A 353      13.773 -17.047   0.542  1.00 89.88           C  
ATOM   2767  CB  SER A 353      12.273 -15.930   2.201  1.00 89.88           C  
ATOM   2768  O   SER A 353      14.625 -17.812   0.998  1.00 89.88           O  
ATOM   2769  OG  SER A 353      11.156 -16.469   1.517  1.00 89.88           O  
ATOM   2770  N   LEU A 354      13.156 -17.297  -0.561  1.00 91.31           N  
ATOM   2771  CA  LEU A 354      13.406 -18.516  -1.327  1.00 91.31           C  
ATOM   2772  C   LEU A 354      14.820 -18.500  -1.900  1.00 91.31           C  
ATOM   2773  CB  LEU A 354      12.383 -18.656  -2.457  1.00 91.31           C  
ATOM   2774  O   LEU A 354      15.438 -19.562  -2.057  1.00 91.31           O  
ATOM   2775  CG  LEU A 354      10.914 -18.688  -2.041  1.00 91.31           C  
ATOM   2776  CD1 LEU A 354      10.016 -18.734  -3.273  1.00 91.31           C  
ATOM   2777  CD2 LEU A 354      10.641 -19.875  -1.128  1.00 91.31           C  
ATOM   2778  N   LEU A 355      15.336 -17.297  -2.102  1.00 91.25           N  
ATOM   2779  CA  LEU A 355      16.656 -17.141  -2.703  1.00 91.25           C  
ATOM   2780  C   LEU A 355      17.750 -17.141  -1.634  1.00 91.25           C  
ATOM   2781  CB  LEU A 355      16.719 -15.844  -3.514  1.00 91.25           C  
ATOM   2782  O   LEU A 355      18.891 -17.484  -1.913  1.00 91.25           O  
ATOM   2783  CG  LEU A 355      15.773 -15.742  -4.707  1.00 91.25           C  
ATOM   2784  CD1 LEU A 355      15.789 -14.328  -5.285  1.00 91.25           C  
ATOM   2785  CD2 LEU A 355      16.141 -16.766  -5.777  1.00 91.25           C  
ATOM   2786  N   SER A 356      17.406 -16.797  -0.426  1.00 89.94           N  
ATOM   2787  CA  SER A 356      18.469 -16.484   0.522  1.00 89.94           C  
ATOM   2788  C   SER A 356      18.500 -17.500   1.667  1.00 89.94           C  
ATOM   2789  CB  SER A 356      18.281 -15.070   1.081  1.00 89.94           C  
ATOM   2790  O   SER A 356      19.531 -17.641   2.336  1.00 89.94           O  
ATOM   2791  OG  SER A 356      17.016 -14.938   1.699  1.00 89.94           O  
ATOM   2792  N   ILE A 357      17.375 -18.281   1.855  1.00 90.81           N  
ATOM   2793  CA  ILE A 357      17.328 -19.250   2.945  1.00 90.81           C  
ATOM   2794  C   ILE A 357      17.484 -20.656   2.385  1.00 90.81           C  
ATOM   2795  CB  ILE A 357      16.016 -19.125   3.750  1.00 90.81           C  
ATOM   2796  O   ILE A 357      16.578 -21.172   1.730  1.00 90.81           O  
ATOM   2797  CG1 ILE A 357      15.875 -17.719   4.344  1.00 90.81           C  
ATOM   2798  CG2 ILE A 357      15.961 -20.188   4.848  1.00 90.81           C  
ATOM   2799  CD1 ILE A 357      14.570 -17.484   5.094  1.00 90.81           C  
ATOM   2800  N   PRO A 358      18.625 -21.328   2.707  1.00 92.12           N  
ATOM   2801  CA  PRO A 358      18.969 -22.625   2.113  1.00 92.12           C  
ATOM   2802  C   PRO A 358      17.875 -23.672   2.334  1.00 92.12           C  
ATOM   2803  CB  PRO A 358      20.250 -23.000   2.834  1.00 92.12           C  
ATOM   2804  O   PRO A 358      17.531 -24.406   1.405  1.00 92.12           O  
ATOM   2805  CG  PRO A 358      20.938 -21.703   3.125  1.00 92.12           C  
ATOM   2806  CD  PRO A 358      19.891 -20.703   3.504  1.00 92.12           C  
ATOM   2807  N   SER A 359      17.328 -23.734   3.516  1.00 92.44           N  
ATOM   2808  CA  SER A 359      16.312 -24.734   3.789  1.00 92.44           C  
ATOM   2809  C   SER A 359      15.070 -24.500   2.932  1.00 92.44           C  
ATOM   2810  CB  SER A 359      15.922 -24.719   5.270  1.00 92.44           C  
ATOM   2811  O   SER A 359      14.461 -25.453   2.439  1.00 92.44           O  
ATOM   2812  OG  SER A 359      15.430 -23.438   5.648  1.00 92.44           O  
ATOM   2813  N   GLU A 360      14.648 -23.266   2.752  1.00 92.88           N  
ATOM   2814  CA  GLU A 360      13.484 -22.953   1.921  1.00 92.88           C  
ATOM   2815  C   GLU A 360      13.766 -23.266   0.452  1.00 92.88           C  
ATOM   2816  CB  GLU A 360      13.086 -21.484   2.082  1.00 92.88           C  
ATOM   2817  O   GLU A 360      12.898 -23.781  -0.252  1.00 92.88           O  
ATOM   2818  CG  GLU A 360      12.562 -21.141   3.469  1.00 92.88           C  
ATOM   2819  CD  GLU A 360      11.875 -19.781   3.529  1.00 92.88           C  
ATOM   2820  OE1 GLU A 360      11.711 -19.234   4.645  1.00 92.88           O  
ATOM   2821  OE2 GLU A 360      11.500 -19.266   2.455  1.00 92.88           O  
ATOM   2822  N   LEU A 361      14.938 -22.906   0.031  1.00 94.12           N  
ATOM   2823  CA  LEU A 361      15.336 -23.234  -1.334  1.00 94.12           C  
ATOM   2824  C   LEU A 361      15.289 -24.734  -1.567  1.00 94.12           C  
ATOM   2825  CB  LEU A 361      16.750 -22.703  -1.626  1.00 94.12           C  
ATOM   2826  O   LEU A 361      14.758 -25.203  -2.582  1.00 94.12           O  
ATOM   2827  CG  LEU A 361      17.312 -23.016  -3.014  1.00 94.12           C  
ATOM   2828  CD1 LEU A 361      16.406 -22.438  -4.098  1.00 94.12           C  
ATOM   2829  CD2 LEU A 361      18.719 -22.469  -3.148  1.00 94.12           C  
ATOM   2830  N   ASP A 362      15.844 -25.500  -0.605  1.00 95.81           N  
ATOM   2831  CA  ASP A 362      15.820 -26.969  -0.715  1.00 95.81           C  
ATOM   2832  C   ASP A 362      14.391 -27.484  -0.806  1.00 95.81           C  
ATOM   2833  CB  ASP A 362      16.547 -27.594   0.477  1.00 95.81           C  
ATOM   2834  O   ASP A 362      14.094 -28.359  -1.628  1.00 95.81           O  
ATOM   2835  CG  ASP A 362      18.047 -27.438   0.417  1.00 95.81           C  
ATOM   2836  OD1 ASP A 362      18.578 -27.078  -0.658  1.00 95.81           O  
ATOM   2837  OD2 ASP A 362      18.719 -27.656   1.454  1.00 95.81           O  
ATOM   2838  N   ASP A 363      13.531 -26.953   0.032  1.00 95.62           N  
ATOM   2839  CA  ASP A 363      12.133 -27.359   0.027  1.00 95.62           C  
ATOM   2840  C   ASP A 363      11.477 -27.062  -1.324  1.00 95.62           C  
ATOM   2841  CB  ASP A 363      11.359 -26.641   1.143  1.00 95.62           C  
ATOM   2842  O   ASP A 363      10.742 -27.891  -1.854  1.00 95.62           O  
ATOM   2843  CG  ASP A 363      11.703 -27.172   2.525  1.00 95.62           C  
ATOM   2844  OD1 ASP A 363      12.367 -28.234   2.629  1.00 95.62           O  
ATOM   2845  OD2 ASP A 363      11.297 -26.531   3.520  1.00 95.62           O  
ATOM   2846  N   LEU A 364      11.758 -25.812  -1.851  1.00 95.62           N  
ATOM   2847  CA  LEU A 364      11.219 -25.422  -3.150  1.00 95.62           C  
ATOM   2848  C   LEU A 364      11.688 -26.391  -4.238  1.00 95.62           C  
ATOM   2849  CB  LEU A 364      11.617 -24.000  -3.502  1.00 95.62           C  
ATOM   2850  O   LEU A 364      10.883 -26.922  -4.996  1.00 95.62           O  
ATOM   2851  CG  LEU A 364      11.273 -23.516  -4.914  1.00 95.62           C  
ATOM   2852  CD1 LEU A 364       9.758 -23.469  -5.102  1.00 95.62           C  
ATOM   2853  CD2 LEU A 364      11.891 -22.156  -5.188  1.00 95.62           C  
ATOM   2854  N   ASN A 365      12.977 -26.703  -4.246  1.00 96.44           N  
ATOM   2855  CA  ASN A 365      13.555 -27.484  -5.332  1.00 96.44           C  
ATOM   2856  C   ASN A 365      13.164 -28.953  -5.215  1.00 96.44           C  
ATOM   2857  CB  ASN A 365      15.070 -27.344  -5.355  1.00 96.44           C  
ATOM   2858  O   ASN A 365      13.109 -29.672  -6.219  1.00 96.44           O  
ATOM   2859  CG  ASN A 365      15.523 -26.047  -6.008  1.00 96.44           C  
ATOM   2860  ND2 ASN A 365      16.766 -25.641  -5.746  1.00 96.44           N  
ATOM   2861  OD1 ASN A 365      14.758 -25.406  -6.738  1.00 96.44           O  
ATOM   2862  N   SER A 366      12.836 -29.469  -4.062  1.00 96.19           N  
ATOM   2863  CA  SER A 366      12.469 -30.859  -3.857  1.00 96.19           C  
ATOM   2864  C   SER A 366      11.070 -31.156  -4.398  1.00 96.19           C  
ATOM   2865  CB  SER A 366      12.531 -31.219  -2.373  1.00 96.19           C  
ATOM   2866  O   SER A 366      10.766 -32.281  -4.781  1.00 96.19           O  
ATOM   2867  OG  SER A 366      13.867 -31.156  -1.899  1.00 96.19           O  
ATOM   2868  N   ASN A 367      10.172 -30.172  -4.395  1.00 92.12           N  
ATOM   2869  CA  ASN A 367       8.805 -30.266  -4.898  1.00 92.12           C  
ATOM   2870  C   ASN A 367       8.430 -29.047  -5.734  1.00 92.12           C  
ATOM   2871  CB  ASN A 367       7.816 -30.438  -3.744  1.00 92.12           C  
ATOM   2872  O   ASN A 367       7.395 -28.422  -5.492  1.00 92.12           O  
ATOM   2873  CG  ASN A 367       6.492 -31.031  -4.191  1.00 92.12           C  
ATOM   2874  ND2 ASN A 367       5.516 -31.047  -3.295  1.00 92.12           N  
ATOM   2875  OD1 ASN A 367       6.355 -31.484  -5.332  1.00 92.12           O  
ATOM   2876  N   PHE A 368       9.266 -28.812  -6.727  1.00 92.25           N  
ATOM   2877  CA  PHE A 368       9.234 -27.547  -7.449  1.00 92.25           C  
ATOM   2878  C   PHE A 368       7.887 -27.344  -8.125  1.00 92.25           C  
ATOM   2879  CB  PHE A 368      10.359 -27.500  -8.492  1.00 92.25           C  
ATOM   2880  O   PHE A 368       7.246 -26.297  -7.938  1.00 92.25           O  
ATOM   2881  CG  PHE A 368      10.562 -26.141  -9.094  1.00 92.25           C  
ATOM   2882  CD1 PHE A 368       9.914 -25.766 -10.266  1.00 92.25           C  
ATOM   2883  CD2 PHE A 368      11.414 -25.219  -8.492  1.00 92.25           C  
ATOM   2884  CE1 PHE A 368      10.109 -24.516 -10.828  1.00 92.25           C  
ATOM   2885  CE2 PHE A 368      11.617 -23.953  -9.047  1.00 92.25           C  
ATOM   2886  CZ  PHE A 368      10.961 -23.609 -10.219  1.00 92.25           C  
ATOM   2887  N   ASN A 369       7.398 -28.281  -8.883  1.00 90.06           N  
ATOM   2888  CA  ASN A 369       6.172 -28.109  -9.648  1.00 90.06           C  
ATOM   2889  C   ASN A 369       4.965 -27.906  -8.742  1.00 90.06           C  
ATOM   2890  CB  ASN A 369       5.945 -29.328 -10.562  1.00 90.06           C  
ATOM   2891  O   ASN A 369       4.176 -26.984  -8.945  1.00 90.06           O  
ATOM   2892  CG  ASN A 369       6.914 -29.359 -11.734  1.00 90.06           C  
ATOM   2893  ND2 ASN A 369       6.781 -30.375 -12.586  1.00 90.06           N  
ATOM   2894  OD1 ASN A 369       7.781 -28.484 -11.867  1.00 90.06           O  
ATOM   2895  N   ALA A 370       4.844 -28.734  -7.734  1.00 89.38           N  
ATOM   2896  CA  ALA A 370       3.713 -28.656  -6.812  1.00 89.38           C  
ATOM   2897  C   ALA A 370       3.727 -27.344  -6.035  1.00 89.38           C  
ATOM   2898  CB  ALA A 370       3.730 -29.844  -5.848  1.00 89.38           C  
ATOM   2899  O   ALA A 370       2.688 -26.688  -5.887  1.00 89.38           O  
ATOM   2900  N   THR A 371       4.926 -27.016  -5.602  1.00 91.88           N  
ATOM   2901  CA  THR A 371       5.047 -25.781  -4.832  1.00 91.88           C  
ATOM   2902  C   THR A 371       4.734 -24.562  -5.703  1.00 91.88           C  
ATOM   2903  CB  THR A 371       6.461 -25.641  -4.234  1.00 91.88           C  
ATOM   2904  O   THR A 371       3.988 -23.672  -5.293  1.00 91.88           O  
ATOM   2905  CG2 THR A 371       6.578 -24.359  -3.420  1.00 91.88           C  
ATOM   2906  OG1 THR A 371       6.730 -26.750  -3.383  1.00 91.88           O  
ATOM   2907  N   MET A 372       5.258 -24.469  -6.918  1.00 91.75           N  
ATOM   2908  CA  MET A 372       5.035 -23.359  -7.820  1.00 91.75           C  
ATOM   2909  C   MET A 372       3.568 -23.266  -8.227  1.00 91.75           C  
ATOM   2910  CB  MET A 372       5.918 -23.484  -9.062  1.00 91.75           C  
ATOM   2911  O   MET A 372       3.037 -22.172  -8.422  1.00 91.75           O  
ATOM   2912  CG  MET A 372       7.383 -23.172  -8.812  1.00 91.75           C  
ATOM   2913  SD  MET A 372       7.621 -21.547  -7.988  1.00 91.75           S  
ATOM   2914  CE  MET A 372       6.961 -20.438  -9.266  1.00 91.75           C  
ATOM   2915  N   ALA A 373       2.889 -24.422  -8.328  1.00 88.00           N  
ATOM   2916  CA  ALA A 373       1.464 -24.406  -8.641  1.00 88.00           C  
ATOM   2917  C   ALA A 373       0.667 -23.688  -7.566  1.00 88.00           C  
ATOM   2918  CB  ALA A 373       0.948 -25.844  -8.805  1.00 88.00           C  
ATOM   2919  O   ALA A 373      -0.233 -22.891  -7.879  1.00 88.00           O  
ATOM   2920  N   LYS A 374       1.008 -23.906  -6.418  1.00 89.06           N  
ATOM   2921  CA  LYS A 374       0.319 -23.266  -5.309  1.00 89.06           C  
ATOM   2922  C   LYS A 374       0.695 -21.781  -5.219  1.00 89.06           C  
ATOM   2923  CB  LYS A 374       0.640 -23.969  -3.990  1.00 89.06           C  
ATOM   2924  O   LYS A 374      -0.170 -20.922  -5.020  1.00 89.06           O  
ATOM   2925  CG  LYS A 374       0.050 -25.359  -3.877  1.00 89.06           C  
ATOM   2926  CD  LYS A 374       0.419 -26.016  -2.553  1.00 89.06           C  
ATOM   2927  CE  LYS A 374      -0.092 -27.453  -2.475  1.00 89.06           C  
ATOM   2928  NZ  LYS A 374       0.302 -28.109  -1.194  1.00 89.06           N  
ATOM   2929  N   LEU A 375       2.002 -21.484  -5.422  1.00 91.00           N  
ATOM   2930  CA  LEU A 375       2.492 -20.125  -5.312  1.00 91.00           C  
ATOM   2931  C   LEU A 375       1.905 -19.234  -6.410  1.00 91.00           C  
ATOM   2932  CB  LEU A 375       4.023 -20.094  -5.383  1.00 91.00           C  
ATOM   2933  O   LEU A 375       1.627 -18.062  -6.188  1.00 91.00           O  
ATOM   2934  CG  LEU A 375       4.766 -20.609  -4.148  1.00 91.00           C  
ATOM   2935  CD1 LEU A 375       6.266 -20.656  -4.422  1.00 91.00           C  
ATOM   2936  CD2 LEU A 375       4.469 -19.734  -2.938  1.00 91.00           C  
ATOM   2937  N   LEU A 376       1.638 -19.812  -7.566  1.00 89.00           N  
ATOM   2938  CA  LEU A 376       1.142 -19.047  -8.703  1.00 89.00           C  
ATOM   2939  C   LEU A 376      -0.382 -19.078  -8.766  1.00 89.00           C  
ATOM   2940  CB  LEU A 376       1.726 -19.578 -10.016  1.00 89.00           C  
ATOM   2941  O   LEU A 376      -0.987 -18.500  -9.672  1.00 89.00           O  
ATOM   2942  CG  LEU A 376       3.238 -19.438 -10.195  1.00 89.00           C  
ATOM   2943  CD1 LEU A 376       3.682 -20.078 -11.500  1.00 89.00           C  
ATOM   2944  CD2 LEU A 376       3.645 -17.969 -10.148  1.00 89.00           C  
ATOM   2945  N   VAL A 377      -1.024 -19.750  -7.617  1.00 80.81           N  
ATOM   2946  CA  VAL A 377      -2.473 -19.875  -7.480  1.00 80.81           C  
ATOM   2947  C   VAL A 377      -3.074 -20.406  -8.773  1.00 80.81           C  
ATOM   2948  CB  VAL A 377      -3.117 -18.516  -7.125  1.00 80.81           C  
ATOM   2949  O   VAL A 377      -4.043 -19.859  -9.297  1.00 80.81           O  
ATOM   2950  CG1 VAL A 377      -4.582 -18.688  -6.742  1.00 80.81           C  
ATOM   2951  CG2 VAL A 377      -2.344 -17.828  -5.992  1.00 80.81           C  
ATOM   2952  N   THR A 378      -2.576 -21.328  -9.344  1.00 68.00           N  
ATOM   2953  CA  THR A 378      -3.080 -21.969 -10.547  1.00 68.00           C  
ATOM   2954  C   THR A 378      -3.273 -23.469 -10.328  1.00 68.00           C  
ATOM   2955  CB  THR A 378      -2.131 -21.750 -11.742  1.00 68.00           C  
ATOM   2956  O   THR A 378      -3.008 -23.969  -9.234  1.00 68.00           O  
ATOM   2957  CG2 THR A 378      -0.752 -22.328 -11.461  1.00 68.00           C  
ATOM   2958  OG1 THR A 378      -2.680 -22.375 -12.906  1.00 68.00           O  
ATOM   2959  N   THR A 379      -4.211 -24.188 -11.234  1.00 65.75           N  
ATOM   2960  CA  THR A 379      -4.402 -25.625 -11.188  1.00 65.75           C  
ATOM   2961  C   THR A 379      -3.182 -26.344 -11.750  1.00 65.75           C  
ATOM   2962  CB  THR A 379      -5.660 -26.047 -11.969  1.00 65.75           C  
ATOM   2963  O   THR A 379      -2.357 -25.750 -12.445  1.00 65.75           O  
ATOM   2964  CG2 THR A 379      -6.914 -25.422 -11.375  1.00 65.75           C  
ATOM   2965  OG1 THR A 379      -5.531 -25.625 -13.336  1.00 65.75           O  
ATOM   2966  N   GLU A 380      -2.848 -27.531 -11.109  1.00 63.16           N  
ATOM   2967  CA  GLU A 380      -1.773 -28.344 -11.664  1.00 63.16           C  
ATOM   2968  C   GLU A 380      -2.053 -28.719 -13.117  1.00 63.16           C  
ATOM   2969  CB  GLU A 380      -1.585 -29.609 -10.828  1.00 63.16           C  
ATOM   2970  O   GLU A 380      -2.695 -29.734 -13.398  1.00 63.16           O  
ATOM   2971  CG  GLU A 380      -0.932 -29.375  -9.477  1.00 63.16           C  
ATOM   2972  CD  GLU A 380      -0.541 -30.656  -8.758  1.00 63.16           C  
ATOM   2973  OE1 GLU A 380       0.050 -30.578  -7.656  1.00 63.16           O  
ATOM   2974  OE2 GLU A 380      -0.826 -31.734  -9.297  1.00 63.16           O  
ATOM   2975  N   ASN A 381      -2.357 -27.688 -13.906  1.00 68.94           N  
ATOM   2976  CA  ASN A 381      -2.438 -27.969 -15.336  1.00 68.94           C  
ATOM   2977  C   ASN A 381      -1.054 -28.031 -15.977  1.00 68.94           C  
ATOM   2978  CB  ASN A 381      -3.305 -26.922 -16.047  1.00 68.94           C  
ATOM   2979  O   ASN A 381      -0.359 -27.016 -16.047  1.00 68.94           O  
ATOM   2980  CG  ASN A 381      -3.566 -27.266 -17.500  1.00 68.94           C  
ATOM   2981  ND2 ASN A 381      -4.621 -26.688 -18.062  1.00 68.94           N  
ATOM   2982  OD1 ASN A 381      -2.826 -28.031 -18.109  1.00 68.94           O  
ATOM   2983  N   SER A 382      -0.525 -29.188 -16.297  1.00 68.31           N  
ATOM   2984  CA  SER A 382       0.828 -29.453 -16.781  1.00 68.31           C  
ATOM   2985  C   SER A 382       1.170 -28.578 -17.984  1.00 68.31           C  
ATOM   2986  CB  SER A 382       0.989 -30.922 -17.141  1.00 68.31           C  
ATOM   2987  O   SER A 382       2.312 -28.141 -18.141  1.00 68.31           O  
ATOM   2988  OG  SER A 382       0.053 -31.297 -18.141  1.00 68.31           O  
ATOM   2989  N   THR A 383       0.141 -28.109 -18.719  1.00 79.94           N  
ATOM   2990  CA  THR A 383       0.447 -27.375 -19.938  1.00 79.94           C  
ATOM   2991  C   THR A 383       0.802 -25.922 -19.625  1.00 79.94           C  
ATOM   2992  CB  THR A 383      -0.736 -27.406 -20.922  1.00 79.94           C  
ATOM   2993  O   THR A 383       1.778 -25.391 -20.156  1.00 79.94           O  
ATOM   2994  CG2 THR A 383      -0.363 -26.766 -22.250  1.00 79.94           C  
ATOM   2995  OG1 THR A 383      -1.113 -28.781 -21.156  1.00 79.94           O  
ATOM   2996  N   LEU A 384       0.047 -25.234 -18.750  1.00 82.31           N  
ATOM   2997  CA  LEU A 384       0.274 -23.844 -18.375  1.00 82.31           C  
ATOM   2998  C   LEU A 384       1.608 -23.688 -17.656  1.00 82.31           C  
ATOM   2999  CB  LEU A 384      -0.864 -23.344 -17.484  1.00 82.31           C  
ATOM   3000  O   LEU A 384       2.398 -22.797 -18.000  1.00 82.31           O  
ATOM   3001  CG  LEU A 384      -0.738 -21.906 -16.984  1.00 82.31           C  
ATOM   3002  CD1 LEU A 384      -0.727 -20.922 -18.156  1.00 82.31           C  
ATOM   3003  CD2 LEU A 384      -1.871 -21.578 -16.016  1.00 82.31           C  
ATOM   3004  N   TYR A 385       1.984 -24.594 -16.719  1.00 80.31           N  
ATOM   3005  CA  TYR A 385       3.230 -24.484 -15.961  1.00 80.31           C  
ATOM   3006  C   TYR A 385       4.434 -24.734 -16.875  1.00 80.31           C  
ATOM   3007  CB  TYR A 385       3.246 -25.484 -14.797  1.00 80.31           C  
ATOM   3008  O   TYR A 385       5.457 -24.047 -16.734  1.00 80.31           O  
ATOM   3009  CG  TYR A 385       2.340 -25.094 -13.656  1.00 80.31           C  
ATOM   3010  CD1 TYR A 385       2.648 -24.016 -12.836  1.00 80.31           C  
ATOM   3011  CD2 TYR A 385       1.174 -25.797 -13.398  1.00 80.31           C  
ATOM   3012  CE1 TYR A 385       1.818 -23.656 -11.773  1.00 80.31           C  
ATOM   3013  CE2 TYR A 385       0.335 -25.453 -12.344  1.00 80.31           C  
ATOM   3014  OH  TYR A 385      -0.161 -24.016 -10.500  1.00 80.31           O  
ATOM   3015  CZ  TYR A 385       0.665 -24.375 -11.539  1.00 80.31           C  
ATOM   3016  N   ASN A 386       4.242 -25.688 -17.750  1.00 83.06           N  
ATOM   3017  CA  ASN A 386       5.344 -25.969 -18.672  1.00 83.06           C  
ATOM   3018  C   ASN A 386       5.676 -24.750 -19.531  1.00 83.06           C  
ATOM   3019  CB  ASN A 386       5.012 -27.172 -19.547  1.00 83.06           C  
ATOM   3020  O   ASN A 386       6.848 -24.469 -19.766  1.00 83.06           O  
ATOM   3021  CG  ASN A 386       5.090 -28.484 -18.812  1.00 83.06           C  
ATOM   3022  ND2 ASN A 386       4.398 -29.500 -19.312  1.00 83.06           N  
ATOM   3023  OD1 ASN A 386       5.766 -28.594 -17.781  1.00 83.06           O  
ATOM   3024  N   ARG A 387       4.668 -24.016 -19.859  1.00 89.56           N  
ATOM   3025  CA  ARG A 387       4.891 -22.812 -20.672  1.00 89.56           C  
ATOM   3026  C   ARG A 387       5.586 -21.734 -19.859  1.00 89.56           C  
ATOM   3027  CB  ARG A 387       3.570 -22.297 -21.234  1.00 89.56           C  
ATOM   3028  O   ARG A 387       6.516 -21.078 -20.328  1.00 89.56           O  
ATOM   3029  CG  ARG A 387       2.973 -23.156 -22.328  1.00 89.56           C  
ATOM   3030  CD  ARG A 387       1.665 -22.594 -22.844  1.00 89.56           C  
ATOM   3031  NE  ARG A 387       1.881 -21.359 -23.594  1.00 89.56           N  
ATOM   3032  NH1 ARG A 387      -0.354 -20.781 -23.703  1.00 89.56           N  
ATOM   3033  NH2 ARG A 387       1.226 -19.422 -24.656  1.00 89.56           N  
ATOM   3034  CZ  ARG A 387       0.917 -20.516 -23.984  1.00 89.56           C  
ATOM   3035  N   ILE A 388       5.008 -21.641 -18.625  1.00 91.19           N  
ATOM   3036  CA  ILE A 388       5.586 -20.625 -17.750  1.00 91.19           C  
ATOM   3037  C   ILE A 388       7.051 -20.953 -17.469  1.00 91.19           C  
ATOM   3038  CB  ILE A 388       4.801 -20.516 -16.422  1.00 91.19           C  
ATOM   3039  O   ILE A 388       7.926 -20.094 -17.594  1.00 91.19           O  
ATOM   3040  CG1 ILE A 388       3.418 -19.906 -16.672  1.00 91.19           C  
ATOM   3041  CG2 ILE A 388       5.590 -19.688 -15.391  1.00 91.19           C  
ATOM   3042  CD1 ILE A 388       2.494 -19.953 -15.461  1.00 91.19           C  
ATOM   3043  N   PHE A 389       7.324 -22.219 -17.141  1.00 90.75           N  
ATOM   3044  CA  PHE A 389       8.680 -22.625 -16.812  1.00 90.75           C  
ATOM   3045  C   PHE A 389       9.586 -22.531 -18.031  1.00 90.75           C  
ATOM   3046  CB  PHE A 389       8.703 -24.047 -16.250  1.00 90.75           C  
ATOM   3047  O   PHE A 389      10.758 -22.141 -17.922  1.00 90.75           O  
ATOM   3048  CG  PHE A 389       7.980 -24.203 -14.945  1.00 90.75           C  
ATOM   3049  CD1 PHE A 389       7.648 -23.094 -14.180  1.00 90.75           C  
ATOM   3050  CD2 PHE A 389       7.633 -25.469 -14.477  1.00 90.75           C  
ATOM   3051  CE1 PHE A 389       6.980 -23.234 -12.969  1.00 90.75           C  
ATOM   3052  CE2 PHE A 389       6.965 -25.609 -13.266  1.00 90.75           C  
ATOM   3053  CZ  PHE A 389       6.641 -24.500 -12.508  1.00 90.75           C  
ATOM   3054  N   SER A 390       9.039 -22.875 -19.156  1.00 92.56           N  
ATOM   3055  CA  SER A 390       9.805 -22.750 -20.391  1.00 92.56           C  
ATOM   3056  C   SER A 390      10.219 -21.297 -20.641  1.00 92.56           C  
ATOM   3057  CB  SER A 390       9.000 -23.266 -21.594  1.00 92.56           C  
ATOM   3058  O   SER A 390      11.359 -21.016 -21.000  1.00 92.56           O  
ATOM   3059  OG  SER A 390       8.836 -24.672 -21.516  1.00 92.56           O  
ATOM   3060  N   TYR A 391       9.312 -20.406 -20.359  1.00 94.50           N  
ATOM   3061  CA  TYR A 391       9.555 -18.984 -20.641  1.00 94.50           C  
ATOM   3062  C   TYR A 391      10.484 -18.375 -19.594  1.00 94.50           C  
ATOM   3063  CB  TYR A 391       8.234 -18.219 -20.672  1.00 94.50           C  
ATOM   3064  O   TYR A 391      11.453 -17.703 -19.938  1.00 94.50           O  
ATOM   3065  CG  TYR A 391       8.383 -16.766 -21.078  1.00 94.50           C  
ATOM   3066  CD1 TYR A 391       8.484 -15.766 -20.125  1.00 94.50           C  
ATOM   3067  CD2 TYR A 391       8.430 -16.406 -22.422  1.00 94.50           C  
ATOM   3068  CE1 TYR A 391       8.625 -14.430 -20.484  1.00 94.50           C  
ATOM   3069  CE2 TYR A 391       8.570 -15.070 -22.797  1.00 94.50           C  
ATOM   3070  OH  TYR A 391       8.805 -12.773 -22.203  1.00 94.50           O  
ATOM   3071  CZ  TYR A 391       8.672 -14.094 -21.828  1.00 94.50           C  
ATOM   3072  N   TYR A 392      10.297 -18.625 -18.297  1.00 95.50           N  
ATOM   3073  CA  TYR A 392      10.992 -17.906 -17.250  1.00 95.50           C  
ATOM   3074  C   TYR A 392      12.164 -18.703 -16.703  1.00 95.50           C  
ATOM   3075  CB  TYR A 392      10.031 -17.547 -16.109  1.00 95.50           C  
ATOM   3076  O   TYR A 392      13.141 -18.141 -16.203  1.00 95.50           O  
ATOM   3077  CG  TYR A 392       9.180 -16.328 -16.391  1.00 95.50           C  
ATOM   3078  CD1 TYR A 392       9.695 -15.047 -16.219  1.00 95.50           C  
ATOM   3079  CD2 TYR A 392       7.867 -16.453 -16.828  1.00 95.50           C  
ATOM   3080  CE1 TYR A 392       8.914 -13.922 -16.469  1.00 95.50           C  
ATOM   3081  CE2 TYR A 392       7.082 -15.336 -17.078  1.00 95.50           C  
ATOM   3082  OH  TYR A 392       6.840 -12.969 -17.141  1.00 95.50           O  
ATOM   3083  CZ  TYR A 392       7.613 -14.078 -16.891  1.00 95.50           C  
ATOM   3084  N   LEU A 393      11.977 -20.031 -16.797  1.00 92.94           N  
ATOM   3085  CA  LEU A 393      12.977 -20.859 -16.125  1.00 92.94           C  
ATOM   3086  C   LEU A 393      13.727 -21.719 -17.141  1.00 92.94           C  
ATOM   3087  CB  LEU A 393      12.312 -21.750 -15.078  1.00 92.94           C  
ATOM   3088  O   LEU A 393      14.344 -22.719 -16.766  1.00 92.94           O  
ATOM   3089  CG  LEU A 393      11.539 -21.031 -13.969  1.00 92.94           C  
ATOM   3090  CD1 LEU A 393      10.969 -22.031 -12.977  1.00 92.94           C  
ATOM   3091  CD2 LEU A 393      12.438 -20.016 -13.266  1.00 92.94           C  
ATOM   3092  N   ARG A 394      13.711 -21.422 -18.422  1.00 92.25           N  
ATOM   3093  CA  ARG A 394      14.430 -22.078 -19.516  1.00 92.25           C  
ATOM   3094  C   ARG A 394      14.195 -23.578 -19.500  1.00 92.25           C  
ATOM   3095  CB  ARG A 394      15.930 -21.766 -19.422  1.00 92.25           C  
ATOM   3096  O   ARG A 394      15.141 -24.359 -19.656  1.00 92.25           O  
ATOM   3097  CG  ARG A 394      16.266 -20.297 -19.547  1.00 92.25           C  
ATOM   3098  CD  ARG A 394      17.766 -20.062 -19.453  1.00 92.25           C  
ATOM   3099  NE  ARG A 394      18.250 -20.172 -18.078  1.00 92.25           N  
ATOM   3100  NH1 ARG A 394      20.438 -19.594 -18.578  1.00 92.25           N  
ATOM   3101  NH2 ARG A 394      19.828 -20.078 -16.422  1.00 92.25           N  
ATOM   3102  CZ  ARG A 394      19.500 -19.953 -17.703  1.00 92.25           C  
ATOM   3103  N   GLY A 395      12.938 -23.891 -19.062  1.00 89.62           N  
ATOM   3104  CA  GLY A 395      12.492 -25.266 -19.125  1.00 89.62           C  
ATOM   3105  C   GLY A 395      12.891 -26.078 -17.906  1.00 89.62           C  
ATOM   3106  O   GLY A 395      12.648 -27.297 -17.844  1.00 89.62           O  
ATOM   3107  N   GLN A 396      13.523 -25.391 -16.969  1.00 91.94           N  
ATOM   3108  CA  GLN A 396      13.953 -26.078 -15.758  1.00 91.94           C  
ATOM   3109  C   GLN A 396      12.852 -26.062 -14.695  1.00 91.94           C  
ATOM   3110  CB  GLN A 396      15.234 -25.453 -15.203  1.00 91.94           C  
ATOM   3111  O   GLN A 396      12.047 -25.141 -14.648  1.00 91.94           O  
ATOM   3112  CG  GLN A 396      16.391 -25.438 -16.203  1.00 91.94           C  
ATOM   3113  CD  GLN A 396      16.844 -26.812 -16.594  1.00 91.94           C  
ATOM   3114  NE2 GLN A 396      17.203 -26.984 -17.875  1.00 91.94           N  
ATOM   3115  OE1 GLN A 396      16.875 -27.734 -15.781  1.00 91.94           O  
ATOM   3116  N   ASN A 397      12.797 -27.094 -13.922  1.00 90.50           N  
ATOM   3117  CA  ASN A 397      11.844 -27.172 -12.820  1.00 90.50           C  
ATOM   3118  C   ASN A 397      12.531 -27.062 -11.469  1.00 90.50           C  
ATOM   3119  CB  ASN A 397      11.023 -28.453 -12.906  1.00 90.50           C  
ATOM   3120  O   ASN A 397      12.156 -27.766 -10.523  1.00 90.50           O  
ATOM   3121  CG  ASN A 397      11.883 -29.703 -12.875  1.00 90.50           C  
ATOM   3122  ND2 ASN A 397      11.242 -30.859 -12.859  1.00 90.50           N  
ATOM   3123  OD1 ASN A 397      13.117 -29.625 -12.859  1.00 90.50           O  
ATOM   3124  N   TYR A 398      13.578 -26.344 -11.453  1.00 94.50           N  
ATOM   3125  CA  TYR A 398      14.289 -26.000 -10.234  1.00 94.50           C  
ATOM   3126  C   TYR A 398      14.852 -24.578 -10.320  1.00 94.50           C  
ATOM   3127  CB  TYR A 398      15.414 -27.000  -9.961  1.00 94.50           C  
ATOM   3128  O   TYR A 398      14.961 -24.016 -11.406  1.00 94.50           O  
ATOM   3129  CG  TYR A 398      16.562 -26.891 -10.922  1.00 94.50           C  
ATOM   3130  CD1 TYR A 398      16.547 -27.547 -12.156  1.00 94.50           C  
ATOM   3131  CD2 TYR A 398      17.688 -26.125 -10.617  1.00 94.50           C  
ATOM   3132  CE1 TYR A 398      17.609 -27.453 -13.047  1.00 94.50           C  
ATOM   3133  CE2 TYR A 398      18.766 -26.031 -11.500  1.00 94.50           C  
ATOM   3134  OH  TYR A 398      19.766 -26.594 -13.594  1.00 94.50           O  
ATOM   3135  CZ  TYR A 398      18.703 -26.688 -12.711  1.00 94.50           C  
ATOM   3136  N   LEU A 399      15.125 -24.016  -9.164  1.00 94.81           N  
ATOM   3137  CA  LEU A 399      15.758 -22.703  -9.086  1.00 94.81           C  
ATOM   3138  C   LEU A 399      17.250 -22.828  -8.789  1.00 94.81           C  
ATOM   3139  CB  LEU A 399      15.086 -21.844  -8.016  1.00 94.81           C  
ATOM   3140  O   LEU A 399      17.641 -23.359  -7.750  1.00 94.81           O  
ATOM   3141  CG  LEU A 399      15.672 -20.438  -7.789  1.00 94.81           C  
ATOM   3142  CD1 LEU A 399      15.508 -19.594  -9.047  1.00 94.81           C  
ATOM   3143  CD2 LEU A 399      15.008 -19.766  -6.594  1.00 94.81           C  
ATOM   3144  N   ASP A 400      18.109 -22.359  -9.750  1.00 93.50           N  
ATOM   3145  CA  ASP A 400      19.547 -22.344  -9.578  1.00 93.50           C  
ATOM   3146  C   ASP A 400      20.016 -20.969  -9.078  1.00 93.50           C  
ATOM   3147  CB  ASP A 400      20.266 -22.688 -10.883  1.00 93.50           C  
ATOM   3148  O   ASP A 400      20.141 -20.031  -9.859  1.00 93.50           O  
ATOM   3149  CG  ASP A 400      21.766 -22.766 -10.742  1.00 93.50           C  
ATOM   3150  OD1 ASP A 400      22.297 -22.516  -9.633  1.00 93.50           O  
ATOM   3151  OD2 ASP A 400      22.453 -23.062 -11.750  1.00 93.50           O  
ATOM   3152  N   ILE A 401      20.438 -20.906  -7.812  1.00 92.31           N  
ATOM   3153  CA  ILE A 401      20.750 -19.609  -7.195  1.00 92.31           C  
ATOM   3154  C   ILE A 401      22.125 -19.141  -7.656  1.00 92.31           C  
ATOM   3155  CB  ILE A 401      20.703 -19.703  -5.656  1.00 92.31           C  
ATOM   3156  O   ILE A 401      22.469 -17.969  -7.504  1.00 92.31           O  
ATOM   3157  CG1 ILE A 401      21.625 -20.812  -5.148  1.00 92.31           C  
ATOM   3158  CG2 ILE A 401      19.266 -19.922  -5.172  1.00 92.31           C  
ATOM   3159  CD1 ILE A 401      22.406 -20.438  -3.900  1.00 92.31           C  
ATOM   3160  N   ASN A 402      22.906 -20.031  -8.227  1.00 91.50           N  
ATOM   3161  CA  ASN A 402      24.234 -19.688  -8.727  1.00 91.50           C  
ATOM   3162  C   ASN A 402      24.156 -19.156 -10.156  1.00 91.50           C  
ATOM   3163  CB  ASN A 402      25.172 -20.891  -8.648  1.00 91.50           C  
ATOM   3164  O   ASN A 402      25.156 -18.672 -10.688  1.00 91.50           O  
ATOM   3165  CG  ASN A 402      25.469 -21.312  -7.227  1.00 91.50           C  
ATOM   3166  ND2 ASN A 402      25.500 -22.609  -6.984  1.00 91.50           N  
ATOM   3167  OD1 ASN A 402      25.672 -20.469  -6.348  1.00 91.50           O  
ATOM   3168  N   ASP A 403      23.094 -19.219 -10.742  1.00 92.94           N  
ATOM   3169  CA  ASP A 403      22.844 -18.688 -12.078  1.00 92.94           C  
ATOM   3170  C   ASP A 403      22.047 -17.391 -12.008  1.00 92.94           C  
ATOM   3171  CB  ASP A 403      22.078 -19.719 -12.922  1.00 92.94           C  
ATOM   3172  O   ASP A 403      20.844 -17.391 -11.734  1.00 92.94           O  
ATOM   3173  CG  ASP A 403      21.828 -19.250 -14.336  1.00 92.94           C  
ATOM   3174  OD1 ASP A 403      22.016 -18.047 -14.633  1.00 92.94           O  
ATOM   3175  OD2 ASP A 403      21.422 -20.078 -15.172  1.00 92.94           O  
ATOM   3176  N   SER A 404      22.703 -16.266 -12.336  1.00 92.25           N  
ATOM   3177  CA  SER A 404      22.094 -14.945 -12.180  1.00 92.25           C  
ATOM   3178  C   SER A 404      20.875 -14.789 -13.078  1.00 92.25           C  
ATOM   3179  CB  SER A 404      23.109 -13.844 -12.500  1.00 92.25           C  
ATOM   3180  O   SER A 404      19.906 -14.125 -12.695  1.00 92.25           O  
ATOM   3181  OG  SER A 404      23.562 -13.945 -13.844  1.00 92.25           O  
ATOM   3182  N   VAL A 405      20.844 -15.375 -14.234  1.00 93.06           N  
ATOM   3183  CA  VAL A 405      19.719 -15.289 -15.148  1.00 93.06           C  
ATOM   3184  C   VAL A 405      18.516 -16.047 -14.562  1.00 93.06           C  
ATOM   3185  CB  VAL A 405      20.062 -15.852 -16.547  1.00 93.06           C  
ATOM   3186  O   VAL A 405      17.391 -15.578 -14.625  1.00 93.06           O  
ATOM   3187  CG1 VAL A 405      18.828 -15.891 -17.438  1.00 93.06           C  
ATOM   3188  CG2 VAL A 405      21.172 -15.016 -17.188  1.00 93.06           C  
ATOM   3189  N   SER A 406      18.797 -17.234 -14.000  1.00 94.31           N  
ATOM   3190  CA  SER A 406      17.766 -18.016 -13.328  1.00 94.31           C  
ATOM   3191  C   SER A 406      17.125 -17.219 -12.203  1.00 94.31           C  
ATOM   3192  CB  SER A 406      18.344 -19.312 -12.773  1.00 94.31           C  
ATOM   3193  O   SER A 406      15.891 -17.172 -12.086  1.00 94.31           O  
ATOM   3194  OG  SER A 406      17.344 -20.062 -12.117  1.00 94.31           O  
ATOM   3195  N   VAL A 407      17.906 -16.531 -11.445  1.00 94.88           N  
ATOM   3196  CA  VAL A 407      17.438 -15.742 -10.305  1.00 94.88           C  
ATOM   3197  C   VAL A 407      16.578 -14.586 -10.789  1.00 94.88           C  
ATOM   3198  CB  VAL A 407      18.625 -15.211  -9.469  1.00 94.88           C  
ATOM   3199  O   VAL A 407      15.453 -14.398 -10.305  1.00 94.88           O  
ATOM   3200  CG1 VAL A 407      18.156 -14.188  -8.438  1.00 94.88           C  
ATOM   3201  CG2 VAL A 407      19.359 -16.359  -8.789  1.00 94.88           C  
ATOM   3202  N   GLU A 408      17.109 -13.844 -11.727  1.00 95.31           N  
ATOM   3203  CA  GLU A 408      16.375 -12.680 -12.234  1.00 95.31           C  
ATOM   3204  C   GLU A 408      15.039 -13.086 -12.844  1.00 95.31           C  
ATOM   3205  CB  GLU A 408      17.219 -11.922 -13.266  1.00 95.31           C  
ATOM   3206  O   GLU A 408      14.016 -12.445 -12.594  1.00 95.31           O  
ATOM   3207  CG  GLU A 408      16.578 -10.641 -13.766  1.00 95.31           C  
ATOM   3208  CD  GLU A 408      17.500  -9.797 -14.625  1.00 95.31           C  
ATOM   3209  OE1 GLU A 408      17.062  -8.750 -15.148  1.00 95.31           O  
ATOM   3210  OE2 GLU A 408      18.688 -10.188 -14.773  1.00 95.31           O  
ATOM   3211  N   ASN A 409      15.016 -14.125 -13.641  1.00 96.00           N  
ATOM   3212  CA  ASN A 409      13.789 -14.555 -14.297  1.00 96.00           C  
ATOM   3213  C   ASN A 409      12.773 -15.078 -13.289  1.00 96.00           C  
ATOM   3214  CB  ASN A 409      14.094 -15.625 -15.352  1.00 96.00           C  
ATOM   3215  O   ASN A 409      11.562 -14.938 -13.492  1.00 96.00           O  
ATOM   3216  CG  ASN A 409      14.664 -15.039 -16.625  1.00 96.00           C  
ATOM   3217  ND2 ASN A 409      15.219 -15.891 -17.484  1.00 96.00           N  
ATOM   3218  OD1 ASN A 409      14.602 -13.820 -16.844  1.00 96.00           O  
ATOM   3219  N   PHE A 410      13.289 -15.719 -12.266  1.00 96.38           N  
ATOM   3220  CA  PHE A 410      12.414 -16.172 -11.188  1.00 96.38           C  
ATOM   3221  C   PHE A 410      11.727 -15.000 -10.508  1.00 96.38           C  
ATOM   3222  CB  PHE A 410      13.211 -16.984 -10.164  1.00 96.38           C  
ATOM   3223  O   PHE A 410      10.523 -15.039 -10.250  1.00 96.38           O  
ATOM   3224  CG  PHE A 410      12.352 -17.641  -9.109  1.00 96.38           C  
ATOM   3225  CD1 PHE A 410      12.344 -17.172  -7.805  1.00 96.38           C  
ATOM   3226  CD2 PHE A 410      11.547 -18.734  -9.430  1.00 96.38           C  
ATOM   3227  CE1 PHE A 410      11.555 -17.766  -6.828  1.00 96.38           C  
ATOM   3228  CE2 PHE A 410      10.758 -19.328  -8.461  1.00 96.38           C  
ATOM   3229  CZ  PHE A 410      10.758 -18.859  -7.160  1.00 96.38           C  
ATOM   3230  N   VAL A 411      12.469 -13.961 -10.273  1.00 97.00           N  
ATOM   3231  CA  VAL A 411      11.922 -12.734  -9.688  1.00 97.00           C  
ATOM   3232  C   VAL A 411      10.953 -12.078 -10.672  1.00 97.00           C  
ATOM   3233  CB  VAL A 411      13.047 -11.742  -9.312  1.00 97.00           C  
ATOM   3234  O   VAL A 411       9.859 -11.656 -10.281  1.00 97.00           O  
ATOM   3235  CG1 VAL A 411      12.453 -10.398  -8.875  1.00 97.00           C  
ATOM   3236  CG2 VAL A 411      13.922 -12.328  -8.203  1.00 97.00           C  
ATOM   3237  N   ASN A 412      11.312 -12.016 -11.945  1.00 97.12           N  
ATOM   3238  CA  ASN A 412      10.453 -11.430 -12.969  1.00 97.12           C  
ATOM   3239  C   ASN A 412       9.125 -12.164 -13.062  1.00 97.12           C  
ATOM   3240  CB  ASN A 412      11.164 -11.438 -14.328  1.00 97.12           C  
ATOM   3241  O   ASN A 412       8.086 -11.547 -13.328  1.00 97.12           O  
ATOM   3242  CG  ASN A 412      12.250 -10.383 -14.422  1.00 97.12           C  
ATOM   3243  ND2 ASN A 412      13.164 -10.555 -15.367  1.00 97.12           N  
ATOM   3244  OD1 ASN A 412      12.266  -9.414 -13.648  1.00 97.12           O  
ATOM   3245  N   LEU A 413       9.180 -13.492 -12.875  1.00 96.56           N  
ATOM   3246  CA  LEU A 413       7.945 -14.273 -12.898  1.00 96.56           C  
ATOM   3247  C   LEU A 413       6.949 -13.742 -11.867  1.00 96.56           C  
ATOM   3248  CB  LEU A 413       8.242 -15.750 -12.625  1.00 96.56           C  
ATOM   3249  O   LEU A 413       5.793 -13.469 -12.203  1.00 96.56           O  
ATOM   3250  CG  LEU A 413       7.027 -16.656 -12.414  1.00 96.56           C  
ATOM   3251  CD1 LEU A 413       6.141 -16.656 -13.648  1.00 96.56           C  
ATOM   3252  CD2 LEU A 413       7.473 -18.078 -12.070  1.00 96.56           C  
ATOM   3253  N   PHE A 414       7.379 -13.523 -10.648  1.00 96.62           N  
ATOM   3254  CA  PHE A 414       6.504 -13.031  -9.594  1.00 96.62           C  
ATOM   3255  C   PHE A 414       6.168 -11.555  -9.812  1.00 96.62           C  
ATOM   3256  CB  PHE A 414       7.152 -13.219  -8.219  1.00 96.62           C  
ATOM   3257  O   PHE A 414       5.043 -11.125  -9.539  1.00 96.62           O  
ATOM   3258  CG  PHE A 414       7.141 -14.641  -7.730  1.00 96.62           C  
ATOM   3259  CD1 PHE A 414       5.957 -15.234  -7.293  1.00 96.62           C  
ATOM   3260  CD2 PHE A 414       8.305 -15.391  -7.711  1.00 96.62           C  
ATOM   3261  CE1 PHE A 414       5.941 -16.547  -6.844  1.00 96.62           C  
ATOM   3262  CE2 PHE A 414       8.297 -16.719  -7.262  1.00 96.62           C  
ATOM   3263  CZ  PHE A 414       7.117 -17.281  -6.828  1.00 96.62           C  
ATOM   3264  N   SER A 415       7.141 -10.797 -10.320  1.00 97.75           N  
ATOM   3265  CA  SER A 415       6.879  -9.391 -10.617  1.00 97.75           C  
ATOM   3266  C   SER A 415       5.742  -9.234 -11.625  1.00 97.75           C  
ATOM   3267  CB  SER A 415       8.141  -8.711 -11.156  1.00 97.75           C  
ATOM   3268  O   SER A 415       4.836  -8.430 -11.422  1.00 97.75           O  
ATOM   3269  OG  SER A 415       9.148  -8.664 -10.164  1.00 97.75           O  
ATOM   3270  N   ASP A 416       5.785 -10.078 -12.641  1.00 96.88           N  
ATOM   3271  CA  ASP A 416       4.805  -9.984 -13.719  1.00 96.88           C  
ATOM   3272  C   ASP A 416       3.428 -10.453 -13.242  1.00 96.88           C  
ATOM   3273  CB  ASP A 416       5.254 -10.805 -14.922  1.00 96.88           C  
ATOM   3274  O   ASP A 416       2.422  -9.781 -13.492  1.00 96.88           O  
ATOM   3275  CG  ASP A 416       6.469 -10.219 -15.625  1.00 96.88           C  
ATOM   3276  OD1 ASP A 416       6.836  -9.062 -15.336  1.00 96.88           O  
ATOM   3277  OD2 ASP A 416       7.062 -10.930 -16.469  1.00 96.88           O  
ATOM   3278  N   LYS A 417       3.398 -11.539 -12.531  1.00 94.62           N  
ATOM   3279  CA  LYS A 417       2.131 -12.141 -12.125  1.00 94.62           C  
ATOM   3280  C   LYS A 417       1.417 -11.273 -11.094  1.00 94.62           C  
ATOM   3281  CB  LYS A 417       2.357 -13.547 -11.570  1.00 94.62           C  
ATOM   3282  O   LYS A 417       0.209 -11.047 -11.195  1.00 94.62           O  
ATOM   3283  CG  LYS A 417       1.133 -14.148 -10.898  1.00 94.62           C  
ATOM   3284  CD  LYS A 417       0.036 -14.453 -11.906  1.00 94.62           C  
ATOM   3285  CE  LYS A 417      -1.152 -15.148 -11.250  1.00 94.62           C  
ATOM   3286  NZ  LYS A 417      -2.197 -15.516 -12.250  1.00 94.62           N  
ATOM   3287  N   TYR A 418       2.162 -10.719 -10.234  1.00 96.06           N  
ATOM   3288  CA  TYR A 418       1.493 -10.148  -9.070  1.00 96.06           C  
ATOM   3289  C   TYR A 418       1.453  -8.625  -9.164  1.00 96.06           C  
ATOM   3290  CB  TYR A 418       2.195 -10.570  -7.777  1.00 96.06           C  
ATOM   3291  O   TYR A 418       0.686  -7.973  -8.453  1.00 96.06           O  
ATOM   3292  CG  TYR A 418       1.929 -12.000  -7.383  1.00 96.06           C  
ATOM   3293  CD1 TYR A 418       0.718 -12.367  -6.801  1.00 96.06           C  
ATOM   3294  CD2 TYR A 418       2.887 -12.992  -7.590  1.00 96.06           C  
ATOM   3295  CE1 TYR A 418       0.468 -13.688  -6.438  1.00 96.06           C  
ATOM   3296  CE2 TYR A 418       2.646 -14.312  -7.230  1.00 96.06           C  
ATOM   3297  OH  TYR A 418       1.195 -15.961  -6.293  1.00 96.06           O  
ATOM   3298  CZ  TYR A 418       1.437 -14.648  -6.652  1.00 96.06           C  
ATOM   3299  N   PHE A 419       2.242  -8.016 -10.148  1.00 97.69           N  
ATOM   3300  CA  PHE A 419       2.279  -6.555 -10.125  1.00 97.69           C  
ATOM   3301  C   PHE A 419       2.174  -5.984 -11.539  1.00 97.69           C  
ATOM   3302  CB  PHE A 419       3.566  -6.062  -9.461  1.00 97.69           C  
ATOM   3303  O   PHE A 419       1.247  -5.230 -11.836  1.00 97.69           O  
ATOM   3304  CG  PHE A 419       3.650  -6.387  -7.992  1.00 97.69           C  
ATOM   3305  CD1 PHE A 419       3.160  -5.500  -7.039  1.00 97.69           C  
ATOM   3306  CD2 PHE A 419       4.219  -7.578  -7.562  1.00 97.69           C  
ATOM   3307  CE1 PHE A 419       3.238  -5.801  -5.680  1.00 97.69           C  
ATOM   3308  CE2 PHE A 419       4.301  -7.887  -6.207  1.00 97.69           C  
ATOM   3309  CZ  PHE A 419       3.809  -6.992  -5.266  1.00 97.69           C  
ATOM   3310  N   GLN A 420       3.064  -6.414 -12.492  1.00 97.25           N  
ATOM   3311  CA  GLN A 420       3.180  -5.746 -13.789  1.00 97.25           C  
ATOM   3312  C   GLN A 420       1.972  -6.047 -14.672  1.00 97.25           C  
ATOM   3313  CB  GLN A 420       4.469  -6.172 -14.500  1.00 97.25           C  
ATOM   3314  O   GLN A 420       1.407  -5.137 -15.289  1.00 97.25           O  
ATOM   3315  CG  GLN A 420       5.734  -5.852 -13.719  1.00 97.25           C  
ATOM   3316  CD  GLN A 420       5.836  -4.387 -13.344  1.00 97.25           C  
ATOM   3317  NE2 GLN A 420       6.703  -4.078 -12.383  1.00 97.25           N  
ATOM   3318  OE1 GLN A 420       5.145  -3.533 -13.906  1.00 97.25           O  
ATOM   3319  N   GLN A 421       1.545  -7.309 -14.641  1.00 95.88           N  
ATOM   3320  CA  GLN A 421       0.408  -7.676 -15.477  1.00 95.88           C  
ATOM   3321  C   GLN A 421      -0.875  -7.008 -14.984  1.00 95.88           C  
ATOM   3322  CB  GLN A 421       0.231  -9.195 -15.516  1.00 95.88           C  
ATOM   3323  O   GLN A 421      -1.619  -6.426 -15.773  1.00 95.88           O  
ATOM   3324  CG  GLN A 421      -0.947  -9.656 -16.359  1.00 95.88           C  
ATOM   3325  CD  GLN A 421      -0.771  -9.344 -17.828  1.00 95.88           C  
ATOM   3326  NE2 GLN A 421      -1.834  -9.523 -18.609  1.00 95.88           N  
ATOM   3327  OE1 GLN A 421       0.311  -8.938 -18.266  1.00 95.88           O  
ATOM   3328  N   PRO A 422      -1.176  -7.094 -13.734  1.00 96.19           N  
ATOM   3329  CA  PRO A 422      -2.369  -6.391 -13.258  1.00 96.19           C  
ATOM   3330  C   PRO A 422      -2.299  -4.883 -13.492  1.00 96.19           C  
ATOM   3331  CB  PRO A 422      -2.395  -6.711 -11.758  1.00 96.19           C  
ATOM   3332  O   PRO A 422      -3.320  -4.250 -13.773  1.00 96.19           O  
ATOM   3333  CG  PRO A 422      -1.678  -8.016 -11.633  1.00 96.19           C  
ATOM   3334  CD  PRO A 422      -0.564  -8.047 -12.641  1.00 96.19           C  
ATOM   3335  N   LEU A 423      -1.142  -4.316 -13.328  1.00 97.12           N  
ATOM   3336  CA  LEU A 423      -0.971  -2.898 -13.625  1.00 97.12           C  
ATOM   3337  C   LEU A 423      -1.345  -2.596 -15.070  1.00 97.12           C  
ATOM   3338  CB  LEU A 423       0.473  -2.465 -13.359  1.00 97.12           C  
ATOM   3339  O   LEU A 423      -2.143  -1.694 -15.336  1.00 97.12           O  
ATOM   3340  CG  LEU A 423       0.773  -0.973 -13.516  1.00 97.12           C  
ATOM   3341  CD1 LEU A 423       1.928  -0.565 -12.609  1.00 97.12           C  
ATOM   3342  CD2 LEU A 423       1.088  -0.642 -14.969  1.00 97.12           C  
ATOM   3343  N   TYR A 424      -0.793  -3.355 -15.984  1.00 95.94           N  
ATOM   3344  CA  TYR A 424      -1.062  -3.152 -17.406  1.00 95.94           C  
ATOM   3345  C   TYR A 424      -2.537  -3.363 -17.719  1.00 95.94           C  
ATOM   3346  CB  TYR A 424      -0.208  -4.102 -18.250  1.00 95.94           C  
ATOM   3347  O   TYR A 424      -3.141  -2.584 -18.453  1.00 95.94           O  
ATOM   3348  CG  TYR A 424      -0.415  -3.938 -19.734  1.00 95.94           C  
ATOM   3349  CD1 TYR A 424      -1.032  -4.938 -20.484  1.00 95.94           C  
ATOM   3350  CD2 TYR A 424       0.006  -2.787 -20.391  1.00 95.94           C  
ATOM   3351  CE1 TYR A 424      -1.224  -4.793 -21.859  1.00 95.94           C  
ATOM   3352  CE2 TYR A 424      -0.180  -2.631 -21.766  1.00 95.94           C  
ATOM   3353  OH  TYR A 424      -0.982  -3.488 -23.844  1.00 95.94           O  
ATOM   3354  CZ  TYR A 424      -0.795  -3.637 -22.484  1.00 95.94           C  
ATOM   3355  N   GLU A 425      -3.156  -4.363 -17.109  1.00 95.25           N  
ATOM   3356  CA  GLU A 425      -4.574  -4.637 -17.328  1.00 95.25           C  
ATOM   3357  C   GLU A 425      -5.441  -3.484 -16.844  1.00 95.25           C  
ATOM   3358  CB  GLU A 425      -4.984  -5.941 -16.641  1.00 95.25           C  
ATOM   3359  O   GLU A 425      -6.395  -3.082 -17.500  1.00 95.25           O  
ATOM   3360  CG  GLU A 425      -4.484  -7.191 -17.344  1.00 95.25           C  
ATOM   3361  CD  GLU A 425      -4.895  -8.477 -16.656  1.00 95.25           C  
ATOM   3362  OE1 GLU A 425      -4.637  -9.578 -17.203  1.00 95.25           O  
ATOM   3363  OE2 GLU A 425      -5.480  -8.391 -15.547  1.00 95.25           O  
ATOM   3364  N   SER A 426      -5.113  -3.041 -15.695  1.00 96.38           N  
ATOM   3365  CA  SER A 426      -5.848  -1.903 -15.148  1.00 96.38           C  
ATOM   3366  C   SER A 426      -5.754  -0.690 -16.062  1.00 96.38           C  
ATOM   3367  CB  SER A 426      -5.316  -1.542 -13.766  1.00 96.38           C  
ATOM   3368  O   SER A 426      -6.758  -0.029 -16.344  1.00 96.38           O  
ATOM   3369  OG  SER A 426      -5.539  -2.602 -12.844  1.00 96.38           O  
ATOM   3370  N   LEU A 427      -4.547  -0.467 -16.578  1.00 94.94           N  
ATOM   3371  CA  LEU A 427      -4.324   0.635 -17.516  1.00 94.94           C  
ATOM   3372  C   LEU A 427      -5.176   0.468 -18.766  1.00 94.94           C  
ATOM   3373  CB  LEU A 427      -2.846   0.724 -17.891  1.00 94.94           C  
ATOM   3374  O   LEU A 427      -5.836   1.412 -19.203  1.00 94.94           O  
ATOM   3375  CG  LEU A 427      -2.453   1.877 -18.812  1.00 94.94           C  
ATOM   3376  CD1 LEU A 427      -2.674   3.215 -18.109  1.00 94.94           C  
ATOM   3377  CD2 LEU A 427      -1.001   1.734 -19.266  1.00 94.94           C  
ATOM   3378  N   LYS A 428      -5.145  -0.678 -19.250  1.00 94.19           N  
ATOM   3379  CA  LYS A 428      -5.906  -0.976 -20.469  1.00 94.19           C  
ATOM   3380  C   LYS A 428      -7.395  -0.707 -20.250  1.00 94.19           C  
ATOM   3381  CB  LYS A 428      -5.691  -2.428 -20.891  1.00 94.19           C  
ATOM   3382  O   LYS A 428      -8.023  -0.021 -21.062  1.00 94.19           O  
ATOM   3383  CG  LYS A 428      -6.332  -2.783 -22.219  1.00 94.19           C  
ATOM   3384  CD  LYS A 428      -6.008  -4.215 -22.641  1.00 94.19           C  
ATOM   3385  CE  LYS A 428      -6.793  -4.629 -23.875  1.00 94.19           C  
ATOM   3386  NZ  LYS A 428      -6.562  -6.066 -24.219  1.00 94.19           N  
ATOM   3387  N   PHE A 429      -7.992  -1.191 -19.141  1.00 95.38           N  
ATOM   3388  CA  PHE A 429      -9.406  -0.985 -18.859  1.00 95.38           C  
ATOM   3389  C   PHE A 429      -9.727   0.501 -18.734  1.00 95.38           C  
ATOM   3390  CB  PHE A 429      -9.820  -1.715 -17.578  1.00 95.38           C  
ATOM   3391  O   PHE A 429     -10.711   0.978 -19.297  1.00 95.38           O  
ATOM   3392  CG  PHE A 429     -10.008  -3.197 -17.750  1.00 95.38           C  
ATOM   3393  CD1 PHE A 429     -10.781  -3.691 -18.797  1.00 95.38           C  
ATOM   3394  CD2 PHE A 429      -9.414  -4.098 -16.875  1.00 95.38           C  
ATOM   3395  CE1 PHE A 429     -10.961  -5.062 -18.969  1.00 95.38           C  
ATOM   3396  CE2 PHE A 429      -9.594  -5.469 -17.031  1.00 95.38           C  
ATOM   3397  CZ  PHE A 429     -10.359  -5.949 -18.078  1.00 95.38           C  
ATOM   3398  N   HIS A 430      -8.867   1.265 -18.047  1.00 96.06           N  
ATOM   3399  CA  HIS A 430      -9.094   2.693 -17.875  1.00 96.06           C  
ATOM   3400  C   HIS A 430      -9.062   3.426 -19.219  1.00 96.06           C  
ATOM   3401  CB  HIS A 430      -8.062   3.293 -16.922  1.00 96.06           C  
ATOM   3402  O   HIS A 430      -9.977   4.184 -19.547  1.00 96.06           O  
ATOM   3403  CG  HIS A 430      -8.445   3.191 -15.484  1.00 96.06           C  
ATOM   3404  CD2 HIS A 430      -8.297   2.182 -14.594  1.00 96.06           C  
ATOM   3405  ND1 HIS A 430      -9.070   4.215 -14.805  1.00 96.06           N  
ATOM   3406  CE1 HIS A 430      -9.289   3.842 -13.555  1.00 96.06           C  
ATOM   3407  NE2 HIS A 430      -8.828   2.611 -13.398  1.00 96.06           N  
ATOM   3408  N   ILE A 431      -8.023   3.182 -20.000  1.00 94.44           N  
ATOM   3409  CA  ILE A 431      -7.832   3.908 -21.250  1.00 94.44           C  
ATOM   3410  C   ILE A 431      -8.938   3.541 -22.234  1.00 94.44           C  
ATOM   3411  CB  ILE A 431      -6.445   3.613 -21.859  1.00 94.44           C  
ATOM   3412  O   ILE A 431      -9.531   4.418 -22.875  1.00 94.44           O  
ATOM   3413  CG1 ILE A 431      -5.336   4.219 -20.984  1.00 94.44           C  
ATOM   3414  CG2 ILE A 431      -6.367   4.145 -23.297  1.00 94.44           C  
ATOM   3415  CD1 ILE A 431      -5.391   5.734 -20.875  1.00 94.44           C  
ATOM   3416  N   GLU A 432      -9.305   2.314 -22.312  1.00 93.69           N  
ATOM   3417  CA  GLU A 432     -10.289   1.846 -23.281  1.00 93.69           C  
ATOM   3418  C   GLU A 432     -11.703   2.260 -22.891  1.00 93.69           C  
ATOM   3419  CB  GLU A 432     -10.203   0.324 -23.438  1.00 93.69           C  
ATOM   3420  O   GLU A 432     -12.609   2.248 -23.719  1.00 93.69           O  
ATOM   3421  CG  GLU A 432      -8.930  -0.159 -24.109  1.00 93.69           C  
ATOM   3422  CD  GLU A 432      -8.852  -1.673 -24.234  1.00 93.69           C  
ATOM   3423  OE1 GLU A 432      -7.941  -2.182 -24.922  1.00 93.69           O  
ATOM   3424  OE2 GLU A 432      -9.703  -2.355 -23.625  1.00 93.69           O  
ATOM   3425  N   ASN A 433     -11.797   2.701 -21.672  1.00 94.12           N  
ATOM   3426  CA  ASN A 433     -13.094   3.178 -21.219  1.00 94.12           C  
ATOM   3427  C   ASN A 433     -13.086   4.684 -20.969  1.00 94.12           C  
ATOM   3428  CB  ASN A 433     -13.523   2.434 -19.953  1.00 94.12           C  
ATOM   3429  O   ASN A 433     -13.820   5.180 -20.109  1.00 94.12           O  
ATOM   3430  CG  ASN A 433     -14.148   1.084 -20.250  1.00 94.12           C  
ATOM   3431  ND2 ASN A 433     -13.367   0.023 -20.109  1.00 94.12           N  
ATOM   3432  OD1 ASN A 433     -15.328   0.995 -20.609  1.00 94.12           O  
ATOM   3433  N   GLY A 434     -12.172   5.453 -21.641  1.00 92.88           N  
ATOM   3434  CA  GLY A 434     -12.250   6.898 -21.781  1.00 92.88           C  
ATOM   3435  C   GLY A 434     -11.523   7.645 -20.672  1.00 92.88           C  
ATOM   3436  O   GLY A 434     -11.805   8.812 -20.406  1.00 92.88           O  
ATOM   3437  N   HIS A 435     -10.656   7.074 -19.844  1.00 94.56           N  
ATOM   3438  CA  HIS A 435      -9.859   7.730 -18.812  1.00 94.56           C  
ATOM   3439  C   HIS A 435      -8.500   8.156 -19.359  1.00 94.56           C  
ATOM   3440  CB  HIS A 435      -9.672   6.809 -17.609  1.00 94.56           C  
ATOM   3441  O   HIS A 435      -7.617   7.316 -19.562  1.00 94.56           O  
ATOM   3442  CG  HIS A 435      -9.094   7.496 -16.422  1.00 94.56           C  
ATOM   3443  CD2 HIS A 435      -8.789   8.797 -16.203  1.00 94.56           C  
ATOM   3444  ND1 HIS A 435      -8.750   6.820 -15.266  1.00 94.56           N  
ATOM   3445  CE1 HIS A 435      -8.258   7.680 -14.383  1.00 94.56           C  
ATOM   3446  NE2 HIS A 435      -8.273   8.891 -14.930  1.00 94.56           N  
ATOM   3447  N   HIS A 436      -8.195   9.414 -19.562  1.00 88.44           N  
ATOM   3448  CA  HIS A 436      -7.031   9.828 -20.344  1.00 88.44           C  
ATOM   3449  C   HIS A 436      -6.059  10.633 -19.484  1.00 88.44           C  
ATOM   3450  CB  HIS A 436      -7.461  10.641 -21.562  1.00 88.44           C  
ATOM   3451  O   HIS A 436      -4.945  10.930 -19.922  1.00 88.44           O  
ATOM   3452  CG  HIS A 436      -8.391   9.906 -22.469  1.00 88.44           C  
ATOM   3453  CD2 HIS A 436      -9.688  10.133 -22.781  1.00 88.44           C  
ATOM   3454  ND1 HIS A 436      -8.008   8.797 -23.188  1.00 88.44           N  
ATOM   3455  CE1 HIS A 436      -9.031   8.367 -23.906  1.00 88.44           C  
ATOM   3456  NE2 HIS A 436     -10.062   9.156 -23.672  1.00 88.44           N  
ATOM   3457  N   SER A 437      -6.422  10.977 -18.297  1.00 93.38           N  
ATOM   3458  CA  SER A 437      -5.516  11.727 -17.422  1.00 93.38           C  
ATOM   3459  C   SER A 437      -4.730  10.789 -16.516  1.00 93.38           C  
ATOM   3460  CB  SER A 437      -6.289  12.742 -16.594  1.00 93.38           C  
ATOM   3461  O   SER A 437      -4.918  10.805 -15.297  1.00 93.38           O  
ATOM   3462  OG  SER A 437      -7.316  12.102 -15.852  1.00 93.38           O  
ATOM   3463  N   ILE A 438      -3.881   9.953 -17.188  1.00 96.38           N  
ATOM   3464  CA  ILE A 438      -3.105   8.953 -16.453  1.00 96.38           C  
ATOM   3465  C   ILE A 438      -1.619   9.133 -16.766  1.00 96.38           C  
ATOM   3466  CB  ILE A 438      -3.555   7.520 -16.812  1.00 96.38           C  
ATOM   3467  O   ILE A 438      -1.227   9.242 -17.922  1.00 96.38           O  
ATOM   3468  CG1 ILE A 438      -5.039   7.324 -16.484  1.00 96.38           C  
ATOM   3469  CG2 ILE A 438      -2.693   6.484 -16.094  1.00 96.38           C  
ATOM   3470  CD1 ILE A 438      -5.617   6.004 -16.969  1.00 96.38           C  
ATOM   3471  N   TYR A 439      -0.797   9.180 -15.742  1.00 96.94           N  
ATOM   3472  CA  TYR A 439       0.659   9.219 -15.828  1.00 96.94           C  
ATOM   3473  C   TYR A 439       1.269   7.918 -15.305  1.00 96.94           C  
ATOM   3474  CB  TYR A 439       1.212  10.406 -15.031  1.00 96.94           C  
ATOM   3475  O   TYR A 439       0.919   7.449 -14.227  1.00 96.94           O  
ATOM   3476  CG  TYR A 439       0.677  11.742 -15.484  1.00 96.94           C  
ATOM   3477  CD1 TYR A 439       1.351  12.492 -16.453  1.00 96.94           C  
ATOM   3478  CD2 TYR A 439      -0.502  12.258 -14.961  1.00 96.94           C  
ATOM   3479  CE1 TYR A 439       0.863  13.727 -16.875  1.00 96.94           C  
ATOM   3480  CE2 TYR A 439      -1.000  13.484 -15.375  1.00 96.94           C  
ATOM   3481  OH  TYR A 439      -0.800  15.430 -16.734  1.00 96.94           O  
ATOM   3482  CZ  TYR A 439      -0.312  14.211 -16.328  1.00 96.94           C  
ATOM   3483  N   LEU A 440       2.148   7.398 -16.141  1.00 97.56           N  
ATOM   3484  CA  LEU A 440       2.764   6.121 -15.805  1.00 97.56           C  
ATOM   3485  C   LEU A 440       4.273   6.273 -15.625  1.00 97.56           C  
ATOM   3486  CB  LEU A 440       2.467   5.082 -16.891  1.00 97.56           C  
ATOM   3487  O   LEU A 440       4.930   6.949 -16.422  1.00 97.56           O  
ATOM   3488  CG  LEU A 440       3.016   3.676 -16.641  1.00 97.56           C  
ATOM   3489  CD1 LEU A 440       2.348   3.047 -15.430  1.00 97.56           C  
ATOM   3490  CD2 LEU A 440       2.814   2.805 -17.891  1.00 97.56           C  
ATOM   3491  N   TYR A 441       4.805   5.641 -14.555  1.00 97.88           N  
ATOM   3492  CA  TYR A 441       6.250   5.691 -14.375  1.00 97.88           C  
ATOM   3493  C   TYR A 441       6.809   4.316 -14.031  1.00 97.88           C  
ATOM   3494  CB  TYR A 441       6.617   6.691 -13.273  1.00 97.88           C  
ATOM   3495  O   TYR A 441       6.066   3.426 -13.609  1.00 97.88           O  
ATOM   3496  CG  TYR A 441       6.418   6.156 -11.875  1.00 97.88           C  
ATOM   3497  CD1 TYR A 441       5.172   6.211 -11.250  1.00 97.88           C  
ATOM   3498  CD2 TYR A 441       7.477   5.590 -11.172  1.00 97.88           C  
ATOM   3499  CE1 TYR A 441       4.984   5.719  -9.969  1.00 97.88           C  
ATOM   3500  CE2 TYR A 441       7.301   5.094  -9.883  1.00 97.88           C  
ATOM   3501  OH  TYR A 441       5.875   4.672  -8.016  1.00 97.88           O  
ATOM   3502  CZ  TYR A 441       6.055   5.164  -9.289  1.00 97.88           C  
ATOM   3503  N   SER A 442       8.055   4.129 -14.281  1.00 97.75           N  
ATOM   3504  CA  SER A 442       8.891   3.025 -13.812  1.00 97.75           C  
ATOM   3505  C   SER A 442      10.078   3.535 -13.008  1.00 97.75           C  
ATOM   3506  CB  SER A 442       9.383   2.188 -14.992  1.00 97.75           C  
ATOM   3507  O   SER A 442      10.883   4.328 -13.516  1.00 97.75           O  
ATOM   3508  OG  SER A 442      10.188   1.113 -14.547  1.00 97.75           O  
ATOM   3509  N   PHE A 443      10.156   3.096 -11.758  1.00 98.31           N  
ATOM   3510  CA  PHE A 443      11.266   3.471 -10.883  1.00 98.31           C  
ATOM   3511  C   PHE A 443      12.359   2.416 -10.914  1.00 98.31           C  
ATOM   3512  CB  PHE A 443      10.766   3.668  -9.445  1.00 98.31           C  
ATOM   3513  O   PHE A 443      12.211   1.333 -10.344  1.00 98.31           O  
ATOM   3514  CG  PHE A 443      11.836   4.137  -8.492  1.00 98.31           C  
ATOM   3515  CD1 PHE A 443      12.680   3.223  -7.871  1.00 98.31           C  
ATOM   3516  CD2 PHE A 443      12.000   5.488  -8.219  1.00 98.31           C  
ATOM   3517  CE1 PHE A 443      13.672   3.652  -6.992  1.00 98.31           C  
ATOM   3518  CE2 PHE A 443      12.984   5.926  -7.340  1.00 98.31           C  
ATOM   3519  CZ  PHE A 443      13.820   5.004  -6.727  1.00 98.31           C  
ATOM   3520  N   GLU A 444      13.539   2.818 -11.461  1.00 97.56           N  
ATOM   3521  CA  GLU A 444      14.617   1.856 -11.648  1.00 97.56           C  
ATOM   3522  C   GLU A 444      15.922   2.363 -11.047  1.00 97.56           C  
ATOM   3523  CB  GLU A 444      14.812   1.556 -13.141  1.00 97.56           C  
ATOM   3524  O   GLU A 444      16.984   1.782 -11.273  1.00 97.56           O  
ATOM   3525  CG  GLU A 444      13.578   0.975 -13.812  1.00 97.56           C  
ATOM   3526  CD  GLU A 444      13.836   0.513 -15.242  1.00 97.56           C  
ATOM   3527  OE1 GLU A 444      12.859   0.299 -15.992  1.00 97.56           O  
ATOM   3528  OE2 GLU A 444      15.023   0.362 -15.602  1.00 97.56           O  
ATOM   3529  N   TYR A 445      15.875   3.441 -10.352  1.00 97.94           N  
ATOM   3530  CA  TYR A 445      17.016   4.070  -9.680  1.00 97.94           C  
ATOM   3531  C   TYR A 445      17.547   3.186  -8.562  1.00 97.94           C  
ATOM   3532  CB  TYR A 445      16.609   5.438  -9.117  1.00 97.94           C  
ATOM   3533  O   TYR A 445      16.781   2.670  -7.750  1.00 97.94           O  
ATOM   3534  CG  TYR A 445      17.750   6.168  -8.438  1.00 97.94           C  
ATOM   3535  CD1 TYR A 445      17.969   6.023  -7.066  1.00 97.94           C  
ATOM   3536  CD2 TYR A 445      18.594   7.000  -9.156  1.00 97.94           C  
ATOM   3537  CE1 TYR A 445      19.000   6.695  -6.430  1.00 97.94           C  
ATOM   3538  CE2 TYR A 445      19.641   7.680  -8.531  1.00 97.94           C  
ATOM   3539  OH  TYR A 445      20.859   8.188  -6.547  1.00 97.94           O  
ATOM   3540  CZ  TYR A 445      19.828   7.516  -7.168  1.00 97.94           C  
ATOM   3541  N   SER A 446      18.812   2.926  -8.547  1.00 96.75           N  
ATOM   3542  CA  SER A 446      19.484   2.168  -7.500  1.00 96.75           C  
ATOM   3543  C   SER A 446      20.094   3.096  -6.453  1.00 96.75           C  
ATOM   3544  CB  SER A 446      20.562   1.273  -8.094  1.00 96.75           C  
ATOM   3545  O   SER A 446      21.109   3.736  -6.707  1.00 96.75           O  
ATOM   3546  OG  SER A 446      20.000   0.314  -8.977  1.00 96.75           O  
ATOM   3547  N   GLY A 447      19.406   3.070  -5.285  1.00 95.69           N  
ATOM   3548  CA  GLY A 447      19.828   3.975  -4.227  1.00 95.69           C  
ATOM   3549  C   GLY A 447      20.719   3.311  -3.193  1.00 95.69           C  
ATOM   3550  O   GLY A 447      21.062   2.137  -3.328  1.00 95.69           O  
ATOM   3551  N   GLU A 448      21.109   4.148  -2.223  1.00 94.94           N  
ATOM   3552  CA  GLU A 448      21.969   3.654  -1.153  1.00 94.94           C  
ATOM   3553  C   GLU A 448      21.219   2.705  -0.228  1.00 94.94           C  
ATOM   3554  CB  GLU A 448      22.562   4.820  -0.349  1.00 94.94           C  
ATOM   3555  O   GLU A 448      21.828   1.851   0.423  1.00 94.94           O  
ATOM   3556  CG  GLU A 448      21.516   5.645   0.386  1.00 94.94           C  
ATOM   3557  CD  GLU A 448      22.094   6.809   1.163  1.00 94.94           C  
ATOM   3558  OE1 GLU A 448      21.547   7.930   1.091  1.00 94.94           O  
ATOM   3559  OE2 GLU A 448      23.125   6.602   1.849  1.00 94.94           O  
ATOM   3560  N   ASN A 449      19.938   2.930  -0.085  1.00 94.62           N  
ATOM   3561  CA  ASN A 449      19.094   2.041   0.698  1.00 94.62           C  
ATOM   3562  C   ASN A 449      18.172   1.212  -0.196  1.00 94.62           C  
ATOM   3563  CB  ASN A 449      18.266   2.838   1.711  1.00 94.62           C  
ATOM   3564  O   ASN A 449      17.734   1.684  -1.245  1.00 94.62           O  
ATOM   3565  CG  ASN A 449      19.125   3.525   2.754  1.00 94.62           C  
ATOM   3566  ND2 ASN A 449      18.688   4.699   3.199  1.00 94.62           N  
ATOM   3567  OD1 ASN A 449      20.172   3.004   3.152  1.00 94.62           O  
ATOM   3568  N   THR A 450      17.969  -0.043   0.246  1.00 94.25           N  
ATOM   3569  CA  THR A 450      17.047  -0.910  -0.476  1.00 94.25           C  
ATOM   3570  C   THR A 450      16.297  -1.818   0.489  1.00 94.25           C  
ATOM   3571  CB  THR A 450      17.797  -1.769  -1.520  1.00 94.25           C  
ATOM   3572  O   THR A 450      16.859  -2.307   1.467  1.00 94.25           O  
ATOM   3573  CG2 THR A 450      18.859  -2.633  -0.863  1.00 94.25           C  
ATOM   3574  OG1 THR A 450      16.844  -2.619  -2.184  1.00 94.25           O  
ATOM   3575  N   TYR A 451      14.977  -2.023   0.146  1.00 93.31           N  
ATOM   3576  CA  TYR A 451      14.164  -2.932   0.946  1.00 93.31           C  
ATOM   3577  C   TYR A 451      14.594  -4.379   0.735  1.00 93.31           C  
ATOM   3578  CB  TYR A 451      12.680  -2.770   0.600  1.00 93.31           C  
ATOM   3579  O   TYR A 451      14.297  -5.246   1.559  1.00 93.31           O  
ATOM   3580  CG  TYR A 451      11.969  -1.743   1.445  1.00 93.31           C  
ATOM   3581  CD1 TYR A 451      11.250  -2.121   2.576  1.00 93.31           C  
ATOM   3582  CD2 TYR A 451      12.008  -0.393   1.115  1.00 93.31           C  
ATOM   3583  CE1 TYR A 451      10.586  -1.179   3.357  1.00 93.31           C  
ATOM   3584  CE2 TYR A 451      11.352   0.559   1.890  1.00 93.31           C  
ATOM   3585  OH  TYR A 451       9.992   1.094   3.777  1.00 93.31           O  
ATOM   3586  CZ  TYR A 451      10.648   0.156   3.008  1.00 93.31           C  
ATOM   3587  N   ALA A 452      15.242  -4.629  -0.352  1.00 90.31           N  
ATOM   3588  CA  ALA A 452      15.648  -5.984  -0.708  1.00 90.31           C  
ATOM   3589  C   ALA A 452      16.312  -6.688   0.475  1.00 90.31           C  
ATOM   3590  CB  ALA A 452      16.594  -5.961  -1.904  1.00 90.31           C  
ATOM   3591  O   ALA A 452      16.031  -7.859   0.741  1.00 90.31           O  
ATOM   3592  N   LYS A 453      17.094  -5.953   1.250  1.00 84.25           N  
ATOM   3593  CA  LYS A 453      17.828  -6.539   2.361  1.00 84.25           C  
ATOM   3594  C   LYS A 453      16.891  -7.039   3.451  1.00 84.25           C  
ATOM   3595  CB  LYS A 453      18.812  -5.523   2.947  1.00 84.25           C  
ATOM   3596  O   LYS A 453      17.203  -7.988   4.172  1.00 84.25           O  
ATOM   3597  CG  LYS A 453      19.953  -5.148   2.006  1.00 84.25           C  
ATOM   3598  CD  LYS A 453      20.891  -4.133   2.643  1.00 84.25           C  
ATOM   3599  CE  LYS A 453      22.047  -3.785   1.719  1.00 84.25           C  
ATOM   3600  NZ  LYS A 453      22.984  -2.811   2.350  1.00 84.25           N  
ATOM   3601  N   TYR A 454      15.703  -6.523   3.535  1.00 88.88           N  
ATOM   3602  CA  TYR A 454      14.781  -6.855   4.617  1.00 88.88           C  
ATOM   3603  C   TYR A 454      13.805  -7.945   4.188  1.00 88.88           C  
ATOM   3604  CB  TYR A 454      14.008  -5.613   5.070  1.00 88.88           C  
ATOM   3605  O   TYR A 454      13.250  -8.664   5.027  1.00 88.88           O  
ATOM   3606  CG  TYR A 454      14.852  -4.621   5.832  1.00 88.88           C  
ATOM   3607  CD1 TYR A 454      15.141  -4.809   7.180  1.00 88.88           C  
ATOM   3608  CD2 TYR A 454      15.359  -3.488   5.203  1.00 88.88           C  
ATOM   3609  CE1 TYR A 454      15.914  -3.895   7.887  1.00 88.88           C  
ATOM   3610  CE2 TYR A 454      16.141  -2.566   5.902  1.00 88.88           C  
ATOM   3611  OH  TYR A 454      17.172  -1.870   7.934  1.00 88.88           O  
ATOM   3612  CZ  TYR A 454      16.406  -2.779   7.242  1.00 88.88           C  
ATOM   3613  N   PHE A 455      13.641  -8.125   2.902  1.00 90.25           N  
ATOM   3614  CA  PHE A 455      12.719  -9.156   2.445  1.00 90.25           C  
ATOM   3615  C   PHE A 455      13.305 -10.547   2.666  1.00 90.25           C  
ATOM   3616  CB  PHE A 455      12.375  -8.961   0.965  1.00 90.25           C  
ATOM   3617  O   PHE A 455      12.570 -11.523   2.811  1.00 90.25           O  
ATOM   3618  CG  PHE A 455      11.594  -7.707   0.684  1.00 90.25           C  
ATOM   3619  CD1 PHE A 455      10.695  -7.207   1.620  1.00 90.25           C  
ATOM   3620  CD2 PHE A 455      11.750  -7.027  -0.517  1.00 90.25           C  
ATOM   3621  CE1 PHE A 455       9.969  -6.047   1.362  1.00 90.25           C  
ATOM   3622  CE2 PHE A 455      11.031  -5.867  -0.781  1.00 90.25           C  
ATOM   3623  CZ  PHE A 455      10.133  -5.379   0.159  1.00 90.25           C  
ATOM   3624  N   SER A 456      14.625 -10.688   2.746  1.00 82.00           N  
ATOM   3625  CA  SER A 456      15.273 -11.992   2.863  1.00 82.00           C  
ATOM   3626  C   SER A 456      15.172 -12.531   4.285  1.00 82.00           C  
ATOM   3627  CB  SER A 456      16.750 -11.898   2.449  1.00 82.00           C  
ATOM   3628  O   SER A 456      15.383 -13.727   4.516  1.00 82.00           O  
ATOM   3629  OG  SER A 456      17.500 -11.234   3.447  1.00 82.00           O  
ATOM   3630  N   THR A 457      14.602 -11.734   5.230  1.00 77.38           N  
ATOM   3631  CA  THR A 457      14.508 -12.078   6.645  1.00 77.38           C  
ATOM   3632  C   THR A 457      15.844 -12.578   7.176  1.00 77.38           C  
ATOM   3633  CB  THR A 457      13.422 -13.141   6.891  1.00 77.38           C  
ATOM   3634  O   THR A 457      16.000 -12.789   8.375  1.00 77.38           O  
ATOM   3635  CG2 THR A 457      12.047 -12.641   6.449  1.00 77.38           C  
ATOM   3636  OG1 THR A 457      13.750 -14.328   6.152  1.00 77.38           O  
ATOM   3637  N   ASP A 458      16.812 -13.039   6.254  1.00 77.38           N  
ATOM   3638  CA  ASP A 458      18.172 -13.430   6.578  1.00 77.38           C  
ATOM   3639  C   ASP A 458      19.172 -12.789   5.625  1.00 77.38           C  
ATOM   3640  CB  ASP A 458      18.312 -14.953   6.539  1.00 77.38           C  
ATOM   3641  O   ASP A 458      19.438 -13.312   4.535  1.00 77.38           O  
ATOM   3642  CG  ASP A 458      19.672 -15.438   7.012  1.00 77.38           C  
ATOM   3643  OD1 ASP A 458      20.547 -14.594   7.309  1.00 77.38           O  
ATOM   3644  OD2 ASP A 458      19.875 -16.672   7.082  1.00 77.38           O  
ATOM   3645  N   SER A 459      19.812 -11.656   6.148  1.00 71.88           N  
ATOM   3646  CA  SER A 459      20.656 -10.859   5.270  1.00 71.88           C  
ATOM   3647  C   SER A 459      22.016 -11.523   5.051  1.00 71.88           C  
ATOM   3648  CB  SER A 459      20.859  -9.453   5.848  1.00 71.88           C  
ATOM   3649  O   SER A 459      22.719 -11.219   4.082  1.00 71.88           O  
ATOM   3650  OG  SER A 459      21.359  -9.523   7.172  1.00 71.88           O  
ATOM   3651  N   SER A 460      22.375 -12.531   5.898  1.00 73.31           N  
ATOM   3652  CA  SER A 460      23.672 -13.180   5.801  1.00 73.31           C  
ATOM   3653  C   SER A 460      23.812 -13.953   4.500  1.00 73.31           C  
ATOM   3654  CB  SER A 460      23.891 -14.109   6.992  1.00 73.31           C  
ATOM   3655  O   SER A 460      24.922 -14.148   3.994  1.00 73.31           O  
ATOM   3656  OG  SER A 460      22.953 -15.164   6.988  1.00 73.31           O  
ATOM   3657  N   HIS A 461      22.734 -14.289   3.836  1.00 70.94           N  
ATOM   3658  CA  HIS A 461      22.781 -15.109   2.635  1.00 70.94           C  
ATOM   3659  C   HIS A 461      22.250 -14.359   1.424  1.00 70.94           C  
ATOM   3660  CB  HIS A 461      22.000 -16.406   2.836  1.00 70.94           C  
ATOM   3661  O   HIS A 461      22.047 -14.945   0.357  1.00 70.94           O  
ATOM   3662  CG  HIS A 461      22.594 -17.328   3.859  1.00 70.94           C  
ATOM   3663  CD2 HIS A 461      22.188 -17.656   5.102  1.00 70.94           C  
ATOM   3664  ND1 HIS A 461      23.781 -18.000   3.646  1.00 70.94           N  
ATOM   3665  CE1 HIS A 461      24.062 -18.734   4.719  1.00 70.94           C  
ATOM   3666  NE2 HIS A 461      23.109 -18.531   5.617  1.00 70.94           N  
ATOM   3667  N   TYR A 462      21.922 -13.117   1.631  1.00 76.81           N  
ATOM   3668  CA  TYR A 462      21.438 -12.289   0.526  1.00 76.81           C  
ATOM   3669  C   TYR A 462      22.609 -11.766  -0.301  1.00 76.81           C  
ATOM   3670  CB  TYR A 462      20.609 -11.117   1.052  1.00 76.81           C  
ATOM   3671  O   TYR A 462      23.422 -10.984   0.194  1.00 76.81           O  
ATOM   3672  CG  TYR A 462      20.000 -10.266  -0.038  1.00 76.81           C  
ATOM   3673  CD1 TYR A 462      20.609  -9.070  -0.429  1.00 76.81           C  
ATOM   3674  CD2 TYR A 462      18.828 -10.648  -0.677  1.00 76.81           C  
ATOM   3675  CE1 TYR A 462      20.047  -8.281  -1.432  1.00 76.81           C  
ATOM   3676  CE2 TYR A 462      18.266  -9.867  -1.681  1.00 76.81           C  
ATOM   3677  OH  TYR A 462      18.328  -7.906  -3.043  1.00 76.81           O  
ATOM   3678  CZ  TYR A 462      18.891  -8.688  -2.051  1.00 76.81           C  
ATOM   3679  N   SER A 463      22.781 -12.188  -1.583  1.00 75.94           N  
ATOM   3680  CA  SER A 463      23.984 -11.812  -2.322  1.00 75.94           C  
ATOM   3681  C   SER A 463      23.641 -11.312  -3.721  1.00 75.94           C  
ATOM   3682  CB  SER A 463      24.953 -12.992  -2.420  1.00 75.94           C  
ATOM   3683  O   SER A 463      24.516 -11.094  -4.547  1.00 75.94           O  
ATOM   3684  OG  SER A 463      24.344 -14.094  -3.076  1.00 75.94           O  
ATOM   3685  N   PHE A 464      22.344 -11.094  -3.980  1.00 82.00           N  
ATOM   3686  CA  PHE A 464      22.016 -10.695  -5.348  1.00 82.00           C  
ATOM   3687  C   PHE A 464      21.672  -9.219  -5.410  1.00 82.00           C  
ATOM   3688  CB  PHE A 464      20.859 -11.539  -5.895  1.00 82.00           C  
ATOM   3689  O   PHE A 464      21.156  -8.656  -4.438  1.00 82.00           O  
ATOM   3690  CG  PHE A 464      19.750 -11.750  -4.906  1.00 82.00           C  
ATOM   3691  CD1 PHE A 464      19.734 -12.867  -4.078  1.00 82.00           C  
ATOM   3692  CD2 PHE A 464      18.719 -10.836  -4.805  1.00 82.00           C  
ATOM   3693  CE1 PHE A 464      18.703 -13.062  -3.160  1.00 82.00           C  
ATOM   3694  CE2 PHE A 464      17.672 -11.023  -3.891  1.00 82.00           C  
ATOM   3695  CZ  PHE A 464      17.672 -12.141  -3.070  1.00 82.00           C  
ATOM   3696  N   ASN A 465      22.125  -8.508  -6.457  1.00 84.00           N  
ATOM   3697  CA  ASN A 465      21.781  -7.117  -6.742  1.00 84.00           C  
ATOM   3698  C   ASN A 465      21.000  -6.992  -8.047  1.00 84.00           C  
ATOM   3699  CB  ASN A 465      23.047  -6.250  -6.785  1.00 84.00           C  
ATOM   3700  O   ASN A 465      21.594  -6.977  -9.133  1.00 84.00           O  
ATOM   3701  CG  ASN A 465      22.719  -4.770  -6.883  1.00 84.00           C  
ATOM   3702  ND2 ASN A 465      23.766  -3.941  -6.879  1.00 84.00           N  
ATOM   3703  OD1 ASN A 465      21.562  -4.375  -6.957  1.00 84.00           O  
ATOM   3704  N   LEU A 466      19.688  -6.891  -7.871  1.00 88.88           N  
ATOM   3705  CA  LEU A 466      18.844  -6.906  -9.070  1.00 88.88           C  
ATOM   3706  C   LEU A 466      18.344  -5.504  -9.398  1.00 88.88           C  
ATOM   3707  CB  LEU A 466      17.672  -7.855  -8.891  1.00 88.88           C  
ATOM   3708  O   LEU A 466      17.609  -5.316 -10.375  1.00 88.88           O  
ATOM   3709  CG  LEU A 466      18.000  -9.336  -8.719  1.00 88.88           C  
ATOM   3710  CD1 LEU A 466      16.734 -10.148  -8.477  1.00 88.88           C  
ATOM   3711  CD2 LEU A 466      18.750  -9.859  -9.938  1.00 88.88           C  
ATOM   3712  N   GLY A 467      18.812  -4.527  -8.594  1.00 91.38           N  
ATOM   3713  CA  GLY A 467      18.328  -3.166  -8.805  1.00 91.38           C  
ATOM   3714  C   GLY A 467      17.172  -2.797  -7.902  1.00 91.38           C  
ATOM   3715  O   GLY A 467      17.062  -3.291  -6.777  1.00 91.38           O  
ATOM   3716  N   ALA A 468      16.312  -1.878  -8.422  1.00 95.75           N  
ATOM   3717  CA  ALA A 468      15.203  -1.366  -7.629  1.00 95.75           C  
ATOM   3718  C   ALA A 468      14.172  -2.461  -7.359  1.00 95.75           C  
ATOM   3719  CB  ALA A 468      14.547  -0.184  -8.336  1.00 95.75           C  
ATOM   3720  O   ALA A 468      13.812  -3.219  -8.258  1.00 95.75           O  
ATOM   3721  N   THR A 469      13.711  -2.533  -6.125  1.00 95.31           N  
ATOM   3722  CA  THR A 469      12.766  -3.564  -5.699  1.00 95.31           C  
ATOM   3723  C   THR A 469      11.531  -2.938  -5.059  1.00 95.31           C  
ATOM   3724  CB  THR A 469      13.422  -4.547  -4.711  1.00 95.31           C  
ATOM   3725  O   THR A 469      11.398  -1.712  -5.016  1.00 95.31           O  
ATOM   3726  CG2 THR A 469      13.805  -3.844  -3.412  1.00 95.31           C  
ATOM   3727  OG1 THR A 469      12.500  -5.602  -4.414  1.00 95.31           O  
ATOM   3728  N   HIS A 470      10.609  -3.883  -4.656  1.00 97.38           N  
ATOM   3729  CA  HIS A 470       9.336  -3.502  -4.055  1.00 97.38           C  
ATOM   3730  C   HIS A 470       9.539  -2.525  -2.902  1.00 97.38           C  
ATOM   3731  CB  HIS A 470       8.578  -4.738  -3.568  1.00 97.38           C  
ATOM   3732  O   HIS A 470      10.359  -2.770  -2.016  1.00 97.38           O  
ATOM   3733  CG  HIS A 470       7.133  -4.484  -3.281  1.00 97.38           C  
ATOM   3734  CD2 HIS A 470       6.438  -4.504  -2.119  1.00 97.38           C  
ATOM   3735  ND1 HIS A 470       6.223  -4.168  -4.266  1.00 97.38           N  
ATOM   3736  CE1 HIS A 470       5.027  -4.004  -3.721  1.00 97.38           C  
ATOM   3737  NE2 HIS A 470       5.133  -4.199  -2.418  1.00 97.38           N  
ATOM   3738  N   CYS A 471       8.969  -1.218  -2.951  1.00 97.00           N  
ATOM   3739  CA  CYS A 471       8.898  -0.196  -1.912  1.00 97.00           C  
ATOM   3740  C   CYS A 471      10.086   0.753  -2.000  1.00 97.00           C  
ATOM   3741  CB  CYS A 471       8.852  -0.841  -0.527  1.00 97.00           C  
ATOM   3742  O   CYS A 471      10.156   1.739  -1.265  1.00 97.00           O  
ATOM   3743  SG  CYS A 471       7.270  -1.619  -0.140  1.00 97.00           S  
ATOM   3744  N   ASP A 472      11.031   0.487  -2.928  1.00 97.50           N  
ATOM   3745  CA  ASP A 472      12.219   1.339  -2.963  1.00 97.50           C  
ATOM   3746  C   ASP A 472      11.852   2.773  -3.332  1.00 97.50           C  
ATOM   3747  CB  ASP A 472      13.242   0.787  -3.951  1.00 97.50           C  
ATOM   3748  O   ASP A 472      12.516   3.719  -2.910  1.00 97.50           O  
ATOM   3749  CG  ASP A 472      14.109  -0.312  -3.357  1.00 97.50           C  
ATOM   3750  OD1 ASP A 472      13.922  -0.659  -2.170  1.00 97.50           O  
ATOM   3751  OD2 ASP A 472      14.984  -0.834  -4.082  1.00 97.50           O  
ATOM   3752  N   ASP A 473      10.867   2.961  -4.129  1.00 97.56           N  
ATOM   3753  CA  ASP A 473      10.508   4.332  -4.477  1.00 97.56           C  
ATOM   3754  C   ASP A 473       9.969   5.082  -3.262  1.00 97.56           C  
ATOM   3755  CB  ASP A 473       9.477   4.352  -5.605  1.00 97.56           C  
ATOM   3756  O   ASP A 473      10.094   6.309  -3.174  1.00 97.56           O  
ATOM   3757  CG  ASP A 473       8.328   3.389  -5.375  1.00 97.56           C  
ATOM   3758  OD1 ASP A 473       8.344   2.646  -4.367  1.00 97.56           O  
ATOM   3759  OD2 ASP A 473       7.395   3.369  -6.207  1.00 97.56           O  
ATOM   3760  N   LEU A 474       9.438   4.418  -2.270  1.00 97.19           N  
ATOM   3761  CA  LEU A 474       8.922   5.027  -1.046  1.00 97.19           C  
ATOM   3762  C   LEU A 474      10.039   5.684  -0.250  1.00 97.19           C  
ATOM   3763  CB  LEU A 474       8.211   3.977  -0.184  1.00 97.19           C  
ATOM   3764  O   LEU A 474       9.812   6.652   0.475  1.00 97.19           O  
ATOM   3765  CG  LEU A 474       7.336   4.508   0.949  1.00 97.19           C  
ATOM   3766  CD1 LEU A 474       6.211   5.371   0.388  1.00 97.19           C  
ATOM   3767  CD2 LEU A 474       6.773   3.357   1.775  1.00 97.19           C  
ATOM   3768  N   LEU A 475      11.297   5.207  -0.425  1.00 97.56           N  
ATOM   3769  CA  LEU A 475      12.445   5.703   0.328  1.00 97.56           C  
ATOM   3770  C   LEU A 475      12.742   7.160  -0.024  1.00 97.56           C  
ATOM   3771  CB  LEU A 475      13.680   4.844   0.053  1.00 97.56           C  
ATOM   3772  O   LEU A 475      13.445   7.848   0.711  1.00 97.56           O  
ATOM   3773  CG  LEU A 475      13.625   3.396   0.547  1.00 97.56           C  
ATOM   3774  CD1 LEU A 475      14.836   2.615   0.047  1.00 97.56           C  
ATOM   3775  CD2 LEU A 475      13.547   3.354   2.070  1.00 97.56           C  
ATOM   3776  N   TYR A 476      12.156   7.578  -1.094  1.00 98.31           N  
ATOM   3777  CA  TYR A 476      12.461   8.930  -1.558  1.00 98.31           C  
ATOM   3778  C   TYR A 476      11.289   9.867  -1.297  1.00 98.31           C  
ATOM   3779  CB  TYR A 476      12.797   8.914  -3.051  1.00 98.31           C  
ATOM   3780  O   TYR A 476      11.344  11.047  -1.651  1.00 98.31           O  
ATOM   3781  CG  TYR A 476      14.016   8.094  -3.391  1.00 98.31           C  
ATOM   3782  CD1 TYR A 476      15.289   8.672  -3.414  1.00 98.31           C  
ATOM   3783  CD2 TYR A 476      13.906   6.742  -3.691  1.00 98.31           C  
ATOM   3784  CE1 TYR A 476      16.422   7.918  -3.729  1.00 98.31           C  
ATOM   3785  CE2 TYR A 476      15.023   5.980  -4.008  1.00 98.31           C  
ATOM   3786  OH  TYR A 476      17.391   5.824  -4.336  1.00 98.31           O  
ATOM   3787  CZ  TYR A 476      16.281   6.574  -4.023  1.00 98.31           C  
ATOM   3788  N   GLN A 477      10.227   9.336  -0.731  1.00 98.06           N  
ATOM   3789  CA  GLN A 477       9.062  10.141  -0.365  1.00 98.06           C  
ATOM   3790  C   GLN A 477       8.953  10.289   1.149  1.00 98.06           C  
ATOM   3791  CB  GLN A 477       7.785   9.516  -0.926  1.00 98.06           C  
ATOM   3792  O   GLN A 477       8.562  11.344   1.646  1.00 98.06           O  
ATOM   3793  CG  GLN A 477       7.746   9.453  -2.447  1.00 98.06           C  
ATOM   3794  CD  GLN A 477       6.578   8.641  -2.973  1.00 98.06           C  
ATOM   3795  NE2 GLN A 477       6.879   7.605  -3.752  1.00 98.06           N  
ATOM   3796  OE1 GLN A 477       5.418   8.930  -2.678  1.00 98.06           O  
ATOM   3797  N   PHE A 478       9.289   9.219   1.842  1.00 98.19           N  
ATOM   3798  CA  PHE A 478       9.164   9.203   3.293  1.00 98.19           C  
ATOM   3799  C   PHE A 478      10.508   8.898   3.951  1.00 98.19           C  
ATOM   3800  CB  PHE A 478       8.117   8.180   3.734  1.00 98.19           C  
ATOM   3801  O   PHE A 478      11.312   8.141   3.404  1.00 98.19           O  
ATOM   3802  CG  PHE A 478       6.703   8.562   3.373  1.00 98.19           C  
ATOM   3803  CD1 PHE A 478       6.016   9.516   4.109  1.00 98.19           C  
ATOM   3804  CD2 PHE A 478       6.066   7.969   2.291  1.00 98.19           C  
ATOM   3805  CE1 PHE A 478       4.711   9.875   3.777  1.00 98.19           C  
ATOM   3806  CE2 PHE A 478       4.762   8.320   1.953  1.00 98.19           C  
ATOM   3807  CZ  PHE A 478       4.086   9.273   2.697  1.00 98.19           C  
ATOM   3808  N   ARG A 479      10.672   9.594   5.062  1.00 97.56           N  
ATOM   3809  CA  ARG A 479      11.695   9.117   5.992  1.00 97.56           C  
ATOM   3810  C   ARG A 479      11.242   7.852   6.707  1.00 97.56           C  
ATOM   3811  CB  ARG A 479      12.039  10.203   7.012  1.00 97.56           C  
ATOM   3812  O   ARG A 479      10.188   7.836   7.352  1.00 97.56           O  
ATOM   3813  CG  ARG A 479      13.195   9.844   7.930  1.00 97.56           C  
ATOM   3814  CD  ARG A 479      13.492  10.961   8.922  1.00 97.56           C  
ATOM   3815  NE  ARG A 479      14.539  10.578   9.867  1.00 97.56           N  
ATOM   3816  NH1 ARG A 479      13.117  10.281  11.656  1.00 97.56           N  
ATOM   3817  NH2 ARG A 479      15.367   9.930  11.906  1.00 97.56           N  
ATOM   3818  CZ  ARG A 479      14.336  10.266  11.141  1.00 97.56           C  
ATOM   3819  N   THR A 480      12.078   6.766   6.730  1.00 97.25           N  
ATOM   3820  CA  THR A 480      11.727   5.473   7.309  1.00 97.25           C  
ATOM   3821  C   THR A 480      12.789   5.012   8.305  1.00 97.25           C  
ATOM   3822  CB  THR A 480      11.547   4.406   6.215  1.00 97.25           C  
ATOM   3823  O   THR A 480      13.508   4.043   8.047  1.00 97.25           O  
ATOM   3824  CG2 THR A 480      11.055   3.090   6.805  1.00 97.25           C  
ATOM   3825  OG1 THR A 480      10.586   4.871   5.254  1.00 97.25           O  
ATOM   3826  N   PRO A 481      12.805   5.586   9.422  1.00 97.38           N  
ATOM   3827  CA  PRO A 481      13.914   5.414  10.359  1.00 97.38           C  
ATOM   3828  C   PRO A 481      13.898   4.051  11.055  1.00 97.38           C  
ATOM   3829  CB  PRO A 481      13.703   6.539  11.375  1.00 97.38           C  
ATOM   3830  O   PRO A 481      14.914   3.623  11.609  1.00 97.38           O  
ATOM   3831  CG  PRO A 481      12.242   6.848  11.297  1.00 97.38           C  
ATOM   3832  CD  PRO A 481      11.797   6.699   9.875  1.00 97.38           C  
ATOM   3833  N   GLU A 482      12.789   3.416  11.062  1.00 95.38           N  
ATOM   3834  CA  GLU A 482      12.750   2.094  11.680  1.00 95.38           C  
ATOM   3835  C   GLU A 482      13.602   1.097  10.906  1.00 95.38           C  
ATOM   3836  CB  GLU A 482      11.305   1.589  11.781  1.00 95.38           C  
ATOM   3837  O   GLU A 482      14.109   0.131  11.477  1.00 95.38           O  
ATOM   3838  CG  GLU A 482      11.148   0.348  12.648  1.00 95.38           C  
ATOM   3839  CD  GLU A 482       9.703   0.058  13.023  1.00 95.38           C  
ATOM   3840  OE1 GLU A 482       9.406  -1.078  13.461  1.00 95.38           O  
ATOM   3841  OE2 GLU A 482       8.867   0.975  12.883  1.00 95.38           O  
ATOM   3842  N   LEU A 483      13.828   1.397   9.625  1.00 94.38           N  
ATOM   3843  CA  LEU A 483      14.516   0.400   8.812  1.00 94.38           C  
ATOM   3844  C   LEU A 483      15.805   0.970   8.227  1.00 94.38           C  
ATOM   3845  CB  LEU A 483      13.602  -0.093   7.688  1.00 94.38           C  
ATOM   3846  O   LEU A 483      16.781   0.241   8.039  1.00 94.38           O  
ATOM   3847  CG  LEU A 483      12.312  -0.792   8.117  1.00 94.38           C  
ATOM   3848  CD1 LEU A 483      11.484  -1.177   6.895  1.00 94.38           C  
ATOM   3849  CD2 LEU A 483      12.625  -2.020   8.961  1.00 94.38           C  
ATOM   3850  N   PHE A 484      15.805   2.211   8.039  1.00 96.00           N  
ATOM   3851  CA  PHE A 484      16.938   2.746   7.297  1.00 96.00           C  
ATOM   3852  C   PHE A 484      17.469   4.016   7.953  1.00 96.00           C  
ATOM   3853  CB  PHE A 484      16.547   3.029   5.844  1.00 96.00           C  
ATOM   3854  O   PHE A 484      16.719   4.730   8.625  1.00 96.00           O  
ATOM   3855  CG  PHE A 484      16.000   1.829   5.113  1.00 96.00           C  
ATOM   3856  CD1 PHE A 484      16.844   0.800   4.719  1.00 96.00           C  
ATOM   3857  CD2 PHE A 484      14.648   1.730   4.828  1.00 96.00           C  
ATOM   3858  CE1 PHE A 484      16.344  -0.312   4.043  1.00 96.00           C  
ATOM   3859  CE2 PHE A 484      14.141   0.622   4.156  1.00 96.00           C  
ATOM   3860  CZ  PHE A 484      14.992  -0.398   3.764  1.00 96.00           C  
ATOM   3861  N   SER A 485      18.703   4.238   7.738  1.00 95.50           N  
ATOM   3862  CA  SER A 485      19.266   5.555   8.039  1.00 95.50           C  
ATOM   3863  C   SER A 485      18.766   6.602   7.047  1.00 95.50           C  
ATOM   3864  CB  SER A 485      20.797   5.512   8.031  1.00 95.50           C  
ATOM   3865  O   SER A 485      18.281   6.262   5.965  1.00 95.50           O  
ATOM   3866  OG  SER A 485      21.266   5.047   6.781  1.00 95.50           O  
ATOM   3867  N   ASP A 486      18.922   7.859   7.461  1.00 95.38           N  
ATOM   3868  CA  ASP A 486      18.531   8.945   6.566  1.00 95.38           C  
ATOM   3869  C   ASP A 486      19.391   8.953   5.301  1.00 95.38           C  
ATOM   3870  CB  ASP A 486      18.641  10.289   7.281  1.00 95.38           C  
ATOM   3871  O   ASP A 486      20.562   8.547   5.332  1.00 95.38           O  
ATOM   3872  CG  ASP A 486      17.578  10.484   8.344  1.00 95.38           C  
ATOM   3873  OD1 ASP A 486      16.625   9.672   8.414  1.00 95.38           O  
ATOM   3874  OD2 ASP A 486      17.688  11.453   9.125  1.00 95.38           O  
ATOM   3875  N   LEU A 487      18.766   9.398   4.188  1.00 96.50           N  
ATOM   3876  CA  LEU A 487      19.500   9.555   2.945  1.00 96.50           C  
ATOM   3877  C   LEU A 487      20.688  10.500   3.137  1.00 96.50           C  
ATOM   3878  CB  LEU A 487      18.594  10.078   1.834  1.00 96.50           C  
ATOM   3879  O   LEU A 487      20.516  11.641   3.578  1.00 96.50           O  
ATOM   3880  CG  LEU A 487      17.391   9.211   1.485  1.00 96.50           C  
ATOM   3881  CD1 LEU A 487      16.547   9.883   0.402  1.00 96.50           C  
ATOM   3882  CD2 LEU A 487      17.828   7.824   1.040  1.00 96.50           C  
ATOM   3883  N   SER A 488      21.875  10.016   2.781  1.00 95.31           N  
ATOM   3884  CA  SER A 488      23.062  10.844   3.020  1.00 95.31           C  
ATOM   3885  C   SER A 488      23.797  11.141   1.718  1.00 95.31           C  
ATOM   3886  CB  SER A 488      24.000  10.148   4.000  1.00 95.31           C  
ATOM   3887  O   SER A 488      24.547  12.109   1.638  1.00 95.31           O  
ATOM   3888  OG  SER A 488      24.406   8.883   3.506  1.00 95.31           O  
ATOM   3889  N   LYS A 489      23.516  10.297   0.680  1.00 97.88           N  
ATOM   3890  CA  LYS A 489      24.172  10.516  -0.607  1.00 97.88           C  
ATOM   3891  C   LYS A 489      23.500  11.641  -1.384  1.00 97.88           C  
ATOM   3892  CB  LYS A 489      24.172   9.234  -1.437  1.00 97.88           C  
ATOM   3893  O   LYS A 489      22.266  11.711  -1.443  1.00 97.88           O  
ATOM   3894  CG  LYS A 489      24.828   8.047  -0.748  1.00 97.88           C  
ATOM   3895  CD  LYS A 489      26.312   8.305  -0.490  1.00 97.88           C  
ATOM   3896  CE  LYS A 489      26.969   7.117   0.188  1.00 97.88           C  
ATOM   3897  NZ  LYS A 489      28.406   7.391   0.497  1.00 97.88           N  
ATOM   3898  N   ARG A 490      24.359  12.539  -1.955  1.00 97.69           N  
ATOM   3899  CA  ARG A 490      23.875  13.727  -2.646  1.00 97.69           C  
ATOM   3900  C   ARG A 490      22.844  13.367  -3.719  1.00 97.69           C  
ATOM   3901  CB  ARG A 490      25.047  14.492  -3.273  1.00 97.69           C  
ATOM   3902  O   ARG A 490      21.781  13.984  -3.805  1.00 97.69           O  
ATOM   3903  CG  ARG A 490      24.609  15.719  -4.066  1.00 97.69           C  
ATOM   3904  CD  ARG A 490      25.797  16.641  -4.344  1.00 97.69           C  
ATOM   3905  NE  ARG A 490      25.391  17.828  -5.109  1.00 97.69           N  
ATOM   3906  NH1 ARG A 490      27.531  18.672  -5.340  1.00 97.69           N  
ATOM   3907  NH2 ARG A 490      25.734  19.781  -6.246  1.00 97.69           N  
ATOM   3908  CZ  ARG A 490      26.219  18.750  -5.562  1.00 97.69           C  
ATOM   3909  N   HIS A 491      23.109  12.398  -4.562  1.00 98.25           N  
ATOM   3910  CA  HIS A 491      22.234  12.031  -5.664  1.00 98.25           C  
ATOM   3911  C   HIS A 491      20.922  11.438  -5.148  1.00 98.25           C  
ATOM   3912  CB  HIS A 491      22.922  11.047  -6.605  1.00 98.25           C  
ATOM   3913  O   HIS A 491      19.859  11.625  -5.754  1.00 98.25           O  
ATOM   3914  CG  HIS A 491      24.047  11.648  -7.391  1.00 98.25           C  
ATOM   3915  CD2 HIS A 491      25.312  11.234  -7.578  1.00 98.25           C  
ATOM   3916  ND1 HIS A 491      23.906  12.820  -8.094  1.00 98.25           N  
ATOM   3917  CE1 HIS A 491      25.047  13.109  -8.688  1.00 98.25           C  
ATOM   3918  NE2 HIS A 491      25.922  12.164  -8.383  1.00 98.25           N  
ATOM   3919  N   ASP A 492      20.906  10.766  -4.035  1.00 98.12           N  
ATOM   3920  CA  ASP A 492      19.688  10.273  -3.426  1.00 98.12           C  
ATOM   3921  C   ASP A 492      18.812  11.430  -2.922  1.00 98.12           C  
ATOM   3922  CB  ASP A 492      20.000   9.312  -2.275  1.00 98.12           C  
ATOM   3923  O   ASP A 492      17.609  11.445  -3.139  1.00 98.12           O  
ATOM   3924  CG  ASP A 492      20.391   7.926  -2.750  1.00 98.12           C  
ATOM   3925  OD1 ASP A 492      20.250   7.629  -3.957  1.00 98.12           O  
ATOM   3926  OD2 ASP A 492      20.844   7.121  -1.912  1.00 98.12           O  
ATOM   3927  N   VAL A 493      19.453  12.367  -2.262  1.00 97.75           N  
ATOM   3928  CA  VAL A 493      18.750  13.531  -1.747  1.00 97.75           C  
ATOM   3929  C   VAL A 493      18.141  14.336  -2.904  1.00 97.75           C  
ATOM   3930  CB  VAL A 493      19.672  14.438  -0.903  1.00 97.75           C  
ATOM   3931  O   VAL A 493      17.000  14.781  -2.834  1.00 97.75           O  
ATOM   3932  CG1 VAL A 493      18.969  15.734  -0.515  1.00 97.75           C  
ATOM   3933  CG2 VAL A 493      20.156  13.688   0.342  1.00 97.75           C  
ATOM   3934  N   ASP A 494      18.938  14.453  -4.004  1.00 97.31           N  
ATOM   3935  CA  ASP A 494      18.453  15.148  -5.191  1.00 97.31           C  
ATOM   3936  C   ASP A 494      17.234  14.438  -5.785  1.00 97.31           C  
ATOM   3937  CB  ASP A 494      19.562  15.258  -6.242  1.00 97.31           C  
ATOM   3938  O   ASP A 494      16.250  15.078  -6.129  1.00 97.31           O  
ATOM   3939  CG  ASP A 494      20.656  16.234  -5.852  1.00 97.31           C  
ATOM   3940  OD1 ASP A 494      20.453  17.016  -4.895  1.00 97.31           O  
ATOM   3941  OD2 ASP A 494      21.719  16.234  -6.512  1.00 97.31           O  
ATOM   3942  N   LEU A 495      17.344  13.141  -5.902  1.00 98.06           N  
ATOM   3943  CA  LEU A 495      16.219  12.375  -6.441  1.00 98.06           C  
ATOM   3944  C   LEU A 495      14.977  12.547  -5.574  1.00 98.06           C  
ATOM   3945  CB  LEU A 495      16.578  10.891  -6.543  1.00 98.06           C  
ATOM   3946  O   LEU A 495      13.883  12.758  -6.094  1.00 98.06           O  
ATOM   3947  CG  LEU A 495      15.461   9.945  -6.965  1.00 98.06           C  
ATOM   3948  CD1 LEU A 495      14.961  10.312  -8.359  1.00 98.06           C  
ATOM   3949  CD2 LEU A 495      15.930   8.500  -6.922  1.00 98.06           C  
ATOM   3950  N   SER A 496      15.164  12.438  -4.230  1.00 98.19           N  
ATOM   3951  CA  SER A 496      14.039  12.633  -3.322  1.00 98.19           C  
ATOM   3952  C   SER A 496      13.359  13.977  -3.566  1.00 98.19           C  
ATOM   3953  CB  SER A 496      14.500  12.547  -1.867  1.00 98.19           C  
ATOM   3954  O   SER A 496      12.133  14.055  -3.643  1.00 98.19           O  
ATOM   3955  OG  SER A 496      13.414  12.742  -0.979  1.00 98.19           O  
ATOM   3956  N   GLY A 497      14.156  15.055  -3.713  1.00 97.38           N  
ATOM   3957  CA  GLY A 497      13.617  16.375  -3.990  1.00 97.38           C  
ATOM   3958  C   GLY A 497      12.836  16.438  -5.289  1.00 97.38           C  
ATOM   3959  O   GLY A 497      11.734  17.000  -5.328  1.00 97.38           O  
ATOM   3960  N   ILE A 498      13.391  15.867  -6.387  1.00 96.88           N  
ATOM   3961  CA  ILE A 498      12.742  15.891  -7.695  1.00 96.88           C  
ATOM   3962  C   ILE A 498      11.438  15.102  -7.645  1.00 96.88           C  
ATOM   3963  CB  ILE A 498      13.672  15.320  -8.789  1.00 96.88           C  
ATOM   3964  O   ILE A 498      10.398  15.570  -8.109  1.00 96.88           O  
ATOM   3965  CG1 ILE A 498      14.883  16.250  -9.000  1.00 96.88           C  
ATOM   3966  CG2 ILE A 498      12.906  15.125 -10.102  1.00 96.88           C  
ATOM   3967  CD1 ILE A 498      16.000  15.625  -9.828  1.00 96.88           C  
ATOM   3968  N   MET A 499      11.453  13.922  -7.012  1.00 97.56           N  
ATOM   3969  CA  MET A 499      10.266  13.078  -6.922  1.00 97.56           C  
ATOM   3970  C   MET A 499       9.164  13.773  -6.125  1.00 97.56           C  
ATOM   3971  CB  MET A 499      10.609  11.734  -6.285  1.00 97.56           C  
ATOM   3972  O   MET A 499       8.008  13.773  -6.535  1.00 97.56           O  
ATOM   3973  CG  MET A 499      11.328  10.773  -7.223  1.00 97.56           C  
ATOM   3974  SD  MET A 499      11.578   9.117  -6.473  1.00 97.56           S  
ATOM   3975  CE  MET A 499       9.867   8.523  -6.422  1.00 97.56           C  
ATOM   3976  N   LEU A 500       9.461  14.375  -5.000  1.00 97.69           N  
ATOM   3977  CA  LEU A 500       8.469  15.047  -4.168  1.00 97.69           C  
ATOM   3978  C   LEU A 500       7.891  16.266  -4.883  1.00 97.69           C  
ATOM   3979  CB  LEU A 500       9.094  15.477  -2.834  1.00 97.69           C  
ATOM   3980  O   LEU A 500       6.707  16.578  -4.730  1.00 97.69           O  
ATOM   3981  CG  LEU A 500       9.289  14.375  -1.792  1.00 97.69           C  
ATOM   3982  CD1 LEU A 500      10.141  14.883  -0.633  1.00 97.69           C  
ATOM   3983  CD2 LEU A 500       7.938  13.875  -1.290  1.00 97.69           C  
ATOM   3984  N   LYS A 501       8.672  16.922  -5.715  1.00 96.38           N  
ATOM   3985  CA  LYS A 501       8.148  18.016  -6.527  1.00 96.38           C  
ATOM   3986  C   LYS A 501       7.129  17.500  -7.543  1.00 96.38           C  
ATOM   3987  CB  LYS A 501       9.281  18.734  -7.246  1.00 96.38           C  
ATOM   3988  O   LYS A 501       6.062  18.094  -7.711  1.00 96.38           O  
ATOM   3989  CG  LYS A 501      10.078  19.672  -6.352  1.00 96.38           C  
ATOM   3990  CD  LYS A 501      11.188  20.391  -7.125  1.00 96.38           C  
ATOM   3991  CE  LYS A 501      11.930  21.391  -6.254  1.00 96.38           C  
ATOM   3992  NZ  LYS A 501      12.984  22.109  -7.020  1.00 96.38           N  
ATOM   3993  N   LEU A 502       7.477  16.375  -8.195  1.00 97.06           N  
ATOM   3994  CA  LEU A 502       6.562  15.805  -9.172  1.00 97.06           C  
ATOM   3995  C   LEU A 502       5.273  15.344  -8.508  1.00 97.06           C  
ATOM   3996  CB  LEU A 502       7.227  14.625  -9.898  1.00 97.06           C  
ATOM   3997  O   LEU A 502       4.176  15.656  -8.984  1.00 97.06           O  
ATOM   3998  CG  LEU A 502       8.336  14.977 -10.883  1.00 97.06           C  
ATOM   3999  CD1 LEU A 502       9.109  13.727 -11.281  1.00 97.06           C  
ATOM   4000  CD2 LEU A 502       7.766  15.672 -12.117  1.00 97.06           C  
ATOM   4001  N   TRP A 503       5.367  14.688  -7.426  1.00 97.94           N  
ATOM   4002  CA  TRP A 503       4.203  14.141  -6.738  1.00 97.94           C  
ATOM   4003  C   TRP A 503       3.336  15.250  -6.168  1.00 97.94           C  
ATOM   4004  CB  TRP A 503       4.641  13.188  -5.617  1.00 97.94           C  
ATOM   4005  O   TRP A 503       2.109  15.211  -6.281  1.00 97.94           O  
ATOM   4006  CG  TRP A 503       4.617  11.742  -6.004  1.00 97.94           C  
ATOM   4007  CD1 TRP A 503       3.867  10.750  -5.434  1.00 97.94           C  
ATOM   4008  CD2 TRP A 503       5.383  11.117  -7.039  1.00 97.94           C  
ATOM   4009  CE2 TRP A 503       5.047   9.750  -7.047  1.00 97.94           C  
ATOM   4010  CE3 TRP A 503       6.320  11.594  -7.965  1.00 97.94           C  
ATOM   4011  NE1 TRP A 503       4.121   9.547  -6.059  1.00 97.94           N  
ATOM   4012  CH2 TRP A 503       6.535   9.336  -8.836  1.00 97.94           C  
ATOM   4013  CZ2 TRP A 503       5.617   8.844  -7.945  1.00 97.94           C  
ATOM   4014  CZ3 TRP A 503       6.887  10.695  -8.859  1.00 97.94           C  
ATOM   4015  N   THR A 504       3.977  16.234  -5.531  1.00 97.25           N  
ATOM   4016  CA  THR A 504       3.193  17.297  -4.910  1.00 97.25           C  
ATOM   4017  C   THR A 504       2.617  18.234  -5.973  1.00 97.25           C  
ATOM   4018  CB  THR A 504       4.043  18.109  -3.916  1.00 97.25           C  
ATOM   4019  O   THR A 504       1.521  18.766  -5.801  1.00 97.25           O  
ATOM   4020  CG2 THR A 504       4.484  17.250  -2.738  1.00 97.25           C  
ATOM   4021  OG1 THR A 504       5.207  18.609  -4.586  1.00 97.25           O  
ATOM   4022  N   ASN A 505       3.252  18.359  -7.102  1.00 95.88           N  
ATOM   4023  CA  ASN A 505       2.650  19.109  -8.203  1.00 95.88           C  
ATOM   4024  C   ASN A 505       1.405  18.406  -8.742  1.00 95.88           C  
ATOM   4025  CB  ASN A 505       3.668  19.328  -9.320  1.00 95.88           C  
ATOM   4026  O   ASN A 505       0.419  19.062  -9.078  1.00 95.88           O  
ATOM   4027  CG  ASN A 505       4.648  20.438  -9.016  1.00 95.88           C  
ATOM   4028  ND2 ASN A 505       5.797  20.422  -9.680  1.00 95.88           N  
ATOM   4029  OD1 ASN A 505       4.375  21.312  -8.188  1.00 95.88           O  
ATOM   4030  N   PHE A 506       1.562  17.172  -8.875  1.00 97.31           N  
ATOM   4031  CA  PHE A 506       0.385  16.391  -9.250  1.00 97.31           C  
ATOM   4032  C   PHE A 506      -0.751  16.609  -8.258  1.00 97.31           C  
ATOM   4033  CB  PHE A 506       0.724  14.906  -9.336  1.00 97.31           C  
ATOM   4034  O   PHE A 506      -1.898  16.828  -8.656  1.00 97.31           O  
ATOM   4035  CG  PHE A 506      -0.454  14.031  -9.688  1.00 97.31           C  
ATOM   4036  CD1 PHE A 506      -1.139  13.336  -8.695  1.00 97.31           C  
ATOM   4037  CD2 PHE A 506      -0.876  13.906 -11.000  1.00 97.31           C  
ATOM   4038  CE1 PHE A 506      -2.229  12.531  -9.016  1.00 97.31           C  
ATOM   4039  CE2 PHE A 506      -1.965  13.109 -11.328  1.00 97.31           C  
ATOM   4040  CZ  PHE A 506      -2.639  12.414 -10.336  1.00 97.31           C  
ATOM   4041  N   ALA A 507      -0.438  16.578  -6.996  1.00 97.50           N  
ATOM   4042  CA  ALA A 507      -1.449  16.781  -5.961  1.00 97.50           C  
ATOM   4043  C   ALA A 507      -2.057  18.188  -6.062  1.00 97.50           C  
ATOM   4044  CB  ALA A 507      -0.847  16.562  -4.578  1.00 97.50           C  
ATOM   4045  O   ALA A 507      -3.254  18.359  -5.824  1.00 97.50           O  
ATOM   4046  N   LYS A 508      -1.325  19.156  -6.445  1.00 95.06           N  
ATOM   4047  CA  LYS A 508      -1.766  20.547  -6.492  1.00 95.06           C  
ATOM   4048  C   LYS A 508      -2.611  20.812  -7.734  1.00 95.06           C  
ATOM   4049  CB  LYS A 508      -0.563  21.500  -6.469  1.00 95.06           C  
ATOM   4050  O   LYS A 508      -3.625  21.516  -7.664  1.00 95.06           O  
ATOM   4051  CG  LYS A 508       0.177  21.516  -5.137  1.00 95.06           C  
ATOM   4052  CD  LYS A 508       1.470  22.312  -5.234  1.00 95.06           C  
ATOM   4053  CE  LYS A 508       2.248  22.281  -3.924  1.00 95.06           C  
ATOM   4054  NZ  LYS A 508       3.574  22.953  -4.051  1.00 95.06           N  
ATOM   4055  N   GLN A 509      -2.357  20.125  -8.805  1.00 93.25           N  
ATOM   4056  CA  GLN A 509      -3.000  20.609 -10.031  1.00 93.25           C  
ATOM   4057  C   GLN A 509      -3.461  19.438 -10.898  1.00 93.25           C  
ATOM   4058  CB  GLN A 509      -2.051  21.500 -10.820  1.00 93.25           C  
ATOM   4059  O   GLN A 509      -4.090  19.641 -11.938  1.00 93.25           O  
ATOM   4060  CG  GLN A 509      -0.741  20.828 -11.203  1.00 93.25           C  
ATOM   4061  CD  GLN A 509       0.277  21.797 -11.773  1.00 93.25           C  
ATOM   4062  NE2 GLN A 509       1.032  21.359 -12.766  1.00 93.25           N  
ATOM   4063  OE1 GLN A 509       0.384  22.938 -11.312  1.00 93.25           O  
ATOM   4064  N   GLY A 510      -3.080  18.188 -10.523  1.00 94.44           N  
ATOM   4065  CA  GLY A 510      -3.453  17.031 -11.328  1.00 94.44           C  
ATOM   4066  C   GLY A 510      -2.516  16.797 -12.500  1.00 94.44           C  
ATOM   4067  O   GLY A 510      -2.826  16.016 -13.398  1.00 94.44           O  
ATOM   4068  N   ASN A 511      -1.463  17.578 -12.547  1.00 94.06           N  
ATOM   4069  CA  ASN A 511      -0.394  17.531 -13.539  1.00 94.06           C  
ATOM   4070  C   ASN A 511       0.982  17.609 -12.883  1.00 94.06           C  
ATOM   4071  CB  ASN A 511      -0.562  18.641 -14.570  1.00 94.06           C  
ATOM   4072  O   ASN A 511       1.304  18.594 -12.227  1.00 94.06           O  
ATOM   4073  CG  ASN A 511       0.449  18.562 -15.695  1.00 94.06           C  
ATOM   4074  ND2 ASN A 511       0.154  19.234 -16.812  1.00 94.06           N  
ATOM   4075  OD1 ASN A 511       1.485  17.906 -15.570  1.00 94.06           O  
ATOM   4076  N   PRO A 512       1.816  16.531 -13.141  1.00 94.88           N  
ATOM   4077  CA  PRO A 512       3.113  16.516 -12.453  1.00 94.88           C  
ATOM   4078  C   PRO A 512       4.109  17.500 -13.062  1.00 94.88           C  
ATOM   4079  CB  PRO A 512       3.590  15.078 -12.641  1.00 94.88           C  
ATOM   4080  O   PRO A 512       5.141  17.797 -12.445  1.00 94.88           O  
ATOM   4081  CG  PRO A 512       2.904  14.602 -13.883  1.00 94.88           C  
ATOM   4082  CD  PRO A 512       1.556  15.258 -13.961  1.00 94.88           C  
ATOM   4083  N   ASN A 513       3.818  17.984 -14.234  1.00 90.69           N  
ATOM   4084  CA  ASN A 513       4.730  18.875 -14.953  1.00 90.69           C  
ATOM   4085  C   ASN A 513       4.500  20.344 -14.586  1.00 90.69           C  
ATOM   4086  CB  ASN A 513       4.590  18.672 -16.469  1.00 90.69           C  
ATOM   4087  O   ASN A 513       3.609  20.984 -15.133  1.00 90.69           O  
ATOM   4088  CG  ASN A 513       4.930  17.266 -16.906  1.00 90.69           C  
ATOM   4089  ND2 ASN A 513       3.998  16.625 -17.594  1.00 90.69           N  
ATOM   4090  OD1 ASN A 513       6.016  16.750 -16.609  1.00 90.69           O  
ATOM   4091  N   PRO A 514       5.242  20.906 -13.711  1.00 78.69           N  
ATOM   4092  CA  PRO A 514       4.984  22.344 -13.500  1.00 78.69           C  
ATOM   4093  C   PRO A 514       5.387  23.188 -14.703  1.00 78.69           C  
ATOM   4094  CB  PRO A 514       5.836  22.688 -12.281  1.00 78.69           C  
ATOM   4095  O   PRO A 514       6.297  22.828 -15.445  1.00 78.69           O  
ATOM   4096  CG  PRO A 514       6.930  21.656 -12.281  1.00 78.69           C  
ATOM   4097  CD  PRO A 514       6.418  20.422 -12.945  1.00 78.69           C  
ATOM   4098  N   LYS A 515       4.746  24.359 -14.984  1.00 69.69           N  
ATOM   4099  CA  LYS A 515       5.000  25.234 -16.125  1.00 69.69           C  
ATOM   4100  C   LYS A 515       6.238  26.094 -15.883  1.00 69.69           C  
ATOM   4101  CB  LYS A 515       3.787  26.125 -16.391  1.00 69.69           C  
ATOM   4102  O   LYS A 515       7.039  26.297 -16.797  1.00 69.69           O  
ATOM   4103  CG  LYS A 515       2.609  25.406 -17.016  1.00 69.69           C  
ATOM   4104  CD  LYS A 515       1.502  26.375 -17.406  1.00 69.69           C  
ATOM   4105  CE  LYS A 515       0.299  25.641 -18.000  1.00 69.69           C  
ATOM   4106  NZ  LYS A 515      -0.798  26.594 -18.359  1.00 69.69           N  
ATOM   4107  N   ASP A 516       6.824  26.250 -14.578  1.00 78.25           N  
ATOM   4108  CA  ASP A 516       7.863  27.219 -14.289  1.00 78.25           C  
ATOM   4109  C   ASP A 516       8.867  26.688 -13.273  1.00 78.25           C  
ATOM   4110  CB  ASP A 516       7.242  28.531 -13.773  1.00 78.25           C  
ATOM   4111  O   ASP A 516       9.359  27.422 -12.422  1.00 78.25           O  
ATOM   4112  CG  ASP A 516       6.359  29.219 -14.797  1.00 78.25           C  
ATOM   4113  OD1 ASP A 516       6.672  29.156 -16.000  1.00 78.25           O  
ATOM   4114  OD2 ASP A 516       5.340  29.812 -14.391  1.00 78.25           O  
ATOM   4115  N   ASP A 517       9.234  25.391 -13.266  1.00 83.00           N  
ATOM   4116  CA  ASP A 517      10.227  24.844 -12.344  1.00 83.00           C  
ATOM   4117  C   ASP A 517      11.516  24.484 -13.070  1.00 83.00           C  
ATOM   4118  CB  ASP A 517       9.672  23.625 -11.609  1.00 83.00           C  
ATOM   4119  O   ASP A 517      11.531  23.578 -13.906  1.00 83.00           O  
ATOM   4120  CG  ASP A 517      10.531  23.188 -10.438  1.00 83.00           C  
ATOM   4121  OD1 ASP A 517      11.773  23.156 -10.570  1.00 83.00           O  
ATOM   4122  OD2 ASP A 517       9.969  22.875  -9.367  1.00 83.00           O  
ATOM   4123  N   PRO A 518      12.594  25.234 -12.789  1.00 83.06           N  
ATOM   4124  CA  PRO A 518      13.859  25.047 -13.508  1.00 83.06           C  
ATOM   4125  C   PRO A 518      14.414  23.625 -13.328  1.00 83.06           C  
ATOM   4126  CB  PRO A 518      14.789  26.078 -12.875  1.00 83.06           C  
ATOM   4127  O   PRO A 518      15.055  23.094 -14.242  1.00 83.06           O  
ATOM   4128  CG  PRO A 518      14.117  26.453 -11.594  1.00 83.06           C  
ATOM   4129  CD  PRO A 518      12.641  26.219 -11.734  1.00 83.06           C  
ATOM   4130  N   VAL A 519      14.078  23.031 -12.125  1.00 82.88           N  
ATOM   4131  CA  VAL A 519      14.602  21.703 -11.844  1.00 82.88           C  
ATOM   4132  C   VAL A 519      13.891  20.672 -12.711  1.00 82.88           C  
ATOM   4133  CB  VAL A 519      14.445  21.344 -10.344  1.00 82.88           C  
ATOM   4134  O   VAL A 519      14.500  19.703 -13.156  1.00 82.88           O  
ATOM   4135  CG1 VAL A 519      14.844  19.891 -10.102  1.00 82.88           C  
ATOM   4136  CG2 VAL A 519      15.281  22.281  -9.477  1.00 82.88           C  
ATOM   4137  N   LEU A 520      12.656  20.953 -13.031  1.00 87.06           N  
ATOM   4138  CA  LEU A 520      11.828  19.984 -13.727  1.00 87.06           C  
ATOM   4139  C   LEU A 520      11.711  20.328 -15.211  1.00 87.06           C  
ATOM   4140  CB  LEU A 520      10.430  19.922 -13.102  1.00 87.06           C  
ATOM   4141  O   LEU A 520      10.953  19.688 -15.945  1.00 87.06           O  
ATOM   4142  CG  LEU A 520      10.375  19.516 -11.625  1.00 87.06           C  
ATOM   4143  CD1 LEU A 520       8.922  19.469 -11.148  1.00 87.06           C  
ATOM   4144  CD2 LEU A 520      11.062  18.172 -11.406  1.00 87.06           C  
ATOM   4145  N   SER A 521      12.430  21.375 -15.672  1.00 84.62           N  
ATOM   4146  CA  SER A 521      12.227  21.938 -17.000  1.00 84.62           C  
ATOM   4147  C   SER A 521      12.555  20.906 -18.094  1.00 84.62           C  
ATOM   4148  CB  SER A 521      13.094  23.188 -17.188  1.00 84.62           C  
ATOM   4149  O   SER A 521      12.016  20.984 -19.188  1.00 84.62           O  
ATOM   4150  OG  SER A 521      14.461  22.875 -16.984  1.00 84.62           O  
ATOM   4151  N   ASP A 522      13.289  19.906 -17.719  1.00 85.44           N  
ATOM   4152  CA  ASP A 522      13.695  18.938 -18.734  1.00 85.44           C  
ATOM   4153  C   ASP A 522      12.828  17.672 -18.672  1.00 85.44           C  
ATOM   4154  CB  ASP A 522      15.172  18.562 -18.547  1.00 85.44           C  
ATOM   4155  O   ASP A 522      13.055  16.719 -19.438  1.00 85.44           O  
ATOM   4156  CG  ASP A 522      16.109  19.703 -18.859  1.00 85.44           C  
ATOM   4157  OD1 ASP A 522      15.805  20.531 -19.734  1.00 85.44           O  
ATOM   4158  OD2 ASP A 522      17.188  19.781 -18.203  1.00 85.44           O  
ATOM   4159  N   ILE A 523      11.898  17.688 -17.750  1.00 88.88           N  
ATOM   4160  CA  ILE A 523      11.031  16.531 -17.609  1.00 88.88           C  
ATOM   4161  C   ILE A 523       9.672  16.812 -18.250  1.00 88.88           C  
ATOM   4162  CB  ILE A 523      10.844  16.125 -16.125  1.00 88.88           C  
ATOM   4163  O   ILE A 523       9.031  17.812 -17.938  1.00 88.88           O  
ATOM   4164  CG1 ILE A 523      12.195  15.789 -15.492  1.00 88.88           C  
ATOM   4165  CG2 ILE A 523       9.867  14.953 -16.000  1.00 88.88           C  
ATOM   4166  CD1 ILE A 523      12.133  15.523 -14.000  1.00 88.88           C  
ATOM   4167  N   ASP A 524       9.352  15.984 -19.203  1.00 88.88           N  
ATOM   4168  CA  ASP A 524       8.039  16.047 -19.828  1.00 88.88           C  
ATOM   4169  C   ASP A 524       7.281  14.734 -19.641  1.00 88.88           C  
ATOM   4170  CB  ASP A 524       8.172  16.359 -21.328  1.00 88.88           C  
ATOM   4171  O   ASP A 524       7.438  13.797 -20.438  1.00 88.88           O  
ATOM   4172  CG  ASP A 524       6.836  16.578 -22.000  1.00 88.88           C  
ATOM   4173  OD1 ASP A 524       5.828  16.828 -21.312  1.00 88.88           O  
ATOM   4174  OD2 ASP A 524       6.789  16.500 -23.250  1.00 88.88           O  
ATOM   4175  N   TRP A 525       6.590  14.672 -18.484  1.00 93.56           N  
ATOM   4176  CA  TRP A 525       5.828  13.477 -18.141  1.00 93.56           C  
ATOM   4177  C   TRP A 525       4.500  13.445 -18.891  1.00 93.56           C  
ATOM   4178  CB  TRP A 525       5.574  13.422 -16.625  1.00 93.56           C  
ATOM   4179  O   TRP A 525       3.559  14.156 -18.531  1.00 93.56           O  
ATOM   4180  CG  TRP A 525       5.238  12.047 -16.109  1.00 93.56           C  
ATOM   4181  CD1 TRP A 525       4.734  11.000 -16.828  1.00 93.56           C  
ATOM   4182  CD2 TRP A 525       5.383  11.578 -14.773  1.00 93.56           C  
ATOM   4183  CE2 TRP A 525       4.945  10.234 -14.750  1.00 93.56           C  
ATOM   4184  CE3 TRP A 525       5.844  12.164 -13.586  1.00 93.56           C  
ATOM   4185  NE1 TRP A 525       4.555   9.906 -16.016  1.00 93.56           N  
ATOM   4186  CH2 TRP A 525       5.406  10.062 -12.438  1.00 93.56           C  
ATOM   4187  CZ2 TRP A 525       4.953   9.469 -13.586  1.00 93.56           C  
ATOM   4188  CZ3 TRP A 525       5.848  11.398 -12.422  1.00 93.56           C  
ATOM   4189  N   GLN A 526       4.402  12.594 -19.938  1.00 89.44           N  
ATOM   4190  CA  GLN A 526       3.270  12.555 -20.859  1.00 89.44           C  
ATOM   4191  C   GLN A 526       2.145  11.680 -20.312  1.00 89.44           C  
ATOM   4192  CB  GLN A 526       3.709  12.039 -22.234  1.00 89.44           C  
ATOM   4193  O   GLN A 526       2.398  10.695 -19.625  1.00 89.44           O  
ATOM   4194  CG  GLN A 526       4.730  12.930 -22.922  1.00 89.44           C  
ATOM   4195  CD  GLN A 526       5.168  12.383 -24.281  1.00 89.44           C  
ATOM   4196  NE2 GLN A 526       6.082  13.086 -24.938  1.00 89.44           N  
ATOM   4197  OE1 GLN A 526       4.684  11.344 -24.719  1.00 89.44           O  
ATOM   4198  N   THR A 527       0.928  12.188 -20.547  1.00 90.06           N  
ATOM   4199  CA  THR A 527      -0.223  11.352 -20.234  1.00 90.06           C  
ATOM   4200  C   THR A 527      -0.364  10.211 -21.234  1.00 90.06           C  
ATOM   4201  CB  THR A 527      -1.522  12.172 -20.188  1.00 90.06           C  
ATOM   4202  O   THR A 527       0.150  10.305 -22.359  1.00 90.06           O  
ATOM   4203  CG2 THR A 527      -1.417  13.320 -19.203  1.00 90.06           C  
ATOM   4204  OG1 THR A 527      -1.776  12.711 -21.500  1.00 90.06           O  
ATOM   4205  N   LEU A 528      -1.012   9.125 -20.719  1.00 86.25           N  
ATOM   4206  CA  LEU A 528      -1.315   8.008 -21.594  1.00 86.25           C  
ATOM   4207  C   LEU A 528      -2.562   8.289 -22.422  1.00 86.25           C  
ATOM   4208  CB  LEU A 528      -1.510   6.723 -20.781  1.00 86.25           C  
ATOM   4209  O   LEU A 528      -3.508   8.914 -21.938  1.00 86.25           O  
ATOM   4210  CG  LEU A 528      -0.286   6.215 -20.016  1.00 86.25           C  
ATOM   4211  CD1 LEU A 528      -0.679   5.070 -19.094  1.00 86.25           C  
ATOM   4212  CD2 LEU A 528       0.803   5.770 -20.984  1.00 86.25           C  
ATOM   4213  N   ALA A 529      -2.492   8.117 -23.734  1.00 73.69           N  
ATOM   4214  CA  ALA A 529      -3.652   8.297 -24.609  1.00 73.69           C  
ATOM   4215  C   ALA A 529      -3.926   7.031 -25.422  1.00 73.69           C  
ATOM   4216  CB  ALA A 529      -3.443   9.484 -25.531  1.00 73.69           C  
ATOM   4217  O   ALA A 529      -3.008   6.266 -25.719  1.00 73.69           O  
ATOM   4218  N   ALA A 530      -5.355   6.762 -25.547  1.00 73.56           N  
ATOM   4219  CA  ALA A 530      -5.770   5.688 -26.453  1.00 73.56           C  
ATOM   4220  C   ALA A 530      -5.348   5.980 -27.875  1.00 73.56           C  
ATOM   4221  CB  ALA A 530      -7.281   5.484 -26.375  1.00 73.56           C  
ATOM   4222  O   ALA A 530      -5.141   7.141 -28.250  1.00 73.56           O  
ATOM   4223  N   ASN A 531      -5.004   4.797 -28.594  1.00 70.75           N  
ATOM   4224  CA  ASN A 531      -4.770   4.957 -30.031  1.00 70.75           C  
ATOM   4225  C   ASN A 531      -6.051   5.344 -30.766  1.00 70.75           C  
ATOM   4226  CB  ASN A 531      -4.184   3.676 -30.625  1.00 70.75           C  
ATOM   4227  O   ASN A 531      -7.094   5.547 -30.141  1.00 70.75           O  
ATOM   4228  CG  ASN A 531      -5.148   2.508 -30.562  1.00 70.75           C  
ATOM   4229  ND2 ASN A 531      -4.629   1.298 -30.734  1.00 70.75           N  
ATOM   4230  OD1 ASN A 531      -6.352   2.689 -30.359  1.00 70.75           O  
ATOM   4231  N   ASN A 532      -5.965   5.625 -32.062  1.00 65.56           N  
ATOM   4232  CA  ASN A 532      -7.074   6.094 -32.906  1.00 65.56           C  
ATOM   4233  C   ASN A 532      -8.250   5.125 -32.844  1.00 65.56           C  
ATOM   4234  CB  ASN A 532      -6.613   6.309 -34.344  1.00 65.56           C  
ATOM   4235  O   ASN A 532      -9.391   5.516 -33.125  1.00 65.56           O  
ATOM   4236  CG  ASN A 532      -5.715   7.523 -34.500  1.00 65.56           C  
ATOM   4237  ND2 ASN A 532      -4.949   7.559 -35.594  1.00 65.56           N  
ATOM   4238  OD1 ASN A 532      -5.711   8.414 -33.656  1.00 65.56           O  
ATOM   4239  N   PHE A 533      -8.070   3.875 -32.344  1.00 66.44           N  
ATOM   4240  CA  PHE A 533      -9.109   2.855 -32.344  1.00 66.44           C  
ATOM   4241  C   PHE A 533      -9.711   2.711 -30.938  1.00 66.44           C  
ATOM   4242  CB  PHE A 533      -8.555   1.510 -32.812  1.00 66.44           C  
ATOM   4243  O   PHE A 533     -10.531   1.824 -30.703  1.00 66.44           O  
ATOM   4244  CG  PHE A 533      -8.070   1.522 -34.219  1.00 66.44           C  
ATOM   4245  CD1 PHE A 533      -8.969   1.506 -35.281  1.00 66.44           C  
ATOM   4246  CD2 PHE A 533      -6.707   1.550 -34.500  1.00 66.44           C  
ATOM   4247  CE1 PHE A 533      -8.523   1.518 -36.594  1.00 66.44           C  
ATOM   4248  CE2 PHE A 533      -6.254   1.562 -35.812  1.00 66.44           C  
ATOM   4249  CZ  PHE A 533      -7.160   1.544 -36.875  1.00 66.44           C  
ATOM   4250  N   GLY A 534      -9.352   3.568 -30.047  1.00 77.12           N  
ATOM   4251  CA  GLY A 534      -9.859   3.518 -28.672  1.00 77.12           C  
ATOM   4252  C   GLY A 534      -9.281   2.375 -27.859  1.00 77.12           C  
ATOM   4253  O   GLY A 534      -9.852   1.968 -26.859  1.00 77.12           O  
ATOM   4254  N   SER A 535      -8.227   1.688 -28.406  1.00 82.69           N  
ATOM   4255  CA  SER A 535      -7.555   0.581 -27.719  1.00 82.69           C  
ATOM   4256  C   SER A 535      -6.145   0.965 -27.297  1.00 82.69           C  
ATOM   4257  CB  SER A 535      -7.508  -0.651 -28.625  1.00 82.69           C  
ATOM   4258  O   SER A 535      -5.551   1.891 -27.859  1.00 82.69           O  
ATOM   4259  OG  SER A 535      -6.641  -0.435 -29.734  1.00 82.69           O  
ATOM   4260  N   LEU A 536      -5.699   0.315 -26.188  1.00 86.62           N  
ATOM   4261  CA  LEU A 536      -4.332   0.521 -25.719  1.00 86.62           C  
ATOM   4262  C   LEU A 536      -3.445  -0.662 -26.094  1.00 86.62           C  
ATOM   4263  CB  LEU A 536      -4.312   0.733 -24.203  1.00 86.62           C  
ATOM   4264  O   LEU A 536      -3.703  -1.792 -25.672  1.00 86.62           O  
ATOM   4265  CG  LEU A 536      -2.943   1.011 -23.578  1.00 86.62           C  
ATOM   4266  CD1 LEU A 536      -2.439   2.389 -23.984  1.00 86.62           C  
ATOM   4267  CD2 LEU A 536      -3.020   0.898 -22.047  1.00 86.62           C  
ATOM   4268  N   SER A 537      -2.531  -0.406 -27.031  1.00 86.56           N  
ATOM   4269  CA  SER A 537      -1.476  -1.379 -27.297  1.00 86.56           C  
ATOM   4270  C   SER A 537      -0.236  -1.092 -26.453  1.00 86.56           C  
ATOM   4271  CB  SER A 537      -1.106  -1.380 -28.781  1.00 86.56           C  
ATOM   4272  O   SER A 537       0.042   0.062 -26.125  1.00 86.56           O  
ATOM   4273  OG  SER A 537       0.021  -2.205 -29.016  1.00 86.56           O  
ATOM   4274  N   ASN A 538       0.491  -2.209 -26.062  1.00 88.25           N  
ATOM   4275  CA  ASN A 538       1.677  -2.031 -25.234  1.00 88.25           C  
ATOM   4276  C   ASN A 538       2.670  -1.064 -25.859  1.00 88.25           C  
ATOM   4277  CB  ASN A 538       2.348  -3.379 -24.953  1.00 88.25           C  
ATOM   4278  O   ASN A 538       3.318  -0.285 -25.172  1.00 88.25           O  
ATOM   4279  CG  ASN A 538       3.414  -3.293 -23.875  1.00 88.25           C  
ATOM   4280  ND2 ASN A 538       3.084  -3.750 -22.672  1.00 88.25           N  
ATOM   4281  OD1 ASN A 538       4.527  -2.820 -24.125  1.00 88.25           O  
ATOM   4282  N   THR A 539       2.807  -1.056 -27.156  1.00 86.25           N  
ATOM   4283  CA  THR A 539       3.760  -0.202 -27.859  1.00 86.25           C  
ATOM   4284  C   THR A 539       3.346   1.264 -27.766  1.00 86.25           C  
ATOM   4285  CB  THR A 539       3.891  -0.604 -29.344  1.00 86.25           C  
ATOM   4286  O   THR A 539       4.160   2.160 -27.984  1.00 86.25           O  
ATOM   4287  CG2 THR A 539       4.516  -1.988 -29.484  1.00 86.25           C  
ATOM   4288  OG1 THR A 539       2.590  -0.617 -29.938  1.00 86.25           O  
ATOM   4289  N   ASP A 540       2.070   1.475 -27.391  1.00 85.38           N  
ATOM   4290  CA  ASP A 540       1.534   2.828 -27.266  1.00 85.38           C  
ATOM   4291  C   ASP A 540       1.756   3.387 -25.859  1.00 85.38           C  
ATOM   4292  CB  ASP A 540       0.043   2.846 -27.609  1.00 85.38           C  
ATOM   4293  O   ASP A 540       1.504   4.566 -25.609  1.00 85.38           O  
ATOM   4294  CG  ASP A 540      -0.234   2.498 -29.062  1.00 85.38           C  
ATOM   4295  OD1 ASP A 540       0.573   2.867 -29.938  1.00 85.38           O  
ATOM   4296  OD2 ASP A 540      -1.271   1.854 -29.328  1.00 85.38           O  
ATOM   4297  N   VAL A 541       2.223   2.592 -24.984  1.00 90.06           N  
ATOM   4298  CA  VAL A 541       2.402   3.006 -23.594  1.00 90.06           C  
ATOM   4299  C   VAL A 541       3.654   3.869 -23.484  1.00 90.06           C  
ATOM   4300  CB  VAL A 541       2.500   1.787 -22.656  1.00 90.06           C  
ATOM   4301  O   VAL A 541       4.742   3.465 -23.906  1.00 90.06           O  
ATOM   4302  CG1 VAL A 541       2.855   2.232 -21.234  1.00 90.06           C  
ATOM   4303  CG2 VAL A 541       1.189   1.002 -22.656  1.00 90.06           C  
ATOM   4304  N   ALA A 542       3.465   5.109 -23.016  1.00 91.81           N  
ATOM   4305  CA  ALA A 542       4.570   6.000 -22.672  1.00 91.81           C  
ATOM   4306  C   ALA A 542       4.711   6.164 -21.172  1.00 91.81           C  
ATOM   4307  CB  ALA A 542       4.375   7.363 -23.344  1.00 91.81           C  
ATOM   4308  O   ALA A 542       3.732   6.457 -20.469  1.00 91.81           O  
ATOM   4309  N   LEU A 543       5.879   5.863 -20.688  1.00 95.00           N  
ATOM   4310  CA  LEU A 543       6.082   5.980 -19.234  1.00 95.00           C  
ATOM   4311  C   LEU A 543       7.348   6.766 -18.938  1.00 95.00           C  
ATOM   4312  CB  LEU A 543       6.156   4.590 -18.594  1.00 95.00           C  
ATOM   4313  O   LEU A 543       8.266   6.820 -19.750  1.00 95.00           O  
ATOM   4314  CG  LEU A 543       7.328   3.707 -19.031  1.00 95.00           C  
ATOM   4315  CD1 LEU A 543       8.141   3.271 -17.812  1.00 95.00           C  
ATOM   4316  CD2 LEU A 543       6.824   2.494 -19.812  1.00 95.00           C  
ATOM   4317  N   LEU A 544       7.316   7.469 -17.812  1.00 96.62           N  
ATOM   4318  CA  LEU A 544       8.508   8.125 -17.281  1.00 96.62           C  
ATOM   4319  C   LEU A 544       9.422   7.121 -16.594  1.00 96.62           C  
ATOM   4320  CB  LEU A 544       8.117   9.242 -16.312  1.00 96.62           C  
ATOM   4321  O   LEU A 544       9.039   6.535 -15.570  1.00 96.62           O  
ATOM   4322  CG  LEU A 544       9.258  10.078 -15.742  1.00 96.62           C  
ATOM   4323  CD1 LEU A 544       9.844  10.977 -16.828  1.00 96.62           C  
ATOM   4324  CD2 LEU A 544       8.781  10.906 -14.555  1.00 96.62           C  
ATOM   4325  N   ASN A 545      10.555   6.953 -17.156  1.00 96.81           N  
ATOM   4326  CA  ASN A 545      11.555   6.078 -16.547  1.00 96.81           C  
ATOM   4327  C   ASN A 545      12.508   6.852 -15.648  1.00 96.81           C  
ATOM   4328  CB  ASN A 545      12.344   5.336 -17.641  1.00 96.81           C  
ATOM   4329  O   ASN A 545      13.117   7.836 -16.078  1.00 96.81           O  
ATOM   4330  CG  ASN A 545      12.977   4.055 -17.125  1.00 96.81           C  
ATOM   4331  ND2 ASN A 545      13.984   3.566 -17.844  1.00 96.81           N  
ATOM   4332  OD1 ASN A 545      12.562   3.512 -16.094  1.00 96.81           O  
ATOM   4333  N   ILE A 546      12.539   6.430 -14.406  1.00 97.62           N  
ATOM   4334  CA  ILE A 546      13.484   6.996 -13.445  1.00 97.62           C  
ATOM   4335  C   ILE A 546      14.625   6.016 -13.211  1.00 97.62           C  
ATOM   4336  CB  ILE A 546      12.789   7.340 -12.109  1.00 97.62           C  
ATOM   4337  O   ILE A 546      14.469   5.027 -12.492  1.00 97.62           O  
ATOM   4338  CG1 ILE A 546      11.516   8.156 -12.367  1.00 97.62           C  
ATOM   4339  CG2 ILE A 546      13.742   8.086 -11.180  1.00 97.62           C  
ATOM   4340  CD1 ILE A 546      10.625   8.320 -11.141  1.00 97.62           C  
ATOM   4341  N   THR A 547      15.859   6.324 -13.781  1.00 97.75           N  
ATOM   4342  CA  THR A 547      17.000   5.410 -13.750  1.00 97.75           C  
ATOM   4343  C   THR A 547      18.203   6.074 -13.094  1.00 97.75           C  
ATOM   4344  CB  THR A 547      17.375   4.941 -15.172  1.00 97.75           C  
ATOM   4345  O   THR A 547      18.109   7.211 -12.617  1.00 97.75           O  
ATOM   4346  CG2 THR A 547      16.203   4.227 -15.844  1.00 97.75           C  
ATOM   4347  OG1 THR A 547      17.750   6.078 -15.961  1.00 97.75           O  
ATOM   4348  N   GLY A 548      19.359   5.402 -13.086  1.00 97.50           N  
ATOM   4349  CA  GLY A 548      20.562   5.906 -12.461  1.00 97.50           C  
ATOM   4350  C   GLY A 548      20.859   5.254 -11.125  1.00 97.50           C  
ATOM   4351  O   GLY A 548      20.312   4.199 -10.805  1.00 97.50           O  
ATOM   4352  N   SER A 549      21.750   5.902 -10.398  1.00 97.69           N  
ATOM   4353  CA  SER A 549      22.156   5.387  -9.094  1.00 97.69           C  
ATOM   4354  C   SER A 549      22.672   6.504  -8.195  1.00 97.69           C  
ATOM   4355  CB  SER A 549      23.219   4.309  -9.242  1.00 97.69           C  
ATOM   4356  O   SER A 549      22.812   7.648  -8.633  1.00 97.69           O  
ATOM   4357  OG  SER A 549      24.469   4.883  -9.586  1.00 97.69           O  
ATOM   4358  N   TYR A 550      22.859   6.121  -6.898  1.00 96.81           N  
ATOM   4359  CA  TYR A 550      23.375   7.117  -5.973  1.00 96.81           C  
ATOM   4360  C   TYR A 550      24.797   7.527  -6.355  1.00 96.81           C  
ATOM   4361  CB  TYR A 550      23.359   6.582  -4.539  1.00 96.81           C  
ATOM   4362  O   TYR A 550      25.266   8.602  -5.961  1.00 96.81           O  
ATOM   4363  CG  TYR A 550      24.375   5.500  -4.281  1.00 96.81           C  
ATOM   4364  CD1 TYR A 550      24.062   4.156  -4.484  1.00 96.81           C  
ATOM   4365  CD2 TYR A 550      25.656   5.812  -3.838  1.00 96.81           C  
ATOM   4366  CE1 TYR A 550      25.000   3.154  -4.246  1.00 96.81           C  
ATOM   4367  CE2 TYR A 550      26.594   4.820  -3.600  1.00 96.81           C  
ATOM   4368  OH  TYR A 550      27.188   2.508  -3.570  1.00 96.81           O  
ATOM   4369  CZ  TYR A 550      26.266   3.496  -3.807  1.00 96.81           C  
ATOM   4370  N   GLN A 551      25.422   6.730  -7.301  1.00 96.62           N  
ATOM   4371  CA  GLN A 551      26.781   7.039  -7.750  1.00 96.62           C  
ATOM   4372  C   GLN A 551      26.750   7.926  -8.992  1.00 96.62           C  
ATOM   4373  CB  GLN A 551      27.547   5.754  -8.039  1.00 96.62           C  
ATOM   4374  O   GLN A 551      27.547   8.852  -9.117  1.00 96.62           O  
ATOM   4375  CG  GLN A 551      27.859   4.934  -6.793  1.00 96.62           C  
ATOM   4376  CD  GLN A 551      26.766   3.941  -6.461  1.00 96.62           C  
ATOM   4377  NE2 GLN A 551      27.109   2.895  -5.719  1.00 96.62           N  
ATOM   4378  OE1 GLN A 551      25.609   4.113  -6.863  1.00 96.62           O  
ATOM   4379  N   THR A 552      25.766   7.695  -9.852  1.00 97.06           N  
ATOM   4380  CA  THR A 552      25.812   8.305 -11.172  1.00 97.06           C  
ATOM   4381  C   THR A 552      24.766   9.414 -11.297  1.00 97.06           C  
ATOM   4382  CB  THR A 552      25.594   7.262 -12.281  1.00 97.06           C  
ATOM   4383  O   THR A 552      24.812  10.219 -12.227  1.00 97.06           O  
ATOM   4384  CG2 THR A 552      26.688   6.203 -12.266  1.00 97.06           C  
ATOM   4385  OG1 THR A 552      24.328   6.621 -12.086  1.00 97.06           O  
ATOM   4386  N   GLY A 553      23.797   9.461 -10.367  1.00 97.25           N  
ATOM   4387  CA  GLY A 553      22.719  10.438 -10.469  1.00 97.25           C  
ATOM   4388  C   GLY A 553      21.500   9.914 -11.211  1.00 97.25           C  
ATOM   4389  O   GLY A 553      21.594   8.914 -11.922  1.00 97.25           O  
ATOM   4390  N   SER A 554      20.375  10.602 -10.977  1.00 97.06           N  
ATOM   4391  CA  SER A 554      19.109  10.164 -11.570  1.00 97.06           C  
ATOM   4392  C   SER A 554      18.938  10.711 -12.984  1.00 97.06           C  
ATOM   4393  CB  SER A 554      17.922  10.594 -10.695  1.00 97.06           C  
ATOM   4394  O   SER A 554      19.453  11.781 -13.305  1.00 97.06           O  
ATOM   4395  OG  SER A 554      17.906  12.008 -10.555  1.00 97.06           O  
ATOM   4396  N   LYS A 555      18.391   9.961 -13.844  1.00 96.44           N  
ATOM   4397  CA  LYS A 555      17.969  10.328 -15.195  1.00 96.44           C  
ATOM   4398  C   LYS A 555      16.484  10.062 -15.406  1.00 96.44           C  
ATOM   4399  CB  LYS A 555      18.797   9.562 -16.234  1.00 96.44           C  
ATOM   4400  O   LYS A 555      15.977   9.008 -15.031  1.00 96.44           O  
ATOM   4401  CG  LYS A 555      18.547  10.016 -17.672  1.00 96.44           C  
ATOM   4402  CD  LYS A 555      19.422   9.242 -18.641  1.00 96.44           C  
ATOM   4403  CE  LYS A 555      19.141   9.648 -20.094  1.00 96.44           C  
ATOM   4404  NZ  LYS A 555      20.000   8.898 -21.062  1.00 96.44           N  
ATOM   4405  N   PHE A 556      15.789  11.055 -16.000  1.00 95.88           N  
ATOM   4406  CA  PHE A 556      14.367  10.969 -16.328  1.00 95.88           C  
ATOM   4407  C   PHE A 556      14.148  10.945 -17.828  1.00 95.88           C  
ATOM   4408  CB  PHE A 556      13.602  12.141 -15.703  1.00 95.88           C  
ATOM   4409  O   PHE A 556      14.469  11.914 -18.531  1.00 95.88           O  
ATOM   4410  CG  PHE A 556      13.672  12.180 -14.195  1.00 95.88           C  
ATOM   4411  CD1 PHE A 556      12.594  11.758 -13.430  1.00 95.88           C  
ATOM   4412  CD2 PHE A 556      14.812  12.633 -13.555  1.00 95.88           C  
ATOM   4413  CE1 PHE A 556      12.656  11.789 -12.039  1.00 95.88           C  
ATOM   4414  CE2 PHE A 556      14.883  12.672 -12.164  1.00 95.88           C  
ATOM   4415  CZ  PHE A 556      13.805  12.250 -11.406  1.00 95.88           C  
ATOM   4416  N   THR A 557      13.609   9.820 -18.312  1.00 94.94           N  
ATOM   4417  CA  THR A 557      13.391   9.664 -19.750  1.00 94.94           C  
ATOM   4418  C   THR A 557      12.008   9.078 -20.016  1.00 94.94           C  
ATOM   4419  CB  THR A 557      14.469   8.758 -20.391  1.00 94.94           C  
ATOM   4420  O   THR A 557      11.469   8.336 -19.203  1.00 94.94           O  
ATOM   4421  CG2 THR A 557      15.852   9.383 -20.250  1.00 94.94           C  
ATOM   4422  OG1 THR A 557      14.461   7.488 -19.734  1.00 94.94           O  
ATOM   4423  N   ILE A 558      11.461   9.508 -21.141  1.00 94.38           N  
ATOM   4424  CA  ILE A 558      10.227   8.891 -21.625  1.00 94.38           C  
ATOM   4425  C   ILE A 558      10.555   7.688 -22.500  1.00 94.38           C  
ATOM   4426  CB  ILE A 558       9.352   9.898 -22.406  1.00 94.38           C  
ATOM   4427  O   ILE A 558      11.320   7.797 -23.453  1.00 94.38           O  
ATOM   4428  CG1 ILE A 558       8.969  11.086 -21.500  1.00 94.38           C  
ATOM   4429  CG2 ILE A 558       8.102   9.219 -22.969  1.00 94.38           C  
ATOM   4430  CD1 ILE A 558       8.156  10.695 -20.281  1.00 94.38           C  
ATOM   4431  N   THR A 559      10.039   6.535 -22.078  1.00 92.06           N  
ATOM   4432  CA  THR A 559      10.211   5.312 -22.859  1.00 92.06           C  
ATOM   4433  C   THR A 559       8.867   4.770 -23.312  1.00 92.06           C  
ATOM   4434  CB  THR A 559      10.961   4.234 -22.047  1.00 92.06           C  
ATOM   4435  O   THR A 559       7.840   5.004 -22.672  1.00 92.06           O  
ATOM   4436  CG2 THR A 559      12.344   4.711 -21.641  1.00 92.06           C  
ATOM   4437  OG1 THR A 559      10.203   3.926 -20.875  1.00 92.06           O  
ATOM   4438  N   GLU A 560       8.922   4.141 -24.531  1.00 91.50           N  
ATOM   4439  CA  GLU A 560       7.727   3.498 -25.062  1.00 91.50           C  
ATOM   4440  C   GLU A 560       7.762   1.990 -24.828  1.00 91.50           C  
ATOM   4441  CB  GLU A 560       7.574   3.791 -26.562  1.00 91.50           C  
ATOM   4442  O   GLU A 560       8.820   1.363 -24.922  1.00 91.50           O  
ATOM   4443  CG  GLU A 560       7.344   5.262 -26.875  1.00 91.50           C  
ATOM   4444  CD  GLU A 560       7.242   5.543 -28.359  1.00 91.50           C  
ATOM   4445  OE1 GLU A 560       7.000   6.711 -28.750  1.00 91.50           O  
ATOM   4446  OE2 GLU A 560       7.402   4.590 -29.156  1.00 91.50           O  
ATOM   4447  N   GLY A 561       6.633   1.504 -24.438  1.00 90.75           N  
ATOM   4448  CA  GLY A 561       6.543   0.076 -24.172  1.00 90.75           C  
ATOM   4449  C   GLY A 561       6.723  -0.279 -22.703  1.00 90.75           C  
ATOM   4450  O   GLY A 561       7.578   0.292 -22.031  1.00 90.75           O  
ATOM   4451  N   PHE A 562       5.891  -1.125 -22.250  1.00 92.75           N  
ATOM   4452  CA  PHE A 562       5.922  -1.589 -20.875  1.00 92.75           C  
ATOM   4453  C   PHE A 562       6.082  -3.104 -20.812  1.00 92.75           C  
ATOM   4454  CB  PHE A 562       4.652  -1.165 -20.141  1.00 92.75           C  
ATOM   4455  O   PHE A 562       5.102  -3.842 -20.953  1.00 92.75           O  
ATOM   4456  CG  PHE A 562       4.684  -1.456 -18.656  1.00 92.75           C  
ATOM   4457  CD1 PHE A 562       3.711  -2.258 -18.078  1.00 92.75           C  
ATOM   4458  CD2 PHE A 562       5.688  -0.929 -17.859  1.00 92.75           C  
ATOM   4459  CE1 PHE A 562       3.738  -2.529 -16.703  1.00 92.75           C  
ATOM   4460  CE2 PHE A 562       5.719  -1.196 -16.484  1.00 92.75           C  
ATOM   4461  CZ  PHE A 562       4.746  -1.995 -15.914  1.00 92.75           C  
ATOM   4462  N   TYR A 563       7.320  -3.602 -20.750  1.00 94.12           N  
ATOM   4463  CA  TYR A 563       7.676  -5.016 -20.750  1.00 94.12           C  
ATOM   4464  C   TYR A 563       6.887  -5.773 -21.812  1.00 94.12           C  
ATOM   4465  CB  TYR A 563       7.422  -5.637 -19.375  1.00 94.12           C  
ATOM   4466  O   TYR A 563       6.180  -6.734 -21.500  1.00 94.12           O  
ATOM   4467  CG  TYR A 563       8.086  -4.887 -18.234  1.00 94.12           C  
ATOM   4468  CD1 TYR A 563       9.469  -4.902 -18.078  1.00 94.12           C  
ATOM   4469  CD2 TYR A 563       7.324  -4.164 -17.328  1.00 94.12           C  
ATOM   4470  CE1 TYR A 563      10.078  -4.215 -17.031  1.00 94.12           C  
ATOM   4471  CE2 TYR A 563       7.926  -3.473 -16.281  1.00 94.12           C  
ATOM   4472  OH  TYR A 563       9.906  -2.822 -15.109  1.00 94.12           O  
ATOM   4473  CZ  TYR A 563       9.305  -3.504 -16.141  1.00 94.12           C  
ATOM   4474  N   PRO A 564       6.984  -5.457 -23.141  1.00 92.56           N  
ATOM   4475  CA  PRO A 564       6.129  -5.977 -24.203  1.00 92.56           C  
ATOM   4476  C   PRO A 564       6.191  -7.496 -24.328  1.00 92.56           C  
ATOM   4477  CB  PRO A 564       6.688  -5.305 -25.469  1.00 92.56           C  
ATOM   4478  O   PRO A 564       5.156  -8.148 -24.484  1.00 92.56           O  
ATOM   4479  CG  PRO A 564       8.055  -4.852 -25.078  1.00 92.56           C  
ATOM   4480  CD  PRO A 564       8.055  -4.508 -23.609  1.00 92.56           C  
ATOM   4481  N   GLU A 565       7.422  -8.055 -24.234  1.00 93.69           N  
ATOM   4482  CA  GLU A 565       7.559  -9.492 -24.422  1.00 93.69           C  
ATOM   4483  C   GLU A 565       6.934 -10.266 -23.266  1.00 93.69           C  
ATOM   4484  CB  GLU A 565       9.031  -9.875 -24.578  1.00 93.69           C  
ATOM   4485  O   GLU A 565       6.172 -11.211 -23.484  1.00 93.69           O  
ATOM   4486  CG  GLU A 565       9.672  -9.367 -25.859  1.00 93.69           C  
ATOM   4487  CD  GLU A 565      11.141  -9.719 -25.984  1.00 93.69           C  
ATOM   4488  OE1 GLU A 565      11.805  -9.258 -26.938  1.00 93.69           O  
ATOM   4489  OE2 GLU A 565      11.641 -10.477 -25.125  1.00 93.69           O  
ATOM   4490  N   ARG A 566       7.223  -9.836 -22.031  1.00 94.56           N  
ATOM   4491  CA  ARG A 566       6.738 -10.539 -20.844  1.00 94.56           C  
ATOM   4492  C   ARG A 566       5.223 -10.414 -20.719  1.00 94.56           C  
ATOM   4493  CB  ARG A 566       7.418 -10.000 -19.578  1.00 94.56           C  
ATOM   4494  O   ARG A 566       4.539 -11.391 -20.391  1.00 94.56           O  
ATOM   4495  CG  ARG A 566       8.891 -10.352 -19.484  1.00 94.56           C  
ATOM   4496  CD  ARG A 566       9.453 -10.023 -18.109  1.00 94.56           C  
ATOM   4497  NE  ARG A 566       9.523  -8.578 -17.875  1.00 94.56           N  
ATOM   4498  NH1 ARG A 566      10.414  -8.742 -15.758  1.00 94.56           N  
ATOM   4499  NH2 ARG A 566       9.992  -6.688 -16.672  1.00 94.56           N  
ATOM   4500  CZ  ARG A 566       9.977  -8.008 -16.766  1.00 94.56           C  
ATOM   4501  N   LEU A 567       4.684  -9.219 -21.078  1.00 93.12           N  
ATOM   4502  CA  LEU A 567       3.246  -9.023 -20.938  1.00 93.12           C  
ATOM   4503  C   LEU A 567       2.490  -9.719 -22.078  1.00 93.12           C  
ATOM   4504  CB  LEU A 567       2.908  -7.531 -20.922  1.00 93.12           C  
ATOM   4505  O   LEU A 567       1.359 -10.164 -21.875  1.00 93.12           O  
ATOM   4506  CG  LEU A 567       3.400  -6.738 -19.703  1.00 93.12           C  
ATOM   4507  CD1 LEU A 567       2.809  -5.336 -19.719  1.00 93.12           C  
ATOM   4508  CD2 LEU A 567       3.045  -7.465 -18.422  1.00 93.12           C  
ATOM   4509  N   GLN A 568       3.098  -9.742 -23.250  1.00 92.50           N  
ATOM   4510  CA  GLN A 568       2.512 -10.531 -24.328  1.00 92.50           C  
ATOM   4511  C   GLN A 568       2.391 -12.000 -23.922  1.00 92.50           C  
ATOM   4512  CB  GLN A 568       3.346 -10.406 -25.594  1.00 92.50           C  
ATOM   4513  O   GLN A 568       1.384 -12.648 -24.219  1.00 92.50           O  
ATOM   4514  CG  GLN A 568       2.730 -11.102 -26.812  1.00 92.50           C  
ATOM   4515  CD  GLN A 568       3.539 -10.891 -28.078  1.00 92.50           C  
ATOM   4516  NE2 GLN A 568       2.900 -11.094 -29.219  1.00 92.50           N  
ATOM   4517  OE1 GLN A 568       4.727 -10.555 -28.031  1.00 92.50           O  
ATOM   4518  N   PHE A 569       3.426 -12.523 -23.328  1.00 93.31           N  
ATOM   4519  CA  PHE A 569       3.393 -13.898 -22.844  1.00 93.31           C  
ATOM   4520  C   PHE A 569       2.217 -14.117 -21.906  1.00 93.31           C  
ATOM   4521  CB  PHE A 569       4.707 -14.258 -22.141  1.00 93.31           C  
ATOM   4522  O   PHE A 569       1.440 -15.062 -22.078  1.00 93.31           O  
ATOM   4523  CG  PHE A 569       4.652 -15.555 -21.391  1.00 93.31           C  
ATOM   4524  CD1 PHE A 569       4.547 -15.562 -20.000  1.00 93.31           C  
ATOM   4525  CD2 PHE A 569       4.707 -16.766 -22.062  1.00 93.31           C  
ATOM   4526  CE1 PHE A 569       4.496 -16.766 -19.297  1.00 93.31           C  
ATOM   4527  CE2 PHE A 569       4.660 -17.969 -21.359  1.00 93.31           C  
ATOM   4528  CZ  PHE A 569       4.555 -17.969 -19.984  1.00 93.31           C  
ATOM   4529  N   TRP A 570       2.062 -13.242 -20.953  1.00 91.00           N  
ATOM   4530  CA  TRP A 570       1.011 -13.430 -19.953  1.00 91.00           C  
ATOM   4531  C   TRP A 570      -0.369 -13.250 -20.578  1.00 91.00           C  
ATOM   4532  CB  TRP A 570       1.188 -12.445 -18.797  1.00 91.00           C  
ATOM   4533  O   TRP A 570      -1.330 -13.906 -20.172  1.00 91.00           O  
ATOM   4534  CG  TRP A 570       2.158 -12.906 -17.750  1.00 91.00           C  
ATOM   4535  CD1 TRP A 570       3.420 -12.422 -17.531  1.00 91.00           C  
ATOM   4536  CD2 TRP A 570       1.949 -13.945 -16.797  1.00 91.00           C  
ATOM   4537  CE2 TRP A 570       3.127 -14.039 -16.016  1.00 91.00           C  
ATOM   4538  CE3 TRP A 570       0.879 -14.797 -16.500  1.00 91.00           C  
ATOM   4539  NE1 TRP A 570       4.008 -13.102 -16.484  1.00 91.00           N  
ATOM   4540  CH2 TRP A 570       2.201 -15.781 -14.719  1.00 91.00           C  
ATOM   4541  CZ2 TRP A 570       3.262 -14.953 -14.977  1.00 91.00           C  
ATOM   4542  CZ3 TRP A 570       1.017 -15.719 -15.469  1.00 91.00           C  
ATOM   4543  N   GLU A 571      -0.507 -12.391 -21.516  1.00 87.44           N  
ATOM   4544  CA  GLU A 571      -1.770 -12.266 -22.234  1.00 87.44           C  
ATOM   4545  C   GLU A 571      -2.137 -13.570 -22.938  1.00 87.44           C  
ATOM   4546  CB  GLU A 571      -1.694 -11.125 -23.250  1.00 87.44           C  
ATOM   4547  O   GLU A 571      -3.311 -13.945 -22.984  1.00 87.44           O  
ATOM   4548  CG  GLU A 571      -1.777  -9.734 -22.641  1.00 87.44           C  
ATOM   4549  CD  GLU A 571      -1.662  -8.617 -23.656  1.00 87.44           C  
ATOM   4550  OE1 GLU A 571      -2.035  -7.465 -23.328  1.00 87.44           O  
ATOM   4551  OE2 GLU A 571      -1.195  -8.891 -24.781  1.00 87.44           O  
ATOM   4552  N   SER A 572      -1.119 -14.258 -23.500  1.00 87.50           N  
ATOM   4553  CA  SER A 572      -1.351 -15.523 -24.188  1.00 87.50           C  
ATOM   4554  C   SER A 572      -1.737 -16.625 -23.203  1.00 87.50           C  
ATOM   4555  CB  SER A 572      -0.106 -15.938 -24.969  1.00 87.50           C  
ATOM   4556  O   SER A 572      -2.482 -17.547 -23.562  1.00 87.50           O  
ATOM   4557  OG  SER A 572       0.877 -16.484 -24.109  1.00 87.50           O  
ATOM   4558  N   VAL A 573      -1.253 -16.469 -22.000  1.00 82.25           N  
ATOM   4559  CA  VAL A 573      -1.510 -17.484 -20.984  1.00 82.25           C  
ATOM   4560  C   VAL A 573      -2.877 -17.250 -20.344  1.00 82.25           C  
ATOM   4561  CB  VAL A 573      -0.410 -17.500 -19.906  1.00 82.25           C  
ATOM   4562  O   VAL A 573      -3.623 -18.188 -20.094  1.00 82.25           O  
ATOM   4563  CG1 VAL A 573      -0.785 -18.438 -18.766  1.00 82.25           C  
ATOM   4564  CG2 VAL A 573       0.934 -17.891 -20.516  1.00 82.25           C  
ATOM   4565  N   LEU A 574      -3.283 -16.016 -20.125  1.00 75.75           N  
ATOM   4566  CA  LEU A 574      -4.508 -15.672 -19.406  1.00 75.75           C  
ATOM   4567  C   LEU A 574      -5.727 -15.805 -20.312  1.00 75.75           C  
ATOM   4568  CB  LEU A 574      -4.418 -14.242 -18.859  1.00 75.75           C  
ATOM   4569  O   LEU A 574      -6.828 -16.078 -19.828  1.00 75.75           O  
ATOM   4570  CG  LEU A 574      -3.426 -14.008 -17.719  1.00 75.75           C  
ATOM   4571  CD1 LEU A 574      -3.332 -12.516 -17.406  1.00 75.75           C  
ATOM   4572  CD2 LEU A 574      -3.830 -14.805 -16.484  1.00 75.75           C  
ATOM   4573  N   ASN A 575      -5.652 -15.539 -21.688  1.00 62.88           N  
ATOM   4574  CA  ASN A 575      -6.738 -15.648 -22.656  1.00 62.88           C  
ATOM   4575  C   ASN A 575      -7.113 -17.109 -22.906  1.00 62.88           C  
ATOM   4576  CB  ASN A 575      -6.367 -14.953 -23.953  1.00 62.88           C  
ATOM   4577  O   ASN A 575      -8.250 -17.406 -23.266  1.00 62.88           O  
ATOM   4578  CG  ASN A 575      -6.418 -13.445 -23.844  1.00 62.88           C  
ATOM   4579  ND2 ASN A 575      -5.762 -12.758 -24.781  1.00 62.88           N  
ATOM   4580  OD1 ASN A 575      -7.039 -12.891 -22.938  1.00 62.88           O  
ATOM   4581  N   LYS A 576      -6.359 -18.078 -22.469  1.00 44.62           N  
ATOM   4582  CA  LYS A 576      -6.688 -19.500 -22.594  1.00 44.62           C  
ATOM   4583  C   LYS A 576      -7.215 -20.078 -21.281  1.00 44.62           C  
ATOM   4584  CB  LYS A 576      -5.461 -20.297 -23.062  1.00 44.62           C  
ATOM   4585  O   LYS A 576      -8.109 -20.922 -21.281  1.00 44.62           O  
ATOM   4586  CG  LYS A 576      -5.133 -20.125 -24.531  1.00 44.62           C  
ATOM   4587  CD  LYS A 576      -4.020 -21.062 -24.969  1.00 44.62           C  
ATOM   4588  CE  LYS A 576      -3.670 -20.891 -26.438  1.00 44.62           C  
ATOM   4589  NZ  LYS A 576      -2.592 -21.828 -26.875  1.00 44.62           N  
TER    4590      ALA A   1                                                      
ENDMDL                                                                          
END                                                                             
