# Supplementary material for: Screening of ester-forming and hydrolyzing enzymes linked to pheromone production in Ips typographus (Linnaeus, 1758)
Source: BMC Genomics. 2026 Mar 24;27:431. doi: 10.1186/s12864-026-12773-0 (PMC13134222; doi:10.1186/s12864-026-12773-0)
Supplement: Supplementary file 5 — Supplementary Material 5. [file 12864_2026_12773_MOESM5_ESM.zip › ItyCE21.pdb]

MODEL     1                                                                     
ATOM      1  N   MET A   1     -59.062  32.531   7.082  1.00 36.53           N  
ATOM      2  CA  MET A   1     -59.594  31.203   6.750  1.00 36.53           C  
ATOM      3  C   MET A   1     -58.531  30.125   6.898  1.00 36.53           C  
ATOM      4  CB  MET A   1     -60.156  31.188   5.324  1.00 36.53           C  
ATOM      5  O   MET A   1     -57.500  30.156   6.195  1.00 36.53           O  
ATOM      6  CG  MET A   1     -61.594  31.609   5.230  1.00 36.53           C  
ATOM      7  SD  MET A   1     -62.219  31.609   3.502  1.00 36.53           S  
ATOM      8  CE  MET A   1     -64.000  31.844   3.803  1.00 36.53           C  
ATOM      9  N   ARG A   2     -58.125  29.812   8.125  1.00 34.03           N  
ATOM     10  CA  ARG A   2     -57.469  28.812   8.953  1.00 34.03           C  
ATOM     11  C   ARG A   2     -57.594  27.422   8.336  1.00 34.03           C  
ATOM     12  CB  ARG A   2     -58.031  28.812  10.367  1.00 34.03           C  
ATOM     13  O   ARG A   2     -58.719  26.906   8.172  1.00 34.03           O  
ATOM     14  CG  ARG A   2     -57.531  29.953  11.234  1.00 34.03           C  
ATOM     15  CD  ARG A   2     -57.969  29.781  12.688  1.00 34.03           C  
ATOM     16  NE  ARG A   2     -57.438  30.859  13.531  1.00 34.03           N  
ATOM     17  NH1 ARG A   2     -58.094  29.891  15.523  1.00 34.03           N  
ATOM     18  NH2 ARG A   2     -57.031  31.922  15.523  1.00 34.03           N  
ATOM     19  CZ  ARG A   2     -57.531  30.891  14.859  1.00 34.03           C  
ATOM     20  N   LEU A   3     -56.688  26.922   7.492  1.00 32.62           N  
ATOM     21  CA  LEU A   3     -56.562  25.594   6.910  1.00 32.62           C  
ATOM     22  C   LEU A   3     -55.625  24.719   7.738  1.00 32.62           C  
ATOM     23  CB  LEU A   3     -56.062  25.672   5.469  1.00 32.62           C  
ATOM     24  O   LEU A   3     -54.500  25.125   8.055  1.00 32.62           O  
ATOM     25  CG  LEU A   3     -57.094  26.000   4.398  1.00 32.62           C  
ATOM     26  CD1 LEU A   3     -56.438  26.672   3.203  1.00 32.62           C  
ATOM     27  CD2 LEU A   3     -57.812  24.719   3.965  1.00 32.62           C  
ATOM     28  N   ILE A   4     -56.094  23.906   8.719  1.00 37.88           N  
ATOM     29  CA  ILE A   4     -56.000  22.641   9.430  1.00 37.88           C  
ATOM     30  C   ILE A   4     -55.062  21.703   8.703  1.00 37.88           C  
ATOM     31  CB  ILE A   4     -57.406  21.984   9.578  1.00 37.88           C  
ATOM     32  O   ILE A   4     -55.188  21.453   7.504  1.00 37.88           O  
ATOM     33  CG1 ILE A   4     -58.375  22.953  10.266  1.00 37.88           C  
ATOM     34  CG2 ILE A   4     -57.312  20.672  10.344  1.00 37.88           C  
ATOM     35  CD1 ILE A   4     -59.844  22.484  10.234  1.00 37.88           C  
ATOM     36  N   PRO A   5     -53.938  21.156   9.359  1.00 37.09           N  
ATOM     37  CA  PRO A   5     -52.812  20.266   9.086  1.00 37.09           C  
ATOM     38  C   PRO A   5     -53.219  18.797   9.016  1.00 37.09           C  
ATOM     39  CB  PRO A   5     -51.875  20.516  10.266  1.00 37.09           C  
ATOM     40  O   PRO A   5     -54.094  18.359   9.781  1.00 37.09           O  
ATOM     41  CG  PRO A   5     -52.750  20.984  11.367  1.00 37.09           C  
ATOM     42  CD  PRO A   5     -54.156  21.109  10.836  1.00 37.09           C  
ATOM     43  N   LEU A   6     -53.250  18.172   7.785  1.00 32.81           N  
ATOM     44  CA  LEU A   6     -53.344  16.828   7.215  1.00 32.81           C  
ATOM     45  C   LEU A   6     -52.281  15.906   7.832  1.00 32.81           C  
ATOM     46  CB  LEU A   6     -53.156  16.875   5.695  1.00 32.81           C  
ATOM     47  O   LEU A   6     -51.094  16.203   7.789  1.00 32.81           O  
ATOM     48  CG  LEU A   6     -54.188  16.109   4.871  1.00 32.81           C  
ATOM     49  CD1 LEU A   6     -55.344  17.016   4.512  1.00 32.81           C  
ATOM     50  CD2 LEU A   6     -53.562  15.539   3.611  1.00 32.81           C  
ATOM     51  N   PHE A   7     -52.469  15.273   8.961  1.00 31.72           N  
ATOM     52  CA  PHE A   7     -52.031  14.102   9.695  1.00 31.72           C  
ATOM     53  C   PHE A   7     -52.031  12.867   8.805  1.00 31.72           C  
ATOM     54  CB  PHE A   7     -52.906  13.859  10.938  1.00 31.72           C  
ATOM     55  O   PHE A   7     -53.062  12.516   8.227  1.00 31.72           O  
ATOM     56  CG  PHE A   7     -52.281  14.375  12.211  1.00 31.72           C  
ATOM     57  CD1 PHE A   7     -51.406  13.594  12.938  1.00 31.72           C  
ATOM     58  CD2 PHE A   7     -52.625  15.641  12.688  1.00 31.72           C  
ATOM     59  CE1 PHE A   7     -50.844  14.070  14.125  1.00 31.72           C  
ATOM     60  CE2 PHE A   7     -52.062  16.125  13.867  1.00 31.72           C  
ATOM     61  CZ  PHE A   7     -51.156  15.336  14.586  1.00 31.72           C  
ATOM     62  N   TRP A   8     -50.969  12.555   8.078  1.00 31.78           N  
ATOM     63  CA  TRP A   8     -50.531  11.344   7.395  1.00 31.78           C  
ATOM     64  C   TRP A   8     -50.500  10.164   8.359  1.00 31.78           C  
ATOM     65  CB  TRP A   8     -49.156  11.547   6.742  1.00 31.78           C  
ATOM     66  O   TRP A   8     -49.812  10.219   9.383  1.00 31.78           O  
ATOM     67  CG  TRP A   8     -49.219  12.320   5.457  1.00 31.78           C  
ATOM     68  CD1 TRP A   8     -49.250  13.672   5.309  1.00 31.78           C  
ATOM     69  CD2 TRP A   8     -49.219  11.773   4.133  1.00 31.78           C  
ATOM     70  CE2 TRP A   8     -49.281  12.859   3.232  1.00 31.78           C  
ATOM     71  CE3 TRP A   8     -49.219  10.469   3.623  1.00 31.78           C  
ATOM     72  NE1 TRP A   8     -49.281  14.008   3.975  1.00 31.78           N  
ATOM     73  CH2 TRP A   8     -49.281  11.391   1.375  1.00 31.78           C  
ATOM     74  CZ2 TRP A   8     -49.312  12.680   1.848  1.00 31.78           C  
ATOM     75  CZ3 TRP A   8     -49.250  10.289   2.244  1.00 31.78           C  
ATOM     76  N   LEU A   9     -51.531   9.492   8.641  1.00 31.55           N  
ATOM     77  CA  LEU A   9     -51.781   8.188   9.250  1.00 31.55           C  
ATOM     78  C   LEU A   9     -51.125   7.078   8.438  1.00 31.55           C  
ATOM     79  CB  LEU A   9     -53.281   7.930   9.375  1.00 31.55           C  
ATOM     80  O   LEU A   9     -51.344   6.969   7.230  1.00 31.55           O  
ATOM     81  CG  LEU A   9     -53.969   8.523  10.602  1.00 31.55           C  
ATOM     82  CD1 LEU A   9     -55.438   8.844  10.281  1.00 31.55           C  
ATOM     83  CD2 LEU A   9     -53.875   7.570  11.789  1.00 31.55           C  
ATOM     84  N   PHE A  10     -49.906   6.598   8.797  1.00 32.03           N  
ATOM     85  CA  PHE A  10     -49.094   5.406   8.539  1.00 32.03           C  
ATOM     86  C   PHE A  10     -49.906   4.145   8.812  1.00 32.03           C  
ATOM     87  CB  PHE A  10     -47.844   5.414   9.398  1.00 32.03           C  
ATOM     88  O   PHE A  10     -50.531   4.012   9.867  1.00 32.03           O  
ATOM     89  CG  PHE A  10     -46.719   6.289   8.859  1.00 32.03           C  
ATOM     90  CD1 PHE A  10     -45.906   5.848   7.832  1.00 32.03           C  
ATOM     91  CD2 PHE A  10     -46.531   7.559   9.383  1.00 32.03           C  
ATOM     92  CE1 PHE A  10     -44.906   6.656   7.328  1.00 32.03           C  
ATOM     93  CE2 PHE A  10     -45.500   8.375   8.891  1.00 32.03           C  
ATOM     94  CZ  PHE A  10     -44.688   7.922   7.863  1.00 32.03           C  
ATOM     95  N   PHE A  11     -50.469   3.555   7.801  1.00 32.06           N  
ATOM     96  CA  PHE A  11     -51.094   2.240   7.695  1.00 32.06           C  
ATOM     97  C   PHE A  11     -50.094   1.134   7.938  1.00 32.06           C  
ATOM     98  CB  PHE A  11     -51.750   2.064   6.316  1.00 32.06           C  
ATOM     99  O   PHE A  11     -49.031   1.090   7.281  1.00 32.06           O  
ATOM    100  CG  PHE A  11     -53.156   2.594   6.238  1.00 32.06           C  
ATOM    101  CD1 PHE A  11     -54.219   1.831   6.684  1.00 32.06           C  
ATOM    102  CD2 PHE A  11     -53.406   3.855   5.715  1.00 32.06           C  
ATOM    103  CE1 PHE A  11     -55.531   2.318   6.609  1.00 32.06           C  
ATOM    104  CE2 PHE A  11     -54.719   4.352   5.637  1.00 32.06           C  
ATOM    105  CZ  PHE A  11     -55.781   3.578   6.086  1.00 32.06           C  
ATOM    106  N   VAL A  12     -49.938   0.666   9.172  1.00 35.34           N  
ATOM    107  CA  VAL A  12     -49.219  -0.590   9.438  1.00 35.34           C  
ATOM    108  C   VAL A  12     -50.250  -1.739   9.477  1.00 35.34           C  
ATOM    109  CB  VAL A  12     -48.438  -0.535  10.766  1.00 35.34           C  
ATOM    110  O   VAL A  12     -51.219  -1.688  10.211  1.00 35.34           O  
ATOM    111  CG1 VAL A  12     -47.719  -1.853  11.008  1.00 35.34           C  
ATOM    112  CG2 VAL A  12     -47.469   0.633  10.750  1.00 35.34           C  
ATOM    113  N   ASP A  13     -50.438  -2.391   8.336  1.00 33.78           N  
ATOM    114  CA  ASP A  13     -51.156  -3.641   8.102  1.00 33.78           C  
ATOM    115  C   ASP A  13     -50.375  -4.832   8.641  1.00 33.78           C  
ATOM    116  CB  ASP A  13     -51.438  -3.828   6.613  1.00 33.78           C  
ATOM    117  O   ASP A  13     -49.188  -4.988   8.352  1.00 33.78           O  
ATOM    118  CG  ASP A  13     -52.906  -3.613   6.250  1.00 33.78           C  
ATOM    119  OD1 ASP A  13     -53.750  -3.709   7.145  1.00 33.78           O  
ATOM    120  OD2 ASP A  13     -53.188  -3.350   5.062  1.00 33.78           O  
ATOM    121  N   PHE A  14     -50.781  -5.398   9.781  1.00 30.02           N  
ATOM    122  CA  PHE A  14     -50.438  -6.574  10.578  1.00 30.02           C  
ATOM    123  C   PHE A  14     -51.031  -7.836   9.953  1.00 30.02           C  
ATOM    124  CB  PHE A  14     -50.969  -6.418  12.016  1.00 30.02           C  
ATOM    125  O   PHE A  14     -52.219  -7.934   9.734  1.00 30.02           O  
ATOM    126  CG  PHE A  14     -49.969  -6.812  13.070  1.00 30.02           C  
ATOM    127  CD1 PHE A  14     -50.031  -8.055  13.680  1.00 30.02           C  
ATOM    128  CD2 PHE A  14     -48.969  -5.938  13.445  1.00 30.02           C  
ATOM    129  CE1 PHE A  14     -49.125  -8.422  14.664  1.00 30.02           C  
ATOM    130  CE2 PHE A  14     -48.031  -6.297  14.422  1.00 30.02           C  
ATOM    131  CZ  PHE A  14     -48.125  -7.539  15.031  1.00 30.02           C  
ATOM    132  N   ASP A  15     -50.375  -8.461   8.969  1.00 37.31           N  
ATOM    133  CA  ASP A  15     -50.750  -9.820   8.594  1.00 37.31           C  
ATOM    134  C   ASP A  15     -49.906 -10.844   9.328  1.00 37.31           C  
ATOM    135  CB  ASP A  15     -50.625 -10.016   7.082  1.00 37.31           C  
ATOM    136  O   ASP A  15     -48.719 -10.602   9.578  1.00 37.31           O  
ATOM    137  CG  ASP A  15     -51.875 -10.641   6.461  1.00 37.31           C  
ATOM    138  OD1 ASP A  15     -52.781 -11.086   7.211  1.00 37.31           O  
ATOM    139  OD2 ASP A  15     -51.938 -10.695   5.215  1.00 37.31           O  
ATOM    140  N   ARG A  16     -50.469 -11.703  10.141  1.00 37.91           N  
ATOM    141  CA  ARG A  16     -50.406 -12.922  10.938  1.00 37.91           C  
ATOM    142  C   ARG A  16     -49.375 -13.891  10.367  1.00 37.91           C  
ATOM    143  CB  ARG A  16     -51.781 -13.602  11.008  1.00 37.91           C  
ATOM    144  O   ARG A  16     -49.031 -14.891  11.000  1.00 37.91           O  
ATOM    145  CG  ARG A  16     -52.562 -13.266  12.258  1.00 37.91           C  
ATOM    146  CD  ARG A  16     -53.844 -14.094  12.359  1.00 37.91           C  
ATOM    147  NE  ARG A  16     -54.594 -13.758  13.555  1.00 37.91           N  
ATOM    148  NH1 ARG A  16     -56.094 -15.523  13.359  1.00 37.91           N  
ATOM    149  NH2 ARG A  16     -56.281 -14.047  15.102  1.00 37.91           N  
ATOM    150  CZ  ARG A  16     -55.656 -14.445  14.000  1.00 37.91           C  
ATOM    151  N   THR A  17     -48.281 -13.367   9.781  1.00 43.62           N  
ATOM    152  CA  THR A  17     -47.125 -14.234   9.594  1.00 43.62           C  
ATOM    153  C   THR A  17     -45.812 -13.461   9.844  1.00 43.62           C  
ATOM    154  CB  THR A  17     -47.094 -14.844   8.188  1.00 43.62           C  
ATOM    155  O   THR A  17     -45.531 -12.508   9.125  1.00 43.62           O  
ATOM    156  CG2 THR A  17     -48.312 -15.742   7.953  1.00 43.62           C  
ATOM    157  OG1 THR A  17     -47.094 -13.797   7.211  1.00 43.62           O  
ATOM    158  N   GLY A  18     -45.719 -12.680  10.953  1.00 34.25           N  
ATOM    159  CA  GLY A  18     -44.500 -12.156  11.594  1.00 34.25           C  
ATOM    160  C   GLY A  18     -43.375 -11.891  10.617  1.00 34.25           C  
ATOM    161  O   GLY A  18     -42.250 -11.570  11.023  1.00 34.25           O  
ATOM    162  N   SER A  19     -43.688 -11.547   9.344  1.00 38.84           N  
ATOM    163  CA  SER A  19     -42.531 -11.047   8.609  1.00 38.84           C  
ATOM    164  C   SER A  19     -42.844  -9.742   7.891  1.00 38.84           C  
ATOM    165  CB  SER A  19     -42.031 -12.094   7.605  1.00 38.84           C  
ATOM    166  O   SER A  19     -43.844  -9.664   7.152  1.00 38.84           O  
ATOM    167  OG  SER A  19     -43.031 -12.344   6.621  1.00 38.84           O  
ATOM    168  N   VAL A  20     -42.844  -8.578   8.484  1.00 39.31           N  
ATOM    169  CA  VAL A  20     -42.781  -7.242   7.906  1.00 39.31           C  
ATOM    170  C   VAL A  20     -41.719  -7.184   6.824  1.00 39.31           C  
ATOM    171  CB  VAL A  20     -42.531  -6.172   8.984  1.00 39.31           C  
ATOM    172  O   VAL A  20     -40.562  -7.520   7.078  1.00 39.31           O  
ATOM    173  CG1 VAL A  20     -42.500  -4.773   8.367  1.00 39.31           C  
ATOM    174  CG2 VAL A  20     -43.594  -6.246  10.094  1.00 39.31           C  
ATOM    175  N   LYS A  21     -42.000  -7.680   5.637  1.00 42.09           N  
ATOM    176  CA  LYS A  21     -41.125  -7.387   4.500  1.00 42.09           C  
ATOM    177  C   LYS A  21     -40.969  -5.883   4.305  1.00 42.09           C  
ATOM    178  CB  LYS A  21     -41.688  -8.023   3.225  1.00 42.09           C  
ATOM    179  O   LYS A  21     -41.938  -5.172   4.051  1.00 42.09           O  
ATOM    180  CG  LYS A  21     -41.344  -9.500   3.066  1.00 42.09           C  
ATOM    181  CD  LYS A  21     -41.688 -10.000   1.669  1.00 42.09           C  
ATOM    182  CE  LYS A  21     -41.375 -11.484   1.519  1.00 42.09           C  
ATOM    183  NZ  LYS A  21     -41.688 -11.984   0.148  1.00 42.09           N  
ATOM    184  N   CYS A  22     -40.375  -5.188   5.230  1.00 48.34           N  
ATOM    185  CA  CYS A  22     -40.094  -3.766   5.055  1.00 48.34           C  
ATOM    186  C   CYS A  22     -39.250  -3.523   3.812  1.00 48.34           C  
ATOM    187  CB  CYS A  22     -39.406  -3.203   6.285  1.00 48.34           C  
ATOM    188  O   CYS A  22     -38.125  -4.023   3.713  1.00 48.34           O  
ATOM    189  SG  CYS A  22     -39.469  -1.404   6.414  1.00 48.34           S  
ATOM    190  N   GLY A  23     -39.688  -3.545   2.551  1.00 43.12           N  
ATOM    191  CA  GLY A  23     -39.156  -3.152   1.251  1.00 43.12           C  
ATOM    192  C   GLY A  23     -38.531  -1.774   1.256  1.00 43.12           C  
ATOM    193  O   GLY A  23     -37.656  -1.494   0.451  1.00 43.12           O  
ATOM    194  N   HIS A  24     -38.188  -1.157   2.535  1.00 51.75           N  
ATOM    195  CA  HIS A  24     -37.438   0.092   2.535  1.00 51.75           C  
ATOM    196  C   HIS A  24     -36.781   0.335   3.889  1.00 51.75           C  
ATOM    197  CB  HIS A  24     -38.344   1.267   2.178  1.00 51.75           C  
ATOM    198  O   HIS A  24     -36.656   1.480   4.328  1.00 51.75           O  
ATOM    199  CG  HIS A  24     -38.500   1.483   0.706  1.00 51.75           C  
ATOM    200  CD2 HIS A  24     -38.125   2.512  -0.085  1.00 51.75           C  
ATOM    201  ND1 HIS A  24     -39.125   0.569  -0.121  1.00 51.75           N  
ATOM    202  CE1 HIS A  24     -39.094   1.028  -1.361  1.00 51.75           C  
ATOM    203  NE2 HIS A  24     -38.500   2.205  -1.366  1.00 51.75           N  
ATOM    204  N   CYS A  25     -36.375  -0.706   4.656  1.00 63.28           N  
ATOM    205  CA  CYS A  25     -35.656  -0.391   5.883  1.00 63.28           C  
ATOM    206  C   CYS A  25     -34.188  -0.143   5.598  1.00 63.28           C  
ATOM    207  CB  CYS A  25     -35.812  -1.523   6.898  1.00 63.28           C  
ATOM    208  O   CYS A  25     -33.531  -0.958   4.949  1.00 63.28           O  
ATOM    209  SG  CYS A  25     -37.219  -1.327   8.008  1.00 63.28           S  
ATOM    210  N   THR A  26     -33.750   1.028   5.180  1.00 84.81           N  
ATOM    211  CA  THR A  26     -32.344   1.434   5.105  1.00 84.81           C  
ATOM    212  C   THR A  26     -31.625   1.086   6.398  1.00 84.81           C  
ATOM    213  CB  THR A  26     -32.219   2.943   4.828  1.00 84.81           C  
ATOM    214  O   THR A  26     -32.156   1.267   7.492  1.00 84.81           O  
ATOM    215  CG2 THR A  26     -32.719   3.291   3.432  1.00 84.81           C  
ATOM    216  OG1 THR A  26     -33.000   3.668   5.797  1.00 84.81           O  
ATOM    217  N   PRO A  27     -30.531   0.246   6.301  1.00 93.00           N  
ATOM    218  CA  PRO A  27     -29.719  -0.112   7.469  1.00 93.00           C  
ATOM    219  C   PRO A  27     -29.297   1.104   8.289  1.00 93.00           C  
ATOM    220  CB  PRO A  27     -28.500  -0.805   6.855  1.00 93.00           C  
ATOM    221  O   PRO A  27     -28.891   2.123   7.730  1.00 93.00           O  
ATOM    222  CG  PRO A  27     -28.906  -1.109   5.449  1.00 93.00           C  
ATOM    223  CD  PRO A  27     -29.969  -0.131   5.031  1.00 93.00           C  
ATOM    224  N   LEU A  28     -29.562   1.078   9.633  1.00 94.50           N  
ATOM    225  CA  LEU A  28     -29.188   2.119  10.586  1.00 94.50           C  
ATOM    226  C   LEU A  28     -28.203   1.584  11.617  1.00 94.50           C  
ATOM    227  CB  LEU A  28     -30.438   2.680  11.281  1.00 94.50           C  
ATOM    228  O   LEU A  28     -28.422   0.504  12.172  1.00 94.50           O  
ATOM    229  CG  LEU A  28     -31.375   3.520  10.422  1.00 94.50           C  
ATOM    230  CD1 LEU A  28     -32.656   3.807  11.180  1.00 94.50           C  
ATOM    231  CD2 LEU A  28     -30.703   4.820  10.000  1.00 94.50           C  
ATOM    232  N   VAL A  29     -27.109   2.312  11.852  1.00 95.25           N  
ATOM    233  CA  VAL A  29     -26.094   1.979  12.859  1.00 95.25           C  
ATOM    234  C   VAL A  29     -25.719   3.232  13.641  1.00 95.25           C  
ATOM    235  CB  VAL A  29     -24.844   1.348  12.219  1.00 95.25           C  
ATOM    236  O   VAL A  29     -25.641   4.324  13.078  1.00 95.25           O  
ATOM    237  CG1 VAL A  29     -23.734   1.205  13.250  1.00 95.25           C  
ATOM    238  CG2 VAL A  29     -25.188  -0.008  11.602  1.00 95.25           C  
ATOM    239  N   THR A  30     -25.641   3.088  14.930  1.00 94.19           N  
ATOM    240  CA  THR A  30     -25.203   4.207  15.750  1.00 94.19           C  
ATOM    241  C   THR A  30     -23.766   3.986  16.234  1.00 94.19           C  
ATOM    242  CB  THR A  30     -26.125   4.410  16.969  1.00 94.19           C  
ATOM    243  O   THR A  30     -23.469   2.986  16.891  1.00 94.19           O  
ATOM    244  CG2 THR A  30     -25.688   5.605  17.797  1.00 94.19           C  
ATOM    245  OG1 THR A  30     -27.469   4.633  16.500  1.00 94.19           O  
ATOM    246  N   THR A  31     -22.875   4.859  15.812  1.00 94.69           N  
ATOM    247  CA  THR A  31     -21.484   4.867  16.266  1.00 94.69           C  
ATOM    248  C   THR A  31     -21.297   5.879  17.391  1.00 94.69           C  
ATOM    249  CB  THR A  31     -20.531   5.184  15.102  1.00 94.69           C  
ATOM    250  O   THR A  31     -22.234   6.562  17.781  1.00 94.69           O  
ATOM    251  CG2 THR A  31     -20.812   4.305  13.891  1.00 94.69           C  
ATOM    252  OG1 THR A  31     -20.672   6.559  14.727  1.00 94.69           O  
ATOM    253  N   GLY A  32     -20.078   5.910  17.922  1.00 91.31           N  
ATOM    254  CA  GLY A  32     -19.734   6.910  18.922  1.00 91.31           C  
ATOM    255  C   GLY A  32     -19.859   8.336  18.422  1.00 91.31           C  
ATOM    256  O   GLY A  32     -20.047   9.266  19.203  1.00 91.31           O  
ATOM    257  N   SER A  33     -19.750   8.492  17.094  1.00 93.94           N  
ATOM    258  CA  SER A  33     -19.812   9.820  16.484  1.00 93.94           C  
ATOM    259  C   SER A  33     -21.250  10.234  16.203  1.00 93.94           C  
ATOM    260  CB  SER A  33     -18.984   9.859  15.203  1.00 93.94           C  
ATOM    261  O   SER A  33     -21.562  11.422  16.141  1.00 93.94           O  
ATOM    262  OG  SER A  33     -17.609   9.625  15.477  1.00 93.94           O  
ATOM    263  N   GLY A  34     -22.141   9.289  16.094  1.00 95.62           N  
ATOM    264  CA  GLY A  34     -23.531   9.555  15.781  1.00 95.62           C  
ATOM    265  C   GLY A  34     -24.156   8.508  14.875  1.00 95.62           C  
ATOM    266  O   GLY A  34     -23.469   7.578  14.438  1.00 95.62           O  
ATOM    267  N   PRO A  35     -25.484   8.555  14.570  1.00 97.31           N  
ATOM    268  CA  PRO A  35     -26.203   7.570  13.758  1.00 97.31           C  
ATOM    269  C   PRO A  35     -25.891   7.688  12.273  1.00 97.31           C  
ATOM    270  CB  PRO A  35     -27.672   7.902  14.039  1.00 97.31           C  
ATOM    271  O   PRO A  35     -25.656   8.789  11.766  1.00 97.31           O  
ATOM    272  CG  PRO A  35     -27.656   9.305  14.547  1.00 97.31           C  
ATOM    273  CD  PRO A  35     -26.266   9.633  15.000  1.00 97.31           C  
ATOM    274  N   LEU A  36     -25.906   6.555  11.609  1.00 97.88           N  
ATOM    275  CA  LEU A  36     -25.641   6.453  10.172  1.00 97.88           C  
ATOM    276  C   LEU A  36     -26.766   5.715   9.469  1.00 97.88           C  
ATOM    277  CB  LEU A  36     -24.312   5.746   9.922  1.00 97.88           C  
ATOM    278  O   LEU A  36     -27.281   4.715   9.977  1.00 97.88           O  
ATOM    279  CG  LEU A  36     -23.062   6.410  10.508  1.00 97.88           C  
ATOM    280  CD1 LEU A  36     -21.906   5.410  10.570  1.00 97.88           C  
ATOM    281  CD2 LEU A  36     -22.672   7.637   9.688  1.00 97.88           C  
ATOM    282  N   ARG A  37     -27.062   6.219   8.305  1.00 97.75           N  
ATOM    283  CA  ARG A  37     -27.953   5.508   7.395  1.00 97.75           C  
ATOM    284  C   ARG A  37     -27.188   4.941   6.207  1.00 97.75           C  
ATOM    285  CB  ARG A  37     -29.078   6.434   6.906  1.00 97.75           C  
ATOM    286  O   ARG A  37     -26.500   5.680   5.500  1.00 97.75           O  
ATOM    287  CG  ARG A  37     -30.031   5.777   5.922  1.00 97.75           C  
ATOM    288  CD  ARG A  37     -31.062   6.766   5.391  1.00 97.75           C  
ATOM    289  NE  ARG A  37     -32.000   7.156   6.422  1.00 97.75           N  
ATOM    290  NH1 ARG A  37     -32.844   8.977   5.266  1.00 97.75           N  
ATOM    291  NH2 ARG A  37     -33.656   8.461   7.340  1.00 97.75           N  
ATOM    292  CZ  ARG A  37     -32.844   8.195   6.340  1.00 97.75           C  
ATOM    293  N   GLY A  38     -27.312   3.564   6.027  1.00 97.62           N  
ATOM    294  CA  GLY A  38     -26.609   2.906   4.941  1.00 97.62           C  
ATOM    295  C   GLY A  38     -27.531   2.375   3.863  1.00 97.62           C  
ATOM    296  O   GLY A  38     -28.672   2.836   3.732  1.00 97.62           O  
ATOM    297  N   LYS A  39     -26.969   1.424   3.004  1.00 96.56           N  
ATOM    298  CA  LYS A  39     -27.734   0.765   1.945  1.00 96.56           C  
ATOM    299  C   LYS A  39     -27.312  -0.698   1.803  1.00 96.56           C  
ATOM    300  CB  LYS A  39     -27.547   1.494   0.615  1.00 96.56           C  
ATOM    301  O   LYS A  39     -26.281  -1.113   2.334  1.00 96.56           O  
ATOM    302  CG  LYS A  39     -26.125   1.434   0.070  1.00 96.56           C  
ATOM    303  CD  LYS A  39     -26.000   2.184  -1.250  1.00 96.56           C  
ATOM    304  CE  LYS A  39     -24.578   2.119  -1.799  1.00 96.56           C  
ATOM    305  NZ  LYS A  39     -24.453   2.867  -3.086  1.00 96.56           N  
ATOM    306  N   LEU A  40     -28.188  -1.437   1.157  1.00 95.94           N  
ATOM    307  CA  LEU A  40     -27.906  -2.848   0.918  1.00 95.94           C  
ATOM    308  C   LEU A  40     -27.219  -3.045  -0.425  1.00 95.94           C  
ATOM    309  CB  LEU A  40     -29.203  -3.666   0.961  1.00 95.94           C  
ATOM    310  O   LEU A  40     -27.594  -2.412  -1.418  1.00 95.94           O  
ATOM    311  CG  LEU A  40     -29.797  -3.930   2.348  1.00 95.94           C  
ATOM    312  CD1 LEU A  40     -31.172  -4.578   2.225  1.00 95.94           C  
ATOM    313  CD2 LEU A  40     -28.859  -4.809   3.170  1.00 95.94           C  
ATOM    314  N   LEU A  41     -26.156  -3.812  -0.480  1.00 96.19           N  
ATOM    315  CA  LEU A  41     -25.484  -4.293  -1.685  1.00 96.19           C  
ATOM    316  C   LEU A  41     -25.531  -5.816  -1.766  1.00 96.19           C  
ATOM    317  CB  LEU A  41     -24.031  -3.818  -1.716  1.00 96.19           C  
ATOM    318  O   LEU A  41     -25.953  -6.477  -0.811  1.00 96.19           O  
ATOM    319  CG  LEU A  41     -23.812  -2.305  -1.673  1.00 96.19           C  
ATOM    320  CD1 LEU A  41     -22.312  -1.985  -1.699  1.00 96.19           C  
ATOM    321  CD2 LEU A  41     -24.531  -1.626  -2.834  1.00 96.19           C  
ATOM    322  N   LYS A  42     -25.109  -6.312  -2.920  1.00 96.12           N  
ATOM    323  CA  LYS A  42     -25.000  -7.758  -3.094  1.00 96.12           C  
ATOM    324  C   LYS A  42     -23.562  -8.172  -3.389  1.00 96.12           C  
ATOM    325  CB  LYS A  42     -25.922  -8.234  -4.215  1.00 96.12           C  
ATOM    326  O   LYS A  42     -22.844  -7.484  -4.117  1.00 96.12           O  
ATOM    327  CG  LYS A  42     -27.406  -8.031  -3.926  1.00 96.12           C  
ATOM    328  CD  LYS A  42     -27.891  -9.000  -2.855  1.00 96.12           C  
ATOM    329  CE  LYS A  42     -29.422  -8.969  -2.734  1.00 96.12           C  
ATOM    330  NZ  LYS A  42     -29.891  -9.828  -1.610  1.00 96.12           N  
ATOM    331  N   SER A  43     -23.234  -9.219  -2.674  1.00 96.50           N  
ATOM    332  CA  SER A  43     -21.953  -9.812  -3.047  1.00 96.50           C  
ATOM    333  C   SER A  43     -22.031 -10.516  -4.398  1.00 96.50           C  
ATOM    334  CB  SER A  43     -21.484 -10.797  -1.979  1.00 96.50           C  
ATOM    335  O   SER A  43     -23.125 -10.648  -4.965  1.00 96.50           O  
ATOM    336  OG  SER A  43     -22.250 -11.992  -2.023  1.00 96.50           O  
ATOM    337  N   ARG A  44     -20.922 -11.023  -4.879  1.00 93.75           N  
ATOM    338  CA  ARG A  44     -20.875 -11.750  -6.145  1.00 93.75           C  
ATOM    339  C   ARG A  44     -21.734 -13.016  -6.082  1.00 93.75           C  
ATOM    340  CB  ARG A  44     -19.438 -12.102  -6.516  1.00 93.75           C  
ATOM    341  O   ARG A  44     -22.406 -13.367  -7.051  1.00 93.75           O  
ATOM    342  CG  ARG A  44     -19.297 -12.750  -7.883  1.00 93.75           C  
ATOM    343  CD  ARG A  44     -17.844 -12.852  -8.312  1.00 93.75           C  
ATOM    344  NE  ARG A  44     -17.297 -11.555  -8.711  1.00 93.75           N  
ATOM    345  NH1 ARG A  44     -15.289 -12.398  -9.484  1.00 93.75           N  
ATOM    346  NH2 ARG A  44     -15.711 -10.148  -9.594  1.00 93.75           N  
ATOM    347  CZ  ARG A  44     -16.109 -11.367  -9.266  1.00 93.75           C  
ATOM    348  N   ALA A  45     -21.766 -13.680  -4.961  1.00 94.06           N  
ATOM    349  CA  ALA A  45     -22.516 -14.922  -4.797  1.00 94.06           C  
ATOM    350  C   ALA A  45     -23.953 -14.641  -4.379  1.00 94.06           C  
ATOM    351  CB  ALA A  45     -21.844 -15.828  -3.771  1.00 94.06           C  
ATOM    352  O   ALA A  45     -24.719 -15.562  -4.074  1.00 94.06           O  
ATOM    353  N   GLY A  46     -24.312 -13.344  -4.305  1.00 95.62           N  
ATOM    354  CA  GLY A  46     -25.703 -12.984  -4.078  1.00 95.62           C  
ATOM    355  C   GLY A  46     -26.047 -12.766  -2.615  1.00 95.62           C  
ATOM    356  O   GLY A  46     -27.219 -12.648  -2.246  1.00 95.62           O  
ATOM    357  N   ARG A  47     -25.094 -12.664  -1.782  1.00 95.94           N  
ATOM    358  CA  ARG A  47     -25.281 -12.430  -0.352  1.00 95.94           C  
ATOM    359  C   ARG A  47     -25.562 -10.961  -0.065  1.00 95.94           C  
ATOM    360  CB  ARG A  47     -24.047 -12.891   0.427  1.00 95.94           C  
ATOM    361  O   ARG A  47     -24.969 -10.078  -0.685  1.00 95.94           O  
ATOM    362  CG  ARG A  47     -24.188 -12.758   1.936  1.00 95.94           C  
ATOM    363  CD  ARG A  47     -22.922 -13.203   2.660  1.00 95.94           C  
ATOM    364  NE  ARG A  47     -23.109 -13.203   4.109  1.00 95.94           N  
ATOM    365  NH1 ARG A  47     -20.984 -13.977   4.582  1.00 95.94           N  
ATOM    366  NH2 ARG A  47     -22.453 -13.539   6.285  1.00 95.94           N  
ATOM    367  CZ  ARG A  47     -22.172 -13.570   4.988  1.00 95.94           C  
ATOM    368  N   ASP A  48     -26.578 -10.633   0.896  1.00 96.12           N  
ATOM    369  CA  ASP A  48     -26.844  -9.258   1.296  1.00 96.12           C  
ATOM    370  C   ASP A  48     -25.672  -8.664   2.080  1.00 96.12           C  
ATOM    371  CB  ASP A  48     -28.125  -9.180   2.131  1.00 96.12           C  
ATOM    372  O   ASP A  48     -25.141  -9.320   2.977  1.00 96.12           O  
ATOM    373  CG  ASP A  48     -29.391  -9.406   1.310  1.00 96.12           C  
ATOM    374  OD1 ASP A  48     -29.344  -9.258   0.070  1.00 96.12           O  
ATOM    375  OD2 ASP A  48     -30.438  -9.742   1.908  1.00 96.12           O  
ATOM    376  N   ILE A  49     -25.312  -7.449   1.704  1.00 97.75           N  
ATOM    377  CA  ILE A  49     -24.234  -6.734   2.367  1.00 97.75           C  
ATOM    378  C   ILE A  49     -24.719  -5.363   2.826  1.00 97.75           C  
ATOM    379  CB  ILE A  49     -23.000  -6.582   1.440  1.00 97.75           C  
ATOM    380  O   ILE A  49     -25.266  -4.598   2.031  1.00 97.75           O  
ATOM    381  CG1 ILE A  49     -22.469  -7.961   1.028  1.00 97.75           C  
ATOM    382  CG2 ILE A  49     -21.906  -5.758   2.123  1.00 97.75           C  
ATOM    383  CD1 ILE A  49     -21.438  -7.918  -0.079  1.00 97.75           C  
ATOM    384  N   TYR A  50     -24.547  -5.137   4.121  1.00 97.88           N  
ATOM    385  CA  TYR A  50     -24.812  -3.797   4.641  1.00 97.88           C  
ATOM    386  C   TYR A  50     -23.625  -2.869   4.355  1.00 97.88           C  
ATOM    387  CB  TYR A  50     -25.078  -3.848   6.145  1.00 97.88           C  
ATOM    388  O   TYR A  50     -22.484  -3.170   4.723  1.00 97.88           O  
ATOM    389  CG  TYR A  50     -26.234  -4.738   6.523  1.00 97.88           C  
ATOM    390  CD1 TYR A  50     -27.531  -4.230   6.621  1.00 97.88           C  
ATOM    391  CD2 TYR A  50     -26.031  -6.090   6.785  1.00 97.88           C  
ATOM    392  CE1 TYR A  50     -28.594  -5.051   6.973  1.00 97.88           C  
ATOM    393  CE2 TYR A  50     -27.094  -6.918   7.137  1.00 97.88           C  
ATOM    394  OH  TYR A  50     -29.422  -7.203   7.574  1.00 97.88           O  
ATOM    395  CZ  TYR A  50     -28.375  -6.391   7.227  1.00 97.88           C  
ATOM    396  N   SER A  51     -23.984  -1.803   3.689  1.00 98.25           N  
ATOM    397  CA  SER A  51     -22.938  -0.902   3.223  1.00 98.25           C  
ATOM    398  C   SER A  51     -23.125   0.505   3.777  1.00 98.25           C  
ATOM    399  CB  SER A  51     -22.906  -0.857   1.694  1.00 98.25           C  
ATOM    400  O   SER A  51     -24.219   1.054   3.725  1.00 98.25           O  
ATOM    401  OG  SER A  51     -21.953   0.090   1.235  1.00 98.25           O  
ATOM    402  N   PHE A  52     -22.062   1.049   4.352  1.00 98.50           N  
ATOM    403  CA  PHE A  52     -21.984   2.424   4.828  1.00 98.50           C  
ATOM    404  C   PHE A  52     -20.828   3.166   4.184  1.00 98.50           C  
ATOM    405  CB  PHE A  52     -21.859   2.459   6.355  1.00 98.50           C  
ATOM    406  O   PHE A  52     -19.656   2.850   4.445  1.00 98.50           O  
ATOM    407  CG  PHE A  52     -23.000   1.798   7.082  1.00 98.50           C  
ATOM    408  CD1 PHE A  52     -24.031   2.557   7.613  1.00 98.50           C  
ATOM    409  CD2 PHE A  52     -23.031   0.418   7.230  1.00 98.50           C  
ATOM    410  CE1 PHE A  52     -25.094   1.947   8.281  1.00 98.50           C  
ATOM    411  CE2 PHE A  52     -24.078  -0.198   7.898  1.00 98.50           C  
ATOM    412  CZ  PHE A  52     -25.109   0.568   8.430  1.00 98.50           C  
ATOM    413  N   LEU A  53     -21.172   4.137   3.379  1.00 98.38           N  
ATOM    414  CA  LEU A  53     -20.172   4.820   2.572  1.00 98.38           C  
ATOM    415  C   LEU A  53     -19.906   6.227   3.104  1.00 98.38           C  
ATOM    416  CB  LEU A  53     -20.609   4.887   1.108  1.00 98.38           C  
ATOM    417  O   LEU A  53     -20.781   6.836   3.709  1.00 98.38           O  
ATOM    418  CG  LEU A  53     -21.094   3.576   0.485  1.00 98.38           C  
ATOM    419  CD1 LEU A  53     -21.484   3.797  -0.972  1.00 98.38           C  
ATOM    420  CD2 LEU A  53     -20.016   2.502   0.597  1.00 98.38           C  
ATOM    421  N   GLY A  54     -18.641   6.645   2.943  1.00 97.69           N  
ATOM    422  CA  GLY A  54     -18.266   8.039   3.160  1.00 97.69           C  
ATOM    423  C   GLY A  54     -18.406   8.469   4.605  1.00 97.69           C  
ATOM    424  O   GLY A  54     -18.906   9.562   4.887  1.00 97.69           O  
ATOM    425  N   ILE A  55     -17.938   7.590   5.543  1.00 98.50           N  
ATOM    426  CA  ILE A  55     -17.922   7.941   6.957  1.00 98.50           C  
ATOM    427  C   ILE A  55     -16.672   8.773   7.262  1.00 98.50           C  
ATOM    428  CB  ILE A  55     -17.953   6.684   7.852  1.00 98.50           C  
ATOM    429  O   ILE A  55     -15.547   8.289   7.148  1.00 98.50           O  
ATOM    430  CG1 ILE A  55     -19.141   5.793   7.480  1.00 98.50           C  
ATOM    431  CG2 ILE A  55     -18.000   7.074   9.336  1.00 98.50           C  
ATOM    432  CD1 ILE A  55     -19.094   4.398   8.094  1.00 98.50           C  
ATOM    433  N   PRO A  56     -16.875  10.062   7.676  1.00 98.44           N  
ATOM    434  CA  PRO A  56     -15.695  10.859   8.008  1.00 98.44           C  
ATOM    435  C   PRO A  56     -15.016  10.391   9.289  1.00 98.44           C  
ATOM    436  CB  PRO A  56     -16.266  12.273   8.172  1.00 98.44           C  
ATOM    437  O   PRO A  56     -15.656  10.289  10.336  1.00 98.44           O  
ATOM    438  CG  PRO A  56     -17.656  12.078   8.648  1.00 98.44           C  
ATOM    439  CD  PRO A  56     -18.219  10.844   8.000  1.00 98.44           C  
ATOM    440  N   TYR A  57     -13.727  10.062   9.148  1.00 98.50           N  
ATOM    441  CA  TYR A  57     -13.023   9.664  10.359  1.00 98.50           C  
ATOM    442  C   TYR A  57     -12.094  10.773  10.844  1.00 98.50           C  
ATOM    443  CB  TYR A  57     -12.219   8.383  10.117  1.00 98.50           C  
ATOM    444  O   TYR A  57     -11.539  10.695  11.938  1.00 98.50           O  
ATOM    445  CG  TYR A  57     -11.148   8.531   9.062  1.00 98.50           C  
ATOM    446  CD1 TYR A  57     -11.383   8.148   7.746  1.00 98.50           C  
ATOM    447  CD2 TYR A  57      -9.898   9.055   9.383  1.00 98.50           C  
ATOM    448  CE1 TYR A  57     -10.398   8.281   6.773  1.00 98.50           C  
ATOM    449  CE2 TYR A  57      -8.906   9.188   8.422  1.00 98.50           C  
ATOM    450  OH  TYR A  57      -8.180   8.938   6.160  1.00 98.50           O  
ATOM    451  CZ  TYR A  57      -9.164   8.805   7.121  1.00 98.50           C  
ATOM    452  N   ALA A  58     -11.875  11.820  10.086  1.00 98.69           N  
ATOM    453  CA  ALA A  58     -11.023  12.953  10.453  1.00 98.69           C  
ATOM    454  C   ALA A  58     -11.617  14.266   9.945  1.00 98.69           C  
ATOM    455  CB  ALA A  58      -9.617  12.766   9.898  1.00 98.69           C  
ATOM    456  O   ALA A  58     -12.391  14.273   8.984  1.00 98.69           O  
ATOM    457  N   LEU A  59     -11.281  15.414  10.680  1.00 98.56           N  
ATOM    458  CA  LEU A  59     -11.578  16.734  10.117  1.00 98.56           C  
ATOM    459  C   LEU A  59     -10.891  16.922   8.773  1.00 98.56           C  
ATOM    460  CB  LEU A  59     -11.141  17.828  11.086  1.00 98.56           C  
ATOM    461  O   LEU A  59      -9.773  16.438   8.570  1.00 98.56           O  
ATOM    462  CG  LEU A  59     -11.898  17.906  12.414  1.00 98.56           C  
ATOM    463  CD1 LEU A  59     -11.273  18.969  13.320  1.00 98.56           C  
ATOM    464  CD2 LEU A  59     -13.375  18.203  12.172  1.00 98.56           C  
ATOM    465  N   PRO A  60     -11.656  17.609   7.852  1.00 98.38           N  
ATOM    466  CA  PRO A  60     -10.977  17.891   6.582  1.00 98.38           C  
ATOM    467  C   PRO A  60      -9.672  18.656   6.762  1.00 98.38           C  
ATOM    468  CB  PRO A  60     -12.008  18.719   5.805  1.00 98.38           C  
ATOM    469  O   PRO A  60      -9.641  19.656   7.496  1.00 98.38           O  
ATOM    470  CG  PRO A  60     -13.297  18.516   6.531  1.00 98.38           C  
ATOM    471  CD  PRO A  60     -12.984  18.188   7.965  1.00 98.38           C  
ATOM    472  N   PRO A  61      -8.602  18.172   6.234  1.00 98.00           N  
ATOM    473  CA  PRO A  61      -7.320  18.859   6.379  1.00 98.00           C  
ATOM    474  C   PRO A  61      -7.207  20.094   5.484  1.00 98.00           C  
ATOM    475  CB  PRO A  61      -6.301  17.797   5.969  1.00 98.00           C  
ATOM    476  O   PRO A  61      -6.340  20.141   4.609  1.00 98.00           O  
ATOM    477  CG  PRO A  61      -7.008  16.969   4.945  1.00 98.00           C  
ATOM    478  CD  PRO A  61      -8.461  16.875   5.320  1.00 98.00           C  
ATOM    479  N   LEU A  62      -8.047  21.031   5.734  1.00 98.06           N  
ATOM    480  CA  LEU A  62      -8.109  22.250   4.941  1.00 98.06           C  
ATOM    481  C   LEU A  62      -7.465  23.406   5.688  1.00 98.06           C  
ATOM    482  CB  LEU A  62      -9.562  22.594   4.594  1.00 98.06           C  
ATOM    483  O   LEU A  62      -7.352  23.391   6.914  1.00 98.06           O  
ATOM    484  CG  LEU A  62     -10.344  21.516   3.844  1.00 98.06           C  
ATOM    485  CD1 LEU A  62     -11.820  21.891   3.771  1.00 98.06           C  
ATOM    486  CD2 LEU A  62      -9.773  21.312   2.445  1.00 98.06           C  
ATOM    487  N   ARG A  63      -6.957  24.266   4.871  1.00 95.81           N  
ATOM    488  CA  ARG A  63      -6.430  25.516   5.398  1.00 95.81           C  
ATOM    489  C   ARG A  63      -5.355  25.266   6.449  1.00 95.81           C  
ATOM    490  CB  ARG A  63      -7.551  26.375   5.992  1.00 95.81           C  
ATOM    491  O   ARG A  63      -4.371  24.562   6.180  1.00 95.81           O  
ATOM    492  CG  ARG A  63      -8.617  26.781   4.984  1.00 95.81           C  
ATOM    493  CD  ARG A  63      -9.688  27.656   5.621  1.00 95.81           C  
ATOM    494  NE  ARG A  63     -10.750  27.984   4.672  1.00 95.81           N  
ATOM    495  NH1 ARG A  63     -12.062  29.094   6.211  1.00 95.81           N  
ATOM    496  NH2 ARG A  63     -12.750  28.906   4.035  1.00 95.81           N  
ATOM    497  CZ  ARG A  63     -11.852  28.656   4.977  1.00 95.81           C  
ATOM    498  N   GLU A  64      -5.562  25.703   7.699  1.00 96.62           N  
ATOM    499  CA  GLU A  64      -4.539  25.641   8.742  1.00 96.62           C  
ATOM    500  C   GLU A  64      -4.238  24.188   9.125  1.00 96.62           C  
ATOM    501  CB  GLU A  64      -4.973  26.438   9.969  1.00 96.62           C  
ATOM    502  O   GLU A  64      -3.209  23.906   9.742  1.00 96.62           O  
ATOM    503  CG  GLU A  64      -6.184  25.859  10.688  1.00 96.62           C  
ATOM    504  CD  GLU A  64      -7.504  26.234  10.031  1.00 96.62           C  
ATOM    505  OE1 GLU A  64      -8.570  25.797  10.523  1.00 96.62           O  
ATOM    506  OE2 GLU A  64      -7.469  26.953   9.008  1.00 96.62           O  
ATOM    507  N   LEU A  65      -5.230  23.281   8.727  1.00 98.38           N  
ATOM    508  CA  LEU A  65      -5.051  21.875   9.086  1.00 98.38           C  
ATOM    509  C   LEU A  65      -4.219  21.141   8.031  1.00 98.38           C  
ATOM    510  CB  LEU A  65      -6.406  21.188   9.250  1.00 98.38           C  
ATOM    511  O   LEU A  65      -3.777  20.016   8.258  1.00 98.38           O  
ATOM    512  CG  LEU A  65      -7.262  21.641  10.430  1.00 98.38           C  
ATOM    513  CD1 LEU A  65      -8.602  20.906  10.430  1.00 98.38           C  
ATOM    514  CD2 LEU A  65      -6.523  21.406  11.750  1.00 98.38           C  
ATOM    515  N   ARG A  66      -4.020  21.812   6.816  1.00 98.62           N  
ATOM    516  CA  ARG A  66      -3.152  21.219   5.805  1.00 98.62           C  
ATOM    517  C   ARG A  66      -1.738  21.031   6.340  1.00 98.62           C  
ATOM    518  CB  ARG A  66      -3.123  22.094   4.543  1.00 98.62           C  
ATOM    519  O   ARG A  66      -1.176  21.938   6.961  1.00 98.62           O  
ATOM    520  CG  ARG A  66      -2.285  21.516   3.416  1.00 98.62           C  
ATOM    521  CD  ARG A  66      -2.305  22.406   2.182  1.00 98.62           C  
ATOM    522  NE  ARG A  66      -3.635  22.469   1.580  1.00 98.62           N  
ATOM    523  NH1 ARG A  66      -3.025  23.891  -0.129  1.00 98.62           N  
ATOM    524  NH2 ARG A  66      -5.188  23.156   0.034  1.00 98.62           N  
ATOM    525  CZ  ARG A  66      -3.945  23.172   0.496  1.00 98.62           C  
ATOM    526  N   PHE A  67      -1.141  19.797   6.148  1.00 98.56           N  
ATOM    527  CA  PHE A  67       0.218  19.406   6.504  1.00 98.56           C  
ATOM    528  C   PHE A  67       0.334  19.156   8.000  1.00 98.56           C  
ATOM    529  CB  PHE A  67       1.222  20.484   6.070  1.00 98.56           C  
ATOM    530  O   PHE A  67       1.440  19.078   8.539  1.00 98.56           O  
ATOM    531  CG  PHE A  67       1.237  20.734   4.586  1.00 98.56           C  
ATOM    532  CD1 PHE A  67       1.215  19.672   3.686  1.00 98.56           C  
ATOM    533  CD2 PHE A  67       1.273  22.031   4.090  1.00 98.56           C  
ATOM    534  CE1 PHE A  67       1.229  19.906   2.312  1.00 98.56           C  
ATOM    535  CE2 PHE A  67       1.288  22.266   2.717  1.00 98.56           C  
ATOM    536  CZ  PHE A  67       1.267  21.203   1.830  1.00 98.56           C  
ATOM    537  N   LYS A  68      -0.789  19.094   8.695  1.00 98.31           N  
ATOM    538  CA  LYS A  68      -0.806  18.703  10.102  1.00 98.31           C  
ATOM    539  C   LYS A  68      -1.307  17.281  10.281  1.00 98.31           C  
ATOM    540  CB  LYS A  68      -1.678  19.672  10.914  1.00 98.31           C  
ATOM    541  O   LYS A  68      -1.985  16.734   9.406  1.00 98.31           O  
ATOM    542  CG  LYS A  68      -1.103  21.078  11.031  1.00 98.31           C  
ATOM    543  CD  LYS A  68      -1.940  21.938  11.953  1.00 98.31           C  
ATOM    544  CE  LYS A  68      -1.332  23.328  12.125  1.00 98.31           C  
ATOM    545  NZ  LYS A  68      -2.164  24.203  13.008  1.00 98.31           N  
ATOM    546  N   ALA A  69      -0.944  16.734  11.375  1.00 98.44           N  
ATOM    547  CA  ALA A  69      -1.532  15.453  11.734  1.00 98.44           C  
ATOM    548  C   ALA A  69      -3.055  15.539  11.766  1.00 98.44           C  
ATOM    549  CB  ALA A  69      -1.002  14.992  13.086  1.00 98.44           C  
ATOM    550  O   ALA A  69      -3.621  16.578  12.094  1.00 98.44           O  
ATOM    551  N   PRO A  70      -3.736  14.375  11.336  1.00 98.62           N  
ATOM    552  CA  PRO A  70      -5.203  14.398  11.312  1.00 98.62           C  
ATOM    553  C   PRO A  70      -5.816  14.539  12.703  1.00 98.62           C  
ATOM    554  CB  PRO A  70      -5.566  13.055  10.688  1.00 98.62           C  
ATOM    555  O   PRO A  70      -5.219  14.102  13.688  1.00 98.62           O  
ATOM    556  CG  PRO A  70      -4.477  12.125  11.109  1.00 98.62           C  
ATOM    557  CD  PRO A  70      -3.176  12.875  11.094  1.00 98.62           C  
ATOM    558  N   SER A  71      -6.926  15.203  12.758  1.00 98.44           N  
ATOM    559  CA  SER A  71      -7.738  15.305  13.969  1.00 98.44           C  
ATOM    560  C   SER A  71      -9.070  14.570  13.797  1.00 98.44           C  
ATOM    561  CB  SER A  71      -7.996  16.766  14.312  1.00 98.44           C  
ATOM    562  O   SER A  71      -9.680  14.625  12.734  1.00 98.44           O  
ATOM    563  OG  SER A  71      -6.781  17.453  14.594  1.00 98.44           O  
ATOM    564  N   PRO A  72      -9.461  13.867  14.914  1.00 98.38           N  
ATOM    565  CA  PRO A  72     -10.750  13.172  14.820  1.00 98.38           C  
ATOM    566  C   PRO A  72     -11.898  14.109  14.445  1.00 98.38           C  
ATOM    567  CB  PRO A  72     -10.945  12.602  16.219  1.00 98.38           C  
ATOM    568  O   PRO A  72     -11.930  15.258  14.883  1.00 98.38           O  
ATOM    569  CG  PRO A  72      -9.570  12.547  16.812  1.00 98.38           C  
ATOM    570  CD  PRO A  72      -8.758  13.664  16.234  1.00 98.38           C  
ATOM    571  N   PHE A  73     -12.773  13.625  13.594  1.00 97.62           N  
ATOM    572  CA  PHE A  73     -13.906  14.414  13.117  1.00 97.62           C  
ATOM    573  C   PHE A  73     -14.789  14.852  14.289  1.00 97.62           C  
ATOM    574  CB  PHE A  73     -14.734  13.617  12.109  1.00 97.62           C  
ATOM    575  O   PHE A  73     -15.266  15.984  14.320  1.00 97.62           O  
ATOM    576  CG  PHE A  73     -15.820  14.422  11.438  1.00 97.62           C  
ATOM    577  CD1 PHE A  73     -17.125  14.391  11.922  1.00 97.62           C  
ATOM    578  CD2 PHE A  73     -15.531  15.219  10.336  1.00 97.62           C  
ATOM    579  CE1 PHE A  73     -18.125  15.133  11.305  1.00 97.62           C  
ATOM    580  CE2 PHE A  73     -16.531  15.961   9.719  1.00 97.62           C  
ATOM    581  CZ  PHE A  73     -17.828  15.922  10.203  1.00 97.62           C  
ATOM    582  N   GLY A  74     -14.961  13.984  15.320  1.00 94.06           N  
ATOM    583  CA  GLY A  74     -15.820  14.227  16.469  1.00 94.06           C  
ATOM    584  C   GLY A  74     -17.250  13.750  16.266  1.00 94.06           C  
ATOM    585  O   GLY A  74     -17.516  12.977  15.352  1.00 94.06           O  
ATOM    586  N   GLN A  75     -18.172  14.289  17.094  1.00 95.75           N  
ATOM    587  CA  GLN A  75     -19.578  13.898  17.047  1.00 95.75           C  
ATOM    588  C   GLN A  75     -20.375  14.805  16.125  1.00 95.75           C  
ATOM    589  CB  GLN A  75     -20.172  13.922  18.453  1.00 95.75           C  
ATOM    590  O   GLN A  75     -20.031  15.969  15.938  1.00 95.75           O  
ATOM    591  CG  GLN A  75     -19.609  12.867  19.391  1.00 95.75           C  
ATOM    592  CD  GLN A  75     -20.266  12.883  20.766  1.00 95.75           C  
ATOM    593  NE2 GLN A  75     -20.156  11.766  21.484  1.00 95.75           N  
ATOM    594  OE1 GLN A  75     -20.875  13.875  21.172  1.00 95.75           O  
ATOM    595  N   TRP A  76     -21.312  14.133  15.414  1.00 95.75           N  
ATOM    596  CA  TRP A  76     -22.250  14.945  14.633  1.00 95.75           C  
ATOM    597  C   TRP A  76     -23.672  14.789  15.148  1.00 95.75           C  
ATOM    598  CB  TRP A  76     -22.188  14.562  13.148  1.00 95.75           C  
ATOM    599  O   TRP A  76     -23.969  13.859  15.906  1.00 95.75           O  
ATOM    600  CG  TRP A  76     -22.469  13.117  12.883  1.00 95.75           C  
ATOM    601  CD1 TRP A  76     -23.703  12.531  12.734  1.00 95.75           C  
ATOM    602  CD2 TRP A  76     -21.500  12.070  12.727  1.00 95.75           C  
ATOM    603  CE2 TRP A  76     -22.219  10.875  12.492  1.00 95.75           C  
ATOM    604  CE3 TRP A  76     -20.109  12.023  12.758  1.00 95.75           C  
ATOM    605  NE1 TRP A  76     -23.562  11.188  12.500  1.00 95.75           N  
ATOM    606  CH2 TRP A  76     -20.219   9.633  12.328  1.00 95.75           C  
ATOM    607  CZ2 TRP A  76     -21.594   9.648  12.289  1.00 95.75           C  
ATOM    608  CZ3 TRP A  76     -19.469  10.805  12.562  1.00 95.75           C  
ATOM    609  N   THR A  77     -24.641  15.883  14.789  1.00 94.69           N  
ATOM    610  CA  THR A  77     -26.047  15.836  15.141  1.00 94.69           C  
ATOM    611  C   THR A  77     -26.875  15.281  13.977  1.00 94.69           C  
ATOM    612  CB  THR A  77     -26.578  17.234  15.523  1.00 94.69           C  
ATOM    613  O   THR A  77     -26.531  15.484  12.812  1.00 94.69           O  
ATOM    614  CG2 THR A  77     -25.859  17.781  16.750  1.00 94.69           C  
ATOM    615  OG1 THR A  77     -26.375  18.141  14.422  1.00 94.69           O  
ATOM    616  N   GLY A  78     -27.875  14.523  14.281  1.00 96.12           N  
ATOM    617  CA  GLY A  78     -28.734  13.914  13.273  1.00 96.12           C  
ATOM    618  C   GLY A  78     -28.141  12.641  12.680  1.00 96.12           C  
ATOM    619  O   GLY A  78     -27.172  12.094  13.219  1.00 96.12           O  
ATOM    620  N   THR A  79     -28.844  12.125  11.672  1.00 97.44           N  
ATOM    621  CA  THR A  79     -28.406  10.906  11.000  1.00 97.44           C  
ATOM    622  C   THR A  79     -27.609  11.242   9.742  1.00 97.44           C  
ATOM    623  CB  THR A  79     -29.609  10.016  10.633  1.00 97.44           C  
ATOM    624  O   THR A  79     -28.125  11.922   8.844  1.00 97.44           O  
ATOM    625  CG2 THR A  79     -29.156   8.727   9.961  1.00 97.44           C  
ATOM    626  OG1 THR A  79     -30.344   9.688  11.828  1.00 97.44           O  
ATOM    627  N   LEU A  80     -26.344  10.859   9.727  1.00 97.69           N  
ATOM    628  CA  LEU A  80     -25.500  11.047   8.547  1.00 97.69           C  
ATOM    629  C   LEU A  80     -25.891  10.086   7.438  1.00 97.69           C  
ATOM    630  CB  LEU A  80     -24.016  10.859   8.906  1.00 97.69           C  
ATOM    631  O   LEU A  80     -26.000   8.875   7.668  1.00 97.69           O  
ATOM    632  CG  LEU A  80     -23.016  11.172   7.797  1.00 97.69           C  
ATOM    633  CD1 LEU A  80     -21.906  12.070   8.328  1.00 97.69           C  
ATOM    634  CD2 LEU A  80     -22.438   9.883   7.223  1.00 97.69           C  
ATOM    635  N   ASN A  81     -26.156  10.602   6.238  1.00 97.62           N  
ATOM    636  CA  ASN A  81     -26.438   9.766   5.074  1.00 97.62           C  
ATOM    637  C   ASN A  81     -25.172   9.141   4.512  1.00 97.62           C  
ATOM    638  CB  ASN A  81     -27.156  10.586   3.992  1.00 97.62           C  
ATOM    639  O   ASN A  81     -24.422   9.781   3.770  1.00 97.62           O  
ATOM    640  CG  ASN A  81     -27.609   9.727   2.828  1.00 97.62           C  
ATOM    641  ND2 ASN A  81     -28.234  10.359   1.841  1.00 97.62           N  
ATOM    642  OD1 ASN A  81     -27.422   8.508   2.818  1.00 97.62           O  
ATOM    643  N   ALA A  82     -24.922   7.820   4.883  1.00 97.81           N  
ATOM    644  CA  ALA A  82     -23.719   7.094   4.488  1.00 97.81           C  
ATOM    645  C   ALA A  82     -24.000   6.188   3.289  1.00 97.81           C  
ATOM    646  CB  ALA A  82     -23.188   6.273   5.656  1.00 97.81           C  
ATOM    647  O   ALA A  82     -23.609   5.016   3.287  1.00 97.81           O  
ATOM    648  N   THR A  83     -24.656   6.723   2.240  1.00 97.31           N  
ATOM    649  CA  THR A  83     -25.000   5.965   1.040  1.00 97.31           C  
ATOM    650  C   THR A  83     -24.281   6.535  -0.179  1.00 97.31           C  
ATOM    651  CB  THR A  83     -26.516   5.965   0.789  1.00 97.31           C  
ATOM    652  O   THR A  83     -24.312   5.941  -1.260  1.00 97.31           O  
ATOM    653  CG2 THR A  83     -27.281   5.414   1.993  1.00 97.31           C  
ATOM    654  OG1 THR A  83     -26.953   7.305   0.536  1.00 97.31           O  
ATOM    655  N   LYS A  84     -23.547   7.668   0.087  1.00 95.62           N  
ATOM    656  CA  LYS A  84     -22.938   8.383  -1.038  1.00 95.62           C  
ATOM    657  C   LYS A  84     -21.438   8.125  -1.124  1.00 95.62           C  
ATOM    658  CB  LYS A  84     -23.203   9.883  -0.917  1.00 95.62           C  
ATOM    659  O   LYS A  84     -20.750   8.078  -0.102  1.00 95.62           O  
ATOM    660  CG  LYS A  84     -24.688  10.266  -0.955  1.00 95.62           C  
ATOM    661  CD  LYS A  84     -24.875  11.773  -0.912  1.00 95.62           C  
ATOM    662  CE  LYS A  84     -26.344  12.148  -0.915  1.00 95.62           C  
ATOM    663  NZ  LYS A  84     -26.547  13.633  -0.859  1.00 95.62           N  
ATOM    664  N   ILE A  85     -21.078   8.039  -2.375  1.00 95.31           N  
ATOM    665  CA  ILE A  85     -19.641   7.848  -2.631  1.00 95.31           C  
ATOM    666  C   ILE A  85     -18.875   9.109  -2.256  1.00 95.31           C  
ATOM    667  CB  ILE A  85     -19.391   7.480  -4.109  1.00 95.31           C  
ATOM    668  O   ILE A  85     -19.297  10.219  -2.586  1.00 95.31           O  
ATOM    669  CG1 ILE A  85     -20.062   6.152  -4.457  1.00 95.31           C  
ATOM    670  CG2 ILE A  85     -17.875   7.414  -4.391  1.00 95.31           C  
ATOM    671  CD1 ILE A  85     -20.047   5.812  -5.941  1.00 95.31           C  
ATOM    672  N   HIS A  86     -17.828   9.008  -1.479  1.00 96.88           N  
ATOM    673  CA  HIS A  86     -16.969  10.117  -1.103  1.00 96.88           C  
ATOM    674  C   HIS A  86     -15.891  10.367  -2.156  1.00 96.88           C  
ATOM    675  CB  HIS A  86     -16.312   9.859   0.259  1.00 96.88           C  
ATOM    676  O   HIS A  86     -15.586   9.477  -2.957  1.00 96.88           O  
ATOM    677  CG  HIS A  86     -15.461   8.633   0.293  1.00 96.88           C  
ATOM    678  CD2 HIS A  86     -15.719   7.387   0.752  1.00 96.88           C  
ATOM    679  ND1 HIS A  86     -14.172   8.617  -0.185  1.00 96.88           N  
ATOM    680  CE1 HIS A  86     -13.664   7.402  -0.022  1.00 96.88           C  
ATOM    681  NE2 HIS A  86     -14.586   6.641   0.545  1.00 96.88           N  
ATOM    682  N   PRO A  87     -15.367  11.625  -2.230  1.00 97.56           N  
ATOM    683  CA  PRO A  87     -14.336  11.938  -3.227  1.00 97.56           C  
ATOM    684  C   PRO A  87     -12.992  11.273  -2.912  1.00 97.56           C  
ATOM    685  CB  PRO A  87     -14.219  13.461  -3.154  1.00 97.56           C  
ATOM    686  O   PRO A  87     -12.695  11.000  -1.747  1.00 97.56           O  
ATOM    687  CG  PRO A  87     -14.688  13.812  -1.778  1.00 97.56           C  
ATOM    688  CD  PRO A  87     -15.711  12.805  -1.349  1.00 97.56           C  
ATOM    689  N   VAL A  88     -12.195  11.008  -3.947  1.00 98.06           N  
ATOM    690  CA  VAL A  88     -10.805  10.617  -3.752  1.00 98.06           C  
ATOM    691  C   VAL A  88      -9.984  11.836  -3.348  1.00 98.06           C  
ATOM    692  CB  VAL A  88     -10.211   9.977  -5.023  1.00 98.06           C  
ATOM    693  O   VAL A  88     -10.445  12.977  -3.461  1.00 98.06           O  
ATOM    694  CG1 VAL A  88     -10.922   8.656  -5.340  1.00 98.06           C  
ATOM    695  CG2 VAL A  88     -10.312  10.930  -6.207  1.00 98.06           C  
ATOM    696  N   CYS A  89      -8.750  11.508  -2.791  1.00 98.56           N  
ATOM    697  CA  CYS A  89      -7.848  12.602  -2.447  1.00 98.56           C  
ATOM    698  C   CYS A  89      -7.219  13.203  -3.697  1.00 98.56           C  
ATOM    699  CB  CYS A  89      -6.758  12.125  -1.491  1.00 98.56           C  
ATOM    700  O   CYS A  89      -7.160  12.547  -4.742  1.00 98.56           O  
ATOM    701  SG  CYS A  89      -7.387  11.516   0.089  1.00 98.56           S  
ATOM    702  N   PRO A  90      -6.781  14.484  -3.697  1.00 98.62           N  
ATOM    703  CA  PRO A  90      -6.152  15.094  -4.871  1.00 98.62           C  
ATOM    704  C   PRO A  90      -5.012  14.250  -5.438  1.00 98.62           C  
ATOM    705  CB  PRO A  90      -5.633  16.422  -4.340  1.00 98.62           C  
ATOM    706  O   PRO A  90      -4.090  13.883  -4.703  1.00 98.62           O  
ATOM    707  CG  PRO A  90      -6.539  16.766  -3.201  1.00 98.62           C  
ATOM    708  CD  PRO A  90      -6.871  15.500  -2.461  1.00 98.62           C  
ATOM    709  N   GLN A  91      -5.109  14.031  -6.773  1.00 98.25           N  
ATOM    710  CA  GLN A  91      -4.121  13.117  -7.328  1.00 98.25           C  
ATOM    711  C   GLN A  91      -4.113  13.164  -8.852  1.00 98.25           C  
ATOM    712  CB  GLN A  91      -4.387  11.688  -6.855  1.00 98.25           C  
ATOM    713  O   GLN A  91      -5.047  13.688  -9.469  1.00 98.25           O  
ATOM    714  CG  GLN A  91      -5.734  11.133  -7.301  1.00 98.25           C  
ATOM    715  CD  GLN A  91      -6.059   9.789  -6.664  1.00 98.25           C  
ATOM    716  NE2 GLN A  91      -7.211   9.711  -6.008  1.00 98.25           N  
ATOM    717  OE1 GLN A  91      -5.281   8.836  -6.762  1.00 98.25           O  
ATOM    718  N   ARG A  92      -3.037  12.617  -9.414  1.00 96.75           N  
ATOM    719  CA  ARG A  92      -2.859  12.234 -10.812  1.00 96.75           C  
ATOM    720  C   ARG A  92      -2.271  10.836 -10.930  1.00 96.75           C  
ATOM    721  CB  ARG A  92      -1.958  13.242 -11.531  1.00 96.75           C  
ATOM    722  O   ARG A  92      -1.219  10.547 -10.359  1.00 96.75           O  
ATOM    723  CG  ARG A  92      -1.755  12.945 -13.008  1.00 96.75           C  
ATOM    724  CD  ARG A  92      -0.955  14.039 -13.703  1.00 96.75           C  
ATOM    725  NE  ARG A  92       0.432  14.062 -13.250  1.00 96.75           N  
ATOM    726  NH1 ARG A  92       1.252  12.836 -15.023  1.00 96.75           N  
ATOM    727  NH2 ARG A  92       2.672  13.570 -13.383  1.00 96.75           N  
ATOM    728  CZ  ARG A  92       1.448  13.492 -13.891  1.00 96.75           C  
ATOM    729  N   ASP A  93      -3.031  10.008 -11.688  1.00 95.44           N  
ATOM    730  CA  ASP A  93      -2.584   8.625 -11.836  1.00 95.44           C  
ATOM    731  C   ASP A  93      -1.508   8.508 -12.914  1.00 95.44           C  
ATOM    732  CB  ASP A  93      -3.766   7.711 -12.172  1.00 95.44           C  
ATOM    733  O   ASP A  93      -1.819   8.391 -14.102  1.00 95.44           O  
ATOM    734  CG  ASP A  93      -3.418   6.234 -12.086  1.00 95.44           C  
ATOM    735  OD1 ASP A  93      -2.217   5.891 -12.094  1.00 95.44           O  
ATOM    736  OD2 ASP A  93      -4.355   5.410 -12.016  1.00 95.44           O  
ATOM    737  N   ILE A  94      -0.261   8.500 -12.500  1.00 95.38           N  
ATOM    738  CA  ILE A  94       0.866   8.547 -13.430  1.00 95.38           C  
ATOM    739  C   ILE A  94       1.111   7.156 -14.008  1.00 95.38           C  
ATOM    740  CB  ILE A  94       2.145   9.070 -12.734  1.00 95.38           C  
ATOM    741  O   ILE A  94       1.724   7.020 -15.070  1.00 95.38           O  
ATOM    742  CG1 ILE A  94       2.535   8.148 -11.570  1.00 95.38           C  
ATOM    743  CG2 ILE A  94       1.946  10.508 -12.250  1.00 95.38           C  
ATOM    744  CD1 ILE A  94       3.916   8.430 -10.992  1.00 95.38           C  
ATOM    745  N   TYR A  95       0.668   6.141 -13.305  1.00 95.00           N  
ATOM    746  CA  TYR A  95       0.896   4.770 -13.758  1.00 95.00           C  
ATOM    747  C   TYR A  95       0.050   4.453 -14.984  1.00 95.00           C  
ATOM    748  CB  TYR A  95       0.582   3.775 -12.633  1.00 95.00           C  
ATOM    749  O   TYR A  95       0.423   3.607 -15.805  1.00 95.00           O  
ATOM    750  CG  TYR A  95       1.385   4.008 -11.375  1.00 95.00           C  
ATOM    751  CD1 TYR A  95       2.768   3.834 -11.367  1.00 95.00           C  
ATOM    752  CD2 TYR A  95       0.764   4.395 -10.195  1.00 95.00           C  
ATOM    753  CE1 TYR A  95       3.512   4.043 -10.211  1.00 95.00           C  
ATOM    754  CE2 TYR A  95       1.497   4.605  -9.031  1.00 95.00           C  
ATOM    755  OH  TYR A  95       3.600   4.637  -7.902  1.00 95.00           O  
ATOM    756  CZ  TYR A  95       2.869   4.430  -9.055  1.00 95.00           C  
ATOM    757  N   ARG A  96      -1.042   5.180 -15.109  1.00 93.31           N  
ATOM    758  CA  ARG A  96      -1.904   5.035 -16.281  1.00 93.31           C  
ATOM    759  C   ARG A  96      -1.663   6.160 -17.281  1.00 93.31           C  
ATOM    760  CB  ARG A  96      -3.377   5.012 -15.859  1.00 93.31           C  
ATOM    761  O   ARG A  96      -2.430   6.328 -18.234  1.00 93.31           O  
ATOM    762  CG  ARG A  96      -3.760   3.801 -15.023  1.00 93.31           C  
ATOM    763  CD  ARG A  96      -5.270   3.684 -14.859  1.00 93.31           C  
ATOM    764  NE  ARG A  96      -5.781   4.648 -13.891  1.00 93.31           N  
ATOM    765  NH1 ARG A  96      -8.000   4.105 -14.219  1.00 93.31           N  
ATOM    766  NH2 ARG A  96      -7.426   5.730 -12.711  1.00 93.31           N  
ATOM    767  CZ  ARG A  96      -7.070   4.824 -13.609  1.00 93.31           C  
ATOM    768  N   ARG A  97      -0.691   6.992 -17.016  1.00 90.94           N  
ATOM    769  CA  ARG A  97      -0.317   8.133 -17.844  1.00 90.94           C  
ATOM    770  C   ARG A  97      -1.498   9.078 -18.031  1.00 90.94           C  
ATOM    771  CB  ARG A  97       0.211   7.668 -19.203  1.00 90.94           C  
ATOM    772  O   ARG A  97      -1.729   9.570 -19.141  1.00 90.94           O  
ATOM    773  CG  ARG A  97       1.501   6.867 -19.109  1.00 90.94           C  
ATOM    774  CD  ARG A  97       2.092   6.605 -20.484  1.00 90.94           C  
ATOM    775  NE  ARG A  97       3.303   5.793 -20.406  1.00 90.94           N  
ATOM    776  NH1 ARG A  97       4.754   7.590 -20.391  1.00 90.94           N  
ATOM    777  NH2 ARG A  97       5.570   5.449 -20.297  1.00 90.94           N  
ATOM    778  CZ  ARG A  97       4.539   6.277 -20.375  1.00 90.94           C  
ATOM    779  N   SER A  98      -2.264   9.156 -16.984  1.00 92.88           N  
ATOM    780  CA  SER A  98      -3.414  10.055 -17.000  1.00 92.88           C  
ATOM    781  C   SER A  98      -2.979  11.516 -17.062  1.00 92.88           C  
ATOM    782  CB  SER A  98      -4.285   9.836 -15.758  1.00 92.88           C  
ATOM    783  O   SER A  98      -2.000  11.906 -16.422  1.00 92.88           O  
ATOM    784  OG  SER A  98      -5.359  10.750 -15.727  1.00 92.88           O  
ATOM    785  N   THR A  99      -3.656  12.312 -17.859  1.00 92.38           N  
ATOM    786  CA  THR A  99      -3.412  13.750 -17.922  1.00 92.38           C  
ATOM    787  C   THR A  99      -4.434  14.500 -17.078  1.00 92.38           C  
ATOM    788  CB  THR A  99      -3.455  14.266 -19.359  1.00 92.38           C  
ATOM    789  O   THR A  99      -4.328  15.719 -16.906  1.00 92.38           O  
ATOM    790  CG2 THR A  99      -2.365  13.617 -20.219  1.00 92.38           C  
ATOM    791  OG1 THR A  99      -4.734  13.961 -19.938  1.00 92.38           O  
ATOM    792  N   SER A 100      -5.309  13.695 -16.500  1.00 95.44           N  
ATOM    793  CA  SER A 100      -6.383  14.281 -15.703  1.00 95.44           C  
ATOM    794  C   SER A 100      -6.004  14.352 -14.227  1.00 95.44           C  
ATOM    795  CB  SER A 100      -7.676  13.484 -15.875  1.00 95.44           C  
ATOM    796  O   SER A 100      -5.328  13.453 -13.711  1.00 95.44           O  
ATOM    797  OG  SER A 100      -7.504  12.148 -15.438  1.00 95.44           O  
ATOM    798  N   PHE A 101      -6.375  15.445 -13.633  1.00 96.44           N  
ATOM    799  CA  PHE A 101      -6.254  15.672 -12.195  1.00 96.44           C  
ATOM    800  C   PHE A 101      -7.617  15.625 -11.523  1.00 96.44           C  
ATOM    801  CB  PHE A 101      -5.574  17.016 -11.914  1.00 96.44           C  
ATOM    802  O   PHE A 101      -8.586  16.188 -12.031  1.00 96.44           O  
ATOM    803  CG  PHE A 101      -4.215  17.156 -12.547  1.00 96.44           C  
ATOM    804  CD1 PHE A 101      -3.064  16.828 -11.836  1.00 96.44           C  
ATOM    805  CD2 PHE A 101      -4.090  17.594 -13.859  1.00 96.44           C  
ATOM    806  CE1 PHE A 101      -1.807  16.953 -12.422  1.00 96.44           C  
ATOM    807  CE2 PHE A 101      -2.834  17.734 -14.445  1.00 96.44           C  
ATOM    808  CZ  PHE A 101      -1.695  17.406 -13.727  1.00 96.44           C  
ATOM    809  N   GLU A 102      -7.715  14.906 -10.430  1.00 97.06           N  
ATOM    810  CA  GLU A 102      -9.016  14.719  -9.789  1.00 97.06           C  
ATOM    811  C   GLU A 102      -8.875  14.711  -8.266  1.00 97.06           C  
ATOM    812  CB  GLU A 102      -9.672  13.422 -10.266  1.00 97.06           C  
ATOM    813  O   GLU A 102      -7.770  14.625  -7.738  1.00 97.06           O  
ATOM    814  CG  GLU A 102      -8.883  12.172  -9.930  1.00 97.06           C  
ATOM    815  CD  GLU A 102      -9.523  10.898 -10.453  1.00 97.06           C  
ATOM    816  OE1 GLU A 102      -8.805   9.891 -10.648  1.00 97.06           O  
ATOM    817  OE2 GLU A 102     -10.750  10.906 -10.680  1.00 97.06           O  
ATOM    818  N   GLY A 103     -10.031  14.805  -7.559  1.00 97.69           N  
ATOM    819  CA  GLY A 103     -10.086  14.656  -6.113  1.00 97.69           C  
ATOM    820  C   GLY A 103     -10.281  15.969  -5.383  1.00 97.69           C  
ATOM    821  O   GLY A 103     -10.234  17.047  -5.992  1.00 97.69           O  
ATOM    822  N   GLU A 104     -10.539  15.781  -4.090  1.00 98.38           N  
ATOM    823  CA  GLU A 104     -10.727  16.906  -3.166  1.00 98.38           C  
ATOM    824  C   GLU A 104      -9.945  16.688  -1.871  1.00 98.38           C  
ATOM    825  CB  GLU A 104     -12.211  17.094  -2.857  1.00 98.38           C  
ATOM    826  O   GLU A 104      -9.797  15.547  -1.413  1.00 98.38           O  
ATOM    827  CG  GLU A 104     -13.055  17.375  -4.090  1.00 98.38           C  
ATOM    828  CD  GLU A 104     -14.531  17.562  -3.771  1.00 98.38           C  
ATOM    829  OE1 GLU A 104     -15.375  17.344  -4.672  1.00 98.38           O  
ATOM    830  OE2 GLU A 104     -14.852  17.906  -2.615  1.00 98.38           O  
ATOM    831  N   GLU A 105      -9.492  17.844  -1.256  1.00 98.12           N  
ATOM    832  CA  GLU A 105      -8.727  17.719  -0.022  1.00 98.12           C  
ATOM    833  C   GLU A 105      -9.578  17.156   1.111  1.00 98.12           C  
ATOM    834  CB  GLU A 105      -8.133  19.078   0.380  1.00 98.12           C  
ATOM    835  O   GLU A 105      -9.062  16.531   2.039  1.00 98.12           O  
ATOM    836  CG  GLU A 105      -6.969  19.516  -0.489  1.00 98.12           C  
ATOM    837  CD  GLU A 105      -6.266  20.750   0.042  1.00 98.12           C  
ATOM    838  OE1 GLU A 105      -5.293  20.609   0.817  1.00 98.12           O  
ATOM    839  OE2 GLU A 105      -6.691  21.875  -0.319  1.00 98.12           O  
ATOM    840  N   ASP A 106     -10.828  17.500   1.093  1.00 98.44           N  
ATOM    841  CA  ASP A 106     -11.742  16.859   2.025  1.00 98.44           C  
ATOM    842  C   ASP A 106     -12.031  15.414   1.595  1.00 98.44           C  
ATOM    843  CB  ASP A 106     -13.047  17.641   2.141  1.00 98.44           C  
ATOM    844  O   ASP A 106     -13.008  15.164   0.888  1.00 98.44           O  
ATOM    845  CG  ASP A 106     -14.008  17.047   3.150  1.00 98.44           C  
ATOM    846  OD1 ASP A 106     -13.648  16.078   3.844  1.00 98.44           O  
ATOM    847  OD2 ASP A 106     -15.148  17.562   3.254  1.00 98.44           O  
ATOM    848  N   CYS A 107     -11.109  14.531   1.955  1.00 98.50           N  
ATOM    849  CA  CYS A 107     -11.172  13.195   1.373  1.00 98.50           C  
ATOM    850  C   CYS A 107     -10.945  12.125   2.436  1.00 98.50           C  
ATOM    851  CB  CYS A 107     -10.133  13.047   0.257  1.00 98.50           C  
ATOM    852  O   CYS A 107     -10.805  10.945   2.113  1.00 98.50           O  
ATOM    853  SG  CYS A 107      -8.430  13.242   0.817  1.00 98.50           S  
ATOM    854  N   LEU A 108     -10.836  12.422   3.793  1.00 98.75           N  
ATOM    855  CA  LEU A 108     -10.523  11.438   4.824  1.00 98.75           C  
ATOM    856  C   LEU A 108     -11.789  10.742   5.312  1.00 98.75           C  
ATOM    857  CB  LEU A 108      -9.812  12.102   6.004  1.00 98.75           C  
ATOM    858  O   LEU A 108     -12.281  11.031   6.410  1.00 98.75           O  
ATOM    859  CG  LEU A 108      -8.477  12.781   5.688  1.00 98.75           C  
ATOM    860  CD1 LEU A 108      -7.879  13.391   6.953  1.00 98.75           C  
ATOM    861  CD2 LEU A 108      -7.504  11.789   5.055  1.00 98.75           C  
ATOM    862  N   TYR A 109     -12.266   9.859   4.438  1.00 98.75           N  
ATOM    863  CA  TYR A 109     -13.469   9.055   4.645  1.00 98.75           C  
ATOM    864  C   TYR A 109     -13.148   7.570   4.613  1.00 98.75           C  
ATOM    865  CB  TYR A 109     -14.523   9.383   3.582  1.00 98.75           C  
ATOM    866  O   TYR A 109     -12.148   7.156   4.020  1.00 98.75           O  
ATOM    867  CG  TYR A 109     -14.984  10.820   3.611  1.00 98.75           C  
ATOM    868  CD1 TYR A 109     -16.078  11.203   4.387  1.00 98.75           C  
ATOM    869  CD2 TYR A 109     -14.336  11.797   2.865  1.00 98.75           C  
ATOM    870  CE1 TYR A 109     -16.516  12.531   4.414  1.00 98.75           C  
ATOM    871  CE2 TYR A 109     -14.758  13.125   2.885  1.00 98.75           C  
ATOM    872  OH  TYR A 109     -16.266  14.789   3.688  1.00 98.75           O  
ATOM    873  CZ  TYR A 109     -15.844  13.477   3.662  1.00 98.75           C  
ATOM    874  N   LEU A 110     -13.945   6.773   5.246  1.00 98.75           N  
ATOM    875  CA  LEU A 110     -13.844   5.324   5.113  1.00 98.75           C  
ATOM    876  C   LEU A 110     -15.211   4.703   4.844  1.00 98.75           C  
ATOM    877  CB  LEU A 110     -13.234   4.711   6.379  1.00 98.75           C  
ATOM    878  O   LEU A 110     -16.234   5.352   5.039  1.00 98.75           O  
ATOM    879  CG  LEU A 110     -13.961   5.000   7.691  1.00 98.75           C  
ATOM    880  CD1 LEU A 110     -15.148   4.055   7.852  1.00 98.75           C  
ATOM    881  CD2 LEU A 110     -13.008   4.875   8.875  1.00 98.75           C  
ATOM    882  N   ASN A 111     -15.180   3.549   4.254  1.00 98.81           N  
ATOM    883  CA  ASN A 111     -16.359   2.723   4.020  1.00 98.81           C  
ATOM    884  C   ASN A 111     -16.344   1.467   4.887  1.00 98.81           C  
ATOM    885  CB  ASN A 111     -16.453   2.344   2.539  1.00 98.81           C  
ATOM    886  O   ASN A 111     -15.281   0.887   5.133  1.00 98.81           O  
ATOM    887  CG  ASN A 111     -16.422   3.551   1.623  1.00 98.81           C  
ATOM    888  ND2 ASN A 111     -15.602   3.479   0.581  1.00 98.81           N  
ATOM    889  OD1 ASN A 111     -17.125   4.543   1.852  1.00 98.81           O  
ATOM    890  N   VAL A 112     -17.578   1.097   5.371  1.00 98.75           N  
ATOM    891  CA  VAL A 112     -17.703  -0.140   6.137  1.00 98.75           C  
ATOM    892  C   VAL A 112     -18.750  -1.049   5.480  1.00 98.75           C  
ATOM    893  CB  VAL A 112     -18.094   0.137   7.605  1.00 98.75           C  
ATOM    894  O   VAL A 112     -19.859  -0.610   5.164  1.00 98.75           O  
ATOM    895  CG1 VAL A 112     -18.203  -1.169   8.391  1.00 98.75           C  
ATOM    896  CG2 VAL A 112     -17.078   1.070   8.258  1.00 98.75           C  
ATOM    897  N   TYR A 113     -18.328  -2.273   5.246  1.00 98.69           N  
ATOM    898  CA  TYR A 113     -19.203  -3.299   4.680  1.00 98.69           C  
ATOM    899  C   TYR A 113     -19.328  -4.488   5.625  1.00 98.69           C  
ATOM    900  CB  TYR A 113     -18.672  -3.766   3.322  1.00 98.69           C  
ATOM    901  O   TYR A 113     -18.328  -4.992   6.137  1.00 98.69           O  
ATOM    902  CG  TYR A 113     -18.328  -2.635   2.381  1.00 98.69           C  
ATOM    903  CD1 TYR A 113     -19.312  -2.035   1.601  1.00 98.69           C  
ATOM    904  CD2 TYR A 113     -17.031  -2.166   2.271  1.00 98.69           C  
ATOM    905  CE1 TYR A 113     -19.016  -0.994   0.730  1.00 98.69           C  
ATOM    906  CE2 TYR A 113     -16.703  -1.127   1.404  1.00 98.69           C  
ATOM    907  OH  TYR A 113     -17.391   0.483  -0.220  1.00 98.69           O  
ATOM    908  CZ  TYR A 113     -17.703  -0.547   0.640  1.00 98.69           C  
ATOM    909  N   SER A 114     -20.531  -4.906   5.754  1.00 98.12           N  
ATOM    910  CA  SER A 114     -20.750  -5.996   6.695  1.00 98.12           C  
ATOM    911  C   SER A 114     -21.875  -6.910   6.234  1.00 98.12           C  
ATOM    912  CB  SER A 114     -21.062  -5.445   8.086  1.00 98.12           C  
ATOM    913  O   SER A 114     -22.875  -6.438   5.684  1.00 98.12           O  
ATOM    914  OG  SER A 114     -21.234  -6.500   9.016  1.00 98.12           O  
ATOM    915  N   PRO A 115     -21.719  -8.242   6.457  1.00 95.81           N  
ATOM    916  CA  PRO A 115     -22.797  -9.172   6.098  1.00 95.81           C  
ATOM    917  C   PRO A 115     -23.906  -9.211   7.145  1.00 95.81           C  
ATOM    918  CB  PRO A 115     -22.094 -10.523   6.004  1.00 95.81           C  
ATOM    919  O   PRO A 115     -25.000  -9.734   6.875  1.00 95.81           O  
ATOM    920  CG  PRO A 115     -20.906 -10.398   6.910  1.00 95.81           C  
ATOM    921  CD  PRO A 115     -20.438  -8.969   6.887  1.00 95.81           C  
ATOM    922  N   LYS A 116     -23.594  -8.555   8.273  1.00 91.38           N  
ATOM    923  CA  LYS A 116     -24.609  -8.477   9.328  1.00 91.38           C  
ATOM    924  C   LYS A 116     -24.297  -7.344  10.297  1.00 91.38           C  
ATOM    925  CB  LYS A 116     -24.688  -9.805  10.078  1.00 91.38           C  
ATOM    926  O   LYS A 116     -23.125  -6.973  10.477  1.00 91.38           O  
ATOM    927  CG  LYS A 116     -23.453 -10.133  10.898  1.00 91.38           C  
ATOM    928  CD  LYS A 116     -23.625 -11.438  11.672  1.00 91.38           C  
ATOM    929  CE  LYS A 116     -22.406 -11.750  12.523  1.00 91.38           C  
ATOM    930  NZ  LYS A 116     -22.578 -13.023  13.289  1.00 91.38           N  
ATOM    931  N   LEU A 117     -25.219  -6.547  10.992  1.00 86.38           N  
ATOM    932  CA  LEU A 117     -25.031  -5.340  11.789  1.00 86.38           C  
ATOM    933  C   LEU A 117     -25.141  -5.645  13.281  1.00 86.38           C  
ATOM    934  CB  LEU A 117     -26.062  -4.273  11.398  1.00 86.38           C  
ATOM    935  O   LEU A 117     -24.469  -4.996  14.094  1.00 86.38           O  
ATOM    936  CG  LEU A 117     -25.906  -3.654  10.016  1.00 86.38           C  
ATOM    937  CD1 LEU A 117     -27.016  -2.637   9.758  1.00 86.38           C  
ATOM    938  CD2 LEU A 117     -24.531  -3.006   9.867  1.00 86.38           C  
ATOM    939  N   SER A 118     -25.719  -6.734  13.688  1.00 73.75           N  
ATOM    940  CA  SER A 118     -25.844  -6.891  15.133  1.00 73.75           C  
ATOM    941  C   SER A 118     -25.375  -8.266  15.586  1.00 73.75           C  
ATOM    942  CB  SER A 118     -27.281  -6.664  15.578  1.00 73.75           C  
ATOM    943  O   SER A 118     -25.469  -9.242  14.836  1.00 73.75           O  
ATOM    944  OG  SER A 118     -28.156  -7.613  14.977  1.00 73.75           O  
ATOM    945  N   ALA A 119     -24.438  -8.195  16.625  1.00 65.00           N  
ATOM    946  CA  ALA A 119     -24.078  -9.445  17.281  1.00 65.00           C  
ATOM    947  C   ALA A 119     -24.906  -9.641  18.562  1.00 65.00           C  
ATOM    948  CB  ALA A 119     -22.594  -9.469  17.609  1.00 65.00           C  
ATOM    949  O   ALA A 119     -25.094  -8.703  19.328  1.00 65.00           O  
ATOM    950  N   LYS A 120     -25.859 -10.539  18.641  1.00 68.62           N  
ATOM    951  CA  LYS A 120     -26.625 -10.867  19.828  1.00 68.62           C  
ATOM    952  C   LYS A 120     -25.703 -11.188  21.000  1.00 68.62           C  
ATOM    953  CB  LYS A 120     -27.562 -12.047  19.562  1.00 68.62           C  
ATOM    954  O   LYS A 120     -25.984 -10.797  22.141  1.00 68.62           O  
ATOM    955  CG  LYS A 120     -28.734 -11.711  18.656  1.00 68.62           C  
ATOM    956  CD  LYS A 120     -29.703 -12.883  18.547  1.00 68.62           C  
ATOM    957  CE  LYS A 120     -30.859 -12.562  17.594  1.00 68.62           C  
ATOM    958  NZ  LYS A 120     -31.812 -13.711  17.484  1.00 68.62           N  
ATOM    959  N   ASN A 121     -24.562 -11.781  20.703  1.00 73.88           N  
ATOM    960  CA  ASN A 121     -23.516 -12.180  21.641  1.00 73.88           C  
ATOM    961  C   ASN A 121     -22.125 -11.906  21.078  1.00 73.88           C  
ATOM    962  CB  ASN A 121     -23.656 -13.656  22.000  1.00 73.88           C  
ATOM    963  O   ASN A 121     -21.969 -11.711  19.859  1.00 73.88           O  
ATOM    964  CG  ASN A 121     -24.969 -13.969  22.688  1.00 73.88           C  
ATOM    965  ND2 ASN A 121     -25.359 -15.234  22.672  1.00 73.88           N  
ATOM    966  OD1 ASN A 121     -25.641 -13.070  23.219  1.00 73.88           O  
ATOM    967  N   ASP A 122     -21.156 -11.750  22.031  1.00 74.81           N  
ATOM    968  CA  ASP A 122     -19.781 -11.500  21.641  1.00 74.81           C  
ATOM    969  C   ASP A 122     -19.312 -12.516  20.609  1.00 74.81           C  
ATOM    970  CB  ASP A 122     -18.859 -11.531  22.859  1.00 74.81           C  
ATOM    971  O   ASP A 122     -18.531 -12.172  19.703  1.00 74.81           O  
ATOM    972  CG  ASP A 122     -18.984 -10.289  23.734  1.00 74.81           C  
ATOM    973  OD1 ASP A 122     -19.609  -9.305  23.297  1.00 74.81           O  
ATOM    974  OD2 ASP A 122     -18.453 -10.305  24.875  1.00 74.81           O  
ATOM    975  N   SER A 123     -19.844 -13.789  20.672  1.00 76.94           N  
ATOM    976  CA  SER A 123     -19.422 -14.859  19.781  1.00 76.94           C  
ATOM    977  C   SER A 123     -19.938 -14.641  18.375  1.00 76.94           C  
ATOM    978  CB  SER A 123     -19.906 -16.219  20.312  1.00 76.94           C  
ATOM    979  O   SER A 123     -19.438 -15.242  17.422  1.00 76.94           O  
ATOM    980  OG  SER A 123     -21.328 -16.250  20.359  1.00 76.94           O  
ATOM    981  N   ASP A 124     -20.719 -13.602  18.234  1.00 87.25           N  
ATOM    982  CA  ASP A 124     -21.328 -13.344  16.922  1.00 87.25           C  
ATOM    983  C   ASP A 124     -20.500 -12.336  16.125  1.00 87.25           C  
ATOM    984  CB  ASP A 124     -22.766 -12.836  17.094  1.00 87.25           C  
ATOM    985  O   ASP A 124     -20.766 -12.125  14.938  1.00 87.25           O  
ATOM    986  CG  ASP A 124     -23.719 -13.930  17.531  1.00 87.25           C  
ATOM    987  OD1 ASP A 124     -23.391 -15.125  17.406  1.00 87.25           O  
ATOM    988  OD2 ASP A 124     -24.844 -13.586  17.984  1.00 87.25           O  
ATOM    989  N   PHE A 125     -19.469 -11.719  16.797  1.00 95.19           N  
ATOM    990  CA  PHE A 125     -18.641 -10.727  16.109  1.00 95.19           C  
ATOM    991  C   PHE A 125     -17.812 -11.375  15.008  1.00 95.19           C  
ATOM    992  CB  PHE A 125     -17.734 -10.000  17.094  1.00 95.19           C  
ATOM    993  O   PHE A 125     -17.359 -12.516  15.156  1.00 95.19           O  
ATOM    994  CG  PHE A 125     -18.422  -8.898  17.859  1.00 95.19           C  
ATOM    995  CD1 PHE A 125     -18.969  -7.809  17.203  1.00 95.19           C  
ATOM    996  CD2 PHE A 125     -18.531  -8.969  19.250  1.00 95.19           C  
ATOM    997  CE1 PHE A 125     -19.609  -6.793  17.906  1.00 95.19           C  
ATOM    998  CE2 PHE A 125     -19.172  -7.953  19.953  1.00 95.19           C  
ATOM    999  CZ  PHE A 125     -19.703  -6.867  19.281  1.00 95.19           C  
ATOM   1000  N   LEU A 126     -17.656 -10.633  13.898  1.00 97.50           N  
ATOM   1001  CA  LEU A 126     -16.859 -11.102  12.766  1.00 97.50           C  
ATOM   1002  C   LEU A 126     -15.461 -10.492  12.789  1.00 97.50           C  
ATOM   1003  CB  LEU A 126     -17.562 -10.766  11.445  1.00 97.50           C  
ATOM   1004  O   LEU A 126     -15.273  -9.375  13.289  1.00 97.50           O  
ATOM   1005  CG  LEU A 126     -18.922 -11.406  11.219  1.00 97.50           C  
ATOM   1006  CD1 LEU A 126     -19.562 -10.852   9.953  1.00 97.50           C  
ATOM   1007  CD2 LEU A 126     -18.797 -12.930  11.133  1.00 97.50           C  
ATOM   1008  N   PRO A 127     -14.469 -11.297  12.242  1.00 98.19           N  
ATOM   1009  CA  PRO A 127     -13.164 -10.664  12.023  1.00 98.19           C  
ATOM   1010  C   PRO A 127     -13.250  -9.453  11.094  1.00 98.19           C  
ATOM   1011  CB  PRO A 127     -12.328 -11.773  11.391  1.00 98.19           C  
ATOM   1012  O   PRO A 127     -14.078  -9.422  10.188  1.00 98.19           O  
ATOM   1013  CG  PRO A 127     -13.320 -12.695  10.766  1.00 98.19           C  
ATOM   1014  CD  PRO A 127     -14.586 -12.656  11.578  1.00 98.19           C  
ATOM   1015  N   VAL A 128     -12.391  -8.422  11.406  1.00 98.88           N  
ATOM   1016  CA  VAL A 128     -12.383  -7.172  10.656  1.00 98.88           C  
ATOM   1017  C   VAL A 128     -11.141  -7.109   9.773  1.00 98.88           C  
ATOM   1018  CB  VAL A 128     -12.430  -5.945  11.594  1.00 98.88           C  
ATOM   1019  O   VAL A 128     -10.031  -7.391  10.227  1.00 98.88           O  
ATOM   1020  CG1 VAL A 128     -12.469  -4.648  10.789  1.00 98.88           C  
ATOM   1021  CG2 VAL A 128     -13.641  -6.039  12.531  1.00 98.88           C  
ATOM   1022  N   MET A 129     -11.406  -6.777   8.539  1.00 98.88           N  
ATOM   1023  CA  MET A 129     -10.305  -6.520   7.621  1.00 98.88           C  
ATOM   1024  C   MET A 129     -10.305  -5.062   7.160  1.00 98.88           C  
ATOM   1025  CB  MET A 129     -10.375  -7.449   6.414  1.00 98.88           C  
ATOM   1026  O   MET A 129     -11.297  -4.586   6.613  1.00 98.88           O  
ATOM   1027  CG  MET A 129     -10.273  -8.922   6.770  1.00 98.88           C  
ATOM   1028  SD  MET A 129     -10.352 -10.008   5.293  1.00 98.88           S  
ATOM   1029  CE  MET A 129      -8.703  -9.719   4.590  1.00 98.88           C  
ATOM   1030  N   VAL A 130      -9.195  -4.375   7.395  1.00 98.94           N  
ATOM   1031  CA  VAL A 130      -9.039  -2.971   7.027  1.00 98.94           C  
ATOM   1032  C   VAL A 130      -8.055  -2.850   5.863  1.00 98.94           C  
ATOM   1033  CB  VAL A 130      -8.555  -2.121   8.227  1.00 98.94           C  
ATOM   1034  O   VAL A 130      -6.879  -3.201   5.996  1.00 98.94           O  
ATOM   1035  CG1 VAL A 130      -8.508  -0.641   7.848  1.00 98.94           C  
ATOM   1036  CG2 VAL A 130      -9.461  -2.340   9.430  1.00 98.94           C  
ATOM   1037  N   PHE A 131      -8.547  -2.293   4.773  1.00 98.94           N  
ATOM   1038  CA  PHE A 131      -7.750  -2.246   3.553  1.00 98.94           C  
ATOM   1039  C   PHE A 131      -7.203  -0.843   3.318  1.00 98.94           C  
ATOM   1040  CB  PHE A 131      -8.586  -2.691   2.348  1.00 98.94           C  
ATOM   1041  O   PHE A 131      -7.938   0.141   3.416  1.00 98.94           O  
ATOM   1042  CG  PHE A 131      -7.828  -2.670   1.047  1.00 98.94           C  
ATOM   1043  CD1 PHE A 131      -8.102  -1.700   0.087  1.00 98.94           C  
ATOM   1044  CD2 PHE A 131      -6.848  -3.617   0.782  1.00 98.94           C  
ATOM   1045  CE1 PHE A 131      -7.402  -1.678  -1.119  1.00 98.94           C  
ATOM   1046  CE2 PHE A 131      -6.148  -3.600  -0.421  1.00 98.94           C  
ATOM   1047  CZ  PHE A 131      -6.426  -2.631  -1.370  1.00 98.94           C  
ATOM   1048  N   PHE A 132      -5.879  -0.743   3.016  1.00 98.88           N  
ATOM   1049  CA  PHE A 132      -5.211   0.465   2.551  1.00 98.88           C  
ATOM   1050  C   PHE A 132      -4.758   0.309   1.104  1.00 98.88           C  
ATOM   1051  CB  PHE A 132      -4.012   0.794   3.443  1.00 98.88           C  
ATOM   1052  O   PHE A 132      -3.938  -0.559   0.794  1.00 98.88           O  
ATOM   1053  CG  PHE A 132      -4.371   1.014   4.887  1.00 98.88           C  
ATOM   1054  CD1 PHE A 132      -5.207   2.061   5.258  1.00 98.88           C  
ATOM   1055  CD2 PHE A 132      -3.875   0.172   5.875  1.00 98.88           C  
ATOM   1056  CE1 PHE A 132      -5.543   2.266   6.594  1.00 98.88           C  
ATOM   1057  CE2 PHE A 132      -4.207   0.371   7.215  1.00 98.88           C  
ATOM   1058  CZ  PHE A 132      -5.039   1.419   7.570  1.00 98.88           C  
ATOM   1059  N   HIS A 133      -5.273   1.141   0.246  1.00 98.81           N  
ATOM   1060  CA  HIS A 133      -5.000   1.004  -1.180  1.00 98.81           C  
ATOM   1061  C   HIS A 133      -3.576   1.435  -1.513  1.00 98.81           C  
ATOM   1062  CB  HIS A 133      -6.000   1.822  -1.998  1.00 98.81           C  
ATOM   1063  O   HIS A 133      -2.947   2.162  -0.740  1.00 98.81           O  
ATOM   1064  CG  HIS A 133      -5.848   3.301  -1.829  1.00 98.81           C  
ATOM   1065  CD2 HIS A 133      -6.477   4.172  -1.005  1.00 98.81           C  
ATOM   1066  ND1 HIS A 133      -4.957   4.047  -2.570  1.00 98.81           N  
ATOM   1067  CE1 HIS A 133      -5.043   5.312  -2.205  1.00 98.81           C  
ATOM   1068  NE2 HIS A 133      -5.961   5.418  -1.258  1.00 98.81           N  
ATOM   1069  N   GLY A 134      -3.051   0.877  -2.701  1.00 98.31           N  
ATOM   1070  CA  GLY A 134      -1.753   1.242  -3.246  1.00 98.31           C  
ATOM   1071  C   GLY A 134      -1.798   2.492  -4.105  1.00 98.31           C  
ATOM   1072  O   GLY A 134      -2.691   3.326  -3.953  1.00 98.31           O  
ATOM   1073  N   GLY A 135      -0.798   2.719  -4.836  1.00 97.56           N  
ATOM   1074  CA  GLY A 135      -0.713   3.869  -5.723  1.00 97.56           C  
ATOM   1075  C   GLY A 135       0.483   4.758  -5.438  1.00 97.56           C  
ATOM   1076  O   GLY A 135       0.487   5.938  -5.797  1.00 97.56           O  
ATOM   1077  N   GLY A 136       1.353   4.297  -4.672  1.00 97.88           N  
ATOM   1078  CA  GLY A 136       2.602   5.000  -4.438  1.00 97.88           C  
ATOM   1079  C   GLY A 136       2.439   6.219  -3.549  1.00 97.88           C  
ATOM   1080  O   GLY A 136       3.172   7.203  -3.693  1.00 97.88           O  
ATOM   1081  N   TRP A 137       1.381   6.207  -2.783  1.00 98.44           N  
ATOM   1082  CA  TRP A 137       1.001   7.348  -1.952  1.00 98.44           C  
ATOM   1083  C   TRP A 137       0.793   8.594  -2.803  1.00 98.44           C  
ATOM   1084  CB  TRP A 137       2.064   7.613  -0.883  1.00 98.44           C  
ATOM   1085  O   TRP A 137       1.021   9.719  -2.338  1.00 98.44           O  
ATOM   1086  CG  TRP A 137       2.215   6.504   0.114  1.00 98.44           C  
ATOM   1087  CD1 TRP A 137       1.389   6.223   1.166  1.00 98.44           C  
ATOM   1088  CD2 TRP A 137       3.262   5.527   0.155  1.00 98.44           C  
ATOM   1089  CE2 TRP A 137       3.004   4.684   1.260  1.00 98.44           C  
ATOM   1090  CE3 TRP A 137       4.391   5.285  -0.636  1.00 98.44           C  
ATOM   1091  NE1 TRP A 137       1.857   5.129   1.858  1.00 98.44           N  
ATOM   1092  CH2 TRP A 137       4.938   3.398   0.802  1.00 98.44           C  
ATOM   1093  CZ2 TRP A 137       3.840   3.615   1.592  1.00 98.44           C  
ATOM   1094  CZ3 TRP A 137       5.223   4.219  -0.304  1.00 98.44           C  
ATOM   1095  N   LEU A 138       0.584   8.438  -4.180  1.00 97.19           N  
ATOM   1096  CA  LEU A 138       0.371   9.609  -5.016  1.00 97.19           C  
ATOM   1097  C   LEU A 138      -0.979   9.539  -5.727  1.00 97.19           C  
ATOM   1098  CB  LEU A 138       1.494   9.742  -6.051  1.00 97.19           C  
ATOM   1099  O   LEU A 138      -1.487  10.555  -6.207  1.00 97.19           O  
ATOM   1100  CG  LEU A 138       1.651   8.586  -7.035  1.00 97.19           C  
ATOM   1101  CD1 LEU A 138       0.915   8.891  -8.336  1.00 97.19           C  
ATOM   1102  CD2 LEU A 138       3.127   8.305  -7.301  1.00 97.19           C  
ATOM   1103  N   CYS A 139      -1.582   8.273  -5.836  1.00 97.50           N  
ATOM   1104  CA  CYS A 139      -2.898   8.102  -6.441  1.00 97.50           C  
ATOM   1105  C   CYS A 139      -3.615   6.895  -5.844  1.00 97.50           C  
ATOM   1106  CB  CYS A 139      -2.773   7.934  -7.953  1.00 97.50           C  
ATOM   1107  O   CYS A 139      -3.012   6.102  -5.117  1.00 97.50           O  
ATOM   1108  SG  CYS A 139      -1.964   6.398  -8.453  1.00 97.50           S  
ATOM   1109  N   GLY A 140      -4.949   6.828  -6.152  1.00 96.69           N  
ATOM   1110  CA  GLY A 140      -5.805   5.766  -5.652  1.00 96.69           C  
ATOM   1111  C   GLY A 140      -6.902   6.270  -4.730  1.00 96.69           C  
ATOM   1112  O   GLY A 140      -7.074   7.477  -4.562  1.00 96.69           O  
ATOM   1113  N   GLY A 141      -7.703   5.328  -4.250  1.00 96.00           N  
ATOM   1114  CA  GLY A 141      -8.789   5.676  -3.346  1.00 96.00           C  
ATOM   1115  C   GLY A 141      -9.555   4.465  -2.842  1.00 96.00           C  
ATOM   1116  O   GLY A 141      -9.359   3.352  -3.332  1.00 96.00           O  
ATOM   1117  N   GLY A 142     -10.297   4.707  -1.754  1.00 92.00           N  
ATOM   1118  CA  GLY A 142     -11.070   3.641  -1.139  1.00 92.00           C  
ATOM   1119  C   GLY A 142     -12.508   3.578  -1.638  1.00 92.00           C  
ATOM   1120  O   GLY A 142     -13.414   3.232  -0.883  1.00 92.00           O  
ATOM   1121  N   ASN A 143     -12.664   3.814  -2.943  1.00 91.81           N  
ATOM   1122  CA  ASN A 143     -14.023   3.830  -3.479  1.00 91.81           C  
ATOM   1123  C   ASN A 143     -14.523   2.422  -3.785  1.00 91.81           C  
ATOM   1124  CB  ASN A 143     -14.094   4.703  -4.734  1.00 91.81           C  
ATOM   1125  O   ASN A 143     -13.727   1.533  -4.105  1.00 91.81           O  
ATOM   1126  CG  ASN A 143     -13.875   6.172  -4.438  1.00 91.81           C  
ATOM   1127  ND2 ASN A 143     -14.703   7.027  -5.027  1.00 91.81           N  
ATOM   1128  OD1 ASN A 143     -12.969   6.539  -3.682  1.00 91.81           O  
ATOM   1129  N   THR A 144     -15.906   2.299  -3.738  1.00 91.25           N  
ATOM   1130  CA  THR A 144     -16.609   1.021  -3.824  1.00 91.25           C  
ATOM   1131  C   THR A 144     -16.406   0.391  -5.203  1.00 91.25           C  
ATOM   1132  CB  THR A 144     -18.109   1.185  -3.539  1.00 91.25           C  
ATOM   1133  O   THR A 144     -16.359  -0.834  -5.328  1.00 91.25           O  
ATOM   1134  CG2 THR A 144     -18.828  -0.158  -3.600  1.00 91.25           C  
ATOM   1135  OG1 THR A 144     -18.281   1.750  -2.234  1.00 91.25           O  
ATOM   1136  N   HIS A 145     -16.219   1.238  -6.207  1.00 90.31           N  
ATOM   1137  CA  HIS A 145     -16.062   0.718  -7.559  1.00 90.31           C  
ATOM   1138  C   HIS A 145     -14.797  -0.127  -7.684  1.00 90.31           C  
ATOM   1139  CB  HIS A 145     -16.031   1.864  -8.570  1.00 90.31           C  
ATOM   1140  O   HIS A 145     -14.750  -1.064  -8.484  1.00 90.31           O  
ATOM   1141  CG  HIS A 145     -15.828   1.412  -9.984  1.00 90.31           C  
ATOM   1142  CD2 HIS A 145     -16.719   1.161 -10.977  1.00 90.31           C  
ATOM   1143  ND1 HIS A 145     -14.578   1.164 -10.516  1.00 90.31           N  
ATOM   1144  CE1 HIS A 145     -14.711   0.779 -11.773  1.00 90.31           C  
ATOM   1145  NE2 HIS A 145     -16.000   0.769 -12.078  1.00 90.31           N  
ATOM   1146  N   TRP A 146     -13.734   0.204  -6.930  1.00 92.06           N  
ATOM   1147  CA  TRP A 146     -12.461  -0.506  -7.004  1.00 92.06           C  
ATOM   1148  C   TRP A 146     -12.352  -1.542  -5.891  1.00 92.06           C  
ATOM   1149  CB  TRP A 146     -11.297   0.477  -6.926  1.00 92.06           C  
ATOM   1150  O   TRP A 146     -11.938  -2.680  -6.133  1.00 92.06           O  
ATOM   1151  CG  TRP A 146     -11.383   1.615  -7.895  1.00 92.06           C  
ATOM   1152  CD1 TRP A 146     -11.641   2.928  -7.605  1.00 92.06           C  
ATOM   1153  CD2 TRP A 146     -11.227   1.541  -9.312  1.00 92.06           C  
ATOM   1154  CE2 TRP A 146     -11.398   2.848  -9.820  1.00 92.06           C  
ATOM   1155  CE3 TRP A 146     -10.961   0.496 -10.211  1.00 92.06           C  
ATOM   1156  NE1 TRP A 146     -11.648   3.674  -8.758  1.00 92.06           N  
ATOM   1157  CH2 TRP A 146     -11.047   2.096 -12.039  1.00 92.06           C  
ATOM   1158  CZ2 TRP A 146     -11.312   3.137 -11.188  1.00 92.06           C  
ATOM   1159  CZ3 TRP A 146     -10.867   0.785 -11.562  1.00 92.06           C  
ATOM   1160  N   TYR A 147     -12.789  -1.123  -4.695  1.00 97.00           N  
ATOM   1161  CA  TYR A 147     -12.492  -1.954  -3.537  1.00 97.00           C  
ATOM   1162  C   TYR A 147     -13.750  -2.236  -2.729  1.00 97.00           C  
ATOM   1163  CB  TYR A 147     -11.445  -1.279  -2.648  1.00 97.00           C  
ATOM   1164  O   TYR A 147     -13.719  -2.250  -1.495  1.00 97.00           O  
ATOM   1165  CG  TYR A 147     -10.141  -0.985  -3.359  1.00 97.00           C  
ATOM   1166  CD1 TYR A 147      -9.383  -2.012  -3.916  1.00 97.00           C  
ATOM   1167  CD2 TYR A 147      -9.672   0.318  -3.475  1.00 97.00           C  
ATOM   1168  CE1 TYR A 147      -8.188  -1.747  -4.570  1.00 97.00           C  
ATOM   1169  CE2 TYR A 147      -8.477   0.595  -4.129  1.00 97.00           C  
ATOM   1170  OH  TYR A 147      -6.555  -0.174  -5.316  1.00 97.00           O  
ATOM   1171  CZ  TYR A 147      -7.742  -0.442  -4.672  1.00 97.00           C  
ATOM   1172  N   GLY A 148     -14.844  -2.424  -3.514  1.00 96.69           N  
ATOM   1173  CA  GLY A 148     -16.094  -2.764  -2.855  1.00 96.69           C  
ATOM   1174  C   GLY A 148     -16.125  -4.180  -2.316  1.00 96.69           C  
ATOM   1175  O   GLY A 148     -15.180  -4.949  -2.529  1.00 96.69           O  
ATOM   1176  N   PRO A 149     -17.219  -4.570  -1.716  1.00 97.38           N  
ATOM   1177  CA  PRO A 149     -17.312  -5.816  -0.951  1.00 97.38           C  
ATOM   1178  C   PRO A 149     -17.719  -7.012  -1.814  1.00 97.38           C  
ATOM   1179  CB  PRO A 149     -18.391  -5.512   0.088  1.00 97.38           C  
ATOM   1180  O   PRO A 149     -17.812  -8.133  -1.313  1.00 97.38           O  
ATOM   1181  CG  PRO A 149     -19.359  -4.605  -0.615  1.00 97.38           C  
ATOM   1182  CD  PRO A 149     -18.578  -3.711  -1.538  1.00 97.38           C  
ATOM   1183  N   ASP A 150     -17.938  -6.867  -3.094  1.00 94.81           N  
ATOM   1184  CA  ASP A 150     -18.625  -7.844  -3.938  1.00 94.81           C  
ATOM   1185  C   ASP A 150     -17.891  -9.188  -3.912  1.00 94.81           C  
ATOM   1186  CB  ASP A 150     -18.719  -7.332  -5.375  1.00 94.81           C  
ATOM   1187  O   ASP A 150     -18.531 -10.242  -3.900  1.00 94.81           O  
ATOM   1188  CG  ASP A 150     -19.391  -5.973  -5.473  1.00 94.81           C  
ATOM   1189  OD1 ASP A 150     -20.328  -5.812  -6.297  1.00 94.81           O  
ATOM   1190  OD2 ASP A 150     -19.000  -5.059  -4.719  1.00 94.81           O  
ATOM   1191  N   VAL A 151     -16.609  -9.133  -3.809  1.00 97.06           N  
ATOM   1192  CA  VAL A 151     -15.820 -10.352  -3.969  1.00 97.06           C  
ATOM   1193  C   VAL A 151     -15.461 -10.914  -2.596  1.00 97.06           C  
ATOM   1194  CB  VAL A 151     -14.547 -10.102  -4.797  1.00 97.06           C  
ATOM   1195  O   VAL A 151     -15.828 -12.047  -2.266  1.00 97.06           O  
ATOM   1196  CG1 VAL A 151     -13.711 -11.375  -4.902  1.00 97.06           C  
ATOM   1197  CG2 VAL A 151     -14.906  -9.578  -6.188  1.00 97.06           C  
ATOM   1198  N   LEU A 152     -14.945 -10.141  -1.712  1.00 98.12           N  
ATOM   1199  CA  LEU A 152     -14.391 -10.586  -0.439  1.00 98.12           C  
ATOM   1200  C   LEU A 152     -15.500 -10.992   0.525  1.00 98.12           C  
ATOM   1201  CB  LEU A 152     -13.531  -9.484   0.188  1.00 98.12           C  
ATOM   1202  O   LEU A 152     -15.328 -11.922   1.313  1.00 98.12           O  
ATOM   1203  CG  LEU A 152     -12.820  -9.836   1.497  1.00 98.12           C  
ATOM   1204  CD1 LEU A 152     -11.938 -11.062   1.306  1.00 98.12           C  
ATOM   1205  CD2 LEU A 152     -12.000  -8.656   2.002  1.00 98.12           C  
ATOM   1206  N   LEU A 153     -16.719 -10.328   0.490  1.00 97.81           N  
ATOM   1207  CA  LEU A 153     -17.719 -10.531   1.543  1.00 97.81           C  
ATOM   1208  C   LEU A 153     -18.625 -11.703   1.213  1.00 97.81           C  
ATOM   1209  CB  LEU A 153     -18.547  -9.258   1.748  1.00 97.81           C  
ATOM   1210  O   LEU A 153     -19.703 -11.852   1.812  1.00 97.81           O  
ATOM   1211  CG  LEU A 153     -18.031  -8.273   2.797  1.00 97.81           C  
ATOM   1212  CD1 LEU A 153     -16.641  -7.773   2.416  1.00 97.81           C  
ATOM   1213  CD2 LEU A 153     -19.000  -7.109   2.959  1.00 97.81           C  
ATOM   1214  N   ASP A 154     -18.172 -12.508   0.203  1.00 96.62           N  
ATOM   1215  CA  ASP A 154     -18.719 -13.867   0.218  1.00 96.62           C  
ATOM   1216  C   ASP A 154     -18.188 -14.648   1.417  1.00 96.62           C  
ATOM   1217  CB  ASP A 154     -18.359 -14.594  -1.082  1.00 96.62           C  
ATOM   1218  O   ASP A 154     -18.734 -15.695   1.769  1.00 96.62           O  
ATOM   1219  CG  ASP A 154     -19.219 -14.148  -2.256  1.00 96.62           C  
ATOM   1220  OD1 ASP A 154     -20.312 -13.594  -2.037  1.00 96.62           O  
ATOM   1221  OD2 ASP A 154     -18.797 -14.367  -3.412  1.00 96.62           O  
ATOM   1222  N   GLU A 155     -17.141 -14.102   1.995  1.00 96.94           N  
ATOM   1223  CA  GLU A 155     -16.578 -14.594   3.248  1.00 96.94           C  
ATOM   1224  C   GLU A 155     -17.156 -13.859   4.449  1.00 96.94           C  
ATOM   1225  CB  GLU A 155     -15.047 -14.461   3.244  1.00 96.94           C  
ATOM   1226  O   GLU A 155     -17.641 -12.734   4.312  1.00 96.94           O  
ATOM   1227  CG  GLU A 155     -14.367 -15.195   2.092  1.00 96.94           C  
ATOM   1228  CD  GLU A 155     -14.492 -16.703   2.182  1.00 96.94           C  
ATOM   1229  OE1 GLU A 155     -14.406 -17.391   1.135  1.00 96.94           O  
ATOM   1230  OE2 GLU A 155     -14.672 -17.219   3.311  1.00 96.94           O  
ATOM   1231  N   ASN A 156     -17.188 -14.461   5.668  1.00 95.88           N  
ATOM   1232  CA  ASN A 156     -17.750 -13.898   6.883  1.00 95.88           C  
ATOM   1233  C   ASN A 156     -16.766 -12.945   7.574  1.00 95.88           C  
ATOM   1234  CB  ASN A 156     -18.172 -15.008   7.844  1.00 95.88           C  
ATOM   1235  O   ASN A 156     -16.250 -13.258   8.648  1.00 95.88           O  
ATOM   1236  CG  ASN A 156     -19.453 -15.711   7.398  1.00 95.88           C  
ATOM   1237  ND2 ASN A 156     -19.484 -17.031   7.559  1.00 95.88           N  
ATOM   1238  OD1 ASN A 156     -20.391 -15.070   6.910  1.00 95.88           O  
ATOM   1239  N   VAL A 157     -16.578 -11.766   6.934  1.00 98.31           N  
ATOM   1240  CA  VAL A 157     -15.719 -10.727   7.488  1.00 98.31           C  
ATOM   1241  C   VAL A 157     -16.391  -9.359   7.340  1.00 98.31           C  
ATOM   1242  CB  VAL A 157     -14.328 -10.719   6.809  1.00 98.31           C  
ATOM   1243  O   VAL A 157     -17.281  -9.188   6.508  1.00 98.31           O  
ATOM   1244  CG1 VAL A 157     -13.625 -12.055   7.008  1.00 98.31           C  
ATOM   1245  CG2 VAL A 157     -14.469 -10.398   5.320  1.00 98.31           C  
ATOM   1246  N   VAL A 158     -15.961  -8.430   8.250  1.00 98.69           N  
ATOM   1247  CA  VAL A 158     -16.250  -7.016   8.070  1.00 98.69           C  
ATOM   1248  C   VAL A 158     -15.109  -6.340   7.328  1.00 98.69           C  
ATOM   1249  CB  VAL A 158     -16.500  -6.312   9.422  1.00 98.69           C  
ATOM   1250  O   VAL A 158     -13.938  -6.500   7.695  1.00 98.69           O  
ATOM   1251  CG1 VAL A 158     -16.688  -4.809   9.227  1.00 98.69           C  
ATOM   1252  CG2 VAL A 158     -17.719  -6.918  10.125  1.00 98.69           C  
ATOM   1253  N   LEU A 159     -15.484  -5.605   6.285  1.00 98.88           N  
ATOM   1254  CA  LEU A 159     -14.469  -4.922   5.488  1.00 98.88           C  
ATOM   1255  C   LEU A 159     -14.531  -3.416   5.703  1.00 98.88           C  
ATOM   1256  CB  LEU A 159     -14.641  -5.246   4.004  1.00 98.88           C  
ATOM   1257  O   LEU A 159     -15.602  -2.812   5.598  1.00 98.88           O  
ATOM   1258  CG  LEU A 159     -13.727  -4.500   3.035  1.00 98.88           C  
ATOM   1259  CD1 LEU A 159     -12.266  -4.891   3.273  1.00 98.88           C  
ATOM   1260  CD2 LEU A 159     -14.125  -4.781   1.591  1.00 98.88           C  
ATOM   1261  N   VAL A 160     -13.375  -2.850   6.027  1.00 98.94           N  
ATOM   1262  CA  VAL A 160     -13.203  -1.401   6.105  1.00 98.94           C  
ATOM   1263  C   VAL A 160     -12.180  -0.945   5.062  1.00 98.94           C  
ATOM   1264  CB  VAL A 160     -12.758  -0.958   7.516  1.00 98.94           C  
ATOM   1265  O   VAL A 160     -11.070  -1.469   5.004  1.00 98.94           O  
ATOM   1266  CG1 VAL A 160     -12.625   0.562   7.590  1.00 98.94           C  
ATOM   1267  CG2 VAL A 160     -13.734  -1.463   8.570  1.00 98.94           C  
ATOM   1268  N   VAL A 161     -12.586   0.027   4.246  1.00 98.81           N  
ATOM   1269  CA  VAL A 161     -11.703   0.622   3.250  1.00 98.81           C  
ATOM   1270  C   VAL A 161     -11.570   2.121   3.506  1.00 98.81           C  
ATOM   1271  CB  VAL A 161     -12.219   0.371   1.813  1.00 98.81           C  
ATOM   1272  O   VAL A 161     -12.570   2.846   3.529  1.00 98.81           O  
ATOM   1273  CG1 VAL A 161     -11.227   0.912   0.785  1.00 98.81           C  
ATOM   1274  CG2 VAL A 161     -12.461  -1.120   1.590  1.00 98.81           C  
ATOM   1275  N   ALA A 162     -10.320   2.578   3.660  1.00 98.62           N  
ATOM   1276  CA  ALA A 162     -10.141   3.969   4.066  1.00 98.62           C  
ATOM   1277  C   ALA A 162      -9.328   4.742   3.031  1.00 98.62           C  
ATOM   1278  CB  ALA A 162      -9.469   4.039   5.434  1.00 98.62           C  
ATOM   1279  O   ALA A 162      -8.406   4.191   2.418  1.00 98.62           O  
ATOM   1280  N   ASN A 163      -9.789   6.020   2.859  1.00 98.62           N  
ATOM   1281  CA  ASN A 163      -8.922   6.984   2.193  1.00 98.62           C  
ATOM   1282  C   ASN A 163      -7.898   7.582   3.156  1.00 98.62           C  
ATOM   1283  CB  ASN A 163      -9.750   8.094   1.545  1.00 98.62           C  
ATOM   1284  O   ASN A 163      -8.148   7.664   4.359  1.00 98.62           O  
ATOM   1285  CG  ASN A 163     -10.281   7.707   0.177  1.00 98.62           C  
ATOM   1286  ND2 ASN A 163     -11.016   8.617  -0.451  1.00 98.62           N  
ATOM   1287  OD1 ASN A 163     -10.023   6.605  -0.310  1.00 98.62           O  
ATOM   1288  N   TYR A 164      -6.770   7.980   2.549  1.00 98.88           N  
ATOM   1289  CA  TYR A 164      -5.734   8.727   3.260  1.00 98.88           C  
ATOM   1290  C   TYR A 164      -5.031   9.703   2.328  1.00 98.88           C  
ATOM   1291  CB  TYR A 164      -4.711   7.766   3.879  1.00 98.88           C  
ATOM   1292  O   TYR A 164      -5.098   9.562   1.104  1.00 98.88           O  
ATOM   1293  CG  TYR A 164      -4.164   6.750   2.904  1.00 98.88           C  
ATOM   1294  CD1 TYR A 164      -4.684   5.457   2.855  1.00 98.88           C  
ATOM   1295  CD2 TYR A 164      -3.131   7.078   2.035  1.00 98.88           C  
ATOM   1296  CE1 TYR A 164      -4.184   4.516   1.962  1.00 98.88           C  
ATOM   1297  CE2 TYR A 164      -2.623   6.145   1.138  1.00 98.88           C  
ATOM   1298  OH  TYR A 164      -2.654   3.941   0.221  1.00 98.88           O  
ATOM   1299  CZ  TYR A 164      -3.154   4.871   1.108  1.00 98.88           C  
ATOM   1300  N   ARG A 165      -4.434  10.836   2.949  1.00 98.81           N  
ATOM   1301  CA  ARG A 165      -3.824  11.891   2.145  1.00 98.81           C  
ATOM   1302  C   ARG A 165      -2.684  11.336   1.294  1.00 98.81           C  
ATOM   1303  CB  ARG A 165      -3.309  13.023   3.039  1.00 98.81           C  
ATOM   1304  O   ARG A 165      -1.952  10.453   1.731  1.00 98.81           O  
ATOM   1305  CG  ARG A 165      -4.410  13.891   3.625  1.00 98.81           C  
ATOM   1306  CD  ARG A 165      -3.855  14.914   4.609  1.00 98.81           C  
ATOM   1307  NE  ARG A 165      -3.520  14.297   5.891  1.00 98.81           N  
ATOM   1308  NH1 ARG A 165      -2.682  16.234   6.832  1.00 98.81           N  
ATOM   1309  NH2 ARG A 165      -2.705  14.281   8.039  1.00 98.81           N  
ATOM   1310  CZ  ARG A 165      -2.969  14.938   6.918  1.00 98.81           C  
ATOM   1311  N   LEU A 166      -2.506  11.867   0.091  1.00 98.81           N  
ATOM   1312  CA  LEU A 166      -1.567  11.391  -0.919  1.00 98.81           C  
ATOM   1313  C   LEU A 166      -0.568  12.484  -1.290  1.00 98.81           C  
ATOM   1314  CB  LEU A 166      -2.318  10.922  -2.170  1.00 98.81           C  
ATOM   1315  O   LEU A 166      -0.764  13.648  -0.950  1.00 98.81           O  
ATOM   1316  CG  LEU A 166      -3.322   9.789  -1.972  1.00 98.81           C  
ATOM   1317  CD1 LEU A 166      -4.051   9.492  -3.279  1.00 98.81           C  
ATOM   1318  CD2 LEU A 166      -2.623   8.539  -1.445  1.00 98.81           C  
ATOM   1319  N   GLY A 167       0.534  12.078  -1.995  1.00 98.44           N  
ATOM   1320  CA  GLY A 167       1.521  13.016  -2.518  1.00 98.44           C  
ATOM   1321  C   GLY A 167       2.049  13.969  -1.467  1.00 98.44           C  
ATOM   1322  O   GLY A 167       2.197  13.602  -0.300  1.00 98.44           O  
ATOM   1323  N   ALA A 168       2.320  15.125  -1.888  1.00 98.56           N  
ATOM   1324  CA  ALA A 168       2.883  16.141  -0.999  1.00 98.56           C  
ATOM   1325  C   ALA A 168       1.909  16.484   0.122  1.00 98.56           C  
ATOM   1326  CB  ALA A 168       3.254  17.391  -1.788  1.00 98.56           C  
ATOM   1327  O   ALA A 168       2.324  16.797   1.241  1.00 98.56           O  
ATOM   1328  N   LEU A 169       0.687  16.344  -0.134  1.00 98.75           N  
ATOM   1329  CA  LEU A 169      -0.319  16.719   0.854  1.00 98.75           C  
ATOM   1330  C   LEU A 169      -0.321  15.750   2.025  1.00 98.75           C  
ATOM   1331  CB  LEU A 169      -1.708  16.781   0.213  1.00 98.75           C  
ATOM   1332  O   LEU A 169      -0.752  16.094   3.127  1.00 98.75           O  
ATOM   1333  CG  LEU A 169      -1.952  17.906  -0.791  1.00 98.75           C  
ATOM   1334  CD1 LEU A 169      -3.271  17.688  -1.524  1.00 98.75           C  
ATOM   1335  CD2 LEU A 169      -1.944  19.250  -0.088  1.00 98.75           C  
ATOM   1336  N   GLY A 170       0.163  14.617   1.805  1.00 98.62           N  
ATOM   1337  CA  GLY A 170       0.170  13.625   2.867  1.00 98.62           C  
ATOM   1338  C   GLY A 170       1.564  13.297   3.363  1.00 98.62           C  
ATOM   1339  O   GLY A 170       1.729  12.781   4.473  1.00 98.62           O  
ATOM   1340  N   PHE A 171       2.564  13.656   2.551  1.00 98.75           N  
ATOM   1341  CA  PHE A 171       3.859  13.094   2.912  1.00 98.75           C  
ATOM   1342  C   PHE A 171       4.953  14.148   2.820  1.00 98.75           C  
ATOM   1343  CB  PHE A 171       4.199  11.906   2.008  1.00 98.75           C  
ATOM   1344  O   PHE A 171       6.145  13.820   2.801  1.00 98.75           O  
ATOM   1345  CG  PHE A 171       3.379  10.680   2.287  1.00 98.75           C  
ATOM   1346  CD1 PHE A 171       3.838   9.703   3.162  1.00 98.75           C  
ATOM   1347  CD2 PHE A 171       2.146  10.500   1.673  1.00 98.75           C  
ATOM   1348  CE1 PHE A 171       3.080   8.562   3.420  1.00 98.75           C  
ATOM   1349  CE2 PHE A 171       1.382   9.359   1.927  1.00 98.75           C  
ATOM   1350  CZ  PHE A 171       1.851   8.398   2.801  1.00 98.75           C  
ATOM   1351  N   LEU A 172       4.625  15.391   2.746  1.00 98.56           N  
ATOM   1352  CA  LEU A 172       5.609  16.469   2.844  1.00 98.56           C  
ATOM   1353  C   LEU A 172       6.316  16.438   4.191  1.00 98.56           C  
ATOM   1354  CB  LEU A 172       4.938  17.828   2.639  1.00 98.56           C  
ATOM   1355  O   LEU A 172       5.684  16.219   5.227  1.00 98.56           O  
ATOM   1356  CG  LEU A 172       5.871  19.031   2.555  1.00 98.56           C  
ATOM   1357  CD1 LEU A 172       6.355  19.234   1.121  1.00 98.56           C  
ATOM   1358  CD2 LEU A 172       5.168  20.297   3.066  1.00 98.56           C  
ATOM   1359  N   SER A 173       7.609  16.594   4.176  1.00 98.50           N  
ATOM   1360  CA  SER A 173       8.359  16.719   5.426  1.00 98.50           C  
ATOM   1361  C   SER A 173       9.438  17.781   5.328  1.00 98.50           C  
ATOM   1362  CB  SER A 173       9.000  15.375   5.793  1.00 98.50           C  
ATOM   1363  O   SER A 173      10.156  17.859   4.332  1.00 98.50           O  
ATOM   1364  OG  SER A 173       9.758  15.484   6.980  1.00 98.50           O  
ATOM   1365  N   THR A 174       9.523  18.594   6.449  1.00 98.12           N  
ATOM   1366  CA  THR A 174      10.594  19.578   6.523  1.00 98.12           C  
ATOM   1367  C   THR A 174      11.727  19.078   7.418  1.00 98.12           C  
ATOM   1368  CB  THR A 174      10.078  20.922   7.051  1.00 98.12           C  
ATOM   1369  O   THR A 174      12.703  19.781   7.645  1.00 98.12           O  
ATOM   1370  CG2 THR A 174       9.078  21.547   6.082  1.00 98.12           C  
ATOM   1371  OG1 THR A 174       9.438  20.734   8.320  1.00 98.12           O  
ATOM   1372  N   GLY A 175      11.586  17.875   7.910  1.00 95.25           N  
ATOM   1373  CA  GLY A 175      12.641  17.266   8.703  1.00 95.25           C  
ATOM   1374  C   GLY A 175      12.734  17.812  10.109  1.00 95.25           C  
ATOM   1375  O   GLY A 175      13.688  17.547  10.836  1.00 95.25           O  
ATOM   1376  N   ASP A 176      11.828  18.734  10.500  1.00 96.00           N  
ATOM   1377  CA  ASP A 176      11.781  19.312  11.836  1.00 96.00           C  
ATOM   1378  C   ASP A 176      10.352  19.359  12.367  1.00 96.00           C  
ATOM   1379  CB  ASP A 176      12.383  20.719  11.836  1.00 96.00           C  
ATOM   1380  O   ASP A 176       9.477  18.656  11.859  1.00 96.00           O  
ATOM   1381  CG  ASP A 176      11.656  21.672  10.891  1.00 96.00           C  
ATOM   1382  OD1 ASP A 176      10.539  21.344  10.438  1.00 96.00           O  
ATOM   1383  OD2 ASP A 176      12.211  22.750  10.602  1.00 96.00           O  
ATOM   1384  N   HIS A 177      10.062  20.109  13.391  1.00 97.00           N  
ATOM   1385  CA  HIS A 177       8.789  20.109  14.102  1.00 97.00           C  
ATOM   1386  C   HIS A 177       7.711  20.828  13.297  1.00 97.00           C  
ATOM   1387  CB  HIS A 177       8.945  20.766  15.477  1.00 97.00           C  
ATOM   1388  O   HIS A 177       6.520  20.703  13.602  1.00 97.00           O  
ATOM   1389  CG  HIS A 177       9.297  22.219  15.406  1.00 97.00           C  
ATOM   1390  CD2 HIS A 177       8.547  23.328  15.609  1.00 97.00           C  
ATOM   1391  ND1 HIS A 177      10.562  22.672  15.094  1.00 97.00           N  
ATOM   1392  CE1 HIS A 177      10.578  23.984  15.109  1.00 97.00           C  
ATOM   1393  NE2 HIS A 177       9.359  24.422  15.414  1.00 97.00           N  
ATOM   1394  N   VAL A 178       8.078  21.578  12.211  1.00 97.94           N  
ATOM   1395  CA  VAL A 178       7.102  22.328  11.438  1.00 97.94           C  
ATOM   1396  C   VAL A 178       6.215  21.359  10.648  1.00 97.94           C  
ATOM   1397  CB  VAL A 178       7.785  23.328  10.477  1.00 97.94           C  
ATOM   1398  O   VAL A 178       4.988  21.406  10.750  1.00 97.94           O  
ATOM   1399  CG1 VAL A 178       6.750  24.031   9.602  1.00 97.94           C  
ATOM   1400  CG2 VAL A 178       8.609  24.344  11.258  1.00 97.94           C  
ATOM   1401  N   VAL A 179       6.766  20.469   9.891  1.00 98.25           N  
ATOM   1402  CA  VAL A 179       6.086  19.359   9.219  1.00 98.25           C  
ATOM   1403  C   VAL A 179       6.930  18.094   9.328  1.00 98.25           C  
ATOM   1404  CB  VAL A 179       5.812  19.688   7.734  1.00 98.25           C  
ATOM   1405  O   VAL A 179       7.773  17.828   8.469  1.00 98.25           O  
ATOM   1406  CG1 VAL A 179       4.996  18.578   7.074  1.00 98.25           C  
ATOM   1407  CG2 VAL A 179       5.090  21.031   7.609  1.00 98.25           C  
ATOM   1408  N   PRO A 180       6.797  17.375  10.438  1.00 97.62           N  
ATOM   1409  CA  PRO A 180       7.637  16.203  10.695  1.00 97.62           C  
ATOM   1410  C   PRO A 180       7.504  15.133   9.617  1.00 97.62           C  
ATOM   1411  CB  PRO A 180       7.121  15.688  12.047  1.00 97.62           C  
ATOM   1412  O   PRO A 180       8.445  14.367   9.383  1.00 97.62           O  
ATOM   1413  CG  PRO A 180       6.496  16.875  12.695  1.00 97.62           C  
ATOM   1414  CD  PRO A 180       5.918  17.766  11.625  1.00 97.62           C  
ATOM   1415  N   GLY A 181       6.285  15.039   8.922  1.00 97.62           N  
ATOM   1416  CA  GLY A 181       6.086  14.078   7.840  1.00 97.62           C  
ATOM   1417  C   GLY A 181       5.102  12.977   8.195  1.00 97.62           C  
ATOM   1418  O   GLY A 181       4.590  12.938   9.320  1.00 97.62           O  
ATOM   1419  N   ASN A 182       4.766  12.188   7.277  1.00 98.69           N  
ATOM   1420  CA  ASN A 182       4.027  10.938   7.363  1.00 98.69           C  
ATOM   1421  C   ASN A 182       2.561  11.172   7.719  1.00 98.69           C  
ATOM   1422  CB  ASN A 182       4.676  10.000   8.383  1.00 98.69           C  
ATOM   1423  O   ASN A 182       1.984  10.438   8.516  1.00 98.69           O  
ATOM   1424  CG  ASN A 182       6.043   9.516   7.945  1.00 98.69           C  
ATOM   1425  ND2 ASN A 182       6.941   9.328   8.906  1.00 98.69           N  
ATOM   1426  OD1 ASN A 182       6.297   9.320   6.754  1.00 98.69           O  
ATOM   1427  N   ASN A 183       1.985  12.266   7.273  1.00 98.81           N  
ATOM   1428  CA  ASN A 183       0.589  12.539   7.602  1.00 98.81           C  
ATOM   1429  C   ASN A 183      -0.344  11.508   6.969  1.00 98.81           C  
ATOM   1430  CB  ASN A 183       0.199  13.953   7.156  1.00 98.81           C  
ATOM   1431  O   ASN A 183      -1.410  11.219   7.516  1.00 98.81           O  
ATOM   1432  CG  ASN A 183       0.768  15.023   8.062  1.00 98.81           C  
ATOM   1433  ND2 ASN A 183       1.039  16.203   7.496  1.00 98.81           N  
ATOM   1434  OD1 ASN A 183       0.964  14.805   9.258  1.00 98.81           O  
ATOM   1435  N   GLY A 184       0.012  11.055   5.746  1.00 98.81           N  
ATOM   1436  CA  GLY A 184      -0.780   9.984   5.160  1.00 98.81           C  
ATOM   1437  C   GLY A 184      -0.840   8.742   6.027  1.00 98.81           C  
ATOM   1438  O   GLY A 184      -1.898   8.125   6.160  1.00 98.81           O  
ATOM   1439  N   LEU A 185       0.295   8.352   6.684  1.00 98.94           N  
ATOM   1440  CA  LEU A 185       0.336   7.215   7.602  1.00 98.94           C  
ATOM   1441  C   LEU A 185      -0.424   7.527   8.883  1.00 98.94           C  
ATOM   1442  CB  LEU A 185       1.784   6.844   7.930  1.00 98.94           C  
ATOM   1443  O   LEU A 185      -1.082   6.652   9.453  1.00 98.94           O  
ATOM   1444  CG  LEU A 185       2.605   6.242   6.789  1.00 98.94           C  
ATOM   1445  CD1 LEU A 185       4.066   6.102   7.203  1.00 98.94           C  
ATOM   1446  CD2 LEU A 185       2.031   4.895   6.367  1.00 98.94           C  
ATOM   1447  N   LYS A 186      -0.381   8.734   9.320  1.00 98.94           N  
ATOM   1448  CA  LYS A 186      -1.118   9.148  10.508  1.00 98.94           C  
ATOM   1449  C   LYS A 186      -2.621   9.172  10.242  1.00 98.94           C  
ATOM   1450  CB  LYS A 186      -0.647  10.523  10.984  1.00 98.94           C  
ATOM   1451  O   LYS A 186      -3.420   8.898  11.141  1.00 98.94           O  
ATOM   1452  CG  LYS A 186       0.781  10.547  11.508  1.00 98.94           C  
ATOM   1453  CD  LYS A 186       1.248  11.961  11.805  1.00 98.94           C  
ATOM   1454  CE  LYS A 186       2.709  11.992  12.234  1.00 98.94           C  
ATOM   1455  NZ  LYS A 186       3.207  13.391  12.406  1.00 98.94           N  
ATOM   1456  N   ASP A 187      -2.979   9.492   9.008  1.00 98.94           N  
ATOM   1457  CA  ASP A 187      -4.383   9.359   8.625  1.00 98.94           C  
ATOM   1458  C   ASP A 187      -4.855   7.914   8.773  1.00 98.94           C  
ATOM   1459  CB  ASP A 187      -4.594   9.844   7.191  1.00 98.94           C  
ATOM   1460  O   ASP A 187      -5.938   7.660   9.305  1.00 98.94           O  
ATOM   1461  CG  ASP A 187      -4.328  11.328   7.020  1.00 98.94           C  
ATOM   1462  OD1 ASP A 187      -4.367  12.078   8.023  1.00 98.94           O  
ATOM   1463  OD2 ASP A 187      -4.082  11.758   5.871  1.00 98.94           O  
ATOM   1464  N   GLN A 188      -4.023   7.039   8.281  1.00 98.94           N  
ATOM   1465  CA  GLN A 188      -4.332   5.617   8.391  1.00 98.94           C  
ATOM   1466  C   GLN A 188      -4.453   5.188   9.852  1.00 98.94           C  
ATOM   1467  CB  GLN A 188      -3.268   4.781   7.680  1.00 98.94           C  
ATOM   1468  O   GLN A 188      -5.355   4.430  10.203  1.00 98.94           O  
ATOM   1469  CG  GLN A 188      -3.188   5.031   6.180  1.00 98.94           C  
ATOM   1470  CD  GLN A 188      -2.004   4.336   5.531  1.00 98.94           C  
ATOM   1471  NE2 GLN A 188      -1.486   4.922   4.461  1.00 98.94           N  
ATOM   1472  OE1 GLN A 188      -1.560   3.277   5.992  1.00 98.94           O  
ATOM   1473  N   ASN A 189      -3.553   5.664  10.656  1.00 98.88           N  
ATOM   1474  CA  ASN A 189      -3.590   5.375  12.086  1.00 98.88           C  
ATOM   1475  C   ASN A 189      -4.898   5.840  12.711  1.00 98.88           C  
ATOM   1476  CB  ASN A 189      -2.398   6.020  12.797  1.00 98.88           C  
ATOM   1477  O   ASN A 189      -5.500   5.113  13.508  1.00 98.88           O  
ATOM   1478  CG  ASN A 189      -2.420   5.797  14.289  1.00 98.88           C  
ATOM   1479  ND2 ASN A 189      -1.870   4.672  14.734  1.00 98.88           N  
ATOM   1480  OD1 ASN A 189      -2.928   6.629  15.047  1.00 98.88           O  
ATOM   1481  N   LEU A 190      -5.312   7.062  12.359  1.00 98.94           N  
ATOM   1482  CA  LEU A 190      -6.562   7.578  12.906  1.00 98.94           C  
ATOM   1483  C   LEU A 190      -7.750   6.754  12.414  1.00 98.94           C  
ATOM   1484  CB  LEU A 190      -6.750   9.047  12.516  1.00 98.94           C  
ATOM   1485  O   LEU A 190      -8.719   6.562  13.148  1.00 98.94           O  
ATOM   1486  CG  LEU A 190      -7.957   9.766  13.125  1.00 98.94           C  
ATOM   1487  CD1 LEU A 190      -7.918   9.656  14.648  1.00 98.94           C  
ATOM   1488  CD2 LEU A 190      -7.992  11.219  12.688  1.00 98.94           C  
ATOM   1489  N   ALA A 191      -7.699   6.273  11.211  1.00 98.88           N  
ATOM   1490  CA  ALA A 191      -8.734   5.371  10.711  1.00 98.88           C  
ATOM   1491  C   ALA A 191      -8.797   4.094  11.547  1.00 98.88           C  
ATOM   1492  CB  ALA A 191      -8.484   5.035   9.242  1.00 98.88           C  
ATOM   1493  O   ALA A 191      -9.891   3.605  11.852  1.00 98.88           O  
ATOM   1494  N   LEU A 192      -7.676   3.582  11.945  1.00 98.94           N  
ATOM   1495  CA  LEU A 192      -7.633   2.383  12.773  1.00 98.94           C  
ATOM   1496  C   LEU A 192      -8.203   2.662  14.164  1.00 98.94           C  
ATOM   1497  CB  LEU A 192      -6.195   1.866  12.891  1.00 98.94           C  
ATOM   1498  O   LEU A 192      -8.875   1.810  14.750  1.00 98.94           O  
ATOM   1499  CG  LEU A 192      -5.586   1.262  11.625  1.00 98.94           C  
ATOM   1500  CD1 LEU A 192      -4.129   0.890  11.867  1.00 98.94           C  
ATOM   1501  CD2 LEU A 192      -6.387   0.044  11.180  1.00 98.94           C  
ATOM   1502  N   LYS A 193      -7.926   3.828  14.641  1.00 98.75           N  
ATOM   1503  CA  LYS A 193      -8.516   4.215  15.922  1.00 98.75           C  
ATOM   1504  C   LYS A 193     -10.031   4.297  15.828  1.00 98.75           C  
ATOM   1505  CB  LYS A 193      -7.945   5.555  16.391  1.00 98.75           C  
ATOM   1506  O   LYS A 193     -10.742   3.895  16.750  1.00 98.75           O  
ATOM   1507  CG  LYS A 193      -6.492   5.492  16.828  1.00 98.75           C  
ATOM   1508  CD  LYS A 193      -5.969   6.863  17.234  1.00 98.75           C  
ATOM   1509  CE  LYS A 193      -4.535   6.789  17.750  1.00 98.75           C  
ATOM   1510  NZ  LYS A 193      -3.988   8.141  18.062  1.00 98.75           N  
ATOM   1511  N   TRP A 194     -10.453   4.820  14.688  1.00 98.69           N  
ATOM   1512  CA  TRP A 194     -11.891   4.855  14.445  1.00 98.69           C  
ATOM   1513  C   TRP A 194     -12.477   3.447  14.438  1.00 98.69           C  
ATOM   1514  CB  TRP A 194     -12.195   5.559  13.117  1.00 98.69           C  
ATOM   1515  O   TRP A 194     -13.523   3.201  15.039  1.00 98.69           O  
ATOM   1516  CG  TRP A 194     -13.656   5.770  12.867  1.00 98.69           C  
ATOM   1517  CD1 TRP A 194     -14.383   6.898  13.125  1.00 98.69           C  
ATOM   1518  CD2 TRP A 194     -14.570   4.824  12.305  1.00 98.69           C  
ATOM   1519  CE2 TRP A 194     -15.836   5.449  12.258  1.00 98.69           C  
ATOM   1520  CE3 TRP A 194     -14.445   3.508  11.844  1.00 98.69           C  
ATOM   1521  NE1 TRP A 194     -15.695   6.711  12.758  1.00 98.69           N  
ATOM   1522  CH2 TRP A 194     -16.812   3.512  11.312  1.00 98.69           C  
ATOM   1523  CZ2 TRP A 194     -16.969   4.797  11.758  1.00 98.69           C  
ATOM   1524  CZ3 TRP A 194     -15.570   2.863  11.352  1.00 98.69           C  
ATOM   1525  N   VAL A 195     -11.820   2.555  13.773  1.00 98.69           N  
ATOM   1526  CA  VAL A 195     -12.266   1.168  13.688  1.00 98.69           C  
ATOM   1527  C   VAL A 195     -12.344   0.568  15.094  1.00 98.69           C  
ATOM   1528  CB  VAL A 195     -11.320   0.321  12.805  1.00 98.69           C  
ATOM   1529  O   VAL A 195     -13.344  -0.059  15.445  1.00 98.69           O  
ATOM   1530  CG1 VAL A 195     -11.625  -1.168  12.961  1.00 98.69           C  
ATOM   1531  CG2 VAL A 195     -11.453   0.742  11.336  1.00 98.69           C  
ATOM   1532  N   ARG A 196     -11.359   0.784  15.852  1.00 97.94           N  
ATOM   1533  CA  ARG A 196     -11.312   0.266  17.219  1.00 97.94           C  
ATOM   1534  C   ARG A 196     -12.516   0.741  18.016  1.00 97.94           C  
ATOM   1535  CB  ARG A 196     -10.016   0.689  17.906  1.00 97.94           C  
ATOM   1536  O   ARG A 196     -13.125  -0.037  18.750  1.00 97.94           O  
ATOM   1537  CG  ARG A 196      -9.883   0.171  19.328  1.00 97.94           C  
ATOM   1538  CD  ARG A 196      -8.586   0.628  19.984  1.00 97.94           C  
ATOM   1539  NE  ARG A 196      -8.469   0.154  21.359  1.00 97.94           N  
ATOM   1540  NH1 ARG A 196      -6.418   1.140  21.750  1.00 97.94           N  
ATOM   1541  NH2 ARG A 196      -7.445  -0.074  23.391  1.00 97.94           N  
ATOM   1542  CZ  ARG A 196      -7.445   0.408  22.156  1.00 97.94           C  
ATOM   1543  N   SER A 197     -12.945   1.892  17.781  1.00 97.25           N  
ATOM   1544  CA  SER A 197     -13.969   2.512  18.609  1.00 97.25           C  
ATOM   1545  C   SER A 197     -15.367   2.213  18.078  1.00 97.25           C  
ATOM   1546  CB  SER A 197     -13.750   4.023  18.688  1.00 97.25           C  
ATOM   1547  O   SER A 197     -16.344   2.266  18.828  1.00 97.25           O  
ATOM   1548  OG  SER A 197     -12.523   4.328  19.328  1.00 97.25           O  
ATOM   1549  N   ASN A 198     -15.453   1.797  16.812  1.00 97.56           N  
ATOM   1550  CA  ASN A 198     -16.797   1.893  16.266  1.00 97.56           C  
ATOM   1551  C   ASN A 198     -17.219   0.603  15.562  1.00 97.56           C  
ATOM   1552  CB  ASN A 198     -16.906   3.080  15.305  1.00 97.56           C  
ATOM   1553  O   ASN A 198     -18.406   0.380  15.312  1.00 97.56           O  
ATOM   1554  CG  ASN A 198     -16.734   4.414  16.000  1.00 97.56           C  
ATOM   1555  ND2 ASN A 198     -15.578   5.035  15.820  1.00 97.56           N  
ATOM   1556  OD1 ASN A 198     -17.641   4.879  16.703  1.00 97.56           O  
ATOM   1557  N   VAL A 199     -16.250  -0.250  15.250  1.00 97.69           N  
ATOM   1558  CA  VAL A 199     -16.547  -1.335  14.320  1.00 97.69           C  
ATOM   1559  C   VAL A 199     -17.484  -2.342  14.969  1.00 97.69           C  
ATOM   1560  CB  VAL A 199     -15.250  -2.039  13.852  1.00 97.69           C  
ATOM   1561  O   VAL A 199     -18.156  -3.109  14.281  1.00 97.69           O  
ATOM   1562  CG1 VAL A 199     -14.641  -2.863  14.984  1.00 97.69           C  
ATOM   1563  CG2 VAL A 199     -15.531  -2.922  12.633  1.00 97.69           C  
ATOM   1564  N   GLY A 200     -17.547  -2.316  16.297  1.00 95.88           N  
ATOM   1565  CA  GLY A 200     -18.484  -3.178  16.984  1.00 95.88           C  
ATOM   1566  C   GLY A 200     -19.922  -2.953  16.562  1.00 95.88           C  
ATOM   1567  O   GLY A 200     -20.719  -3.898  16.484  1.00 95.88           O  
ATOM   1568  N   ALA A 201     -20.234  -1.775  16.234  1.00 95.38           N  
ATOM   1569  CA  ALA A 201     -21.594  -1.423  15.844  1.00 95.38           C  
ATOM   1570  C   ALA A 201     -21.953  -2.031  14.484  1.00 95.38           C  
ATOM   1571  CB  ALA A 201     -21.766   0.095  15.797  1.00 95.38           C  
ATOM   1572  O   ALA A 201     -23.125  -2.115  14.117  1.00 95.38           O  
ATOM   1573  N   PHE A 202     -20.984  -2.438  13.836  1.00 96.81           N  
ATOM   1574  CA  PHE A 202     -21.188  -2.982  12.500  1.00 96.81           C  
ATOM   1575  C   PHE A 202     -21.062  -4.500  12.508  1.00 96.81           C  
ATOM   1576  CB  PHE A 202     -20.172  -2.381  11.516  1.00 96.81           C  
ATOM   1577  O   PHE A 202     -20.938  -5.125  11.453  1.00 96.81           O  
ATOM   1578  CG  PHE A 202     -20.297  -0.888  11.359  1.00 96.81           C  
ATOM   1579  CD1 PHE A 202     -21.078  -0.340  10.352  1.00 96.81           C  
ATOM   1580  CD2 PHE A 202     -19.625  -0.033  12.227  1.00 96.81           C  
ATOM   1581  CE1 PHE A 202     -21.188   1.041  10.211  1.00 96.81           C  
ATOM   1582  CE2 PHE A 202     -19.719   1.348  12.086  1.00 96.81           C  
ATOM   1583  CZ  PHE A 202     -20.516   1.883  11.078  1.00 96.81           C  
ATOM   1584  N   GLY A 203     -21.000  -5.102  13.742  1.00 96.62           N  
ATOM   1585  CA  GLY A 203     -20.891  -6.547  13.883  1.00 96.62           C  
ATOM   1586  C   GLY A 203     -19.469  -7.059  13.836  1.00 96.62           C  
ATOM   1587  O   GLY A 203     -19.234  -8.258  13.680  1.00 96.62           O  
ATOM   1588  N   GLY A 204     -18.531  -6.121  13.789  1.00 97.88           N  
ATOM   1589  CA  GLY A 204     -17.109  -6.480  13.766  1.00 97.88           C  
ATOM   1590  C   GLY A 204     -16.500  -6.605  15.148  1.00 97.88           C  
ATOM   1591  O   GLY A 204     -16.953  -5.941  16.094  1.00 97.88           O  
ATOM   1592  N   ASP A 205     -15.477  -7.441  15.273  1.00 97.56           N  
ATOM   1593  CA  ASP A 205     -14.719  -7.652  16.516  1.00 97.56           C  
ATOM   1594  C   ASP A 205     -13.492  -6.746  16.562  1.00 97.56           C  
ATOM   1595  CB  ASP A 205     -14.297  -9.117  16.641  1.00 97.56           C  
ATOM   1596  O   ASP A 205     -12.500  -6.988  15.867  1.00 97.56           O  
ATOM   1597  CG  ASP A 205     -13.617  -9.422  17.969  1.00 97.56           C  
ATOM   1598  OD1 ASP A 205     -13.414  -8.492  18.766  1.00 97.56           O  
ATOM   1599  OD2 ASP A 205     -13.281 -10.602  18.203  1.00 97.56           O  
ATOM   1600  N   PRO A 206     -13.461  -5.711  17.422  1.00 96.69           N  
ATOM   1601  CA  PRO A 206     -12.305  -4.816  17.500  1.00 96.69           C  
ATOM   1602  C   PRO A 206     -11.047  -5.520  18.016  1.00 96.69           C  
ATOM   1603  CB  PRO A 206     -12.766  -3.736  18.484  1.00 96.69           C  
ATOM   1604  O   PRO A 206      -9.945  -4.988  17.875  1.00 96.69           O  
ATOM   1605  CG  PRO A 206     -13.820  -4.395  19.312  1.00 96.69           C  
ATOM   1606  CD  PRO A 206     -14.570  -5.363  18.453  1.00 96.69           C  
ATOM   1607  N   GLY A 207     -11.227  -6.754  18.594  1.00 97.00           N  
ATOM   1608  CA  GLY A 207     -10.102  -7.531  19.094  1.00 97.00           C  
ATOM   1609  C   GLY A 207      -9.547  -8.492  18.062  1.00 97.00           C  
ATOM   1610  O   GLY A 207      -8.641  -9.281  18.359  1.00 97.00           O  
ATOM   1611  N   SER A 208     -10.094  -8.445  16.859  1.00 98.19           N  
ATOM   1612  CA  SER A 208      -9.672  -9.281  15.742  1.00 98.19           C  
ATOM   1613  C   SER A 208      -9.609  -8.477  14.453  1.00 98.19           C  
ATOM   1614  CB  SER A 208     -10.625 -10.469  15.570  1.00 98.19           C  
ATOM   1615  O   SER A 208     -10.477  -8.617  13.578  1.00 98.19           O  
ATOM   1616  OG  SER A 208     -10.125 -11.375  14.602  1.00 98.19           O  
ATOM   1617  N   VAL A 209      -8.617  -7.598  14.320  1.00 98.88           N  
ATOM   1618  CA  VAL A 209      -8.453  -6.699  13.180  1.00 98.88           C  
ATOM   1619  C   VAL A 209      -7.223  -7.105  12.375  1.00 98.88           C  
ATOM   1620  CB  VAL A 209      -8.328  -5.227  13.641  1.00 98.88           C  
ATOM   1621  O   VAL A 209      -6.117  -7.207  12.914  1.00 98.88           O  
ATOM   1622  CG1 VAL A 209      -8.094  -4.309  12.438  1.00 98.88           C  
ATOM   1623  CG2 VAL A 209      -9.570  -4.801  14.414  1.00 98.88           C  
ATOM   1624  N   THR A 210      -7.484  -7.383  11.078  1.00 98.94           N  
ATOM   1625  CA  THR A 210      -6.410  -7.613  10.125  1.00 98.94           C  
ATOM   1626  C   THR A 210      -6.270  -6.430   9.172  1.00 98.94           C  
ATOM   1627  CB  THR A 210      -6.648  -8.906   9.312  1.00 98.94           C  
ATOM   1628  O   THR A 210      -7.234  -6.043   8.508  1.00 98.94           O  
ATOM   1629  CG2 THR A 210      -5.512  -9.156   8.328  1.00 98.94           C  
ATOM   1630  OG1 THR A 210      -6.742 -10.016  10.211  1.00 98.94           O  
ATOM   1631  N   ILE A 211      -5.070  -5.824   9.180  1.00 98.94           N  
ATOM   1632  CA  ILE A 211      -4.824  -4.793   8.172  1.00 98.94           C  
ATOM   1633  C   ILE A 211      -4.129  -5.406   6.961  1.00 98.94           C  
ATOM   1634  CB  ILE A 211      -3.977  -3.637   8.750  1.00 98.94           C  
ATOM   1635  O   ILE A 211      -3.322  -6.332   7.105  1.00 98.94           O  
ATOM   1636  CG1 ILE A 211      -2.646  -4.168   9.289  1.00 98.94           C  
ATOM   1637  CG2 ILE A 211      -4.754  -2.889   9.836  1.00 98.94           C  
ATOM   1638  CD1 ILE A 211      -1.697  -3.082   9.781  1.00 98.94           C  
ATOM   1639  N   PHE A 212      -4.602  -4.930   5.844  1.00 98.94           N  
ATOM   1640  CA  PHE A 212      -3.949  -5.426   4.637  1.00 98.94           C  
ATOM   1641  C   PHE A 212      -3.955  -4.367   3.541  1.00 98.94           C  
ATOM   1642  CB  PHE A 212      -4.637  -6.703   4.137  1.00 98.94           C  
ATOM   1643  O   PHE A 212      -4.730  -3.410   3.602  1.00 98.94           O  
ATOM   1644  CG  PHE A 212      -6.031  -6.473   3.613  1.00 98.94           C  
ATOM   1645  CD1 PHE A 212      -6.969  -5.781   4.367  1.00 98.94           C  
ATOM   1646  CD2 PHE A 212      -6.402  -6.957   2.365  1.00 98.94           C  
ATOM   1647  CE1 PHE A 212      -8.258  -5.566   3.885  1.00 98.94           C  
ATOM   1648  CE2 PHE A 212      -7.688  -6.750   1.876  1.00 98.94           C  
ATOM   1649  CZ  PHE A 212      -8.617  -6.055   2.639  1.00 98.94           C  
ATOM   1650  N   GLY A 213      -2.965  -4.441   2.670  1.00 98.88           N  
ATOM   1651  CA  GLY A 213      -2.768  -3.479   1.596  1.00 98.88           C  
ATOM   1652  C   GLY A 213      -1.860  -3.994   0.494  1.00 98.88           C  
ATOM   1653  O   GLY A 213      -1.150  -4.984   0.679  1.00 98.88           O  
ATOM   1654  N   GLU A 214      -1.985  -3.354  -0.647  1.00 98.81           N  
ATOM   1655  CA  GLU A 214      -1.182  -3.715  -1.812  1.00 98.81           C  
ATOM   1656  C   GLU A 214      -0.277  -2.562  -2.236  1.00 98.81           C  
ATOM   1657  CB  GLU A 214      -2.082  -4.133  -2.977  1.00 98.81           C  
ATOM   1658  O   GLU A 214      -0.674  -1.397  -2.170  1.00 98.81           O  
ATOM   1659  CG  GLU A 214      -1.322  -4.707  -4.164  1.00 98.81           C  
ATOM   1660  CD  GLU A 214      -0.850  -3.648  -5.145  1.00 98.81           C  
ATOM   1661  OE1 GLU A 214       0.059  -3.934  -5.957  1.00 98.81           O  
ATOM   1662  OE2 GLU A 214      -1.393  -2.521  -5.102  1.00 98.81           O  
ATOM   1663  N   SER A 215       0.980  -2.877  -2.586  1.00 98.81           N  
ATOM   1664  CA  SER A 215       1.933  -1.858  -3.016  1.00 98.81           C  
ATOM   1665  C   SER A 215       2.193  -0.842  -1.909  1.00 98.81           C  
ATOM   1666  CB  SER A 215       1.423  -1.143  -4.266  1.00 98.81           C  
ATOM   1667  O   SER A 215       2.621  -1.208  -0.812  1.00 98.81           O  
ATOM   1668  OG  SER A 215       2.473  -0.436  -4.906  1.00 98.81           O  
ATOM   1669  N   ALA A 216       2.037   0.491  -2.219  1.00 98.88           N  
ATOM   1670  CA  ALA A 216       2.201   1.474  -1.152  1.00 98.88           C  
ATOM   1671  C   ALA A 216       1.282   1.164   0.026  1.00 98.88           C  
ATOM   1672  CB  ALA A 216       1.931   2.881  -1.679  1.00 98.88           C  
ATOM   1673  O   ALA A 216       1.636   1.415   1.181  1.00 98.88           O  
ATOM   1674  N   GLY A 217       0.122   0.614  -0.192  1.00 98.88           N  
ATOM   1675  CA  GLY A 217      -0.758   0.156   0.873  1.00 98.88           C  
ATOM   1676  C   GLY A 217      -0.169  -0.981   1.686  1.00 98.88           C  
ATOM   1677  O   GLY A 217      -0.356  -1.044   2.902  1.00 98.88           O  
ATOM   1678  N   GLY A 218       0.501  -1.953   0.939  1.00 98.88           N  
ATOM   1679  CA  GLY A 218       1.237  -2.996   1.638  1.00 98.88           C  
ATOM   1680  C   GLY A 218       2.355  -2.455   2.508  1.00 98.88           C  
ATOM   1681  O   GLY A 218       2.539  -2.902   3.643  1.00 98.88           O  
ATOM   1682  N   ALA A 219       3.086  -1.502   1.928  1.00 98.94           N  
ATOM   1683  CA  ALA A 219       4.125  -0.839   2.711  1.00 98.94           C  
ATOM   1684  C   ALA A 219       3.531  -0.138   3.930  1.00 98.94           C  
ATOM   1685  CB  ALA A 219       4.891   0.160   1.847  1.00 98.94           C  
ATOM   1686  O   ALA A 219       4.113  -0.166   5.016  1.00 98.94           O  
ATOM   1687  N   SER A 220       2.395   0.488   3.768  1.00 98.94           N  
ATOM   1688  CA  SER A 220       1.701   1.123   4.883  1.00 98.94           C  
ATOM   1689  C   SER A 220       1.404   0.120   5.992  1.00 98.94           C  
ATOM   1690  CB  SER A 220       0.399   1.771   4.406  1.00 98.94           C  
ATOM   1691  O   SER A 220       1.577   0.425   7.176  1.00 98.94           O  
ATOM   1692  OG  SER A 220       0.667   2.873   3.559  1.00 98.94           O  
ATOM   1693  N   VAL A 221       0.967  -1.073   5.605  1.00 98.94           N  
ATOM   1694  CA  VAL A 221       0.688  -2.133   6.566  1.00 98.94           C  
ATOM   1695  C   VAL A 221       1.950  -2.451   7.367  1.00 98.94           C  
ATOM   1696  CB  VAL A 221       0.160  -3.408   5.875  1.00 98.94           C  
ATOM   1697  O   VAL A 221       1.914  -2.520   8.594  1.00 98.94           O  
ATOM   1698  CG1 VAL A 221       0.161  -4.590   6.840  1.00 98.94           C  
ATOM   1699  CG2 VAL A 221      -1.243  -3.170   5.316  1.00 98.94           C  
ATOM   1700  N   HIS A 222       3.031  -2.635   6.660  1.00 98.88           N  
ATOM   1701  CA  HIS A 222       4.301  -2.932   7.316  1.00 98.88           C  
ATOM   1702  C   HIS A 222       4.738  -1.779   8.211  1.00 98.88           C  
ATOM   1703  CB  HIS A 222       5.383  -3.229   6.277  1.00 98.88           C  
ATOM   1704  O   HIS A 222       5.234  -2.004   9.320  1.00 98.88           O  
ATOM   1705  CG  HIS A 222       6.602  -3.877   6.852  1.00 98.88           C  
ATOM   1706  CD2 HIS A 222       6.781  -4.578   7.992  1.00 98.88           C  
ATOM   1707  ND1 HIS A 222       7.832  -3.838   6.227  1.00 98.88           N  
ATOM   1708  CE1 HIS A 222       8.711  -4.492   6.961  1.00 98.88           C  
ATOM   1709  NE2 HIS A 222       8.102  -4.949   8.039  1.00 98.88           N  
ATOM   1710  N   TYR A 223       4.516  -0.560   7.801  1.00 98.94           N  
ATOM   1711  CA  TYR A 223       4.828   0.596   8.633  1.00 98.94           C  
ATOM   1712  C   TYR A 223       4.004   0.579   9.914  1.00 98.94           C  
ATOM   1713  CB  TYR A 223       4.570   1.897   7.867  1.00 98.94           C  
ATOM   1714  O   TYR A 223       4.504   0.921  10.992  1.00 98.94           O  
ATOM   1715  CG  TYR A 223       5.734   2.334   7.012  1.00 98.94           C  
ATOM   1716  CD1 TYR A 223       6.980   2.596   7.574  1.00 98.94           C  
ATOM   1717  CD2 TYR A 223       5.590   2.486   5.637  1.00 98.94           C  
ATOM   1718  CE1 TYR A 223       8.055   3.000   6.789  1.00 98.94           C  
ATOM   1719  CE2 TYR A 223       6.656   2.891   4.840  1.00 98.94           C  
ATOM   1720  OH  TYR A 223       8.945   3.543   4.645  1.00 98.94           O  
ATOM   1721  CZ  TYR A 223       7.883   3.145   5.426  1.00 98.94           C  
ATOM   1722  N   HIS A 224       2.816   0.223   9.891  1.00 98.94           N  
ATOM   1723  CA  HIS A 224       1.994   0.160  11.094  1.00 98.94           C  
ATOM   1724  C   HIS A 224       2.496  -0.916  12.055  1.00 98.94           C  
ATOM   1725  CB  HIS A 224       0.532  -0.104  10.727  1.00 98.94           C  
ATOM   1726  O   HIS A 224       2.369  -0.777  13.273  1.00 98.94           O  
ATOM   1727  CG  HIS A 224      -0.203   1.116  10.273  1.00 98.94           C  
ATOM   1728  CD2 HIS A 224      -0.635   1.488   9.047  1.00 98.94           C  
ATOM   1729  ND1 HIS A 224      -0.571   2.127  11.133  1.00 98.94           N  
ATOM   1730  CE1 HIS A 224      -1.200   3.070  10.453  1.00 98.94           C  
ATOM   1731  NE2 HIS A 224      -1.252   2.707   9.188  1.00 98.94           N  
ATOM   1732  N   MET A 225       3.086  -1.916  11.469  1.00 98.69           N  
ATOM   1733  CA  MET A 225       3.709  -2.918  12.328  1.00 98.69           C  
ATOM   1734  C   MET A 225       4.906  -2.330  13.070  1.00 98.69           C  
ATOM   1735  CB  MET A 225       4.148  -4.133  11.508  1.00 98.69           C  
ATOM   1736  O   MET A 225       5.277  -2.816  14.141  1.00 98.69           O  
ATOM   1737  CG  MET A 225       2.996  -5.008  11.047  1.00 98.69           C  
ATOM   1738  SD  MET A 225       3.559  -6.445  10.055  1.00 98.69           S  
ATOM   1739  CE  MET A 225       4.523  -7.340  11.305  1.00 98.69           C  
ATOM   1740  N   LEU A 226       5.441  -1.334  12.539  1.00 98.62           N  
ATOM   1741  CA  LEU A 226       6.699  -0.789  13.039  1.00 98.62           C  
ATOM   1742  C   LEU A 226       6.449   0.447  13.898  1.00 98.62           C  
ATOM   1743  CB  LEU A 226       7.633  -0.439  11.875  1.00 98.62           C  
ATOM   1744  O   LEU A 226       7.367   0.946  14.555  1.00 98.62           O  
ATOM   1745  CG  LEU A 226       7.898  -1.552  10.859  1.00 98.62           C  
ATOM   1746  CD1 LEU A 226       8.828  -1.055   9.758  1.00 98.62           C  
ATOM   1747  CD2 LEU A 226       8.484  -2.777  11.555  1.00 98.62           C  
ATOM   1748  N   SER A 227       5.270   0.956  13.859  1.00 98.56           N  
ATOM   1749  CA  SER A 227       4.984   2.199  14.562  1.00 98.56           C  
ATOM   1750  C   SER A 227       4.398   1.930  15.945  1.00 98.56           C  
ATOM   1751  CB  SER A 227       4.016   3.064  13.750  1.00 98.56           C  
ATOM   1752  O   SER A 227       3.398   1.224  16.078  1.00 98.56           O  
ATOM   1753  OG  SER A 227       3.715   4.266  14.445  1.00 98.56           O  
ATOM   1754  N   PRO A 228       4.945   2.629  16.938  1.00 97.75           N  
ATOM   1755  CA  PRO A 228       4.422   2.445  18.297  1.00 97.75           C  
ATOM   1756  C   PRO A 228       3.014   3.014  18.469  1.00 97.75           C  
ATOM   1757  CB  PRO A 228       5.426   3.203  19.172  1.00 97.75           C  
ATOM   1758  O   PRO A 228       2.244   2.525  19.297  1.00 97.75           O  
ATOM   1759  CG  PRO A 228       6.137   4.117  18.219  1.00 97.75           C  
ATOM   1760  CD  PRO A 228       6.160   3.477  16.859  1.00 97.75           C  
ATOM   1761  N   ILE A 229       2.627   3.965  17.688  1.00 98.12           N  
ATOM   1762  CA  ILE A 229       1.330   4.590  17.922  1.00 98.12           C  
ATOM   1763  C   ILE A 229       0.222   3.705  17.359  1.00 98.12           C  
ATOM   1764  CB  ILE A 229       1.263   6.000  17.281  1.00 98.12           C  
ATOM   1765  O   ILE A 229      -0.962   3.955  17.594  1.00 98.12           O  
ATOM   1766  CG1 ILE A 229       1.378   5.906  15.758  1.00 98.12           C  
ATOM   1767  CG2 ILE A 229       2.355   6.902  17.859  1.00 98.12           C  
ATOM   1768  CD1 ILE A 229       1.108   7.219  15.039  1.00 98.12           C  
ATOM   1769  N   SER A 230       0.620   2.678  16.609  1.00 98.69           N  
ATOM   1770  CA  SER A 230      -0.378   1.768  16.062  1.00 98.69           C  
ATOM   1771  C   SER A 230      -0.553   0.537  16.938  1.00 98.69           C  
ATOM   1772  CB  SER A 230       0.012   1.337  14.648  1.00 98.69           C  
ATOM   1773  O   SER A 230      -1.363  -0.342  16.641  1.00 98.69           O  
ATOM   1774  OG  SER A 230      -0.015   2.441  13.758  1.00 98.69           O  
ATOM   1775  N   ALA A 231       0.199   0.463  18.000  1.00 97.69           N  
ATOM   1776  CA  ALA A 231       0.165  -0.691  18.891  1.00 97.69           C  
ATOM   1777  C   ALA A 231      -1.238  -0.910  19.453  1.00 97.69           C  
ATOM   1778  CB  ALA A 231       1.166  -0.512  20.031  1.00 97.69           C  
ATOM   1779  O   ALA A 231      -1.894   0.039  19.891  1.00 97.69           O  
ATOM   1780  N   GLY A 232      -1.694  -2.148  19.344  1.00 97.38           N  
ATOM   1781  CA  GLY A 232      -2.957  -2.547  19.953  1.00 97.38           C  
ATOM   1782  C   GLY A 232      -4.152  -2.277  19.062  1.00 97.38           C  
ATOM   1783  O   GLY A 232      -5.289  -2.580  19.438  1.00 97.38           O  
ATOM   1784  N   LEU A 233      -3.904  -1.752  17.828  1.00 98.75           N  
ATOM   1785  CA  LEU A 233      -5.016  -1.376  16.969  1.00 98.75           C  
ATOM   1786  C   LEU A 233      -5.305  -2.471  15.945  1.00 98.75           C  
ATOM   1787  CB  LEU A 233      -4.715  -0.058  16.250  1.00 98.75           C  
ATOM   1788  O   LEU A 233      -6.375  -2.486  15.328  1.00 98.75           O  
ATOM   1789  CG  LEU A 233      -4.609   1.187  17.125  1.00 98.75           C  
ATOM   1790  CD1 LEU A 233      -4.211   2.398  16.297  1.00 98.75           C  
ATOM   1791  CD2 LEU A 233      -5.926   1.440  17.859  1.00 98.75           C  
ATOM   1792  N   PHE A 234      -4.375  -3.379  15.734  1.00 98.81           N  
ATOM   1793  CA  PHE A 234      -4.555  -4.500  14.812  1.00 98.81           C  
ATOM   1794  C   PHE A 234      -3.910  -5.766  15.375  1.00 98.81           C  
ATOM   1795  CB  PHE A 234      -3.961  -4.172  13.438  1.00 98.81           C  
ATOM   1796  O   PHE A 234      -3.055  -5.691  16.250  1.00 98.81           O  
ATOM   1797  CG  PHE A 234      -2.482  -3.902  13.469  1.00 98.81           C  
ATOM   1798  CD1 PHE A 234      -1.997  -2.633  13.758  1.00 98.81           C  
ATOM   1799  CD2 PHE A 234      -1.574  -4.918  13.195  1.00 98.81           C  
ATOM   1800  CE1 PHE A 234      -0.628  -2.381  13.781  1.00 98.81           C  
ATOM   1801  CE2 PHE A 234      -0.204  -4.672  13.219  1.00 98.81           C  
ATOM   1802  CZ  PHE A 234       0.267  -3.404  13.516  1.00 98.81           C  
ATOM   1803  N   HIS A 235      -4.316  -6.957  14.703  1.00 98.75           N  
ATOM   1804  CA  HIS A 235      -3.914  -8.211  15.336  1.00 98.75           C  
ATOM   1805  C   HIS A 235      -3.299  -9.164  14.320  1.00 98.75           C  
ATOM   1806  CB  HIS A 235      -5.109  -8.867  16.016  1.00 98.75           C  
ATOM   1807  O   HIS A 235      -2.787 -10.227  14.695  1.00 98.75           O  
ATOM   1808  CG  HIS A 235      -5.758  -8.008  17.062  1.00 98.75           C  
ATOM   1809  CD2 HIS A 235      -5.672  -8.031  18.406  1.00 98.75           C  
ATOM   1810  ND1 HIS A 235      -6.609  -6.973  16.750  1.00 98.75           N  
ATOM   1811  CE1 HIS A 235      -7.023  -6.395  17.859  1.00 98.75           C  
ATOM   1812  NE2 HIS A 235      -6.469  -7.016  18.891  1.00 98.75           N  
ATOM   1813  N   ARG A 236      -3.330  -8.773  13.094  1.00 98.81           N  
ATOM   1814  CA  ARG A 236      -2.713  -9.469  11.961  1.00 98.81           C  
ATOM   1815  C   ARG A 236      -2.457  -8.508  10.805  1.00 98.81           C  
ATOM   1816  CB  ARG A 236      -3.594 -10.633  11.500  1.00 98.81           C  
ATOM   1817  O   ARG A 236      -3.152  -7.500  10.664  1.00 98.81           O  
ATOM   1818  CG  ARG A 236      -3.900 -11.648  12.586  1.00 98.81           C  
ATOM   1819  CD  ARG A 236      -4.781 -12.773  12.070  1.00 98.81           C  
ATOM   1820  NE  ARG A 236      -4.969 -13.812  13.078  1.00 98.81           N  
ATOM   1821  NH1 ARG A 236      -6.500 -12.617  14.328  1.00 98.81           N  
ATOM   1822  NH2 ARG A 236      -5.875 -14.719  14.984  1.00 98.81           N  
ATOM   1823  CZ  ARG A 236      -5.781 -13.711  14.133  1.00 98.81           C  
ATOM   1824  N   ALA A 237      -1.465  -8.914   9.992  1.00 98.94           N  
ATOM   1825  CA  ALA A 237      -1.074  -8.008   8.914  1.00 98.94           C  
ATOM   1826  C   ALA A 237      -0.805  -8.773   7.621  1.00 98.94           C  
ATOM   1827  CB  ALA A 237       0.159  -7.203   9.320  1.00 98.94           C  
ATOM   1828  O   ALA A 237      -0.156  -9.820   7.637  1.00 98.94           O  
ATOM   1829  N   ILE A 238      -1.276  -8.203   6.516  1.00 98.94           N  
ATOM   1830  CA  ILE A 238      -1.007  -8.742   5.188  1.00 98.94           C  
ATOM   1831  C   ILE A 238      -0.422  -7.648   4.297  1.00 98.94           C  
ATOM   1832  CB  ILE A 238      -2.283  -9.328   4.547  1.00 98.94           C  
ATOM   1833  O   ILE A 238      -1.111  -6.688   3.949  1.00 98.94           O  
ATOM   1834  CG1 ILE A 238      -2.914 -10.375   5.477  1.00 98.94           C  
ATOM   1835  CG2 ILE A 238      -1.970  -9.930   3.176  1.00 98.94           C  
ATOM   1836  CD1 ILE A 238      -4.297 -10.836   5.035  1.00 98.94           C  
ATOM   1837  N   ALA A 239       0.817  -7.770   3.930  1.00 98.94           N  
ATOM   1838  CA  ALA A 239       1.510  -6.844   3.037  1.00 98.94           C  
ATOM   1839  C   ALA A 239       1.701  -7.457   1.653  1.00 98.94           C  
ATOM   1840  CB  ALA A 239       2.857  -6.441   3.629  1.00 98.94           C  
ATOM   1841  O   ALA A 239       2.568  -8.312   1.461  1.00 98.94           O  
ATOM   1842  N   MET A 240       0.982  -6.926   0.664  1.00 98.88           N  
ATOM   1843  CA  MET A 240       0.979  -7.473  -0.688  1.00 98.88           C  
ATOM   1844  C   MET A 240       1.859  -6.641  -1.616  1.00 98.88           C  
ATOM   1845  CB  MET A 240      -0.446  -7.543  -1.240  1.00 98.88           C  
ATOM   1846  O   MET A 240       1.567  -5.473  -1.870  1.00 98.88           O  
ATOM   1847  CG  MET A 240      -1.430  -8.234  -0.313  1.00 98.88           C  
ATOM   1848  SD  MET A 240      -3.176  -7.910  -0.771  1.00 98.88           S  
ATOM   1849  CE  MET A 240      -3.275  -8.836  -2.330  1.00 98.88           C  
ATOM   1850  N   SER A 241       2.936  -7.258  -2.152  1.00 98.81           N  
ATOM   1851  CA  SER A 241       3.850  -6.641  -3.109  1.00 98.81           C  
ATOM   1852  C   SER A 241       4.320  -5.273  -2.621  1.00 98.81           C  
ATOM   1853  CB  SER A 241       3.180  -6.504  -4.477  1.00 98.81           C  
ATOM   1854  O   SER A 241       4.477  -4.348  -3.418  1.00 98.81           O  
ATOM   1855  OG  SER A 241       2.912  -7.777  -5.039  1.00 98.81           O  
ATOM   1856  N   GLY A 242       4.488  -5.043  -1.402  1.00 98.69           N  
ATOM   1857  CA  GLY A 242       5.000  -3.807  -0.834  1.00 98.69           C  
ATOM   1858  C   GLY A 242       5.277  -3.902   0.654  1.00 98.69           C  
ATOM   1859  O   GLY A 242       4.395  -4.266   1.433  1.00 98.69           O  
ATOM   1860  N   THR A 243       6.484  -3.564   1.081  1.00 98.75           N  
ATOM   1861  CA  THR A 243       6.871  -3.451   2.484  1.00 98.75           C  
ATOM   1862  C   THR A 243       7.660  -2.168   2.727  1.00 98.75           C  
ATOM   1863  CB  THR A 243       7.707  -4.664   2.934  1.00 98.75           C  
ATOM   1864  O   THR A 243       8.031  -1.472   1.779  1.00 98.75           O  
ATOM   1865  CG2 THR A 243       7.055  -5.973   2.498  1.00 98.75           C  
ATOM   1866  OG1 THR A 243       9.016  -4.578   2.352  1.00 98.75           O  
ATOM   1867  N   ALA A 244       7.816  -1.855   4.078  1.00 98.31           N  
ATOM   1868  CA  ALA A 244       8.562  -0.660   4.461  1.00 98.31           C  
ATOM   1869  C   ALA A 244      10.016  -0.745   3.990  1.00 98.31           C  
ATOM   1870  CB  ALA A 244       8.508  -0.458   5.973  1.00 98.31           C  
ATOM   1871  O   ALA A 244      10.734   0.255   3.996  1.00 98.31           O  
ATOM   1872  N   LEU A 245      10.469  -1.945   3.494  1.00 97.12           N  
ATOM   1873  CA  LEU A 245      11.875  -2.141   3.160  1.00 97.12           C  
ATOM   1874  C   LEU A 245      12.102  -1.985   1.660  1.00 97.12           C  
ATOM   1875  CB  LEU A 245      12.352  -3.521   3.619  1.00 97.12           C  
ATOM   1876  O   LEU A 245      13.219  -2.195   1.172  1.00 97.12           O  
ATOM   1877  CG  LEU A 245      12.297  -3.789   5.125  1.00 97.12           C  
ATOM   1878  CD1 LEU A 245      12.859  -5.172   5.438  1.00 97.12           C  
ATOM   1879  CD2 LEU A 245      13.055  -2.709   5.887  1.00 97.12           C  
ATOM   1880  N   CYS A 246      11.055  -1.719   0.950  1.00 96.75           N  
ATOM   1881  CA  CYS A 246      11.219  -1.464  -0.478  1.00 96.75           C  
ATOM   1882  C   CYS A 246      11.977  -0.168  -0.718  1.00 96.75           C  
ATOM   1883  CB  CYS A 246       9.852  -1.399  -1.167  1.00 96.75           C  
ATOM   1884  O   CYS A 246      11.820   0.799   0.030  1.00 96.75           O  
ATOM   1885  SG  CYS A 246       8.945  -2.961  -1.134  1.00 96.75           S  
ATOM   1886  N   VAL A 247      12.703  -0.109  -1.788  1.00 94.25           N  
ATOM   1887  CA  VAL A 247      13.539   1.046  -2.094  1.00 94.25           C  
ATOM   1888  C   VAL A 247      12.664   2.275  -2.322  1.00 94.25           C  
ATOM   1889  CB  VAL A 247      14.430   0.790  -3.330  1.00 94.25           C  
ATOM   1890  O   VAL A 247      13.062   3.398  -2.014  1.00 94.25           O  
ATOM   1891  CG1 VAL A 247      13.578   0.634  -4.586  1.00 94.25           C  
ATOM   1892  CG2 VAL A 247      15.445   1.923  -3.502  1.00 94.25           C  
ATOM   1893  N   TRP A 248      11.461   2.059  -2.828  1.00 96.19           N  
ATOM   1894  CA  TRP A 248      10.562   3.160  -3.146  1.00 96.19           C  
ATOM   1895  C   TRP A 248       9.742   3.564  -1.927  1.00 96.19           C  
ATOM   1896  CB  TRP A 248       9.633   2.775  -4.301  1.00 96.19           C  
ATOM   1897  O   TRP A 248       8.938   4.496  -1.993  1.00 96.19           O  
ATOM   1898  CG  TRP A 248       9.047   1.399  -4.180  1.00 96.19           C  
ATOM   1899  CD1 TRP A 248       9.453   0.274  -4.844  1.00 96.19           C  
ATOM   1900  CD2 TRP A 248       7.957   1.003  -3.346  1.00 96.19           C  
ATOM   1901  CE2 TRP A 248       7.750  -0.379  -3.555  1.00 96.19           C  
ATOM   1902  CE3 TRP A 248       7.133   1.683  -2.439  1.00 96.19           C  
ATOM   1903  NE1 TRP A 248       8.672  -0.798  -4.473  1.00 96.19           N  
ATOM   1904  CH2 TRP A 248       5.957  -0.405  -2.010  1.00 96.19           C  
ATOM   1905  CZ2 TRP A 248       6.750  -1.094  -2.891  1.00 96.19           C  
ATOM   1906  CZ3 TRP A 248       6.137   0.969  -1.780  1.00 96.19           C  
ATOM   1907  N   ALA A 249       9.930   2.869  -0.790  1.00 97.06           N  
ATOM   1908  CA  ALA A 249       9.023   3.082   0.334  1.00 97.06           C  
ATOM   1909  C   ALA A 249       9.688   3.906   1.431  1.00 97.06           C  
ATOM   1910  CB  ALA A 249       8.547   1.745   0.894  1.00 97.06           C  
ATOM   1911  O   ALA A 249       9.086   4.168   2.475  1.00 97.06           O  
ATOM   1912  N   HIS A 250      10.984   4.273   1.262  1.00 93.25           N  
ATOM   1913  CA  HIS A 250      11.695   5.020   2.295  1.00 93.25           C  
ATOM   1914  C   HIS A 250      12.547   6.133   1.688  1.00 93.25           C  
ATOM   1915  CB  HIS A 250      12.578   4.078   3.119  1.00 93.25           C  
ATOM   1916  O   HIS A 250      13.359   5.883   0.793  1.00 93.25           O  
ATOM   1917  CG  HIS A 250      13.289   4.758   4.246  1.00 93.25           C  
ATOM   1918  CD2 HIS A 250      14.570   5.184   4.363  1.00 93.25           C  
ATOM   1919  ND1 HIS A 250      12.672   5.074   5.438  1.00 93.25           N  
ATOM   1920  CE1 HIS A 250      13.547   5.664   6.238  1.00 93.25           C  
ATOM   1921  NE2 HIS A 250      14.703   5.742   5.609  1.00 93.25           N  
ATOM   1922  N   ALA A 251      12.250   7.340   2.221  1.00 94.31           N  
ATOM   1923  CA  ALA A 251      13.016   8.484   1.737  1.00 94.31           C  
ATOM   1924  C   ALA A 251      14.445   8.445   2.266  1.00 94.31           C  
ATOM   1925  CB  ALA A 251      12.336   9.789   2.141  1.00 94.31           C  
ATOM   1926  O   ALA A 251      14.672   8.234   3.459  1.00 94.31           O  
ATOM   1927  N   PRO A 252      15.453   8.641   1.354  1.00 91.31           N  
ATOM   1928  CA  PRO A 252      16.812   8.812   1.865  1.00 91.31           C  
ATOM   1929  C   PRO A 252      16.969  10.070   2.721  1.00 91.31           C  
ATOM   1930  CB  PRO A 252      17.656   8.914   0.593  1.00 91.31           C  
ATOM   1931  O   PRO A 252      16.141  10.984   2.637  1.00 91.31           O  
ATOM   1932  CG  PRO A 252      16.766   8.406  -0.496  1.00 91.31           C  
ATOM   1933  CD  PRO A 252      15.344   8.617  -0.081  1.00 91.31           C  
ATOM   1934  N   PRO A 253      18.109  10.039   3.449  1.00 86.06           N  
ATOM   1935  CA  PRO A 253      18.344  11.227   4.270  1.00 86.06           C  
ATOM   1936  C   PRO A 253      18.375  12.516   3.445  1.00 86.06           C  
ATOM   1937  CB  PRO A 253      19.719  10.945   4.898  1.00 86.06           C  
ATOM   1938  O   PRO A 253      18.906  12.523   2.330  1.00 86.06           O  
ATOM   1939  CG  PRO A 253      19.828   9.461   4.930  1.00 86.06           C  
ATOM   1940  CD  PRO A 253      19.141   8.906   3.709  1.00 86.06           C  
ATOM   1941  N   ASN A 254      17.812  13.617   3.852  1.00 89.75           N  
ATOM   1942  CA  ASN A 254      17.828  14.977   3.318  1.00 89.75           C  
ATOM   1943  C   ASN A 254      16.781  15.148   2.219  1.00 89.75           C  
ATOM   1944  CB  ASN A 254      19.219  15.336   2.793  1.00 89.75           C  
ATOM   1945  O   ASN A 254      16.438  16.281   1.855  1.00 89.75           O  
ATOM   1946  CG  ASN A 254      20.266  15.344   3.883  1.00 89.75           C  
ATOM   1947  ND2 ASN A 254      21.469  14.891   3.547  1.00 89.75           N  
ATOM   1948  OD1 ASN A 254      20.000  15.742   5.020  1.00 89.75           O  
ATOM   1949  N   GLU A 255      16.328  14.000   1.562  1.00 95.00           N  
ATOM   1950  CA  GLU A 255      15.430  14.102   0.419  1.00 95.00           C  
ATOM   1951  C   GLU A 255      14.125  14.781   0.808  1.00 95.00           C  
ATOM   1952  CB  GLU A 255      15.156  12.711  -0.167  1.00 95.00           C  
ATOM   1953  O   GLU A 255      13.586  15.594   0.050  1.00 95.00           O  
ATOM   1954  CG  GLU A 255      14.305  12.742  -1.432  1.00 95.00           C  
ATOM   1955  CD  GLU A 255      14.008  11.352  -1.981  1.00 95.00           C  
ATOM   1956  OE1 GLU A 255      14.578  10.984  -3.035  1.00 95.00           O  
ATOM   1957  OE2 GLU A 255      13.203  10.633  -1.355  1.00 95.00           O  
ATOM   1958  N   PRO A 256      13.609  14.445   1.943  1.00 97.25           N  
ATOM   1959  CA  PRO A 256      12.336  15.086   2.295  1.00 97.25           C  
ATOM   1960  C   PRO A 256      12.414  16.609   2.264  1.00 97.25           C  
ATOM   1961  CB  PRO A 256      12.070  14.578   3.717  1.00 97.25           C  
ATOM   1962  O   PRO A 256      11.570  17.266   1.639  1.00 97.25           O  
ATOM   1963  CG  PRO A 256      12.727  13.242   3.773  1.00 97.25           C  
ATOM   1964  CD  PRO A 256      14.031  13.312   3.033  1.00 97.25           C  
ATOM   1965  N   LEU A 257      13.406  17.172   2.922  1.00 97.81           N  
ATOM   1966  CA  LEU A 257      13.555  18.625   2.936  1.00 97.81           C  
ATOM   1967  C   LEU A 257      13.844  19.156   1.535  1.00 97.81           C  
ATOM   1968  CB  LEU A 257      14.672  19.047   3.895  1.00 97.81           C  
ATOM   1969  O   LEU A 257      13.297  20.188   1.129  1.00 97.81           O  
ATOM   1970  CG  LEU A 257      14.953  20.547   4.000  1.00 97.81           C  
ATOM   1971  CD1 LEU A 257      13.688  21.297   4.410  1.00 97.81           C  
ATOM   1972  CD2 LEU A 257      16.078  20.812   4.988  1.00 97.81           C  
ATOM   1973  N   GLU A 258      14.656  18.516   0.754  1.00 97.62           N  
ATOM   1974  CA  GLU A 258      14.977  18.922  -0.611  1.00 97.62           C  
ATOM   1975  C   GLU A 258      13.727  18.969  -1.480  1.00 97.62           C  
ATOM   1976  CB  GLU A 258      16.000  17.969  -1.228  1.00 97.62           C  
ATOM   1977  O   GLU A 258      13.508  19.938  -2.217  1.00 97.62           O  
ATOM   1978  CG  GLU A 258      17.406  18.125  -0.652  1.00 97.62           C  
ATOM   1979  CD  GLU A 258      18.391  17.078  -1.175  1.00 97.62           C  
ATOM   1980  OE1 GLU A 258      19.562  17.094  -0.759  1.00 97.62           O  
ATOM   1981  OE2 GLU A 258      17.969  16.250  -2.008  1.00 97.62           O  
ATOM   1982  N   ASN A 259      12.945  17.969  -1.361  1.00 98.25           N  
ATOM   1983  CA  ASN A 259      11.742  17.906  -2.182  1.00 98.25           C  
ATOM   1984  C   ASN A 259      10.703  18.922  -1.729  1.00 98.25           C  
ATOM   1985  CB  ASN A 259      11.141  16.500  -2.154  1.00 98.25           C  
ATOM   1986  O   ASN A 259       9.938  19.453  -2.545  1.00 98.25           O  
ATOM   1987  CG  ASN A 259      11.914  15.516  -3.016  1.00 98.25           C  
ATOM   1988  ND2 ASN A 259      11.562  14.242  -2.928  1.00 98.25           N  
ATOM   1989  OD1 ASN A 259      12.828  15.906  -3.754  1.00 98.25           O  
ATOM   1990  N   ALA A 260      10.688  19.172  -0.413  1.00 98.62           N  
ATOM   1991  CA  ALA A 260       9.820  20.234   0.086  1.00 98.62           C  
ATOM   1992  C   ALA A 260      10.211  21.578  -0.499  1.00 98.62           C  
ATOM   1993  CB  ALA A 260       9.859  20.281   1.611  1.00 98.62           C  
ATOM   1994  O   ALA A 260       9.352  22.359  -0.931  1.00 98.62           O  
ATOM   1995  N   ARG A 261      11.484  21.875  -0.577  1.00 98.62           N  
ATOM   1996  CA  ARG A 261      11.984  23.125  -1.132  1.00 98.62           C  
ATOM   1997  C   ARG A 261      11.719  23.203  -2.631  1.00 98.62           C  
ATOM   1998  CB  ARG A 261      13.484  23.266  -0.859  1.00 98.62           C  
ATOM   1999  O   ARG A 261      11.336  24.266  -3.141  1.00 98.62           O  
ATOM   2000  CG  ARG A 261      13.820  23.578   0.590  1.00 98.62           C  
ATOM   2001  CD  ARG A 261      15.320  23.688   0.811  1.00 98.62           C  
ATOM   2002  NE  ARG A 261      15.641  24.141   2.164  1.00 98.62           N  
ATOM   2003  NH1 ARG A 261      17.750  23.188   2.209  1.00 98.62           N  
ATOM   2004  NH2 ARG A 261      16.969  24.344   4.027  1.00 98.62           N  
ATOM   2005  CZ  ARG A 261      16.781  23.891   2.797  1.00 98.62           C  
ATOM   2006  N   LYS A 262      11.945  22.094  -3.240  1.00 98.56           N  
ATOM   2007  CA  LYS A 262      11.680  22.062  -4.676  1.00 98.56           C  
ATOM   2008  C   LYS A 262      10.211  22.344  -4.977  1.00 98.56           C  
ATOM   2009  CB  LYS A 262      12.086  20.703  -5.262  1.00 98.56           C  
ATOM   2010  O   LYS A 262       9.898  23.078  -5.910  1.00 98.56           O  
ATOM   2011  CG  LYS A 262      11.992  20.641  -6.777  1.00 98.56           C  
ATOM   2012  CD  LYS A 262      12.625  19.359  -7.316  1.00 98.56           C  
ATOM   2013  CE  LYS A 262      12.570  19.312  -8.836  1.00 98.56           C  
ATOM   2014  NZ  LYS A 262      13.273  18.109  -9.375  1.00 98.56           N  
ATOM   2015  N   LEU A 263       9.320  21.750  -4.230  1.00 98.69           N  
ATOM   2016  CA  LEU A 263       7.902  22.031  -4.387  1.00 98.69           C  
ATOM   2017  C   LEU A 263       7.617  23.516  -4.141  1.00 98.69           C  
ATOM   2018  CB  LEU A 263       7.074  21.188  -3.426  1.00 98.69           C  
ATOM   2019  O   LEU A 263       6.918  24.156  -4.930  1.00 98.69           O  
ATOM   2020  CG  LEU A 263       5.582  21.516  -3.334  1.00 98.69           C  
ATOM   2021  CD1 LEU A 263       4.910  21.312  -4.688  1.00 98.69           C  
ATOM   2022  CD2 LEU A 263       4.910  20.656  -2.262  1.00 98.69           C  
ATOM   2023  N   ALA A 264       8.164  24.031  -3.072  1.00 98.69           N  
ATOM   2024  CA  ALA A 264       7.945  25.438  -2.727  1.00 98.69           C  
ATOM   2025  C   ALA A 264       8.391  26.344  -3.857  1.00 98.69           C  
ATOM   2026  CB  ALA A 264       8.680  25.781  -1.436  1.00 98.69           C  
ATOM   2027  O   ALA A 264       7.684  27.297  -4.215  1.00 98.69           O  
ATOM   2028  N   GLU A 265       9.469  26.047  -4.422  1.00 98.38           N  
ATOM   2029  CA  GLU A 265       9.992  26.828  -5.531  1.00 98.38           C  
ATOM   2030  C   GLU A 265       9.078  26.750  -6.750  1.00 98.38           C  
ATOM   2031  CB  GLU A 265      11.406  26.375  -5.898  1.00 98.38           C  
ATOM   2032  O   GLU A 265       8.852  27.750  -7.430  1.00 98.38           O  
ATOM   2033  CG  GLU A 265      12.461  26.750  -4.863  1.00 98.38           C  
ATOM   2034  CD  GLU A 265      13.797  26.062  -5.102  1.00 98.38           C  
ATOM   2035  OE1 GLU A 265      14.734  26.250  -4.289  1.00 98.38           O  
ATOM   2036  OE2 GLU A 265      13.914  25.328  -6.109  1.00 98.38           O  
ATOM   2037  N   SER A 266       8.500  25.609  -6.957  1.00 98.25           N  
ATOM   2038  CA  SER A 266       7.676  25.391  -8.141  1.00 98.25           C  
ATOM   2039  C   SER A 266       6.367  26.172  -8.062  1.00 98.25           C  
ATOM   2040  CB  SER A 266       7.383  23.906  -8.320  1.00 98.25           C  
ATOM   2041  O   SER A 266       5.730  26.438  -9.086  1.00 98.25           O  
ATOM   2042  OG  SER A 266       6.430  23.469  -7.367  1.00 98.25           O  
ATOM   2043  N   VAL A 267       6.055  26.578  -6.844  1.00 98.00           N  
ATOM   2044  CA  VAL A 267       4.785  27.297  -6.711  1.00 98.00           C  
ATOM   2045  C   VAL A 267       5.031  28.688  -6.129  1.00 98.00           C  
ATOM   2046  CB  VAL A 267       3.787  26.516  -5.828  1.00 98.00           C  
ATOM   2047  O   VAL A 267       4.145  29.250  -5.488  1.00 98.00           O  
ATOM   2048  CG1 VAL A 267       3.348  25.219  -6.520  1.00 98.00           C  
ATOM   2049  CG2 VAL A 267       4.406  26.203  -4.465  1.00 98.00           C  
ATOM   2050  N   ASN A 268       6.262  29.109  -6.184  1.00 97.69           N  
ATOM   2051  CA  ASN A 268       6.707  30.469  -5.867  1.00 97.69           C  
ATOM   2052  C   ASN A 268       6.531  30.781  -4.383  1.00 97.69           C  
ATOM   2053  CB  ASN A 268       5.957  31.484  -6.719  1.00 97.69           C  
ATOM   2054  O   ASN A 268       6.070  31.859  -4.023  1.00 97.69           O  
ATOM   2055  CG  ASN A 268       6.242  31.344  -8.203  1.00 97.69           C  
ATOM   2056  ND2 ASN A 268       5.188  31.266  -9.000  1.00 97.69           N  
ATOM   2057  OD1 ASN A 268       7.402  31.281  -8.617  1.00 97.69           O  
ATOM   2058  N   CYS A 269       6.781  29.781  -3.520  1.00 98.69           N  
ATOM   2059  CA  CYS A 269       6.820  29.953  -2.074  1.00 98.69           C  
ATOM   2060  C   CYS A 269       8.250  30.156  -1.588  1.00 98.69           C  
ATOM   2061  CB  CYS A 269       6.188  28.766  -1.364  1.00 98.69           C  
ATOM   2062  O   CYS A 269       9.195  29.625  -2.188  1.00 98.69           O  
ATOM   2063  SG  CYS A 269       4.383  28.750  -1.436  1.00 98.69           S  
ATOM   2064  N   PRO A 270       8.430  30.891  -0.510  1.00 98.25           N  
ATOM   2065  CA  PRO A 270       9.773  31.078   0.031  1.00 98.25           C  
ATOM   2066  C   PRO A 270      10.352  29.797   0.623  1.00 98.25           C  
ATOM   2067  CB  PRO A 270       9.578  32.156   1.116  1.00 98.25           C  
ATOM   2068  O   PRO A 270       9.602  28.953   1.115  1.00 98.25           O  
ATOM   2069  CG  PRO A 270       8.164  31.969   1.562  1.00 98.25           C  
ATOM   2070  CD  PRO A 270       7.340  31.547   0.382  1.00 98.25           C  
ATOM   2071  N   THR A 271      11.711  29.641   0.583  1.00 97.75           N  
ATOM   2072  CA  THR A 271      12.359  28.438   1.070  1.00 97.75           C  
ATOM   2073  C   THR A 271      13.344  28.766   2.189  1.00 97.75           C  
ATOM   2074  CB  THR A 271      13.102  27.703  -0.065  1.00 97.75           C  
ATOM   2075  O   THR A 271      14.188  27.938   2.549  1.00 97.75           O  
ATOM   2076  CG2 THR A 271      12.125  27.234  -1.139  1.00 97.75           C  
ATOM   2077  OG1 THR A 271      14.055  28.594  -0.659  1.00 97.75           O  
ATOM   2078  N   GLY A 272      13.273  30.062   2.645  1.00 95.56           N  
ATOM   2079  CA  GLY A 272      14.219  30.469   3.670  1.00 95.56           C  
ATOM   2080  C   GLY A 272      14.102  29.672   4.953  1.00 95.56           C  
ATOM   2081  O   GLY A 272      15.070  29.062   5.398  1.00 95.56           O  
ATOM   2082  N   THR A 273      12.875  29.797   5.707  1.00 97.50           N  
ATOM   2083  CA  THR A 273      12.578  29.000   6.887  1.00 97.50           C  
ATOM   2084  C   THR A 273      11.430  28.031   6.613  1.00 97.50           C  
ATOM   2085  CB  THR A 273      12.227  29.891   8.094  1.00 97.50           C  
ATOM   2086  O   THR A 273      10.570  28.297   5.777  1.00 97.50           O  
ATOM   2087  CG2 THR A 273      13.297  30.953   8.328  1.00 97.50           C  
ATOM   2088  OG1 THR A 273      10.969  30.531   7.855  1.00 97.50           O  
ATOM   2089  N   ALA A 274      11.469  26.875   7.344  1.00 97.56           N  
ATOM   2090  CA  ALA A 274      10.406  25.875   7.195  1.00 97.56           C  
ATOM   2091  C   ALA A 274       9.039  26.484   7.496  1.00 97.56           C  
ATOM   2092  CB  ALA A 274      10.664  24.688   8.102  1.00 97.56           C  
ATOM   2093  O   ALA A 274       8.062  26.219   6.801  1.00 97.56           O  
ATOM   2094  N   HIS A 275       8.984  27.375   8.422  1.00 98.12           N  
ATOM   2095  CA  HIS A 275       7.734  28.000   8.820  1.00 98.12           C  
ATOM   2096  C   HIS A 275       7.164  28.859   7.699  1.00 98.12           C  
ATOM   2097  CB  HIS A 275       7.934  28.859  10.086  1.00 98.12           C  
ATOM   2098  O   HIS A 275       5.980  28.750   7.363  1.00 98.12           O  
ATOM   2099  CG  HIS A 275       8.039  28.047  11.336  1.00 98.12           C  
ATOM   2100  CD2 HIS A 275       7.098  27.688  12.242  1.00 98.12           C  
ATOM   2101  ND1 HIS A 275       9.227  27.516  11.781  1.00 98.12           N  
ATOM   2102  CE1 HIS A 275       9.016  26.859  12.914  1.00 98.12           C  
ATOM   2103  NE2 HIS A 275       7.730  26.938  13.211  1.00 98.12           N  
ATOM   2104  N   GLN A 276       7.977  29.734   7.109  1.00 98.25           N  
ATOM   2105  CA  GLN A 276       7.527  30.594   6.023  1.00 98.25           C  
ATOM   2106  C   GLN A 276       7.121  29.781   4.801  1.00 98.25           C  
ATOM   2107  CB  GLN A 276       8.625  31.594   5.652  1.00 98.25           C  
ATOM   2108  O   GLN A 276       6.125  30.094   4.141  1.00 98.25           O  
ATOM   2109  CG  GLN A 276       8.836  32.688   6.688  1.00 98.25           C  
ATOM   2110  CD  GLN A 276      10.055  33.562   6.395  1.00 98.25           C  
ATOM   2111  NE2 GLN A 276      10.008  34.812   6.797  1.00 98.25           N  
ATOM   2112  OE1 GLN A 276      11.039  33.062   5.809  1.00 98.25           O  
ATOM   2113  N   MET A 277       7.902  28.766   4.551  1.00 98.69           N  
ATOM   2114  CA  MET A 277       7.637  27.891   3.406  1.00 98.69           C  
ATOM   2115  C   MET A 277       6.277  27.219   3.543  1.00 98.69           C  
ATOM   2116  CB  MET A 277       8.734  26.844   3.260  1.00 98.69           C  
ATOM   2117  O   MET A 277       5.461  27.250   2.623  1.00 98.69           O  
ATOM   2118  CG  MET A 277       8.531  25.891   2.092  1.00 98.69           C  
ATOM   2119  SD  MET A 277       9.961  24.766   1.835  1.00 98.69           S  
ATOM   2120  CE  MET A 277       9.953  23.875   3.418  1.00 98.69           C  
ATOM   2121  N   VAL A 278       6.047  26.641   4.691  1.00 98.56           N  
ATOM   2122  CA  VAL A 278       4.844  25.844   4.914  1.00 98.56           C  
ATOM   2123  C   VAL A 278       3.627  26.766   5.000  1.00 98.56           C  
ATOM   2124  CB  VAL A 278       4.957  24.984   6.195  1.00 98.56           C  
ATOM   2125  O   VAL A 278       2.555  26.438   4.492  1.00 98.56           O  
ATOM   2126  CG1 VAL A 278       3.611  24.344   6.539  1.00 98.56           C  
ATOM   2127  CG2 VAL A 278       6.031  23.906   6.027  1.00 98.56           C  
ATOM   2128  N   GLU A 279       3.781  27.938   5.625  1.00 98.31           N  
ATOM   2129  CA  GLU A 279       2.691  28.906   5.676  1.00 98.31           C  
ATOM   2130  C   GLU A 279       2.250  29.312   4.273  1.00 98.31           C  
ATOM   2131  CB  GLU A 279       3.109  30.141   6.477  1.00 98.31           C  
ATOM   2132  O   GLU A 279       1.054  29.406   3.998  1.00 98.31           O  
ATOM   2133  CG  GLU A 279       1.976  31.125   6.727  1.00 98.31           C  
ATOM   2134  CD  GLU A 279       0.834  30.531   7.539  1.00 98.31           C  
ATOM   2135  OE1 GLU A 279      -0.270  31.109   7.555  1.00 98.31           O  
ATOM   2136  OE2 GLU A 279       1.047  29.469   8.164  1.00 98.31           O  
ATOM   2137  N   CYS A 280       3.189  29.578   3.402  1.00 98.62           N  
ATOM   2138  CA  CYS A 280       2.889  29.906   2.016  1.00 98.62           C  
ATOM   2139  C   CYS A 280       2.230  28.734   1.299  1.00 98.62           C  
ATOM   2140  CB  CYS A 280       4.160  30.328   1.276  1.00 98.62           C  
ATOM   2141  O   CYS A 280       1.219  28.906   0.617  1.00 98.62           O  
ATOM   2142  SG  CYS A 280       3.908  30.641  -0.482  1.00 98.62           S  
ATOM   2143  N   LEU A 281       2.729  27.484   1.480  1.00 98.62           N  
ATOM   2144  CA  LEU A 281       2.211  26.281   0.817  1.00 98.62           C  
ATOM   2145  C   LEU A 281       0.766  26.031   1.226  1.00 98.62           C  
ATOM   2146  CB  LEU A 281       3.078  25.078   1.147  1.00 98.62           C  
ATOM   2147  O   LEU A 281      -0.009  25.453   0.451  1.00 98.62           O  
ATOM   2148  CG  LEU A 281       4.430  24.984   0.435  1.00 98.62           C  
ATOM   2149  CD1 LEU A 281       5.254  23.828   0.994  1.00 98.62           C  
ATOM   2150  CD2 LEU A 281       4.230  24.828  -1.069  1.00 98.62           C  
ATOM   2151  N   ARG A 282       0.371  26.422   2.402  1.00 98.44           N  
ATOM   2152  CA  ARG A 282      -0.996  26.219   2.875  1.00 98.44           C  
ATOM   2153  C   ARG A 282      -1.978  27.078   2.072  1.00 98.44           C  
ATOM   2154  CB  ARG A 282      -1.104  26.562   4.363  1.00 98.44           C  
ATOM   2155  O   ARG A 282      -3.178  26.781   2.051  1.00 98.44           O  
ATOM   2156  CG  ARG A 282      -0.544  25.500   5.285  1.00 98.44           C  
ATOM   2157  CD  ARG A 282      -0.647  25.891   6.746  1.00 98.44           C  
ATOM   2158  NE  ARG A 282      -0.147  24.844   7.633  1.00 98.44           N  
ATOM   2159  NH1 ARG A 282       0.934  26.297   9.078  1.00 98.44           N  
ATOM   2160  NH2 ARG A 282       0.993  24.031   9.453  1.00 98.44           N  
ATOM   2161  CZ  ARG A 282       0.592  25.062   8.719  1.00 98.44           C  
ATOM   2162  N   THR A 283      -1.447  28.094   1.431  1.00 97.94           N  
ATOM   2163  CA  THR A 283      -2.312  29.000   0.684  1.00 97.94           C  
ATOM   2164  C   THR A 283      -2.402  28.578  -0.780  1.00 97.94           C  
ATOM   2165  CB  THR A 283      -1.811  30.453   0.773  1.00 97.94           C  
ATOM   2166  O   THR A 283      -3.203  29.125  -1.541  1.00 97.94           O  
ATOM   2167  CG2 THR A 283      -1.546  30.859   2.221  1.00 97.94           C  
ATOM   2168  OG1 THR A 283      -0.596  30.578   0.024  1.00 97.94           O  
ATOM   2169  N   VAL A 284      -1.640  27.625  -1.176  1.00 98.38           N  
ATOM   2170  CA  VAL A 284      -1.606  27.156  -2.555  1.00 98.38           C  
ATOM   2171  C   VAL A 284      -2.762  26.188  -2.799  1.00 98.38           C  
ATOM   2172  CB  VAL A 284      -0.261  26.469  -2.889  1.00 98.38           C  
ATOM   2173  O   VAL A 284      -3.035  25.312  -1.971  1.00 98.38           O  
ATOM   2174  CG1 VAL A 284      -0.269  25.938  -4.320  1.00 98.38           C  
ATOM   2175  CG2 VAL A 284       0.896  27.453  -2.689  1.00 98.38           C  
ATOM   2176  N   ASP A 285      -3.432  26.312  -3.941  1.00 98.12           N  
ATOM   2177  CA  ASP A 285      -4.484  25.375  -4.316  1.00 98.12           C  
ATOM   2178  C   ASP A 285      -3.947  23.938  -4.371  1.00 98.12           C  
ATOM   2179  CB  ASP A 285      -5.086  25.750  -5.672  1.00 98.12           C  
ATOM   2180  O   ASP A 285      -2.859  23.703  -4.895  1.00 98.12           O  
ATOM   2181  CG  ASP A 285      -6.191  24.812  -6.117  1.00 98.12           C  
ATOM   2182  OD1 ASP A 285      -5.934  23.938  -6.969  1.00 98.12           O  
ATOM   2183  OD2 ASP A 285      -7.324  24.938  -5.613  1.00 98.12           O  
ATOM   2184  N   ALA A 286      -4.676  22.984  -3.768  1.00 98.12           N  
ATOM   2185  CA  ALA A 286      -4.246  21.594  -3.654  1.00 98.12           C  
ATOM   2186  C   ALA A 286      -3.889  21.016  -5.023  1.00 98.12           C  
ATOM   2187  CB  ALA A 286      -5.332  20.750  -2.992  1.00 98.12           C  
ATOM   2188  O   ALA A 286      -2.879  20.328  -5.168  1.00 98.12           O  
ATOM   2189  N   MET A 287      -4.695  21.344  -6.027  1.00 97.56           N  
ATOM   2190  CA  MET A 287      -4.461  20.750  -7.344  1.00 97.56           C  
ATOM   2191  C   MET A 287      -3.211  21.344  -7.988  1.00 97.56           C  
ATOM   2192  CB  MET A 287      -5.672  20.984  -8.258  1.00 97.56           C  
ATOM   2193  O   MET A 287      -2.531  20.672  -8.766  1.00 97.56           O  
ATOM   2194  CG  MET A 287      -5.648  20.141  -9.523  1.00 97.56           C  
ATOM   2195  SD  MET A 287      -5.465  18.344  -9.172  1.00 97.56           S  
ATOM   2196  CE  MET A 287      -7.043  18.016  -8.336  1.00 97.56           C  
ATOM   2197  N   GLU A 288      -2.926  22.594  -7.656  1.00 98.12           N  
ATOM   2198  CA  GLU A 288      -1.673  23.172  -8.141  1.00 98.12           C  
ATOM   2199  C   GLU A 288      -0.468  22.438  -7.551  1.00 98.12           C  
ATOM   2200  CB  GLU A 288      -1.601  24.656  -7.801  1.00 98.12           C  
ATOM   2201  O   GLU A 288       0.550  22.266  -8.227  1.00 98.12           O  
ATOM   2202  CG  GLU A 288      -2.508  25.531  -8.656  1.00 98.12           C  
ATOM   2203  CD  GLU A 288      -2.209  25.438 -10.141  1.00 98.12           C  
ATOM   2204  OE1 GLU A 288      -3.135  25.125 -10.930  1.00 98.12           O  
ATOM   2205  OE2 GLU A 288      -1.038  25.656 -10.523  1.00 98.12           O  
ATOM   2206  N   ILE A 289      -0.598  22.000  -6.336  1.00 98.44           N  
ATOM   2207  CA  ILE A 289       0.451  21.219  -5.695  1.00 98.44           C  
ATOM   2208  C   ILE A 289       0.605  19.875  -6.414  1.00 98.44           C  
ATOM   2209  CB  ILE A 289       0.150  20.984  -4.195  1.00 98.44           C  
ATOM   2210  O   ILE A 289       1.723  19.453  -6.727  1.00 98.44           O  
ATOM   2211  CG1 ILE A 289       0.272  22.297  -3.420  1.00 98.44           C  
ATOM   2212  CG2 ILE A 289       1.082  19.922  -3.615  1.00 98.44           C  
ATOM   2213  CD1 ILE A 289      -0.176  22.203  -1.968  1.00 98.44           C  
ATOM   2214  N   VAL A 290      -0.488  19.297  -6.707  1.00 98.00           N  
ATOM   2215  CA  VAL A 290      -0.465  18.016  -7.391  1.00 98.00           C  
ATOM   2216  C   VAL A 290       0.141  18.172  -8.781  1.00 98.00           C  
ATOM   2217  CB  VAL A 290      -1.880  17.406  -7.496  1.00 98.00           C  
ATOM   2218  O   VAL A 290       0.951  17.359  -9.219  1.00 98.00           O  
ATOM   2219  CG1 VAL A 290      -1.857  16.125  -8.344  1.00 98.00           C  
ATOM   2220  CG2 VAL A 290      -2.438  17.109  -6.105  1.00 98.00           C  
ATOM   2221  N   LYS A 291      -0.145  19.219  -9.453  1.00 96.81           N  
ATOM   2222  CA  LYS A 291       0.311  19.484 -10.820  1.00 96.81           C  
ATOM   2223  C   LYS A 291       1.823  19.688 -10.859  1.00 96.81           C  
ATOM   2224  CB  LYS A 291      -0.399  20.703 -11.398  1.00 96.81           C  
ATOM   2225  O   LYS A 291       2.445  19.516 -11.914  1.00 96.81           O  
ATOM   2226  CG  LYS A 291      -1.852  20.453 -11.781  1.00 96.81           C  
ATOM   2227  CD  LYS A 291      -2.520  21.719 -12.289  1.00 96.81           C  
ATOM   2228  CE  LYS A 291      -3.998  21.500 -12.586  1.00 96.81           C  
ATOM   2229  NZ  LYS A 291      -4.680  22.766 -13.000  1.00 96.81           N  
ATOM   2230  N   SER A 292       2.379  19.969  -9.734  1.00 96.31           N  
ATOM   2231  CA  SER A 292       3.812  20.234  -9.688  1.00 96.31           C  
ATOM   2232  C   SER A 292       4.621  18.938  -9.734  1.00 96.31           C  
ATOM   2233  CB  SER A 292       4.168  21.016  -8.430  1.00 96.31           C  
ATOM   2234  O   SER A 292       5.852  18.969  -9.734  1.00 96.31           O  
ATOM   2235  OG  SER A 292       3.564  22.297  -8.445  1.00 96.31           O  
ATOM   2236  N   ASP A 293       3.898  17.844  -9.836  1.00 94.00           N  
ATOM   2237  CA  ASP A 293       4.586  16.547  -9.836  1.00 94.00           C  
ATOM   2238  C   ASP A 293       5.574  16.453 -10.992  1.00 94.00           C  
ATOM   2239  CB  ASP A 293       3.576  15.406  -9.898  1.00 94.00           C  
ATOM   2240  O   ASP A 293       6.633  15.836 -10.867  1.00 94.00           O  
ATOM   2241  CG  ASP A 293       2.734  15.422 -11.164  1.00 94.00           C  
ATOM   2242  OD1 ASP A 293       2.777  16.422 -11.906  1.00 94.00           O  
ATOM   2243  OD2 ASP A 293       2.021  14.430 -11.422  1.00 94.00           O  
ATOM   2244  N   VAL A 294       5.305  17.062 -12.086  1.00 93.25           N  
ATOM   2245  CA  VAL A 294       6.137  16.984 -13.289  1.00 93.25           C  
ATOM   2246  C   VAL A 294       7.527  17.547 -12.992  1.00 93.25           C  
ATOM   2247  CB  VAL A 294       5.496  17.750 -14.469  1.00 93.25           C  
ATOM   2248  O   VAL A 294       8.492  17.219 -13.680  1.00 93.25           O  
ATOM   2249  CG1 VAL A 294       4.199  17.078 -14.914  1.00 93.25           C  
ATOM   2250  CG2 VAL A 294       5.242  19.203 -14.078  1.00 93.25           C  
ATOM   2251  N   ALA A 295       7.617  18.375 -12.023  1.00 95.50           N  
ATOM   2252  CA  ALA A 295       8.898  18.984 -11.664  1.00 95.50           C  
ATOM   2253  C   ALA A 295       9.859  17.953 -11.102  1.00 95.50           C  
ATOM   2254  CB  ALA A 295       8.680  20.109 -10.656  1.00 95.50           C  
ATOM   2255  O   ALA A 295      11.070  18.172 -11.070  1.00 95.50           O  
ATOM   2256  N   PHE A 296       9.336  16.859 -10.727  1.00 96.44           N  
ATOM   2257  CA  PHE A 296      10.172  15.859 -10.070  1.00 96.44           C  
ATOM   2258  C   PHE A 296      10.516  14.727 -11.023  1.00 96.44           C  
ATOM   2259  CB  PHE A 296       9.469  15.305  -8.820  1.00 96.44           C  
ATOM   2260  O   PHE A 296      11.312  13.844 -10.695  1.00 96.44           O  
ATOM   2261  CG  PHE A 296       9.250  16.328  -7.746  1.00 96.44           C  
ATOM   2262  CD1 PHE A 296      10.195  16.516  -6.742  1.00 96.44           C  
ATOM   2263  CD2 PHE A 296       8.102  17.109  -7.734  1.00 96.44           C  
ATOM   2264  CE1 PHE A 296      10.000  17.469  -5.738  1.00 96.44           C  
ATOM   2265  CE2 PHE A 296       7.898  18.062  -6.734  1.00 96.44           C  
ATOM   2266  CZ  PHE A 296       8.844  18.234  -5.738  1.00 96.44           C  
ATOM   2267  N   MET A 297       9.883  14.703 -12.164  1.00 95.50           N  
ATOM   2268  CA  MET A 297      10.070  13.617 -13.125  1.00 95.50           C  
ATOM   2269  C   MET A 297      11.258  13.898 -14.039  1.00 95.50           C  
ATOM   2270  CB  MET A 297       8.805  13.422 -13.961  1.00 95.50           C  
ATOM   2271  O   MET A 297      11.273  14.891 -14.766  1.00 95.50           O  
ATOM   2272  CG  MET A 297       7.590  13.000 -13.148  1.00 95.50           C  
ATOM   2273  SD  MET A 297       6.086  12.805 -14.180  1.00 95.50           S  
ATOM   2274  CE  MET A 297       4.867  12.391 -12.898  1.00 95.50           C  
ATOM   2275  N   LYS A 298      12.219  12.922 -14.016  1.00 96.94           N  
ATOM   2276  CA  LYS A 298      13.445  13.109 -14.789  1.00 96.94           C  
ATOM   2277  C   LYS A 298      13.430  12.266 -16.062  1.00 96.94           C  
ATOM   2278  CB  LYS A 298      14.664  12.750 -13.938  1.00 96.94           C  
ATOM   2279  O   LYS A 298      13.977  12.672 -17.094  1.00 96.94           O  
ATOM   2280  CG  LYS A 298      14.883  13.672 -12.750  1.00 96.94           C  
ATOM   2281  CD  LYS A 298      16.141  13.305 -11.984  1.00 96.94           C  
ATOM   2282  CE  LYS A 298      16.344  14.203 -10.766  1.00 96.94           C  
ATOM   2283  NZ  LYS A 298      17.578  13.836 -10.000  1.00 96.94           N  
ATOM   2284  N   TRP A 299      12.828  11.117 -16.000  1.00 97.12           N  
ATOM   2285  CA  TRP A 299      12.664  10.180 -17.109  1.00 97.12           C  
ATOM   2286  C   TRP A 299      11.312   9.469 -17.031  1.00 97.12           C  
ATOM   2287  CB  TRP A 299      13.789   9.148 -17.125  1.00 97.12           C  
ATOM   2288  O   TRP A 299      11.133   8.555 -16.219  1.00 97.12           O  
ATOM   2289  CG  TRP A 299      13.758   8.211 -18.297  1.00 97.12           C  
ATOM   2290  CD1 TRP A 299      13.773   8.555 -19.625  1.00 97.12           C  
ATOM   2291  CD2 TRP A 299      13.695   6.785 -18.250  1.00 97.12           C  
ATOM   2292  CE2 TRP A 299      13.672   6.324 -19.594  1.00 97.12           C  
ATOM   2293  CE3 TRP A 299      13.656   5.848 -17.203  1.00 97.12           C  
ATOM   2294  NE1 TRP A 299      13.719   7.422 -20.406  1.00 97.12           N  
ATOM   2295  CH2 TRP A 299      13.578   4.070 -18.875  1.00 97.12           C  
ATOM   2296  CZ2 TRP A 299      13.617   4.965 -19.906  1.00 97.12           C  
ATOM   2297  CZ3 TRP A 299      13.594   4.496 -17.531  1.00 97.12           C  
ATOM   2298  N   ASP A 300      10.352  10.023 -17.938  1.00 95.44           N  
ATOM   2299  CA  ASP A 300       8.969   9.570 -17.812  1.00 95.44           C  
ATOM   2300  C   ASP A 300       8.438   9.820 -16.406  1.00 95.44           C  
ATOM   2301  CB  ASP A 300       8.859   8.078 -18.156  1.00 95.44           C  
ATOM   2302  O   ASP A 300       8.398  10.961 -15.945  1.00 95.44           O  
ATOM   2303  CG  ASP A 300       7.422   7.602 -18.250  1.00 95.44           C  
ATOM   2304  OD1 ASP A 300       6.586   8.297 -18.875  1.00 95.44           O  
ATOM   2305  OD2 ASP A 300       7.121   6.516 -17.703  1.00 95.44           O  
ATOM   2306  N   PHE A 301       8.031   8.766 -15.656  1.00 95.31           N  
ATOM   2307  CA  PHE A 301       7.527   9.094 -14.328  1.00 95.31           C  
ATOM   2308  C   PHE A 301       8.547   8.734 -13.258  1.00 95.31           C  
ATOM   2309  CB  PHE A 301       6.203   8.367 -14.062  1.00 95.31           C  
ATOM   2310  O   PHE A 301       8.219   8.695 -12.070  1.00 95.31           O  
ATOM   2311  CG  PHE A 301       6.273   6.879 -14.281  1.00 95.31           C  
ATOM   2312  CD1 PHE A 301       5.688   6.297 -15.398  1.00 95.31           C  
ATOM   2313  CD2 PHE A 301       6.922   6.066 -13.359  1.00 95.31           C  
ATOM   2314  CE1 PHE A 301       5.750   4.922 -15.594  1.00 95.31           C  
ATOM   2315  CE2 PHE A 301       6.988   4.688 -13.555  1.00 95.31           C  
ATOM   2316  CZ  PHE A 301       6.402   4.117 -14.672  1.00 95.31           C  
ATOM   2317  N   ASP A 302       9.891   8.703 -13.602  1.00 96.62           N  
ATOM   2318  CA  ASP A 302      10.953   8.414 -12.648  1.00 96.62           C  
ATOM   2319  C   ASP A 302      11.625   9.703 -12.180  1.00 96.62           C  
ATOM   2320  CB  ASP A 302      11.984   7.473 -13.266  1.00 96.62           C  
ATOM   2321  O   ASP A 302      11.852  10.617 -12.969  1.00 96.62           O  
ATOM   2322  CG  ASP A 302      11.414   6.113 -13.625  1.00 96.62           C  
ATOM   2323  OD1 ASP A 302      10.617   5.562 -12.836  1.00 96.62           O  
ATOM   2324  OD2 ASP A 302      11.758   5.586 -14.703  1.00 96.62           O  
ATOM   2325  N   PRO A 303      12.102   9.711 -10.852  1.00 94.00           N  
ATOM   2326  CA  PRO A 303      11.664   8.734  -9.852  1.00 94.00           C  
ATOM   2327  C   PRO A 303      10.156   8.773  -9.609  1.00 94.00           C  
ATOM   2328  CB  PRO A 303      12.430   9.164  -8.594  1.00 94.00           C  
ATOM   2329  O   PRO A 303       9.523   9.812  -9.812  1.00 94.00           O  
ATOM   2330  CG  PRO A 303      12.586  10.641  -8.719  1.00 94.00           C  
ATOM   2331  CD  PRO A 303      12.766  10.977 -10.172  1.00 94.00           C  
ATOM   2332  N   MET A 304       9.688   7.613  -9.195  1.00 92.06           N  
ATOM   2333  CA  MET A 304       8.250   7.332  -9.172  1.00 92.06           C  
ATOM   2334  C   MET A 304       7.578   8.047  -8.000  1.00 92.06           C  
ATOM   2335  CB  MET A 304       8.008   5.824  -9.078  1.00 92.06           C  
ATOM   2336  O   MET A 304       6.520   8.648  -8.172  1.00 92.06           O  
ATOM   2337  CG  MET A 304       6.531   5.449  -9.055  1.00 92.06           C  
ATOM   2338  SD  MET A 304       6.273   3.633  -8.992  1.00 92.06           S  
ATOM   2339  CE  MET A 304       6.961   3.273  -7.348  1.00 92.06           C  
ATOM   2340  N   ILE A 305       8.156   8.172  -6.809  1.00 96.12           N  
ATOM   2341  CA  ILE A 305       7.473   8.578  -5.590  1.00 96.12           C  
ATOM   2342  C   ILE A 305       8.305   9.625  -4.855  1.00 96.12           C  
ATOM   2343  CB  ILE A 305       7.188   7.375  -4.664  1.00 96.12           C  
ATOM   2344  O   ILE A 305       9.078   9.289  -3.953  1.00 96.12           O  
ATOM   2345  CG1 ILE A 305       6.520   6.242  -5.453  1.00 96.12           C  
ATOM   2346  CG2 ILE A 305       6.324   7.797  -3.475  1.00 96.12           C  
ATOM   2347  CD1 ILE A 305       6.375   4.945  -4.672  1.00 96.12           C  
ATOM   2348  N   PRO A 306       8.195  10.875  -5.242  1.00 96.06           N  
ATOM   2349  CA  PRO A 306       9.023  11.914  -4.633  1.00 96.06           C  
ATOM   2350  C   PRO A 306       8.672  12.164  -3.166  1.00 96.06           C  
ATOM   2351  CB  PRO A 306       8.719  13.148  -5.484  1.00 96.06           C  
ATOM   2352  O   PRO A 306       9.547  12.508  -2.367  1.00 96.06           O  
ATOM   2353  CG  PRO A 306       7.422  12.836  -6.164  1.00 96.06           C  
ATOM   2354  CD  PRO A 306       7.348  11.352  -6.383  1.00 96.06           C  
ATOM   2355  N   PHE A 307       7.406  12.109  -2.850  1.00 98.25           N  
ATOM   2356  CA  PHE A 307       6.949  12.266  -1.474  1.00 98.25           C  
ATOM   2357  C   PHE A 307       6.516  10.922  -0.893  1.00 98.25           C  
ATOM   2358  CB  PHE A 307       5.793  13.266  -1.400  1.00 98.25           C  
ATOM   2359  O   PHE A 307       5.512  10.352  -1.321  1.00 98.25           O  
ATOM   2360  CG  PHE A 307       6.148  14.641  -1.893  1.00 98.25           C  
ATOM   2361  CD1 PHE A 307       6.766  15.555  -1.049  1.00 98.25           C  
ATOM   2362  CD2 PHE A 307       5.871  15.016  -3.199  1.00 98.25           C  
ATOM   2363  CE1 PHE A 307       7.098  16.828  -1.502  1.00 98.25           C  
ATOM   2364  CE2 PHE A 307       6.199  16.297  -3.658  1.00 98.25           C  
ATOM   2365  CZ  PHE A 307       6.812  17.203  -2.809  1.00 98.25           C  
ATOM   2366  N   LYS A 308       7.273  10.453   0.079  1.00 97.75           N  
ATOM   2367  CA  LYS A 308       7.098   9.117   0.644  1.00 97.75           C  
ATOM   2368  C   LYS A 308       7.449   9.094   2.129  1.00 97.75           C  
ATOM   2369  CB  LYS A 308       7.957   8.102  -0.111  1.00 97.75           C  
ATOM   2370  O   LYS A 308       7.941  10.094   2.668  1.00 97.75           O  
ATOM   2371  CG  LYS A 308       9.453   8.383  -0.053  1.00 97.75           C  
ATOM   2372  CD  LYS A 308      10.211   7.570  -1.089  1.00 97.75           C  
ATOM   2373  CE  LYS A 308      10.352   8.328  -2.402  1.00 97.75           C  
ATOM   2374  NZ  LYS A 308      10.969   7.477  -3.467  1.00 97.75           N  
ATOM   2375  N   PRO A 309       7.203   7.988   2.818  1.00 98.50           N  
ATOM   2376  CA  PRO A 309       7.473   7.926   4.258  1.00 98.50           C  
ATOM   2377  C   PRO A 309       8.922   8.258   4.598  1.00 98.50           C  
ATOM   2378  CB  PRO A 309       7.148   6.473   4.613  1.00 98.50           C  
ATOM   2379  O   PRO A 309       9.836   7.945   3.824  1.00 98.50           O  
ATOM   2380  CG  PRO A 309       6.082   6.074   3.641  1.00 98.50           C  
ATOM   2381  CD  PRO A 309       6.418   6.660   2.299  1.00 98.50           C  
ATOM   2382  N   THR A 310       9.102   8.891   5.746  1.00 97.19           N  
ATOM   2383  CA  THR A 310      10.414   9.312   6.227  1.00 97.19           C  
ATOM   2384  C   THR A 310      10.562   9.031   7.719  1.00 97.19           C  
ATOM   2385  CB  THR A 310      10.648  10.812   5.961  1.00 97.19           C  
ATOM   2386  O   THR A 310       9.570   8.836   8.422  1.00 97.19           O  
ATOM   2387  CG2 THR A 310       9.680  11.672   6.777  1.00 97.19           C  
ATOM   2388  OG1 THR A 310      11.992  11.156   6.316  1.00 97.19           O  
ATOM   2389  N   VAL A 311      11.805   9.008   8.203  1.00 96.94           N  
ATOM   2390  CA  VAL A 311      12.086   8.984   9.641  1.00 96.94           C  
ATOM   2391  C   VAL A 311      11.859  10.367  10.234  1.00 96.94           C  
ATOM   2392  CB  VAL A 311      13.531   8.508   9.930  1.00 96.94           C  
ATOM   2393  O   VAL A 311      12.516  11.336   9.844  1.00 96.94           O  
ATOM   2394  CG1 VAL A 311      13.836   8.594  11.422  1.00 96.94           C  
ATOM   2395  CG2 VAL A 311      13.734   7.082   9.414  1.00 96.94           C  
ATOM   2396  N   GLU A 312      10.922  10.453  11.227  1.00 97.38           N  
ATOM   2397  CA  GLU A 312      10.547  11.734  11.828  1.00 97.38           C  
ATOM   2398  C   GLU A 312      11.469  12.094  12.984  1.00 97.38           C  
ATOM   2399  CB  GLU A 312       9.094  11.695  12.305  1.00 97.38           C  
ATOM   2400  O   GLU A 312      12.086  11.211  13.586  1.00 97.38           O  
ATOM   2401  CG  GLU A 312       8.086  11.477  11.188  1.00 97.38           C  
ATOM   2402  CD  GLU A 312       6.652  11.344  11.688  1.00 97.38           C  
ATOM   2403  OE1 GLU A 312       5.879  12.320  11.578  1.00 97.38           O  
ATOM   2404  OE2 GLU A 312       6.305  10.250  12.188  1.00 97.38           O  
ATOM   2405  N   PRO A 313      11.531  13.383  13.250  1.00 96.62           N  
ATOM   2406  CA  PRO A 313      12.117  13.750  14.539  1.00 96.62           C  
ATOM   2407  C   PRO A 313      11.344  13.180  15.727  1.00 96.62           C  
ATOM   2408  CB  PRO A 313      12.062  15.273  14.531  1.00 96.62           C  
ATOM   2409  O   PRO A 313      10.125  12.969  15.633  1.00 96.62           O  
ATOM   2410  CG  PRO A 313      11.812  15.641  13.102  1.00 96.62           C  
ATOM   2411  CD  PRO A 313      11.141  14.484  12.422  1.00 96.62           C  
ATOM   2412  N   ASP A 314      12.031  12.844  16.766  1.00 96.38           N  
ATOM   2413  CA  ASP A 314      11.430  12.258  17.953  1.00 96.38           C  
ATOM   2414  C   ASP A 314      10.555  13.273  18.688  1.00 96.38           C  
ATOM   2415  CB  ASP A 314      12.508  11.711  18.891  1.00 96.38           C  
ATOM   2416  O   ASP A 314      11.000  13.883  19.672  1.00 96.38           O  
ATOM   2417  CG  ASP A 314      11.945  10.852  20.016  1.00 96.38           C  
ATOM   2418  OD1 ASP A 314      10.750  10.492  19.953  1.00 96.38           O  
ATOM   2419  OD2 ASP A 314      12.703  10.539  20.953  1.00 96.38           O  
ATOM   2420  N   LEU A 315       9.383  13.531  18.188  1.00 96.81           N  
ATOM   2421  CA  LEU A 315       8.367  14.422  18.734  1.00 96.81           C  
ATOM   2422  C   LEU A 315       7.105  13.656  19.109  1.00 96.81           C  
ATOM   2423  CB  LEU A 315       8.023  15.523  17.719  1.00 96.81           C  
ATOM   2424  O   LEU A 315       6.863  12.562  18.594  1.00 96.81           O  
ATOM   2425  CG  LEU A 315       9.180  16.406  17.266  1.00 96.81           C  
ATOM   2426  CD1 LEU A 315       8.750  17.281  16.094  1.00 96.81           C  
ATOM   2427  CD2 LEU A 315       9.688  17.266  18.422  1.00 96.81           C  
ATOM   2428  N   PRO A 316       6.277  14.211  20.031  1.00 96.00           N  
ATOM   2429  CA  PRO A 316       5.012  13.539  20.328  1.00 96.00           C  
ATOM   2430  C   PRO A 316       4.145  13.328  19.094  1.00 96.00           C  
ATOM   2431  CB  PRO A 316       4.332  14.500  21.312  1.00 96.00           C  
ATOM   2432  O   PRO A 316       3.992  14.242  18.281  1.00 96.00           O  
ATOM   2433  CG  PRO A 316       5.457  15.250  21.953  1.00 96.00           C  
ATOM   2434  CD  PRO A 316       6.531  15.469  20.922  1.00 96.00           C  
ATOM   2435  N   GLY A 317       3.715  12.164  18.953  1.00 95.88           N  
ATOM   2436  CA  GLY A 317       2.818  11.836  17.859  1.00 95.88           C  
ATOM   2437  C   GLY A 317       3.543  11.344  16.625  1.00 95.88           C  
ATOM   2438  O   GLY A 317       2.922  11.117  15.586  1.00 95.88           O  
ATOM   2439  N   ALA A 318       4.895  11.258  16.734  1.00 98.25           N  
ATOM   2440  CA  ALA A 318       5.664  10.758  15.594  1.00 98.25           C  
ATOM   2441  C   ALA A 318       5.238   9.344  15.219  1.00 98.25           C  
ATOM   2442  CB  ALA A 318       7.160  10.789  15.914  1.00 98.25           C  
ATOM   2443  O   ALA A 318       5.059   8.484  16.094  1.00 98.25           O  
ATOM   2444  N   PHE A 319       5.027   9.164  13.906  1.00 98.56           N  
ATOM   2445  CA  PHE A 319       4.648   7.844  13.422  1.00 98.56           C  
ATOM   2446  C   PHE A 319       5.836   6.891  13.461  1.00 98.56           C  
ATOM   2447  CB  PHE A 319       4.090   7.934  12.000  1.00 98.56           C  
ATOM   2448  O   PHE A 319       5.711   5.750  13.906  1.00 98.56           O  
ATOM   2449  CG  PHE A 319       3.471   6.652  11.508  1.00 98.56           C  
ATOM   2450  CD1 PHE A 319       4.227   5.723  10.805  1.00 98.56           C  
ATOM   2451  CD2 PHE A 319       2.131   6.379  11.750  1.00 98.56           C  
ATOM   2452  CE1 PHE A 319       3.654   4.535  10.352  1.00 98.56           C  
ATOM   2453  CE2 PHE A 319       1.552   5.199  11.297  1.00 98.56           C  
ATOM   2454  CZ  PHE A 319       2.314   4.277  10.594  1.00 98.56           C  
ATOM   2455  N   LEU A 320       6.934   7.316  12.961  1.00 95.75           N  
ATOM   2456  CA  LEU A 320       8.156   6.523  12.867  1.00 95.75           C  
ATOM   2457  C   LEU A 320       9.383   7.383  13.141  1.00 95.75           C  
ATOM   2458  CB  LEU A 320       8.266   5.871  11.484  1.00 95.75           C  
ATOM   2459  O   LEU A 320       9.625   8.367  12.438  1.00 95.75           O  
ATOM   2460  CG  LEU A 320       9.398   4.859  11.305  1.00 95.75           C  
ATOM   2461  CD1 LEU A 320       9.000   3.508  11.898  1.00 95.75           C  
ATOM   2462  CD2 LEU A 320       9.766   4.719   9.836  1.00 95.75           C  
ATOM   2463  N   THR A 321      10.266   6.961  14.141  1.00 96.75           N  
ATOM   2464  CA  THR A 321      11.406   7.785  14.516  1.00 96.75           C  
ATOM   2465  C   THR A 321      12.719   7.066  14.195  1.00 96.75           C  
ATOM   2466  CB  THR A 321      11.375   8.148  16.016  1.00 96.75           C  
ATOM   2467  O   THR A 321      13.797   7.625  14.383  1.00 96.75           O  
ATOM   2468  CG2 THR A 321      10.180   9.039  16.328  1.00 96.75           C  
ATOM   2469  OG1 THR A 321      11.273   6.941  16.781  1.00 96.75           O  
ATOM   2470  N   LYS A 322      12.695   5.816  13.781  1.00 96.12           N  
ATOM   2471  CA  LYS A 322      13.859   5.020  13.391  1.00 96.12           C  
ATOM   2472  C   LYS A 322      13.641   4.348  12.039  1.00 96.12           C  
ATOM   2473  CB  LYS A 322      14.164   3.967  14.461  1.00 96.12           C  
ATOM   2474  O   LYS A 322      12.500   4.148  11.617  1.00 96.12           O  
ATOM   2475  CG  LYS A 322      14.508   4.547  15.820  1.00 96.12           C  
ATOM   2476  CD  LYS A 322      14.750   3.451  16.859  1.00 96.12           C  
ATOM   2477  CE  LYS A 322      15.039   4.031  18.234  1.00 96.12           C  
ATOM   2478  NZ  LYS A 322      15.375   2.967  19.219  1.00 96.12           N  
ATOM   2479  N   HIS A 323      14.727   4.020  11.492  1.00 95.44           N  
ATOM   2480  CA  HIS A 323      14.680   3.225  10.273  1.00 95.44           C  
ATOM   2481  C   HIS A 323      14.031   1.867  10.523  1.00 95.44           C  
ATOM   2482  CB  HIS A 323      16.094   3.039   9.703  1.00 95.44           C  
ATOM   2483  O   HIS A 323      14.250   1.258  11.578  1.00 95.44           O  
ATOM   2484  CG  HIS A 323      16.094   2.512   8.305  1.00 95.44           C  
ATOM   2485  CD2 HIS A 323      16.281   3.143   7.117  1.00 95.44           C  
ATOM   2486  ND1 HIS A 323      15.914   1.180   8.008  1.00 95.44           N  
ATOM   2487  CE1 HIS A 323      15.969   1.012   6.695  1.00 95.44           C  
ATOM   2488  NE2 HIS A 323      16.188   2.188   6.133  1.00 95.44           N  
ATOM   2489  N   PRO A 324      13.227   1.374   9.531  1.00 96.19           N  
ATOM   2490  CA  PRO A 324      12.508   0.107   9.703  1.00 96.19           C  
ATOM   2491  C   PRO A 324      13.438  -1.045  10.086  1.00 96.19           C  
ATOM   2492  CB  PRO A 324      11.883  -0.133   8.328  1.00 96.19           C  
ATOM   2493  O   PRO A 324      13.086  -1.867  10.938  1.00 96.19           O  
ATOM   2494  CG  PRO A 324      11.586   1.233   7.801  1.00 96.19           C  
ATOM   2495  CD  PRO A 324      12.719   2.145   8.188  1.00 96.19           C  
ATOM   2496  N   VAL A 325      14.625  -1.092   9.500  1.00 95.19           N  
ATOM   2497  CA  VAL A 325      15.547  -2.182   9.797  1.00 95.19           C  
ATOM   2498  C   VAL A 325      15.969  -2.115  11.266  1.00 95.19           C  
ATOM   2499  CB  VAL A 325      16.797  -2.135   8.891  1.00 95.19           C  
ATOM   2500  O   VAL A 325      16.031  -3.143  11.945  1.00 95.19           O  
ATOM   2501  CG1 VAL A 325      17.875  -3.102   9.391  1.00 95.19           C  
ATOM   2502  CG2 VAL A 325      16.422  -2.457   7.445  1.00 95.19           C  
ATOM   2503  N   GLN A 326      16.172  -0.913  11.773  1.00 95.81           N  
ATOM   2504  CA  GLN A 326      16.562  -0.729  13.164  1.00 95.81           C  
ATOM   2505  C   GLN A 326      15.430  -1.160  14.109  1.00 95.81           C  
ATOM   2506  CB  GLN A 326      16.938   0.729  13.438  1.00 95.81           C  
ATOM   2507  O   GLN A 326      15.688  -1.771  15.148  1.00 95.81           O  
ATOM   2508  CG  GLN A 326      18.203   1.172  12.734  1.00 95.81           C  
ATOM   2509  CD  GLN A 326      18.500   2.648  12.922  1.00 95.81           C  
ATOM   2510  NE2 GLN A 326      19.766   3.020  12.836  1.00 95.81           N  
ATOM   2511  OE1 GLN A 326      17.594   3.451  13.148  1.00 95.81           O  
ATOM   2512  N   ILE A 327      14.273  -0.867  13.711  1.00 96.69           N  
ATOM   2513  CA  ILE A 327      13.117  -1.191  14.539  1.00 96.69           C  
ATOM   2514  C   ILE A 327      12.953  -2.707  14.617  1.00 96.69           C  
ATOM   2515  CB  ILE A 327      11.828  -0.540  13.992  1.00 96.69           C  
ATOM   2516  O   ILE A 327      12.773  -3.260  15.711  1.00 96.69           O  
ATOM   2517  CG1 ILE A 327      11.922   0.987  14.078  1.00 96.69           C  
ATOM   2518  CG2 ILE A 327      10.602  -1.058  14.742  1.00 96.69           C  
ATOM   2519  CD1 ILE A 327      10.797   1.720  13.359  1.00 96.69           C  
ATOM   2520  N   ILE A 328      13.062  -3.377  13.484  1.00 96.31           N  
ATOM   2521  CA  ILE A 328      12.852  -4.820  13.430  1.00 96.31           C  
ATOM   2522  C   ILE A 328      13.961  -5.535  14.203  1.00 96.31           C  
ATOM   2523  CB  ILE A 328      12.797  -5.328  11.977  1.00 96.31           C  
ATOM   2524  O   ILE A 328      13.688  -6.379  15.055  1.00 96.31           O  
ATOM   2525  CG1 ILE A 328      11.648  -4.656  11.219  1.00 96.31           C  
ATOM   2526  CG2 ILE A 328      12.664  -6.852  11.938  1.00 96.31           C  
ATOM   2527  CD1 ILE A 328      11.703  -4.852   9.711  1.00 96.31           C  
ATOM   2528  N   GLN A 329      15.188  -5.176  13.984  1.00 94.50           N  
ATOM   2529  CA  GLN A 329      16.328  -5.816  14.625  1.00 94.50           C  
ATOM   2530  C   GLN A 329      16.359  -5.535  16.125  1.00 94.50           C  
ATOM   2531  CB  GLN A 329      17.641  -5.344  13.977  1.00 94.50           C  
ATOM   2532  O   GLN A 329      16.844  -6.352  16.906  1.00 94.50           O  
ATOM   2533  CG  GLN A 329      17.875  -5.910  12.586  1.00 94.50           C  
ATOM   2534  CD  GLN A 329      19.141  -5.383  11.945  1.00 94.50           C  
ATOM   2535  NE2 GLN A 329      19.750  -6.188  11.078  1.00 94.50           N  
ATOM   2536  OE1 GLN A 329      19.562  -4.258  12.219  1.00 94.50           O  
ATOM   2537  N   GLY A 330      15.773  -4.406  16.391  1.00 94.62           N  
ATOM   2538  CA  GLY A 330      15.742  -4.008  17.781  1.00 94.62           C  
ATOM   2539  C   GLY A 330      14.602  -4.637  18.562  1.00 94.62           C  
ATOM   2540  O   GLY A 330      14.453  -4.391  19.766  1.00 94.62           O  
ATOM   2541  N   GLY A 331      13.750  -5.426  17.906  1.00 93.88           N  
ATOM   2542  CA  GLY A 331      12.617  -6.070  18.562  1.00 93.88           C  
ATOM   2543  C   GLY A 331      11.547  -5.094  19.000  1.00 93.88           C  
ATOM   2544  O   GLY A 331      10.883  -5.312  20.016  1.00 93.88           O  
ATOM   2545  N   LEU A 332      11.406  -3.971  18.312  1.00 95.25           N  
ATOM   2546  CA  LEU A 332      10.484  -2.914  18.703  1.00 95.25           C  
ATOM   2547  C   LEU A 332       9.203  -2.965  17.875  1.00 95.25           C  
ATOM   2548  CB  LEU A 332      11.141  -1.541  18.562  1.00 95.25           C  
ATOM   2549  O   LEU A 332       8.406  -2.021  17.891  1.00 95.25           O  
ATOM   2550  CG  LEU A 332      12.414  -1.312  19.391  1.00 95.25           C  
ATOM   2551  CD1 LEU A 332      13.070   0.004  19.000  1.00 95.25           C  
ATOM   2552  CD2 LEU A 332      12.094  -1.327  20.891  1.00 95.25           C  
ATOM   2553  N   THR A 333       9.008  -4.059  17.109  1.00 96.38           N  
ATOM   2554  CA  THR A 333       7.836  -4.191  16.250  1.00 96.38           C  
ATOM   2555  C   THR A 333       6.605  -4.555  17.078  1.00 96.38           C  
ATOM   2556  CB  THR A 333       8.055  -5.250  15.164  1.00 96.38           C  
ATOM   2557  O   THR A 333       6.727  -5.043  18.203  1.00 96.38           O  
ATOM   2558  CG2 THR A 333       9.289  -4.918  14.320  1.00 96.38           C  
ATOM   2559  OG1 THR A 333       8.242  -6.531  15.773  1.00 96.38           O  
ATOM   2560  N   ASN A 334       5.402  -4.223  16.484  1.00 96.69           N  
ATOM   2561  CA  ASN A 334       4.180  -4.848  16.984  1.00 96.69           C  
ATOM   2562  C   ASN A 334       4.105  -6.320  16.594  1.00 96.69           C  
ATOM   2563  CB  ASN A 334       2.947  -4.098  16.469  1.00 96.69           C  
ATOM   2564  O   ASN A 334       4.086  -6.652  15.406  1.00 96.69           O  
ATOM   2565  CG  ASN A 334       2.902  -2.656  16.938  1.00 96.69           C  
ATOM   2566  ND2 ASN A 334       3.148  -1.729  16.016  1.00 96.69           N  
ATOM   2567  OD1 ASN A 334       2.652  -2.379  18.109  1.00 96.69           O  
ATOM   2568  N   PRO A 335       4.129  -7.227  17.547  1.00 94.94           N  
ATOM   2569  CA  PRO A 335       4.301  -8.656  17.266  1.00 94.94           C  
ATOM   2570  C   PRO A 335       3.012  -9.320  16.797  1.00 94.94           C  
ATOM   2571  CB  PRO A 335       4.754  -9.219  18.609  1.00 94.94           C  
ATOM   2572  O   PRO A 335       2.305  -9.938  17.594  1.00 94.94           O  
ATOM   2573  CG  PRO A 335       4.082  -8.359  19.625  1.00 94.94           C  
ATOM   2574  CD  PRO A 335       3.977  -6.969  19.094  1.00 94.94           C  
ATOM   2575  N   VAL A 336       2.684  -9.227  15.531  1.00 98.31           N  
ATOM   2576  CA  VAL A 336       1.490  -9.875  15.000  1.00 98.31           C  
ATOM   2577  C   VAL A 336       1.865 -10.766  13.820  1.00 98.31           C  
ATOM   2578  CB  VAL A 336       0.422  -8.844  14.578  1.00 98.31           C  
ATOM   2579  O   VAL A 336       2.877 -10.523  13.148  1.00 98.31           O  
ATOM   2580  CG1 VAL A 336      -0.027  -8.000  15.773  1.00 98.31           C  
ATOM   2581  CG2 VAL A 336       0.963  -7.945  13.461  1.00 98.31           C  
ATOM   2582  N   PRO A 337       1.066 -11.859  13.562  1.00 98.62           N  
ATOM   2583  CA  PRO A 337       1.302 -12.680  12.367  1.00 98.62           C  
ATOM   2584  C   PRO A 337       1.293 -11.859  11.078  1.00 98.62           C  
ATOM   2585  CB  PRO A 337       0.141 -13.672  12.391  1.00 98.62           C  
ATOM   2586  O   PRO A 337       0.496 -10.922  10.945  1.00 98.62           O  
ATOM   2587  CG  PRO A 337      -0.263 -13.758  13.828  1.00 98.62           C  
ATOM   2588  CD  PRO A 337      -0.107 -12.398  14.445  1.00 98.62           C  
ATOM   2589  N   LEU A 338       2.182 -12.258  10.125  1.00 98.81           N  
ATOM   2590  CA  LEU A 338       2.383 -11.500   8.898  1.00 98.81           C  
ATOM   2591  C   LEU A 338       2.279 -12.406   7.672  1.00 98.81           C  
ATOM   2592  CB  LEU A 338       3.746 -10.797   8.914  1.00 98.81           C  
ATOM   2593  O   LEU A 338       2.891 -13.477   7.637  1.00 98.81           O  
ATOM   2594  CG  LEU A 338       4.207 -10.180   7.594  1.00 98.81           C  
ATOM   2595  CD1 LEU A 338       3.283  -9.031   7.199  1.00 98.81           C  
ATOM   2596  CD2 LEU A 338       5.648  -9.695   7.703  1.00 98.81           C  
ATOM   2597  N   ILE A 339       1.426 -11.977   6.723  1.00 98.88           N  
ATOM   2598  CA  ILE A 339       1.499 -12.484   5.355  1.00 98.88           C  
ATOM   2599  C   ILE A 339       2.162 -11.445   4.457  1.00 98.88           C  
ATOM   2600  CB  ILE A 339       0.099 -12.852   4.812  1.00 98.88           C  
ATOM   2601  O   ILE A 339       1.790 -10.273   4.477  1.00 98.88           O  
ATOM   2602  CG1 ILE A 339      -0.500 -14.008   5.617  1.00 98.88           C  
ATOM   2603  CG2 ILE A 339       0.172 -13.195   3.324  1.00 98.88           C  
ATOM   2604  CD1 ILE A 339      -1.920 -14.375   5.211  1.00 98.88           C  
ATOM   2605  N   THR A 340       3.146 -11.859   3.730  1.00 98.75           N  
ATOM   2606  CA  THR A 340       3.734 -11.016   2.695  1.00 98.75           C  
ATOM   2607  C   THR A 340       3.986 -11.820   1.423  1.00 98.75           C  
ATOM   2608  CB  THR A 340       5.051 -10.375   3.174  1.00 98.75           C  
ATOM   2609  O   THR A 340       4.152 -13.039   1.476  1.00 98.75           O  
ATOM   2610  CG2 THR A 340       6.148 -11.430   3.318  1.00 98.75           C  
ATOM   2611  OG1 THR A 340       5.473  -9.391   2.223  1.00 98.75           O  
ATOM   2612  N   GLY A 341       3.889 -11.109   0.269  1.00 98.50           N  
ATOM   2613  CA  GLY A 341       4.090 -11.805  -0.991  1.00 98.50           C  
ATOM   2614  C   GLY A 341       4.152 -10.875  -2.186  1.00 98.50           C  
ATOM   2615  O   GLY A 341       4.008  -9.656  -2.041  1.00 98.50           O  
ATOM   2616  N   ILE A 342       4.438 -11.500  -3.305  1.00 98.81           N  
ATOM   2617  CA  ILE A 342       4.496 -10.758  -4.559  1.00 98.81           C  
ATOM   2618  C   ILE A 342       3.758 -11.531  -5.648  1.00 98.81           C  
ATOM   2619  CB  ILE A 342       5.953 -10.484  -4.988  1.00 98.81           C  
ATOM   2620  O   ILE A 342       3.334 -12.672  -5.434  1.00 98.81           O  
ATOM   2621  CG1 ILE A 342       6.684 -11.805  -5.266  1.00 98.81           C  
ATOM   2622  CG2 ILE A 342       6.688  -9.672  -3.922  1.00 98.81           C  
ATOM   2623  CD1 ILE A 342       8.062 -11.633  -5.879  1.00 98.81           C  
ATOM   2624  N   THR A 343       3.551 -10.836  -6.770  1.00 98.81           N  
ATOM   2625  CA  THR A 343       3.098 -11.523  -7.973  1.00 98.81           C  
ATOM   2626  C   THR A 343       4.285 -12.016  -8.797  1.00 98.81           C  
ATOM   2627  CB  THR A 343       2.213 -10.609  -8.836  1.00 98.81           C  
ATOM   2628  O   THR A 343       5.406 -11.523  -8.633  1.00 98.81           O  
ATOM   2629  CG2 THR A 343       1.045 -10.047  -8.031  1.00 98.81           C  
ATOM   2630  OG1 THR A 343       3.002  -9.516  -9.328  1.00 98.81           O  
ATOM   2631  N   LYS A 344       4.051 -13.008  -9.648  1.00 98.44           N  
ATOM   2632  CA  LYS A 344       5.133 -13.656 -10.383  1.00 98.44           C  
ATOM   2633  C   LYS A 344       5.918 -12.648 -11.211  1.00 98.44           C  
ATOM   2634  CB  LYS A 344       4.586 -14.766 -11.281  1.00 98.44           C  
ATOM   2635  O   LYS A 344       7.148 -12.688 -11.250  1.00 98.44           O  
ATOM   2636  CG  LYS A 344       5.660 -15.578 -11.984  1.00 98.44           C  
ATOM   2637  CD  LYS A 344       5.055 -16.719 -12.805  1.00 98.44           C  
ATOM   2638  CE  LYS A 344       6.125 -17.500 -13.547  1.00 98.44           C  
ATOM   2639  NZ  LYS A 344       5.531 -18.547 -14.430  1.00 98.44           N  
ATOM   2640  N   GLU A 345       5.281 -11.695 -11.875  1.00 98.62           N  
ATOM   2641  CA  GLU A 345       5.922 -10.680 -12.703  1.00 98.62           C  
ATOM   2642  C   GLU A 345       5.512  -9.273 -12.273  1.00 98.62           C  
ATOM   2643  CB  GLU A 345       5.574 -10.898 -14.180  1.00 98.62           C  
ATOM   2644  O   GLU A 345       5.168  -8.438 -13.109  1.00 98.62           O  
ATOM   2645  CG  GLU A 345       6.180 -12.164 -14.773  1.00 98.62           C  
ATOM   2646  CD  GLU A 345       5.387 -13.422 -14.453  1.00 98.62           C  
ATOM   2647  OE1 GLU A 345       5.965 -14.531 -14.484  1.00 98.62           O  
ATOM   2648  OE2 GLU A 345       4.172 -13.289 -14.172  1.00 98.62           O  
ATOM   2649  N   ASP A 346       5.617  -8.930 -10.961  1.00 98.69           N  
ATOM   2650  CA  ASP A 346       5.270  -7.637 -10.383  1.00 98.69           C  
ATOM   2651  C   ASP A 346       5.875  -6.492 -11.195  1.00 98.69           C  
ATOM   2652  CB  ASP A 346       5.742  -7.559  -8.930  1.00 98.69           C  
ATOM   2653  O   ASP A 346       5.254  -5.438 -11.344  1.00 98.69           O  
ATOM   2654  CG  ASP A 346       4.621  -7.781  -7.930  1.00 98.69           C  
ATOM   2655  OD1 ASP A 346       3.600  -7.059  -7.988  1.00 98.69           O  
ATOM   2656  OD2 ASP A 346       4.758  -8.680  -7.074  1.00 98.69           O  
ATOM   2657  N   GLY A 347       7.066  -6.762 -11.727  1.00 98.31           N  
ATOM   2658  CA  GLY A 347       7.824  -5.730 -12.414  1.00 98.31           C  
ATOM   2659  C   GLY A 347       7.230  -5.344 -13.750  1.00 98.31           C  
ATOM   2660  O   GLY A 347       7.648  -4.355 -14.359  1.00 98.31           O  
ATOM   2661  N   ALA A 348       6.258  -6.129 -14.156  1.00 98.44           N  
ATOM   2662  CA  ALA A 348       5.609  -5.777 -15.422  1.00 98.44           C  
ATOM   2663  C   ALA A 348       4.996  -4.383 -15.352  1.00 98.44           C  
ATOM   2664  CB  ALA A 348       4.535  -6.809 -15.766  1.00 98.44           C  
ATOM   2665  O   ALA A 348       4.770  -3.746 -16.375  1.00 98.44           O  
ATOM   2666  N   LEU A 349       4.793  -3.941 -14.141  1.00 97.94           N  
ATOM   2667  CA  LEU A 349       4.273  -2.596 -13.914  1.00 97.94           C  
ATOM   2668  C   LEU A 349       5.109  -1.559 -14.656  1.00 97.94           C  
ATOM   2669  CB  LEU A 349       4.250  -2.277 -12.414  1.00 97.94           C  
ATOM   2670  O   LEU A 349       4.562  -0.704 -15.359  1.00 97.94           O  
ATOM   2671  CG  LEU A 349       4.008  -0.814 -12.039  1.00 97.94           C  
ATOM   2672  CD1 LEU A 349       2.607  -0.384 -12.461  1.00 97.94           C  
ATOM   2673  CD2 LEU A 349       4.207  -0.608 -10.539  1.00 97.94           C  
ATOM   2674  N   ARG A 350       6.379  -1.648 -14.578  1.00 97.44           N  
ATOM   2675  CA  ARG A 350       7.254  -0.652 -15.188  1.00 97.44           C  
ATOM   2676  C   ARG A 350       7.820  -1.157 -16.516  1.00 97.44           C  
ATOM   2677  CB  ARG A 350       8.398  -0.284 -14.242  1.00 97.44           C  
ATOM   2678  O   ARG A 350       7.934  -0.396 -17.469  1.00 97.44           O  
ATOM   2679  CG  ARG A 350       9.344   0.764 -14.797  1.00 97.44           C  
ATOM   2680  CD  ARG A 350       8.617   2.049 -15.156  1.00 97.44           C  
ATOM   2681  NE  ARG A 350       9.484   2.969 -15.891  1.00 97.44           N  
ATOM   2682  NH1 ARG A 350       7.762   4.059 -16.969  1.00 97.44           N  
ATOM   2683  NH2 ARG A 350       9.930   4.688 -17.344  1.00 97.44           N  
ATOM   2684  CZ  ARG A 350       9.055   3.902 -16.734  1.00 97.44           C  
ATOM   2685  N   ALA A 351       8.156  -2.387 -16.594  1.00 97.69           N  
ATOM   2686  CA  ALA A 351       8.742  -2.947 -17.812  1.00 97.69           C  
ATOM   2687  C   ALA A 351       7.824  -2.754 -19.016  1.00 97.69           C  
ATOM   2688  CB  ALA A 351       9.055  -4.430 -17.609  1.00 97.69           C  
ATOM   2689  O   ALA A 351       8.266  -2.340 -20.078  1.00 97.69           O  
ATOM   2690  N   ALA A 352       6.562  -3.039 -18.812  1.00 96.44           N  
ATOM   2691  CA  ALA A 352       5.594  -2.893 -19.906  1.00 96.44           C  
ATOM   2692  C   ALA A 352       5.520  -1.445 -20.375  1.00 96.44           C  
ATOM   2693  CB  ALA A 352       4.219  -3.375 -19.453  1.00 96.44           C  
ATOM   2694  O   ALA A 352       5.441  -1.185 -21.578  1.00 96.44           O  
ATOM   2695  N   ALA A 353       5.582  -0.530 -19.453  1.00 95.75           N  
ATOM   2696  CA  ALA A 353       5.516   0.892 -19.781  1.00 95.75           C  
ATOM   2697  C   ALA A 353       6.703   1.312 -20.641  1.00 95.75           C  
ATOM   2698  CB  ALA A 353       5.453   1.732 -18.516  1.00 95.75           C  
ATOM   2699  O   ALA A 353       6.566   2.141 -21.547  1.00 95.75           O  
ATOM   2700  N   ILE A 354       7.820   0.728 -20.438  1.00 96.56           N  
ATOM   2701  CA  ILE A 354       9.047   1.064 -21.156  1.00 96.56           C  
ATOM   2702  C   ILE A 354       9.070   0.356 -22.516  1.00 96.56           C  
ATOM   2703  CB  ILE A 354      10.305   0.688 -20.344  1.00 96.56           C  
ATOM   2704  O   ILE A 354       9.320   0.982 -23.547  1.00 96.56           O  
ATOM   2705  CG1 ILE A 354      10.430   1.602 -19.109  1.00 96.56           C  
ATOM   2706  CG2 ILE A 354      11.562   0.757 -21.203  1.00 96.56           C  
ATOM   2707  CD1 ILE A 354      11.445   1.120 -18.094  1.00 96.56           C  
ATOM   2708  N   LEU A 355       8.750  -0.938 -22.516  1.00 95.19           N  
ATOM   2709  CA  LEU A 355       8.906  -1.783 -23.703  1.00 95.19           C  
ATOM   2710  C   LEU A 355       7.891  -1.416 -24.766  1.00 95.19           C  
ATOM   2711  CB  LEU A 355       8.766  -3.260 -23.328  1.00 95.19           C  
ATOM   2712  O   LEU A 355       8.117  -1.665 -25.953  1.00 95.19           O  
ATOM   2713  CG  LEU A 355       9.914  -3.875 -22.531  1.00 95.19           C  
ATOM   2714  CD1 LEU A 355       9.500  -5.227 -21.953  1.00 95.19           C  
ATOM   2715  CD2 LEU A 355      11.156  -4.020 -23.406  1.00 95.19           C  
ATOM   2716  N   ASN A 356       6.836  -0.794 -24.344  1.00 93.69           N  
ATOM   2717  CA  ASN A 356       5.785  -0.475 -25.297  1.00 93.69           C  
ATOM   2718  C   ASN A 356       5.930   0.950 -25.828  1.00 93.69           C  
ATOM   2719  CB  ASN A 356       4.402  -0.674 -24.672  1.00 93.69           C  
ATOM   2720  O   ASN A 356       5.086   1.418 -26.594  1.00 93.69           O  
ATOM   2721  CG  ASN A 356       3.314  -0.851 -25.719  1.00 93.69           C  
ATOM   2722  ND2 ASN A 356       2.191  -0.172 -25.516  1.00 93.69           N  
ATOM   2723  OD1 ASN A 356       3.482  -1.591 -26.688  1.00 93.69           O  
ATOM   2724  N   ARG A 357       7.035   1.622 -25.500  1.00 94.44           N  
ATOM   2725  CA  ARG A 357       7.398   2.939 -26.016  1.00 94.44           C  
ATOM   2726  C   ARG A 357       8.820   2.936 -26.578  1.00 94.44           C  
ATOM   2727  CB  ARG A 357       7.273   3.998 -24.922  1.00 94.44           C  
ATOM   2728  O   ARG A 357       9.789   2.832 -25.828  1.00 94.44           O  
ATOM   2729  CG  ARG A 357       5.840   4.270 -24.484  1.00 94.44           C  
ATOM   2730  CD  ARG A 357       5.105   5.148 -25.484  1.00 94.44           C  
ATOM   2731  NE  ARG A 357       5.797   6.418 -25.688  1.00 94.44           N  
ATOM   2732  NH1 ARG A 357       4.859   7.465 -23.859  1.00 94.44           N  
ATOM   2733  NH2 ARG A 357       6.336   8.594 -25.203  1.00 94.44           N  
ATOM   2734  CZ  ARG A 357       5.660   7.492 -24.922  1.00 94.44           C  
ATOM   2735  N   ALA A 358       8.898   3.162 -27.906  1.00 95.06           N  
ATOM   2736  CA  ALA A 358      10.156   3.057 -28.641  1.00 95.06           C  
ATOM   2737  C   ALA A 358      11.172   4.078 -28.125  1.00 95.06           C  
ATOM   2738  CB  ALA A 358       9.930   3.242 -30.125  1.00 95.06           C  
ATOM   2739  O   ALA A 358      12.359   3.773 -28.000  1.00 95.06           O  
ATOM   2740  N   ASP A 359      10.688   5.262 -27.781  1.00 97.00           N  
ATOM   2741  CA  ASP A 359      11.594   6.309 -27.328  1.00 97.00           C  
ATOM   2742  C   ASP A 359      12.219   5.934 -25.984  1.00 97.00           C  
ATOM   2743  CB  ASP A 359      10.859   7.645 -27.203  1.00 97.00           C  
ATOM   2744  O   ASP A 359      13.422   6.125 -25.781  1.00 97.00           O  
ATOM   2745  CG  ASP A 359       9.625   7.570 -26.328  1.00 97.00           C  
ATOM   2746  OD1 ASP A 359       8.875   6.574 -26.406  1.00 97.00           O  
ATOM   2747  OD2 ASP A 359       9.406   8.516 -25.531  1.00 97.00           O  
ATOM   2748  N   LEU A 360      11.414   5.316 -25.062  1.00 96.62           N  
ATOM   2749  CA  LEU A 360      11.922   4.953 -23.750  1.00 96.62           C  
ATOM   2750  C   LEU A 360      12.906   3.791 -23.844  1.00 96.62           C  
ATOM   2751  CB  LEU A 360      10.766   4.586 -22.812  1.00 96.62           C  
ATOM   2752  O   LEU A 360      13.938   3.791 -23.188  1.00 96.62           O  
ATOM   2753  CG  LEU A 360       9.820   5.723 -22.422  1.00 96.62           C  
ATOM   2754  CD1 LEU A 360       8.773   5.223 -21.438  1.00 96.62           C  
ATOM   2755  CD2 LEU A 360      10.609   6.891 -21.828  1.00 96.62           C  
ATOM   2756  N   LEU A 361      12.500   2.867 -24.656  1.00 95.00           N  
ATOM   2757  CA  LEU A 361      13.391   1.733 -24.844  1.00 95.00           C  
ATOM   2758  C   LEU A 361      14.719   2.186 -25.438  1.00 95.00           C  
ATOM   2759  CB  LEU A 361      12.742   0.683 -25.750  1.00 95.00           C  
ATOM   2760  O   LEU A 361      15.789   1.754 -24.984  1.00 95.00           O  
ATOM   2761  CG  LEU A 361      13.570  -0.578 -26.016  1.00 95.00           C  
ATOM   2762  CD1 LEU A 361      13.961  -1.249 -24.703  1.00 95.00           C  
ATOM   2763  CD2 LEU A 361      12.789  -1.542 -26.906  1.00 95.00           C  
ATOM   2764  N   SER A 362      14.672   3.086 -26.422  1.00 95.81           N  
ATOM   2765  CA  SER A 362      15.875   3.631 -27.031  1.00 95.81           C  
ATOM   2766  C   SER A 362      16.719   4.383 -26.000  1.00 95.81           C  
ATOM   2767  CB  SER A 362      15.523   4.559 -28.188  1.00 95.81           C  
ATOM   2768  O   SER A 362      17.938   4.227 -25.969  1.00 95.81           O  
ATOM   2769  OG  SER A 362      16.688   5.090 -28.797  1.00 95.81           O  
ATOM   2770  N   ASP A 363      16.109   5.176 -25.156  1.00 96.50           N  
ATOM   2771  CA  ASP A 363      16.812   5.906 -24.109  1.00 96.50           C  
ATOM   2772  C   ASP A 363      17.516   4.949 -23.156  1.00 96.50           C  
ATOM   2773  CB  ASP A 363      15.828   6.793 -23.328  1.00 96.50           C  
ATOM   2774  O   ASP A 363      18.672   5.176 -22.781  1.00 96.50           O  
ATOM   2775  CG  ASP A 363      15.383   8.008 -24.109  1.00 96.50           C  
ATOM   2776  OD1 ASP A 363      15.961   8.289 -25.188  1.00 96.50           O  
ATOM   2777  OD2 ASP A 363      14.445   8.703 -23.656  1.00 96.50           O  
ATOM   2778  N   LEU A 364      16.766   3.939 -22.797  1.00 94.44           N  
ATOM   2779  CA  LEU A 364      17.312   2.980 -21.844  1.00 94.44           C  
ATOM   2780  C   LEU A 364      18.547   2.299 -22.422  1.00 94.44           C  
ATOM   2781  CB  LEU A 364      16.266   1.932 -21.469  1.00 94.44           C  
ATOM   2782  O   LEU A 364      19.562   2.164 -21.734  1.00 94.44           O  
ATOM   2783  CG  LEU A 364      16.672   0.933 -20.375  1.00 94.44           C  
ATOM   2784  CD1 LEU A 364      16.938   1.658 -19.062  1.00 94.44           C  
ATOM   2785  CD2 LEU A 364      15.586  -0.129 -20.203  1.00 94.44           C  
ATOM   2786  N   ASN A 365      18.453   1.949 -23.656  1.00 92.06           N  
ATOM   2787  CA  ASN A 365      19.578   1.289 -24.312  1.00 92.06           C  
ATOM   2788  C   ASN A 365      20.766   2.230 -24.469  1.00 92.06           C  
ATOM   2789  CB  ASN A 365      19.156   0.736 -25.672  1.00 92.06           C  
ATOM   2790  O   ASN A 365      21.922   1.830 -24.266  1.00 92.06           O  
ATOM   2791  CG  ASN A 365      18.297  -0.509 -25.562  1.00 92.06           C  
ATOM   2792  ND2 ASN A 365      17.406  -0.699 -26.531  1.00 92.06           N  
ATOM   2793  OD1 ASN A 365      18.453  -1.292 -24.625  1.00 92.06           O  
ATOM   2794  N   ARG A 366      20.500   3.459 -24.734  1.00 94.31           N  
ATOM   2795  CA  ARG A 366      21.547   4.445 -25.016  1.00 94.31           C  
ATOM   2796  C   ARG A 366      22.172   4.961 -23.734  1.00 94.31           C  
ATOM   2797  CB  ARG A 366      20.969   5.613 -25.828  1.00 94.31           C  
ATOM   2798  O   ARG A 366      23.391   5.180 -23.672  1.00 94.31           O  
ATOM   2799  CG  ARG A 366      22.000   6.652 -26.234  1.00 94.31           C  
ATOM   2800  CD  ARG A 366      21.375   7.812 -26.984  1.00 94.31           C  
ATOM   2801  NE  ARG A 366      20.406   8.539 -26.156  1.00 94.31           N  
ATOM   2802  NH1 ARG A 366      18.734   8.562 -27.750  1.00 94.31           N  
ATOM   2803  NH2 ARG A 366      18.391   9.531 -25.703  1.00 94.31           N  
ATOM   2804  CZ  ARG A 366      19.188   8.875 -26.531  1.00 94.31           C  
ATOM   2805  N   ASP A 367      21.359   5.098 -22.672  1.00 95.31           N  
ATOM   2806  CA  ASP A 367      21.797   5.793 -21.469  1.00 95.31           C  
ATOM   2807  C   ASP A 367      21.516   4.961 -20.219  1.00 95.31           C  
ATOM   2808  CB  ASP A 367      21.125   7.160 -21.359  1.00 95.31           C  
ATOM   2809  O   ASP A 367      21.031   5.488 -19.203  1.00 95.31           O  
ATOM   2810  CG  ASP A 367      21.906   8.141 -20.500  1.00 95.31           C  
ATOM   2811  OD1 ASP A 367      23.062   7.840 -20.125  1.00 95.31           O  
ATOM   2812  OD2 ASP A 367      21.359   9.227 -20.203  1.00 95.31           O  
ATOM   2813  N   PHE A 368      21.812   3.672 -20.312  1.00 93.75           N  
ATOM   2814  CA  PHE A 368      21.516   2.695 -19.281  1.00 93.75           C  
ATOM   2815  C   PHE A 368      22.141   3.107 -17.953  1.00 93.75           C  
ATOM   2816  CB  PHE A 368      22.016   1.305 -19.688  1.00 93.75           C  
ATOM   2817  O   PHE A 368      21.484   3.080 -16.906  1.00 93.75           O  
ATOM   2818  CG  PHE A 368      21.625   0.219 -18.719  1.00 93.75           C  
ATOM   2819  CD1 PHE A 368      22.453  -0.091 -17.641  1.00 93.75           C  
ATOM   2820  CD2 PHE A 368      20.453  -0.494 -18.875  1.00 93.75           C  
ATOM   2821  CE1 PHE A 368      22.109  -1.097 -16.734  1.00 93.75           C  
ATOM   2822  CE2 PHE A 368      20.094  -1.500 -17.984  1.00 93.75           C  
ATOM   2823  CZ  PHE A 368      20.922  -1.800 -16.906  1.00 93.75           C  
ATOM   2824  N   ASP A 369      23.422   3.535 -17.922  1.00 95.38           N  
ATOM   2825  CA  ASP A 369      24.188   3.801 -16.703  1.00 95.38           C  
ATOM   2826  C   ASP A 369      23.625   5.004 -15.953  1.00 95.38           C  
ATOM   2827  CB  ASP A 369      25.656   4.035 -17.047  1.00 95.38           C  
ATOM   2828  O   ASP A 369      23.766   5.094 -14.727  1.00 95.38           O  
ATOM   2829  CG  ASP A 369      26.375   2.771 -17.500  1.00 95.38           C  
ATOM   2830  OD1 ASP A 369      25.828   1.663 -17.297  1.00 95.38           O  
ATOM   2831  OD2 ASP A 369      27.500   2.885 -18.031  1.00 95.38           O  
ATOM   2832  N   ARG A 370      22.969   5.840 -16.672  1.00 96.38           N  
ATOM   2833  CA  ARG A 370      22.375   7.016 -16.047  1.00 96.38           C  
ATOM   2834  C   ARG A 370      20.938   6.734 -15.609  1.00 96.38           C  
ATOM   2835  CB  ARG A 370      22.406   8.211 -17.000  1.00 96.38           C  
ATOM   2836  O   ARG A 370      20.531   7.133 -14.523  1.00 96.38           O  
ATOM   2837  CG  ARG A 370      21.891   9.500 -16.391  1.00 96.38           C  
ATOM   2838  CD  ARG A 370      21.828  10.633 -17.406  1.00 96.38           C  
ATOM   2839  NE  ARG A 370      20.750  10.422 -18.375  1.00 96.38           N  
ATOM   2840  NH1 ARG A 370      19.125  11.398 -17.062  1.00 96.38           N  
ATOM   2841  NH2 ARG A 370      18.594  10.562 -19.141  1.00 96.38           N  
ATOM   2842  CZ  ARG A 370      19.484  10.797 -18.188  1.00 96.38           C  
ATOM   2843  N   LEU A 371      20.172   5.980 -16.391  1.00 97.31           N  
ATOM   2844  CA  LEU A 371      18.719   5.867 -16.219  1.00 97.31           C  
ATOM   2845  C   LEU A 371      18.375   4.785 -15.203  1.00 97.31           C  
ATOM   2846  CB  LEU A 371      18.047   5.566 -17.547  1.00 97.31           C  
ATOM   2847  O   LEU A 371      17.438   4.934 -14.422  1.00 97.31           O  
ATOM   2848  CG  LEU A 371      18.016   6.699 -18.578  1.00 97.31           C  
ATOM   2849  CD1 LEU A 371      17.328   6.246 -19.859  1.00 97.31           C  
ATOM   2850  CD2 LEU A 371      17.328   7.934 -18.000  1.00 97.31           C  
ATOM   2851  N   ILE A 372      19.125   3.732 -15.094  1.00 97.00           N  
ATOM   2852  CA  ILE A 372      18.766   2.596 -14.250  1.00 97.00           C  
ATOM   2853  C   ILE A 372      18.891   2.992 -12.773  1.00 97.00           C  
ATOM   2854  CB  ILE A 372      19.672   1.372 -14.547  1.00 97.00           C  
ATOM   2855  O   ILE A 372      18.000   2.715 -11.977  1.00 97.00           O  
ATOM   2856  CG1 ILE A 372      19.312   0.771 -15.914  1.00 97.00           C  
ATOM   2857  CG2 ILE A 372      19.531   0.325 -13.438  1.00 97.00           C  
ATOM   2858  CD1 ILE A 372      17.844   0.355 -16.047  1.00 97.00           C  
ATOM   2859  N   PRO A 373      19.906   3.643 -12.359  1.00 97.44           N  
ATOM   2860  CA  PRO A 373      19.922   4.059 -10.961  1.00 97.44           C  
ATOM   2861  C   PRO A 373      18.734   4.953 -10.594  1.00 97.44           C  
ATOM   2862  CB  PRO A 373      21.250   4.824 -10.836  1.00 97.44           C  
ATOM   2863  O   PRO A 373      18.203   4.852  -9.484  1.00 97.44           O  
ATOM   2864  CG  PRO A 373      22.125   4.242 -11.891  1.00 97.44           C  
ATOM   2865  CD  PRO A 373      21.281   3.926 -13.094  1.00 97.44           C  
ATOM   2866  N   LEU A 374      18.422   5.848 -11.508  1.00 96.69           N  
ATOM   2867  CA  LEU A 374      17.281   6.723 -11.312  1.00 96.69           C  
ATOM   2868  C   LEU A 374      15.984   5.918 -11.250  1.00 96.69           C  
ATOM   2869  CB  LEU A 374      17.203   7.754 -12.445  1.00 96.69           C  
ATOM   2870  O   LEU A 374      15.195   6.086 -10.312  1.00 96.69           O  
ATOM   2871  CG  LEU A 374      15.922   8.602 -12.492  1.00 96.69           C  
ATOM   2872  CD1 LEU A 374      15.867   9.531 -11.289  1.00 96.69           C  
ATOM   2873  CD2 LEU A 374      15.867   9.398 -13.789  1.00 96.69           C  
ATOM   2874  N   SER A 375      15.820   5.051 -12.180  1.00 97.56           N  
ATOM   2875  CA  SER A 375      14.570   4.301 -12.305  1.00 97.56           C  
ATOM   2876  C   SER A 375      14.406   3.312 -11.156  1.00 97.56           C  
ATOM   2877  CB  SER A 375      14.531   3.555 -13.641  1.00 97.56           C  
ATOM   2878  O   SER A 375      13.297   3.137 -10.633  1.00 97.56           O  
ATOM   2879  OG  SER A 375      13.289   2.893 -13.805  1.00 97.56           O  
ATOM   2880  N   LEU A 376      15.492   2.693 -10.711  1.00 97.06           N  
ATOM   2881  CA  LEU A 376      15.430   1.698  -9.648  1.00 97.06           C  
ATOM   2882  C   LEU A 376      15.633   2.350  -8.281  1.00 97.06           C  
ATOM   2883  CB  LEU A 376      16.484   0.614  -9.867  1.00 97.06           C  
ATOM   2884  O   LEU A 376      15.594   1.671  -7.254  1.00 97.06           O  
ATOM   2885  CG  LEU A 376      16.344  -0.240 -11.125  1.00 97.06           C  
ATOM   2886  CD1 LEU A 376      17.391  -1.346 -11.148  1.00 97.06           C  
ATOM   2887  CD2 LEU A 376      14.938  -0.827 -11.211  1.00 97.06           C  
ATOM   2888  N   MET A 377      15.930   3.695  -8.258  1.00 95.44           N  
ATOM   2889  CA  MET A 377      15.922   4.578  -7.098  1.00 95.44           C  
ATOM   2890  C   MET A 377      17.047   4.223  -6.137  1.00 95.44           C  
ATOM   2891  CB  MET A 377      14.578   4.504  -6.371  1.00 95.44           C  
ATOM   2892  O   MET A 377      16.859   4.211  -4.922  1.00 95.44           O  
ATOM   2893  CG  MET A 377      13.391   4.891  -7.234  1.00 95.44           C  
ATOM   2894  SD  MET A 377      11.797   4.777  -6.332  1.00 95.44           S  
ATOM   2895  CE  MET A 377      11.922   6.246  -5.273  1.00 95.44           C  
ATOM   2896  N   TYR A 378      18.172   3.912  -6.738  1.00 94.75           N  
ATOM   2897  CA  TYR A 378      19.297   3.715  -5.844  1.00 94.75           C  
ATOM   2898  C   TYR A 378      20.375   4.762  -6.090  1.00 94.75           C  
ATOM   2899  CB  TYR A 378      19.891   2.311  -6.020  1.00 94.75           C  
ATOM   2900  O   TYR A 378      21.516   4.613  -5.629  1.00 94.75           O  
ATOM   2901  CG  TYR A 378      20.312   2.004  -7.438  1.00 94.75           C  
ATOM   2902  CD1 TYR A 378      19.484   1.250  -8.281  1.00 94.75           C  
ATOM   2903  CD2 TYR A 378      21.516   2.465  -7.938  1.00 94.75           C  
ATOM   2904  CE1 TYR A 378      19.875   0.962  -9.586  1.00 94.75           C  
ATOM   2905  CE2 TYR A 378      21.922   2.184  -9.242  1.00 94.75           C  
ATOM   2906  OH  TYR A 378      21.469   1.152 -11.344  1.00 94.75           O  
ATOM   2907  CZ  TYR A 378      21.094   1.434 -10.055  1.00 94.75           C  
ATOM   2908  N   ASP A 379      20.109   5.836  -6.891  1.00 93.88           N  
ATOM   2909  CA  ASP A 379      21.078   6.879  -7.227  1.00 93.88           C  
ATOM   2910  C   ASP A 379      21.500   7.652  -5.980  1.00 93.88           C  
ATOM   2911  CB  ASP A 379      20.500   7.836  -8.266  1.00 93.88           C  
ATOM   2912  O   ASP A 379      22.625   8.164  -5.914  1.00 93.88           O  
ATOM   2913  CG  ASP A 379      19.188   8.461  -7.828  1.00 93.88           C  
ATOM   2914  OD1 ASP A 379      18.297   7.730  -7.320  1.00 93.88           O  
ATOM   2915  OD2 ASP A 379      19.016   9.688  -7.996  1.00 93.88           O  
ATOM   2916  N   LYS A 380      20.625   7.582  -4.930  1.00 91.44           N  
ATOM   2917  CA  LYS A 380      20.938   8.336  -3.721  1.00 91.44           C  
ATOM   2918  C   LYS A 380      21.250   7.402  -2.557  1.00 91.44           C  
ATOM   2919  CB  LYS A 380      19.781   9.266  -3.346  1.00 91.44           C  
ATOM   2920  O   LYS A 380      21.562   7.859  -1.453  1.00 91.44           O  
ATOM   2921  CG  LYS A 380      19.516  10.367  -4.359  1.00 91.44           C  
ATOM   2922  CD  LYS A 380      18.484  11.367  -3.850  1.00 91.44           C  
ATOM   2923  CE  LYS A 380      18.281  12.508  -4.836  1.00 91.44           C  
ATOM   2924  NZ  LYS A 380      17.250  13.477  -4.348  1.00 91.44           N  
ATOM   2925  N   THR A 381      21.125   6.133  -2.803  1.00 90.88           N  
ATOM   2926  CA  THR A 381      21.281   5.246  -1.657  1.00 90.88           C  
ATOM   2927  C   THR A 381      22.484   4.332  -1.838  1.00 90.88           C  
ATOM   2928  CB  THR A 381      20.016   4.391  -1.438  1.00 90.88           C  
ATOM   2929  O   THR A 381      23.062   3.852  -0.858  1.00 90.88           O  
ATOM   2930  CG2 THR A 381      18.828   5.258  -1.022  1.00 90.88           C  
ATOM   2931  OG1 THR A 381      19.688   3.711  -2.656  1.00 90.88           O  
ATOM   2932  N   ALA A 382      22.875   4.094  -3.002  1.00 93.00           N  
ATOM   2933  CA  ALA A 382      24.016   3.209  -3.252  1.00 93.00           C  
ATOM   2934  C   ALA A 382      25.328   3.910  -2.939  1.00 93.00           C  
ATOM   2935  CB  ALA A 382      24.000   2.725  -4.699  1.00 93.00           C  
ATOM   2936  O   ALA A 382      25.516   5.082  -3.275  1.00 93.00           O  
ATOM   2937  N   ARG A 383      26.266   3.225  -2.350  1.00 90.81           N  
ATOM   2938  CA  ARG A 383      27.594   3.748  -2.045  1.00 90.81           C  
ATOM   2939  C   ARG A 383      28.422   3.949  -3.318  1.00 90.81           C  
ATOM   2940  CB  ARG A 383      28.344   2.812  -1.091  1.00 90.81           C  
ATOM   2941  O   ARG A 383      29.141   4.941  -3.453  1.00 90.81           O  
ATOM   2942  CG  ARG A 383      27.828   2.852   0.338  1.00 90.81           C  
ATOM   2943  CD  ARG A 383      28.703   2.035   1.278  1.00 90.81           C  
ATOM   2944  NE  ARG A 383      28.547   0.601   1.055  1.00 90.81           N  
ATOM   2945  NH1 ARG A 383      30.234  -0.024   2.504  1.00 90.81           N  
ATOM   2946  NH2 ARG A 383      29.031  -1.619   1.367  1.00 90.81           N  
ATOM   2947  CZ  ARG A 383      29.266  -0.344   1.643  1.00 90.81           C  
ATOM   2948  N   ASN A 384      28.375   2.920  -4.199  1.00 94.62           N  
ATOM   2949  CA  ASN A 384      29.016   2.941  -5.504  1.00 94.62           C  
ATOM   2950  C   ASN A 384      28.031   2.641  -6.625  1.00 94.62           C  
ATOM   2951  CB  ASN A 384      30.188   1.948  -5.547  1.00 94.62           C  
ATOM   2952  O   ASN A 384      27.781   1.478  -6.945  1.00 94.62           O  
ATOM   2953  CG  ASN A 384      31.031   2.094  -6.793  1.00 94.62           C  
ATOM   2954  ND2 ASN A 384      32.312   1.745  -6.684  1.00 94.62           N  
ATOM   2955  OD1 ASN A 384      30.547   2.520  -7.844  1.00 94.62           O  
ATOM   2956  N   VAL A 385      27.484   3.711  -7.219  1.00 96.38           N  
ATOM   2957  CA  VAL A 385      26.406   3.600  -8.203  1.00 96.38           C  
ATOM   2958  C   VAL A 385      26.922   2.887  -9.453  1.00 96.38           C  
ATOM   2959  CB  VAL A 385      25.828   4.984  -8.578  1.00 96.38           C  
ATOM   2960  O   VAL A 385      26.250   2.006  -9.992  1.00 96.38           O  
ATOM   2961  CG1 VAL A 385      24.906   4.879  -9.781  1.00 96.38           C  
ATOM   2962  CG2 VAL A 385      25.109   5.602  -7.383  1.00 96.38           C  
ATOM   2963  N   ALA A 386      28.078   3.193  -9.836  1.00 97.00           N  
ATOM   2964  CA  ALA A 386      28.656   2.625 -11.047  1.00 97.00           C  
ATOM   2965  C   ALA A 386      28.828   1.115 -10.914  1.00 97.00           C  
ATOM   2966  CB  ALA A 386      29.984   3.289 -11.359  1.00 97.00           C  
ATOM   2967  O   ALA A 386      28.531   0.363 -11.844  1.00 97.00           O  
ATOM   2968  N   ASN A 387      29.344   0.699  -9.766  1.00 96.88           N  
ATOM   2969  CA  ASN A 387      29.547  -0.725  -9.523  1.00 96.88           C  
ATOM   2970  C   ASN A 387      28.234  -1.486  -9.484  1.00 96.88           C  
ATOM   2971  CB  ASN A 387      30.328  -0.941  -8.219  1.00 96.88           C  
ATOM   2972  O   ASN A 387      28.109  -2.551 -10.094  1.00 96.88           O  
ATOM   2973  CG  ASN A 387      30.641  -2.402  -7.957  1.00 96.88           C  
ATOM   2974  ND2 ASN A 387      30.250  -2.893  -6.785  1.00 96.88           N  
ATOM   2975  OD1 ASN A 387      31.219  -3.086  -8.805  1.00 96.88           O  
ATOM   2976  N   VAL A 388      27.281  -0.994  -8.766  1.00 97.06           N  
ATOM   2977  CA  VAL A 388      25.969  -1.615  -8.672  1.00 97.06           C  
ATOM   2978  C   VAL A 388      25.344  -1.730 -10.062  1.00 97.06           C  
ATOM   2979  CB  VAL A 388      25.031  -0.820  -7.734  1.00 97.06           C  
ATOM   2980  O   VAL A 388      24.844  -2.793 -10.445  1.00 97.06           O  
ATOM   2981  CG1 VAL A 388      23.594  -1.347  -7.832  1.00 97.06           C  
ATOM   2982  CG2 VAL A 388      25.531  -0.887  -6.293  1.00 97.06           C  
ATOM   2983  N   THR A 389      25.438  -0.655 -10.836  1.00 96.94           N  
ATOM   2984  CA  THR A 389      24.859  -0.621 -12.180  1.00 96.94           C  
ATOM   2985  C   THR A 389      25.531  -1.646 -13.086  1.00 96.94           C  
ATOM   2986  CB  THR A 389      24.969   0.781 -12.805  1.00 96.94           C  
ATOM   2987  O   THR A 389      24.859  -2.354 -13.836  1.00 96.94           O  
ATOM   2988  CG2 THR A 389      24.375   0.814 -14.203  1.00 96.94           C  
ATOM   2989  OG1 THR A 389      24.281   1.729 -11.977  1.00 96.94           O  
ATOM   2990  N   ALA A 390      26.828  -1.751 -13.008  1.00 95.94           N  
ATOM   2991  CA  ALA A 390      27.578  -2.709 -13.812  1.00 95.94           C  
ATOM   2992  C   ALA A 390      27.188  -4.145 -13.477  1.00 95.94           C  
ATOM   2993  CB  ALA A 390      29.078  -2.512 -13.617  1.00 95.94           C  
ATOM   2994  O   ALA A 390      27.031  -4.980 -14.367  1.00 95.94           O  
ATOM   2995  N   ARG A 391      27.000  -4.410 -12.281  1.00 96.75           N  
ATOM   2996  CA  ARG A 391      26.641  -5.750 -11.836  1.00 96.75           C  
ATOM   2997  C   ARG A 391      25.219  -6.105 -12.266  1.00 96.75           C  
ATOM   2998  CB  ARG A 391      26.766  -5.863 -10.312  1.00 96.75           C  
ATOM   2999  O   ARG A 391      24.953  -7.242 -12.664  1.00 96.75           O  
ATOM   3000  CG  ARG A 391      28.203  -5.844  -9.812  1.00 96.75           C  
ATOM   3001  CD  ARG A 391      28.281  -6.086  -8.312  1.00 96.75           C  
ATOM   3002  NE  ARG A 391      27.891  -7.445  -7.965  1.00 96.75           N  
ATOM   3003  NH1 ARG A 391      28.000  -7.113  -5.680  1.00 96.75           N  
ATOM   3004  NH2 ARG A 391      27.391  -9.164  -6.516  1.00 96.75           N  
ATOM   3005  CZ  ARG A 391      27.766  -7.902  -6.719  1.00 96.75           C  
ATOM   3006  N   ILE A 392      24.344  -5.145 -12.188  1.00 96.88           N  
ATOM   3007  CA  ILE A 392      22.969  -5.352 -12.625  1.00 96.88           C  
ATOM   3008  C   ILE A 392      22.938  -5.637 -14.125  1.00 96.88           C  
ATOM   3009  CB  ILE A 392      22.078  -4.129 -12.305  1.00 96.88           C  
ATOM   3010  O   ILE A 392      22.266  -6.566 -14.578  1.00 96.88           O  
ATOM   3011  CG1 ILE A 392      21.781  -4.070 -10.797  1.00 96.88           C  
ATOM   3012  CG2 ILE A 392      20.781  -4.176 -13.117  1.00 96.88           C  
ATOM   3013  CD1 ILE A 392      21.109  -2.779 -10.352  1.00 96.88           C  
ATOM   3014  N   ARG A 393      23.625  -4.816 -14.797  1.00 95.25           N  
ATOM   3015  CA  ARG A 393      23.688  -4.996 -16.234  1.00 95.25           C  
ATOM   3016  C   ARG A 393      24.203  -6.387 -16.594  1.00 95.25           C  
ATOM   3017  CB  ARG A 393      24.578  -3.930 -16.891  1.00 95.25           C  
ATOM   3018  O   ARG A 393      23.625  -7.066 -17.453  1.00 95.25           O  
ATOM   3019  CG  ARG A 393      24.562  -3.955 -18.406  1.00 95.25           C  
ATOM   3020  CD  ARG A 393      25.484  -2.885 -18.984  1.00 95.25           C  
ATOM   3021  NE  ARG A 393      24.922  -1.547 -18.812  1.00 95.25           N  
ATOM   3022  NH1 ARG A 393      24.375  -1.250 -21.031  1.00 95.25           N  
ATOM   3023  NH2 ARG A 393      23.938   0.404 -19.516  1.00 95.25           N  
ATOM   3024  CZ  ARG A 393      24.406  -0.800 -19.781  1.00 95.25           C  
ATOM   3025  N   LYS A 394      25.281  -6.812 -15.969  1.00 95.44           N  
ATOM   3026  CA  LYS A 394      25.875  -8.117 -16.219  1.00 95.44           C  
ATOM   3027  C   LYS A 394      24.922  -9.250 -15.875  1.00 95.44           C  
ATOM   3028  CB  LYS A 394      27.172  -8.273 -15.422  1.00 95.44           C  
ATOM   3029  O   LYS A 394      24.781 -10.203 -16.641  1.00 95.44           O  
ATOM   3030  CG  LYS A 394      27.906  -9.578 -15.688  1.00 95.44           C  
ATOM   3031  CD  LYS A 394      29.203  -9.656 -14.891  1.00 95.44           C  
ATOM   3032  CE  LYS A 394      29.922 -10.984 -15.117  1.00 95.44           C  
ATOM   3033  NZ  LYS A 394      31.203 -11.062 -14.344  1.00 95.44           N  
ATOM   3034  N   PHE A 395      24.203  -9.148 -14.844  1.00 96.19           N  
ATOM   3035  CA  PHE A 395      23.344 -10.211 -14.328  1.00 96.19           C  
ATOM   3036  C   PHE A 395      22.094 -10.359 -15.195  1.00 96.19           C  
ATOM   3037  CB  PHE A 395      22.938  -9.914 -12.883  1.00 96.19           C  
ATOM   3038  O   PHE A 395      21.703 -11.477 -15.523  1.00 96.19           O  
ATOM   3039  CG  PHE A 395      22.172 -11.031 -12.227  1.00 96.19           C  
ATOM   3040  CD1 PHE A 395      20.781 -10.984 -12.148  1.00 96.19           C  
ATOM   3041  CD2 PHE A 395      22.844 -12.125 -11.688  1.00 96.19           C  
ATOM   3042  CE1 PHE A 395      20.078 -12.023 -11.547  1.00 96.19           C  
ATOM   3043  CE2 PHE A 395      22.125 -13.164 -11.086  1.00 96.19           C  
ATOM   3044  CZ  PHE A 395      20.750 -13.109 -11.016  1.00 96.19           C  
ATOM   3045  N   TYR A 396      21.500  -9.297 -15.734  1.00 96.38           N  
ATOM   3046  CA  TYR A 396      20.188  -9.383 -16.375  1.00 96.38           C  
ATOM   3047  C   TYR A 396      20.312  -9.305 -17.891  1.00 96.38           C  
ATOM   3048  CB  TYR A 396      19.266  -8.266 -15.867  1.00 96.38           C  
ATOM   3049  O   TYR A 396      19.484  -9.859 -18.609  1.00 96.38           O  
ATOM   3050  CG  TYR A 396      18.703  -8.516 -14.484  1.00 96.38           C  
ATOM   3051  CD1 TYR A 396      17.609  -9.359 -14.305  1.00 96.38           C  
ATOM   3052  CD2 TYR A 396      19.266  -7.914 -13.367  1.00 96.38           C  
ATOM   3053  CE1 TYR A 396      17.094  -9.586 -13.031  1.00 96.38           C  
ATOM   3054  CE2 TYR A 396      18.750  -8.141 -12.094  1.00 96.38           C  
ATOM   3055  OH  TYR A 396      17.156  -9.203 -10.680  1.00 96.38           O  
ATOM   3056  CZ  TYR A 396      17.672  -8.977 -11.938  1.00 96.38           C  
ATOM   3057  N   PHE A 397      21.234  -8.578 -18.359  1.00 91.38           N  
ATOM   3058  CA  PHE A 397      21.141  -8.234 -19.781  1.00 91.38           C  
ATOM   3059  C   PHE A 397      22.328  -8.773 -20.562  1.00 91.38           C  
ATOM   3060  CB  PHE A 397      21.047  -6.715 -19.953  1.00 91.38           C  
ATOM   3061  O   PHE A 397      22.312  -8.805 -21.781  1.00 91.38           O  
ATOM   3062  CG  PHE A 397      19.859  -6.094 -19.250  1.00 91.38           C  
ATOM   3063  CD1 PHE A 397      18.578  -6.535 -19.500  1.00 91.38           C  
ATOM   3064  CD2 PHE A 397      20.047  -5.066 -18.328  1.00 91.38           C  
ATOM   3065  CE1 PHE A 397      17.484  -5.961 -18.844  1.00 91.38           C  
ATOM   3066  CE2 PHE A 397      18.969  -4.488 -17.672  1.00 91.38           C  
ATOM   3067  CZ  PHE A 397      17.688  -4.934 -17.938  1.00 91.38           C  
ATOM   3068  N   ALA A 398      23.281  -9.430 -19.906  1.00 76.19           N  
ATOM   3069  CA  ALA A 398      24.516  -9.805 -20.562  1.00 76.19           C  
ATOM   3070  C   ALA A 398      24.859  -8.844 -21.703  1.00 76.19           C  
ATOM   3071  CB  ALA A 398      24.422 -11.234 -21.094  1.00 76.19           C  
ATOM   3072  O   ALA A 398      25.719  -7.973 -21.562  1.00 76.19           O  
ATOM   3073  N   GLN A 399      23.984  -8.859 -22.969  1.00 70.75           N  
ATOM   3074  CA  GLN A 399      24.328  -8.000 -24.094  1.00 70.75           C  
ATOM   3075  C   GLN A 399      23.109  -7.234 -24.594  1.00 70.75           C  
ATOM   3076  CB  GLN A 399      24.922  -8.828 -25.234  1.00 70.75           C  
ATOM   3077  O   GLN A 399      23.234  -6.156 -25.188  1.00 70.75           O  
ATOM   3078  CG  GLN A 399      26.297  -9.422 -24.906  1.00 70.75           C  
ATOM   3079  CD  GLN A 399      26.906 -10.156 -26.078  1.00 70.75           C  
ATOM   3080  NE2 GLN A 399      27.562 -11.273 -25.797  1.00 70.75           N  
ATOM   3081  OE1 GLN A 399      26.781  -9.734 -27.234  1.00 70.75           O  
ATOM   3082  N   GLN A 400      21.781  -7.750 -24.172  1.00 79.00           N  
ATOM   3083  CA  GLN A 400      20.609  -7.078 -24.719  1.00 79.00           C  
ATOM   3084  C   GLN A 400      19.453  -7.098 -23.719  1.00 79.00           C  
ATOM   3085  CB  GLN A 400      20.188  -7.727 -26.031  1.00 79.00           C  
ATOM   3086  O   GLN A 400      19.281  -8.078 -23.000  1.00 79.00           O  
ATOM   3087  CG  GLN A 400      21.156  -7.492 -27.188  1.00 79.00           C  
ATOM   3088  CD  GLN A 400      20.656  -8.062 -28.500  1.00 79.00           C  
ATOM   3089  NE2 GLN A 400      21.281  -7.641 -29.594  1.00 79.00           N  
ATOM   3090  OE1 GLN A 400      19.734  -8.883 -28.531  1.00 79.00           O  
ATOM   3091  N   VAL A 401      18.703  -6.012 -23.734  1.00 85.88           N  
ATOM   3092  CA  VAL A 401      17.500  -5.918 -22.922  1.00 85.88           C  
ATOM   3093  C   VAL A 401      16.375  -6.727 -23.562  1.00 85.88           C  
ATOM   3094  CB  VAL A 401      17.047  -4.453 -22.719  1.00 85.88           C  
ATOM   3095  O   VAL A 401      15.977  -6.449 -24.703  1.00 85.88           O  
ATOM   3096  CG1 VAL A 401      15.750  -4.387 -21.922  1.00 85.88           C  
ATOM   3097  CG2 VAL A 401      18.156  -3.652 -22.031  1.00 85.88           C  
ATOM   3098  N   THR A 402      16.000  -7.848 -22.969  1.00 90.50           N  
ATOM   3099  CA  THR A 402      14.836  -8.602 -23.406  1.00 90.50           C  
ATOM   3100  C   THR A 402      13.625  -8.281 -22.531  1.00 90.50           C  
ATOM   3101  CB  THR A 402      15.102 -10.117 -23.375  1.00 90.50           C  
ATOM   3102  O   THR A 402      13.766  -7.691 -21.453  1.00 90.50           O  
ATOM   3103  CG2 THR A 402      16.375 -10.469 -24.141  1.00 90.50           C  
ATOM   3104  OG1 THR A 402      15.250 -10.547 -22.016  1.00 90.50           O  
ATOM   3105  N   ARG A 403      12.484  -8.648 -22.984  1.00 93.62           N  
ATOM   3106  CA  ARG A 403      11.250  -8.445 -22.234  1.00 93.62           C  
ATOM   3107  C   ARG A 403      11.328  -9.109 -20.859  1.00 93.62           C  
ATOM   3108  CB  ARG A 403      10.047  -8.977 -23.000  1.00 93.62           C  
ATOM   3109  O   ARG A 403      11.078  -8.477 -19.844  1.00 93.62           O  
ATOM   3110  CG  ARG A 403       8.719  -8.789 -22.297  1.00 93.62           C  
ATOM   3111  CD  ARG A 403       7.562  -9.359 -23.094  1.00 93.62           C  
ATOM   3112  NE  ARG A 403       7.879  -9.430 -24.516  1.00 93.62           N  
ATOM   3113  NH1 ARG A 403       6.387 -11.141 -24.969  1.00 93.62           N  
ATOM   3114  NH2 ARG A 403       7.676 -10.258 -26.656  1.00 93.62           N  
ATOM   3115  CZ  ARG A 403       7.312 -10.273 -25.375  1.00 93.62           C  
ATOM   3116  N   SER A 404      11.703 -10.336 -20.859  1.00 95.06           N  
ATOM   3117  CA  SER A 404      11.742 -11.109 -19.609  1.00 95.06           C  
ATOM   3118  C   SER A 404      12.781 -10.547 -18.656  1.00 95.06           C  
ATOM   3119  CB  SER A 404      12.039 -12.578 -19.906  1.00 95.06           C  
ATOM   3120  O   SER A 404      12.523 -10.445 -17.453  1.00 95.06           O  
ATOM   3121  OG  SER A 404      13.289 -12.719 -20.562  1.00 95.06           O  
ATOM   3122  N   SER A 405      13.906 -10.172 -19.297  1.00 95.88           N  
ATOM   3123  CA  SER A 405      14.984  -9.695 -18.438  1.00 95.88           C  
ATOM   3124  C   SER A 405      14.617  -8.367 -17.781  1.00 95.88           C  
ATOM   3125  CB  SER A 405      16.281  -9.539 -19.234  1.00 95.88           C  
ATOM   3126  O   SER A 405      14.914  -8.156 -16.594  1.00 95.88           O  
ATOM   3127  OG  SER A 405      16.141  -8.516 -20.203  1.00 95.88           O  
ATOM   3128  N   LEU A 406      13.898  -7.520 -18.469  1.00 97.50           N  
ATOM   3129  CA  LEU A 406      13.500  -6.230 -17.906  1.00 97.50           C  
ATOM   3130  C   LEU A 406      12.398  -6.406 -16.859  1.00 97.50           C  
ATOM   3131  CB  LEU A 406      13.016  -5.297 -19.016  1.00 97.50           C  
ATOM   3132  O   LEU A 406      12.422  -5.754 -15.820  1.00 97.50           O  
ATOM   3133  CG  LEU A 406      12.844  -3.826 -18.641  1.00 97.50           C  
ATOM   3134  CD1 LEU A 406      14.156  -3.256 -18.125  1.00 97.50           C  
ATOM   3135  CD2 LEU A 406      12.344  -3.020 -19.844  1.00 97.50           C  
ATOM   3136  N   VAL A 407      11.461  -7.320 -17.125  1.00 98.50           N  
ATOM   3137  CA  VAL A 407      10.414  -7.629 -16.156  1.00 98.50           C  
ATOM   3138  C   VAL A 407      11.039  -8.188 -14.891  1.00 98.50           C  
ATOM   3139  CB  VAL A 407       9.383  -8.633 -16.734  1.00 98.50           C  
ATOM   3140  O   VAL A 407      10.711  -7.750 -13.781  1.00 98.50           O  
ATOM   3141  CG1 VAL A 407       8.461  -9.148 -15.633  1.00 98.50           C  
ATOM   3142  CG2 VAL A 407       8.578  -7.984 -17.859  1.00 98.50           C  
ATOM   3143  N   ASP A 408      11.977  -9.094 -15.047  1.00 98.56           N  
ATOM   3144  CA  ASP A 408      12.641  -9.688 -13.891  1.00 98.56           C  
ATOM   3145  C   ASP A 408      13.406  -8.633 -13.094  1.00 98.56           C  
ATOM   3146  CB  ASP A 408      13.586 -10.805 -14.328  1.00 98.56           C  
ATOM   3147  O   ASP A 408      13.383  -8.648 -11.859  1.00 98.56           O  
ATOM   3148  CG  ASP A 408      12.859 -12.070 -14.758  1.00 98.56           C  
ATOM   3149  OD1 ASP A 408      11.641 -12.180 -14.516  1.00 98.56           O  
ATOM   3150  OD2 ASP A 408      13.516 -12.961 -15.336  1.00 98.56           O  
ATOM   3151  N   LEU A 409      14.102  -7.738 -13.828  1.00 98.50           N  
ATOM   3152  CA  LEU A 409      14.859  -6.680 -13.164  1.00 98.50           C  
ATOM   3153  C   LEU A 409      13.945  -5.852 -12.266  1.00 98.50           C  
ATOM   3154  CB  LEU A 409      15.539  -5.777 -14.188  1.00 98.50           C  
ATOM   3155  O   LEU A 409      14.250  -5.648 -11.086  1.00 98.50           O  
ATOM   3156  CG  LEU A 409      16.172  -4.492 -13.648  1.00 98.50           C  
ATOM   3157  CD1 LEU A 409      17.312  -4.828 -12.695  1.00 98.50           C  
ATOM   3158  CD2 LEU A 409      16.672  -3.619 -14.797  1.00 98.50           C  
ATOM   3159  N   TYR A 410      12.812  -5.395 -12.758  1.00 98.56           N  
ATOM   3160  CA  TYR A 410      11.922  -4.531 -11.992  1.00 98.56           C  
ATOM   3161  C   TYR A 410      11.148  -5.332 -10.953  1.00 98.56           C  
ATOM   3162  CB  TYR A 410      10.953  -3.799 -12.922  1.00 98.56           C  
ATOM   3163  O   TYR A 410      10.812  -4.812  -9.883  1.00 98.56           O  
ATOM   3164  CG  TYR A 410      11.531  -2.559 -13.555  1.00 98.56           C  
ATOM   3165  CD1 TYR A 410      11.664  -1.379 -12.828  1.00 98.56           C  
ATOM   3166  CD2 TYR A 410      11.945  -2.562 -14.883  1.00 98.56           C  
ATOM   3167  CE1 TYR A 410      12.203  -0.233 -13.406  1.00 98.56           C  
ATOM   3168  CE2 TYR A 410      12.477  -1.423 -15.477  1.00 98.56           C  
ATOM   3169  OH  TYR A 410      13.133   0.867 -15.312  1.00 98.56           O  
ATOM   3170  CZ  TYR A 410      12.602  -0.265 -14.727  1.00 98.56           C  
ATOM   3171  N   THR A 411      10.828  -6.617 -11.211  1.00 98.81           N  
ATOM   3172  CA  THR A 411      10.234  -7.461 -10.180  1.00 98.81           C  
ATOM   3173  C   THR A 411      11.156  -7.570  -8.969  1.00 98.81           C  
ATOM   3174  CB  THR A 411       9.930  -8.867 -10.719  1.00 98.81           C  
ATOM   3175  O   THR A 411      10.719  -7.402  -7.828  1.00 98.81           O  
ATOM   3176  CG2 THR A 411       9.469  -9.797  -9.602  1.00 98.81           C  
ATOM   3177  OG1 THR A 411       8.898  -8.781 -11.711  1.00 98.81           O  
ATOM   3178  N   ASP A 412      12.430  -7.742  -9.242  1.00 98.62           N  
ATOM   3179  CA  ASP A 412      13.406  -7.996  -8.188  1.00 98.62           C  
ATOM   3180  C   ASP A 412      13.734  -6.719  -7.422  1.00 98.62           C  
ATOM   3181  CB  ASP A 412      14.688  -8.602  -8.773  1.00 98.62           C  
ATOM   3182  O   ASP A 412      13.734  -6.711  -6.188  1.00 98.62           O  
ATOM   3183  CG  ASP A 412      14.453  -9.930  -9.477  1.00 98.62           C  
ATOM   3184  OD1 ASP A 412      13.352 -10.500  -9.336  1.00 98.62           O  
ATOM   3185  OD2 ASP A 412      15.375 -10.406 -10.164  1.00 98.62           O  
ATOM   3186  N   ALA A 413      13.984  -5.684  -8.164  1.00 97.81           N  
ATOM   3187  CA  ALA A 413      14.438  -4.434  -7.551  1.00 97.81           C  
ATOM   3188  C   ALA A 413      13.312  -3.771  -6.758  1.00 97.81           C  
ATOM   3189  CB  ALA A 413      14.961  -3.480  -8.625  1.00 97.81           C  
ATOM   3190  O   ALA A 413      13.531  -3.303  -5.641  1.00 97.81           O  
ATOM   3191  N   TRP A 414      12.117  -3.871  -7.262  1.00 97.88           N  
ATOM   3192  CA  TRP A 414      11.023  -3.115  -6.656  1.00 97.88           C  
ATOM   3193  C   TRP A 414      10.266  -3.969  -5.645  1.00 97.88           C  
ATOM   3194  CB  TRP A 414      10.062  -2.600  -7.730  1.00 97.88           C  
ATOM   3195  O   TRP A 414       9.734  -3.449  -4.660  1.00 97.88           O  
ATOM   3196  CG  TRP A 414      10.562  -1.390  -8.461  1.00 97.88           C  
ATOM   3197  CD1 TRP A 414      11.797  -0.814  -8.359  1.00 97.88           C  
ATOM   3198  CD2 TRP A 414       9.828  -0.603  -9.406  1.00 97.88           C  
ATOM   3199  CE2 TRP A 414      10.688   0.435  -9.836  1.00 97.88           C  
ATOM   3200  CE3 TRP A 414       8.531  -0.676  -9.930  1.00 97.88           C  
ATOM   3201  NE1 TRP A 414      11.883   0.283  -9.188  1.00 97.88           N  
ATOM   3202  CH2 TRP A 414       9.016   1.300 -11.273  1.00 97.88           C  
ATOM   3203  CZ2 TRP A 414      10.289   1.394 -10.773  1.00 97.88           C  
ATOM   3204  CZ3 TRP A 414       8.141   0.280 -10.859  1.00 97.88           C  
ATOM   3205  N   PHE A 415      10.305  -5.293  -5.758  1.00 98.69           N  
ATOM   3206  CA  PHE A 415       9.328  -6.008  -4.949  1.00 98.69           C  
ATOM   3207  C   PHE A 415       9.953  -7.242  -4.305  1.00 98.69           C  
ATOM   3208  CB  PHE A 415       8.117  -6.418  -5.797  1.00 98.69           C  
ATOM   3209  O   PHE A 415       9.766  -7.488  -3.113  1.00 98.69           O  
ATOM   3210  CG  PHE A 415       7.402  -5.258  -6.434  1.00 98.69           C  
ATOM   3211  CD1 PHE A 415       6.551  -4.449  -5.691  1.00 98.69           C  
ATOM   3212  CD2 PHE A 415       7.582  -4.973  -7.781  1.00 98.69           C  
ATOM   3213  CE1 PHE A 415       5.891  -3.375  -6.277  1.00 98.69           C  
ATOM   3214  CE2 PHE A 415       6.926  -3.900  -8.375  1.00 98.69           C  
ATOM   3215  CZ  PHE A 415       6.078  -3.104  -7.625  1.00 98.69           C  
ATOM   3216  N   LEU A 416      10.641  -8.039  -5.074  1.00 98.44           N  
ATOM   3217  CA  LEU A 416      11.164  -9.305  -4.570  1.00 98.44           C  
ATOM   3218  C   LEU A 416      12.141  -9.062  -3.422  1.00 98.44           C  
ATOM   3219  CB  LEU A 416      11.859 -10.086  -5.688  1.00 98.44           C  
ATOM   3220  O   LEU A 416      12.023  -9.680  -2.359  1.00 98.44           O  
ATOM   3221  CG  LEU A 416      12.602 -11.352  -5.273  1.00 98.44           C  
ATOM   3222  CD1 LEU A 416      11.633 -12.367  -4.680  1.00 98.44           C  
ATOM   3223  CD2 LEU A 416      13.352 -11.953  -6.461  1.00 98.44           C  
ATOM   3224  N   ASN A 417      13.078  -8.172  -3.617  1.00 96.19           N  
ATOM   3225  CA  ASN A 417      14.141  -7.992  -2.633  1.00 96.19           C  
ATOM   3226  C   ASN A 417      13.586  -7.520  -1.292  1.00 96.19           C  
ATOM   3227  CB  ASN A 417      15.188  -7.000  -3.152  1.00 96.19           C  
ATOM   3228  O   ASN A 417      14.008  -7.996  -0.238  1.00 96.19           O  
ATOM   3229  CG  ASN A 417      16.328  -6.785  -2.172  1.00 96.19           C  
ATOM   3230  ND2 ASN A 417      16.562  -5.531  -1.804  1.00 96.19           N  
ATOM   3231  OD1 ASN A 417      16.984  -7.734  -1.751  1.00 96.19           O  
ATOM   3232  N   CYS A 418      12.633  -6.578  -1.344  1.00 96.88           N  
ATOM   3233  CA  CYS A 418      12.094  -6.094  -0.077  1.00 96.88           C  
ATOM   3234  C   CYS A 418      11.219  -7.148   0.586  1.00 96.88           C  
ATOM   3235  CB  CYS A 418      11.289  -4.809  -0.291  1.00 96.88           C  
ATOM   3236  O   CYS A 418      11.188  -7.254   1.813  1.00 96.88           O  
ATOM   3237  SG  CYS A 418       9.883  -5.012  -1.401  1.00 96.88           S  
ATOM   3238  N   ALA A 419      10.453  -7.957  -0.179  1.00 98.25           N  
ATOM   3239  CA  ALA A 419       9.703  -9.070   0.397  1.00 98.25           C  
ATOM   3240  C   ALA A 419      10.641 -10.086   1.046  1.00 98.25           C  
ATOM   3241  CB  ALA A 419       8.852  -9.750  -0.672  1.00 98.25           C  
ATOM   3242  O   ALA A 419      10.391 -10.547   2.162  1.00 98.25           O  
ATOM   3243  N   ASP A 420      11.703 -10.383   0.330  1.00 97.12           N  
ATOM   3244  CA  ASP A 420      12.711 -11.320   0.833  1.00 97.12           C  
ATOM   3245  C   ASP A 420      13.344 -10.805   2.125  1.00 97.12           C  
ATOM   3246  CB  ASP A 420      13.797 -11.555  -0.220  1.00 97.12           C  
ATOM   3247  O   ASP A 420      13.461 -11.547   3.102  1.00 97.12           O  
ATOM   3248  CG  ASP A 420      14.820 -12.594   0.208  1.00 97.12           C  
ATOM   3249  OD1 ASP A 420      14.469 -13.789   0.320  1.00 97.12           O  
ATOM   3250  OD2 ASP A 420      15.992 -12.211   0.437  1.00 97.12           O  
ATOM   3251  N   ALA A 421      13.695  -9.539   2.180  1.00 96.19           N  
ATOM   3252  CA  ALA A 421      14.297  -8.922   3.357  1.00 96.19           C  
ATOM   3253  C   ALA A 421      13.320  -8.922   4.535  1.00 96.19           C  
ATOM   3254  CB  ALA A 421      14.750  -7.500   3.043  1.00 96.19           C  
ATOM   3255  O   ALA A 421      13.719  -9.172   5.676  1.00 96.19           O  
ATOM   3256  N   THR A 422      12.133  -8.625   4.242  1.00 97.75           N  
ATOM   3257  CA  THR A 422      11.102  -8.602   5.277  1.00 97.75           C  
ATOM   3258  C   THR A 422      10.961  -9.977   5.930  1.00 97.75           C  
ATOM   3259  CB  THR A 422       9.742  -8.164   4.703  1.00 97.75           C  
ATOM   3260  O   THR A 422      10.930 -10.078   7.156  1.00 97.75           O  
ATOM   3261  CG2 THR A 422       8.656  -8.219   5.766  1.00 97.75           C  
ATOM   3262  OG1 THR A 422       9.852  -6.820   4.215  1.00 97.75           O  
ATOM   3263  N   VAL A 423      10.938 -11.023   5.129  1.00 97.62           N  
ATOM   3264  CA  VAL A 423      10.820 -12.391   5.637  1.00 97.62           C  
ATOM   3265  C   VAL A 423      12.047 -12.727   6.488  1.00 97.62           C  
ATOM   3266  CB  VAL A 423      10.672 -13.414   4.492  1.00 97.62           C  
ATOM   3267  O   VAL A 423      11.914 -13.227   7.605  1.00 97.62           O  
ATOM   3268  CG1 VAL A 423      10.836 -14.836   5.016  1.00 97.62           C  
ATOM   3269  CG2 VAL A 423       9.320 -13.250   3.803  1.00 97.62           C  
ATOM   3270  N   GLU A 424      13.172 -12.359   6.008  1.00 95.75           N  
ATOM   3271  CA  GLU A 424      14.422 -12.656   6.699  1.00 95.75           C  
ATOM   3272  C   GLU A 424      14.477 -11.969   8.055  1.00 95.75           C  
ATOM   3273  CB  GLU A 424      15.617 -12.227   5.844  1.00 95.75           C  
ATOM   3274  O   GLU A 424      14.906 -12.562   9.047  1.00 95.75           O  
ATOM   3275  CG  GLU A 424      16.969 -12.562   6.461  1.00 95.75           C  
ATOM   3276  CD  GLU A 424      18.141 -12.055   5.645  1.00 95.75           C  
ATOM   3277  OE1 GLU A 424      19.297 -12.156   6.117  1.00 95.75           O  
ATOM   3278  OE2 GLU A 424      17.906 -11.547   4.527  1.00 95.75           O  
ATOM   3279  N   LEU A 425      14.008 -10.758   8.141  1.00 95.88           N  
ATOM   3280  CA  LEU A 425      14.141  -9.945   9.344  1.00 95.88           C  
ATOM   3281  C   LEU A 425      13.070 -10.320  10.367  1.00 95.88           C  
ATOM   3282  CB  LEU A 425      14.031  -8.453   9.008  1.00 95.88           C  
ATOM   3283  O   LEU A 425      13.320 -10.273  11.578  1.00 95.88           O  
ATOM   3284  CG  LEU A 425      15.258  -7.824   8.344  1.00 95.88           C  
ATOM   3285  CD1 LEU A 425      14.938  -6.418   7.855  1.00 95.88           C  
ATOM   3286  CD2 LEU A 425      16.438  -7.805   9.305  1.00 95.88           C  
ATOM   3287  N   HIS A 426      11.898 -10.766   9.922  1.00 96.88           N  
ATOM   3288  CA  HIS A 426      10.797 -11.039  10.844  1.00 96.88           C  
ATOM   3289  C   HIS A 426      10.773 -12.508  11.258  1.00 96.88           C  
ATOM   3290  CB  HIS A 426       9.461 -10.648  10.211  1.00 96.88           C  
ATOM   3291  O   HIS A 426      10.258 -12.844  12.328  1.00 96.88           O  
ATOM   3292  CG  HIS A 426       9.133  -9.195  10.352  1.00 96.88           C  
ATOM   3293  CD2 HIS A 426       9.195  -8.180   9.461  1.00 96.88           C  
ATOM   3294  ND1 HIS A 426       8.672  -8.648  11.531  1.00 96.88           N  
ATOM   3295  CE1 HIS A 426       8.469  -7.352  11.359  1.00 96.88           C  
ATOM   3296  NE2 HIS A 426       8.781  -7.043  10.109  1.00 96.88           N  
ATOM   3297  N   ARG A 427      11.289 -13.383  10.469  1.00 94.88           N  
ATOM   3298  CA  ARG A 427      11.172 -14.828  10.664  1.00 94.88           C  
ATOM   3299  C   ARG A 427      11.703 -15.242  12.031  1.00 94.88           C  
ATOM   3300  CB  ARG A 427      11.922 -15.578   9.555  1.00 94.88           C  
ATOM   3301  O   ARG A 427      11.117 -16.094  12.695  1.00 94.88           O  
ATOM   3302  CG  ARG A 427      11.859 -17.094   9.688  1.00 94.88           C  
ATOM   3303  CD  ARG A 427      12.727 -17.781   8.648  1.00 94.88           C  
ATOM   3304  NE  ARG A 427      14.133 -17.422   8.797  1.00 94.88           N  
ATOM   3305  NH1 ARG A 427      14.562 -18.969  10.461  1.00 94.88           N  
ATOM   3306  NH2 ARG A 427      16.234 -17.594   9.711  1.00 94.88           N  
ATOM   3307  CZ  ARG A 427      14.977 -18.000   9.656  1.00 94.88           C  
ATOM   3308  N   PRO A 428      12.836 -14.656  12.492  1.00 92.69           N  
ATOM   3309  CA  PRO A 428      13.398 -15.078  13.773  1.00 92.69           C  
ATOM   3310  C   PRO A 428      12.570 -14.609  14.969  1.00 92.69           C  
ATOM   3311  CB  PRO A 428      14.781 -14.422  13.781  1.00 92.69           C  
ATOM   3312  O   PRO A 428      12.820 -15.039  16.094  1.00 92.69           O  
ATOM   3313  CG  PRO A 428      15.117 -14.219  12.336  1.00 92.69           C  
ATOM   3314  CD  PRO A 428      13.844 -13.953  11.586  1.00 92.69           C  
ATOM   3315  N   HIS A 429      11.578 -13.797  14.719  1.00 91.62           N  
ATOM   3316  CA  HIS A 429      10.766 -13.289  15.820  1.00 91.62           C  
ATOM   3317  C   HIS A 429       9.617 -14.242  16.141  1.00 91.62           C  
ATOM   3318  CB  HIS A 429      10.211 -11.906  15.477  1.00 91.62           C  
ATOM   3319  O   HIS A 429       9.422 -15.242  15.445  1.00 91.62           O  
ATOM   3320  CG  HIS A 429      11.273 -10.875  15.242  1.00 91.62           C  
ATOM   3321  CD2 HIS A 429      11.898 -10.500  14.102  1.00 91.62           C  
ATOM   3322  ND1 HIS A 429      11.797 -10.102  16.250  1.00 91.62           N  
ATOM   3323  CE1 HIS A 429      12.711  -9.289  15.742  1.00 91.62           C  
ATOM   3324  NE2 HIS A 429      12.789  -9.508  14.445  1.00 91.62           N  
ATOM   3325  N   ALA A 430       8.797 -14.047  17.203  1.00 90.12           N  
ATOM   3326  CA  ALA A 430       7.816 -14.961  17.766  1.00 90.12           C  
ATOM   3327  C   ALA A 430       6.621 -15.133  16.828  1.00 90.12           C  
ATOM   3328  CB  ALA A 430       7.355 -14.469  19.141  1.00 90.12           C  
ATOM   3329  O   ALA A 430       6.105 -16.234  16.672  1.00 90.12           O  
ATOM   3330  N   SER A 431       6.227 -14.070  16.125  1.00 96.31           N  
ATOM   3331  CA  SER A 431       5.023 -14.141  15.297  1.00 96.31           C  
ATOM   3332  C   SER A 431       5.309 -14.836  13.969  1.00 96.31           C  
ATOM   3333  CB  SER A 431       4.473 -12.734  15.039  1.00 96.31           C  
ATOM   3334  O   SER A 431       6.344 -14.594  13.344  1.00 96.31           O  
ATOM   3335  OG  SER A 431       4.062 -12.133  16.250  1.00 96.31           O  
ATOM   3336  N   PRO A 432       4.375 -15.703  13.484  1.00 97.94           N  
ATOM   3337  CA  PRO A 432       4.578 -16.422  12.227  1.00 97.94           C  
ATOM   3338  C   PRO A 432       4.566 -15.500  11.008  1.00 97.94           C  
ATOM   3339  CB  PRO A 432       3.404 -17.406  12.180  1.00 97.94           C  
ATOM   3340  O   PRO A 432       3.824 -14.516  10.984  1.00 97.94           O  
ATOM   3341  CG  PRO A 432       2.348 -16.766  13.031  1.00 97.94           C  
ATOM   3342  CD  PRO A 432       3.020 -15.977  14.117  1.00 97.94           C  
ATOM   3343  N   VAL A 433       5.430 -15.852  10.078  1.00 98.56           N  
ATOM   3344  CA  VAL A 433       5.492 -15.180   8.789  1.00 98.56           C  
ATOM   3345  C   VAL A 433       5.105 -16.156   7.676  1.00 98.56           C  
ATOM   3346  CB  VAL A 433       6.898 -14.594   8.523  1.00 98.56           C  
ATOM   3347  O   VAL A 433       5.648 -17.250   7.590  1.00 98.56           O  
ATOM   3348  CG1 VAL A 433       6.945 -13.891   7.168  1.00 98.56           C  
ATOM   3349  CG2 VAL A 433       7.301 -13.633   9.641  1.00 98.56           C  
ATOM   3350  N   TYR A 434       4.125 -15.758   6.852  1.00 98.75           N  
ATOM   3351  CA  TYR A 434       3.705 -16.516   5.676  1.00 98.75           C  
ATOM   3352  C   TYR A 434       4.094 -15.781   4.395  1.00 98.75           C  
ATOM   3353  CB  TYR A 434       2.191 -16.750   5.699  1.00 98.75           C  
ATOM   3354  O   TYR A 434       3.930 -14.562   4.293  1.00 98.75           O  
ATOM   3355  CG  TYR A 434       1.714 -17.500   6.918  1.00 98.75           C  
ATOM   3356  CD1 TYR A 434       1.583 -18.891   6.902  1.00 98.75           C  
ATOM   3357  CD2 TYR A 434       1.393 -16.828   8.094  1.00 98.75           C  
ATOM   3358  CE1 TYR A 434       1.142 -19.578   8.023  1.00 98.75           C  
ATOM   3359  CE2 TYR A 434       0.950 -17.500   9.219  1.00 98.75           C  
ATOM   3360  OH  TYR A 434       0.391 -19.562  10.289  1.00 98.75           O  
ATOM   3361  CZ  TYR A 434       0.829 -18.875   9.172  1.00 98.75           C  
ATOM   3362  N   LEU A 435       4.602 -16.531   3.486  1.00 98.81           N  
ATOM   3363  CA  LEU A 435       5.043 -15.977   2.207  1.00 98.81           C  
ATOM   3364  C   LEU A 435       4.281 -16.609   1.051  1.00 98.81           C  
ATOM   3365  CB  LEU A 435       6.547 -16.188   2.023  1.00 98.81           C  
ATOM   3366  O   LEU A 435       4.051 -17.828   1.045  1.00 98.81           O  
ATOM   3367  CG  LEU A 435       7.148 -15.680   0.714  1.00 98.81           C  
ATOM   3368  CD1 LEU A 435       6.977 -14.172   0.605  1.00 98.81           C  
ATOM   3369  CD2 LEU A 435       8.625 -16.062   0.618  1.00 98.81           C  
ATOM   3370  N   TYR A 436       3.873 -15.758   0.071  1.00 98.81           N  
ATOM   3371  CA  TYR A 436       3.201 -16.328  -1.089  1.00 98.81           C  
ATOM   3372  C   TYR A 436       3.742 -15.742  -2.383  1.00 98.81           C  
ATOM   3373  CB  TYR A 436       1.689 -16.109  -1.003  1.00 98.81           C  
ATOM   3374  O   TYR A 436       4.352 -14.664  -2.375  1.00 98.81           O  
ATOM   3375  CG  TYR A 436       1.265 -14.703  -1.355  1.00 98.81           C  
ATOM   3376  CD1 TYR A 436       1.147 -13.727  -0.374  1.00 98.81           C  
ATOM   3377  CD2 TYR A 436       0.979 -14.352  -2.672  1.00 98.81           C  
ATOM   3378  CE1 TYR A 436       0.754 -12.430  -0.694  1.00 98.81           C  
ATOM   3379  CE2 TYR A 436       0.586 -13.062  -3.004  1.00 98.81           C  
ATOM   3380  OH  TYR A 436       0.088 -10.828  -2.332  1.00 98.81           O  
ATOM   3381  CZ  TYR A 436       0.477 -12.109  -2.010  1.00 98.81           C  
ATOM   3382  N   LEU A 437       3.572 -16.484  -3.434  1.00 98.75           N  
ATOM   3383  CA  LEU A 437       3.709 -16.047  -4.820  1.00 98.75           C  
ATOM   3384  C   LEU A 437       2.393 -16.219  -5.570  1.00 98.75           C  
ATOM   3385  CB  LEU A 437       4.812 -16.844  -5.523  1.00 98.75           C  
ATOM   3386  O   LEU A 437       1.869 -17.328  -5.684  1.00 98.75           O  
ATOM   3387  CG  LEU A 437       5.078 -16.500  -6.984  1.00 98.75           C  
ATOM   3388  CD1 LEU A 437       5.738 -15.125  -7.086  1.00 98.75           C  
ATOM   3389  CD2 LEU A 437       5.945 -17.562  -7.645  1.00 98.75           C  
ATOM   3390  N   PHE A 438       1.892 -15.086  -6.016  1.00 98.75           N  
ATOM   3391  CA  PHE A 438       0.703 -15.172  -6.855  1.00 98.75           C  
ATOM   3392  C   PHE A 438       1.084 -15.398  -8.312  1.00 98.75           C  
ATOM   3393  CB  PHE A 438      -0.144 -13.898  -6.723  1.00 98.75           C  
ATOM   3394  O   PHE A 438       1.527 -14.469  -8.992  1.00 98.75           O  
ATOM   3395  CG  PHE A 438      -1.531 -14.031  -7.289  1.00 98.75           C  
ATOM   3396  CD1 PHE A 438      -1.806 -13.633  -8.594  1.00 98.75           C  
ATOM   3397  CD2 PHE A 438      -2.561 -14.562  -6.520  1.00 98.75           C  
ATOM   3398  CE1 PHE A 438      -3.090 -13.758  -9.117  1.00 98.75           C  
ATOM   3399  CE2 PHE A 438      -3.846 -14.688  -7.043  1.00 98.75           C  
ATOM   3400  CZ  PHE A 438      -4.109 -14.281  -8.344  1.00 98.75           C  
ATOM   3401  N   ALA A 439       0.802 -16.547  -8.867  1.00 98.06           N  
ATOM   3402  CA  ALA A 439       1.309 -16.922 -10.188  1.00 98.06           C  
ATOM   3403  C   ALA A 439       0.165 -17.250 -11.141  1.00 98.06           C  
ATOM   3404  CB  ALA A 439       2.260 -18.109 -10.070  1.00 98.06           C  
ATOM   3405  O   ALA A 439       0.396 -17.688 -12.266  1.00 98.06           O  
ATOM   3406  N   HIS A 440      -1.029 -17.000 -10.688  1.00 97.69           N  
ATOM   3407  CA  HIS A 440      -2.193 -17.266 -11.523  1.00 97.69           C  
ATOM   3408  C   HIS A 440      -2.398 -16.156 -12.547  1.00 97.69           C  
ATOM   3409  CB  HIS A 440      -3.447 -17.422 -10.664  1.00 97.69           C  
ATOM   3410  O   HIS A 440      -2.654 -15.008 -12.180  1.00 97.69           O  
ATOM   3411  CG  HIS A 440      -4.691 -17.656 -11.461  1.00 97.69           C  
ATOM   3412  CD2 HIS A 440      -5.730 -16.844 -11.750  1.00 97.69           C  
ATOM   3413  ND1 HIS A 440      -4.973 -18.875 -12.062  1.00 97.69           N  
ATOM   3414  CE1 HIS A 440      -6.137 -18.781 -12.688  1.00 97.69           C  
ATOM   3415  NE2 HIS A 440      -6.617 -17.562 -12.516  1.00 97.69           N  
ATOM   3416  N   ARG A 441      -2.250 -16.469 -13.797  1.00 96.19           N  
ATOM   3417  CA  ARG A 441      -2.564 -15.547 -14.891  1.00 96.19           C  
ATOM   3418  C   ARG A 441      -4.043 -15.617 -15.250  1.00 96.19           C  
ATOM   3419  CB  ARG A 441      -1.709 -15.859 -16.125  1.00 96.19           C  
ATOM   3420  O   ARG A 441      -4.492 -16.578 -15.867  1.00 96.19           O  
ATOM   3421  CG  ARG A 441      -1.910 -14.891 -17.266  1.00 96.19           C  
ATOM   3422  CD  ARG A 441      -1.510 -13.469 -16.891  1.00 96.19           C  
ATOM   3423  NE  ARG A 441      -1.748 -12.531 -17.984  1.00 96.19           N  
ATOM   3424  NH1 ARG A 441      -3.881 -11.961 -17.312  1.00 96.19           N  
ATOM   3425  NH2 ARG A 441      -2.980 -11.016 -19.188  1.00 96.19           N  
ATOM   3426  CZ  ARG A 441      -2.869 -11.836 -18.156  1.00 96.19           C  
ATOM   3427  N   GLY A 442      -4.664 -14.562 -14.883  1.00 94.75           N  
ATOM   3428  CA  GLY A 442      -6.102 -14.516 -15.117  1.00 94.75           C  
ATOM   3429  C   GLY A 442      -6.465 -13.969 -16.484  1.00 94.75           C  
ATOM   3430  O   GLY A 442      -5.586 -13.742 -17.312  1.00 94.75           O  
ATOM   3431  N   GLN A 443      -7.758 -13.820 -16.703  1.00 93.94           N  
ATOM   3432  CA  GLN A 443      -8.312 -13.289 -17.938  1.00 93.94           C  
ATOM   3433  C   GLN A 443      -7.797 -11.883 -18.219  1.00 93.94           C  
ATOM   3434  CB  GLN A 443      -9.844 -13.289 -17.891  1.00 93.94           C  
ATOM   3435  O   GLN A 443      -7.535 -11.531 -19.375  1.00 93.94           O  
ATOM   3436  CG  GLN A 443     -10.500 -12.828 -19.172  1.00 93.94           C  
ATOM   3437  CD  GLN A 443     -10.375 -13.836 -20.297  1.00 93.94           C  
ATOM   3438  NE2 GLN A 443     -10.750 -13.430 -21.516  1.00 93.94           N  
ATOM   3439  OE1 GLN A 443      -9.938 -14.969 -20.078  1.00 93.94           O  
ATOM   3440  N   ASN A 444      -7.707 -11.172 -17.109  1.00 95.44           N  
ATOM   3441  CA  ASN A 444      -7.293  -9.773 -17.219  1.00 95.44           C  
ATOM   3442  C   ASN A 444      -5.996  -9.516 -16.453  1.00 95.44           C  
ATOM   3443  CB  ASN A 444      -8.398  -8.852 -16.703  1.00 95.44           C  
ATOM   3444  O   ASN A 444      -5.672 -10.234 -15.508  1.00 95.44           O  
ATOM   3445  CG  ASN A 444      -9.703  -9.023 -17.453  1.00 95.44           C  
ATOM   3446  ND2 ASN A 444     -10.773  -9.344 -16.734  1.00 95.44           N  
ATOM   3447  OD1 ASN A 444      -9.750  -8.875 -18.688  1.00 95.44           O  
ATOM   3448  N   SER A 445      -5.344  -8.516 -16.969  1.00 96.44           N  
ATOM   3449  CA  SER A 445      -4.125  -8.086 -16.297  1.00 96.44           C  
ATOM   3450  C   SER A 445      -4.016  -6.566 -16.250  1.00 96.44           C  
ATOM   3451  CB  SER A 445      -2.893  -8.680 -16.969  1.00 96.44           C  
ATOM   3452  O   SER A 445      -4.418  -5.891 -17.203  1.00 96.44           O  
ATOM   3453  OG  SER A 445      -1.704  -8.219 -16.359  1.00 96.44           O  
ATOM   3454  N   PHE A 446      -3.404  -6.105 -15.164  1.00 96.62           N  
ATOM   3455  CA  PHE A 446      -3.193  -4.668 -15.000  1.00 96.62           C  
ATOM   3456  C   PHE A 446      -2.186  -4.152 -16.016  1.00 96.62           C  
ATOM   3457  CB  PHE A 446      -2.713  -4.352 -13.586  1.00 96.62           C  
ATOM   3458  O   PHE A 446      -2.105  -2.947 -16.266  1.00 96.62           O  
ATOM   3459  CG  PHE A 446      -3.828  -4.078 -12.609  1.00 96.62           C  
ATOM   3460  CD1 PHE A 446      -3.912  -2.859 -11.953  1.00 96.62           C  
ATOM   3461  CD2 PHE A 446      -4.793  -5.047 -12.352  1.00 96.62           C  
ATOM   3462  CE1 PHE A 446      -4.945  -2.604 -11.055  1.00 96.62           C  
ATOM   3463  CE2 PHE A 446      -5.828  -4.797 -11.453  1.00 96.62           C  
ATOM   3464  CZ  PHE A 446      -5.902  -3.576 -10.805  1.00 96.62           C  
ATOM   3465  N   THR A 447      -1.450  -5.078 -16.594  1.00 95.75           N  
ATOM   3466  CA  THR A 447      -0.515  -4.613 -17.609  1.00 95.75           C  
ATOM   3467  C   THR A 447      -1.246  -3.832 -18.703  1.00 95.75           C  
ATOM   3468  CB  THR A 447       0.250  -5.789 -18.250  1.00 95.75           C  
ATOM   3469  O   THR A 447      -0.684  -2.908 -19.297  1.00 95.75           O  
ATOM   3470  CG2 THR A 447       1.389  -6.254 -17.344  1.00 95.75           C  
ATOM   3471  OG1 THR A 447      -0.655  -6.883 -18.453  1.00 95.75           O  
ATOM   3472  N   GLU A 448      -2.518  -4.125 -19.016  1.00 93.75           N  
ATOM   3473  CA  GLU A 448      -3.307  -3.469 -20.047  1.00 93.75           C  
ATOM   3474  C   GLU A 448      -3.484  -1.982 -19.750  1.00 93.75           C  
ATOM   3475  CB  GLU A 448      -4.672  -4.141 -20.203  1.00 93.75           C  
ATOM   3476  O   GLU A 448      -3.639  -1.172 -20.672  1.00 93.75           O  
ATOM   3477  CG  GLU A 448      -4.605  -5.562 -20.734  1.00 93.75           C  
ATOM   3478  CD  GLU A 448      -5.969  -6.207 -20.906  1.00 93.75           C  
ATOM   3479  OE1 GLU A 448      -6.086  -7.441 -20.719  1.00 93.75           O  
ATOM   3480  OE2 GLU A 448      -6.934  -5.477 -21.234  1.00 93.75           O  
ATOM   3481  N   ILE A 449      -3.391  -1.652 -18.484  1.00 93.38           N  
ATOM   3482  CA  ILE A 449      -3.633  -0.248 -18.156  1.00 93.38           C  
ATOM   3483  C   ILE A 449      -2.320   0.426 -17.766  1.00 93.38           C  
ATOM   3484  CB  ILE A 449      -4.676  -0.093 -17.031  1.00 93.38           C  
ATOM   3485  O   ILE A 449      -2.252   1.653 -17.672  1.00 93.38           O  
ATOM   3486  CG1 ILE A 449      -4.191  -0.798 -15.758  1.00 93.38           C  
ATOM   3487  CG2 ILE A 449      -6.035  -0.634 -17.469  1.00 93.38           C  
ATOM   3488  CD1 ILE A 449      -4.992  -0.449 -14.516  1.00 93.38           C  
ATOM   3489  N   PHE A 450      -1.296  -0.355 -17.625  1.00 94.81           N  
ATOM   3490  CA  PHE A 450      -0.008   0.218 -17.250  1.00 94.81           C  
ATOM   3491  C   PHE A 450       0.872   0.411 -18.484  1.00 94.81           C  
ATOM   3492  CB  PHE A 450       0.705  -0.674 -16.234  1.00 94.81           C  
ATOM   3493  O   PHE A 450       2.090   0.569 -18.359  1.00 94.81           O  
ATOM   3494  CG  PHE A 450       0.081  -0.647 -14.859  1.00 94.81           C  
ATOM   3495  CD1 PHE A 450      -0.571   0.490 -14.398  1.00 94.81           C  
ATOM   3496  CD2 PHE A 450       0.147  -1.761 -14.031  1.00 94.81           C  
ATOM   3497  CE1 PHE A 450      -1.149   0.517 -13.133  1.00 94.81           C  
ATOM   3498  CE2 PHE A 450      -0.429  -1.741 -12.766  1.00 94.81           C  
ATOM   3499  CZ  PHE A 450      -1.076  -0.601 -12.320  1.00 94.81           C  
ATOM   3500  N   GLY A 451       0.327   0.313 -19.625  1.00 90.88           N  
ATOM   3501  CA  GLY A 451       1.053   0.662 -20.844  1.00 90.88           C  
ATOM   3502  C   GLY A 451       1.487  -0.548 -21.641  1.00 90.88           C  
ATOM   3503  O   GLY A 451       2.355  -0.444 -22.516  1.00 90.88           O  
ATOM   3504  N   GLY A 452       0.940  -1.695 -21.281  1.00 90.31           N  
ATOM   3505  CA  GLY A 452       1.384  -2.918 -21.922  1.00 90.31           C  
ATOM   3506  C   GLY A 452       0.609  -3.238 -23.188  1.00 90.31           C  
ATOM   3507  O   GLY A 452       0.987  -4.137 -23.953  1.00 90.31           O  
ATOM   3508  N   GLY A 453      -0.386  -2.498 -23.484  1.00 87.81           N  
ATOM   3509  CA  GLY A 453      -1.220  -2.824 -24.625  1.00 87.81           C  
ATOM   3510  C   GLY A 453      -1.779  -4.234 -24.562  1.00 87.81           C  
ATOM   3511  O   GLY A 453      -2.277  -4.672 -23.531  1.00 87.81           O  
ATOM   3512  N   SER A 454      -1.657  -5.035 -25.672  1.00 86.75           N  
ATOM   3513  CA  SER A 454      -2.246  -6.367 -25.766  1.00 86.75           C  
ATOM   3514  C   SER A 454      -1.205  -7.449 -25.500  1.00 86.75           C  
ATOM   3515  CB  SER A 454      -2.875  -6.586 -27.141  1.00 86.75           C  
ATOM   3516  O   SER A 454      -1.533  -8.633 -25.453  1.00 86.75           O  
ATOM   3517  OG  SER A 454      -1.916  -6.406 -28.172  1.00 86.75           O  
ATOM   3518  N   THR A 455       0.019  -7.012 -25.203  1.00 93.56           N  
ATOM   3519  CA  THR A 455       1.108  -7.949 -24.969  1.00 93.56           C  
ATOM   3520  C   THR A 455       0.976  -8.586 -23.578  1.00 93.56           C  
ATOM   3521  CB  THR A 455       2.479  -7.258 -25.078  1.00 93.56           C  
ATOM   3522  O   THR A 455       0.646  -7.898 -22.609  1.00 93.56           O  
ATOM   3523  CG2 THR A 455       3.617  -8.258 -24.891  1.00 93.56           C  
ATOM   3524  OG1 THR A 455       2.592  -6.660 -26.375  1.00 93.56           O  
ATOM   3525  N   ASP A 456       1.245  -9.828 -23.516  1.00 94.69           N  
ATOM   3526  CA  ASP A 456       1.196 -10.547 -22.234  1.00 94.69           C  
ATOM   3527  C   ASP A 456       2.553 -10.523 -21.547  1.00 94.69           C  
ATOM   3528  CB  ASP A 456       0.744 -11.992 -22.453  1.00 94.69           C  
ATOM   3529  O   ASP A 456       3.500 -11.172 -21.984  1.00 94.69           O  
ATOM   3530  CG  ASP A 456       0.545 -12.758 -21.156  1.00 94.69           C  
ATOM   3531  OD1 ASP A 456       0.705 -12.164 -20.078  1.00 94.69           O  
ATOM   3532  OD2 ASP A 456       0.229 -13.969 -21.234  1.00 94.69           O  
ATOM   3533  N   TYR A 457       2.561  -9.914 -20.391  1.00 97.06           N  
ATOM   3534  CA  TYR A 457       3.793  -9.781 -19.625  1.00 97.06           C  
ATOM   3535  C   TYR A 457       3.775 -10.688 -18.406  1.00 97.06           C  
ATOM   3536  CB  TYR A 457       4.004  -8.328 -19.188  1.00 97.06           C  
ATOM   3537  O   TYR A 457       4.645 -10.594 -17.531  1.00 97.06           O  
ATOM   3538  CG  TYR A 457       4.418  -7.410 -20.312  1.00 97.06           C  
ATOM   3539  CD1 TYR A 457       5.758  -7.105 -20.531  1.00 97.06           C  
ATOM   3540  CD2 TYR A 457       3.469  -6.840 -21.156  1.00 97.06           C  
ATOM   3541  CE1 TYR A 457       6.145  -6.262 -21.562  1.00 97.06           C  
ATOM   3542  CE2 TYR A 457       3.842  -5.992 -22.188  1.00 97.06           C  
ATOM   3543  OH  TYR A 457       5.559  -4.871 -23.422  1.00 97.06           O  
ATOM   3544  CZ  TYR A 457       5.180  -5.711 -22.391  1.00 97.06           C  
ATOM   3545  N   GLY A 458       2.744 -11.539 -18.391  1.00 96.75           N  
ATOM   3546  CA  GLY A 458       2.596 -12.430 -17.250  1.00 96.75           C  
ATOM   3547  C   GLY A 458       1.674 -11.891 -16.172  1.00 96.75           C  
ATOM   3548  O   GLY A 458       0.700 -11.195 -16.484  1.00 96.75           O  
ATOM   3549  N   VAL A 459       1.982 -12.312 -14.828  1.00 98.06           N  
ATOM   3550  CA  VAL A 459       1.146 -11.891 -13.703  1.00 98.06           C  
ATOM   3551  C   VAL A 459       1.684 -10.594 -13.117  1.00 98.06           C  
ATOM   3552  CB  VAL A 459       1.076 -12.984 -12.609  1.00 98.06           C  
ATOM   3553  O   VAL A 459       2.646 -10.602 -12.344  1.00 98.06           O  
ATOM   3554  CG1 VAL A 459       0.099 -12.578 -11.508  1.00 98.06           C  
ATOM   3555  CG2 VAL A 459       0.676 -14.328 -13.227  1.00 98.06           C  
ATOM   3556  N   CYS A 460       1.026  -9.500 -13.516  1.00 98.38           N  
ATOM   3557  CA  CYS A 460       1.474  -8.133 -13.281  1.00 98.38           C  
ATOM   3558  C   CYS A 460       1.193  -7.703 -11.852  1.00 98.38           C  
ATOM   3559  CB  CYS A 460       0.789  -7.172 -14.258  1.00 98.38           C  
ATOM   3560  O   CYS A 460       0.424  -8.359 -11.141  1.00 98.38           O  
ATOM   3561  SG  CYS A 460       1.326  -5.457 -14.086  1.00 98.38           S  
ATOM   3562  N   HIS A 461       1.905  -6.703 -11.438  1.00 98.69           N  
ATOM   3563  CA  HIS A 461       1.639  -6.008 -10.180  1.00 98.69           C  
ATOM   3564  C   HIS A 461       0.163  -5.645 -10.055  1.00 98.69           C  
ATOM   3565  CB  HIS A 461       2.502  -4.750 -10.078  1.00 98.69           C  
ATOM   3566  O   HIS A 461      -0.428  -5.102 -10.992  1.00 98.69           O  
ATOM   3567  CG  HIS A 461       2.361  -4.035  -8.766  1.00 98.69           C  
ATOM   3568  CD2 HIS A 461       1.815  -2.832  -8.469  1.00 98.69           C  
ATOM   3569  ND1 HIS A 461       2.818  -4.559  -7.582  1.00 98.69           N  
ATOM   3570  CE1 HIS A 461       2.559  -3.711  -6.602  1.00 98.69           C  
ATOM   3571  NE2 HIS A 461       1.951  -2.654  -7.113  1.00 98.69           N  
ATOM   3572  N   ALA A 462      -0.506  -6.121  -8.930  1.00 98.25           N  
ATOM   3573  CA  ALA A 462      -1.877  -5.801  -8.539  1.00 98.25           C  
ATOM   3574  C   ALA A 462      -2.869  -6.766  -9.180  1.00 98.25           C  
ATOM   3575  CB  ALA A 462      -2.215  -4.363  -8.930  1.00 98.25           C  
ATOM   3576  O   ALA A 462      -4.078  -6.660  -8.961  1.00 98.25           O  
ATOM   3577  N   ASP A 463      -2.377  -7.699  -9.938  1.00 98.44           N  
ATOM   3578  CA  ASP A 463      -3.305  -8.656 -10.531  1.00 98.44           C  
ATOM   3579  C   ASP A 463      -4.047  -9.445  -9.453  1.00 98.44           C  
ATOM   3580  CB  ASP A 463      -2.562  -9.609 -11.461  1.00 98.44           C  
ATOM   3581  O   ASP A 463      -5.176  -9.883  -9.664  1.00 98.44           O  
ATOM   3582  CG  ASP A 463      -2.359  -9.039 -12.859  1.00 98.44           C  
ATOM   3583  OD1 ASP A 463      -2.889  -7.949 -13.148  1.00 98.44           O  
ATOM   3584  OD2 ASP A 463      -1.665  -9.695 -13.664  1.00 98.44           O  
ATOM   3585  N   ASP A 464      -3.414  -9.680  -8.359  1.00 98.50           N  
ATOM   3586  CA  ASP A 464      -4.043 -10.492  -7.324  1.00 98.50           C  
ATOM   3587  C   ASP A 464      -5.211  -9.750  -6.680  1.00 98.50           C  
ATOM   3588  CB  ASP A 464      -3.020 -10.891  -6.258  1.00 98.50           C  
ATOM   3589  O   ASP A 464      -6.133 -10.375  -6.152  1.00 98.50           O  
ATOM   3590  CG  ASP A 464      -2.137  -9.727  -5.824  1.00 98.50           C  
ATOM   3591  OD1 ASP A 464      -2.283  -8.617  -6.367  1.00 98.50           O  
ATOM   3592  OD2 ASP A 464      -1.289  -9.938  -4.930  1.00 98.50           O  
ATOM   3593  N   LEU A 465      -5.301  -8.406  -6.836  1.00 98.50           N  
ATOM   3594  CA  LEU A 465      -6.402  -7.629  -6.285  1.00 98.50           C  
ATOM   3595  C   LEU A 465      -7.730  -8.039  -6.914  1.00 98.50           C  
ATOM   3596  CB  LEU A 465      -6.164  -6.133  -6.504  1.00 98.50           C  
ATOM   3597  O   LEU A 465      -8.781  -7.918  -6.285  1.00 98.50           O  
ATOM   3598  CG  LEU A 465      -5.105  -5.477  -5.613  1.00 98.50           C  
ATOM   3599  CD1 LEU A 465      -4.871  -4.035  -6.043  1.00 98.50           C  
ATOM   3600  CD2 LEU A 465      -5.520  -5.547  -4.148  1.00 98.50           C  
ATOM   3601  N   GLN A 466      -7.672  -8.539  -8.117  1.00 97.56           N  
ATOM   3602  CA  GLN A 466      -8.875  -8.914  -8.852  1.00 97.56           C  
ATOM   3603  C   GLN A 466      -9.586 -10.094  -8.188  1.00 97.56           C  
ATOM   3604  CB  GLN A 466      -8.539  -9.250 -10.305  1.00 97.56           C  
ATOM   3605  O   GLN A 466     -10.727 -10.406  -8.523  1.00 97.56           O  
ATOM   3606  CG  GLN A 466      -7.965  -8.078 -11.094  1.00 97.56           C  
ATOM   3607  CD  GLN A 466      -7.605  -8.445 -12.516  1.00 97.56           C  
ATOM   3608  NE2 GLN A 466      -6.312  -8.453 -12.820  1.00 97.56           N  
ATOM   3609  OE1 GLN A 466      -8.484  -8.734 -13.344  1.00 97.56           O  
ATOM   3610  N   TYR A 467      -8.914 -10.680  -7.277  1.00 97.81           N  
ATOM   3611  CA  TYR A 467      -9.484 -11.875  -6.656  1.00 97.81           C  
ATOM   3612  C   TYR A 467      -9.898 -11.594  -5.219  1.00 97.81           C  
ATOM   3613  CB  TYR A 467      -8.484 -13.031  -6.699  1.00 97.81           C  
ATOM   3614  O   TYR A 467     -10.281 -12.516  -4.488  1.00 97.81           O  
ATOM   3615  CG  TYR A 467      -8.008 -13.383  -8.086  1.00 97.81           C  
ATOM   3616  CD1 TYR A 467      -8.695 -14.305  -8.867  1.00 97.81           C  
ATOM   3617  CD2 TYR A 467      -6.875 -12.781  -8.625  1.00 97.81           C  
ATOM   3618  CE1 TYR A 467      -8.266 -14.633 -10.148  1.00 97.81           C  
ATOM   3619  CE2 TYR A 467      -6.434 -13.094  -9.906  1.00 97.81           C  
ATOM   3620  OH  TYR A 467      -6.703 -14.336 -11.930  1.00 97.81           O  
ATOM   3621  CZ  TYR A 467      -7.133 -14.023 -10.664  1.00 97.81           C  
ATOM   3622  N   LEU A 468      -9.766 -10.352  -4.805  1.00 98.38           N  
ATOM   3623  CA  LEU A 468     -10.250  -9.875  -3.514  1.00 98.38           C  
ATOM   3624  C   LEU A 468     -11.336  -8.820  -3.695  1.00 98.38           C  
ATOM   3625  CB  LEU A 468      -9.094  -9.297  -2.693  1.00 98.38           C  
ATOM   3626  O   LEU A 468     -12.219  -8.680  -2.842  1.00 98.38           O  
ATOM   3627  CG  LEU A 468      -8.023 -10.289  -2.236  1.00 98.38           C  
ATOM   3628  CD1 LEU A 468      -6.836  -9.547  -1.630  1.00 98.38           C  
ATOM   3629  CD2 LEU A 468      -8.609 -11.281  -1.236  1.00 98.38           C  
ATOM   3630  N   PHE A 469     -11.203  -8.078  -4.789  1.00 98.38           N  
ATOM   3631  CA  PHE A 469     -12.062  -6.930  -5.023  1.00 98.38           C  
ATOM   3632  C   PHE A 469     -12.609  -6.945  -6.449  1.00 98.38           C  
ATOM   3633  CB  PHE A 469     -11.305  -5.625  -4.766  1.00 98.38           C  
ATOM   3634  O   PHE A 469     -12.125  -7.703  -7.293  1.00 98.38           O  
ATOM   3635  CG  PHE A 469     -10.734  -5.520  -3.375  1.00 98.38           C  
ATOM   3636  CD1 PHE A 469     -11.578  -5.359  -2.277  1.00 98.38           C  
ATOM   3637  CD2 PHE A 469      -9.367  -5.582  -3.166  1.00 98.38           C  
ATOM   3638  CE1 PHE A 469     -11.055  -5.262  -0.990  1.00 98.38           C  
ATOM   3639  CE2 PHE A 469      -8.836  -5.484  -1.883  1.00 98.38           C  
ATOM   3640  CZ  PHE A 469      -9.680  -5.324  -0.796  1.00 98.38           C  
ATOM   3641  N   PRO A 470     -13.609  -6.125  -6.715  1.00 95.69           N  
ATOM   3642  CA  PRO A 470     -14.172  -6.039  -8.062  1.00 95.69           C  
ATOM   3643  C   PRO A 470     -13.383  -5.109  -8.977  1.00 95.69           C  
ATOM   3644  CB  PRO A 470     -15.586  -5.496  -7.820  1.00 95.69           C  
ATOM   3645  O   PRO A 470     -13.906  -4.637  -9.984  1.00 95.69           O  
ATOM   3646  CG  PRO A 470     -15.445  -4.605  -6.629  1.00 95.69           C  
ATOM   3647  CD  PRO A 470     -14.453  -5.215  -5.688  1.00 95.69           C  
ATOM   3648  N   VAL A 471     -12.203  -4.773  -8.633  1.00 94.94           N  
ATOM   3649  CA  VAL A 471     -11.406  -3.811  -9.375  1.00 94.94           C  
ATOM   3650  C   VAL A 471     -11.266  -4.262 -10.828  1.00 94.94           C  
ATOM   3651  CB  VAL A 471     -10.008  -3.623  -8.750  1.00 94.94           C  
ATOM   3652  O   VAL A 471     -11.250  -3.436 -11.742  1.00 94.94           O  
ATOM   3653  CG1 VAL A 471      -9.195  -4.910  -8.852  1.00 94.94           C  
ATOM   3654  CG2 VAL A 471      -9.266  -2.467  -9.414  1.00 94.94           C  
ATOM   3655  N   GLY A 472     -11.188  -5.574 -11.078  1.00 92.12           N  
ATOM   3656  CA  GLY A 472     -11.148  -6.102 -12.430  1.00 92.12           C  
ATOM   3657  C   GLY A 472     -12.398  -5.797 -13.227  1.00 92.12           C  
ATOM   3658  O   GLY A 472     -12.328  -5.504 -14.422  1.00 92.12           O  
ATOM   3659  N   ASP A 473     -13.555  -5.848 -12.500  1.00 90.81           N  
ATOM   3660  CA  ASP A 473     -14.828  -5.551 -13.148  1.00 90.81           C  
ATOM   3661  C   ASP A 473     -14.898  -4.094 -13.586  1.00 90.81           C  
ATOM   3662  CB  ASP A 473     -15.992  -5.867 -12.203  1.00 90.81           C  
ATOM   3663  O   ASP A 473     -15.453  -3.783 -14.641  1.00 90.81           O  
ATOM   3664  CG  ASP A 473     -16.047  -7.328 -11.789  1.00 90.81           C  
ATOM   3665  OD1 ASP A 473     -15.453  -8.180 -12.492  1.00 90.81           O  
ATOM   3666  OD2 ASP A 473     -16.672  -7.629 -10.758  1.00 90.81           O  
ATOM   3667  N   GLY A 474     -14.312  -3.270 -12.734  1.00 88.50           N  
ATOM   3668  CA  GLY A 474     -14.320  -1.845 -13.023  1.00 88.50           C  
ATOM   3669  C   GLY A 474     -13.352  -1.461 -14.133  1.00 88.50           C  
ATOM   3670  O   GLY A 474     -13.695  -0.677 -15.016  1.00 88.50           O  
ATOM   3671  N   LEU A 475     -12.273  -2.098 -14.188  1.00 91.00           N  
ATOM   3672  CA  LEU A 475     -11.211  -1.724 -15.117  1.00 91.00           C  
ATOM   3673  C   LEU A 475     -11.375  -2.451 -16.453  1.00 91.00           C  
ATOM   3674  CB  LEU A 475      -9.844  -2.033 -14.516  1.00 91.00           C  
ATOM   3675  O   LEU A 475     -10.961  -1.941 -17.484  1.00 91.00           O  
ATOM   3676  CG  LEU A 475      -9.383  -1.126 -13.367  1.00 91.00           C  
ATOM   3677  CD1 LEU A 475      -8.125  -1.695 -12.711  1.00 91.00           C  
ATOM   3678  CD2 LEU A 475      -9.125   0.289 -13.883  1.00 91.00           C  
ATOM   3679  N   PHE A 476     -11.953  -3.629 -16.391  1.00 92.75           N  
ATOM   3680  CA  PHE A 476     -12.141  -4.449 -17.578  1.00 92.75           C  
ATOM   3681  C   PHE A 476     -13.578  -4.922 -17.688  1.00 92.75           C  
ATOM   3682  CB  PHE A 476     -11.195  -5.656 -17.562  1.00 92.75           C  
ATOM   3683  O   PHE A 476     -13.859  -6.117 -17.594  1.00 92.75           O  
ATOM   3684  CG  PHE A 476      -9.781  -5.316 -17.141  1.00 92.75           C  
ATOM   3685  CD1 PHE A 476      -8.945  -4.609 -18.000  1.00 92.75           C  
ATOM   3686  CD2 PHE A 476      -9.297  -5.703 -15.898  1.00 92.75           C  
ATOM   3687  CE1 PHE A 476      -7.645  -4.293 -17.625  1.00 92.75           C  
ATOM   3688  CE2 PHE A 476      -8.000  -5.391 -15.516  1.00 92.75           C  
ATOM   3689  CZ  PHE A 476      -7.172  -4.688 -16.375  1.00 92.75           C  
ATOM   3690  N   PRO A 477     -14.539  -4.051 -18.000  1.00 91.25           N  
ATOM   3691  CA  PRO A 477     -15.961  -4.395 -17.953  1.00 91.25           C  
ATOM   3692  C   PRO A 477     -16.375  -5.363 -19.062  1.00 91.25           C  
ATOM   3693  CB  PRO A 477     -16.656  -3.043 -18.125  1.00 91.25           C  
ATOM   3694  O   PRO A 477     -17.328  -6.125 -18.891  1.00 91.25           O  
ATOM   3695  CG  PRO A 477     -15.633  -2.166 -18.781  1.00 91.25           C  
ATOM   3696  CD  PRO A 477     -14.273  -2.592 -18.312  1.00 91.25           C  
ATOM   3697  N   ALA A 478     -15.562  -5.414 -20.078  1.00 92.56           N  
ATOM   3698  CA  ALA A 478     -15.930  -6.234 -21.219  1.00 92.56           C  
ATOM   3699  C   ALA A 478     -15.445  -7.672 -21.047  1.00 92.56           C  
ATOM   3700  CB  ALA A 478     -15.359  -5.637 -22.500  1.00 92.56           C  
ATOM   3701  O   ALA A 478     -15.797  -8.555 -21.844  1.00 92.56           O  
ATOM   3702  N   GLN A 479     -14.703  -7.902 -19.953  1.00 92.44           N  
ATOM   3703  CA  GLN A 479     -14.133  -9.227 -19.766  1.00 92.44           C  
ATOM   3704  C   GLN A 479     -14.328  -9.719 -18.328  1.00 92.44           C  
ATOM   3705  CB  GLN A 479     -12.641  -9.227 -20.109  1.00 92.44           C  
ATOM   3706  O   GLN A 479     -13.406  -9.672 -17.516  1.00 92.44           O  
ATOM   3707  CG  GLN A 479     -12.352  -8.875 -21.562  1.00 92.44           C  
ATOM   3708  CD  GLN A 479     -10.867  -8.789 -21.859  1.00 92.44           C  
ATOM   3709  NE2 GLN A 479     -10.477  -9.180 -23.078  1.00 92.44           N  
ATOM   3710  OE1 GLN A 479     -10.070  -8.367 -21.016  1.00 92.44           O  
ATOM   3711  N   PRO A 480     -15.469 -10.141 -18.000  1.00 91.44           N  
ATOM   3712  CA  PRO A 480     -15.695 -10.672 -16.656  1.00 91.44           C  
ATOM   3713  C   PRO A 480     -14.859 -11.906 -16.359  1.00 91.44           C  
ATOM   3714  CB  PRO A 480     -17.188 -11.016 -16.672  1.00 91.44           C  
ATOM   3715  O   PRO A 480     -14.430 -12.602 -17.281  1.00 91.44           O  
ATOM   3716  CG  PRO A 480     -17.516 -11.289 -18.109  1.00 91.44           C  
ATOM   3717  CD  PRO A 480     -16.609 -10.438 -18.969  1.00 91.44           C  
ATOM   3718  N   PRO A 481     -14.656 -12.164 -15.000  1.00 94.19           N  
ATOM   3719  CA  PRO A 481     -13.828 -13.328 -14.656  1.00 94.19           C  
ATOM   3720  C   PRO A 481     -14.414 -14.641 -15.180  1.00 94.19           C  
ATOM   3721  CB  PRO A 481     -13.820 -13.305 -13.125  1.00 94.19           C  
ATOM   3722  O   PRO A 481     -15.625 -14.852 -15.102  1.00 94.19           O  
ATOM   3723  CG  PRO A 481     -15.023 -12.500 -12.742  1.00 94.19           C  
ATOM   3724  CD  PRO A 481     -15.336 -11.547 -13.867  1.00 94.19           C  
ATOM   3725  N   ASN A 482     -13.586 -15.492 -15.773  1.00 95.38           N  
ATOM   3726  CA  ASN A 482     -14.008 -16.812 -16.219  1.00 95.38           C  
ATOM   3727  C   ASN A 482     -14.008 -17.828 -15.078  1.00 95.38           C  
ATOM   3728  CB  ASN A 482     -13.117 -17.297 -17.375  1.00 95.38           C  
ATOM   3729  O   ASN A 482     -13.820 -17.453 -13.922  1.00 95.38           O  
ATOM   3730  CG  ASN A 482     -11.680 -17.500 -16.938  1.00 95.38           C  
ATOM   3731  ND2 ASN A 482     -10.766 -17.516 -17.906  1.00 95.38           N  
ATOM   3732  OD1 ASN A 482     -11.383 -17.641 -15.750  1.00 95.38           O  
ATOM   3733  N   ALA A 483     -14.281 -19.094 -15.359  1.00 95.44           N  
ATOM   3734  CA  ALA A 483     -14.445 -20.141 -14.344  1.00 95.44           C  
ATOM   3735  C   ALA A 483     -13.164 -20.328 -13.531  1.00 95.44           C  
ATOM   3736  CB  ALA A 483     -14.844 -21.469 -15.000  1.00 95.44           C  
ATOM   3737  O   ALA A 483     -13.219 -20.484 -12.312  1.00 95.44           O  
ATOM   3738  N   THR A 484     -12.078 -20.250 -14.234  1.00 94.75           N  
ATOM   3739  CA  THR A 484     -10.805 -20.438 -13.547  1.00 94.75           C  
ATOM   3740  C   THR A 484     -10.523 -19.266 -12.609  1.00 94.75           C  
ATOM   3741  CB  THR A 484      -9.641 -20.578 -14.547  1.00 94.75           C  
ATOM   3742  O   THR A 484     -10.023 -19.453 -11.500  1.00 94.75           O  
ATOM   3743  CG2 THR A 484      -8.312 -20.797 -13.828  1.00 94.75           C  
ATOM   3744  OG1 THR A 484      -9.891 -21.703 -15.398  1.00 94.75           O  
ATOM   3745  N   ASP A 485     -10.836 -18.094 -13.016  1.00 96.25           N  
ATOM   3746  CA  ASP A 485     -10.703 -16.906 -12.172  1.00 96.25           C  
ATOM   3747  C   ASP A 485     -11.602 -17.016 -10.945  1.00 96.25           C  
ATOM   3748  CB  ASP A 485     -11.031 -15.648 -12.969  1.00 96.25           C  
ATOM   3749  O   ASP A 485     -11.195 -16.656  -9.836  1.00 96.25           O  
ATOM   3750  CG  ASP A 485     -10.008 -15.336 -14.047  1.00 96.25           C  
ATOM   3751  OD1 ASP A 485      -8.812 -15.625 -13.844  1.00 96.25           O  
ATOM   3752  OD2 ASP A 485     -10.406 -14.805 -15.102  1.00 96.25           O  
ATOM   3753  N   LEU A 486     -12.711 -17.531 -11.109  1.00 95.31           N  
ATOM   3754  CA  LEU A 486     -13.656 -17.672 -10.000  1.00 95.31           C  
ATOM   3755  C   LEU A 486     -13.164 -18.688  -8.984  1.00 95.31           C  
ATOM   3756  CB  LEU A 486     -15.039 -18.062 -10.516  1.00 95.31           C  
ATOM   3757  O   LEU A 486     -13.375 -18.531  -7.781  1.00 95.31           O  
ATOM   3758  CG  LEU A 486     -15.781 -17.016 -11.352  1.00 95.31           C  
ATOM   3759  CD1 LEU A 486     -17.078 -17.594 -11.906  1.00 95.31           C  
ATOM   3760  CD2 LEU A 486     -16.062 -15.773 -10.508  1.00 95.31           C  
ATOM   3761  N   GLU A 487     -12.539 -19.781  -9.461  1.00 94.56           N  
ATOM   3762  CA  GLU A 487     -11.922 -20.734  -8.555  1.00 94.56           C  
ATOM   3763  C   GLU A 487     -10.797 -20.094  -7.746  1.00 94.56           C  
ATOM   3764  CB  GLU A 487     -11.391 -21.953  -9.328  1.00 94.56           C  
ATOM   3765  O   GLU A 487     -10.641 -20.375  -6.555  1.00 94.56           O  
ATOM   3766  CG  GLU A 487     -12.484 -22.844  -9.898  1.00 94.56           C  
ATOM   3767  CD  GLU A 487     -11.953 -23.938 -10.797  1.00 94.56           C  
ATOM   3768  OE1 GLU A 487     -12.750 -24.781 -11.258  1.00 94.56           O  
ATOM   3769  OE2 GLU A 487     -10.727 -23.969 -11.031  1.00 94.56           O  
ATOM   3770  N   MET A 488     -10.070 -19.312  -8.445  1.00 96.44           N  
ATOM   3771  CA  MET A 488      -8.984 -18.625  -7.766  1.00 96.44           C  
ATOM   3772  C   MET A 488      -9.523 -17.641  -6.727  1.00 96.44           C  
ATOM   3773  CB  MET A 488      -8.109 -17.875  -8.781  1.00 96.44           C  
ATOM   3774  O   MET A 488      -8.930 -17.469  -5.664  1.00 96.44           O  
ATOM   3775  CG  MET A 488      -6.926 -17.156  -8.156  1.00 96.44           C  
ATOM   3776  SD  MET A 488      -5.859 -18.281  -7.172  1.00 96.44           S  
ATOM   3777  CE  MET A 488      -5.230 -19.359  -8.492  1.00 96.44           C  
ATOM   3778  N   VAL A 489     -10.648 -16.984  -6.988  1.00 96.12           N  
ATOM   3779  CA  VAL A 489     -11.297 -16.109  -6.016  1.00 96.12           C  
ATOM   3780  C   VAL A 489     -11.602 -16.891  -4.742  1.00 96.12           C  
ATOM   3781  CB  VAL A 489     -12.594 -15.484  -6.586  1.00 96.12           C  
ATOM   3782  O   VAL A 489     -11.328 -16.422  -3.637  1.00 96.12           O  
ATOM   3783  CG1 VAL A 489     -13.414 -14.836  -5.473  1.00 96.12           C  
ATOM   3784  CG2 VAL A 489     -12.266 -14.461  -7.672  1.00 96.12           C  
ATOM   3785  N   LYS A 490     -12.109 -18.078  -4.918  1.00 95.00           N  
ATOM   3786  CA  LYS A 490     -12.461 -18.891  -3.758  1.00 95.00           C  
ATOM   3787  C   LYS A 490     -11.227 -19.234  -2.938  1.00 95.00           C  
ATOM   3788  CB  LYS A 490     -13.180 -20.156  -4.199  1.00 95.00           C  
ATOM   3789  O   LYS A 490     -11.250 -19.172  -1.706  1.00 95.00           O  
ATOM   3790  CG  LYS A 490     -14.578 -19.922  -4.758  1.00 95.00           C  
ATOM   3791  CD  LYS A 490     -15.250 -21.234  -5.148  1.00 95.00           C  
ATOM   3792  CE  LYS A 490     -16.609 -20.984  -5.777  1.00 95.00           C  
ATOM   3793  NZ  LYS A 490     -17.250 -22.266  -6.234  1.00 95.00           N  
ATOM   3794  N   MET A 491     -10.141 -19.516  -3.592  1.00 96.44           N  
ATOM   3795  CA  MET A 491      -8.914 -19.922  -2.918  1.00 96.44           C  
ATOM   3796  C   MET A 491      -8.227 -18.734  -2.270  1.00 96.44           C  
ATOM   3797  CB  MET A 491      -7.961 -20.609  -3.902  1.00 96.44           C  
ATOM   3798  O   MET A 491      -7.906 -18.766  -1.079  1.00 96.44           O  
ATOM   3799  CG  MET A 491      -6.711 -21.172  -3.248  1.00 96.44           C  
ATOM   3800  SD  MET A 491      -5.551 -21.906  -4.469  1.00 96.44           S  
ATOM   3801  CE  MET A 491      -6.574 -23.250  -5.121  1.00 96.44           C  
ATOM   3802  N   PHE A 492      -8.078 -17.703  -3.035  1.00 97.88           N  
ATOM   3803  CA  PHE A 492      -7.301 -16.547  -2.582  1.00 97.88           C  
ATOM   3804  C   PHE A 492      -8.078 -15.758  -1.539  1.00 97.88           C  
ATOM   3805  CB  PHE A 492      -6.930 -15.656  -3.764  1.00 97.88           C  
ATOM   3806  O   PHE A 492      -7.555 -15.469  -0.458  1.00 97.88           O  
ATOM   3807  CG  PHE A 492      -5.844 -14.664  -3.453  1.00 97.88           C  
ATOM   3808  CD1 PHE A 492      -6.102 -13.297  -3.463  1.00 97.88           C  
ATOM   3809  CD2 PHE A 492      -4.559 -15.094  -3.154  1.00 97.88           C  
ATOM   3810  CE1 PHE A 492      -5.098 -12.375  -3.176  1.00 97.88           C  
ATOM   3811  CE2 PHE A 492      -3.547 -14.180  -2.867  1.00 97.88           C  
ATOM   3812  CZ  PHE A 492      -3.818 -12.820  -2.879  1.00 97.88           C  
ATOM   3813  N   ALA A 493      -9.297 -15.375  -1.782  1.00 97.62           N  
ATOM   3814  CA  ALA A 493     -10.109 -14.641  -0.816  1.00 97.62           C  
ATOM   3815  C   ALA A 493     -10.344 -15.477   0.442  1.00 97.62           C  
ATOM   3816  CB  ALA A 493     -11.445 -14.242  -1.442  1.00 97.62           C  
ATOM   3817  O   ALA A 493     -10.320 -14.945   1.556  1.00 97.62           O  
ATOM   3818  N   GLY A 494     -10.555 -16.719   0.248  1.00 97.44           N  
ATOM   3819  CA  GLY A 494     -10.719 -17.609   1.381  1.00 97.44           C  
ATOM   3820  C   GLY A 494      -9.508 -17.656   2.289  1.00 97.44           C  
ATOM   3821  O   GLY A 494      -9.641 -17.656   3.514  1.00 97.44           O  
ATOM   3822  N   ALA A 495      -8.344 -17.766   1.684  1.00 98.31           N  
ATOM   3823  CA  ALA A 495      -7.102 -17.781   2.453  1.00 98.31           C  
ATOM   3824  C   ALA A 495      -6.961 -16.516   3.293  1.00 98.31           C  
ATOM   3825  CB  ALA A 495      -5.902 -17.938   1.521  1.00 98.31           C  
ATOM   3826  O   ALA A 495      -6.598 -16.578   4.469  1.00 98.31           O  
ATOM   3827  N   PHE A 496      -7.258 -15.391   2.756  1.00 98.56           N  
ATOM   3828  CA  PHE A 496      -7.160 -14.117   3.461  1.00 98.56           C  
ATOM   3829  C   PHE A 496      -8.195 -14.031   4.578  1.00 98.56           C  
ATOM   3830  CB  PHE A 496      -7.340 -12.945   2.486  1.00 98.56           C  
ATOM   3831  O   PHE A 496      -7.887 -13.578   5.684  1.00 98.56           O  
ATOM   3832  CG  PHE A 496      -6.082 -12.562   1.758  1.00 98.56           C  
ATOM   3833  CD1 PHE A 496      -5.746 -11.227   1.580  1.00 98.56           C  
ATOM   3834  CD2 PHE A 496      -5.234 -13.539   1.249  1.00 98.56           C  
ATOM   3835  CE1 PHE A 496      -4.578 -10.867   0.905  1.00 98.56           C  
ATOM   3836  CE2 PHE A 496      -4.070 -13.188   0.574  1.00 98.56           C  
ATOM   3837  CZ  PHE A 496      -3.744 -11.852   0.402  1.00 98.56           C  
ATOM   3838  N   ALA A 497      -9.352 -14.453   4.258  1.00 98.38           N  
ATOM   3839  CA  ALA A 497     -10.406 -14.469   5.273  1.00 98.38           C  
ATOM   3840  C   ALA A 497     -10.055 -15.430   6.406  1.00 98.38           C  
ATOM   3841  CB  ALA A 497     -11.742 -14.844   4.648  1.00 98.38           C  
ATOM   3842  O   ALA A 497     -10.266 -15.117   7.582  1.00 98.38           O  
ATOM   3843  N   ASN A 498      -9.539 -16.609   6.086  1.00 98.38           N  
ATOM   3844  CA  ASN A 498      -9.109 -17.562   7.105  1.00 98.38           C  
ATOM   3845  C   ASN A 498      -8.039 -16.969   8.016  1.00 98.38           C  
ATOM   3846  CB  ASN A 498      -8.609 -18.859   6.457  1.00 98.38           C  
ATOM   3847  O   ASN A 498      -8.078 -17.141   9.227  1.00 98.38           O  
ATOM   3848  CG  ASN A 498      -9.727 -19.703   5.895  1.00 98.38           C  
ATOM   3849  ND2 ASN A 498      -9.375 -20.672   5.062  1.00 98.38           N  
ATOM   3850  OD1 ASN A 498     -10.898 -19.484   6.207  1.00 98.38           O  
ATOM   3851  N   PHE A 499      -7.145 -16.328   7.379  1.00 98.75           N  
ATOM   3852  CA  PHE A 499      -6.078 -15.672   8.133  1.00 98.75           C  
ATOM   3853  C   PHE A 499      -6.648 -14.617   9.070  1.00 98.75           C  
ATOM   3854  CB  PHE A 499      -5.062 -15.031   7.180  1.00 98.75           C  
ATOM   3855  O   PHE A 499      -6.238 -14.523  10.234  1.00 98.75           O  
ATOM   3856  CG  PHE A 499      -3.891 -14.398   7.879  1.00 98.75           C  
ATOM   3857  CD1 PHE A 499      -3.730 -13.016   7.891  1.00 98.75           C  
ATOM   3858  CD2 PHE A 499      -2.945 -15.188   8.523  1.00 98.75           C  
ATOM   3859  CE1 PHE A 499      -2.645 -12.430   8.539  1.00 98.75           C  
ATOM   3860  CE2 PHE A 499      -1.858 -14.609   9.172  1.00 98.75           C  
ATOM   3861  CZ  PHE A 499      -1.709 -13.227   9.180  1.00 98.75           C  
ATOM   3862  N   ALA A 500      -7.570 -13.867   8.586  1.00 98.62           N  
ATOM   3863  CA  ALA A 500      -8.211 -12.844   9.414  1.00 98.62           C  
ATOM   3864  C   ALA A 500      -8.945 -13.469  10.594  1.00 98.62           C  
ATOM   3865  CB  ALA A 500      -9.164 -12.000   8.570  1.00 98.62           C  
ATOM   3866  O   ALA A 500      -8.961 -12.914  11.695  1.00 98.62           O  
ATOM   3867  N   ARG A 501      -9.414 -14.625  10.445  1.00 97.25           N  
ATOM   3868  CA  ARG A 501     -10.234 -15.297  11.445  1.00 97.25           C  
ATOM   3869  C   ARG A 501      -9.375 -16.016  12.477  1.00 97.25           C  
ATOM   3870  CB  ARG A 501     -11.188 -16.281  10.781  1.00 97.25           C  
ATOM   3871  O   ARG A 501      -9.602 -15.891  13.688  1.00 97.25           O  
ATOM   3872  CG  ARG A 501     -12.172 -16.938  11.742  1.00 97.25           C  
ATOM   3873  CD  ARG A 501     -13.188 -17.812  11.008  1.00 97.25           C  
ATOM   3874  NE  ARG A 501     -12.547 -18.641   9.992  1.00 97.25           N  
ATOM   3875  NH1 ARG A 501     -11.891 -20.297  11.469  1.00 97.25           N  
ATOM   3876  NH2 ARG A 501     -11.391 -20.484   9.242  1.00 97.25           N  
ATOM   3877  CZ  ARG A 501     -11.945 -19.797  10.234  1.00 97.25           C  
ATOM   3878  N   THR A 502      -8.352 -16.625  12.000  1.00 96.69           N  
ATOM   3879  CA  THR A 502      -7.711 -17.578  12.914  1.00 96.69           C  
ATOM   3880  C   THR A 502      -6.207 -17.344  12.969  1.00 96.69           C  
ATOM   3881  CB  THR A 502      -7.996 -19.031  12.492  1.00 96.69           C  
ATOM   3882  O   THR A 502      -5.520 -17.891  13.836  1.00 96.69           O  
ATOM   3883  CG2 THR A 502      -9.500 -19.297  12.453  1.00 96.69           C  
ATOM   3884  OG1 THR A 502      -7.445 -19.266  11.195  1.00 96.69           O  
ATOM   3885  N   GLY A 503      -5.695 -16.547  12.023  1.00 97.94           N  
ATOM   3886  CA  GLY A 503      -4.250 -16.406  11.922  1.00 97.94           C  
ATOM   3887  C   GLY A 503      -3.607 -17.500  11.078  1.00 97.94           C  
ATOM   3888  O   GLY A 503      -2.389 -17.500  10.891  1.00 97.94           O  
ATOM   3889  N   ASP A 504      -4.371 -18.438  10.547  1.00 98.00           N  
ATOM   3890  CA  ASP A 504      -3.955 -19.500   9.648  1.00 98.00           C  
ATOM   3891  C   ASP A 504      -4.547 -19.312   8.258  1.00 98.00           C  
ATOM   3892  CB  ASP A 504      -4.367 -20.859  10.211  1.00 98.00           C  
ATOM   3893  O   ASP A 504      -5.762 -19.406   8.070  1.00 98.00           O  
ATOM   3894  CG  ASP A 504      -3.840 -22.031   9.383  1.00 98.00           C  
ATOM   3895  OD1 ASP A 504      -3.463 -21.828   8.211  1.00 98.00           O  
ATOM   3896  OD2 ASP A 504      -3.807 -23.156   9.914  1.00 98.00           O  
ATOM   3897  N   PRO A 505      -3.627 -19.062   7.242  1.00 98.06           N  
ATOM   3898  CA  PRO A 505      -4.113 -18.688   5.914  1.00 98.06           C  
ATOM   3899  C   PRO A 505      -4.469 -19.906   5.055  1.00 98.06           C  
ATOM   3900  CB  PRO A 505      -2.939 -17.922   5.312  1.00 98.06           C  
ATOM   3901  O   PRO A 505      -4.719 -19.766   3.854  1.00 98.06           O  
ATOM   3902  CG  PRO A 505      -1.723 -18.531   5.918  1.00 98.06           C  
ATOM   3903  CD  PRO A 505      -2.041 -18.938   7.332  1.00 98.06           C  
ATOM   3904  N   THR A 506      -4.535 -21.078   5.543  1.00 97.25           N  
ATOM   3905  CA  THR A 506      -4.781 -22.281   4.754  1.00 97.25           C  
ATOM   3906  C   THR A 506      -6.121 -22.188   4.031  1.00 97.25           C  
ATOM   3907  CB  THR A 506      -4.758 -23.547   5.633  1.00 97.25           C  
ATOM   3908  O   THR A 506      -7.164 -22.016   4.664  1.00 97.25           O  
ATOM   3909  CG2 THR A 506      -4.953 -24.797   4.797  1.00 97.25           C  
ATOM   3910  OG1 THR A 506      -3.496 -23.625   6.309  1.00 97.25           O  
ATOM   3911  N   PRO A 507      -6.023 -22.203   2.668  1.00 88.56           N  
ATOM   3912  CA  PRO A 507      -7.273 -22.203   1.910  1.00 88.56           C  
ATOM   3913  C   PRO A 507      -8.109 -23.453   2.143  1.00 88.56           C  
ATOM   3914  CB  PRO A 507      -6.805 -22.109   0.456  1.00 88.56           C  
ATOM   3915  O   PRO A 507      -7.566 -24.516   2.445  1.00 88.56           O  
ATOM   3916  CG  PRO A 507      -5.371 -21.703   0.540  1.00 88.56           C  
ATOM   3917  CD  PRO A 507      -4.828 -22.156   1.867  1.00 88.56           C  
ATOM   3918  N   SER A 508      -9.477 -23.250   1.908  1.00 84.25           N  
ATOM   3919  CA  SER A 508     -10.391 -24.391   1.978  1.00 84.25           C  
ATOM   3920  C   SER A 508     -10.195 -25.328   0.792  1.00 84.25           C  
ATOM   3921  CB  SER A 508     -11.844 -23.906   2.023  1.00 84.25           C  
ATOM   3922  O   SER A 508     -10.078 -24.875  -0.351  1.00 84.25           O  
ATOM   3923  OG  SER A 508     -12.070 -23.109   3.166  1.00 84.25           O  
ATOM   3924  N   GLN A 509     -10.008 -26.609   0.992  1.00 82.94           N  
ATOM   3925  CA  GLN A 509      -9.914 -27.641  -0.036  1.00 82.94           C  
ATOM   3926  C   GLN A 509      -8.625 -27.500  -0.838  1.00 82.94           C  
ATOM   3927  CB  GLN A 509     -11.125 -27.578  -0.971  1.00 82.94           C  
ATOM   3928  O   GLN A 509      -8.617 -27.719  -2.053  1.00 82.94           O  
ATOM   3929  CG  GLN A 509     -12.453 -27.797  -0.271  1.00 82.94           C  
ATOM   3930  CD  GLN A 509     -13.641 -27.703  -1.217  1.00 82.94           C  
ATOM   3931  NE2 GLN A 509     -14.812 -27.422  -0.669  1.00 82.94           N  
ATOM   3932  OE1 GLN A 509     -13.500 -27.906  -2.430  1.00 82.94           O  
ATOM   3933  N   ALA A 510      -7.578 -26.875  -0.319  1.00 86.56           N  
ATOM   3934  CA  ALA A 510      -6.230 -26.750  -0.868  1.00 86.56           C  
ATOM   3935  C   ALA A 510      -5.180 -27.141   0.166  1.00 86.56           C  
ATOM   3936  CB  ALA A 510      -5.984 -25.328  -1.356  1.00 86.56           C  
ATOM   3937  O   ALA A 510      -5.488 -27.281   1.351  1.00 86.56           O  
ATOM   3938  N   PRO A 511      -3.984 -27.516  -0.402  1.00 93.56           N  
ATOM   3939  CA  PRO A 511      -2.936 -27.906   0.539  1.00 93.56           C  
ATOM   3940  C   PRO A 511      -2.703 -26.875   1.637  1.00 93.56           C  
ATOM   3941  CB  PRO A 511      -1.697 -28.047  -0.351  1.00 93.56           C  
ATOM   3942  O   PRO A 511      -2.908 -25.672   1.416  1.00 93.56           O  
ATOM   3943  CG  PRO A 511      -2.238 -28.328  -1.715  1.00 93.56           C  
ATOM   3944  CD  PRO A 511      -3.529 -27.594  -1.883  1.00 93.56           C  
ATOM   3945  N   LYS A 512      -2.291 -27.422   2.756  1.00 96.81           N  
ATOM   3946  CA  LYS A 512      -1.987 -26.594   3.920  1.00 96.81           C  
ATOM   3947  C   LYS A 512      -0.916 -25.562   3.594  1.00 96.81           C  
ATOM   3948  CB  LYS A 512      -1.533 -27.469   5.094  1.00 96.81           C  
ATOM   3949  O   LYS A 512       0.019 -25.844   2.842  1.00 96.81           O  
ATOM   3950  CG  LYS A 512      -1.430 -26.719   6.414  1.00 96.81           C  
ATOM   3951  CD  LYS A 512      -1.220 -27.672   7.582  1.00 96.81           C  
ATOM   3952  CE  LYS A 512      -1.207 -26.938   8.914  1.00 96.81           C  
ATOM   3953  NZ  LYS A 512      -1.055 -27.875  10.062  1.00 96.81           N  
ATOM   3954  N   TRP A 513      -1.079 -24.281   4.062  1.00 98.00           N  
ATOM   3955  CA  TRP A 513      -0.152 -23.172   3.959  1.00 98.00           C  
ATOM   3956  C   TRP A 513       0.651 -23.000   5.246  1.00 98.00           C  
ATOM   3957  CB  TRP A 513      -0.906 -21.875   3.643  1.00 98.00           C  
ATOM   3958  O   TRP A 513       0.131 -22.516   6.250  1.00 98.00           O  
ATOM   3959  CG  TRP A 513      -0.015 -20.719   3.309  1.00 98.00           C  
ATOM   3960  CD1 TRP A 513       1.325 -20.609   3.559  1.00 98.00           C  
ATOM   3961  CD2 TRP A 513      -0.404 -19.500   2.668  1.00 98.00           C  
ATOM   3962  CE2 TRP A 513       0.754 -18.688   2.561  1.00 98.00           C  
ATOM   3963  CE3 TRP A 513      -1.619 -19.000   2.174  1.00 98.00           C  
ATOM   3964  NE1 TRP A 513       1.794 -19.391   3.109  1.00 98.00           N  
ATOM   3965  CH2 TRP A 513      -0.471 -16.969   1.501  1.00 98.00           C  
ATOM   3966  CZ2 TRP A 513       0.731 -17.422   1.976  1.00 98.00           C  
ATOM   3967  CZ3 TRP A 513      -1.640 -17.734   1.594  1.00 98.00           C  
ATOM   3968  N   PHE A 514       2.004 -23.359   5.164  1.00 98.00           N  
ATOM   3969  CA  PHE A 514       2.877 -23.328   6.336  1.00 98.00           C  
ATOM   3970  C   PHE A 514       3.668 -22.031   6.395  1.00 98.00           C  
ATOM   3971  CB  PHE A 514       3.834 -24.531   6.316  1.00 98.00           C  
ATOM   3972  O   PHE A 514       3.988 -21.438   5.359  1.00 98.00           O  
ATOM   3973  CG  PHE A 514       3.141 -25.859   6.387  1.00 98.00           C  
ATOM   3974  CD1 PHE A 514       2.707 -26.375   7.602  1.00 98.00           C  
ATOM   3975  CD2 PHE A 514       2.920 -26.609   5.234  1.00 98.00           C  
ATOM   3976  CE1 PHE A 514       2.066 -27.609   7.672  1.00 98.00           C  
ATOM   3977  CE2 PHE A 514       2.279 -27.844   5.293  1.00 98.00           C  
ATOM   3978  CZ  PHE A 514       1.854 -28.344   6.512  1.00 98.00           C  
ATOM   3979  N   PRO A 515       3.939 -21.578   7.680  1.00 98.12           N  
ATOM   3980  CA  PRO A 515       4.805 -20.391   7.812  1.00 98.12           C  
ATOM   3981  C   PRO A 515       6.230 -20.656   7.340  1.00 98.12           C  
ATOM   3982  CB  PRO A 515       4.773 -20.109   9.312  1.00 98.12           C  
ATOM   3983  O   PRO A 515       6.645 -21.812   7.223  1.00 98.12           O  
ATOM   3984  CG  PRO A 515       4.496 -21.422   9.953  1.00 98.12           C  
ATOM   3985  CD  PRO A 515       3.627 -22.234   9.031  1.00 98.12           C  
ATOM   3986  N   VAL A 516       6.996 -19.609   7.129  1.00 98.00           N  
ATOM   3987  CA  VAL A 516       8.406 -19.688   6.773  1.00 98.00           C  
ATOM   3988  C   VAL A 516       9.234 -20.062   8.008  1.00 98.00           C  
ATOM   3989  CB  VAL A 516       8.922 -18.359   6.176  1.00 98.00           C  
ATOM   3990  O   VAL A 516       9.242 -19.328   9.000  1.00 98.00           O  
ATOM   3991  CG1 VAL A 516      10.383 -18.469   5.762  1.00 98.00           C  
ATOM   3992  CG2 VAL A 516       8.055 -17.938   4.984  1.00 98.00           C  
ATOM   3993  N   THR A 517      10.008 -21.219   7.875  1.00 95.94           N  
ATOM   3994  CA  THR A 517      10.758 -21.656   9.047  1.00 95.94           C  
ATOM   3995  C   THR A 517      12.250 -21.766   8.734  1.00 95.94           C  
ATOM   3996  CB  THR A 517      10.242 -23.000   9.570  1.00 95.94           C  
ATOM   3997  O   THR A 517      13.070 -21.922   9.633  1.00 95.94           O  
ATOM   3998  CG2 THR A 517       8.820 -22.875  10.102  1.00 95.94           C  
ATOM   3999  OG1 THR A 517      10.250 -23.953   8.500  1.00 95.94           O  
ATOM   4000  N   SER A 518      12.547 -21.625   7.418  1.00 94.62           N  
ATOM   4001  CA  SER A 518      13.945 -21.859   7.062  1.00 94.62           C  
ATOM   4002  C   SER A 518      14.461 -20.750   6.137  1.00 94.62           C  
ATOM   4003  CB  SER A 518      14.117 -23.219   6.395  1.00 94.62           C  
ATOM   4004  O   SER A 518      13.695 -19.891   5.711  1.00 94.62           O  
ATOM   4005  OG  SER A 518      13.562 -23.219   5.090  1.00 94.62           O  
ATOM   4006  N   ASP A 519      15.703 -20.859   5.828  1.00 89.81           N  
ATOM   4007  CA  ASP A 519      16.359 -19.906   4.930  1.00 89.81           C  
ATOM   4008  C   ASP A 519      15.961 -20.156   3.479  1.00 89.81           C  
ATOM   4009  CB  ASP A 519      17.891 -20.016   5.078  1.00 89.81           C  
ATOM   4010  O   ASP A 519      16.281 -19.359   2.598  1.00 89.81           O  
ATOM   4011  CG  ASP A 519      18.391 -19.422   6.379  1.00 89.81           C  
ATOM   4012  OD1 ASP A 519      17.719 -18.547   6.957  1.00 89.81           O  
ATOM   4013  OD2 ASP A 519      19.484 -19.828   6.832  1.00 89.81           O  
ATOM   4014  N   ALA A 520      15.250 -21.234   3.250  1.00 91.00           N  
ATOM   4015  CA  ALA A 520      14.844 -21.578   1.891  1.00 91.00           C  
ATOM   4016  C   ALA A 520      13.609 -20.781   1.473  1.00 91.00           C  
ATOM   4017  CB  ALA A 520      14.562 -23.078   1.779  1.00 91.00           C  
ATOM   4018  O   ALA A 520      13.148 -20.891   0.336  1.00 91.00           O  
ATOM   4019  N   SER A 521      13.055 -19.891   2.402  1.00 90.81           N  
ATOM   4020  CA  SER A 521      11.883 -19.047   2.162  1.00 90.81           C  
ATOM   4021  C   SER A 521      10.711 -19.859   1.622  1.00 90.81           C  
ATOM   4022  CB  SER A 521      12.227 -17.922   1.182  1.00 90.81           C  
ATOM   4023  O   SER A 521      10.242 -19.625   0.507  1.00 90.81           O  
ATOM   4024  OG  SER A 521      13.180 -17.031   1.749  1.00 90.81           O  
ATOM   4025  N   GLU A 522      10.164 -20.859   2.393  1.00 97.44           N  
ATOM   4026  CA  GLU A 522       8.953 -21.578   1.992  1.00 97.44           C  
ATOM   4027  C   GLU A 522       7.816 -20.609   1.680  1.00 97.44           C  
ATOM   4028  CB  GLU A 522       8.523 -22.562   3.084  1.00 97.44           C  
ATOM   4029  O   GLU A 522       7.617 -19.625   2.398  1.00 97.44           O  
ATOM   4030  CG  GLU A 522       9.555 -23.641   3.385  1.00 97.44           C  
ATOM   4031  CD  GLU A 522      10.570 -23.219   4.441  1.00 97.44           C  
ATOM   4032  OE1 GLU A 522      11.359 -24.078   4.895  1.00 97.44           O  
ATOM   4033  OE2 GLU A 522      10.570 -22.031   4.816  1.00 97.44           O  
ATOM   4034  N   TYR A 523       7.230 -20.812   0.515  1.00 98.50           N  
ATOM   4035  CA  TYR A 523       6.121 -19.938   0.147  1.00 98.50           C  
ATOM   4036  C   TYR A 523       4.977 -20.750  -0.456  1.00 98.50           C  
ATOM   4037  CB  TYR A 523       6.582 -18.859  -0.843  1.00 98.50           C  
ATOM   4038  O   TYR A 523       5.184 -21.844  -0.964  1.00 98.50           O  
ATOM   4039  CG  TYR A 523       7.078 -19.422  -2.154  1.00 98.50           C  
ATOM   4040  CD1 TYR A 523       8.406 -19.812  -2.307  1.00 98.50           C  
ATOM   4041  CD2 TYR A 523       6.223 -19.547  -3.244  1.00 98.50           C  
ATOM   4042  CE1 TYR A 523       8.867 -20.328  -3.516  1.00 98.50           C  
ATOM   4043  CE2 TYR A 523       6.676 -20.062  -4.457  1.00 98.50           C  
ATOM   4044  OH  TYR A 523       8.453 -20.953  -5.777  1.00 98.50           O  
ATOM   4045  CZ  TYR A 523       8.000 -20.453  -4.582  1.00 98.50           C  
ATOM   4046  N   TYR A 524       3.795 -20.188  -0.334  1.00 98.56           N  
ATOM   4047  CA  TYR A 524       2.615 -20.766  -0.965  1.00 98.56           C  
ATOM   4048  C   TYR A 524       2.414 -20.203  -2.365  1.00 98.56           C  
ATOM   4049  CB  TYR A 524       1.368 -20.500  -0.114  1.00 98.56           C  
ATOM   4050  O   TYR A 524       2.328 -18.984  -2.545  1.00 98.56           O  
ATOM   4051  CG  TYR A 524       0.212 -21.422  -0.437  1.00 98.56           C  
ATOM   4052  CD1 TYR A 524      -0.648 -21.141  -1.496  1.00 98.56           C  
ATOM   4053  CD2 TYR A 524      -0.025 -22.562   0.317  1.00 98.56           C  
ATOM   4054  CE1 TYR A 524      -1.717 -21.969  -1.797  1.00 98.56           C  
ATOM   4055  CE2 TYR A 524      -1.090 -23.406   0.026  1.00 98.56           C  
ATOM   4056  OH  TYR A 524      -2.984 -23.938  -1.324  1.00 98.56           O  
ATOM   4057  CZ  TYR A 524      -1.929 -23.109  -1.031  1.00 98.56           C  
ATOM   4058  N   ARG A 525       2.365 -21.031  -3.307  1.00 98.12           N  
ATOM   4059  CA  ARG A 525       2.150 -20.609  -4.691  1.00 98.12           C  
ATOM   4060  C   ARG A 525       0.677 -20.703  -5.070  1.00 98.12           C  
ATOM   4061  CB  ARG A 525       2.990 -21.469  -5.641  1.00 98.12           C  
ATOM   4062  O   ARG A 525       0.077 -21.781  -4.988  1.00 98.12           O  
ATOM   4063  CG  ARG A 525       2.771 -21.156  -7.113  1.00 98.12           C  
ATOM   4064  CD  ARG A 525       3.662 -22.016  -8.008  1.00 98.12           C  
ATOM   4065  NE  ARG A 525       3.393 -21.766  -9.422  1.00 98.12           N  
ATOM   4066  NH1 ARG A 525       5.387 -20.672  -9.828  1.00 98.12           N  
ATOM   4067  NH2 ARG A 525       3.873 -20.969 -11.523  1.00 98.12           N  
ATOM   4068  CZ  ARG A 525       4.219 -21.141 -10.258  1.00 98.12           C  
ATOM   4069  N   PHE A 526       0.140 -19.531  -5.375  1.00 98.12           N  
ATOM   4070  CA  PHE A 526      -1.202 -19.516  -5.945  1.00 98.12           C  
ATOM   4071  C   PHE A 526      -1.147 -19.641  -7.461  1.00 98.12           C  
ATOM   4072  CB  PHE A 526      -1.928 -18.219  -5.559  1.00 98.12           C  
ATOM   4073  O   PHE A 526      -0.770 -18.703  -8.164  1.00 98.12           O  
ATOM   4074  CG  PHE A 526      -2.299 -18.141  -4.105  1.00 98.12           C  
ATOM   4075  CD1 PHE A 526      -3.455 -18.750  -3.635  1.00 98.12           C  
ATOM   4076  CD2 PHE A 526      -1.492 -17.453  -3.205  1.00 98.12           C  
ATOM   4077  CE1 PHE A 526      -3.803 -18.688  -2.287  1.00 98.12           C  
ATOM   4078  CE2 PHE A 526      -1.832 -17.375  -1.856  1.00 98.12           C  
ATOM   4079  CZ  PHE A 526      -2.988 -18.000  -1.399  1.00 98.12           C  
ATOM   4080  N   ASP A 527      -1.442 -20.797  -7.879  1.00 94.12           N  
ATOM   4081  CA  ASP A 527      -1.488 -21.172  -9.281  1.00 94.12           C  
ATOM   4082  C   ASP A 527      -2.535 -22.266  -9.523  1.00 94.12           C  
ATOM   4083  CB  ASP A 527      -0.114 -21.656  -9.750  1.00 94.12           C  
ATOM   4084  O   ASP A 527      -2.559 -23.281  -8.820  1.00 94.12           O  
ATOM   4085  CG  ASP A 527      -0.057 -21.922 -11.250  1.00 94.12           C  
ATOM   4086  OD1 ASP A 527      -1.109 -21.859 -11.922  1.00 94.12           O  
ATOM   4087  OD2 ASP A 527       1.051 -22.203 -11.758  1.00 94.12           O  
ATOM   4088  N   ARG A 528      -3.375 -21.938 -10.445  1.00 85.38           N  
ATOM   4089  CA  ARG A 528      -4.473 -22.875 -10.648  1.00 85.38           C  
ATOM   4090  C   ARG A 528      -3.949 -24.297 -10.875  1.00 85.38           C  
ATOM   4091  CB  ARG A 528      -5.336 -22.438 -11.836  1.00 85.38           C  
ATOM   4092  O   ARG A 528      -4.496 -25.250 -10.336  1.00 85.38           O  
ATOM   4093  CG  ARG A 528      -6.508 -23.375 -12.117  1.00 85.38           C  
ATOM   4094  CD  ARG A 528      -7.016 -23.219 -13.547  1.00 85.38           C  
ATOM   4095  NE  ARG A 528      -7.742 -24.406 -13.984  1.00 85.38           N  
ATOM   4096  NH1 ARG A 528      -8.680 -23.391 -15.836  1.00 85.38           N  
ATOM   4097  NH2 ARG A 528      -9.133 -25.594 -15.375  1.00 85.38           N  
ATOM   4098  CZ  ARG A 528      -8.516 -24.453 -15.070  1.00 85.38           C  
ATOM   4099  N   LYS A 529      -2.928 -24.453 -11.703  1.00 87.31           N  
ATOM   4100  CA  LYS A 529      -2.439 -25.766 -12.133  1.00 87.31           C  
ATOM   4101  C   LYS A 529      -1.812 -26.531 -10.969  1.00 87.31           C  
ATOM   4102  CB  LYS A 529      -1.427 -25.609 -13.266  1.00 87.31           C  
ATOM   4103  O   LYS A 529      -2.023 -27.734 -10.828  1.00 87.31           O  
ATOM   4104  CG  LYS A 529      -2.037 -25.156 -14.586  1.00 87.31           C  
ATOM   4105  CD  LYS A 529      -0.996 -25.109 -15.695  1.00 87.31           C  
ATOM   4106  CE  LYS A 529      -1.593 -24.594 -17.000  1.00 87.31           C  
ATOM   4107  NZ  LYS A 529      -0.575 -24.547 -18.094  1.00 87.31           N  
ATOM   4108  N   SER A 530      -1.220 -25.812 -10.102  1.00 88.12           N  
ATOM   4109  CA  SER A 530      -0.534 -26.500  -9.016  1.00 88.12           C  
ATOM   4110  C   SER A 530      -0.372 -25.609  -7.797  1.00 88.12           C  
ATOM   4111  CB  SER A 530       0.836 -27.000  -9.477  1.00 88.12           C  
ATOM   4112  O   SER A 530       0.739 -25.172  -7.480  1.00 88.12           O  
ATOM   4113  OG  SER A 530       1.417 -27.859  -8.508  1.00 88.12           O  
ATOM   4114  N   PRO A 531      -1.514 -25.391  -7.039  1.00 94.62           N  
ATOM   4115  CA  PRO A 531      -1.359 -24.594  -5.812  1.00 94.62           C  
ATOM   4116  C   PRO A 531      -0.671 -25.375  -4.695  1.00 94.62           C  
ATOM   4117  CB  PRO A 531      -2.801 -24.250  -5.430  1.00 94.62           C  
ATOM   4118  O   PRO A 531      -0.843 -26.594  -4.590  1.00 94.62           O  
ATOM   4119  CG  PRO A 531      -3.619 -25.391  -5.969  1.00 94.62           C  
ATOM   4120  CD  PRO A 531      -2.982 -25.875  -7.238  1.00 94.62           C  
ATOM   4121  N   GLY A 532       0.174 -24.766  -3.961  1.00 96.94           N  
ATOM   4122  CA  GLY A 532       0.772 -25.469  -2.836  1.00 96.94           C  
ATOM   4123  C   GLY A 532       2.096 -24.859  -2.396  1.00 96.94           C  
ATOM   4124  O   GLY A 532       2.496 -23.797  -2.887  1.00 96.94           O  
ATOM   4125  N   MET A 533       2.715 -25.516  -1.388  1.00 97.69           N  
ATOM   4126  CA  MET A 533       3.969 -25.047  -0.806  1.00 97.69           C  
ATOM   4127  C   MET A 533       5.137 -25.297  -1.752  1.00 97.69           C  
ATOM   4128  CB  MET A 533       4.227 -25.719   0.541  1.00 97.69           C  
ATOM   4129  O   MET A 533       5.242 -26.375  -2.338  1.00 97.69           O  
ATOM   4130  CG  MET A 533       3.248 -25.312   1.630  1.00 97.69           C  
ATOM   4131  SD  MET A 533       3.221 -23.500   1.908  1.00 97.69           S  
ATOM   4132  CE  MET A 533       4.898 -23.250   2.551  1.00 97.69           C  
ATOM   4133  N   GLU A 534       6.016 -24.391  -1.903  1.00 97.88           N  
ATOM   4134  CA  GLU A 534       7.309 -24.438  -2.578  1.00 97.88           C  
ATOM   4135  C   GLU A 534       8.391 -23.750  -1.751  1.00 97.88           C  
ATOM   4136  CB  GLU A 534       7.215 -23.797  -3.965  1.00 97.88           C  
ATOM   4137  O   GLU A 534       8.125 -23.281  -0.643  1.00 97.88           O  
ATOM   4138  CG  GLU A 534       6.281 -24.516  -4.922  1.00 97.88           C  
ATOM   4139  CD  GLU A 534       6.359 -24.000  -6.348  1.00 97.88           C  
ATOM   4140  OE1 GLU A 534       5.426 -24.266  -7.141  1.00 97.88           O  
ATOM   4141  OE2 GLU A 534       7.359 -23.328  -6.676  1.00 97.88           O  
ATOM   4142  N   SER A 535       9.641 -23.875  -2.252  1.00 97.44           N  
ATOM   4143  CA  SER A 535      10.742 -23.203  -1.566  1.00 97.44           C  
ATOM   4144  C   SER A 535      11.664 -22.500  -2.557  1.00 97.44           C  
ATOM   4145  CB  SER A 535      11.539 -24.203  -0.734  1.00 97.44           C  
ATOM   4146  O   SER A 535      11.609 -22.766  -3.760  1.00 97.44           O  
ATOM   4147  OG  SER A 535      12.070 -25.234  -1.555  1.00 97.44           O  
ATOM   4148  N   GLY A 536      12.383 -21.578  -2.043  1.00 96.12           N  
ATOM   4149  CA  GLY A 536      13.375 -20.906  -2.863  1.00 96.12           C  
ATOM   4150  C   GLY A 536      12.766 -19.938  -3.859  1.00 96.12           C  
ATOM   4151  O   GLY A 536      13.008 -20.047  -5.062  1.00 96.12           O  
ATOM   4152  N   LEU A 537      11.969 -18.984  -3.336  1.00 97.56           N  
ATOM   4153  CA  LEU A 537      11.344 -18.016  -4.223  1.00 97.56           C  
ATOM   4154  C   LEU A 537      12.398 -17.203  -4.969  1.00 97.56           C  
ATOM   4155  CB  LEU A 537      10.430 -17.078  -3.426  1.00 97.56           C  
ATOM   4156  O   LEU A 537      13.102 -16.375  -4.371  1.00 97.56           O  
ATOM   4157  CG  LEU A 537       9.672 -16.016  -4.234  1.00 97.56           C  
ATOM   4158  CD1 LEU A 537       8.742 -16.688  -5.238  1.00 97.56           C  
ATOM   4159  CD2 LEU A 537       8.891 -15.094  -3.305  1.00 97.56           C  
ATOM   4160  N   PHE A 538      12.562 -17.484  -6.266  1.00 97.88           N  
ATOM   4161  CA  PHE A 538      13.547 -16.812  -7.109  1.00 97.88           C  
ATOM   4162  C   PHE A 538      14.891 -16.703  -6.395  1.00 97.88           C  
ATOM   4163  CB  PHE A 538      13.055 -15.422  -7.516  1.00 97.88           C  
ATOM   4164  O   PHE A 538      15.516 -15.641  -6.406  1.00 97.88           O  
ATOM   4165  CG  PHE A 538      11.703 -15.430  -8.180  1.00 97.88           C  
ATOM   4166  CD1 PHE A 538      11.383 -16.391  -9.141  1.00 97.88           C  
ATOM   4167  CD2 PHE A 538      10.742 -14.477  -7.844  1.00 97.88           C  
ATOM   4168  CE1 PHE A 538      10.133 -16.391  -9.750  1.00 97.88           C  
ATOM   4169  CE2 PHE A 538       9.492 -14.484  -8.453  1.00 97.88           C  
ATOM   4170  CZ  PHE A 538       9.195 -15.438  -9.406  1.00 97.88           C  
ATOM   4171  N   ALA A 539      15.438 -17.719  -5.875  1.00 96.75           N  
ATOM   4172  CA  ALA A 539      16.562 -17.781  -4.941  1.00 96.75           C  
ATOM   4173  C   ALA A 539      17.797 -17.125  -5.539  1.00 96.75           C  
ATOM   4174  CB  ALA A 539      16.859 -19.234  -4.551  1.00 96.75           C  
ATOM   4175  O   ALA A 539      18.484 -16.359  -4.867  1.00 96.75           O  
ATOM   4176  N   GLU A 540      18.125 -17.406  -6.793  1.00 97.12           N  
ATOM   4177  CA  GLU A 540      19.312 -16.844  -7.422  1.00 97.12           C  
ATOM   4178  C   GLU A 540      19.219 -15.328  -7.527  1.00 97.12           C  
ATOM   4179  CB  GLU A 540      19.531 -17.453  -8.805  1.00 97.12           C  
ATOM   4180  O   GLU A 540      20.172 -14.617  -7.203  1.00 97.12           O  
ATOM   4181  CG  GLU A 540      20.828 -17.047  -9.469  1.00 97.12           C  
ATOM   4182  CD  GLU A 540      20.984 -17.578 -10.883  1.00 97.12           C  
ATOM   4183  OE1 GLU A 540      22.031 -17.312 -11.523  1.00 97.12           O  
ATOM   4184  OE2 GLU A 540      20.047 -18.266 -11.359  1.00 97.12           O  
ATOM   4185  N   ARG A 541      18.031 -14.859  -7.914  1.00 97.88           N  
ATOM   4186  CA  ARG A 541      17.812 -13.422  -8.070  1.00 97.88           C  
ATOM   4187  C   ARG A 541      17.781 -12.727  -6.711  1.00 97.88           C  
ATOM   4188  CB  ARG A 541      16.516 -13.156  -8.820  1.00 97.88           C  
ATOM   4189  O   ARG A 541      18.328 -11.633  -6.555  1.00 97.88           O  
ATOM   4190  CG  ARG A 541      16.547 -13.586 -10.281  1.00 97.88           C  
ATOM   4191  CD  ARG A 541      15.281 -13.172 -11.023  1.00 97.88           C  
ATOM   4192  NE  ARG A 541      14.117 -13.898 -10.547  1.00 97.88           N  
ATOM   4193  NH1 ARG A 541      12.617 -12.828 -11.938  1.00 97.88           N  
ATOM   4194  NH2 ARG A 541      11.883 -14.445 -10.484  1.00 97.88           N  
ATOM   4195  CZ  ARG A 541      12.875 -13.727 -10.984  1.00 97.88           C  
ATOM   4196  N   ALA A 542      17.219 -13.391  -5.754  1.00 96.25           N  
ATOM   4197  CA  ALA A 542      17.203 -12.844  -4.398  1.00 96.25           C  
ATOM   4198  C   ALA A 542      18.609 -12.750  -3.832  1.00 96.25           C  
ATOM   4199  CB  ALA A 542      16.328 -13.711  -3.488  1.00 96.25           C  
ATOM   4200  O   ALA A 542      18.969 -11.742  -3.211  1.00 96.25           O  
ATOM   4201  N   GLN A 543      19.391 -13.766  -4.051  1.00 95.75           N  
ATOM   4202  CA  GLN A 543      20.781 -13.781  -3.580  1.00 95.75           C  
ATOM   4203  C   GLN A 543      21.609 -12.688  -4.258  1.00 95.75           C  
ATOM   4204  CB  GLN A 543      21.406 -15.148  -3.824  1.00 95.75           C  
ATOM   4205  O   GLN A 543      22.453 -12.055  -3.623  1.00 95.75           O  
ATOM   4206  CG  GLN A 543      22.797 -15.305  -3.219  1.00 95.75           C  
ATOM   4207  CD  GLN A 543      23.359 -16.703  -3.369  1.00 95.75           C  
ATOM   4208  NE2 GLN A 543      24.438 -17.000  -2.646  1.00 95.75           N  
ATOM   4209  OE1 GLN A 543      22.828 -17.516  -4.129  1.00 95.75           O  
ATOM   4210  N   PHE A 544      21.422 -12.516  -5.480  1.00 97.12           N  
ATOM   4211  CA  PHE A 544      22.109 -11.461  -6.215  1.00 97.12           C  
ATOM   4212  C   PHE A 544      21.844 -10.102  -5.582  1.00 97.12           C  
ATOM   4213  CB  PHE A 544      21.672 -11.453  -7.684  1.00 97.12           C  
ATOM   4214  O   PHE A 544      22.781  -9.336  -5.324  1.00 97.12           O  
ATOM   4215  CG  PHE A 544      22.141 -10.250  -8.453  1.00 97.12           C  
ATOM   4216  CD1 PHE A 544      21.266  -9.242  -8.812  1.00 97.12           C  
ATOM   4217  CD2 PHE A 544      23.484 -10.125  -8.805  1.00 97.12           C  
ATOM   4218  CE1 PHE A 544      21.703  -8.125  -9.523  1.00 97.12           C  
ATOM   4219  CE2 PHE A 544      23.922  -9.016  -9.516  1.00 97.12           C  
ATOM   4220  CZ  PHE A 544      23.031  -8.016  -9.875  1.00 97.12           C  
ATOM   4221  N   TRP A 545      20.625  -9.789  -5.309  1.00 95.94           N  
ATOM   4222  CA  TRP A 545      20.297  -8.477  -4.770  1.00 95.94           C  
ATOM   4223  C   TRP A 545      20.828  -8.312  -3.352  1.00 95.94           C  
ATOM   4224  CB  TRP A 545      18.766  -8.266  -4.777  1.00 95.94           C  
ATOM   4225  O   TRP A 545      21.203  -7.211  -2.947  1.00 95.94           O  
ATOM   4226  CG  TRP A 545      18.219  -7.934  -6.129  1.00 95.94           C  
ATOM   4227  CD1 TRP A 545      17.703  -8.805  -7.051  1.00 95.94           C  
ATOM   4228  CD2 TRP A 545      18.109  -6.629  -6.711  1.00 95.94           C  
ATOM   4229  CE2 TRP A 545      17.531  -6.785  -7.988  1.00 95.94           C  
ATOM   4230  CE3 TRP A 545      18.453  -5.344  -6.273  1.00 95.94           C  
ATOM   4231  NE1 TRP A 545      17.297  -8.125  -8.172  1.00 95.94           N  
ATOM   4232  CH2 TRP A 545      17.625  -4.453  -8.383  1.00 95.94           C  
ATOM   4233  CZ2 TRP A 545      17.281  -5.703  -8.836  1.00 95.94           C  
ATOM   4234  CZ3 TRP A 545      18.203  -4.266  -7.117  1.00 95.94           C  
ATOM   4235  N   ARG A 546      20.953  -9.383  -2.561  1.00 92.81           N  
ATOM   4236  CA  ARG A 546      21.578  -9.336  -1.237  1.00 92.81           C  
ATOM   4237  C   ARG A 546      23.047  -8.961  -1.331  1.00 92.81           C  
ATOM   4238  CB  ARG A 546      21.422 -10.680  -0.523  1.00 92.81           C  
ATOM   4239  O   ARG A 546      23.609  -8.383  -0.394  1.00 92.81           O  
ATOM   4240  CG  ARG A 546      20.031 -10.938   0.023  1.00 92.81           C  
ATOM   4241  CD  ARG A 546      19.938 -12.273   0.747  1.00 92.81           C  
ATOM   4242  NE  ARG A 546      18.594 -12.508   1.279  1.00 92.81           N  
ATOM   4243  NH1 ARG A 546      18.938 -14.758   1.696  1.00 92.81           N  
ATOM   4244  NH2 ARG A 546      16.922 -13.789   2.184  1.00 92.81           N  
ATOM   4245  CZ  ARG A 546      18.156 -13.680   1.719  1.00 92.81           C  
ATOM   4246  N   SER A 547      23.562  -9.320  -2.439  1.00 94.44           N  
ATOM   4247  CA  SER A 547      25.000  -9.141  -2.588  1.00 94.44           C  
ATOM   4248  C   SER A 547      25.359  -7.715  -2.994  1.00 94.44           C  
ATOM   4249  CB  SER A 547      25.562 -10.125  -3.619  1.00 94.44           C  
ATOM   4250  O   SER A 547      26.516  -7.312  -2.939  1.00 94.44           O  
ATOM   4251  OG  SER A 547      25.234  -9.711  -4.934  1.00 94.44           O  
ATOM   4252  N   LEU A 548      24.297  -6.941  -3.365  1.00 94.00           N  
ATOM   4253  CA  LEU A 548      24.531  -5.586  -3.848  1.00 94.00           C  
ATOM   4254  C   LEU A 548      24.641  -4.605  -2.684  1.00 94.00           C  
ATOM   4255  CB  LEU A 548      23.422  -5.148  -4.797  1.00 94.00           C  
ATOM   4256  O   LEU A 548      23.922  -4.723  -1.696  1.00 94.00           O  
ATOM   4257  CG  LEU A 548      23.312  -5.918  -6.113  1.00 94.00           C  
ATOM   4258  CD1 LEU A 548      22.109  -5.418  -6.922  1.00 94.00           C  
ATOM   4259  CD2 LEU A 548      24.594  -5.793  -6.918  1.00 94.00           C  
ATOM   4260  N   ASP A 549      25.578  -3.703  -2.736  1.00 89.38           N  
ATOM   4261  CA  ASP A 549      25.641  -2.582  -1.805  1.00 89.38           C  
ATOM   4262  C   ASP A 549      24.844  -1.389  -2.314  1.00 89.38           C  
ATOM   4263  CB  ASP A 549      27.094  -2.172  -1.573  1.00 89.38           C  
ATOM   4264  O   ASP A 549      25.406  -0.359  -2.680  1.00 89.38           O  
ATOM   4265  CG  ASP A 549      27.266  -1.229  -0.395  1.00 89.38           C  
ATOM   4266  OD1 ASP A 549      26.328  -1.076   0.406  1.00 89.38           O  
ATOM   4267  OD2 ASP A 549      28.359  -0.631  -0.268  1.00 89.38           O  
ATOM   4268  N   TRP A 550      23.516  -1.435  -2.340  1.00 85.88           N  
ATOM   4269  CA  TRP A 550      22.719  -0.454  -3.059  1.00 85.88           C  
ATOM   4270  C   TRP A 550      21.766   0.271  -2.111  1.00 85.88           C  
ATOM   4271  CB  TRP A 550      21.922  -1.128  -4.184  1.00 85.88           C  
ATOM   4272  O   TRP A 550      21.156   1.276  -2.482  1.00 85.88           O  
ATOM   4273  CG  TRP A 550      20.875  -2.080  -3.697  1.00 85.88           C  
ATOM   4274  CD1 TRP A 550      21.062  -3.244  -3.006  1.00 85.88           C  
ATOM   4275  CD2 TRP A 550      19.453  -1.953  -3.873  1.00 85.88           C  
ATOM   4276  CE2 TRP A 550      18.859  -3.076  -3.260  1.00 85.88           C  
ATOM   4277  CE3 TRP A 550      18.641  -0.997  -4.488  1.00 85.88           C  
ATOM   4278  NE1 TRP A 550      19.859  -3.848  -2.740  1.00 85.88           N  
ATOM   4279  CH2 TRP A 550      16.688  -2.318  -3.855  1.00 85.88           C  
ATOM   4280  CZ2 TRP A 550      17.469  -3.268  -3.246  1.00 85.88           C  
ATOM   4281  CZ3 TRP A 550      17.266  -1.190  -4.473  1.00 85.88           C  
ATOM   4282  N   MET A 551      21.609  -0.276  -0.859  1.00 77.75           N  
ATOM   4283  CA  MET A 551      20.812   0.414   0.145  1.00 77.75           C  
ATOM   4284  C   MET A 551      21.672   0.870   1.315  1.00 77.75           C  
ATOM   4285  CB  MET A 551      19.688  -0.492   0.648  1.00 77.75           C  
ATOM   4286  O   MET A 551      22.609   0.168   1.716  1.00 77.75           O  
ATOM   4287  CG  MET A 551      18.609  -0.767  -0.390  1.00 77.75           C  
ATOM   4288  SD  MET A 551      17.078  -1.447   0.352  1.00 77.75           S  
ATOM   4289  CE  MET A 551      17.562  -3.184   0.556  1.00 77.75           C  
ATOM   4290  N   ALA A 552      21.859   2.189   1.542  1.00 57.56           N  
ATOM   4291  CA  ALA A 552      22.656   2.674   2.666  1.00 57.56           C  
ATOM   4292  C   ALA A 552      22.297   1.929   3.951  1.00 57.56           C  
ATOM   4293  CB  ALA A 552      22.453   4.176   2.854  1.00 57.56           C  
ATOM   4294  O   ALA A 552      21.141   1.596   4.180  1.00 57.56           O  
ATOM   4295  N   PRO A 553      23.344   1.284   4.641  1.00 51.22           N  
ATOM   4296  CA  PRO A 553      23.031   0.751   5.969  1.00 51.22           C  
ATOM   4297  C   PRO A 553      22.359   1.780   6.875  1.00 51.22           C  
ATOM   4298  CB  PRO A 553      24.406   0.356   6.523  1.00 51.22           C  
ATOM   4299  O   PRO A 553      22.500   2.986   6.660  1.00 51.22           O  
ATOM   4300  CG  PRO A 553      25.391   0.930   5.559  1.00 51.22           C  
ATOM   4301  CD  PRO A 553      24.625   1.457   4.367  1.00 51.22           C  
ATOM   4302  N   PRO A 554      21.250   1.271   7.633  1.00 50.66           N  
ATOM   4303  CA  PRO A 554      20.703   2.209   8.609  1.00 50.66           C  
ATOM   4304  C   PRO A 554      21.781   3.021   9.320  1.00 50.66           C  
ATOM   4305  CB  PRO A 554      19.969   1.298   9.594  1.00 50.66           C  
ATOM   4306  O   PRO A 554      22.922   2.582   9.422  1.00 50.66           O  
ATOM   4307  CG  PRO A 554      20.344  -0.089   9.188  1.00 50.66           C  
ATOM   4308  CD  PRO A 554      21.156  -0.011   7.926  1.00 50.66           C  
ATOM   4309  N   PRO A 555      21.656   4.465   9.430  1.00 41.94           N  
ATOM   4310  CA  PRO A 555      22.641   5.129  10.289  1.00 41.94           C  
ATOM   4311  C   PRO A 555      22.938   4.344  11.570  1.00 41.94           C  
ATOM   4312  CB  PRO A 555      21.984   6.473  10.617  1.00 41.94           C  
ATOM   4313  O   PRO A 555      22.047   3.693  12.117  1.00 41.94           O  
ATOM   4314  CG  PRO A 555      20.625   6.395   9.984  1.00 41.94           C  
ATOM   4315  CD  PRO A 555      20.516   5.074   9.273  1.00 41.94           C  
ATOM   4316  N   LYS A 556      24.141   3.697  11.734  1.00 34.03           N  
ATOM   4317  CA  LYS A 556      24.609   3.123  12.992  1.00 34.03           C  
ATOM   4318  C   LYS A 556      24.188   3.973  14.180  1.00 34.03           C  
ATOM   4319  CB  LYS A 556      26.141   2.977  12.969  1.00 34.03           C  
ATOM   4320  O   LYS A 556      24.188   5.203  14.109  1.00 34.03           O  
ATOM   4321  CG  LYS A 556      26.641   1.812  12.125  1.00 34.03           C  
ATOM   4322  CD  LYS A 556      28.125   1.596  12.297  1.00 34.03           C  
ATOM   4323  CE  LYS A 556      28.641   0.466  11.414  1.00 34.03           C  
ATOM   4324  NZ  LYS A 556      30.109   0.235  11.602  1.00 34.03           N  
ATOM   4325  N   SER A 557      23.125   3.549  15.016  1.00 36.31           N  
ATOM   4326  CA  SER A 557      22.906   4.117  16.344  1.00 36.31           C  
ATOM   4327  C   SER A 557      24.219   4.414  17.031  1.00 36.31           C  
ATOM   4328  CB  SER A 557      22.062   3.170  17.203  1.00 36.31           C  
ATOM   4329  O   SER A 557      25.203   3.674  16.875  1.00 36.31           O  
ATOM   4330  OG  SER A 557      22.719   1.917  17.344  1.00 36.31           O  
ATOM   4331  N   ALA A 558      24.719   5.656  16.969  1.00 33.47           N  
ATOM   4332  CA  ALA A 558      25.828   6.051  17.828  1.00 33.47           C  
ATOM   4333  C   ALA A 558      25.984   5.086  19.000  1.00 33.47           C  
ATOM   4334  CB  ALA A 558      25.625   7.477  18.328  1.00 33.47           C  
ATOM   4335  O   ALA A 558      24.984   4.656  19.578  1.00 33.47           O  
ATOM   4336  N   PRO A 559      27.031   4.234  19.062  1.00 36.06           N  
ATOM   4337  CA  PRO A 559      27.281   3.465  20.281  1.00 36.06           C  
ATOM   4338  C   PRO A 559      27.047   4.277  21.547  1.00 36.06           C  
ATOM   4339  CB  PRO A 559      28.750   3.062  20.156  1.00 36.06           C  
ATOM   4340  O   PRO A 559      27.375   5.465  21.594  1.00 36.06           O  
ATOM   4341  CG  PRO A 559      29.250   3.803  18.953  1.00 36.06           C  
ATOM   4342  CD  PRO A 559      28.109   4.578  18.359  1.00 36.06           C  
ATOM   4343  N   ILE A 560      25.891   4.129  22.188  1.00 40.28           N  
ATOM   4344  CA  ILE A 560      25.781   4.559  23.578  1.00 40.28           C  
ATOM   4345  C   ILE A 560      27.031   4.164  24.359  1.00 40.28           C  
ATOM   4346  CB  ILE A 560      24.516   3.953  24.250  1.00 40.28           C  
ATOM   4347  O   ILE A 560      27.406   2.992  24.391  1.00 40.28           O  
ATOM   4348  CG1 ILE A 560      23.266   4.289  23.438  1.00 40.28           C  
ATOM   4349  CG2 ILE A 560      24.391   4.445  25.703  1.00 40.28           C  
ATOM   4350  CD1 ILE A 560      22.000   3.623  23.953  1.00 40.28           C  
ATOM   4351  N   ARG A 561      28.109   4.844  24.266  1.00 33.75           N  
ATOM   4352  CA  ARG A 561      29.219   4.824  25.203  1.00 33.75           C  
ATOM   4353  C   ARG A 561      28.734   4.949  26.641  1.00 33.75           C  
ATOM   4354  CB  ARG A 561      30.219   5.949  24.891  1.00 33.75           C  
ATOM   4355  O   ARG A 561      28.031   5.906  26.984  1.00 33.75           O  
ATOM   4356  CG  ARG A 561      31.625   5.461  24.562  1.00 33.75           C  
ATOM   4357  CD  ARG A 561      32.594   6.621  24.375  1.00 33.75           C  
ATOM   4358  NE  ARG A 561      33.969   6.152  24.188  1.00 33.75           N  
ATOM   4359  NH1 ARG A 561      34.875   8.266  24.094  1.00 33.75           N  
ATOM   4360  NH2 ARG A 561      36.219   6.414  23.906  1.00 33.75           N  
ATOM   4361  CZ  ARG A 561      35.031   6.945  24.062  1.00 33.75           C  
ATOM   4362  N   ASP A 562      28.359   3.859  27.234  1.00 50.34           N  
ATOM   4363  CA  ASP A 562      28.109   3.777  28.672  1.00 50.34           C  
ATOM   4364  C   ASP A 562      29.422   3.875  29.453  1.00 50.34           C  
ATOM   4365  CB  ASP A 562      27.391   2.475  29.016  1.00 50.34           C  
ATOM   4366  O   ASP A 562      30.312   3.049  29.281  1.00 50.34           O  
ATOM   4367  CG  ASP A 562      26.656   2.539  30.359  1.00 50.34           C  
ATOM   4368  OD1 ASP A 562      26.828   3.539  31.094  1.00 50.34           O  
ATOM   4369  OD2 ASP A 562      25.922   1.581  30.672  1.00 50.34           O  
ATOM   4370  N   GLU A 563      29.984   5.074  29.594  1.00 44.69           N  
ATOM   4371  CA  GLU A 563      31.016   5.289  30.609  1.00 44.69           C  
ATOM   4372  C   GLU A 563      30.422   5.203  32.000  1.00 44.69           C  
ATOM   4373  CB  GLU A 563      31.703   6.645  30.406  1.00 44.69           C  
ATOM   4374  O   GLU A 563      29.547   5.988  32.375  1.00 44.69           O  
ATOM   4375  CG  GLU A 563      32.562   6.715  29.141  1.00 44.69           C  
ATOM   4376  CD  GLU A 563      33.250   8.047  28.984  1.00 44.69           C  
ATOM   4377  OE1 GLU A 563      34.062   8.203  28.016  1.00 44.69           O  
ATOM   4378  OE2 GLU A 563      33.031   8.945  29.828  1.00 44.69           O  
ATOM   4379  N   LEU A 564      29.844   4.152  32.438  1.00 40.47           N  
ATOM   4380  CA  LEU A 564      29.938   3.898  33.844  1.00 40.47           C  
ATOM   4381  C   LEU A 564      30.438   2.482  34.125  1.00 40.47           C  
ATOM   4382  CB  LEU A 564      28.578   4.105  34.531  1.00 40.47           C  
ATOM   4383  O   LEU A 564      29.984   1.528  33.500  1.00 40.47           O  
ATOM   4384  CG  LEU A 564      28.125   5.559  34.719  1.00 40.47           C  
ATOM   4385  CD1 LEU A 564      26.625   5.613  35.031  1.00 40.47           C  
ATOM   4386  CD2 LEU A 564      28.938   6.234  35.812  1.00 40.47           C  
TER    4387      LEU A 564                                                      
ENDMDL                                                                          
END                                                                             
