# Supplementary material for: Screening of ester-forming and hydrolyzing enzymes linked to pheromone production in Ips typographus (Linnaeus, 1758)
Source: BMC Genomics. 2026 Mar 24;27:431. doi: 10.1186/s12864-026-12773-0 (PMC13134222; doi:10.1186/s12864-026-12773-0)
Supplement: Supplementary file 5 — Supplementary Material 5. [file 12864_2026_12773_MOESM5_ESM.zip › ItyCE22.pdb]

MODEL     1                                                                     
ATOM      1  N   MET A   1     -22.500 -10.906  22.078  1.00 58.19           N  
ATOM      2  CA  MET A   1     -22.312 -10.289  20.766  1.00 58.19           C  
ATOM      3  C   MET A   1     -22.234 -11.352  19.672  1.00 58.19           C  
ATOM      4  CB  MET A   1     -21.047  -9.438  20.750  1.00 58.19           C  
ATOM      5  O   MET A   1     -21.469 -12.305  19.781  1.00 58.19           O  
ATOM      6  CG  MET A   1     -21.234  -8.047  21.328  1.00 58.19           C  
ATOM      7  SD  MET A   1     -19.938  -6.871  20.797  1.00 58.19           S  
ATOM      8  CE  MET A   1     -19.453  -6.164  22.391  1.00 58.19           C  
ATOM      9  N   ALA A   2     -23.453 -11.742  19.094  1.00 69.25           N  
ATOM     10  CA  ALA A   2     -23.391 -12.664  17.953  1.00 69.25           C  
ATOM     11  C   ALA A   2     -22.172 -12.383  17.094  1.00 69.25           C  
ATOM     12  CB  ALA A   2     -24.672 -12.555  17.125  1.00 69.25           C  
ATOM     13  O   ALA A   2     -21.906 -11.242  16.719  1.00 69.25           O  
ATOM     14  N   THR A   3     -21.297 -13.414  16.875  1.00 90.81           N  
ATOM     15  CA  THR A   3     -20.062 -13.297  16.109  1.00 90.81           C  
ATOM     16  C   THR A   3     -20.250 -13.891  14.711  1.00 90.81           C  
ATOM     17  CB  THR A   3     -18.891 -13.992  16.812  1.00 90.81           C  
ATOM     18  O   THR A   3     -19.266 -14.203  14.031  1.00 90.81           O  
ATOM     19  CG2 THR A   3     -18.562 -13.305  18.141  1.00 90.81           C  
ATOM     20  OG1 THR A   3     -19.234 -15.359  17.062  1.00 90.81           O  
ATOM     21  N   ILE A   4     -21.594 -14.148  14.445  1.00 96.56           N  
ATOM     22  CA  ILE A   4     -21.797 -14.781  13.141  1.00 96.56           C  
ATOM     23  C   ILE A   4     -22.297 -13.750  12.133  1.00 96.56           C  
ATOM     24  CB  ILE A   4     -22.781 -15.969  13.234  1.00 96.56           C  
ATOM     25  O   ILE A   4     -23.375 -13.188  12.297  1.00 96.56           O  
ATOM     26  CG1 ILE A   4     -22.234 -17.062  14.156  1.00 96.56           C  
ATOM     27  CG2 ILE A   4     -23.078 -16.531  11.836  1.00 96.56           C  
ATOM     28  CD1 ILE A   4     -23.188 -18.219  14.375  1.00 96.56           C  
ATOM     29  N   ALA A   5     -21.500 -13.422  11.164  1.00 96.75           N  
ATOM     30  CA  ALA A   5     -21.875 -12.555  10.055  1.00 96.75           C  
ATOM     31  C   ALA A   5     -22.500 -13.352   8.922  1.00 96.75           C  
ATOM     32  CB  ALA A   5     -20.656 -11.789   9.547  1.00 96.75           C  
ATOM     33  O   ALA A   5     -21.984 -14.391   8.516  1.00 96.75           O  
ATOM     34  N   GLU A   6     -23.656 -12.891   8.422  1.00 96.00           N  
ATOM     35  CA  GLU A   6     -24.359 -13.539   7.316  1.00 96.00           C  
ATOM     36  C   GLU A   6     -24.141 -12.789   6.004  1.00 96.00           C  
ATOM     37  CB  GLU A   6     -25.844 -13.656   7.621  1.00 96.00           C  
ATOM     38  O   GLU A   6     -24.781 -11.773   5.750  1.00 96.00           O  
ATOM     39  CG  GLU A   6     -26.172 -14.508   8.836  1.00 96.00           C  
ATOM     40  CD  GLU A   6     -27.656 -14.695   9.070  1.00 96.00           C  
ATOM     41  OE1 GLU A   6     -28.047 -15.211  10.141  1.00 96.00           O  
ATOM     42  OE2 GLU A   6     -28.438 -14.320   8.172  1.00 96.00           O  
ATOM     43  N   THR A   7     -23.219 -13.297   5.176  1.00 96.12           N  
ATOM     44  CA  THR A   7     -22.922 -12.695   3.879  1.00 96.12           C  
ATOM     45  C   THR A   7     -23.641 -13.430   2.760  1.00 96.12           C  
ATOM     46  CB  THR A   7     -21.406 -12.695   3.602  1.00 96.12           C  
ATOM     47  O   THR A   7     -24.188 -14.516   2.977  1.00 96.12           O  
ATOM     48  CG2 THR A   7     -20.609 -12.281   4.840  1.00 96.12           C  
ATOM     49  OG1 THR A   7     -21.000 -14.016   3.207  1.00 96.12           O  
ATOM     50  N   PRO A   8     -23.703 -12.820   1.611  1.00 95.62           N  
ATOM     51  CA  PRO A   8     -24.297 -13.547   0.480  1.00 95.62           C  
ATOM     52  C   PRO A   8     -23.562 -14.844   0.158  1.00 95.62           C  
ATOM     53  CB  PRO A   8     -24.172 -12.547  -0.675  1.00 95.62           C  
ATOM     54  O   PRO A   8     -24.141 -15.766  -0.416  1.00 95.62           O  
ATOM     55  CG  PRO A   8     -24.188 -11.203  -0.020  1.00 95.62           C  
ATOM     56  CD  PRO A   8     -23.453 -11.305   1.284  1.00 95.62           C  
ATOM     57  N   ASP A   9     -22.281 -14.984   0.514  1.00 94.62           N  
ATOM     58  CA  ASP A   9     -21.469 -16.141   0.179  1.00 94.62           C  
ATOM     59  C   ASP A   9     -21.625 -17.250   1.213  1.00 94.62           C  
ATOM     60  CB  ASP A   9     -19.984 -15.742   0.072  1.00 94.62           C  
ATOM     61  O   ASP A   9     -21.359 -18.422   0.928  1.00 94.62           O  
ATOM     62  CG  ASP A   9     -19.719 -14.812  -1.096  1.00 94.62           C  
ATOM     63  OD1 ASP A   9     -20.359 -14.953  -2.152  1.00 94.62           O  
ATOM     64  OD2 ASP A   9     -18.828 -13.938  -0.959  1.00 94.62           O  
ATOM     65  N   GLY A  10     -22.109 -16.891   2.422  1.00 95.81           N  
ATOM     66  CA  GLY A  10     -22.266 -17.844   3.520  1.00 95.81           C  
ATOM     67  C   GLY A  10     -22.031 -17.219   4.879  1.00 95.81           C  
ATOM     68  O   GLY A  10     -21.797 -16.000   4.984  1.00 95.81           O  
ATOM     69  N   LYS A  11     -22.156 -18.047   5.988  1.00 97.88           N  
ATOM     70  CA  LYS A  11     -22.047 -17.578   7.367  1.00 97.88           C  
ATOM     71  C   LYS A  11     -20.609 -17.703   7.871  1.00 97.88           C  
ATOM     72  CB  LYS A  11     -23.000 -18.344   8.281  1.00 97.88           C  
ATOM     73  O   LYS A  11     -19.938 -18.688   7.578  1.00 97.88           O  
ATOM     74  CG  LYS A  11     -24.469 -18.141   7.957  1.00 97.88           C  
ATOM     75  CD  LYS A  11     -25.359 -18.969   8.867  1.00 97.88           C  
ATOM     76  CE  LYS A  11     -26.828 -18.844   8.477  1.00 97.88           C  
ATOM     77  NZ  LYS A  11     -27.703 -19.719   9.328  1.00 97.88           N  
ATOM     78  N   LEU A  12     -20.203 -16.656   8.602  1.00 98.00           N  
ATOM     79  CA  LEU A  12     -18.844 -16.609   9.141  1.00 98.00           C  
ATOM     80  C   LEU A  12     -18.875 -16.406  10.656  1.00 98.00           C  
ATOM     81  CB  LEU A  12     -18.031 -15.492   8.477  1.00 98.00           C  
ATOM     82  O   LEU A  12     -19.531 -15.484  11.141  1.00 98.00           O  
ATOM     83  CG  LEU A  12     -17.812 -15.633   6.969  1.00 98.00           C  
ATOM     84  CD1 LEU A  12     -17.547 -14.266   6.348  1.00 98.00           C  
ATOM     85  CD2 LEU A  12     -16.656 -16.594   6.688  1.00 98.00           C  
ATOM     86  N   GLN A  13     -18.141 -17.266  11.305  1.00 98.00           N  
ATOM     87  CA  GLN A  13     -17.984 -17.078  12.750  1.00 98.00           C  
ATOM     88  C   GLN A  13     -16.656 -16.375  13.070  1.00 98.00           C  
ATOM     89  CB  GLN A  13     -18.047 -18.422  13.469  1.00 98.00           C  
ATOM     90  O   GLN A  13     -15.586 -16.875  12.734  1.00 98.00           O  
ATOM     91  CG  GLN A  13     -17.875 -18.328  14.977  1.00 98.00           C  
ATOM     92  CD  GLN A  13     -18.594 -19.438  15.727  1.00 98.00           C  
ATOM     93  NE2 GLN A  13     -19.297 -19.078  16.797  1.00 98.00           N  
ATOM     94  OE1 GLN A  13     -18.500 -20.609  15.344  1.00 98.00           O  
ATOM     95  N   GLY A  14     -16.781 -15.164  13.727  1.00 97.81           N  
ATOM     96  CA  GLY A  14     -15.602 -14.398  14.102  1.00 97.81           C  
ATOM     97  C   GLY A  14     -15.266 -14.500  15.570  1.00 97.81           C  
ATOM     98  O   GLY A  14     -15.680 -15.453  16.250  1.00 97.81           O  
ATOM     99  N   THR A  15     -14.367 -13.625  16.078  1.00 97.12           N  
ATOM    100  CA  THR A  15     -13.953 -13.547  17.484  1.00 97.12           C  
ATOM    101  C   THR A  15     -13.938 -12.102  17.953  1.00 97.12           C  
ATOM    102  CB  THR A  15     -12.555 -14.172  17.672  1.00 97.12           C  
ATOM    103  O   THR A  15     -14.289 -11.188  17.219  1.00 97.12           O  
ATOM    104  CG2 THR A  15     -11.477 -13.336  17.000  1.00 97.12           C  
ATOM    105  OG1 THR A  15     -12.273 -14.258  19.078  1.00 97.12           O  
ATOM    106  N   ILE A  16     -13.750 -11.914  19.219  1.00 97.62           N  
ATOM    107  CA  ILE A  16     -13.781 -10.594  19.828  1.00 97.62           C  
ATOM    108  C   ILE A  16     -12.367 -10.141  20.156  1.00 97.62           C  
ATOM    109  CB  ILE A  16     -14.656 -10.594  21.109  1.00 97.62           C  
ATOM    110  O   ILE A  16     -11.562 -10.922  20.688  1.00 97.62           O  
ATOM    111  CG1 ILE A  16     -16.109 -10.930  20.766  1.00 97.62           C  
ATOM    112  CG2 ILE A  16     -14.562  -9.242  21.828  1.00 97.62           C  
ATOM    113  CD1 ILE A  16     -17.000 -11.164  21.969  1.00 97.62           C  
ATOM    114  N   GLY A  17     -11.984  -8.961  19.734  1.00 97.19           N  
ATOM    115  CA  GLY A  17     -10.750  -8.281  20.109  1.00 97.19           C  
ATOM    116  C   GLY A  17     -10.977  -7.059  20.969  1.00 97.19           C  
ATOM    117  O   GLY A  17     -12.125  -6.715  21.281  1.00 97.19           O  
ATOM    118  N   VAL A  18      -9.914  -6.453  21.391  1.00 97.88           N  
ATOM    119  CA  VAL A  18     -10.000  -5.254  22.219  1.00 97.88           C  
ATOM    120  C   VAL A  18      -9.156  -4.141  21.594  1.00 97.88           C  
ATOM    121  CB  VAL A  18      -9.547  -5.531  23.656  1.00 97.88           C  
ATOM    122  O   VAL A  18      -8.000  -4.363  21.234  1.00 97.88           O  
ATOM    123  CG1 VAL A  18      -9.664  -4.270  24.516  1.00 97.88           C  
ATOM    124  CG2 VAL A  18     -10.367  -6.672  24.266  1.00 97.88           C  
ATOM    125  N   ASN A  19      -9.781  -2.982  21.406  1.00 97.94           N  
ATOM    126  CA  ASN A  19      -9.055  -1.880  20.781  1.00 97.94           C  
ATOM    127  C   ASN A  19      -8.164  -1.159  21.797  1.00 97.94           C  
ATOM    128  CB  ASN A  19     -10.031  -0.893  20.141  1.00 97.94           C  
ATOM    129  O   ASN A  19      -8.008  -1.612  22.922  1.00 97.94           O  
ATOM    130  CG  ASN A  19     -10.867  -0.145  21.156  1.00 97.94           C  
ATOM    131  ND2 ASN A  19     -11.922   0.515  20.688  1.00 97.94           N  
ATOM    132  OD1 ASN A  19     -10.570  -0.160  22.359  1.00 97.94           O  
ATOM    133  N   LEU A  20      -7.492  -0.102  21.406  1.00 97.69           N  
ATOM    134  CA  LEU A  20      -6.516   0.663  22.172  1.00 97.69           C  
ATOM    135  C   LEU A  20      -7.133   1.200  23.453  1.00 97.69           C  
ATOM    136  CB  LEU A  20      -5.961   1.819  21.328  1.00 97.69           C  
ATOM    137  O   LEU A  20      -6.449   1.307  24.469  1.00 97.69           O  
ATOM    138  CG  LEU A  20      -4.953   2.736  22.016  1.00 97.69           C  
ATOM    139  CD1 LEU A  20      -3.699   1.953  22.406  1.00 97.69           C  
ATOM    140  CD2 LEU A  20      -4.598   3.916  21.125  1.00 97.69           C  
ATOM    141  N   ASP A  21      -8.516   1.476  23.516  1.00 97.25           N  
ATOM    142  CA  ASP A  21      -9.211   2.078  24.641  1.00 97.25           C  
ATOM    143  C   ASP A  21      -9.852   1.008  25.531  1.00 97.25           C  
ATOM    144  CB  ASP A  21     -10.281   3.062  24.156  1.00 97.25           C  
ATOM    145  O   ASP A  21     -10.617   1.324  26.438  1.00 97.25           O  
ATOM    146  CG  ASP A  21      -9.688   4.289  23.484  1.00 97.25           C  
ATOM    147  OD1 ASP A  21      -8.523   4.637  23.766  1.00 97.25           O  
ATOM    148  OD2 ASP A  21     -10.406   4.914  22.672  1.00 97.25           O  
ATOM    149  N   GLY A  22      -9.633  -0.221  25.203  1.00 97.31           N  
ATOM    150  CA  GLY A  22     -10.156  -1.303  26.031  1.00 97.31           C  
ATOM    151  C   GLY A  22     -11.570  -1.705  25.656  1.00 97.31           C  
ATOM    152  O   GLY A  22     -12.242  -2.400  26.422  1.00 97.31           O  
ATOM    153  N   LYS A  23     -12.086  -1.229  24.547  1.00 97.94           N  
ATOM    154  CA  LYS A  23     -13.430  -1.556  24.078  1.00 97.94           C  
ATOM    155  C   LYS A  23     -13.414  -2.729  23.109  1.00 97.94           C  
ATOM    156  CB  LYS A  23     -14.086  -0.339  23.422  1.00 97.94           C  
ATOM    157  O   LYS A  23     -12.484  -2.855  22.297  1.00 97.94           O  
ATOM    158  CG  LYS A  23     -14.289   0.838  24.375  1.00 97.94           C  
ATOM    159  CD  LYS A  23     -15.094   1.950  23.703  1.00 97.94           C  
ATOM    160  CE  LYS A  23     -15.320   3.121  24.656  1.00 97.94           C  
ATOM    161  NZ  LYS A  23     -16.047   4.238  23.984  1.00 97.94           N  
ATOM    162  N   PRO A  24     -14.453  -3.621  23.250  1.00 97.62           N  
ATOM    163  CA  PRO A  24     -14.492  -4.793  22.375  1.00 97.62           C  
ATOM    164  C   PRO A  24     -14.859  -4.441  20.938  1.00 97.62           C  
ATOM    165  CB  PRO A  24     -15.555  -5.684  23.016  1.00 97.62           C  
ATOM    166  O   PRO A  24     -15.609  -3.490  20.703  1.00 97.62           O  
ATOM    167  CG  PRO A  24     -16.500  -4.734  23.672  1.00 97.62           C  
ATOM    168  CD  PRO A  24     -15.711  -3.570  24.203  1.00 97.62           C  
ATOM    169  N   PHE A  25     -14.312  -5.129  19.953  1.00 97.69           N  
ATOM    170  CA  PHE A  25     -14.719  -5.109  18.547  1.00 97.69           C  
ATOM    171  C   PHE A  25     -14.656  -6.512  17.953  1.00 97.69           C  
ATOM    172  CB  PHE A  25     -13.844  -4.152  17.734  1.00 97.69           C  
ATOM    173  O   PHE A  25     -14.133  -7.434  18.578  1.00 97.69           O  
ATOM    174  CG  PHE A  25     -12.406  -4.586  17.641  1.00 97.69           C  
ATOM    175  CD1 PHE A  25     -11.492  -4.270  18.625  1.00 97.69           C  
ATOM    176  CD2 PHE A  25     -11.969  -5.312  16.531  1.00 97.69           C  
ATOM    177  CE1 PHE A  25     -10.164  -4.672  18.531  1.00 97.69           C  
ATOM    178  CE2 PHE A  25     -10.641  -5.719  16.438  1.00 97.69           C  
ATOM    179  CZ  PHE A  25      -9.742  -5.395  17.438  1.00 97.69           C  
ATOM    180  N   LEU A  26     -15.305  -6.777  16.781  1.00 98.19           N  
ATOM    181  CA  LEU A  26     -15.359  -8.094  16.156  1.00 98.19           C  
ATOM    182  C   LEU A  26     -14.250  -8.250  15.125  1.00 98.19           C  
ATOM    183  CB  LEU A  26     -16.719  -8.320  15.500  1.00 98.19           C  
ATOM    184  O   LEU A  26     -13.938  -7.312  14.391  1.00 98.19           O  
ATOM    185  CG  LEU A  26     -17.938  -8.195  16.406  1.00 98.19           C  
ATOM    186  CD1 LEU A  26     -19.219  -8.359  15.602  1.00 98.19           C  
ATOM    187  CD2 LEU A  26     -17.875  -9.227  17.531  1.00 98.19           C  
ATOM    188  N   GLU A  27     -13.641  -9.453  15.133  1.00 98.19           N  
ATOM    189  CA  GLU A  27     -12.594  -9.805  14.180  1.00 98.19           C  
ATOM    190  C   GLU A  27     -12.977 -11.039  13.367  1.00 98.19           C  
ATOM    191  CB  GLU A  27     -11.266 -10.047  14.898  1.00 98.19           C  
ATOM    192  O   GLU A  27     -13.391 -12.062  13.930  1.00 98.19           O  
ATOM    193  CG  GLU A  27     -10.773  -8.852  15.703  1.00 98.19           C  
ATOM    194  CD  GLU A  27      -9.555  -9.164  16.562  1.00 98.19           C  
ATOM    195  OE1 GLU A  27      -8.734  -8.250  16.797  1.00 98.19           O  
ATOM    196  OE2 GLU A  27      -9.422 -10.328  16.984  1.00 98.19           O  
ATOM    197  N   PHE A  28     -12.891 -10.906  12.094  1.00 98.50           N  
ATOM    198  CA  PHE A  28     -13.055 -12.031  11.180  1.00 98.50           C  
ATOM    199  C   PHE A  28     -11.781 -12.266  10.375  1.00 98.50           C  
ATOM    200  CB  PHE A  28     -14.242 -11.797  10.242  1.00 98.50           C  
ATOM    201  O   PHE A  28     -11.383 -11.422   9.570  1.00 98.50           O  
ATOM    202  CG  PHE A  28     -15.555 -11.625  10.953  1.00 98.50           C  
ATOM    203  CD1 PHE A  28     -16.453 -12.672  11.031  1.00 98.50           C  
ATOM    204  CD2 PHE A  28     -15.883 -10.406  11.539  1.00 98.50           C  
ATOM    205  CE1 PHE A  28     -17.672 -12.516  11.688  1.00 98.50           C  
ATOM    206  CE2 PHE A  28     -17.094 -10.242  12.203  1.00 98.50           C  
ATOM    207  CZ  PHE A  28     -18.000 -11.297  12.273  1.00 98.50           C  
ATOM    208  N   PHE A  29     -11.148 -13.398  10.602  1.00 98.25           N  
ATOM    209  CA  PHE A  29      -9.867 -13.680   9.969  1.00 98.25           C  
ATOM    210  C   PHE A  29     -10.023 -14.727   8.875  1.00 98.25           C  
ATOM    211  CB  PHE A  29      -8.844 -14.164  11.008  1.00 98.25           C  
ATOM    212  O   PHE A  29     -11.000 -15.477   8.859  1.00 98.25           O  
ATOM    213  CG  PHE A  29      -8.609 -13.180  12.125  1.00 98.25           C  
ATOM    214  CD1 PHE A  29      -8.062 -11.930  11.859  1.00 98.25           C  
ATOM    215  CD2 PHE A  29      -8.922 -13.508  13.438  1.00 98.25           C  
ATOM    216  CE1 PHE A  29      -7.844 -11.016  12.891  1.00 98.25           C  
ATOM    217  CE2 PHE A  29      -8.703 -12.602  14.469  1.00 98.25           C  
ATOM    218  CZ  PHE A  29      -8.164 -11.359  14.195  1.00 98.25           C  
ATOM    219  N   GLY A  30      -9.102 -14.703   7.906  1.00 97.44           N  
ATOM    220  CA  GLY A  30      -8.914 -15.766   6.934  1.00 97.44           C  
ATOM    221  C   GLY A  30     -10.148 -16.031   6.090  1.00 97.44           C  
ATOM    222  O   GLY A  30     -10.484 -17.188   5.824  1.00 97.44           O  
ATOM    223  N   ILE A  31     -10.898 -14.859   5.723  1.00 98.25           N  
ATOM    224  CA  ILE A  31     -12.047 -14.992   4.828  1.00 98.25           C  
ATOM    225  C   ILE A  31     -11.555 -15.141   3.389  1.00 98.25           C  
ATOM    226  CB  ILE A  31     -12.992 -13.773   4.949  1.00 98.25           C  
ATOM    227  O   ILE A  31     -10.875 -14.258   2.859  1.00 98.25           O  
ATOM    228  CG1 ILE A  31     -13.445 -13.594   6.402  1.00 98.25           C  
ATOM    229  CG2 ILE A  31     -14.195 -13.938   4.012  1.00 98.25           C  
ATOM    230  CD1 ILE A  31     -14.133 -12.266   6.672  1.00 98.25           C  
ATOM    231  N   ARG A  32     -11.891 -16.234   2.768  1.00 97.94           N  
ATOM    232  CA  ARG A  32     -11.484 -16.484   1.388  1.00 97.94           C  
ATOM    233  C   ARG A  32     -12.312 -15.648   0.415  1.00 97.94           C  
ATOM    234  CB  ARG A  32     -11.625 -17.969   1.046  1.00 97.94           C  
ATOM    235  O   ARG A  32     -13.539 -15.758   0.381  1.00 97.94           O  
ATOM    236  CG  ARG A  32     -11.109 -18.344  -0.338  1.00 97.94           C  
ATOM    237  CD  ARG A  32     -11.188 -19.844  -0.593  1.00 97.94           C  
ATOM    238  NE  ARG A  32     -10.367 -20.594   0.350  1.00 97.94           N  
ATOM    239  NH1 ARG A  32      -8.383 -20.250  -0.789  1.00 97.94           N  
ATOM    240  NH2 ARG A  32      -8.398 -21.469   1.151  1.00 97.94           N  
ATOM    241  CZ  ARG A  32      -9.055 -20.766   0.235  1.00 97.94           C  
ATOM    242  N   TYR A  33     -11.609 -14.828  -0.432  1.00 98.25           N  
ATOM    243  CA  TYR A  33     -12.359 -14.000  -1.362  1.00 98.25           C  
ATOM    244  C   TYR A  33     -12.188 -14.484  -2.797  1.00 98.25           C  
ATOM    245  CB  TYR A  33     -11.922 -12.531  -1.248  1.00 98.25           C  
ATOM    246  O   TYR A  33     -12.859 -14.000  -3.709  1.00 98.25           O  
ATOM    247  CG  TYR A  33     -10.492 -12.297  -1.651  1.00 98.25           C  
ATOM    248  CD1 TYR A  33      -9.484 -12.203  -0.692  1.00 98.25           C  
ATOM    249  CD2 TYR A  33     -10.133 -12.164  -2.990  1.00 98.25           C  
ATOM    250  CE1 TYR A  33      -8.156 -11.984  -1.059  1.00 98.25           C  
ATOM    251  CE2 TYR A  33      -8.812 -11.945  -3.367  1.00 98.25           C  
ATOM    252  OH  TYR A  33      -6.527 -11.633  -2.764  1.00 98.25           O  
ATOM    253  CZ  TYR A  33      -7.836 -11.852  -2.396  1.00 98.25           C  
ATOM    254  N   GLY A  34     -11.336 -15.461  -3.086  1.00 98.25           N  
ATOM    255  CA  GLY A  34     -11.086 -16.047  -4.391  1.00 98.25           C  
ATOM    256  C   GLY A  34     -10.734 -17.516  -4.324  1.00 98.25           C  
ATOM    257  O   GLY A  34     -10.250 -18.000  -3.301  1.00 98.25           O  
ATOM    258  N   LYS A  35     -11.055 -18.250  -5.426  1.00 98.50           N  
ATOM    259  CA  LYS A  35     -10.602 -19.641  -5.500  1.00 98.50           C  
ATOM    260  C   LYS A  35      -9.078 -19.734  -5.391  1.00 98.50           C  
ATOM    261  CB  LYS A  35     -11.070 -20.297  -6.805  1.00 98.50           C  
ATOM    262  O   LYS A  35      -8.367 -18.812  -5.816  1.00 98.50           O  
ATOM    263  CG  LYS A  35     -12.578 -20.406  -6.926  1.00 98.50           C  
ATOM    264  CD  LYS A  35     -12.984 -21.109  -8.211  1.00 98.50           C  
ATOM    265  CE  LYS A  35     -14.500 -21.250  -8.328  1.00 98.50           C  
ATOM    266  NZ  LYS A  35     -14.898 -21.906  -9.602  1.00 98.50           N  
ATOM    267  N   PRO A  36      -8.586 -20.844  -4.754  1.00 98.25           N  
ATOM    268  CA  PRO A  36      -7.129 -21.000  -4.645  1.00 98.25           C  
ATOM    269  C   PRO A  36      -6.426 -20.953  -5.996  1.00 98.25           C  
ATOM    270  CB  PRO A  36      -6.965 -22.375  -3.986  1.00 98.25           C  
ATOM    271  O   PRO A  36      -6.793 -21.688  -6.914  1.00 98.25           O  
ATOM    272  CG  PRO A  36      -8.273 -22.625  -3.312  1.00 98.25           C  
ATOM    273  CD  PRO A  36      -9.359 -22.000  -4.125  1.00 98.25           C  
ATOM    274  N   PRO A  37      -5.551 -20.031  -6.152  1.00 97.88           N  
ATOM    275  CA  PRO A  37      -4.824 -19.938  -7.422  1.00 97.88           C  
ATOM    276  C   PRO A  37      -3.703 -20.969  -7.535  1.00 97.88           C  
ATOM    277  CB  PRO A  37      -4.258 -18.516  -7.402  1.00 97.88           C  
ATOM    278  O   PRO A  37      -2.543 -20.609  -7.742  1.00 97.88           O  
ATOM    279  CG  PRO A  37      -3.992 -18.234  -5.961  1.00 97.88           C  
ATOM    280  CD  PRO A  37      -5.055 -18.906  -5.137  1.00 97.88           C  
ATOM    281  N   VAL A  38      -4.043 -22.234  -7.430  1.00 97.88           N  
ATOM    282  CA  VAL A  38      -3.127 -23.359  -7.531  1.00 97.88           C  
ATOM    283  C   VAL A  38      -3.467 -24.203  -8.766  1.00 97.88           C  
ATOM    284  CB  VAL A  38      -3.172 -24.250  -6.262  1.00 97.88           C  
ATOM    285  O   VAL A  38      -4.492 -23.969  -9.414  1.00 97.88           O  
ATOM    286  CG1 VAL A  38      -2.764 -23.438  -5.031  1.00 97.88           C  
ATOM    287  CG2 VAL A  38      -4.566 -24.844  -6.078  1.00 97.88           C  
ATOM    288  N   GLY A  39      -2.539 -25.078  -9.156  1.00 95.50           N  
ATOM    289  CA  GLY A  39      -2.771 -25.953 -10.289  1.00 95.50           C  
ATOM    290  C   GLY A  39      -3.092 -25.203 -11.570  1.00 95.50           C  
ATOM    291  O   GLY A  39      -2.338 -24.312 -11.984  1.00 95.50           O  
ATOM    292  N   ASP A  40      -4.277 -25.469 -12.141  1.00 96.00           N  
ATOM    293  CA  ASP A  40      -4.676 -24.922 -13.430  1.00 96.00           C  
ATOM    294  C   ASP A  40      -4.941 -23.422 -13.320  1.00 96.00           C  
ATOM    295  CB  ASP A  40      -5.914 -25.641 -13.961  1.00 96.00           C  
ATOM    296  O   ASP A  40      -4.945 -22.719 -14.336  1.00 96.00           O  
ATOM    297  CG  ASP A  40      -5.629 -27.062 -14.422  1.00 96.00           C  
ATOM    298  OD1 ASP A  40      -4.453 -27.375 -14.719  1.00 96.00           O  
ATOM    299  OD2 ASP A  40      -6.582 -27.859 -14.500  1.00 96.00           O  
ATOM    300  N   LEU A  41      -5.098 -22.969 -12.023  1.00 97.75           N  
ATOM    301  CA  LEU A  41      -5.418 -21.562 -11.836  1.00 97.75           C  
ATOM    302  C   LEU A  41      -4.160 -20.750 -11.547  1.00 97.75           C  
ATOM    303  CB  LEU A  41      -6.426 -21.391 -10.695  1.00 97.75           C  
ATOM    304  O   LEU A  41      -4.219 -19.516 -11.430  1.00 97.75           O  
ATOM    305  CG  LEU A  41      -7.832 -21.938 -10.945  1.00 97.75           C  
ATOM    306  CD1 LEU A  41      -8.711 -21.719  -9.719  1.00 97.75           C  
ATOM    307  CD2 LEU A  41      -8.453 -21.281 -12.180  1.00 97.75           C  
ATOM    308  N   ARG A  42      -2.980 -21.453 -11.461  1.00 97.94           N  
ATOM    309  CA  ARG A  42      -1.720 -20.766 -11.227  1.00 97.94           C  
ATOM    310  C   ARG A  42      -1.421 -19.781 -12.359  1.00 97.94           C  
ATOM    311  CB  ARG A  42      -0.570 -21.766 -11.086  1.00 97.94           C  
ATOM    312  O   ARG A  42      -1.499 -20.141 -13.539  1.00 97.94           O  
ATOM    313  CG  ARG A  42       0.786 -21.109 -10.859  1.00 97.94           C  
ATOM    314  CD  ARG A  42       1.876 -22.156 -10.633  1.00 97.94           C  
ATOM    315  NE  ARG A  42       1.675 -22.875  -9.383  1.00 97.94           N  
ATOM    316  NH1 ARG A  42       3.215 -24.531  -9.852  1.00 97.94           N  
ATOM    317  NH2 ARG A  42       2.055 -24.562  -7.871  1.00 97.94           N  
ATOM    318  CZ  ARG A  42       2.316 -23.984  -9.039  1.00 97.94           C  
ATOM    319  N   PHE A  43      -1.137 -18.531 -12.055  1.00 98.06           N  
ATOM    320  CA  PHE A  43      -0.696 -17.453 -12.945  1.00 98.06           C  
ATOM    321  C   PHE A  43      -1.861 -16.922 -13.773  1.00 98.06           C  
ATOM    322  CB  PHE A  43       0.419 -17.953 -13.875  1.00 98.06           C  
ATOM    323  O   PHE A  43      -1.658 -16.188 -14.734  1.00 98.06           O  
ATOM    324  CG  PHE A  43       1.655 -18.406 -13.148  1.00 98.06           C  
ATOM    325  CD1 PHE A  43       2.223 -17.625 -12.148  1.00 98.06           C  
ATOM    326  CD2 PHE A  43       2.252 -19.625 -13.461  1.00 98.06           C  
ATOM    327  CE1 PHE A  43       3.367 -18.031 -11.477  1.00 98.06           C  
ATOM    328  CE2 PHE A  43       3.396 -20.047 -12.789  1.00 98.06           C  
ATOM    329  CZ  PHE A  43       3.953 -19.250 -11.797  1.00 98.06           C  
ATOM    330  N   LYS A  44      -3.062 -17.375 -13.461  1.00 97.19           N  
ATOM    331  CA  LYS A  44      -4.230 -16.922 -14.203  1.00 97.19           C  
ATOM    332  C   LYS A  44      -5.039 -15.914 -13.383  1.00 97.19           C  
ATOM    333  CB  LYS A  44      -5.113 -18.094 -14.609  1.00 97.19           C  
ATOM    334  O   LYS A  44      -4.848 -15.805 -12.172  1.00 97.19           O  
ATOM    335  CG  LYS A  44      -4.453 -19.062 -15.586  1.00 97.19           C  
ATOM    336  CD  LYS A  44      -5.395 -20.188 -15.992  1.00 97.19           C  
ATOM    337  CE  LYS A  44      -4.742 -21.125 -16.984  1.00 97.19           C  
ATOM    338  NZ  LYS A  44      -5.645 -22.266 -17.344  1.00 97.19           N  
ATOM    339  N   PRO A  45      -5.879 -15.156 -14.094  1.00 97.94           N  
ATOM    340  CA  PRO A  45      -6.742 -14.242 -13.344  1.00 97.94           C  
ATOM    341  C   PRO A  45      -7.543 -14.945 -12.250  1.00 97.94           C  
ATOM    342  CB  PRO A  45      -7.676 -13.680 -14.422  1.00 97.94           C  
ATOM    343  O   PRO A  45      -8.023 -16.062 -12.453  1.00 97.94           O  
ATOM    344  CG  PRO A  45      -6.891 -13.766 -15.688  1.00 97.94           C  
ATOM    345  CD  PRO A  45      -6.074 -15.031 -15.656  1.00 97.94           C  
ATOM    346  N   PRO A  46      -7.652 -14.242 -10.984  1.00 98.31           N  
ATOM    347  CA  PRO A  46      -8.391 -14.875  -9.883  1.00 98.31           C  
ATOM    348  C   PRO A  46      -9.867 -15.070 -10.203  1.00 98.31           C  
ATOM    349  CB  PRO A  46      -8.203 -13.898  -8.727  1.00 98.31           C  
ATOM    350  O   PRO A  46     -10.438 -14.320 -11.000  1.00 98.31           O  
ATOM    351  CG  PRO A  46      -8.078 -12.555  -9.375  1.00 98.31           C  
ATOM    352  CD  PRO A  46      -7.297 -12.719 -10.648  1.00 98.31           C  
ATOM    353  N   GLN A  47     -10.438 -16.109  -9.625  1.00 98.25           N  
ATOM    354  CA  GLN A  47     -11.867 -16.406  -9.750  1.00 98.25           C  
ATOM    355  C   GLN A  47     -12.570 -16.281  -8.406  1.00 98.25           C  
ATOM    356  CB  GLN A  47     -12.078 -17.797 -10.344  1.00 98.25           C  
ATOM    357  O   GLN A  47     -12.023 -16.672  -7.375  1.00 98.25           O  
ATOM    358  CG  GLN A  47     -11.531 -17.953 -11.750  1.00 98.25           C  
ATOM    359  CD  GLN A  47     -11.758 -19.344 -12.312  1.00 98.25           C  
ATOM    360  NE2 GLN A  47     -11.242 -19.594 -13.508  1.00 98.25           N  
ATOM    361  OE1 GLN A  47     -12.391 -20.203 -11.672  1.00 98.25           O  
ATOM    362  N   PRO A  48     -13.773 -15.688  -8.430  1.00 97.81           N  
ATOM    363  CA  PRO A  48     -14.508 -15.578  -7.164  1.00 97.81           C  
ATOM    364  C   PRO A  48     -14.875 -16.938  -6.574  1.00 97.81           C  
ATOM    365  CB  PRO A  48     -15.766 -14.797  -7.555  1.00 97.81           C  
ATOM    366  O   PRO A  48     -14.992 -17.922  -7.309  1.00 97.81           O  
ATOM    367  CG  PRO A  48     -15.977 -15.109  -9.000  1.00 97.81           C  
ATOM    368  CD  PRO A  48     -14.633 -15.289  -9.648  1.00 97.81           C  
ATOM    369  N   ILE A  49     -15.031 -17.000  -5.285  1.00 96.94           N  
ATOM    370  CA  ILE A  49     -15.453 -18.219  -4.613  1.00 96.94           C  
ATOM    371  C   ILE A  49     -16.938 -18.469  -4.867  1.00 96.94           C  
ATOM    372  CB  ILE A  49     -15.172 -18.156  -3.096  1.00 96.94           C  
ATOM    373  O   ILE A  49     -17.672 -17.547  -5.207  1.00 96.94           O  
ATOM    374  CG1 ILE A  49     -15.844 -16.922  -2.480  1.00 96.94           C  
ATOM    375  CG2 ILE A  49     -13.664 -18.141  -2.826  1.00 96.94           C  
ATOM    376  CD1 ILE A  49     -16.203 -17.094  -1.009  1.00 96.94           C  
ATOM    377  N   ASN A  50     -17.344 -19.797  -4.758  1.00 95.94           N  
ATOM    378  CA  ASN A  50     -18.750 -20.156  -4.715  1.00 95.94           C  
ATOM    379  C   ASN A  50     -19.328 -19.984  -3.309  1.00 95.94           C  
ATOM    380  CB  ASN A  50     -18.969 -21.578  -5.211  1.00 95.94           C  
ATOM    381  O   ASN A  50     -18.609 -20.141  -2.318  1.00 95.94           O  
ATOM    382  CG  ASN A  50     -18.547 -21.766  -6.652  1.00 95.94           C  
ATOM    383  ND2 ASN A  50     -17.906 -22.891  -6.941  1.00 95.94           N  
ATOM    384  OD1 ASN A  50     -18.781 -20.906  -7.500  1.00 95.94           O  
ATOM    385  N   PRO A  51     -20.578 -19.562  -3.305  1.00 95.94           N  
ATOM    386  CA  PRO A  51     -21.203 -19.578  -1.976  1.00 95.94           C  
ATOM    387  C   PRO A  51     -21.094 -20.938  -1.288  1.00 95.94           C  
ATOM    388  CB  PRO A  51     -22.656 -19.234  -2.260  1.00 95.94           C  
ATOM    389  O   PRO A  51     -20.969 -21.969  -1.960  1.00 95.94           O  
ATOM    390  CG  PRO A  51     -22.641 -18.500  -3.562  1.00 95.94           C  
ATOM    391  CD  PRO A  51     -21.531 -19.062  -4.402  1.00 95.94           C  
ATOM    392  N   TRP A  52     -21.016 -20.859   0.006  1.00 95.69           N  
ATOM    393  CA  TRP A  52     -20.906 -22.109   0.745  1.00 95.69           C  
ATOM    394  C   TRP A  52     -22.047 -22.250   1.745  1.00 95.69           C  
ATOM    395  CB  TRP A  52     -19.562 -22.188   1.473  1.00 95.69           C  
ATOM    396  O   TRP A  52     -22.750 -21.281   2.041  1.00 95.69           O  
ATOM    397  CG  TRP A  52     -19.375 -21.141   2.533  1.00 95.69           C  
ATOM    398  CD1 TRP A  52     -19.703 -21.250   3.855  1.00 95.69           C  
ATOM    399  CD2 TRP A  52     -18.812 -19.844   2.359  1.00 95.69           C  
ATOM    400  CE2 TRP A  52     -18.844 -19.203   3.619  1.00 95.69           C  
ATOM    401  CE3 TRP A  52     -18.297 -19.141   1.259  1.00 95.69           C  
ATOM    402  NE1 TRP A  52     -19.391 -20.078   4.512  1.00 95.69           N  
ATOM    403  CH2 TRP A  52     -17.859 -17.250   2.717  1.00 95.69           C  
ATOM    404  CZ2 TRP A  52     -18.375 -17.906   3.809  1.00 95.69           C  
ATOM    405  CZ3 TRP A  52     -17.828 -17.844   1.450  1.00 95.69           C  
ATOM    406  N   SER A  53     -22.344 -23.547   2.123  1.00 95.94           N  
ATOM    407  CA  SER A  53     -23.312 -23.844   3.182  1.00 95.94           C  
ATOM    408  C   SER A  53     -22.609 -23.984   4.535  1.00 95.94           C  
ATOM    409  CB  SER A  53     -24.062 -25.141   2.863  1.00 95.94           C  
ATOM    410  O   SER A  53     -21.406 -24.188   4.602  1.00 95.94           O  
ATOM    411  OG  SER A  53     -23.188 -26.250   2.838  1.00 95.94           O  
ATOM    412  N   GLY A  54     -23.312 -23.734   5.605  1.00 95.62           N  
ATOM    413  CA  GLY A  54     -22.766 -23.859   6.945  1.00 95.62           C  
ATOM    414  C   GLY A  54     -22.016 -22.609   7.398  1.00 95.62           C  
ATOM    415  O   GLY A  54     -22.125 -21.562   6.773  1.00 95.62           O  
ATOM    416  N   VAL A  55     -21.328 -22.812   8.531  1.00 97.31           N  
ATOM    417  CA  VAL A  55     -20.609 -21.703   9.141  1.00 97.31           C  
ATOM    418  C   VAL A  55     -19.109 -21.938   9.000  1.00 97.31           C  
ATOM    419  CB  VAL A  55     -20.984 -21.531  10.625  1.00 97.31           C  
ATOM    420  O   VAL A  55     -18.594 -22.984   9.414  1.00 97.31           O  
ATOM    421  CG1 VAL A  55     -20.250 -20.344  11.234  1.00 97.31           C  
ATOM    422  CG2 VAL A  55     -22.500 -21.359  10.766  1.00 97.31           C  
ATOM    423  N   VAL A  56     -18.422 -21.016   8.336  1.00 96.88           N  
ATOM    424  CA  VAL A  56     -16.969 -21.062   8.234  1.00 96.88           C  
ATOM    425  C   VAL A  56     -16.344 -20.438   9.484  1.00 96.88           C  
ATOM    426  CB  VAL A  56     -16.453 -20.328   6.969  1.00 96.88           C  
ATOM    427  O   VAL A  56     -16.750 -19.359   9.922  1.00 96.88           O  
ATOM    428  CG1 VAL A  56     -14.945 -20.094   7.039  1.00 96.88           C  
ATOM    429  CG2 VAL A  56     -16.828 -21.125   5.715  1.00 96.88           C  
ATOM    430  N   ASP A  57     -15.375 -21.188  10.078  1.00 97.25           N  
ATOM    431  CA  ASP A  57     -14.617 -20.688  11.211  1.00 97.25           C  
ATOM    432  C   ASP A  57     -13.602 -19.641  10.773  1.00 97.25           C  
ATOM    433  CB  ASP A  57     -13.898 -21.844  11.930  1.00 97.25           C  
ATOM    434  O   ASP A  57     -12.547 -19.969  10.234  1.00 97.25           O  
ATOM    435  CG  ASP A  57     -13.148 -21.391  13.172  1.00 97.25           C  
ATOM    436  OD1 ASP A  57     -13.250 -20.203  13.547  1.00 97.25           O  
ATOM    437  OD2 ASP A  57     -12.453 -22.234  13.781  1.00 97.25           O  
ATOM    438  N   ALA A  58     -13.961 -18.312  11.008  1.00 97.69           N  
ATOM    439  CA  ALA A  58     -13.094 -17.203  10.641  1.00 97.69           C  
ATOM    440  C   ALA A  58     -12.375 -16.641  11.867  1.00 97.69           C  
ATOM    441  CB  ALA A  58     -13.906 -16.094   9.961  1.00 97.69           C  
ATOM    442  O   ALA A  58     -12.258 -15.422  12.023  1.00 97.69           O  
ATOM    443  N   THR A  59     -11.883 -17.562  12.742  1.00 97.31           N  
ATOM    444  CA  THR A  59     -11.164 -17.156  13.945  1.00 97.31           C  
ATOM    445  C   THR A  59      -9.664 -17.359  13.773  1.00 97.31           C  
ATOM    446  CB  THR A  59     -11.664 -17.922  15.180  1.00 97.31           C  
ATOM    447  O   THR A  59      -8.883 -17.000  14.656  1.00 97.31           O  
ATOM    448  CG2 THR A  59     -13.164 -17.750  15.375  1.00 97.31           C  
ATOM    449  OG1 THR A  59     -11.375 -19.312  15.000  1.00 97.31           O  
ATOM    450  N   GLN A  60      -9.312 -17.922  12.578  1.00 96.06           N  
ATOM    451  CA  GLN A  60      -7.902 -18.172  12.297  1.00 96.06           C  
ATOM    452  C   GLN A  60      -7.422 -17.375  11.094  1.00 96.06           C  
ATOM    453  CB  GLN A  60      -7.668 -19.672  12.055  1.00 96.06           C  
ATOM    454  O   GLN A  60      -8.133 -17.266  10.086  1.00 96.06           O  
ATOM    455  CG  GLN A  60      -8.109 -20.562  13.211  1.00 96.06           C  
ATOM    456  CD  GLN A  60      -7.262 -20.375  14.453  1.00 96.06           C  
ATOM    457  NE2 GLN A  60      -6.059 -20.938  14.438  1.00 96.06           N  
ATOM    458  OE1 GLN A  60      -7.680 -19.719  15.414  1.00 96.06           O  
ATOM    459  N   VAL A  61      -6.215 -16.906  11.258  1.00 95.44           N  
ATOM    460  CA  VAL A  61      -5.621 -16.141  10.164  1.00 95.44           C  
ATOM    461  C   VAL A  61      -5.383 -17.062   8.961  1.00 95.44           C  
ATOM    462  CB  VAL A  61      -4.297 -15.469  10.594  1.00 95.44           C  
ATOM    463  O   VAL A  61      -4.965 -18.203   9.125  1.00 95.44           O  
ATOM    464  CG1 VAL A  61      -3.656 -14.734   9.414  1.00 95.44           C  
ATOM    465  CG2 VAL A  61      -4.539 -14.516  11.758  1.00 95.44           C  
ATOM    466  N   GLY A  62      -5.777 -16.562   7.730  1.00 95.56           N  
ATOM    467  CA  GLY A  62      -5.543 -17.312   6.508  1.00 95.56           C  
ATOM    468  C   GLY A  62      -4.090 -17.297   6.070  1.00 95.56           C  
ATOM    469  O   GLY A  62      -3.273 -16.562   6.629  1.00 95.56           O  
ATOM    470  N   ASN A  63      -3.797 -18.203   5.086  1.00 97.50           N  
ATOM    471  CA  ASN A  63      -2.438 -18.281   4.559  1.00 97.50           C  
ATOM    472  C   ASN A  63      -2.027 -17.000   3.850  1.00 97.50           C  
ATOM    473  CB  ASN A  63      -2.305 -19.484   3.611  1.00 97.50           C  
ATOM    474  O   ASN A  63      -2.865 -16.312   3.256  1.00 97.50           O  
ATOM    475  CG  ASN A  63      -2.498 -20.812   4.316  1.00 97.50           C  
ATOM    476  ND2 ASN A  63      -3.049 -21.781   3.602  1.00 97.50           N  
ATOM    477  OD1 ASN A  63      -2.154 -20.953   5.492  1.00 97.50           O  
ATOM    478  N   ARG A  64      -0.772 -16.594   3.932  1.00 97.25           N  
ATOM    479  CA  ARG A  64      -0.163 -15.547   3.117  1.00 97.25           C  
ATOM    480  C   ARG A  64       0.518 -16.141   1.886  1.00 97.25           C  
ATOM    481  CB  ARG A  64       0.848 -14.750   3.939  1.00 97.25           C  
ATOM    482  O   ARG A  64       0.671 -17.359   1.779  1.00 97.25           O  
ATOM    483  CG  ARG A  64       2.066 -15.547   4.371  1.00 97.25           C  
ATOM    484  CD  ARG A  64       3.010 -14.719   5.230  1.00 97.25           C  
ATOM    485  NE  ARG A  64       4.219 -15.469   5.578  1.00 97.25           N  
ATOM    486  NH1 ARG A  64       5.012 -13.891   7.066  1.00 97.25           N  
ATOM    487  NH2 ARG A  64       6.199 -15.812   6.680  1.00 97.25           N  
ATOM    488  CZ  ARG A  64       5.141 -15.055   6.441  1.00 97.25           C  
ATOM    489  N   SER A  65       0.836 -15.242   0.905  1.00 98.12           N  
ATOM    490  CA  SER A  65       1.576 -15.672  -0.276  1.00 98.12           C  
ATOM    491  C   SER A  65       3.027 -15.992   0.068  1.00 98.12           C  
ATOM    492  CB  SER A  65       1.529 -14.594  -1.360  1.00 98.12           C  
ATOM    493  O   SER A  65       3.541 -15.547   1.097  1.00 98.12           O  
ATOM    494  OG  SER A  65       2.088 -15.078  -2.572  1.00 98.12           O  
ATOM    495  N   PHE A  66       3.648 -16.812  -0.769  1.00 97.94           N  
ATOM    496  CA  PHE A  66       5.059 -17.109  -0.560  1.00 97.94           C  
ATOM    497  C   PHE A  66       5.883 -15.828  -0.507  1.00 97.94           C  
ATOM    498  CB  PHE A  66       5.586 -18.031  -1.669  1.00 97.94           C  
ATOM    499  O   PHE A  66       5.785 -14.984  -1.400  1.00 97.94           O  
ATOM    500  CG  PHE A  66       5.203 -19.469  -1.495  1.00 97.94           C  
ATOM    501  CD1 PHE A  66       5.551 -20.156  -0.340  1.00 97.94           C  
ATOM    502  CD2 PHE A  66       4.496 -20.141  -2.486  1.00 97.94           C  
ATOM    503  CE1 PHE A  66       5.199 -21.500  -0.176  1.00 97.94           C  
ATOM    504  CE2 PHE A  66       4.141 -21.469  -2.330  1.00 97.94           C  
ATOM    505  CZ  PHE A  66       4.492 -22.156  -1.175  1.00 97.94           C  
ATOM    506  N   ALA A  67       6.691 -15.656   0.577  1.00 96.25           N  
ATOM    507  CA  ALA A  67       7.617 -14.547   0.775  1.00 96.25           C  
ATOM    508  C   ALA A  67       8.438 -14.734   2.045  1.00 96.25           C  
ATOM    509  CB  ALA A  67       6.852 -13.227   0.834  1.00 96.25           C  
ATOM    510  O   ALA A  67       8.102 -15.570   2.891  1.00 96.25           O  
ATOM    511  N   ARG A  68       9.570 -14.023   2.145  1.00 92.94           N  
ATOM    512  CA  ARG A  68      10.289 -13.953   3.412  1.00 92.94           C  
ATOM    513  C   ARG A  68       9.609 -12.977   4.371  1.00 92.94           C  
ATOM    514  CB  ARG A  68      11.742 -13.531   3.186  1.00 92.94           C  
ATOM    515  O   ARG A  68       9.195 -11.891   3.971  1.00 92.94           O  
ATOM    516  CG  ARG A  68      12.578 -14.578   2.465  1.00 92.94           C  
ATOM    517  CD  ARG A  68      14.055 -14.211   2.451  1.00 92.94           C  
ATOM    518  NE  ARG A  68      14.859 -15.227   1.775  1.00 92.94           N  
ATOM    519  NH1 ARG A  68      15.023 -16.609   3.615  1.00 92.94           N  
ATOM    520  NH2 ARG A  68      16.031 -17.203   1.636  1.00 92.94           N  
ATOM    521  CZ  ARG A  68      15.305 -16.344   2.344  1.00 92.94           C  
ATOM    522  N   ASP A  69       9.438 -13.430   5.621  1.00 91.19           N  
ATOM    523  CA  ASP A  69       8.797 -12.594   6.633  1.00 91.19           C  
ATOM    524  C   ASP A  69       9.602 -11.320   6.883  1.00 91.19           C  
ATOM    525  CB  ASP A  69       8.625 -13.375   7.941  1.00 91.19           C  
ATOM    526  O   ASP A  69      10.836 -11.359   6.934  1.00 91.19           O  
ATOM    527  CG  ASP A  69       7.867 -12.594   9.000  1.00 91.19           C  
ATOM    528  OD1 ASP A  69       8.500 -11.992   9.883  1.00 91.19           O  
ATOM    529  OD2 ASP A  69       6.617 -12.594   8.945  1.00 91.19           O  
ATOM    530  N   ASP A  70       8.930 -10.172   7.125  1.00 84.75           N  
ATOM    531  CA  ASP A  70       9.539  -8.852   7.266  1.00 84.75           C  
ATOM    532  C   ASP A  70      10.414  -8.781   8.516  1.00 84.75           C  
ATOM    533  CB  ASP A  70       8.461  -7.762   7.312  1.00 84.75           C  
ATOM    534  O   ASP A  70      11.438  -8.102   8.523  1.00 84.75           O  
ATOM    535  CG  ASP A  70       7.523  -7.805   6.121  1.00 84.75           C  
ATOM    536  OD1 ASP A  70       7.645  -6.945   5.219  1.00 84.75           O  
ATOM    537  OD2 ASP A  70       6.652  -8.703   6.082  1.00 84.75           O  
ATOM    538  N   LEU A  71      10.070  -9.539   9.531  1.00 87.50           N  
ATOM    539  CA  LEU A  71      10.758  -9.406  10.812  1.00 87.50           C  
ATOM    540  C   LEU A  71      11.695 -10.586  11.055  1.00 87.50           C  
ATOM    541  CB  LEU A  71       9.742  -9.297  11.953  1.00 87.50           C  
ATOM    542  O   LEU A  71      12.789 -10.414  11.594  1.00 87.50           O  
ATOM    543  CG  LEU A  71       8.812  -8.086  11.922  1.00 87.50           C  
ATOM    544  CD1 LEU A  71       7.840  -8.141  13.102  1.00 87.50           C  
ATOM    545  CD2 LEU A  71       9.617  -6.793  11.945  1.00 87.50           C  
ATOM    546  N   THR A  72      11.297 -11.805  10.594  1.00 89.19           N  
ATOM    547  CA  THR A  72      12.062 -13.008  10.914  1.00 89.19           C  
ATOM    548  C   THR A  72      12.906 -13.445   9.719  1.00 89.19           C  
ATOM    549  CB  THR A  72      11.141 -14.156  11.344  1.00 89.19           C  
ATOM    550  O   THR A  72      13.828 -14.242   9.859  1.00 89.19           O  
ATOM    551  CG2 THR A  72      10.250 -13.742  12.508  1.00 89.19           C  
ATOM    552  OG1 THR A  72      10.320 -14.547  10.242  1.00 89.19           O  
ATOM    553  N   VAL A  73      12.570 -12.969   8.570  1.00 88.81           N  
ATOM    554  CA  VAL A  73      13.258 -13.242   7.312  1.00 88.81           C  
ATOM    555  C   VAL A  73      13.070 -14.711   6.938  1.00 88.81           C  
ATOM    556  CB  VAL A  73      14.758 -12.898   7.398  1.00 88.81           C  
ATOM    557  O   VAL A  73      13.750 -15.219   6.039  1.00 88.81           O  
ATOM    558  CG1 VAL A  73      15.406 -12.945   6.016  1.00 88.81           C  
ATOM    559  CG2 VAL A  73      14.953 -11.523   8.039  1.00 88.81           C  
ATOM    560  N   GLU A  74      12.195 -15.383   7.746  1.00 92.00           N  
ATOM    561  CA  GLU A  74      11.891 -16.781   7.461  1.00 92.00           C  
ATOM    562  C   GLU A  74      10.977 -16.906   6.242  1.00 92.00           C  
ATOM    563  CB  GLU A  74      11.242 -17.453   8.672  1.00 92.00           C  
ATOM    564  O   GLU A  74      10.023 -16.141   6.090  1.00 92.00           O  
ATOM    565  CG  GLU A  74      12.188 -17.641   9.852  1.00 92.00           C  
ATOM    566  CD  GLU A  74      11.547 -18.359  11.031  1.00 92.00           C  
ATOM    567  OE1 GLU A  74      12.258 -18.703  11.992  1.00 92.00           O  
ATOM    568  OE2 GLU A  74      10.312 -18.578  10.984  1.00 92.00           O  
ATOM    569  N   LEU A  75      11.352 -17.828   5.391  1.00 94.00           N  
ATOM    570  CA  LEU A  75      10.547 -18.141   4.219  1.00 94.00           C  
ATOM    571  C   LEU A  75       9.297 -18.938   4.613  1.00 94.00           C  
ATOM    572  CB  LEU A  75      11.359 -18.953   3.203  1.00 94.00           C  
ATOM    573  O   LEU A  75       9.383 -19.891   5.383  1.00 94.00           O  
ATOM    574  CG  LEU A  75      10.594 -19.500   2.002  1.00 94.00           C  
ATOM    575  CD1 LEU A  75      10.016 -18.359   1.167  1.00 94.00           C  
ATOM    576  CD2 LEU A  75      11.500 -20.391   1.154  1.00 94.00           C  
ATOM    577  N   GLY A  76       8.141 -18.469   4.141  1.00 95.25           N  
ATOM    578  CA  GLY A  76       6.879 -19.156   4.383  1.00 95.25           C  
ATOM    579  C   GLY A  76       5.770 -18.719   3.445  1.00 95.25           C  
ATOM    580  O   GLY A  76       5.973 -17.859   2.598  1.00 95.25           O  
ATOM    581  N   GLY A  77       4.621 -19.344   3.533  1.00 96.81           N  
ATOM    582  CA  GLY A  77       3.459 -18.969   2.742  1.00 96.81           C  
ATOM    583  C   GLY A  77       2.916 -20.125   1.912  1.00 96.81           C  
ATOM    584  O   GLY A  77       3.311 -21.266   2.102  1.00 96.81           O  
ATOM    585  N   SER A  78       1.907 -19.797   1.154  1.00 98.12           N  
ATOM    586  CA  SER A  78       1.194 -20.750   0.315  1.00 98.12           C  
ATOM    587  C   SER A  78       0.658 -20.078  -0.949  1.00 98.12           C  
ATOM    588  CB  SER A  78       0.043 -21.391   1.092  1.00 98.12           C  
ATOM    589  O   SER A  78       0.382 -18.891  -0.956  1.00 98.12           O  
ATOM    590  OG  SER A  78      -0.736 -22.219   0.245  1.00 98.12           O  
ATOM    591  N   GLU A  79       0.570 -20.875  -2.076  1.00 98.19           N  
ATOM    592  CA  GLU A  79      -0.149 -20.359  -3.236  1.00 98.19           C  
ATOM    593  C   GLU A  79      -1.617 -20.109  -2.908  1.00 98.19           C  
ATOM    594  CB  GLU A  79      -0.036 -21.328  -4.414  1.00 98.19           C  
ATOM    595  O   GLU A  79      -2.252 -19.234  -3.514  1.00 98.19           O  
ATOM    596  CG  GLU A  79       1.359 -21.406  -5.016  1.00 98.19           C  
ATOM    597  CD  GLU A  79       1.452 -22.359  -6.195  1.00 98.19           C  
ATOM    598  OE1 GLU A  79       1.203 -21.938  -7.348  1.00 98.19           O  
ATOM    599  OE2 GLU A  79       1.776 -23.547  -5.969  1.00 98.19           O  
ATOM    600  N   ASP A  80      -2.195 -20.906  -2.064  1.00 98.38           N  
ATOM    601  CA  ASP A  80      -3.557 -20.703  -1.579  1.00 98.38           C  
ATOM    602  C   ASP A  80      -3.617 -19.547  -0.573  1.00 98.38           C  
ATOM    603  CB  ASP A  80      -4.098 -21.984  -0.946  1.00 98.38           C  
ATOM    604  O   ASP A  80      -3.590 -19.781   0.638  1.00 98.38           O  
ATOM    605  CG  ASP A  80      -5.559 -21.875  -0.550  1.00 98.38           C  
ATOM    606  OD1 ASP A  80      -6.211 -20.859  -0.877  1.00 98.38           O  
ATOM    607  OD2 ASP A  80      -6.066 -22.812   0.099  1.00 98.38           O  
ATOM    608  N   CYS A  81      -3.594 -18.281  -1.095  1.00 98.44           N  
ATOM    609  CA  CYS A  81      -3.342 -17.156  -0.212  1.00 98.44           C  
ATOM    610  C   CYS A  81      -4.391 -16.062  -0.410  1.00 98.44           C  
ATOM    611  CB  CYS A  81      -1.946 -16.578  -0.459  1.00 98.44           C  
ATOM    612  O   CYS A  81      -4.238 -14.945   0.099  1.00 98.44           O  
ATOM    613  SG  CYS A  81      -1.698 -15.969  -2.141  1.00 98.44           S  
ATOM    614  N   LEU A  82      -5.496 -16.219  -1.158  1.00 98.75           N  
ATOM    615  CA  LEU A  82      -6.457 -15.148  -1.430  1.00 98.75           C  
ATOM    616  C   LEU A  82      -7.461 -15.023  -0.288  1.00 98.75           C  
ATOM    617  CB  LEU A  82      -7.195 -15.414  -2.744  1.00 98.75           C  
ATOM    618  O   LEU A  82      -8.633 -15.359  -0.448  1.00 98.75           O  
ATOM    619  CG  LEU A  82      -6.320 -15.586  -3.988  1.00 98.75           C  
ATOM    620  CD1 LEU A  82      -7.191 -15.742  -5.230  1.00 98.75           C  
ATOM    621  CD2 LEU A  82      -5.371 -14.406  -4.141  1.00 98.75           C  
ATOM    622  N   PHE A  83      -6.953 -14.578   0.868  1.00 98.75           N  
ATOM    623  CA  PHE A  83      -7.715 -14.391   2.098  1.00 98.75           C  
ATOM    624  C   PHE A  83      -7.723 -12.922   2.508  1.00 98.75           C  
ATOM    625  CB  PHE A  83      -7.137 -15.250   3.227  1.00 98.75           C  
ATOM    626  O   PHE A  83      -6.805 -12.172   2.176  1.00 98.75           O  
ATOM    627  CG  PHE A  83      -7.266 -16.734   2.992  1.00 98.75           C  
ATOM    628  CD1 PHE A  83      -8.430 -17.406   3.348  1.00 98.75           C  
ATOM    629  CD2 PHE A  83      -6.227 -17.453   2.416  1.00 98.75           C  
ATOM    630  CE1 PHE A  83      -8.555 -18.766   3.133  1.00 98.75           C  
ATOM    631  CE2 PHE A  83      -6.344 -18.812   2.199  1.00 98.75           C  
ATOM    632  CZ  PHE A  83      -7.508 -19.484   2.559  1.00 98.75           C  
ATOM    633  N   LEU A  84      -8.766 -12.484   3.193  1.00 98.81           N  
ATOM    634  CA  LEU A  84      -8.828 -11.148   3.787  1.00 98.81           C  
ATOM    635  C   LEU A  84      -9.359 -11.219   5.215  1.00 98.81           C  
ATOM    636  CB  LEU A  84      -9.719 -10.234   2.945  1.00 98.81           C  
ATOM    637  O   LEU A  84      -9.781 -12.281   5.676  1.00 98.81           O  
ATOM    638  CG  LEU A  84     -11.148 -10.703   2.709  1.00 98.81           C  
ATOM    639  CD1 LEU A  84     -12.016 -10.414   3.932  1.00 98.81           C  
ATOM    640  CD2 LEU A  84     -11.734 -10.039   1.467  1.00 98.81           C  
ATOM    641  N   ASN A  85      -9.148 -10.133   5.934  1.00 98.81           N  
ATOM    642  CA  ASN A  85      -9.680  -9.953   7.281  1.00 98.81           C  
ATOM    643  C   ASN A  85     -10.648  -8.781   7.352  1.00 98.81           C  
ATOM    644  CB  ASN A  85      -8.539  -9.766   8.289  1.00 98.81           C  
ATOM    645  O   ASN A  85     -10.500  -7.801   6.617  1.00 98.81           O  
ATOM    646  CG  ASN A  85      -7.465 -10.828   8.156  1.00 98.81           C  
ATOM    647  ND2 ASN A  85      -6.211 -10.391   8.094  1.00 98.81           N  
ATOM    648  OD1 ASN A  85      -7.758 -12.023   8.125  1.00 98.81           O  
ATOM    649  N   VAL A  86     -11.703  -8.930   8.188  1.00 98.81           N  
ATOM    650  CA  VAL A  86     -12.641  -7.832   8.398  1.00 98.81           C  
ATOM    651  C   VAL A  86     -12.750  -7.523   9.891  1.00 98.81           C  
ATOM    652  CB  VAL A  86     -14.039  -8.164   7.824  1.00 98.81           C  
ATOM    653  O   VAL A  86     -12.883  -8.438  10.711  1.00 98.81           O  
ATOM    654  CG1 VAL A  86     -15.023  -7.023   8.102  1.00 98.81           C  
ATOM    655  CG2 VAL A  86     -13.945  -8.438   6.324  1.00 98.81           C  
ATOM    656  N   TYR A  87     -12.641  -6.223  10.258  1.00 98.62           N  
ATOM    657  CA  TYR A  87     -12.773  -5.742  11.625  1.00 98.62           C  
ATOM    658  C   TYR A  87     -13.914  -4.738  11.750  1.00 98.62           C  
ATOM    659  CB  TYR A  87     -11.461  -5.098  12.102  1.00 98.62           C  
ATOM    660  O   TYR A  87     -14.008  -3.799  10.953  1.00 98.62           O  
ATOM    661  CG  TYR A  87     -10.242  -5.938  11.820  1.00 98.62           C  
ATOM    662  CD1 TYR A  87      -9.828  -6.930  12.703  1.00 98.62           C  
ATOM    663  CD2 TYR A  87      -9.492  -5.734  10.664  1.00 98.62           C  
ATOM    664  CE1 TYR A  87      -8.703  -7.703  12.453  1.00 98.62           C  
ATOM    665  CE2 TYR A  87      -8.359  -6.504  10.398  1.00 98.62           C  
ATOM    666  OH  TYR A  87      -6.855  -8.242  11.039  1.00 98.62           O  
ATOM    667  CZ  TYR A  87      -7.973  -7.480  11.297  1.00 98.62           C  
ATOM    668  N   CYS A  88     -14.836  -4.926  12.750  1.00 97.88           N  
ATOM    669  CA  CYS A  88     -15.977  -4.035  12.938  1.00 97.88           C  
ATOM    670  C   CYS A  88     -16.438  -4.031  14.391  1.00 97.88           C  
ATOM    671  CB  CYS A  88     -17.125  -4.453  12.031  1.00 97.88           C  
ATOM    672  O   CYS A  88     -16.078  -4.926  15.156  1.00 97.88           O  
ATOM    673  SG  CYS A  88     -17.734  -6.129  12.336  1.00 97.88           S  
ATOM    674  N   TRP A  89     -17.188  -3.029  14.844  1.00 93.56           N  
ATOM    675  CA  TRP A  89     -17.641  -2.895  16.219  1.00 93.56           C  
ATOM    676  C   TRP A  89     -18.781  -3.857  16.516  1.00 93.56           C  
ATOM    677  CB  TRP A  89     -18.078  -1.455  16.500  1.00 93.56           C  
ATOM    678  O   TRP A  89     -18.828  -4.469  17.594  1.00 93.56           O  
ATOM    679  CG  TRP A  89     -16.938  -0.504  16.734  1.00 93.56           C  
ATOM    680  CD1 TRP A  89     -16.125   0.036  15.789  1.00 93.56           C  
ATOM    681  CD2 TRP A  89     -16.500   0.016  17.984  1.00 93.56           C  
ATOM    682  CE2 TRP A  89     -15.406   0.868  17.734  1.00 93.56           C  
ATOM    683  CE3 TRP A  89     -16.938  -0.154  19.312  1.00 93.56           C  
ATOM    684  NE1 TRP A  89     -15.195   0.862  16.375  1.00 93.56           N  
ATOM    685  CH2 TRP A  89     -15.172   1.362  20.031  1.00 93.56           C  
ATOM    686  CZ2 TRP A  89     -14.734   1.547  18.750  1.00 93.56           C  
ATOM    687  CZ3 TRP A  89     -16.250   0.523  20.328  1.00 93.56           C  
ATOM    688  N   SER A  90     -19.609  -3.883  15.477  1.00 93.50           N  
ATOM    689  CA  SER A  90     -20.812  -4.703  15.648  1.00 93.50           C  
ATOM    690  C   SER A  90     -21.406  -5.105  14.297  1.00 93.50           C  
ATOM    691  CB  SER A  90     -21.859  -3.953  16.469  1.00 93.50           C  
ATOM    692  O   SER A  90     -21.141  -4.465  13.281  1.00 93.50           O  
ATOM    693  OG  SER A  90     -22.297  -2.785  15.789  1.00 93.50           O  
ATOM    694  N   LEU A  91     -22.047  -6.195  14.305  1.00 94.50           N  
ATOM    695  CA  LEU A  91     -22.781  -6.613  13.117  1.00 94.50           C  
ATOM    696  C   LEU A  91     -24.062  -5.809  12.961  1.00 94.50           C  
ATOM    697  CB  LEU A  91     -23.094  -8.109  13.180  1.00 94.50           C  
ATOM    698  O   LEU A  91     -24.625  -5.324  13.945  1.00 94.50           O  
ATOM    699  CG  LEU A  91     -21.906  -9.055  13.266  1.00 94.50           C  
ATOM    700  CD1 LEU A  91     -22.375 -10.500  13.375  1.00 94.50           C  
ATOM    701  CD2 LEU A  91     -21.000  -8.883  12.062  1.00 94.50           C  
ATOM    702  N   PRO A  92     -24.406  -5.520  11.609  1.00 91.31           N  
ATOM    703  CA  PRO A  92     -25.562  -4.652  11.398  1.00 91.31           C  
ATOM    704  C   PRO A  92     -26.859  -5.242  11.953  1.00 91.31           C  
ATOM    705  CB  PRO A  92     -25.625  -4.527   9.875  1.00 91.31           C  
ATOM    706  O   PRO A  92     -27.047  -6.457  11.898  1.00 91.31           O  
ATOM    707  CG  PRO A  92     -25.016  -5.793   9.359  1.00 91.31           C  
ATOM    708  CD  PRO A  92     -23.922  -6.211  10.297  1.00 91.31           C  
ATOM    709  N   LYS A  93     -27.688  -4.426  12.680  1.00 85.38           N  
ATOM    710  CA  LYS A  93     -29.078  -4.715  13.000  1.00 85.38           C  
ATOM    711  C   LYS A  93     -30.016  -4.113  11.961  1.00 85.38           C  
ATOM    712  CB  LYS A  93     -29.422  -4.184  14.391  1.00 85.38           C  
ATOM    713  O   LYS A  93     -29.609  -3.268  11.164  1.00 85.38           O  
ATOM    714  CG  LYS A  93     -28.625  -4.816  15.516  1.00 85.38           C  
ATOM    715  CD  LYS A  93     -29.016  -4.242  16.875  1.00 85.38           C  
ATOM    716  CE  LYS A  93     -28.172  -4.836  18.000  1.00 85.38           C  
ATOM    717  NZ  LYS A  93     -28.516  -4.254  19.328  1.00 85.38           N  
ATOM    718  N   ALA A  94     -31.188  -4.652  11.797  1.00 77.12           N  
ATOM    719  CA  ALA A  94     -32.156  -4.098  10.852  1.00 77.12           C  
ATOM    720  C   ALA A  94     -32.188  -2.574  10.938  1.00 77.12           C  
ATOM    721  CB  ALA A  94     -33.531  -4.676  11.109  1.00 77.12           C  
ATOM    722  O   ALA A  94     -32.250  -2.010  12.031  1.00 77.12           O  
ATOM    723  N   ASN A  95     -31.875  -1.825   9.828  1.00 77.31           N  
ATOM    724  CA  ASN A  95     -32.031  -0.381   9.680  1.00 77.31           C  
ATOM    725  C   ASN A  95     -30.844   0.364  10.297  1.00 77.31           C  
ATOM    726  CB  ASN A  95     -33.344   0.099  10.305  1.00 77.31           C  
ATOM    727  O   ASN A  95     -30.969   1.515  10.711  1.00 77.31           O  
ATOM    728  CG  ASN A  95     -34.562  -0.407   9.562  1.00 77.31           C  
ATOM    729  ND2 ASN A  95     -35.656  -0.623  10.289  1.00 77.31           N  
ATOM    730  OD1 ASN A  95     -34.500  -0.603   8.344  1.00 77.31           O  
ATOM    731  N   SER A  96     -29.734  -0.367  10.555  1.00 84.56           N  
ATOM    732  CA  SER A  96     -28.562   0.281  11.117  1.00 84.56           C  
ATOM    733  C   SER A  96     -27.812   1.087  10.062  1.00 84.56           C  
ATOM    734  CB  SER A  96     -27.625  -0.755  11.742  1.00 84.56           C  
ATOM    735  O   SER A  96     -27.844   0.752   8.875  1.00 84.56           O  
ATOM    736  OG  SER A  96     -27.219  -1.708  10.773  1.00 84.56           O  
ATOM    737  N   LYS A  97     -27.422   2.293  10.578  1.00 91.69           N  
ATOM    738  CA  LYS A  97     -26.531   3.121   9.758  1.00 91.69           C  
ATOM    739  C   LYS A  97     -25.234   2.383   9.422  1.00 91.69           C  
ATOM    740  CB  LYS A  97     -26.219   4.434  10.477  1.00 91.69           C  
ATOM    741  O   LYS A  97     -24.594   1.817  10.305  1.00 91.69           O  
ATOM    742  CG  LYS A  97     -25.406   5.418   9.641  1.00 91.69           C  
ATOM    743  CD  LYS A  97     -25.141   6.707  10.398  1.00 91.69           C  
ATOM    744  CE  LYS A  97     -24.297   7.672   9.578  1.00 91.69           C  
ATOM    745  NZ  LYS A  97     -23.984   8.922  10.336  1.00 91.69           N  
ATOM    746  N   LEU A  98     -24.953   2.332   8.133  1.00 96.69           N  
ATOM    747  CA  LEU A  98     -23.719   1.680   7.680  1.00 96.69           C  
ATOM    748  C   LEU A  98     -22.516   2.588   7.883  1.00 96.69           C  
ATOM    749  CB  LEU A  98     -23.828   1.291   6.203  1.00 96.69           C  
ATOM    750  O   LEU A  98     -22.656   3.812   7.922  1.00 96.69           O  
ATOM    751  CG  LEU A  98     -24.906   0.254   5.855  1.00 96.69           C  
ATOM    752  CD1 LEU A  98     -24.938   0.009   4.348  1.00 96.69           C  
ATOM    753  CD2 LEU A  98     -24.656  -1.047   6.609  1.00 96.69           C  
ATOM    754  N   ARG A  99     -21.344   1.977   8.086  1.00 97.94           N  
ATOM    755  CA  ARG A  99     -20.125   2.699   8.445  1.00 97.94           C  
ATOM    756  C   ARG A  99     -19.156   2.775   7.270  1.00 97.94           C  
ATOM    757  CB  ARG A  99     -19.438   2.033   9.641  1.00 97.94           C  
ATOM    758  O   ARG A  99     -19.156   1.904   6.398  1.00 97.94           O  
ATOM    759  CG  ARG A  99     -20.312   1.971  10.891  1.00 97.94           C  
ATOM    760  CD  ARG A  99     -19.766   0.974  11.906  1.00 97.94           C  
ATOM    761  NE  ARG A  99     -20.641   0.854  13.070  1.00 97.94           N  
ATOM    762  NH1 ARG A  99     -21.344  -1.285  12.570  1.00 97.94           N  
ATOM    763  NH2 ARG A  99     -22.141  -0.218  14.438  1.00 97.94           N  
ATOM    764  CZ  ARG A  99     -21.375  -0.216  13.359  1.00 97.94           C  
ATOM    765  N   PRO A 100     -18.328   3.895   7.262  1.00 98.50           N  
ATOM    766  CA  PRO A 100     -17.266   3.955   6.262  1.00 98.50           C  
ATOM    767  C   PRO A 100     -16.328   2.748   6.324  1.00 98.50           C  
ATOM    768  CB  PRO A 100     -16.516   5.242   6.617  1.00 98.50           C  
ATOM    769  O   PRO A 100     -16.062   2.217   7.406  1.00 98.50           O  
ATOM    770  CG  PRO A 100     -17.500   6.051   7.398  1.00 98.50           C  
ATOM    771  CD  PRO A 100     -18.375   5.113   8.180  1.00 98.50           C  
ATOM    772  N   VAL A 101     -15.875   2.283   5.113  1.00 98.94           N  
ATOM    773  CA  VAL A 101     -15.023   1.109   4.988  1.00 98.94           C  
ATOM    774  C   VAL A 101     -13.625   1.533   4.531  1.00 98.94           C  
ATOM    775  CB  VAL A 101     -15.617   0.075   4.008  1.00 98.94           C  
ATOM    776  O   VAL A 101     -13.484   2.279   3.561  1.00 98.94           O  
ATOM    777  CG1 VAL A 101     -14.711  -1.154   3.906  1.00 98.94           C  
ATOM    778  CG2 VAL A 101     -17.016  -0.327   4.441  1.00 98.94           C  
ATOM    779  N   MET A 102     -12.609   1.112   5.258  1.00 98.94           N  
ATOM    780  CA  MET A 102     -11.227   1.298   4.832  1.00 98.94           C  
ATOM    781  C   MET A 102     -10.578  -0.039   4.484  1.00 98.94           C  
ATOM    782  CB  MET A 102     -10.414   2.004   5.922  1.00 98.94           C  
ATOM    783  O   MET A 102     -10.500  -0.933   5.328  1.00 98.94           O  
ATOM    784  CG  MET A 102     -10.875   3.424   6.203  1.00 98.94           C  
ATOM    785  SD  MET A 102      -9.891   4.234   7.523  1.00 98.94           S  
ATOM    786  CE  MET A 102      -8.367   4.594   6.605  1.00 98.94           C  
ATOM    787  N   VAL A 103     -10.125  -0.189   3.266  1.00 98.94           N  
ATOM    788  CA  VAL A 103      -9.477  -1.399   2.771  1.00 98.94           C  
ATOM    789  C   VAL A 103      -7.980  -1.156   2.615  1.00 98.94           C  
ATOM    790  CB  VAL A 103     -10.086  -1.861   1.430  1.00 98.94           C  
ATOM    791  O   VAL A 103      -7.562  -0.325   1.806  1.00 98.94           O  
ATOM    792  CG1 VAL A 103      -9.469  -3.182   0.980  1.00 98.94           C  
ATOM    793  CG2 VAL A 103     -11.609  -1.996   1.550  1.00 98.94           C  
ATOM    794  N   TYR A 104      -7.207  -1.874   3.387  1.00 98.94           N  
ATOM    795  CA  TYR A 104      -5.762  -1.690   3.391  1.00 98.94           C  
ATOM    796  C   TYR A 104      -5.082  -2.691   2.465  1.00 98.94           C  
ATOM    797  CB  TYR A 104      -5.207  -1.833   4.812  1.00 98.94           C  
ATOM    798  O   TYR A 104      -5.348  -3.893   2.537  1.00 98.94           O  
ATOM    799  CG  TYR A 104      -3.711  -1.658   4.898  1.00 98.94           C  
ATOM    800  CD1 TYR A 104      -2.873  -2.750   5.121  1.00 98.94           C  
ATOM    801  CD2 TYR A 104      -3.129  -0.402   4.762  1.00 98.94           C  
ATOM    802  CE1 TYR A 104      -1.494  -2.594   5.203  1.00 98.94           C  
ATOM    803  CE2 TYR A 104      -1.751  -0.234   4.844  1.00 98.94           C  
ATOM    804  OH  TYR A 104       0.422  -1.174   5.145  1.00 98.94           O  
ATOM    805  CZ  TYR A 104      -0.943  -1.334   5.062  1.00 98.94           C  
ATOM    806  N   ILE A 105      -4.180  -2.168   1.541  1.00 98.88           N  
ATOM    807  CA  ILE A 105      -3.328  -2.975   0.671  1.00 98.88           C  
ATOM    808  C   ILE A 105      -1.874  -2.863   1.123  1.00 98.88           C  
ATOM    809  CB  ILE A 105      -3.467  -2.549  -0.807  1.00 98.88           C  
ATOM    810  O   ILE A 105      -1.275  -1.788   1.046  1.00 98.88           O  
ATOM    811  CG1 ILE A 105      -4.938  -2.580  -1.237  1.00 98.88           C  
ATOM    812  CG2 ILE A 105      -2.611  -3.443  -1.709  1.00 98.88           C  
ATOM    813  CD1 ILE A 105      -5.191  -1.994  -2.621  1.00 98.88           C  
ATOM    814  N   HIS A 106      -1.304  -4.027   1.622  1.00 98.62           N  
ATOM    815  CA  HIS A 106       0.043  -3.971   2.180  1.00 98.62           C  
ATOM    816  C   HIS A 106       1.088  -3.807   1.081  1.00 98.62           C  
ATOM    817  CB  HIS A 106       0.336  -5.230   3.000  1.00 98.62           C  
ATOM    818  O   HIS A 106       0.839  -4.156  -0.075  1.00 98.62           O  
ATOM    819  CG  HIS A 106       0.395  -6.480   2.180  1.00 98.62           C  
ATOM    820  CD2 HIS A 106      -0.563  -7.383   1.867  1.00 98.62           C  
ATOM    821  ND1 HIS A 106       1.554  -6.918   1.576  1.00 98.62           N  
ATOM    822  CE1 HIS A 106       1.304  -8.047   0.925  1.00 98.62           C  
ATOM    823  NE2 HIS A 106       0.027  -8.344   1.086  1.00 98.62           N  
ATOM    824  N   GLY A 107       2.268  -3.129   1.465  1.00 97.75           N  
ATOM    825  CA  GLY A 107       3.406  -2.953   0.578  1.00 97.75           C  
ATOM    826  C   GLY A 107       4.379  -4.117   0.619  1.00 97.75           C  
ATOM    827  O   GLY A 107       3.992  -5.246   0.921  1.00 97.75           O  
ATOM    828  N   GLY A 108       5.617  -3.947   0.221  1.00 95.62           N  
ATOM    829  CA  GLY A 108       6.625  -4.992   0.210  1.00 95.62           C  
ATOM    830  C   GLY A 108       7.246  -5.211  -1.156  1.00 95.62           C  
ATOM    831  O   GLY A 108       7.648  -6.324  -1.492  1.00 95.62           O  
ATOM    832  N   GLY A 109       7.082  -4.125  -1.991  1.00 95.38           N  
ATOM    833  CA  GLY A 109       7.707  -4.137  -3.303  1.00 95.38           C  
ATOM    834  C   GLY A 109       7.098  -5.156  -4.246  1.00 95.38           C  
ATOM    835  O   GLY A 109       7.750  -5.602  -5.191  1.00 95.38           O  
ATOM    836  N   PHE A 110       5.961  -5.770  -3.812  1.00 97.81           N  
ATOM    837  CA  PHE A 110       5.223  -6.766  -4.582  1.00 97.81           C  
ATOM    838  C   PHE A 110       5.816  -8.156  -4.379  1.00 97.81           C  
ATOM    839  CB  PHE A 110       5.230  -6.406  -6.074  1.00 97.81           C  
ATOM    840  O   PHE A 110       5.426  -9.109  -5.059  1.00 97.81           O  
ATOM    841  CG  PHE A 110       4.621  -5.066  -6.379  1.00 97.81           C  
ATOM    842  CD1 PHE A 110       3.264  -4.844  -6.172  1.00 97.81           C  
ATOM    843  CD2 PHE A 110       5.398  -4.031  -6.871  1.00 97.81           C  
ATOM    844  CE1 PHE A 110       2.693  -3.604  -6.453  1.00 97.81           C  
ATOM    845  CE2 PHE A 110       4.840  -2.789  -7.156  1.00 97.81           C  
ATOM    846  CZ  PHE A 110       3.484  -2.576  -6.945  1.00 97.81           C  
ATOM    847  N   ILE A 111       6.859  -8.273  -3.477  1.00 96.25           N  
ATOM    848  CA  ILE A 111       7.531  -9.562  -3.400  1.00 96.25           C  
ATOM    849  C   ILE A 111       7.492 -10.086  -1.964  1.00 96.25           C  
ATOM    850  CB  ILE A 111       8.992  -9.477  -3.896  1.00 96.25           C  
ATOM    851  O   ILE A 111       7.875 -11.227  -1.698  1.00 96.25           O  
ATOM    852  CG1 ILE A 111       9.766  -8.422  -3.092  1.00 96.25           C  
ATOM    853  CG2 ILE A 111       9.039  -9.164  -5.395  1.00 96.25           C  
ATOM    854  CD1 ILE A 111      11.273  -8.461  -3.311  1.00 96.25           C  
ATOM    855  N   PHE A 112       7.078  -9.203  -1.032  1.00 95.38           N  
ATOM    856  CA  PHE A 112       6.859  -9.672   0.333  1.00 95.38           C  
ATOM    857  C   PHE A 112       5.773  -8.844   1.017  1.00 95.38           C  
ATOM    858  CB  PHE A 112       8.164  -9.594   1.142  1.00 95.38           C  
ATOM    859  O   PHE A 112       5.312  -7.844   0.469  1.00 95.38           O  
ATOM    860  CG  PHE A 112       8.656  -8.188   1.368  1.00 95.38           C  
ATOM    861  CD1 PHE A 112       9.438  -7.551   0.415  1.00 95.38           C  
ATOM    862  CD2 PHE A 112       8.336  -7.512   2.537  1.00 95.38           C  
ATOM    863  CE1 PHE A 112       9.898  -6.254   0.623  1.00 95.38           C  
ATOM    864  CE2 PHE A 112       8.789  -6.215   2.752  1.00 95.38           C  
ATOM    865  CZ  PHE A 112       9.570  -5.586   1.794  1.00 95.38           C  
ATOM    866  N   GLY A 113       5.344  -9.297   2.256  1.00 96.00           N  
ATOM    867  CA  GLY A 113       4.266  -8.695   3.025  1.00 96.00           C  
ATOM    868  C   GLY A 113       3.049  -9.594   3.152  1.00 96.00           C  
ATOM    869  O   GLY A 113       2.967 -10.633   2.492  1.00 96.00           O  
ATOM    870  N   SER A 114       2.145  -9.195   4.020  1.00 97.25           N  
ATOM    871  CA  SER A 114       0.895  -9.914   4.230  1.00 97.25           C  
ATOM    872  C   SER A 114      -0.102  -9.078   5.023  1.00 97.25           C  
ATOM    873  CB  SER A 114       1.155 -11.234   4.953  1.00 97.25           C  
ATOM    874  O   SER A 114       0.222  -7.977   5.473  1.00 97.25           O  
ATOM    875  OG  SER A 114       1.448 -11.008   6.320  1.00 97.25           O  
ATOM    876  N   SER A 115      -1.354  -9.625   5.098  1.00 96.62           N  
ATOM    877  CA  SER A 115      -2.389  -8.945   5.875  1.00 96.62           C  
ATOM    878  C   SER A 115      -2.434  -9.461   7.309  1.00 96.62           C  
ATOM    879  CB  SER A 115      -3.756  -9.125   5.215  1.00 96.62           C  
ATOM    880  O   SER A 115      -3.455  -9.336   7.988  1.00 96.62           O  
ATOM    881  OG  SER A 115      -4.160 -10.484   5.262  1.00 96.62           O  
ATOM    882  N   ARG A 116      -1.452  -9.969   7.809  1.00 94.25           N  
ATOM    883  CA  ARG A 116      -1.485 -10.617   9.117  1.00 94.25           C  
ATOM    884  C   ARG A 116      -1.697  -9.594  10.227  1.00 94.25           C  
ATOM    885  CB  ARG A 116      -0.194 -11.398   9.367  1.00 94.25           C  
ATOM    886  O   ARG A 116      -1.035  -8.555  10.250  1.00 94.25           O  
ATOM    887  CG  ARG A 116       1.038 -10.523   9.516  1.00 94.25           C  
ATOM    888  CD  ARG A 116       2.287 -11.344   9.797  1.00 94.25           C  
ATOM    889  NE  ARG A 116       3.475 -10.500   9.906  1.00 94.25           N  
ATOM    890  NH1 ARG A 116       4.465 -11.773  11.570  1.00 94.25           N  
ATOM    891  NH2 ARG A 116       5.516  -9.891  10.773  1.00 94.25           N  
ATOM    892  CZ  ARG A 116       4.484 -10.727  10.750  1.00 94.25           C  
ATOM    893  N   PRO A 117      -2.520  -9.953  11.234  1.00 94.94           N  
ATOM    894  CA  PRO A 117      -2.883  -9.031  12.312  1.00 94.94           C  
ATOM    895  C   PRO A 117      -1.704  -8.703  13.227  1.00 94.94           C  
ATOM    896  CB  PRO A 117      -3.969  -9.797  13.078  1.00 94.94           C  
ATOM    897  O   PRO A 117      -1.712  -7.668  13.898  1.00 94.94           O  
ATOM    898  CG  PRO A 117      -4.543 -10.750  12.078  1.00 94.94           C  
ATOM    899  CD  PRO A 117      -3.457 -11.148  11.125  1.00 94.94           C  
ATOM    900  N   GLY A 118      -0.643  -9.539  13.242  1.00 94.44           N  
ATOM    901  CA  GLY A 118       0.538  -9.242  14.039  1.00 94.44           C  
ATOM    902  C   GLY A 118       1.296  -8.023  13.562  1.00 94.44           C  
ATOM    903  O   GLY A 118       1.978  -7.359  14.344  1.00 94.44           O  
ATOM    904  N   ILE A 119       1.177  -7.680  12.273  1.00 95.44           N  
ATOM    905  CA  ILE A 119       1.836  -6.508  11.719  1.00 95.44           C  
ATOM    906  C   ILE A 119       0.817  -5.387  11.523  1.00 95.44           C  
ATOM    907  CB  ILE A 119       2.535  -6.832  10.375  1.00 95.44           C  
ATOM    908  O   ILE A 119       1.105  -4.219  11.805  1.00 95.44           O  
ATOM    909  CG1 ILE A 119       3.635  -7.879  10.594  1.00 95.44           C  
ATOM    910  CG2 ILE A 119       3.104  -5.562   9.742  1.00 95.44           C  
ATOM    911  CD1 ILE A 119       4.730  -7.438  11.555  1.00 95.44           C  
ATOM    912  N   TYR A 120      -0.338  -5.730  11.039  1.00 97.44           N  
ATOM    913  CA  TYR A 120      -1.408  -4.766  10.805  1.00 97.44           C  
ATOM    914  C   TYR A 120      -2.586  -5.023  11.742  1.00 97.44           C  
ATOM    915  CB  TYR A 120      -1.874  -4.824   9.352  1.00 97.44           C  
ATOM    916  O   TYR A 120      -3.703  -5.273  11.281  1.00 97.44           O  
ATOM    917  CG  TYR A 120      -0.759  -4.648   8.344  1.00 97.44           C  
ATOM    918  CD1 TYR A 120      -0.108  -3.424   8.211  1.00 97.44           C  
ATOM    919  CD2 TYR A 120      -0.354  -5.703   7.539  1.00 97.44           C  
ATOM    920  CE1 TYR A 120       0.919  -3.256   7.285  1.00 97.44           C  
ATOM    921  CE2 TYR A 120       0.672  -5.547   6.613  1.00 97.44           C  
ATOM    922  OH  TYR A 120       2.318  -4.164   5.578  1.00 97.44           O  
ATOM    923  CZ  TYR A 120       1.302  -4.324   6.492  1.00 97.44           C  
ATOM    924  N   GLY A 121      -2.301  -4.910  13.102  1.00 97.75           N  
ATOM    925  CA  GLY A 121      -3.352  -5.031  14.094  1.00 97.75           C  
ATOM    926  C   GLY A 121      -4.301  -3.846  14.109  1.00 97.75           C  
ATOM    927  O   GLY A 121      -3.865  -2.699  14.242  1.00 97.75           O  
ATOM    928  N   PRO A 122      -5.609  -4.090  14.031  1.00 97.94           N  
ATOM    929  CA  PRO A 122      -6.574  -3.002  13.859  1.00 97.94           C  
ATOM    930  C   PRO A 122      -6.871  -2.270  15.164  1.00 97.94           C  
ATOM    931  CB  PRO A 122      -7.824  -3.717  13.344  1.00 97.94           C  
ATOM    932  O   PRO A 122      -7.762  -1.416  15.211  1.00 97.94           O  
ATOM    933  CG  PRO A 122      -7.812  -5.051  14.016  1.00 97.94           C  
ATOM    934  CD  PRO A 122      -6.387  -5.512  14.133  1.00 97.94           C  
ATOM    935  N   GLU A 123      -6.125  -2.574  16.250  1.00 98.38           N  
ATOM    936  CA  GLU A 123      -6.449  -2.090  17.578  1.00 98.38           C  
ATOM    937  C   GLU A 123      -6.500  -0.566  17.625  1.00 98.38           C  
ATOM    938  CB  GLU A 123      -5.430  -2.607  18.609  1.00 98.38           C  
ATOM    939  O   GLU A 123      -7.355   0.015  18.297  1.00 98.38           O  
ATOM    940  CG  GLU A 123      -5.484  -4.113  18.812  1.00 98.38           C  
ATOM    941  CD  GLU A 123      -4.648  -4.895  17.812  1.00 98.38           C  
ATOM    942  OE1 GLU A 123      -4.352  -6.082  18.062  1.00 98.38           O  
ATOM    943  OE2 GLU A 123      -4.289  -4.309  16.766  1.00 98.38           O  
ATOM    944  N   PHE A 124      -5.590   0.082  16.922  1.00 98.44           N  
ATOM    945  CA  PHE A 124      -5.590   1.539  16.891  1.00 98.44           C  
ATOM    946  C   PHE A 124      -6.766   2.066  16.078  1.00 98.44           C  
ATOM    947  CB  PHE A 124      -4.273   2.070  16.328  1.00 98.44           C  
ATOM    948  O   PHE A 124      -7.484   2.961  16.531  1.00 98.44           O  
ATOM    949  CG  PHE A 124      -3.061   1.679  17.125  1.00 98.44           C  
ATOM    950  CD1 PHE A 124      -3.193   1.186  18.422  1.00 98.44           C  
ATOM    951  CD2 PHE A 124      -1.787   1.803  16.578  1.00 98.44           C  
ATOM    952  CE1 PHE A 124      -2.072   0.822  19.156  1.00 98.44           C  
ATOM    953  CE2 PHE A 124      -0.662   1.440  17.328  1.00 98.44           C  
ATOM    954  CZ  PHE A 124      -0.807   0.952  18.609  1.00 98.44           C  
ATOM    955  N   LEU A 125      -7.020   1.512  14.969  1.00 98.31           N  
ATOM    956  CA  LEU A 125      -8.031   1.991  14.031  1.00 98.31           C  
ATOM    957  C   LEU A 125      -9.430   1.738  14.570  1.00 98.31           C  
ATOM    958  CB  LEU A 125      -7.863   1.313  12.672  1.00 98.31           C  
ATOM    959  O   LEU A 125     -10.359   2.502  14.289  1.00 98.31           O  
ATOM    960  CG  LEU A 125      -6.688   1.788  11.820  1.00 98.31           C  
ATOM    961  CD1 LEU A 125      -6.430   0.805  10.680  1.00 98.31           C  
ATOM    962  CD2 LEU A 125      -6.953   3.188  11.273  1.00 98.31           C  
ATOM    963  N   MET A 126      -9.547   0.646  15.352  1.00 98.31           N  
ATOM    964  CA  MET A 126     -10.875   0.255  15.820  1.00 98.31           C  
ATOM    965  C   MET A 126     -11.297   1.103  17.016  1.00 98.31           C  
ATOM    966  CB  MET A 126     -10.898  -1.228  16.188  1.00 98.31           C  
ATOM    967  O   MET A 126     -12.227   0.737  17.734  1.00 98.31           O  
ATOM    968  CG  MET A 126     -10.688  -2.164  15.016  1.00 98.31           C  
ATOM    969  SD  MET A 126     -11.789  -1.768  13.602  1.00 98.31           S  
ATOM    970  CE  MET A 126     -13.406  -2.096  14.359  1.00 98.31           C  
ATOM    971  N   THR A 127     -10.570   2.318  17.250  1.00 97.56           N  
ATOM    972  CA  THR A 127     -11.047   3.344  18.172  1.00 97.56           C  
ATOM    973  C   THR A 127     -11.984   4.316  17.469  1.00 97.56           C  
ATOM    974  CB  THR A 127      -9.867   4.121  18.797  1.00 97.56           C  
ATOM    975  O   THR A 127     -12.508   5.246  18.078  1.00 97.56           O  
ATOM    976  CG2 THR A 127      -8.922   3.186  19.547  1.00 97.56           C  
ATOM    977  OG1 THR A 127      -9.141   4.789  17.750  1.00 97.56           O  
ATOM    978  N   ASN A 128     -12.156   4.031  16.203  1.00 96.81           N  
ATOM    979  CA  ASN A 128     -13.031   4.832  15.359  1.00 96.81           C  
ATOM    980  C   ASN A 128     -14.188   4.004  14.812  1.00 96.81           C  
ATOM    981  CB  ASN A 128     -12.242   5.465  14.219  1.00 96.81           C  
ATOM    982  O   ASN A 128     -14.070   2.785  14.664  1.00 96.81           O  
ATOM    983  CG  ASN A 128     -11.211   6.469  14.703  1.00 96.81           C  
ATOM    984  ND2 ASN A 128     -10.008   5.992  14.977  1.00 96.81           N  
ATOM    985  OD1 ASN A 128     -11.508   7.660  14.836  1.00 96.81           O  
ATOM    986  N   ASP A 129     -15.320   4.633  14.602  1.00 95.25           N  
ATOM    987  CA  ASP A 129     -16.531   3.988  14.109  1.00 95.25           C  
ATOM    988  C   ASP A 129     -16.438   3.736  12.602  1.00 95.25           C  
ATOM    989  CB  ASP A 129     -17.766   4.836  14.430  1.00 95.25           C  
ATOM    990  O   ASP A 129     -17.125   4.395  11.820  1.00 95.25           O  
ATOM    991  CG  ASP A 129     -19.062   4.086  14.227  1.00 95.25           C  
ATOM    992  OD1 ASP A 129     -19.062   2.838  14.203  1.00 95.25           O  
ATOM    993  OD2 ASP A 129     -20.125   4.754  14.086  1.00 95.25           O  
ATOM    994  N   ILE A 130     -15.617   2.684  12.234  1.00 98.12           N  
ATOM    995  CA  ILE A 130     -15.359   2.316  10.844  1.00 98.12           C  
ATOM    996  C   ILE A 130     -15.227   0.798  10.727  1.00 98.12           C  
ATOM    997  CB  ILE A 130     -14.086   3.004  10.305  1.00 98.12           C  
ATOM    998  O   ILE A 130     -15.156   0.096  11.742  1.00 98.12           O  
ATOM    999  CG1 ILE A 130     -12.875   2.645  11.172  1.00 98.12           C  
ATOM   1000  CG2 ILE A 130     -14.281   4.523  10.234  1.00 98.12           C  
ATOM   1001  CD1 ILE A 130     -11.547   3.143  10.617  1.00 98.12           C  
ATOM   1002  N   VAL A 131     -15.344   0.319   9.461  1.00 98.75           N  
ATOM   1003  CA  VAL A 131     -15.000  -1.061   9.125  1.00 98.75           C  
ATOM   1004  C   VAL A 131     -13.648  -1.101   8.422  1.00 98.75           C  
ATOM   1005  CB  VAL A 131     -16.094  -1.718   8.242  1.00 98.75           C  
ATOM   1006  O   VAL A 131     -13.398  -0.315   7.504  1.00 98.75           O  
ATOM   1007  CG1 VAL A 131     -15.664  -3.129   7.836  1.00 98.75           C  
ATOM   1008  CG2 VAL A 131     -17.422  -1.747   8.977  1.00 98.75           C  
ATOM   1009  N   VAL A 132     -12.766  -2.035   8.891  1.00 98.88           N  
ATOM   1010  CA  VAL A 132     -11.438  -2.156   8.297  1.00 98.88           C  
ATOM   1011  C   VAL A 132     -11.297  -3.521   7.629  1.00 98.88           C  
ATOM   1012  CB  VAL A 132     -10.328  -1.960   9.352  1.00 98.88           C  
ATOM   1013  O   VAL A 132     -11.656  -4.547   8.211  1.00 98.88           O  
ATOM   1014  CG1 VAL A 132      -8.945  -2.148   8.719  1.00 98.88           C  
ATOM   1015  CG2 VAL A 132     -10.438  -0.579   9.992  1.00 98.88           C  
ATOM   1016  N   VAL A 133     -10.789  -3.498   6.402  1.00 98.94           N  
ATOM   1017  CA  VAL A 133     -10.484  -4.719   5.664  1.00 98.94           C  
ATOM   1018  C   VAL A 133      -9.008  -4.746   5.297  1.00 98.94           C  
ATOM   1019  CB  VAL A 133     -11.352  -4.844   4.391  1.00 98.94           C  
ATOM   1020  O   VAL A 133      -8.469  -3.764   4.777  1.00 98.94           O  
ATOM   1021  CG1 VAL A 133     -11.055  -6.148   3.656  1.00 98.94           C  
ATOM   1022  CG2 VAL A 133     -12.836  -4.758   4.746  1.00 98.94           C  
ATOM   1023  N   THR A 134      -8.297  -5.867   5.613  1.00 98.88           N  
ATOM   1024  CA  THR A 134      -6.938  -6.113   5.141  1.00 98.88           C  
ATOM   1025  C   THR A 134      -6.898  -7.328   4.215  1.00 98.88           C  
ATOM   1026  CB  THR A 134      -5.969  -6.332   6.316  1.00 98.88           C  
ATOM   1027  O   THR A 134      -7.609  -8.305   4.438  1.00 98.88           O  
ATOM   1028  CG2 THR A 134      -5.938  -5.117   7.238  1.00 98.88           C  
ATOM   1029  OG1 THR A 134      -6.387  -7.477   7.070  1.00 98.88           O  
ATOM   1030  N   ILE A 135      -6.027  -7.258   3.158  1.00 98.88           N  
ATOM   1031  CA  ILE A 135      -6.129  -8.312   2.156  1.00 98.88           C  
ATOM   1032  C   ILE A 135      -4.746  -8.891   1.878  1.00 98.88           C  
ATOM   1033  CB  ILE A 135      -6.766  -7.789   0.849  1.00 98.88           C  
ATOM   1034  O   ILE A 135      -3.738  -8.188   1.974  1.00 98.88           O  
ATOM   1035  CG1 ILE A 135      -5.887  -6.699   0.226  1.00 98.88           C  
ATOM   1036  CG2 ILE A 135      -8.180  -7.270   1.107  1.00 98.88           C  
ATOM   1037  CD1 ILE A 135      -6.320  -6.277  -1.170  1.00 98.88           C  
ATOM   1038  N   ASN A 136      -4.734 -10.211   1.643  1.00 98.75           N  
ATOM   1039  CA  ASN A 136      -3.613 -10.867   0.980  1.00 98.75           C  
ATOM   1040  C   ASN A 136      -3.803 -10.914  -0.533  1.00 98.75           C  
ATOM   1041  CB  ASN A 136      -3.416 -12.281   1.532  1.00 98.75           C  
ATOM   1042  O   ASN A 136      -4.934 -10.906  -1.021  1.00 98.75           O  
ATOM   1043  CG  ASN A 136      -2.846 -12.289   2.938  1.00 98.75           C  
ATOM   1044  ND2 ASN A 136      -3.188 -13.312   3.713  1.00 98.75           N  
ATOM   1045  OD1 ASN A 136      -2.107 -11.375   3.324  1.00 98.75           O  
ATOM   1046  N   TYR A 137      -2.674 -10.859  -1.297  1.00 98.88           N  
ATOM   1047  CA  TYR A 137      -2.664 -11.039  -2.744  1.00 98.88           C  
ATOM   1048  C   TYR A 137      -1.384 -11.727  -3.199  1.00 98.88           C  
ATOM   1049  CB  TYR A 137      -2.807  -9.688  -3.455  1.00 98.88           C  
ATOM   1050  O   TYR A 137      -0.437 -11.867  -2.422  1.00 98.88           O  
ATOM   1051  CG  TYR A 137      -1.740  -8.688  -3.078  1.00 98.88           C  
ATOM   1052  CD1 TYR A 137      -1.893  -7.863  -1.965  1.00 98.88           C  
ATOM   1053  CD2 TYR A 137      -0.580  -8.562  -3.834  1.00 98.88           C  
ATOM   1054  CE1 TYR A 137      -0.914  -6.938  -1.614  1.00 98.88           C  
ATOM   1055  CE2 TYR A 137       0.406  -7.641  -3.494  1.00 98.88           C  
ATOM   1056  OH  TYR A 137       1.202  -5.922  -2.041  1.00 98.88           O  
ATOM   1057  CZ  TYR A 137       0.230  -6.836  -2.383  1.00 98.88           C  
ATOM   1058  N   ARG A 138      -1.433 -12.328  -4.410  1.00 98.81           N  
ATOM   1059  CA  ARG A 138      -0.258 -13.039  -4.906  1.00 98.81           C  
ATOM   1060  C   ARG A 138       0.931 -12.094  -5.051  1.00 98.81           C  
ATOM   1061  CB  ARG A 138      -0.561 -13.711  -6.250  1.00 98.81           C  
ATOM   1062  O   ARG A 138       0.775 -10.953  -5.492  1.00 98.81           O  
ATOM   1063  CG  ARG A 138      -1.414 -14.961  -6.133  1.00 98.81           C  
ATOM   1064  CD  ARG A 138      -1.870 -15.461  -7.500  1.00 98.81           C  
ATOM   1065  NE  ARG A 138      -2.924 -14.617  -8.055  1.00 98.81           N  
ATOM   1066  NH1 ARG A 138      -3.150 -15.836 -10.008  1.00 98.81           N  
ATOM   1067  NH2 ARG A 138      -4.457 -13.984  -9.648  1.00 98.81           N  
ATOM   1068  CZ  ARG A 138      -3.508 -14.812  -9.234  1.00 98.81           C  
ATOM   1069  N   LEU A 139       2.115 -12.508  -4.625  1.00 98.56           N  
ATOM   1070  CA  LEU A 139       3.359 -11.742  -4.625  1.00 98.56           C  
ATOM   1071  C   LEU A 139       4.387 -12.375  -5.555  1.00 98.56           C  
ATOM   1072  CB  LEU A 139       3.928 -11.641  -3.207  1.00 98.56           C  
ATOM   1073  O   LEU A 139       4.254 -13.547  -5.930  1.00 98.56           O  
ATOM   1074  CG  LEU A 139       3.051 -10.938  -2.172  1.00 98.56           C  
ATOM   1075  CD1 LEU A 139       3.596 -11.172  -0.768  1.00 98.56           C  
ATOM   1076  CD2 LEU A 139       2.963  -9.445  -2.475  1.00 98.56           C  
ATOM   1077  N   GLY A 140       5.414 -11.602  -6.000  1.00 97.88           N  
ATOM   1078  CA  GLY A 140       6.520 -12.117  -6.797  1.00 97.88           C  
ATOM   1079  C   GLY A 140       6.066 -12.766  -8.094  1.00 97.88           C  
ATOM   1080  O   GLY A 140       5.156 -12.266  -8.758  1.00 97.88           O  
ATOM   1081  N   ILE A 141       6.691 -13.812  -8.422  1.00 98.06           N  
ATOM   1082  CA  ILE A 141       6.457 -14.461  -9.703  1.00 98.06           C  
ATOM   1083  C   ILE A 141       5.016 -14.961  -9.773  1.00 98.06           C  
ATOM   1084  CB  ILE A 141       7.441 -15.633  -9.938  1.00 98.06           C  
ATOM   1085  O   ILE A 141       4.391 -14.938 -10.836  1.00 98.06           O  
ATOM   1086  CG1 ILE A 141       7.238 -16.234 -11.336  1.00 98.06           C  
ATOM   1087  CG2 ILE A 141       7.273 -16.703  -8.859  1.00 98.06           C  
ATOM   1088  CD1 ILE A 141       8.320 -17.219 -11.742  1.00 98.06           C  
ATOM   1089  N   LEU A 142       4.422 -15.281  -8.641  1.00 98.25           N  
ATOM   1090  CA  LEU A 142       3.061 -15.805  -8.625  1.00 98.25           C  
ATOM   1091  C   LEU A 142       2.055 -14.711  -8.961  1.00 98.25           C  
ATOM   1092  CB  LEU A 142       2.730 -16.406  -7.262  1.00 98.25           C  
ATOM   1093  O   LEU A 142       0.965 -14.992  -9.469  1.00 98.25           O  
ATOM   1094  CG  LEU A 142       3.559 -17.625  -6.844  1.00 98.25           C  
ATOM   1095  CD1 LEU A 142       3.193 -18.062  -5.426  1.00 98.25           C  
ATOM   1096  CD2 LEU A 142       3.357 -18.781  -7.824  1.00 98.25           C  
ATOM   1097  N   GLY A 143       2.436 -13.539  -8.734  1.00 98.19           N  
ATOM   1098  CA  GLY A 143       1.507 -12.438  -8.930  1.00 98.19           C  
ATOM   1099  C   GLY A 143       1.803 -11.617 -10.180  1.00 98.19           C  
ATOM   1100  O   GLY A 143       0.937 -10.891 -10.672  1.00 98.19           O  
ATOM   1101  N   PHE A 144       3.010 -11.852 -10.703  1.00 98.44           N  
ATOM   1102  CA  PHE A 144       3.322 -10.812 -11.680  1.00 98.44           C  
ATOM   1103  C   PHE A 144       4.051 -11.398 -12.883  1.00 98.44           C  
ATOM   1104  CB  PHE A 144       4.172  -9.711 -11.039  1.00 98.44           C  
ATOM   1105  O   PHE A 144       4.645 -10.656 -13.672  1.00 98.44           O  
ATOM   1106  CG  PHE A 144       3.441  -8.914  -9.984  1.00 98.44           C  
ATOM   1107  CD1 PHE A 144       2.617  -7.852 -10.352  1.00 98.44           C  
ATOM   1108  CD2 PHE A 144       3.578  -9.227  -8.641  1.00 98.44           C  
ATOM   1109  CE1 PHE A 144       1.940  -7.113  -9.383  1.00 98.44           C  
ATOM   1110  CE2 PHE A 144       2.906  -8.492  -7.668  1.00 98.44           C  
ATOM   1111  CZ  PHE A 144       2.088  -7.438  -8.039  1.00 98.44           C  
ATOM   1112  N   LEU A 145       4.043 -12.680 -13.023  1.00 98.19           N  
ATOM   1113  CA  LEU A 145       4.555 -13.297 -14.242  1.00 98.19           C  
ATOM   1114  C   LEU A 145       3.699 -12.906 -15.445  1.00 98.19           C  
ATOM   1115  CB  LEU A 145       4.602 -14.820 -14.102  1.00 98.19           C  
ATOM   1116  O   LEU A 145       2.469 -12.906 -15.359  1.00 98.19           O  
ATOM   1117  CG  LEU A 145       5.125 -15.594 -15.312  1.00 98.19           C  
ATOM   1118  CD1 LEU A 145       6.617 -15.328 -15.508  1.00 98.19           C  
ATOM   1119  CD2 LEU A 145       4.855 -17.078 -15.148  1.00 98.19           C  
ATOM   1120  N   SER A 146       4.363 -12.594 -16.516  1.00 97.81           N  
ATOM   1121  CA  SER A 146       3.674 -12.344 -17.781  1.00 97.81           C  
ATOM   1122  C   SER A 146       4.340 -13.086 -18.922  1.00 97.81           C  
ATOM   1123  CB  SER A 146       3.639 -10.844 -18.078  1.00 97.81           C  
ATOM   1124  O   SER A 146       5.566 -13.062 -19.062  1.00 97.81           O  
ATOM   1125  OG  SER A 146       3.111 -10.602 -19.375  1.00 97.81           O  
ATOM   1126  N   VAL A 147       3.518 -13.789 -19.703  1.00 97.31           N  
ATOM   1127  CA  VAL A 147       3.957 -14.500 -20.906  1.00 97.31           C  
ATOM   1128  C   VAL A 147       3.070 -14.117 -22.094  1.00 97.31           C  
ATOM   1129  CB  VAL A 147       3.936 -16.031 -20.703  1.00 97.31           C  
ATOM   1130  O   VAL A 147       1.922 -14.555 -22.172  1.00 97.31           O  
ATOM   1131  CG1 VAL A 147       4.465 -16.750 -21.938  1.00 97.31           C  
ATOM   1132  CG2 VAL A 147       4.754 -16.406 -19.469  1.00 97.31           C  
ATOM   1133  N   ASP A 148       3.623 -13.312 -23.000  1.00 94.19           N  
ATOM   1134  CA  ASP A 148       2.871 -12.828 -24.156  1.00 94.19           C  
ATOM   1135  C   ASP A 148       2.305 -13.984 -24.969  1.00 94.19           C  
ATOM   1136  CB  ASP A 148       3.756 -11.945 -25.031  1.00 94.19           C  
ATOM   1137  O   ASP A 148       2.965 -15.016 -25.141  1.00 94.19           O  
ATOM   1138  CG  ASP A 148       4.070 -10.602 -24.406  1.00 94.19           C  
ATOM   1139  OD1 ASP A 148       3.369 -10.195 -23.453  1.00 94.19           O  
ATOM   1140  OD2 ASP A 148       5.023  -9.938 -24.859  1.00 94.19           O  
ATOM   1141  N   GLY A 149       1.072 -13.875 -25.500  1.00 91.75           N  
ATOM   1142  CA  GLY A 149       0.449 -14.875 -26.359  1.00 91.75           C  
ATOM   1143  C   GLY A 149      -0.310 -15.930 -25.578  1.00 91.75           C  
ATOM   1144  O   GLY A 149      -0.812 -16.891 -26.156  1.00 91.75           O  
ATOM   1145  N   THR A 150      -0.325 -15.781 -24.219  1.00 94.56           N  
ATOM   1146  CA  THR A 150      -1.058 -16.719 -23.375  1.00 94.56           C  
ATOM   1147  C   THR A 150      -2.047 -15.977 -22.469  1.00 94.56           C  
ATOM   1148  CB  THR A 150      -0.098 -17.547 -22.500  1.00 94.56           C  
ATOM   1149  O   THR A 150      -2.166 -14.750 -22.562  1.00 94.56           O  
ATOM   1150  CG2 THR A 150       1.091 -18.047 -23.312  1.00 94.56           C  
ATOM   1151  OG1 THR A 150       0.383 -16.750 -21.422  1.00 94.56           O  
ATOM   1152  N   GLU A 151      -2.799 -16.719 -21.578  1.00 93.19           N  
ATOM   1153  CA  GLU A 151      -3.719 -16.141 -20.609  1.00 93.19           C  
ATOM   1154  C   GLU A 151      -2.971 -15.617 -19.391  1.00 93.19           C  
ATOM   1155  CB  GLU A 151      -4.766 -17.172 -20.172  1.00 93.19           C  
ATOM   1156  O   GLU A 151      -3.576 -15.031 -18.484  1.00 93.19           O  
ATOM   1157  CG  GLU A 151      -5.742 -17.562 -21.281  1.00 93.19           C  
ATOM   1158  CD  GLU A 151      -6.844 -18.484 -20.812  1.00 93.19           C  
ATOM   1159  OE1 GLU A 151      -7.938 -18.500 -21.422  1.00 93.19           O  
ATOM   1160  OE2 GLU A 151      -6.617 -19.219 -19.812  1.00 93.19           O  
ATOM   1161  N   VAL A 152      -1.679 -15.820 -19.297  1.00 96.50           N  
ATOM   1162  CA  VAL A 152      -0.814 -15.305 -18.234  1.00 96.50           C  
ATOM   1163  C   VAL A 152      -0.314 -13.914 -18.609  1.00 96.50           C  
ATOM   1164  CB  VAL A 152       0.382 -16.250 -17.984  1.00 96.50           C  
ATOM   1165  O   VAL A 152       0.790 -13.758 -19.141  1.00 96.50           O  
ATOM   1166  CG1 VAL A 152       1.195 -15.773 -16.781  1.00 96.50           C  
ATOM   1167  CG2 VAL A 152      -0.105 -17.688 -17.766  1.00 96.50           C  
ATOM   1168  N   THR A 153      -1.191 -12.930 -18.453  1.00 95.00           N  
ATOM   1169  CA  THR A 153      -1.041 -11.602 -19.047  1.00 95.00           C  
ATOM   1170  C   THR A 153      -0.321 -10.664 -18.078  1.00 95.00           C  
ATOM   1171  CB  THR A 153      -2.406 -11.000 -19.422  1.00 95.00           C  
ATOM   1172  O   THR A 153      -0.019  -9.516 -18.422  1.00 95.00           O  
ATOM   1173  CG2 THR A 153      -3.070 -11.797 -20.531  1.00 95.00           C  
ATOM   1174  OG1 THR A 153      -3.262 -11.000 -18.266  1.00 95.00           O  
ATOM   1175  N   GLY A 154       0.021 -11.148 -16.859  1.00 96.50           N  
ATOM   1176  CA  GLY A 154       0.645 -10.305 -15.852  1.00 96.50           C  
ATOM   1177  C   GLY A 154      -0.355  -9.672 -14.898  1.00 96.50           C  
ATOM   1178  O   GLY A 154      -1.564  -9.852 -15.055  1.00 96.50           O  
ATOM   1179  N   ASN A 155       0.074  -9.102 -13.859  1.00 98.50           N  
ATOM   1180  CA  ASN A 155      -0.619  -8.281 -12.875  1.00 98.50           C  
ATOM   1181  C   ASN A 155      -1.638  -9.094 -12.086  1.00 98.50           C  
ATOM   1182  CB  ASN A 155      -1.300  -7.090 -13.562  1.00 98.50           C  
ATOM   1183  O   ASN A 155      -2.729  -8.602 -11.781  1.00 98.50           O  
ATOM   1184  CG  ASN A 155      -0.309  -6.117 -14.164  1.00 98.50           C  
ATOM   1185  ND2 ASN A 155      -0.741  -5.387 -15.188  1.00 98.50           N  
ATOM   1186  OD1 ASN A 155       0.837  -6.020 -13.719  1.00 98.50           O  
ATOM   1187  N   MET A 156      -1.404 -10.430 -11.875  1.00 98.69           N  
ATOM   1188  CA  MET A 156      -2.354 -11.219 -11.102  1.00 98.69           C  
ATOM   1189  C   MET A 156      -2.510 -10.648  -9.695  1.00 98.69           C  
ATOM   1190  CB  MET A 156      -1.909 -12.680 -11.023  1.00 98.69           C  
ATOM   1191  O   MET A 156      -3.598 -10.688  -9.117  1.00 98.69           O  
ATOM   1192  CG  MET A 156      -1.816 -13.359 -12.375  1.00 98.69           C  
ATOM   1193  SD  MET A 156      -3.348 -13.164 -13.375  1.00 98.69           S  
ATOM   1194  CE  MET A 156      -2.646 -13.188 -15.047  1.00 98.69           C  
ATOM   1195  N   GLY A 157      -1.414 -10.219  -9.109  1.00 98.69           N  
ATOM   1196  CA  GLY A 157      -1.509  -9.594  -7.801  1.00 98.69           C  
ATOM   1197  C   GLY A 157      -2.477  -8.422  -7.770  1.00 98.69           C  
ATOM   1198  O   GLY A 157      -3.277  -8.297  -6.840  1.00 98.69           O  
ATOM   1199  N   LEU A 158      -2.453  -7.508  -8.781  1.00 98.94           N  
ATOM   1200  CA  LEU A 158      -3.389  -6.391  -8.867  1.00 98.94           C  
ATOM   1201  C   LEU A 158      -4.805  -6.891  -9.125  1.00 98.94           C  
ATOM   1202  CB  LEU A 158      -2.965  -5.426  -9.984  1.00 98.94           C  
ATOM   1203  O   LEU A 158      -5.770  -6.340  -8.586  1.00 98.94           O  
ATOM   1204  CG  LEU A 158      -1.646  -4.684  -9.766  1.00 98.94           C  
ATOM   1205  CD1 LEU A 158      -1.343  -3.785 -10.961  1.00 98.94           C  
ATOM   1206  CD2 LEU A 158      -1.692  -3.869  -8.477  1.00 98.94           C  
ATOM   1207  N   LYS A 159      -4.930  -7.922  -9.906  1.00 98.88           N  
ATOM   1208  CA  LYS A 159      -6.238  -8.508 -10.172  1.00 98.88           C  
ATOM   1209  C   LYS A 159      -6.805  -9.188  -8.922  1.00 98.88           C  
ATOM   1210  CB  LYS A 159      -6.152  -9.516 -11.320  1.00 98.88           C  
ATOM   1211  O   LYS A 159      -8.016  -9.172  -8.695  1.00 98.88           O  
ATOM   1212  CG  LYS A 159      -5.855  -8.891 -12.672  1.00 98.88           C  
ATOM   1213  CD  LYS A 159      -5.613  -9.953 -13.734  1.00 98.88           C  
ATOM   1214  CE  LYS A 159      -5.188  -9.328 -15.062  1.00 98.88           C  
ATOM   1215  NZ  LYS A 159      -4.859 -10.367 -16.078  1.00 98.88           N  
ATOM   1216  N   ASP A 160      -5.918  -9.773  -8.062  1.00 98.94           N  
ATOM   1217  CA  ASP A 160      -6.359 -10.297  -6.773  1.00 98.94           C  
ATOM   1218  C   ASP A 160      -6.930  -9.188  -5.898  1.00 98.94           C  
ATOM   1219  CB  ASP A 160      -5.203 -10.992  -6.051  1.00 98.94           C  
ATOM   1220  O   ASP A 160      -7.957  -9.367  -5.242  1.00 98.94           O  
ATOM   1221  CG  ASP A 160      -4.723 -12.242  -6.770  1.00 98.94           C  
ATOM   1222  OD1 ASP A 160      -5.473 -12.797  -7.602  1.00 98.94           O  
ATOM   1223  OD2 ASP A 160      -3.582 -12.680  -6.496  1.00 98.94           O  
ATOM   1224  N   GLN A 161      -6.223  -8.055  -5.914  1.00 98.88           N  
ATOM   1225  CA  GLN A 161      -6.691  -6.887  -5.172  1.00 98.88           C  
ATOM   1226  C   GLN A 161      -8.047  -6.414  -5.684  1.00 98.88           C  
ATOM   1227  CB  GLN A 161      -5.672  -5.750  -5.254  1.00 98.88           C  
ATOM   1228  O   GLN A 161      -8.938  -6.094  -4.895  1.00 98.88           O  
ATOM   1229  CG  GLN A 161      -4.320  -6.090  -4.637  1.00 98.88           C  
ATOM   1230  CD  GLN A 161      -3.252  -5.062  -4.965  1.00 98.88           C  
ATOM   1231  NE2 GLN A 161      -1.993  -5.484  -4.934  1.00 98.88           N  
ATOM   1232  OE1 GLN A 161      -3.557  -3.896  -5.242  1.00 98.88           O  
ATOM   1233  N   ASN A 162      -8.234  -6.363  -6.984  1.00 98.88           N  
ATOM   1234  CA  ASN A 162      -9.500  -5.996  -7.617  1.00 98.88           C  
ATOM   1235  C   ASN A 162     -10.625  -6.938  -7.207  1.00 98.88           C  
ATOM   1236  CB  ASN A 162      -9.352  -5.980  -9.141  1.00 98.88           C  
ATOM   1237  O   ASN A 162     -11.727  -6.488  -6.887  1.00 98.88           O  
ATOM   1238  CG  ASN A 162     -10.625  -5.582  -9.852  1.00 98.88           C  
ATOM   1239  ND2 ASN A 162     -10.781  -4.293 -10.117  1.00 98.88           N  
ATOM   1240  OD1 ASN A 162     -11.469  -6.430 -10.148  1.00 98.88           O  
ATOM   1241  N   LEU A 163     -10.359  -8.273  -7.227  1.00 98.88           N  
ATOM   1242  CA  LEU A 163     -11.352  -9.258  -6.809  1.00 98.88           C  
ATOM   1243  C   LEU A 163     -11.727  -9.055  -5.344  1.00 98.88           C  
ATOM   1244  CB  LEU A 163     -10.836 -10.680  -7.031  1.00 98.88           C  
ATOM   1245  O   LEU A 163     -12.891  -9.203  -4.973  1.00 98.88           O  
ATOM   1246  CG  LEU A 163     -11.812 -11.812  -6.703  1.00 98.88           C  
ATOM   1247  CD1 LEU A 163     -13.070 -11.688  -7.555  1.00 98.88           C  
ATOM   1248  CD2 LEU A 163     -11.141 -13.164  -6.918  1.00 98.88           C  
ATOM   1249  N   ALA A 164     -10.766  -8.734  -4.504  1.00 98.88           N  
ATOM   1250  CA  ALA A 164     -11.039  -8.453  -3.100  1.00 98.88           C  
ATOM   1251  C   ALA A 164     -11.969  -7.246  -2.953  1.00 98.88           C  
ATOM   1252  CB  ALA A 164      -9.734  -8.211  -2.340  1.00 98.88           C  
ATOM   1253  O   ALA A 164     -12.883  -7.258  -2.125  1.00 98.88           O  
ATOM   1254  N   LEU A 165     -11.773  -6.195  -3.746  1.00 98.94           N  
ATOM   1255  CA  LEU A 165     -12.625  -5.016  -3.697  1.00 98.94           C  
ATOM   1256  C   LEU A 165     -14.039  -5.352  -4.164  1.00 98.94           C  
ATOM   1257  CB  LEU A 165     -12.047  -3.895  -4.562  1.00 98.94           C  
ATOM   1258  O   LEU A 165     -15.016  -4.809  -3.641  1.00 98.94           O  
ATOM   1259  CG  LEU A 165     -10.734  -3.273  -4.078  1.00 98.94           C  
ATOM   1260  CD1 LEU A 165     -10.242  -2.236  -5.078  1.00 98.94           C  
ATOM   1261  CD2 LEU A 165     -10.914  -2.650  -2.699  1.00 98.94           C  
ATOM   1262  N   LYS A 166     -14.117  -6.266  -5.145  1.00 98.81           N  
ATOM   1263  CA  LYS A 166     -15.438  -6.742  -5.551  1.00 98.81           C  
ATOM   1264  C   LYS A 166     -16.109  -7.520  -4.426  1.00 98.81           C  
ATOM   1265  CB  LYS A 166     -15.328  -7.613  -6.801  1.00 98.81           C  
ATOM   1266  O   LYS A 166     -17.328  -7.398  -4.219  1.00 98.81           O  
ATOM   1267  CG  LYS A 166     -14.977  -6.844  -8.062  1.00 98.81           C  
ATOM   1268  CD  LYS A 166     -14.789  -7.777  -9.258  1.00 98.81           C  
ATOM   1269  CE  LYS A 166     -14.492  -7.004 -10.531  1.00 98.81           C  
ATOM   1270  NZ  LYS A 166     -14.211  -7.918 -11.680  1.00 98.81           N  
ATOM   1271  N   TRP A 167     -15.273  -8.297  -3.693  1.00 98.75           N  
ATOM   1272  CA  TRP A 167     -15.781  -8.992  -2.518  1.00 98.75           C  
ATOM   1273  C   TRP A 167     -16.328  -8.000  -1.491  1.00 98.75           C  
ATOM   1274  CB  TRP A 167     -14.688  -9.852  -1.884  1.00 98.75           C  
ATOM   1275  O   TRP A 167     -17.406  -8.211  -0.928  1.00 98.75           O  
ATOM   1276  CG  TRP A 167     -15.164 -10.711  -0.750  1.00 98.75           C  
ATOM   1277  CD1 TRP A 167     -15.562 -12.016  -0.816  1.00 98.75           C  
ATOM   1278  CD2 TRP A 167     -15.297 -10.312   0.620  1.00 98.75           C  
ATOM   1279  CE2 TRP A 167     -15.781 -11.438   1.330  1.00 98.75           C  
ATOM   1280  CE3 TRP A 167     -15.055  -9.125   1.316  1.00 98.75           C  
ATOM   1281  NE1 TRP A 167     -15.930 -12.461   0.432  1.00 98.75           N  
ATOM   1282  CH2 TRP A 167     -15.781 -10.227   3.361  1.00 98.75           C  
ATOM   1283  CZ2 TRP A 167     -16.031 -11.398   2.705  1.00 98.75           C  
ATOM   1284  CZ3 TRP A 167     -15.297  -9.094   2.686  1.00 98.75           C  
ATOM   1285  N   VAL A 168     -15.594  -6.926  -1.286  1.00 98.81           N  
ATOM   1286  CA  VAL A 168     -16.016  -5.891  -0.346  1.00 98.81           C  
ATOM   1287  C   VAL A 168     -17.375  -5.324  -0.766  1.00 98.81           C  
ATOM   1288  CB  VAL A 168     -14.969  -4.758  -0.251  1.00 98.81           C  
ATOM   1289  O   VAL A 168     -18.281  -5.203   0.057  1.00 98.81           O  
ATOM   1290  CG1 VAL A 168     -15.547  -3.553   0.492  1.00 98.81           C  
ATOM   1291  CG2 VAL A 168     -13.703  -5.258   0.438  1.00 98.81           C  
ATOM   1292  N   GLN A 169     -17.547  -5.039  -2.018  1.00 98.75           N  
ATOM   1293  CA  GLN A 169     -18.781  -4.484  -2.543  1.00 98.75           C  
ATOM   1294  C   GLN A 169     -19.953  -5.422  -2.277  1.00 98.75           C  
ATOM   1295  CB  GLN A 169     -18.656  -4.211  -4.043  1.00 98.75           C  
ATOM   1296  O   GLN A 169     -21.047  -4.969  -1.932  1.00 98.75           O  
ATOM   1297  CG  GLN A 169     -17.781  -3.014  -4.379  1.00 98.75           C  
ATOM   1298  CD  GLN A 169     -18.328  -1.711  -3.826  1.00 98.75           C  
ATOM   1299  NE2 GLN A 169     -17.438  -0.865  -3.314  1.00 98.75           N  
ATOM   1300  OE1 GLN A 169     -19.531  -1.465  -3.863  1.00 98.75           O  
ATOM   1301  N   ARG A 170     -19.734  -6.641  -2.352  1.00 98.06           N  
ATOM   1302  CA  ARG A 170     -20.797  -7.645  -2.305  1.00 98.06           C  
ATOM   1303  C   ARG A 170     -21.125  -8.023  -0.866  1.00 98.06           C  
ATOM   1304  CB  ARG A 170     -20.391  -8.891  -3.090  1.00 98.06           C  
ATOM   1305  O   ARG A 170     -22.281  -8.336  -0.555  1.00 98.06           O  
ATOM   1306  CG  ARG A 170     -21.484  -9.930  -3.215  1.00 98.06           C  
ATOM   1307  CD  ARG A 170     -21.109 -11.055  -4.168  1.00 98.06           C  
ATOM   1308  NE  ARG A 170     -21.812 -12.289  -3.863  1.00 98.06           N  
ATOM   1309  NH1 ARG A 170     -20.469 -13.641  -5.160  1.00 98.06           N  
ATOM   1310  NH2 ARG A 170     -22.219 -14.547  -3.998  1.00 98.06           N  
ATOM   1311  CZ  ARG A 170     -21.500 -13.492  -4.340  1.00 98.06           C  
ATOM   1312  N   ASN A 171     -20.125  -7.844   0.086  1.00 98.31           N  
ATOM   1313  CA  ASN A 171     -20.281  -8.555   1.350  1.00 98.31           C  
ATOM   1314  C   ASN A 171     -20.219  -7.605   2.541  1.00 98.31           C  
ATOM   1315  CB  ASN A 171     -19.234  -9.664   1.485  1.00 98.31           C  
ATOM   1316  O   ASN A 171     -20.672  -7.934   3.635  1.00 98.31           O  
ATOM   1317  CG  ASN A 171     -19.453 -10.789   0.490  1.00 98.31           C  
ATOM   1318  ND2 ASN A 171     -18.672 -10.773  -0.587  1.00 98.31           N  
ATOM   1319  OD1 ASN A 171     -20.297 -11.656   0.687  1.00 98.31           O  
ATOM   1320  N   ILE A 172     -19.688  -6.422   2.344  1.00 98.44           N  
ATOM   1321  CA  ILE A 172     -19.219  -5.633   3.477  1.00 98.44           C  
ATOM   1322  C   ILE A 172     -20.406  -5.113   4.277  1.00 98.44           C  
ATOM   1323  CB  ILE A 172     -18.328  -4.457   3.014  1.00 98.44           C  
ATOM   1324  O   ILE A 172     -20.281  -4.832   5.473  1.00 98.44           O  
ATOM   1325  CG1 ILE A 172     -17.531  -3.895   4.195  1.00 98.44           C  
ATOM   1326  CG2 ILE A 172     -19.172  -3.367   2.354  1.00 98.44           C  
ATOM   1327  CD1 ILE A 172     -16.562  -4.891   4.824  1.00 98.44           C  
ATOM   1328  N   SER A 173     -21.578  -5.035   3.676  1.00 97.44           N  
ATOM   1329  CA  SER A 173     -22.750  -4.566   4.410  1.00 97.44           C  
ATOM   1330  C   SER A 173     -23.141  -5.539   5.516  1.00 97.44           C  
ATOM   1331  CB  SER A 173     -23.938  -4.367   3.459  1.00 97.44           C  
ATOM   1332  O   SER A 173     -23.750  -5.148   6.508  1.00 97.44           O  
ATOM   1333  OG  SER A 173     -24.281  -5.582   2.812  1.00 97.44           O  
ATOM   1334  N   ALA A 174     -22.750  -6.797   5.383  1.00 97.06           N  
ATOM   1335  CA  ALA A 174     -23.016  -7.809   6.398  1.00 97.06           C  
ATOM   1336  C   ALA A 174     -22.172  -7.562   7.652  1.00 97.06           C  
ATOM   1337  CB  ALA A 174     -22.734  -9.203   5.848  1.00 97.06           C  
ATOM   1338  O   ALA A 174     -22.438  -8.148   8.703  1.00 97.06           O  
ATOM   1339  N   PHE A 175     -21.203  -6.711   7.527  1.00 97.31           N  
ATOM   1340  CA  PHE A 175     -20.312  -6.375   8.641  1.00 97.31           C  
ATOM   1341  C   PHE A 175     -20.578  -4.961   9.133  1.00 97.31           C  
ATOM   1342  CB  PHE A 175     -18.844  -6.516   8.219  1.00 97.31           C  
ATOM   1343  O   PHE A 175     -19.797  -4.414   9.914  1.00 97.31           O  
ATOM   1344  CG  PHE A 175     -18.469  -7.906   7.773  1.00 97.31           C  
ATOM   1345  CD1 PHE A 175     -17.984  -8.836   8.688  1.00 97.31           C  
ATOM   1346  CD2 PHE A 175     -18.609  -8.281   6.445  1.00 97.31           C  
ATOM   1347  CE1 PHE A 175     -17.641 -10.117   8.273  1.00 97.31           C  
ATOM   1348  CE2 PHE A 175     -18.266  -9.562   6.027  1.00 97.31           C  
ATOM   1349  CZ  PHE A 175     -17.781 -10.484   6.941  1.00 97.31           C  
ATOM   1350  N   GLY A 176     -21.688  -4.328   8.602  1.00 97.19           N  
ATOM   1351  CA  GLY A 176     -22.047  -2.973   8.977  1.00 97.19           C  
ATOM   1352  C   GLY A 176     -21.328  -1.912   8.156  1.00 97.19           C  
ATOM   1353  O   GLY A 176     -21.359  -0.729   8.500  1.00 97.19           O  
ATOM   1354  N   GLY A 177     -20.594  -2.338   7.141  1.00 98.19           N  
ATOM   1355  CA  GLY A 177     -19.875  -1.427   6.266  1.00 98.19           C  
ATOM   1356  C   GLY A 177     -20.719  -0.917   5.113  1.00 98.19           C  
ATOM   1357  O   GLY A 177     -21.578  -1.633   4.609  1.00 98.19           O  
ATOM   1358  N   ASP A 178     -20.438   0.312   4.652  1.00 98.38           N  
ATOM   1359  CA  ASP A 178     -21.125   0.959   3.545  1.00 98.38           C  
ATOM   1360  C   ASP A 178     -20.375   0.752   2.230  1.00 98.38           C  
ATOM   1361  CB  ASP A 178     -21.312   2.453   3.820  1.00 98.38           C  
ATOM   1362  O   ASP A 178     -19.328   1.353   2.010  1.00 98.38           O  
ATOM   1363  CG  ASP A 178     -22.125   3.160   2.758  1.00 98.38           C  
ATOM   1364  OD1 ASP A 178     -22.516   2.520   1.756  1.00 98.38           O  
ATOM   1365  OD2 ASP A 178     -22.391   4.371   2.922  1.00 98.38           O  
ATOM   1366  N   PRO A 179     -20.875  -0.137   1.304  1.00 98.38           N  
ATOM   1367  CA  PRO A 179     -20.188  -0.390   0.037  1.00 98.38           C  
ATOM   1368  C   PRO A 179     -20.094   0.856  -0.839  1.00 98.38           C  
ATOM   1369  CB  PRO A 179     -21.062  -1.459  -0.630  1.00 98.38           C  
ATOM   1370  O   PRO A 179     -19.344   0.869  -1.818  1.00 98.38           O  
ATOM   1371  CG  PRO A 179     -22.422  -1.268  -0.041  1.00 98.38           C  
ATOM   1372  CD  PRO A 179     -22.266  -0.831   1.387  1.00 98.38           C  
ATOM   1373  N   ASN A 180     -20.812   1.934  -0.478  1.00 98.50           N  
ATOM   1374  CA  ASN A 180     -20.812   3.172  -1.250  1.00 98.50           C  
ATOM   1375  C   ASN A 180     -19.922   4.230  -0.611  1.00 98.50           C  
ATOM   1376  CB  ASN A 180     -22.250   3.701  -1.408  1.00 98.50           C  
ATOM   1377  O   ASN A 180     -19.969   5.398  -1.007  1.00 98.50           O  
ATOM   1378  CG  ASN A 180     -23.125   2.779  -2.230  1.00 98.50           C  
ATOM   1379  ND2 ASN A 180     -24.344   2.555  -1.766  1.00 98.50           N  
ATOM   1380  OD1 ASN A 180     -22.703   2.273  -3.275  1.00 98.50           O  
ATOM   1381  N   ASN A 181     -19.234   3.869   0.409  1.00 98.69           N  
ATOM   1382  CA  ASN A 181     -18.266   4.707   1.109  1.00 98.69           C  
ATOM   1383  C   ASN A 181     -17.016   3.928   1.473  1.00 98.69           C  
ATOM   1384  CB  ASN A 181     -18.891   5.316   2.363  1.00 98.69           C  
ATOM   1385  O   ASN A 181     -16.766   3.652   2.648  1.00 98.69           O  
ATOM   1386  CG  ASN A 181     -18.078   6.473   2.918  1.00 98.69           C  
ATOM   1387  ND2 ASN A 181     -18.531   7.020   4.047  1.00 98.69           N  
ATOM   1388  OD1 ASN A 181     -17.078   6.871   2.340  1.00 98.69           O  
ATOM   1389  N   VAL A 182     -16.250   3.566   0.433  1.00 98.94           N  
ATOM   1390  CA  VAL A 182     -15.055   2.738   0.558  1.00 98.94           C  
ATOM   1391  C   VAL A 182     -13.812   3.572   0.254  1.00 98.94           C  
ATOM   1392  CB  VAL A 182     -15.117   1.511  -0.378  1.00 98.94           C  
ATOM   1393  O   VAL A 182     -13.734   4.223  -0.791  1.00 98.94           O  
ATOM   1394  CG1 VAL A 182     -13.812   0.717  -0.312  1.00 98.94           C  
ATOM   1395  CG2 VAL A 182     -16.297   0.622  -0.016  1.00 98.94           C  
ATOM   1396  N   THR A 183     -12.898   3.574   1.237  1.00 98.94           N  
ATOM   1397  CA  THR A 183     -11.578   4.164   1.049  1.00 98.94           C  
ATOM   1398  C   THR A 183     -10.516   3.078   0.941  1.00 98.94           C  
ATOM   1399  CB  THR A 183     -11.227   5.121   2.201  1.00 98.94           C  
ATOM   1400  O   THR A 183     -10.422   2.199   1.801  1.00 98.94           O  
ATOM   1401  CG2 THR A 183      -9.844   5.734   2.002  1.00 98.94           C  
ATOM   1402  OG1 THR A 183     -12.195   6.172   2.256  1.00 98.94           O  
ATOM   1403  N   ILE A 184      -9.758   3.096  -0.187  1.00 98.94           N  
ATOM   1404  CA  ILE A 184      -8.602   2.215  -0.261  1.00 98.94           C  
ATOM   1405  C   ILE A 184      -7.336   2.994   0.106  1.00 98.94           C  
ATOM   1406  CB  ILE A 184      -8.453   1.591  -1.667  1.00 98.94           C  
ATOM   1407  O   ILE A 184      -7.227   4.188  -0.186  1.00 98.94           O  
ATOM   1408  CG1 ILE A 184      -8.344   2.689  -2.730  1.00 98.94           C  
ATOM   1409  CG2 ILE A 184      -9.625   0.651  -1.965  1.00 98.94           C  
ATOM   1410  CD1 ILE A 184      -8.086   2.166  -4.137  1.00 98.94           C  
ATOM   1411  N   PHE A 185      -6.520   2.264   0.847  1.00 98.94           N  
ATOM   1412  CA  PHE A 185      -5.270   2.910   1.236  1.00 98.94           C  
ATOM   1413  C   PHE A 185      -4.152   1.884   1.393  1.00 98.94           C  
ATOM   1414  CB  PHE A 185      -5.453   3.691   2.541  1.00 98.94           C  
ATOM   1415  O   PHE A 185      -4.418   0.685   1.512  1.00 98.94           O  
ATOM   1416  CG  PHE A 185      -5.660   2.816   3.748  1.00 98.94           C  
ATOM   1417  CD1 PHE A 185      -6.789   2.012   3.854  1.00 98.94           C  
ATOM   1418  CD2 PHE A 185      -4.730   2.801   4.777  1.00 98.94           C  
ATOM   1419  CE1 PHE A 185      -6.984   1.201   4.969  1.00 98.94           C  
ATOM   1420  CE2 PHE A 185      -4.918   1.993   5.895  1.00 98.94           C  
ATOM   1421  CZ  PHE A 185      -6.047   1.195   5.988  1.00 98.94           C  
ATOM   1422  N   GLY A 186      -2.893   2.367   1.207  1.00 98.81           N  
ATOM   1423  CA  GLY A 186      -1.733   1.491   1.258  1.00 98.81           C  
ATOM   1424  C   GLY A 186      -0.422   2.242   1.396  1.00 98.81           C  
ATOM   1425  O   GLY A 186      -0.388   3.469   1.276  1.00 98.81           O  
ATOM   1426  N   GLU A 187       0.624   1.532   1.749  1.00 98.69           N  
ATOM   1427  CA  GLU A 187       1.965   2.086   1.908  1.00 98.69           C  
ATOM   1428  C   GLU A 187       2.947   1.440   0.937  1.00 98.69           C  
ATOM   1429  CB  GLU A 187       2.453   1.905   3.348  1.00 98.69           C  
ATOM   1430  O   GLU A 187       2.914   0.226   0.726  1.00 98.69           O  
ATOM   1431  CG  GLU A 187       3.727   2.676   3.668  1.00 98.69           C  
ATOM   1432  CD  GLU A 187       4.992   1.917   3.307  1.00 98.69           C  
ATOM   1433  OE1 GLU A 187       6.055   2.557   3.137  1.00 98.69           O  
ATOM   1434  OE2 GLU A 187       4.922   0.673   3.191  1.00 98.69           O  
ATOM   1435  N   SER A 188       3.822   2.209   0.330  1.00 98.62           N  
ATOM   1436  CA  SER A 188       4.840   1.703  -0.586  1.00 98.62           C  
ATOM   1437  C   SER A 188       4.203   1.001  -1.782  1.00 98.62           C  
ATOM   1438  CB  SER A 188       5.781   0.742   0.139  1.00 98.62           C  
ATOM   1439  O   SER A 188       3.412   1.600  -2.512  1.00 98.62           O  
ATOM   1440  OG  SER A 188       6.996   0.593  -0.578  1.00 98.62           O  
ATOM   1441  N   ALA A 189       4.559  -0.221  -2.086  1.00 98.62           N  
ATOM   1442  CA  ALA A 189       3.928  -0.929  -3.197  1.00 98.62           C  
ATOM   1443  C   ALA A 189       2.418  -1.016  -3.004  1.00 98.62           C  
ATOM   1444  CB  ALA A 189       4.523  -2.326  -3.344  1.00 98.62           C  
ATOM   1445  O   ALA A 189       1.664  -1.101  -3.977  1.00 98.62           O  
ATOM   1446  N   GLY A 190       1.916  -1.049  -1.771  1.00 98.81           N  
ATOM   1447  CA  GLY A 190       0.491  -0.962  -1.495  1.00 98.81           C  
ATOM   1448  C   GLY A 190      -0.126   0.349  -1.943  1.00 98.81           C  
ATOM   1449  O   GLY A 190      -1.241   0.369  -2.467  1.00 98.81           O  
ATOM   1450  N   ALA A 191       0.628   1.484  -1.691  1.00 98.94           N  
ATOM   1451  CA  ALA A 191       0.193   2.793  -2.174  1.00 98.94           C  
ATOM   1452  C   ALA A 191       0.192   2.842  -3.699  1.00 98.94           C  
ATOM   1453  CB  ALA A 191       1.089   3.893  -1.610  1.00 98.94           C  
ATOM   1454  O   ALA A 191      -0.725   3.398  -4.309  1.00 98.94           O  
ATOM   1455  N   ALA A 192       1.226   2.260  -4.328  1.00 98.88           N  
ATOM   1456  CA  ALA A 192       1.273   2.168  -5.785  1.00 98.88           C  
ATOM   1457  C   ALA A 192       0.108   1.343  -6.320  1.00 98.88           C  
ATOM   1458  CB  ALA A 192       2.602   1.567  -6.238  1.00 98.88           C  
ATOM   1459  O   ALA A 192      -0.457   1.662  -7.367  1.00 98.88           O  
ATOM   1460  N   SER A 193      -0.254   0.289  -5.566  1.00 98.94           N  
ATOM   1461  CA  SER A 193      -1.419  -0.509  -5.934  1.00 98.94           C  
ATOM   1462  C   SER A 193      -2.701   0.312  -5.848  1.00 98.94           C  
ATOM   1463  CB  SER A 193      -1.531  -1.739  -5.031  1.00 98.94           C  
ATOM   1464  O   SER A 193      -3.555   0.235  -6.730  1.00 98.94           O  
ATOM   1465  OG  SER A 193      -0.468  -2.643  -5.277  1.00 98.94           O  
ATOM   1466  N   VAL A 194      -2.818   1.103  -4.781  1.00 98.94           N  
ATOM   1467  CA  VAL A 194      -3.973   1.983  -4.637  1.00 98.94           C  
ATOM   1468  C   VAL A 194      -4.055   2.926  -5.832  1.00 98.94           C  
ATOM   1469  CB  VAL A 194      -3.908   2.795  -3.322  1.00 98.94           C  
ATOM   1470  O   VAL A 194      -5.121   3.078  -6.441  1.00 98.94           O  
ATOM   1471  CG1 VAL A 194      -4.969   3.891  -3.311  1.00 98.94           C  
ATOM   1472  CG2 VAL A 194      -4.074   1.871  -2.117  1.00 98.94           C  
ATOM   1473  N   HIS A 195      -2.926   3.533  -6.168  1.00 98.94           N  
ATOM   1474  CA  HIS A 195      -2.875   4.441  -7.309  1.00 98.94           C  
ATOM   1475  C   HIS A 195      -3.223   3.719  -8.609  1.00 98.94           C  
ATOM   1476  CB  HIS A 195      -1.492   5.086  -7.422  1.00 98.94           C  
ATOM   1477  O   HIS A 195      -3.922   4.266  -9.461  1.00 98.94           O  
ATOM   1478  CG  HIS A 195      -1.453   6.270  -8.336  1.00 98.94           C  
ATOM   1479  CD2 HIS A 195      -2.441   7.074  -8.789  1.00 98.94           C  
ATOM   1480  ND1 HIS A 195      -0.284   6.738  -8.891  1.00 98.94           N  
ATOM   1481  CE1 HIS A 195      -0.557   7.785  -9.648  1.00 98.94           C  
ATOM   1482  NE2 HIS A 195      -1.858   8.008  -9.602  1.00 98.94           N  
ATOM   1483  N   ALA A 196      -2.775   2.477  -8.742  1.00 98.94           N  
ATOM   1484  CA  ALA A 196      -3.121   1.663  -9.906  1.00 98.94           C  
ATOM   1485  C   ALA A 196      -4.629   1.450 -10.000  1.00 98.94           C  
ATOM   1486  CB  ALA A 196      -2.398   0.319  -9.852  1.00 98.94           C  
ATOM   1487  O   ALA A 196      -5.203   1.496 -11.094  1.00 98.94           O  
ATOM   1488  N   HIS A 197      -5.297   1.239  -8.914  1.00 98.94           N  
ATOM   1489  CA  HIS A 197      -6.746   1.081  -8.906  1.00 98.94           C  
ATOM   1490  C   HIS A 197      -7.445   2.379  -9.297  1.00 98.94           C  
ATOM   1491  CB  HIS A 197      -7.223   0.624  -7.523  1.00 98.94           C  
ATOM   1492  O   HIS A 197      -8.477   2.354  -9.977  1.00 98.94           O  
ATOM   1493  CG  HIS A 197      -7.020  -0.835  -7.270  1.00 98.94           C  
ATOM   1494  CD2 HIS A 197      -6.117  -1.485  -6.496  1.00 98.94           C  
ATOM   1495  ND1 HIS A 197      -7.801  -1.809  -7.855  1.00 98.94           N  
ATOM   1496  CE1 HIS A 197      -7.387  -2.998  -7.449  1.00 98.94           C  
ATOM   1497  NE2 HIS A 197      -6.367  -2.830  -6.625  1.00 98.94           N  
ATOM   1498  N   VAL A 198      -6.863   3.525  -8.891  1.00 98.88           N  
ATOM   1499  CA  VAL A 198      -7.395   4.812  -9.312  1.00 98.88           C  
ATOM   1500  C   VAL A 198      -7.336   4.918 -10.836  1.00 98.88           C  
ATOM   1501  CB  VAL A 198      -6.629   5.988  -8.672  1.00 98.88           C  
ATOM   1502  O   VAL A 198      -8.273   5.414 -11.469  1.00 98.88           O  
ATOM   1503  CG1 VAL A 198      -7.012   7.312  -9.328  1.00 98.88           C  
ATOM   1504  CG2 VAL A 198      -6.895   6.043  -7.168  1.00 98.88           C  
ATOM   1505  N   LEU A 199      -6.398   4.320 -11.469  1.00 98.81           N  
ATOM   1506  CA  LEU A 199      -6.117   4.488 -12.891  1.00 98.81           C  
ATOM   1507  C   LEU A 199      -6.781   3.385 -13.711  1.00 98.81           C  
ATOM   1508  CB  LEU A 199      -4.605   4.488 -13.141  1.00 98.81           C  
ATOM   1509  O   LEU A 199      -6.926   3.510 -14.930  1.00 98.81           O  
ATOM   1510  CG  LEU A 199      -3.803   5.586 -12.438  1.00 98.81           C  
ATOM   1511  CD1 LEU A 199      -2.318   5.438 -12.758  1.00 98.81           C  
ATOM   1512  CD2 LEU A 199      -4.309   6.965 -12.852  1.00 98.81           C  
ATOM   1513  N   SER A 200      -7.230   2.342 -13.062  1.00 98.38           N  
ATOM   1514  CA  SER A 200      -7.688   1.161 -13.789  1.00 98.38           C  
ATOM   1515  C   SER A 200      -9.188   1.229 -14.062  1.00 98.38           C  
ATOM   1516  CB  SER A 200      -7.363  -0.110 -13.000  1.00 98.38           C  
ATOM   1517  O   SER A 200      -9.984   1.422 -13.141  1.00 98.38           O  
ATOM   1518  OG  SER A 200      -7.855  -1.257 -13.672  1.00 98.38           O  
ATOM   1519  N   ALA A 201      -9.602   0.976 -15.258  1.00 97.38           N  
ATOM   1520  CA  ALA A 201     -11.016   0.888 -15.617  1.00 97.38           C  
ATOM   1521  C   ALA A 201     -11.680  -0.304 -14.930  1.00 97.38           C  
ATOM   1522  CB  ALA A 201     -11.172   0.787 -17.125  1.00 97.38           C  
ATOM   1523  O   ALA A 201     -12.875  -0.269 -14.633  1.00 97.38           O  
ATOM   1524  N   ALA A 202     -10.906  -1.348 -14.641  1.00 97.56           N  
ATOM   1525  CA  ALA A 202     -11.414  -2.564 -14.016  1.00 97.56           C  
ATOM   1526  C   ALA A 202     -11.914  -2.287 -12.602  1.00 97.56           C  
ATOM   1527  CB  ALA A 202     -10.336  -3.646 -13.992  1.00 97.56           C  
ATOM   1528  O   ALA A 202     -12.688  -3.068 -12.039  1.00 97.56           O  
ATOM   1529  N   SER A 203     -11.469  -1.158 -12.031  1.00 98.50           N  
ATOM   1530  CA  SER A 203     -11.781  -0.875 -10.633  1.00 98.50           C  
ATOM   1531  C   SER A 203     -12.898   0.161 -10.516  1.00 98.50           C  
ATOM   1532  CB  SER A 203     -10.539  -0.384  -9.891  1.00 98.50           C  
ATOM   1533  O   SER A 203     -13.195   0.637  -9.422  1.00 98.50           O  
ATOM   1534  OG  SER A 203      -9.570  -1.413  -9.805  1.00 98.50           O  
ATOM   1535  N   LYS A 204     -13.508   0.492 -11.617  1.00 98.19           N  
ATOM   1536  CA  LYS A 204     -14.555   1.503 -11.633  1.00 98.19           C  
ATOM   1537  C   LYS A 204     -15.703   1.124 -10.695  1.00 98.19           C  
ATOM   1538  CB  LYS A 204     -15.086   1.701 -13.055  1.00 98.19           C  
ATOM   1539  O   LYS A 204     -16.219   0.006 -10.758  1.00 98.19           O  
ATOM   1540  CG  LYS A 204     -16.047   2.879 -13.203  1.00 98.19           C  
ATOM   1541  CD  LYS A 204     -16.391   3.135 -14.664  1.00 98.19           C  
ATOM   1542  CE  LYS A 204     -17.312   4.336 -14.812  1.00 98.19           C  
ATOM   1543  NZ  LYS A 204     -17.625   4.621 -16.250  1.00 98.19           N  
ATOM   1544  N   GLY A 205     -16.078   2.072  -9.766  1.00 98.25           N  
ATOM   1545  CA  GLY A 205     -17.234   1.926  -8.906  1.00 98.25           C  
ATOM   1546  C   GLY A 205     -16.953   1.104  -7.660  1.00 98.25           C  
ATOM   1547  O   GLY A 205     -17.859   0.869  -6.852  1.00 98.25           O  
ATOM   1548  N   LEU A 206     -15.672   0.697  -7.418  1.00 98.88           N  
ATOM   1549  CA  LEU A 206     -15.375  -0.220  -6.324  1.00 98.88           C  
ATOM   1550  C   LEU A 206     -14.906   0.541  -5.090  1.00 98.88           C  
ATOM   1551  CB  LEU A 206     -14.312  -1.237  -6.746  1.00 98.88           C  
ATOM   1552  O   LEU A 206     -14.938   0.008  -3.977  1.00 98.88           O  
ATOM   1553  CG  LEU A 206     -14.703  -2.191  -7.879  1.00 98.88           C  
ATOM   1554  CD1 LEU A 206     -13.547  -3.135  -8.195  1.00 98.88           C  
ATOM   1555  CD2 LEU A 206     -15.953  -2.980  -7.504  1.00 98.88           C  
ATOM   1556  N   PHE A 207     -14.445   1.797  -5.203  1.00 98.88           N  
ATOM   1557  CA  PHE A 207     -14.008   2.641  -4.098  1.00 98.88           C  
ATOM   1558  C   PHE A 207     -14.352   4.102  -4.359  1.00 98.88           C  
ATOM   1559  CB  PHE A 207     -12.492   2.492  -3.871  1.00 98.88           C  
ATOM   1560  O   PHE A 207     -14.664   4.477  -5.492  1.00 98.88           O  
ATOM   1561  CG  PHE A 207     -11.664   2.906  -5.055  1.00 98.88           C  
ATOM   1562  CD1 PHE A 207     -11.367   2.000  -6.062  1.00 98.88           C  
ATOM   1563  CD2 PHE A 207     -11.180   4.203  -5.152  1.00 98.88           C  
ATOM   1564  CE1 PHE A 207     -10.594   2.383  -7.160  1.00 98.88           C  
ATOM   1565  CE2 PHE A 207     -10.406   4.594  -6.246  1.00 98.88           C  
ATOM   1566  CZ  PHE A 207     -10.109   3.680  -7.246  1.00 98.88           C  
ATOM   1567  N   HIS A 208     -14.188   4.938  -3.219  1.00 98.81           N  
ATOM   1568  CA  HIS A 208     -14.727   6.285  -3.348  1.00 98.81           C  
ATOM   1569  C   HIS A 208     -13.719   7.332  -2.885  1.00 98.81           C  
ATOM   1570  CB  HIS A 208     -16.031   6.418  -2.549  1.00 98.81           C  
ATOM   1571  O   HIS A 208     -13.914   8.531  -3.123  1.00 98.81           O  
ATOM   1572  CG  HIS A 208     -17.078   5.422  -2.938  1.00 98.81           C  
ATOM   1573  CD2 HIS A 208     -18.141   5.535  -3.766  1.00 98.81           C  
ATOM   1574  ND1 HIS A 208     -17.094   4.133  -2.451  1.00 98.81           N  
ATOM   1575  CE1 HIS A 208     -18.125   3.492  -2.967  1.00 98.81           C  
ATOM   1576  NE2 HIS A 208     -18.781   4.320  -3.768  1.00 98.81           N  
ATOM   1577  N   LYS A 209     -12.695   6.816  -2.242  1.00 98.88           N  
ATOM   1578  CA  LYS A 209     -11.562   7.613  -1.796  1.00 98.88           C  
ATOM   1579  C   LYS A 209     -10.281   6.785  -1.779  1.00 98.88           C  
ATOM   1580  CB  LYS A 209     -11.828   8.195  -0.408  1.00 98.88           C  
ATOM   1581  O   LYS A 209     -10.328   5.562  -1.607  1.00 98.88           O  
ATOM   1582  CG  LYS A 209     -13.125   8.984  -0.304  1.00 98.88           C  
ATOM   1583  CD  LYS A 209     -13.461   9.320   1.143  1.00 98.88           C  
ATOM   1584  CE  LYS A 209     -14.906   9.766   1.294  1.00 98.88           C  
ATOM   1585  NZ  LYS A 209     -15.859   8.625   1.118  1.00 98.88           N  
ATOM   1586  N   ALA A 210      -9.148   7.539  -1.953  1.00 98.94           N  
ATOM   1587  CA  ALA A 210      -7.887   6.812  -2.037  1.00 98.94           C  
ATOM   1588  C   ALA A 210      -6.789   7.535  -1.261  1.00 98.94           C  
ATOM   1589  CB  ALA A 210      -7.473   6.633  -3.496  1.00 98.94           C  
ATOM   1590  O   ALA A 210      -6.629   8.750  -1.385  1.00 98.94           O  
ATOM   1591  N   ILE A 211      -5.984   6.770  -0.460  1.00 98.94           N  
ATOM   1592  CA  ILE A 211      -4.840   7.301   0.274  1.00 98.94           C  
ATOM   1593  C   ILE A 211      -3.572   6.562  -0.145  1.00 98.94           C  
ATOM   1594  CB  ILE A 211      -5.047   7.188   1.801  1.00 98.94           C  
ATOM   1595  O   ILE A 211      -3.471   5.344   0.025  1.00 98.94           O  
ATOM   1596  CG1 ILE A 211      -6.336   7.902   2.221  1.00 98.94           C  
ATOM   1597  CG2 ILE A 211      -3.838   7.750   2.553  1.00 98.94           C  
ATOM   1598  CD1 ILE A 211      -6.723   7.684   3.676  1.00 98.94           C  
ATOM   1599  N   MET A 212      -2.619   7.305  -0.733  1.00 98.88           N  
ATOM   1600  CA  MET A 212      -1.326   6.773  -1.154  1.00 98.88           C  
ATOM   1601  C   MET A 212      -0.222   7.203  -0.195  1.00 98.88           C  
ATOM   1602  CB  MET A 212      -0.993   7.234  -2.576  1.00 98.88           C  
ATOM   1603  O   MET A 212       0.176   8.367  -0.183  1.00 98.88           O  
ATOM   1604  CG  MET A 212      -1.928   6.676  -3.635  1.00 98.88           C  
ATOM   1605  SD  MET A 212      -3.547   7.539  -3.672  1.00 98.88           S  
ATOM   1606  CE  MET A 212      -3.066   9.078  -4.500  1.00 98.88           C  
ATOM   1607  N   GLN A 213       0.270   6.195   0.712  1.00 98.75           N  
ATOM   1608  CA  GLN A 213       1.343   6.461   1.665  1.00 98.75           C  
ATOM   1609  C   GLN A 213       2.695   6.035   1.104  1.00 98.75           C  
ATOM   1610  CB  GLN A 213       1.074   5.742   2.990  1.00 98.75           C  
ATOM   1611  O   GLN A 213       2.996   4.840   1.034  1.00 98.75           O  
ATOM   1612  CG  GLN A 213      -0.181   6.223   3.705  1.00 98.75           C  
ATOM   1613  CD  GLN A 213      -0.427   5.492   5.012  1.00 98.75           C  
ATOM   1614  NE2 GLN A 213       0.423   5.742   6.000  1.00 98.75           N  
ATOM   1615  OE1 GLN A 213      -1.376   4.711   5.133  1.00 98.75           O  
ATOM   1616  N   SER A 214       3.527   7.062   0.658  1.00 98.62           N  
ATOM   1617  CA  SER A 214       4.914   6.859   0.252  1.00 98.62           C  
ATOM   1618  C   SER A 214       5.004   5.941  -0.963  1.00 98.62           C  
ATOM   1619  CB  SER A 214       5.730   6.273   1.405  1.00 98.62           C  
ATOM   1620  O   SER A 214       5.879   5.074  -1.029  1.00 98.62           O  
ATOM   1621  OG  SER A 214       5.816   7.191   2.480  1.00 98.62           O  
ATOM   1622  N   GLY A 215       4.207   6.062  -1.980  1.00 98.50           N  
ATOM   1623  CA  GLY A 215       4.297   5.324  -3.229  1.00 98.50           C  
ATOM   1624  C   GLY A 215       3.197   5.680  -4.211  1.00 98.50           C  
ATOM   1625  O   GLY A 215       2.127   6.145  -3.814  1.00 98.50           O  
ATOM   1626  N   CYS A 216       3.457   5.523  -5.547  1.00 98.75           N  
ATOM   1627  CA  CYS A 216       2.488   5.668  -6.629  1.00 98.75           C  
ATOM   1628  C   CYS A 216       2.965   4.961  -7.891  1.00 98.75           C  
ATOM   1629  CB  CYS A 216       2.236   7.148  -6.926  1.00 98.75           C  
ATOM   1630  O   CYS A 216       4.051   4.379  -7.906  1.00 98.75           O  
ATOM   1631  SG  CYS A 216       3.658   7.996  -7.645  1.00 98.75           S  
ATOM   1632  N   THR A 217       2.107   4.918  -8.930  1.00 98.50           N  
ATOM   1633  CA  THR A 217       2.367   4.152 -10.141  1.00 98.50           C  
ATOM   1634  C   THR A 217       3.500   4.781 -10.945  1.00 98.50           C  
ATOM   1635  CB  THR A 217       1.105   4.051 -11.016  1.00 98.50           C  
ATOM   1636  O   THR A 217       4.051   4.152 -11.852  1.00 98.50           O  
ATOM   1637  CG2 THR A 217       0.021   3.230 -10.328  1.00 98.50           C  
ATOM   1638  OG1 THR A 217       0.602   5.367 -11.273  1.00 98.50           O  
ATOM   1639  N   LEU A 218       3.963   6.082 -10.586  1.00 97.31           N  
ATOM   1640  CA  LEU A 218       5.008   6.742 -11.359  1.00 97.31           C  
ATOM   1641  C   LEU A 218       6.383   6.484 -10.750  1.00 97.31           C  
ATOM   1642  CB  LEU A 218       4.746   8.250 -11.430  1.00 97.31           C  
ATOM   1643  O   LEU A 218       7.395   6.941 -11.281  1.00 97.31           O  
ATOM   1644  CG  LEU A 218       3.459   8.680 -12.141  1.00 97.31           C  
ATOM   1645  CD1 LEU A 218       3.494  10.172 -12.445  1.00 97.31           C  
ATOM   1646  CD2 LEU A 218       3.258   7.875 -13.422  1.00 97.31           C  
ATOM   1647  N   CYS A 219       6.355   5.785  -9.617  1.00 95.50           N  
ATOM   1648  CA  CYS A 219       7.641   5.387  -9.055  1.00 95.50           C  
ATOM   1649  C   CYS A 219       8.406   4.480 -10.008  1.00 95.50           C  
ATOM   1650  CB  CYS A 219       7.441   4.676  -7.715  1.00 95.50           C  
ATOM   1651  O   CYS A 219       7.805   3.645 -10.688  1.00 95.50           O  
ATOM   1652  SG  CYS A 219       6.824   5.754  -6.402  1.00 95.50           S  
ATOM   1653  N   PRO A 220       9.742   4.609 -10.047  1.00 92.50           N  
ATOM   1654  CA  PRO A 220      10.539   3.865 -11.023  1.00 92.50           C  
ATOM   1655  C   PRO A 220      10.523   2.357 -10.773  1.00 92.50           C  
ATOM   1656  CB  PRO A 220      11.945   4.434 -10.828  1.00 92.50           C  
ATOM   1657  O   PRO A 220      10.844   1.576 -11.672  1.00 92.50           O  
ATOM   1658  CG  PRO A 220      11.938   5.035  -9.461  1.00 92.50           C  
ATOM   1659  CD  PRO A 220      10.562   5.566  -9.188  1.00 92.50           C  
ATOM   1660  N   TRP A 221      10.102   1.903  -9.648  1.00 93.62           N  
ATOM   1661  CA  TRP A 221      10.125   0.491  -9.281  1.00 93.62           C  
ATOM   1662  C   TRP A 221       8.750  -0.141  -9.484  1.00 93.62           C  
ATOM   1663  CB  TRP A 221      10.570   0.318  -7.828  1.00 93.62           C  
ATOM   1664  O   TRP A 221       8.531  -1.298  -9.109  1.00 93.62           O  
ATOM   1665  CG  TRP A 221      10.008   1.345  -6.891  1.00 93.62           C  
ATOM   1666  CD1 TRP A 221      10.641   2.467  -6.426  1.00 93.62           C  
ATOM   1667  CD2 TRP A 221       8.711   1.340  -6.297  1.00 93.62           C  
ATOM   1668  CE2 TRP A 221       8.617   2.492  -5.484  1.00 93.62           C  
ATOM   1669  CE3 TRP A 221       7.609   0.473  -6.375  1.00 93.62           C  
ATOM   1670  NE1 TRP A 221       9.805   3.162  -5.582  1.00 93.62           N  
ATOM   1671  CH2 TRP A 221       6.402   1.934  -4.848  1.00 93.62           C  
ATOM   1672  CZ2 TRP A 221       7.461   2.799  -4.754  1.00 93.62           C  
ATOM   1673  CZ3 TRP A 221       6.465   0.780  -5.648  1.00 93.62           C  
ATOM   1674  N   PHE A 222       7.719   0.638 -10.023  1.00 96.25           N  
ATOM   1675  CA  PHE A 222       6.363   0.121 -10.180  1.00 96.25           C  
ATOM   1676  C   PHE A 222       6.301  -0.896 -11.312  1.00 96.25           C  
ATOM   1677  CB  PHE A 222       5.379   1.265 -10.445  1.00 96.25           C  
ATOM   1678  O   PHE A 222       5.770  -1.994 -11.141  1.00 96.25           O  
ATOM   1679  CG  PHE A 222       3.967   0.805 -10.680  1.00 96.25           C  
ATOM   1680  CD1 PHE A 222       3.451   0.729 -11.969  1.00 96.25           C  
ATOM   1681  CD2 PHE A 222       3.152   0.449  -9.609  1.00 96.25           C  
ATOM   1682  CE1 PHE A 222       2.143   0.304 -12.188  1.00 96.25           C  
ATOM   1683  CE2 PHE A 222       1.845   0.024  -9.828  1.00 96.25           C  
ATOM   1684  CZ  PHE A 222       1.342  -0.047 -11.117  1.00 96.25           C  
ATOM   1685  N   TYR A 223       6.844  -0.503 -12.562  1.00 95.25           N  
ATOM   1686  CA  TYR A 223       6.793  -1.395 -13.719  1.00 95.25           C  
ATOM   1687  C   TYR A 223       7.977  -2.354 -13.719  1.00 95.25           C  
ATOM   1688  CB  TYR A 223       6.777  -0.588 -15.023  1.00 95.25           C  
ATOM   1689  O   TYR A 223       9.109  -1.950 -13.445  1.00 95.25           O  
ATOM   1690  CG  TYR A 223       5.512   0.210 -15.227  1.00 95.25           C  
ATOM   1691  CD1 TYR A 223       4.297  -0.425 -15.477  1.00 95.25           C  
ATOM   1692  CD2 TYR A 223       5.527   1.599 -15.164  1.00 95.25           C  
ATOM   1693  CE1 TYR A 223       3.129   0.306 -15.664  1.00 95.25           C  
ATOM   1694  CE2 TYR A 223       4.367   2.340 -15.352  1.00 95.25           C  
ATOM   1695  OH  TYR A 223       2.020   2.414 -15.789  1.00 95.25           O  
ATOM   1696  CZ  TYR A 223       3.174   1.687 -15.602  1.00 95.25           C  
ATOM   1697  N   GLY A 224       7.633  -3.695 -14.008  1.00 94.38           N  
ATOM   1698  CA  GLY A 224       8.672  -4.711 -14.078  1.00 94.38           C  
ATOM   1699  C   GLY A 224       8.898  -5.242 -15.477  1.00 94.38           C  
ATOM   1700  O   GLY A 224       8.422  -4.652 -16.453  1.00 94.38           O  
ATOM   1701  N   ALA A 225       9.766  -6.309 -15.523  1.00 94.44           N  
ATOM   1702  CA  ALA A 225      10.102  -6.977 -16.781  1.00 94.44           C  
ATOM   1703  C   ALA A 225       8.977  -7.914 -17.219  1.00 94.44           C  
ATOM   1704  CB  ALA A 225      11.406  -7.754 -16.641  1.00 94.44           C  
ATOM   1705  O   ALA A 225       8.188  -8.375 -16.391  1.00 94.44           O  
ATOM   1706  N   LYS A 226       8.844  -8.180 -18.594  1.00 95.31           N  
ATOM   1707  CA  LYS A 226       7.918  -9.141 -19.188  1.00 95.31           C  
ATOM   1708  C   LYS A 226       8.664 -10.359 -19.719  1.00 95.31           C  
ATOM   1709  CB  LYS A 226       7.102  -8.492 -20.297  1.00 95.31           C  
ATOM   1710  O   LYS A 226       9.867 -10.297 -19.984  1.00 95.31           O  
ATOM   1711  CG  LYS A 226       6.133  -7.418 -19.812  1.00 95.31           C  
ATOM   1712  CD  LYS A 226       5.309  -6.852 -20.969  1.00 95.31           C  
ATOM   1713  CE  LYS A 226       4.203  -5.938 -20.453  1.00 95.31           C  
ATOM   1714  NZ  LYS A 226       3.385  -5.383 -21.578  1.00 95.31           N  
ATOM   1715  N   ASN A 227       8.023 -11.422 -19.844  1.00 96.19           N  
ATOM   1716  CA  ASN A 227       8.492 -12.609 -20.547  1.00 96.19           C  
ATOM   1717  C   ASN A 227       9.812 -13.117 -19.969  1.00 96.19           C  
ATOM   1718  CB  ASN A 227       8.648 -12.328 -22.047  1.00 96.19           C  
ATOM   1719  O   ASN A 227      10.758 -13.391 -20.719  1.00 96.19           O  
ATOM   1720  CG  ASN A 227       7.324 -12.000 -22.719  1.00 96.19           C  
ATOM   1721  ND2 ASN A 227       7.328 -10.992 -23.578  1.00 96.19           N  
ATOM   1722  OD1 ASN A 227       6.309 -12.656 -22.453  1.00 96.19           O  
ATOM   1723  N   ASN A 228       9.828 -13.328 -18.688  1.00 96.06           N  
ATOM   1724  CA  ASN A 228      11.047 -13.820 -18.062  1.00 96.06           C  
ATOM   1725  C   ASN A 228      10.852 -15.211 -17.453  1.00 96.06           C  
ATOM   1726  CB  ASN A 228      11.531 -12.844 -16.984  1.00 96.06           C  
ATOM   1727  O   ASN A 228      11.508 -15.570 -16.484  1.00 96.06           O  
ATOM   1728  CG  ASN A 228      10.477 -12.555 -15.938  1.00 96.06           C  
ATOM   1729  ND2 ASN A 228      10.852 -11.797 -14.906  1.00 96.06           N  
ATOM   1730  OD1 ASN A 228       9.336 -13.008 -16.047  1.00 96.06           O  
ATOM   1731  N   ALA A 229       9.867 -16.031 -18.000  1.00 98.12           N  
ATOM   1732  CA  ALA A 229       9.609 -17.391 -17.547  1.00 98.12           C  
ATOM   1733  C   ALA A 229      10.836 -18.281 -17.766  1.00 98.12           C  
ATOM   1734  CB  ALA A 229       8.398 -17.969 -18.266  1.00 98.12           C  
ATOM   1735  O   ALA A 229      11.172 -19.094 -16.906  1.00 98.12           O  
ATOM   1736  N   ARG A 230      11.516 -18.188 -18.859  1.00 98.12           N  
ATOM   1737  CA  ARG A 230      12.688 -19.000 -19.172  1.00 98.12           C  
ATOM   1738  C   ARG A 230      13.805 -18.766 -18.172  1.00 98.12           C  
ATOM   1739  CB  ARG A 230      13.195 -18.688 -20.594  1.00 98.12           C  
ATOM   1740  O   ARG A 230      14.516 -19.703 -17.797  1.00 98.12           O  
ATOM   1741  CG  ARG A 230      12.297 -19.234 -21.703  1.00 98.12           C  
ATOM   1742  CD  ARG A 230      12.773 -18.781 -23.078  1.00 98.12           C  
ATOM   1743  NE  ARG A 230      14.117 -19.281 -23.359  1.00 98.12           N  
ATOM   1744  NH1 ARG A 230      14.297 -18.188 -25.391  1.00 98.12           N  
ATOM   1745  NH2 ARG A 230      16.031 -19.484 -24.625  1.00 98.12           N  
ATOM   1746  CZ  ARG A 230      14.812 -18.984 -24.453  1.00 98.12           C  
ATOM   1747  N   GLU A 231      13.938 -17.469 -17.766  1.00 97.50           N  
ATOM   1748  CA  GLU A 231      14.961 -17.156 -16.781  1.00 97.50           C  
ATOM   1749  C   GLU A 231      14.711 -17.891 -15.469  1.00 97.50           C  
ATOM   1750  CB  GLU A 231      15.016 -15.641 -16.516  1.00 97.50           C  
ATOM   1751  O   GLU A 231      15.648 -18.422 -14.859  1.00 97.50           O  
ATOM   1752  CG  GLU A 231      16.156 -15.211 -15.625  1.00 97.50           C  
ATOM   1753  CD  GLU A 231      16.297 -13.703 -15.500  1.00 97.50           C  
ATOM   1754  OE1 GLU A 231      17.234 -13.227 -14.836  1.00 97.50           O  
ATOM   1755  OE2 GLU A 231      15.430 -12.984 -16.062  1.00 97.50           O  
ATOM   1756  N   ILE A 232      13.469 -17.984 -15.086  1.00 98.06           N  
ATOM   1757  CA  ILE A 232      13.125 -18.703 -13.859  1.00 98.06           C  
ATOM   1758  C   ILE A 232      13.422 -20.188 -14.023  1.00 98.06           C  
ATOM   1759  CB  ILE A 232      11.641 -18.484 -13.484  1.00 98.06           C  
ATOM   1760  O   ILE A 232      14.016 -20.812 -13.133  1.00 98.06           O  
ATOM   1761  CG1 ILE A 232      11.391 -17.031 -13.078  1.00 98.06           C  
ATOM   1762  CG2 ILE A 232      11.227 -19.438 -12.359  1.00 98.06           C  
ATOM   1763  CD1 ILE A 232      12.133 -16.609 -11.820  1.00 98.06           C  
ATOM   1764  N   VAL A 233      13.023 -20.734 -15.117  1.00 98.44           N  
ATOM   1765  CA  VAL A 233      13.234 -22.156 -15.406  1.00 98.44           C  
ATOM   1766  C   VAL A 233      14.727 -22.469 -15.391  1.00 98.44           C  
ATOM   1767  CB  VAL A 233      12.617 -22.547 -16.766  1.00 98.44           C  
ATOM   1768  O   VAL A 233      15.148 -23.484 -14.836  1.00 98.44           O  
ATOM   1769  CG1 VAL A 233      13.133 -23.922 -17.203  1.00 98.44           C  
ATOM   1770  CG2 VAL A 233      11.094 -22.547 -16.688  1.00 98.44           C  
ATOM   1771  N   HIS A 234      15.508 -21.562 -15.953  1.00 98.31           N  
ATOM   1772  CA  HIS A 234      16.953 -21.719 -15.930  1.00 98.31           C  
ATOM   1773  C   HIS A 234      17.484 -21.719 -14.500  1.00 98.31           C  
ATOM   1774  CB  HIS A 234      17.625 -20.609 -16.750  1.00 98.31           C  
ATOM   1775  O   HIS A 234      18.328 -22.531 -14.148  1.00 98.31           O  
ATOM   1776  CG  HIS A 234      19.125 -20.688 -16.750  1.00 98.31           C  
ATOM   1777  CD2 HIS A 234      20.062 -19.891 -16.172  1.00 98.31           C  
ATOM   1778  ND1 HIS A 234      19.812 -21.688 -17.406  1.00 98.31           N  
ATOM   1779  CE1 HIS A 234      21.109 -21.500 -17.234  1.00 98.31           C  
ATOM   1780  NE2 HIS A 234      21.281 -20.422 -16.484  1.00 98.31           N  
ATOM   1781  N   LYS A 235      16.969 -20.812 -13.594  1.00 98.19           N  
ATOM   1782  CA  LYS A 235      17.391 -20.734 -12.195  1.00 98.19           C  
ATOM   1783  C   LYS A 235      16.953 -21.969 -11.414  1.00 98.19           C  
ATOM   1784  CB  LYS A 235      16.828 -19.469 -11.539  1.00 98.19           C  
ATOM   1785  O   LYS A 235      17.484 -22.250 -10.344  1.00 98.19           O  
ATOM   1786  CG  LYS A 235      17.438 -18.172 -12.062  1.00 98.19           C  
ATOM   1787  CD  LYS A 235      18.938 -18.141 -11.844  1.00 98.19           C  
ATOM   1788  CE  LYS A 235      19.547 -16.844 -12.367  1.00 98.19           C  
ATOM   1789  NZ  LYS A 235      21.031 -16.844 -12.242  1.00 98.19           N  
ATOM   1790  N   MET A 236      16.000 -22.719 -12.062  1.00 98.19           N  
ATOM   1791  CA  MET A 236      15.570 -23.969 -11.469  1.00 98.19           C  
ATOM   1792  C   MET A 236      16.438 -25.125 -11.945  1.00 98.19           C  
ATOM   1793  CB  MET A 236      14.102 -24.250 -11.797  1.00 98.19           C  
ATOM   1794  O   MET A 236      16.172 -26.281 -11.602  1.00 98.19           O  
ATOM   1795  CG  MET A 236      13.133 -23.281 -11.133  1.00 98.19           C  
ATOM   1796  SD  MET A 236      11.398 -23.516 -11.703  1.00 98.19           S  
ATOM   1797  CE  MET A 236      11.031 -25.125 -10.938  1.00 98.19           C  
ATOM   1798  N   GLY A 237      17.484 -24.844 -12.844  1.00 98.06           N  
ATOM   1799  CA  GLY A 237      18.375 -25.859 -13.367  1.00 98.06           C  
ATOM   1800  C   GLY A 237      17.797 -26.609 -14.555  1.00 98.06           C  
ATOM   1801  O   GLY A 237      18.219 -27.734 -14.844  1.00 98.06           O  
ATOM   1802  N   LEU A 238      16.781 -26.094 -15.148  1.00 98.12           N  
ATOM   1803  CA  LEU A 238      16.109 -26.688 -16.312  1.00 98.12           C  
ATOM   1804  C   LEU A 238      16.281 -25.797 -17.547  1.00 98.12           C  
ATOM   1805  CB  LEU A 238      14.625 -26.906 -16.031  1.00 98.12           C  
ATOM   1806  O   LEU A 238      16.781 -24.672 -17.438  1.00 98.12           O  
ATOM   1807  CG  LEU A 238      14.289 -27.766 -14.797  1.00 98.12           C  
ATOM   1808  CD1 LEU A 238      12.805 -27.672 -14.484  1.00 98.12           C  
ATOM   1809  CD2 LEU A 238      14.711 -29.203 -15.031  1.00 98.12           C  
ATOM   1810  N   GLU A 239      15.914 -26.250 -18.703  1.00 97.56           N  
ATOM   1811  CA  GLU A 239      16.000 -25.516 -19.953  1.00 97.56           C  
ATOM   1812  C   GLU A 239      14.656 -25.500 -20.688  1.00 97.56           C  
ATOM   1813  CB  GLU A 239      17.078 -26.109 -20.859  1.00 97.56           C  
ATOM   1814  O   GLU A 239      13.898 -26.469 -20.609  1.00 97.56           O  
ATOM   1815  CG  GLU A 239      18.500 -25.922 -20.328  1.00 97.56           C  
ATOM   1816  CD  GLU A 239      19.578 -26.297 -21.328  1.00 97.56           C  
ATOM   1817  OE1 GLU A 239      20.766 -26.000 -21.094  1.00 97.56           O  
ATOM   1818  OE2 GLU A 239      19.219 -26.891 -22.375  1.00 97.56           O  
ATOM   1819  N   ALA A 240      14.312 -24.406 -21.250  1.00 98.06           N  
ATOM   1820  CA  ALA A 240      13.156 -24.266 -22.125  1.00 98.06           C  
ATOM   1821  C   ALA A 240      13.516 -23.516 -23.406  1.00 98.06           C  
ATOM   1822  CB  ALA A 240      12.031 -23.531 -21.391  1.00 98.06           C  
ATOM   1823  O   ALA A 240      14.312 -22.578 -23.375  1.00 98.06           O  
ATOM   1824  N   THR A 241      12.977 -23.922 -24.547  1.00 97.38           N  
ATOM   1825  CA  THR A 241      13.305 -23.344 -25.844  1.00 97.38           C  
ATOM   1826  C   THR A 241      12.461 -22.109 -26.109  1.00 97.38           C  
ATOM   1827  CB  THR A 241      13.109 -24.375 -26.969  1.00 97.38           C  
ATOM   1828  O   THR A 241      12.773 -21.328 -27.016  1.00 97.38           O  
ATOM   1829  CG2 THR A 241      14.031 -25.578 -26.797  1.00 97.38           C  
ATOM   1830  OG1 THR A 241      11.750 -24.828 -26.969  1.00 97.38           O  
ATOM   1831  N   SER A 242      11.336 -21.938 -25.391  1.00 98.00           N  
ATOM   1832  CA  SER A 242      10.453 -20.781 -25.547  1.00 98.00           C  
ATOM   1833  C   SER A 242       9.789 -20.391 -24.234  1.00 98.00           C  
ATOM   1834  CB  SER A 242       9.383 -21.078 -26.609  1.00 98.00           C  
ATOM   1835  O   SER A 242       9.797 -21.172 -23.281  1.00 98.00           O  
ATOM   1836  OG  SER A 242       8.445 -22.016 -26.125  1.00 98.00           O  
ATOM   1837  N   GLU A 243       9.156 -19.156 -24.156  1.00 97.81           N  
ATOM   1838  CA  GLU A 243       8.406 -18.703 -22.984  1.00 97.81           C  
ATOM   1839  C   GLU A 243       7.203 -19.609 -22.719  1.00 97.81           C  
ATOM   1840  CB  GLU A 243       7.957 -17.250 -23.156  1.00 97.81           C  
ATOM   1841  O   GLU A 243       6.867 -19.891 -21.562  1.00 97.81           O  
ATOM   1842  CG  GLU A 243       9.094 -16.250 -23.047  1.00 97.81           C  
ATOM   1843  CD  GLU A 243       9.750 -16.219 -21.688  1.00 97.81           C  
ATOM   1844  OE1 GLU A 243      11.000 -16.266 -21.609  1.00 97.81           O  
ATOM   1845  OE2 GLU A 243       9.016 -16.141 -20.672  1.00 97.81           O  
ATOM   1846  N   ILE A 244       6.605 -20.125 -23.766  1.00 97.94           N  
ATOM   1847  CA  ILE A 244       5.430 -20.984 -23.656  1.00 97.94           C  
ATOM   1848  C   ILE A 244       5.828 -22.328 -23.047  1.00 97.94           C  
ATOM   1849  CB  ILE A 244       4.762 -21.188 -25.031  1.00 97.94           C  
ATOM   1850  O   ILE A 244       5.148 -22.828 -22.141  1.00 97.94           O  
ATOM   1851  CG1 ILE A 244       4.105 -19.891 -25.516  1.00 97.94           C  
ATOM   1852  CG2 ILE A 244       3.736 -22.328 -24.953  1.00 97.94           C  
ATOM   1853  CD1 ILE A 244       3.625 -19.938 -26.953  1.00 97.94           C  
ATOM   1854  N   GLU A 245       6.984 -22.875 -23.562  1.00 98.12           N  
ATOM   1855  CA  GLU A 245       7.488 -24.125 -22.984  1.00 98.12           C  
ATOM   1856  C   GLU A 245       7.883 -23.922 -21.516  1.00 98.12           C  
ATOM   1857  CB  GLU A 245       8.680 -24.641 -23.781  1.00 98.12           C  
ATOM   1858  O   GLU A 245       7.598 -24.766 -20.672  1.00 98.12           O  
ATOM   1859  CG  GLU A 245       9.195 -26.000 -23.312  1.00 98.12           C  
ATOM   1860  CD  GLU A 245      10.406 -26.484 -24.094  1.00 98.12           C  
ATOM   1861  OE1 GLU A 245      10.914 -27.594 -23.797  1.00 98.12           O  
ATOM   1862  OE2 GLU A 245      10.852 -25.750 -25.000  1.00 98.12           O  
ATOM   1863  N   ALA A 246       8.539 -22.797 -21.234  1.00 98.50           N  
ATOM   1864  CA  ALA A 246       8.914 -22.484 -19.859  1.00 98.50           C  
ATOM   1865  C   ALA A 246       7.688 -22.375 -18.953  1.00 98.50           C  
ATOM   1866  CB  ALA A 246       9.703 -21.172 -19.812  1.00 98.50           C  
ATOM   1867  O   ALA A 246       7.703 -22.859 -17.828  1.00 98.50           O  
ATOM   1868  N   LEU A 247       6.613 -21.734 -19.453  1.00 98.31           N  
ATOM   1869  CA  LEU A 247       5.375 -21.625 -18.688  1.00 98.31           C  
ATOM   1870  C   LEU A 247       4.801 -23.000 -18.375  1.00 98.31           C  
ATOM   1871  CB  LEU A 247       4.348 -20.797 -19.469  1.00 98.31           C  
ATOM   1872  O   LEU A 247       4.340 -23.250 -17.266  1.00 98.31           O  
ATOM   1873  CG  LEU A 247       2.969 -20.656 -18.812  1.00 98.31           C  
ATOM   1874  CD1 LEU A 247       3.098 -20.016 -17.438  1.00 98.31           C  
ATOM   1875  CD2 LEU A 247       2.049 -19.812 -19.703  1.00 98.31           C  
ATOM   1876  N   ASP A 248       4.844 -23.938 -19.328  1.00 97.88           N  
ATOM   1877  CA  ASP A 248       4.355 -25.297 -19.125  1.00 97.88           C  
ATOM   1878  C   ASP A 248       5.117 -25.984 -17.984  1.00 97.88           C  
ATOM   1879  CB  ASP A 248       4.480 -26.125 -20.406  1.00 97.88           C  
ATOM   1880  O   ASP A 248       4.512 -26.656 -17.141  1.00 97.88           O  
ATOM   1881  CG  ASP A 248       3.854 -27.500 -20.297  1.00 97.88           C  
ATOM   1882  OD1 ASP A 248       2.645 -27.594 -19.984  1.00 97.88           O  
ATOM   1883  OD2 ASP A 248       4.574 -28.500 -20.516  1.00 97.88           O  
ATOM   1884  N   ILE A 249       6.430 -25.781 -17.938  1.00 98.19           N  
ATOM   1885  CA  ILE A 249       7.266 -26.359 -16.875  1.00 98.19           C  
ATOM   1886  C   ILE A 249       6.879 -25.750 -15.531  1.00 98.19           C  
ATOM   1887  CB  ILE A 249       8.766 -26.109 -17.156  1.00 98.19           C  
ATOM   1888  O   ILE A 249       6.715 -26.484 -14.547  1.00 98.19           O  
ATOM   1889  CG1 ILE A 249       9.219 -26.922 -18.391  1.00 98.19           C  
ATOM   1890  CG2 ILE A 249       9.609 -26.469 -15.930  1.00 98.19           C  
ATOM   1891  CD1 ILE A 249      10.602 -26.562 -18.891  1.00 98.19           C  
ATOM   1892  N   LEU A 250       6.668 -24.484 -15.516  1.00 98.31           N  
ATOM   1893  CA  LEU A 250       6.340 -23.797 -14.281  1.00 98.31           C  
ATOM   1894  C   LEU A 250       4.973 -24.219 -13.758  1.00 98.31           C  
ATOM   1895  CB  LEU A 250       6.363 -22.281 -14.500  1.00 98.31           C  
ATOM   1896  O   LEU A 250       4.766 -24.297 -12.547  1.00 98.31           O  
ATOM   1897  CG  LEU A 250       7.734 -21.641 -14.766  1.00 98.31           C  
ATOM   1898  CD1 LEU A 250       7.590 -20.156 -15.062  1.00 98.31           C  
ATOM   1899  CD2 LEU A 250       8.664 -21.875 -13.578  1.00 98.31           C  
ATOM   1900  N   MET A 251       4.004 -24.469 -14.664  1.00 97.81           N  
ATOM   1901  CA  MET A 251       2.664 -24.906 -14.273  1.00 97.81           C  
ATOM   1902  C   MET A 251       2.719 -26.250 -13.555  1.00 97.81           C  
ATOM   1903  CB  MET A 251       1.755 -25.000 -15.500  1.00 97.81           C  
ATOM   1904  O   MET A 251       1.881 -26.516 -12.695  1.00 97.81           O  
ATOM   1905  CG  MET A 251       1.378 -23.656 -16.094  1.00 97.81           C  
ATOM   1906  SD  MET A 251       0.440 -22.609 -14.922  1.00 97.81           S  
ATOM   1907  CE  MET A 251      -1.089 -23.578 -14.773  1.00 97.81           C  
ATOM   1908  N   LYS A 252       3.768 -27.094 -13.742  1.00 97.50           N  
ATOM   1909  CA  LYS A 252       3.883 -28.438 -13.188  1.00 97.50           C  
ATOM   1910  C   LYS A 252       4.824 -28.453 -11.984  1.00 97.50           C  
ATOM   1911  CB  LYS A 252       4.375 -29.406 -14.258  1.00 97.50           C  
ATOM   1912  O   LYS A 252       4.898 -29.453 -11.266  1.00 97.50           O  
ATOM   1913  CG  LYS A 252       3.395 -29.625 -15.406  1.00 97.50           C  
ATOM   1914  CD  LYS A 252       4.000 -30.484 -16.500  1.00 97.50           C  
ATOM   1915  CE  LYS A 252       3.070 -30.578 -17.703  1.00 97.50           C  
ATOM   1916  NZ  LYS A 252       3.723 -31.281 -18.859  1.00 97.50           N  
ATOM   1917  N   ALA A 253       5.543 -27.359 -11.750  1.00 97.50           N  
ATOM   1918  CA  ALA A 253       6.555 -27.297 -10.695  1.00 97.50           C  
ATOM   1919  C   ALA A 253       5.914 -27.000  -9.344  1.00 97.50           C  
ATOM   1920  CB  ALA A 253       7.594 -26.219 -11.031  1.00 97.50           C  
ATOM   1921  O   ALA A 253       4.805 -26.469  -9.273  1.00 97.50           O  
ATOM   1922  N   ASP A 254       6.633 -27.359  -8.211  1.00 97.31           N  
ATOM   1923  CA  ASP A 254       6.238 -26.969  -6.855  1.00 97.31           C  
ATOM   1924  C   ASP A 254       6.371 -25.469  -6.648  1.00 97.31           C  
ATOM   1925  CB  ASP A 254       7.078 -27.719  -5.820  1.00 97.31           C  
ATOM   1926  O   ASP A 254       7.387 -24.875  -7.020  1.00 97.31           O  
ATOM   1927  CG  ASP A 254       6.652 -27.438  -4.391  1.00 97.31           C  
ATOM   1928  OD1 ASP A 254       7.293 -26.594  -3.727  1.00 97.31           O  
ATOM   1929  OD2 ASP A 254       5.676 -28.062  -3.924  1.00 97.31           O  
ATOM   1930  N   GLY A 255       5.281 -24.781  -6.090  1.00 96.50           N  
ATOM   1931  CA  GLY A 255       5.270 -23.344  -5.879  1.00 96.50           C  
ATOM   1932  C   GLY A 255       6.477 -22.844  -5.105  1.00 96.50           C  
ATOM   1933  O   GLY A 255       7.082 -21.828  -5.473  1.00 96.50           O  
ATOM   1934  N   LEU A 256       6.875 -23.609  -4.078  1.00 96.88           N  
ATOM   1935  CA  LEU A 256       8.016 -23.203  -3.264  1.00 96.88           C  
ATOM   1936  C   LEU A 256       9.305 -23.219  -4.090  1.00 96.88           C  
ATOM   1937  CB  LEU A 256       8.164 -24.141  -2.059  1.00 96.88           C  
ATOM   1938  O   LEU A 256      10.141 -22.328  -3.949  1.00 96.88           O  
ATOM   1939  CG  LEU A 256       9.312 -23.828  -1.097  1.00 96.88           C  
ATOM   1940  CD1 LEU A 256       9.195 -22.406  -0.572  1.00 96.88           C  
ATOM   1941  CD2 LEU A 256       9.336 -24.828   0.055  1.00 96.88           C  
ATOM   1942  N   ASP A 257       9.477 -24.234  -4.953  1.00 97.81           N  
ATOM   1943  CA  ASP A 257      10.664 -24.297  -5.809  1.00 97.81           C  
ATOM   1944  C   ASP A 257      10.711 -23.125  -6.773  1.00 97.81           C  
ATOM   1945  CB  ASP A 257      10.695 -25.625  -6.586  1.00 97.81           C  
ATOM   1946  O   ASP A 257      11.789 -22.594  -7.062  1.00 97.81           O  
ATOM   1947  CG  ASP A 257      10.992 -26.812  -5.707  1.00 97.81           C  
ATOM   1948  OD1 ASP A 257      11.516 -26.641  -4.586  1.00 97.81           O  
ATOM   1949  OD2 ASP A 257      10.703 -27.953  -6.137  1.00 97.81           O  
ATOM   1950  N   ILE A 258       9.570 -22.719  -7.234  1.00 97.88           N  
ATOM   1951  CA  ILE A 258       9.484 -21.562  -8.117  1.00 97.88           C  
ATOM   1952  C   ILE A 258       9.930 -20.312  -7.367  1.00 97.88           C  
ATOM   1953  CB  ILE A 258       8.055 -21.375  -8.672  1.00 97.88           C  
ATOM   1954  O   ILE A 258      10.719 -19.516  -7.887  1.00 97.88           O  
ATOM   1955  CG1 ILE A 258       7.672 -22.547  -9.578  1.00 97.88           C  
ATOM   1956  CG2 ILE A 258       7.930 -20.047  -9.422  1.00 97.88           C  
ATOM   1957  CD1 ILE A 258       6.207 -22.578  -9.984  1.00 97.88           C  
ATOM   1958  N   TYR A 259       9.414 -20.188  -6.195  1.00 96.50           N  
ATOM   1959  CA  TYR A 259       9.797 -19.031  -5.383  1.00 96.50           C  
ATOM   1960  C   TYR A 259      11.305 -19.016  -5.145  1.00 96.50           C  
ATOM   1961  CB  TYR A 259       9.062 -19.047  -4.043  1.00 96.50           C  
ATOM   1962  O   TYR A 259      11.953 -17.969  -5.289  1.00 96.50           O  
ATOM   1963  CG  TYR A 259       9.500 -17.953  -3.096  1.00 96.50           C  
ATOM   1964  CD1 TYR A 259      10.469 -18.188  -2.127  1.00 96.50           C  
ATOM   1965  CD2 TYR A 259       8.938 -16.688  -3.168  1.00 96.50           C  
ATOM   1966  CE1 TYR A 259      10.875 -17.188  -1.251  1.00 96.50           C  
ATOM   1967  CE2 TYR A 259       9.336 -15.672  -2.297  1.00 96.50           C  
ATOM   1968  OH  TYR A 259      10.703 -14.938  -0.479  1.00 96.50           O  
ATOM   1969  CZ  TYR A 259      10.305 -15.938  -1.344  1.00 96.50           C  
ATOM   1970  N   LYS A 260      11.875 -20.125  -4.766  1.00 97.19           N  
ATOM   1971  CA  LYS A 260      13.312 -20.203  -4.496  1.00 97.19           C  
ATOM   1972  C   LYS A 260      14.125 -19.812  -5.727  1.00 97.19           C  
ATOM   1973  CB  LYS A 260      13.695 -21.609  -4.035  1.00 97.19           C  
ATOM   1974  O   LYS A 260      15.164 -19.156  -5.609  1.00 97.19           O  
ATOM   1975  CG  LYS A 260      13.234 -21.953  -2.627  1.00 97.19           C  
ATOM   1976  CD  LYS A 260      13.633 -23.375  -2.236  1.00 97.19           C  
ATOM   1977  CE  LYS A 260      13.219 -23.688  -0.805  1.00 97.19           C  
ATOM   1978  NZ  LYS A 260      13.523 -25.109  -0.448  1.00 97.19           N  
ATOM   1979  N   ALA A 261      13.656 -20.266  -6.902  1.00 97.88           N  
ATOM   1980  CA  ALA A 261      14.328 -19.891  -8.148  1.00 97.88           C  
ATOM   1981  C   ALA A 261      14.281 -18.391  -8.367  1.00 97.88           C  
ATOM   1982  CB  ALA A 261      13.695 -20.625  -9.328  1.00 97.88           C  
ATOM   1983  O   ALA A 261      15.273 -17.781  -8.805  1.00 97.88           O  
ATOM   1984  N   GLN A 262      13.195 -17.750  -8.094  1.00 96.25           N  
ATOM   1985  CA  GLN A 262      13.086 -16.297  -8.227  1.00 96.25           C  
ATOM   1986  C   GLN A 262      14.117 -15.578  -7.363  1.00 96.25           C  
ATOM   1987  CB  GLN A 262      11.672 -15.828  -7.859  1.00 96.25           C  
ATOM   1988  O   GLN A 262      14.648 -14.539  -7.758  1.00 96.25           O  
ATOM   1989  CG  GLN A 262      11.633 -14.438  -7.242  1.00 96.25           C  
ATOM   1990  CD  GLN A 262      10.211 -13.922  -7.055  1.00 96.25           C  
ATOM   1991  NE2 GLN A 262       9.859 -13.586  -5.820  1.00 96.25           N  
ATOM   1992  OE1 GLN A 262       9.445 -13.828  -8.016  1.00 96.25           O  
ATOM   1993  N   GLU A 263      14.398 -16.141  -6.188  1.00 93.56           N  
ATOM   1994  CA  GLU A 263      15.305 -15.484  -5.254  1.00 93.56           C  
ATOM   1995  C   GLU A 263      16.734 -15.438  -5.801  1.00 93.56           C  
ATOM   1996  CB  GLU A 263      15.289 -16.203  -3.898  1.00 93.56           C  
ATOM   1997  O   GLU A 263      17.547 -14.641  -5.344  1.00 93.56           O  
ATOM   1998  CG  GLU A 263      14.039 -15.922  -3.070  1.00 93.56           C  
ATOM   1999  CD  GLU A 263      14.195 -16.297  -1.606  1.00 93.56           C  
ATOM   2000  OE1 GLU A 263      14.188 -15.391  -0.741  1.00 93.56           O  
ATOM   2001  OE2 GLU A 263      14.328 -17.516  -1.322  1.00 93.56           O  
ATOM   2002  N   LYS A 264      16.938 -16.234  -6.766  1.00 95.31           N  
ATOM   2003  CA  LYS A 264      18.281 -16.297  -7.371  1.00 95.31           C  
ATOM   2004  C   LYS A 264      18.453 -15.172  -8.391  1.00 95.31           C  
ATOM   2005  CB  LYS A 264      18.516 -17.641  -8.031  1.00 95.31           C  
ATOM   2006  O   LYS A 264      19.578 -14.914  -8.844  1.00 95.31           O  
ATOM   2007  CG  LYS A 264      18.500 -18.812  -7.062  1.00 95.31           C  
ATOM   2008  CD  LYS A 264      18.672 -20.156  -7.789  1.00 95.31           C  
ATOM   2009  CE  LYS A 264      18.578 -21.328  -6.828  1.00 95.31           C  
ATOM   2010  NZ  LYS A 264      18.625 -22.641  -7.547  1.00 95.31           N  
ATOM   2011  N   ILE A 265      17.375 -14.484  -8.703  1.00 92.94           N  
ATOM   2012  CA  ILE A 265      17.406 -13.383  -9.656  1.00 92.94           C  
ATOM   2013  C   ILE A 265      17.594 -12.062  -8.914  1.00 92.94           C  
ATOM   2014  CB  ILE A 265      16.141 -13.336 -10.523  1.00 92.94           C  
ATOM   2015  O   ILE A 265      16.828 -11.734  -8.008  1.00 92.94           O  
ATOM   2016  CG1 ILE A 265      15.953 -14.656 -11.273  1.00 92.94           C  
ATOM   2017  CG2 ILE A 265      16.188 -12.156 -11.500  1.00 92.94           C  
ATOM   2018  CD1 ILE A 265      14.641 -14.750 -12.047  1.00 92.94           C  
ATOM   2019  N   PRO A 266      18.625 -11.336  -9.336  1.00 87.38           N  
ATOM   2020  CA  PRO A 266      18.797 -10.031  -8.695  1.00 87.38           C  
ATOM   2021  C   PRO A 266      17.609  -9.094  -8.914  1.00 87.38           C  
ATOM   2022  CB  PRO A 266      20.062  -9.484  -9.359  1.00 87.38           C  
ATOM   2023  O   PRO A 266      17.141  -8.961 -10.047  1.00 87.38           O  
ATOM   2024  CG  PRO A 266      20.797 -10.688  -9.844  1.00 87.38           C  
ATOM   2025  CD  PRO A 266      19.797 -11.734 -10.234  1.00 87.38           C  
ATOM   2026  N   ASP A 267      17.062  -8.508  -7.855  1.00 86.88           N  
ATOM   2027  CA  ASP A 267      15.938  -7.574  -7.867  1.00 86.88           C  
ATOM   2028  C   ASP A 267      16.344  -6.223  -7.285  1.00 86.88           C  
ATOM   2029  CB  ASP A 267      14.758  -8.148  -7.090  1.00 86.88           C  
ATOM   2030  O   ASP A 267      16.141  -5.969  -6.094  1.00 86.88           O  
ATOM   2031  CG  ASP A 267      13.477  -7.348  -7.277  1.00 86.88           C  
ATOM   2032  OD1 ASP A 267      13.523  -6.273  -7.910  1.00 86.88           O  
ATOM   2033  OD2 ASP A 267      12.422  -7.797  -6.785  1.00 86.88           O  
ATOM   2034  N   PHE A 268      17.094  -5.500  -8.125  1.00 76.44           N  
ATOM   2035  CA  PHE A 268      17.562  -4.195  -7.672  1.00 76.44           C  
ATOM   2036  C   PHE A 268      16.578  -3.096  -8.070  1.00 76.44           C  
ATOM   2037  CB  PHE A 268      18.953  -3.898  -8.242  1.00 76.44           C  
ATOM   2038  O   PHE A 268      15.977  -3.158  -9.141  1.00 76.44           O  
ATOM   2039  CG  PHE A 268      20.000  -4.906  -7.855  1.00 76.44           C  
ATOM   2040  CD1 PHE A 268      20.391  -5.051  -6.527  1.00 76.44           C  
ATOM   2041  CD2 PHE A 268      20.594  -5.711  -8.812  1.00 76.44           C  
ATOM   2042  CE1 PHE A 268      21.359  -5.984  -6.164  1.00 76.44           C  
ATOM   2043  CE2 PHE A 268      21.562  -6.648  -8.461  1.00 76.44           C  
ATOM   2044  CZ  PHE A 268      21.938  -6.781  -7.133  1.00 76.44           C  
ATOM   2045  N   SER A 269      16.156  -2.229  -7.129  1.00 72.12           N  
ATOM   2046  CA  SER A 269      15.289  -1.089  -7.410  1.00 72.12           C  
ATOM   2047  C   SER A 269      16.094   0.078  -7.988  1.00 72.12           C  
ATOM   2048  CB  SER A 269      14.562  -0.642  -6.145  1.00 72.12           C  
ATOM   2049  O   SER A 269      16.031   1.194  -7.473  1.00 72.12           O  
ATOM   2050  OG  SER A 269      15.336  -0.925  -4.992  1.00 72.12           O  
ATOM   2051  N   ARG A 270      17.031  -0.336  -8.922  1.00 73.44           N  
ATOM   2052  CA  ARG A 270      17.797   0.735  -9.555  1.00 73.44           C  
ATOM   2053  C   ARG A 270      17.109   1.221 -10.828  1.00 73.44           C  
ATOM   2054  CB  ARG A 270      19.219   0.268  -9.867  1.00 73.44           C  
ATOM   2055  O   ARG A 270      16.359   0.479 -11.453  1.00 73.44           O  
ATOM   2056  CG  ARG A 270      20.016  -0.173  -8.648  1.00 73.44           C  
ATOM   2057  CD  ARG A 270      21.406  -0.667  -9.016  1.00 73.44           C  
ATOM   2058  NE  ARG A 270      22.141  -1.111  -7.844  1.00 73.44           N  
ATOM   2059  NH1 ARG A 270      24.109  -1.528  -8.992  1.00 73.44           N  
ATOM   2060  NH2 ARG A 270      24.000  -1.894  -6.730  1.00 73.44           N  
ATOM   2061  CZ  ARG A 270      23.422  -1.510  -7.859  1.00 73.44           C  
ATOM   2062  N   MET A 271      17.344   2.504 -11.109  1.00 74.00           N  
ATOM   2063  CA  MET A 271      16.781   3.074 -12.336  1.00 74.00           C  
ATOM   2064  C   MET A 271      17.391   2.414 -13.570  1.00 74.00           C  
ATOM   2065  CB  MET A 271      17.031   4.586 -12.383  1.00 74.00           C  
ATOM   2066  O   MET A 271      16.844   2.533 -14.672  1.00 74.00           O  
ATOM   2067  CG  MET A 271      16.297   5.352 -11.281  1.00 74.00           C  
ATOM   2068  SD  MET A 271      14.500   5.488 -11.594  1.00 74.00           S  
ATOM   2069  CE  MET A 271      14.508   6.410 -13.156  1.00 74.00           C  
ATOM   2070  N   THR A 272      18.438   1.586 -13.375  1.00 72.06           N  
ATOM   2071  CA  THR A 272      19.203   1.019 -14.484  1.00 72.06           C  
ATOM   2072  C   THR A 272      18.688  -0.377 -14.828  1.00 72.06           C  
ATOM   2073  CB  THR A 272      20.703   0.952 -14.156  1.00 72.06           C  
ATOM   2074  O   THR A 272      19.156  -0.994 -15.789  1.00 72.06           O  
ATOM   2075  CG2 THR A 272      21.312   2.350 -14.055  1.00 72.06           C  
ATOM   2076  OG1 THR A 272      20.891   0.271 -12.914  1.00 72.06           O  
ATOM   2077  N   SER A 273      17.859  -0.904 -13.984  1.00 77.62           N  
ATOM   2078  CA  SER A 273      17.359  -2.246 -14.258  1.00 77.62           C  
ATOM   2079  C   SER A 273      15.867  -2.354 -13.945  1.00 77.62           C  
ATOM   2080  CB  SER A 273      18.125  -3.283 -13.445  1.00 77.62           C  
ATOM   2081  O   SER A 273      15.328  -1.544 -13.188  1.00 77.62           O  
ATOM   2082  OG  SER A 273      17.969  -3.059 -12.055  1.00 77.62           O  
ATOM   2083  N   LYS A 274      15.258  -3.254 -14.734  1.00 86.56           N  
ATOM   2084  CA  LYS A 274      13.859  -3.549 -14.430  1.00 86.56           C  
ATOM   2085  C   LYS A 274      13.742  -4.684 -13.414  1.00 86.56           C  
ATOM   2086  CB  LYS A 274      13.094  -3.910 -15.703  1.00 86.56           C  
ATOM   2087  O   LYS A 274      14.445  -5.688 -13.516  1.00 86.56           O  
ATOM   2088  CG  LYS A 274      12.883  -2.738 -16.656  1.00 86.56           C  
ATOM   2089  CD  LYS A 274      11.914  -3.094 -17.766  1.00 86.56           C  
ATOM   2090  CE  LYS A 274      11.672  -1.909 -18.703  1.00 86.56           C  
ATOM   2091  NZ  LYS A 274      10.719  -2.250 -19.797  1.00 86.56           N  
ATOM   2092  N   ARG A 275      12.969  -4.445 -12.445  1.00 93.12           N  
ATOM   2093  CA  ARG A 275      12.672  -5.508 -11.484  1.00 93.12           C  
ATOM   2094  C   ARG A 275      11.938  -6.660 -12.156  1.00 93.12           C  
ATOM   2095  CB  ARG A 275      11.844  -4.965 -10.320  1.00 93.12           C  
ATOM   2096  O   ARG A 275      11.133  -6.445 -13.062  1.00 93.12           O  
ATOM   2097  CG  ARG A 275      12.547  -3.885  -9.508  1.00 93.12           C  
ATOM   2098  CD  ARG A 275      11.703  -3.414  -8.336  1.00 93.12           C  
ATOM   2099  NE  ARG A 275      11.477  -4.488  -7.371  1.00 93.12           N  
ATOM   2100  NH1 ARG A 275       9.656  -3.479  -6.367  1.00 93.12           N  
ATOM   2101  NH2 ARG A 275      10.391  -5.520  -5.633  1.00 93.12           N  
ATOM   2102  CZ  ARG A 275      10.508  -4.492  -6.461  1.00 93.12           C  
ATOM   2103  N   PRO A 276      12.250  -7.938 -11.734  1.00 95.00           N  
ATOM   2104  CA  PRO A 276      11.758  -9.102 -12.477  1.00 95.00           C  
ATOM   2105  C   PRO A 276      10.250  -9.281 -12.359  1.00 95.00           C  
ATOM   2106  CB  PRO A 276      12.500 -10.273 -11.812  1.00 95.00           C  
ATOM   2107  O   PRO A 276       9.594  -9.656 -13.336  1.00 95.00           O  
ATOM   2108  CG  PRO A 276      12.953  -9.742 -10.492  1.00 95.00           C  
ATOM   2109  CD  PRO A 276      13.211  -8.266 -10.633  1.00 95.00           C  
ATOM   2110  N   PHE A 277       9.742  -9.062 -11.180  1.00 96.50           N  
ATOM   2111  CA  PHE A 277       8.336  -9.398 -10.992  1.00 96.50           C  
ATOM   2112  C   PHE A 277       7.594  -8.242 -10.336  1.00 96.50           C  
ATOM   2113  CB  PHE A 277       8.195 -10.664 -10.141  1.00 96.50           C  
ATOM   2114  O   PHE A 277       7.418  -8.219  -9.109  1.00 96.50           O  
ATOM   2115  CG  PHE A 277       8.875 -11.867 -10.727  1.00 96.50           C  
ATOM   2116  CD1 PHE A 277       8.391 -12.469 -11.883  1.00 96.50           C  
ATOM   2117  CD2 PHE A 277      10.008 -12.406 -10.125  1.00 96.50           C  
ATOM   2118  CE1 PHE A 277       9.016 -13.586 -12.430  1.00 96.50           C  
ATOM   2119  CE2 PHE A 277      10.641 -13.516 -10.664  1.00 96.50           C  
ATOM   2120  CZ  PHE A 277      10.148 -14.109 -11.812  1.00 96.50           C  
ATOM   2121  N   CYS A 278       7.121  -7.320 -11.164  1.00 97.31           N  
ATOM   2122  CA  CYS A 278       6.324  -6.133 -10.867  1.00 97.31           C  
ATOM   2123  C   CYS A 278       5.223  -5.938 -11.898  1.00 97.31           C  
ATOM   2124  CB  CYS A 278       7.211  -4.891 -10.812  1.00 97.31           C  
ATOM   2125  O   CYS A 278       5.152  -6.680 -12.883  1.00 97.31           O  
ATOM   2126  SG  CYS A 278       8.445  -4.938  -9.492  1.00 97.31           S  
ATOM   2127  N   PRO A 279       4.289  -5.012 -11.625  1.00 98.31           N  
ATOM   2128  CA  PRO A 279       3.238  -4.781 -12.617  1.00 98.31           C  
ATOM   2129  C   PRO A 279       3.795  -4.473 -14.000  1.00 98.31           C  
ATOM   2130  CB  PRO A 279       2.477  -3.578 -12.055  1.00 98.31           C  
ATOM   2131  O   PRO A 279       4.883  -3.904 -14.125  1.00 98.31           O  
ATOM   2132  CG  PRO A 279       2.645  -3.680 -10.570  1.00 98.31           C  
ATOM   2133  CD  PRO A 279       4.047  -4.137 -10.281  1.00 98.31           C  
ATOM   2134  N   VAL A 280       3.002  -4.844 -15.016  1.00 97.88           N  
ATOM   2135  CA  VAL A 280       3.379  -4.613 -16.406  1.00 97.88           C  
ATOM   2136  C   VAL A 280       2.199  -4.012 -17.172  1.00 97.88           C  
ATOM   2137  CB  VAL A 280       3.850  -5.914 -17.094  1.00 97.88           C  
ATOM   2138  O   VAL A 280       1.067  -4.023 -16.688  1.00 97.88           O  
ATOM   2139  CG1 VAL A 280       5.094  -6.469 -16.406  1.00 97.88           C  
ATOM   2140  CG2 VAL A 280       2.729  -6.953 -17.094  1.00 97.88           C  
ATOM   2141  N   ILE A 281       2.449  -3.387 -18.281  1.00 97.44           N  
ATOM   2142  CA  ILE A 281       1.411  -2.994 -19.234  1.00 97.44           C  
ATOM   2143  C   ILE A 281       0.921  -4.223 -20.000  1.00 97.44           C  
ATOM   2144  CB  ILE A 281       1.922  -1.917 -20.219  1.00 97.44           C  
ATOM   2145  O   ILE A 281       1.704  -4.891 -20.672  1.00 97.44           O  
ATOM   2146  CG1 ILE A 281       2.455  -0.703 -19.453  1.00 97.44           C  
ATOM   2147  CG2 ILE A 281       0.814  -1.505 -21.188  1.00 97.44           C  
ATOM   2148  CD1 ILE A 281       1.401   0.014 -18.609  1.00 97.44           C  
ATOM   2149  N   GLU A 282      -0.412  -4.496 -19.922  1.00 97.19           N  
ATOM   2150  CA  GLU A 282      -1.009  -5.672 -20.547  1.00 97.19           C  
ATOM   2151  C   GLU A 282      -1.510  -5.352 -21.953  1.00 97.19           C  
ATOM   2152  CB  GLU A 282      -2.154  -6.215 -19.688  1.00 97.19           C  
ATOM   2153  O   GLU A 282      -1.875  -4.211 -22.250  1.00 97.19           O  
ATOM   2154  CG  GLU A 282      -1.724  -6.668 -18.312  1.00 97.19           C  
ATOM   2155  CD  GLU A 282      -2.891  -7.066 -17.422  1.00 97.19           C  
ATOM   2156  OE1 GLU A 282      -3.342  -6.234 -16.594  1.00 97.19           O  
ATOM   2157  OE2 GLU A 282      -3.357  -8.219 -17.531  1.00 97.19           O  
ATOM   2158  N   ALA A 283      -1.405  -6.355 -22.766  1.00 95.25           N  
ATOM   2159  CA  ALA A 283      -2.209  -6.258 -23.984  1.00 95.25           C  
ATOM   2160  C   ALA A 283      -3.699  -6.234 -23.656  1.00 95.25           C  
ATOM   2161  CB  ALA A 283      -1.892  -7.422 -24.922  1.00 95.25           C  
ATOM   2162  O   ALA A 283      -4.137  -6.848 -22.672  1.00 95.25           O  
ATOM   2163  N   PRO A 284      -4.422  -5.473 -24.438  1.00 94.38           N  
ATOM   2164  CA  PRO A 284      -5.863  -5.457 -24.172  1.00 94.38           C  
ATOM   2165  C   PRO A 284      -6.480  -6.855 -24.188  1.00 94.38           C  
ATOM   2166  CB  PRO A 284      -6.418  -4.613 -25.328  1.00 94.38           C  
ATOM   2167  O   PRO A 284      -6.219  -7.645 -25.094  1.00 94.38           O  
ATOM   2168  CG  PRO A 284      -5.277  -3.746 -25.750  1.00 94.38           C  
ATOM   2169  CD  PRO A 284      -4.004  -4.523 -25.578  1.00 94.38           C  
ATOM   2170  N   ASN A 285      -7.242  -7.191 -23.141  1.00 93.69           N  
ATOM   2171  CA  ASN A 285      -8.023  -8.414 -22.984  1.00 93.69           C  
ATOM   2172  C   ASN A 285      -9.156  -8.227 -21.984  1.00 93.69           C  
ATOM   2173  CB  ASN A 285      -7.121  -9.570 -22.562  1.00 93.69           C  
ATOM   2174  O   ASN A 285      -9.227  -7.207 -21.297  1.00 93.69           O  
ATOM   2175  CG  ASN A 285      -6.527  -9.375 -21.172  1.00 93.69           C  
ATOM   2176  ND2 ASN A 285      -5.273  -8.930 -21.125  1.00 93.69           N  
ATOM   2177  OD1 ASN A 285      -7.188  -9.609 -20.156  1.00 93.69           O  
ATOM   2178  N   PRO A 286     -10.117  -9.148 -21.922  1.00 93.25           N  
ATOM   2179  CA  PRO A 286     -11.305  -8.945 -21.094  1.00 93.25           C  
ATOM   2180  C   PRO A 286     -10.969  -8.773 -19.609  1.00 93.25           C  
ATOM   2181  CB  PRO A 286     -12.117 -10.227 -21.328  1.00 93.25           C  
ATOM   2182  O   PRO A 286     -11.734  -8.156 -18.875  1.00 93.25           O  
ATOM   2183  CG  PRO A 286     -11.766 -10.656 -22.703  1.00 93.25           C  
ATOM   2184  CD  PRO A 286     -10.312 -10.367 -22.938  1.00 93.25           C  
ATOM   2185  N   THR A 287      -9.773  -9.320 -19.250  1.00 94.25           N  
ATOM   2186  CA  THR A 287      -9.477  -9.258 -17.812  1.00 94.25           C  
ATOM   2187  C   THR A 287      -8.328  -8.289 -17.547  1.00 94.25           C  
ATOM   2188  CB  THR A 287      -9.125 -10.648 -17.250  1.00 94.25           C  
ATOM   2189  O   THR A 287      -7.781  -8.258 -16.438  1.00 94.25           O  
ATOM   2190  CG2 THR A 287     -10.258 -11.641 -17.500  1.00 94.25           C  
ATOM   2191  OG1 THR A 287      -7.938 -11.133 -17.906  1.00 94.25           O  
ATOM   2192  N   ALA A 288      -7.844  -7.535 -18.516  1.00 97.06           N  
ATOM   2193  CA  ALA A 288      -6.691  -6.652 -18.359  1.00 97.06           C  
ATOM   2194  C   ALA A 288      -6.930  -5.625 -17.250  1.00 97.06           C  
ATOM   2195  CB  ALA A 288      -6.383  -5.945 -19.688  1.00 97.06           C  
ATOM   2196  O   ALA A 288      -8.008  -5.035 -17.172  1.00 97.06           O  
ATOM   2197  N   PHE A 289      -5.906  -5.484 -16.375  1.00 98.25           N  
ATOM   2198  CA  PHE A 289      -5.969  -4.496 -15.305  1.00 98.25           C  
ATOM   2199  C   PHE A 289      -5.410  -3.156 -15.766  1.00 98.25           C  
ATOM   2200  CB  PHE A 289      -5.199  -4.988 -14.078  1.00 98.25           C  
ATOM   2201  O   PHE A 289      -6.047  -2.117 -15.586  1.00 98.25           O  
ATOM   2202  CG  PHE A 289      -5.398  -4.137 -12.852  1.00 98.25           C  
ATOM   2203  CD1 PHE A 289      -4.484  -3.137 -12.531  1.00 98.25           C  
ATOM   2204  CD2 PHE A 289      -6.496  -4.332 -12.023  1.00 98.25           C  
ATOM   2205  CE1 PHE A 289      -4.668  -2.346 -11.398  1.00 98.25           C  
ATOM   2206  CE2 PHE A 289      -6.684  -3.543 -10.891  1.00 98.25           C  
ATOM   2207  CZ  PHE A 289      -5.770  -2.551 -10.578  1.00 98.25           C  
ATOM   2208  N   LEU A 290      -4.238  -3.092 -16.406  1.00 97.12           N  
ATOM   2209  CA  LEU A 290      -3.584  -1.901 -16.938  1.00 97.12           C  
ATOM   2210  C   LEU A 290      -3.119  -2.133 -18.375  1.00 97.12           C  
ATOM   2211  CB  LEU A 290      -2.395  -1.504 -16.062  1.00 97.12           C  
ATOM   2212  O   LEU A 290      -2.258  -2.977 -18.625  1.00 97.12           O  
ATOM   2213  CG  LEU A 290      -2.730  -0.876 -14.711  1.00 97.12           C  
ATOM   2214  CD1 LEU A 290      -1.461  -0.683 -13.883  1.00 97.12           C  
ATOM   2215  CD2 LEU A 290      -3.457   0.450 -14.898  1.00 97.12           C  
ATOM   2216  N   THR A 291      -3.641  -1.306 -19.297  1.00 97.19           N  
ATOM   2217  CA  THR A 291      -3.287  -1.507 -20.688  1.00 97.19           C  
ATOM   2218  C   THR A 291      -2.457  -0.338 -21.219  1.00 97.19           C  
ATOM   2219  CB  THR A 291      -4.543  -1.679 -21.562  1.00 97.19           C  
ATOM   2220  O   THR A 291      -2.012  -0.351 -22.359  1.00 97.19           O  
ATOM   2221  CG2 THR A 291      -5.297  -2.953 -21.203  1.00 97.19           C  
ATOM   2222  OG1 THR A 291      -5.410  -0.553 -21.375  1.00 97.19           O  
ATOM   2223  N   GLU A 292      -2.273   0.688 -20.406  1.00 97.38           N  
ATOM   2224  CA  GLU A 292      -1.500   1.877 -20.750  1.00 97.38           C  
ATOM   2225  C   GLU A 292      -0.601   2.303 -19.594  1.00 97.38           C  
ATOM   2226  CB  GLU A 292      -2.430   3.027 -21.141  1.00 97.38           C  
ATOM   2227  O   GLU A 292      -0.855   1.947 -18.438  1.00 97.38           O  
ATOM   2228  CG  GLU A 292      -3.318   2.717 -22.328  1.00 97.38           C  
ATOM   2229  CD  GLU A 292      -4.324   3.818 -22.641  1.00 97.38           C  
ATOM   2230  OE1 GLU A 292      -5.543   3.596 -22.438  1.00 97.38           O  
ATOM   2231  OE2 GLU A 292      -3.891   4.910 -23.062  1.00 97.38           O  
ATOM   2232  N   HIS A 293       0.367   3.074 -19.938  1.00 97.19           N  
ATOM   2233  CA  HIS A 293       1.211   3.670 -18.906  1.00 97.19           C  
ATOM   2234  C   HIS A 293       0.427   4.668 -18.062  1.00 97.19           C  
ATOM   2235  CB  HIS A 293       2.422   4.355 -19.531  1.00 97.19           C  
ATOM   2236  O   HIS A 293      -0.423   5.395 -18.578  1.00 97.19           O  
ATOM   2237  CG  HIS A 293       3.424   3.402 -20.109  1.00 97.19           C  
ATOM   2238  CD2 HIS A 293       3.670   3.031 -21.391  1.00 97.19           C  
ATOM   2239  ND1 HIS A 293       4.312   2.701 -19.328  1.00 97.19           N  
ATOM   2240  CE1 HIS A 293       5.066   1.939 -20.094  1.00 97.19           C  
ATOM   2241  NE2 HIS A 293       4.699   2.121 -21.359  1.00 97.19           N  
ATOM   2242  N   ALA A 294       0.769   4.688 -16.719  1.00 97.94           N  
ATOM   2243  CA  ALA A 294       0.068   5.523 -15.750  1.00 97.94           C  
ATOM   2244  C   ALA A 294       0.091   6.988 -16.172  1.00 97.94           C  
ATOM   2245  CB  ALA A 294       0.688   5.363 -14.367  1.00 97.94           C  
ATOM   2246  O   ALA A 294      -0.932   7.676 -16.109  1.00 97.94           O  
ATOM   2247  N   LYS A 295       1.235   7.414 -16.688  1.00 96.31           N  
ATOM   2248  CA  LYS A 295       1.370   8.812 -17.078  1.00 96.31           C  
ATOM   2249  C   LYS A 295       0.372   9.172 -18.172  1.00 96.31           C  
ATOM   2250  CB  LYS A 295       2.795   9.102 -17.547  1.00 96.31           C  
ATOM   2251  O   LYS A 295      -0.208  10.266 -18.156  1.00 96.31           O  
ATOM   2252  CG  LYS A 295       3.098  10.586 -17.734  1.00 96.31           C  
ATOM   2253  CD  LYS A 295       4.562  10.820 -18.078  1.00 96.31           C  
ATOM   2254  CE  LYS A 295       4.855  12.297 -18.312  1.00 96.31           C  
ATOM   2255  NZ  LYS A 295       6.293  12.531 -18.656  1.00 96.31           N  
ATOM   2256  N   ASP A 296       0.156   8.266 -19.094  1.00 97.88           N  
ATOM   2257  CA  ASP A 296      -0.761   8.500 -20.203  1.00 97.88           C  
ATOM   2258  C   ASP A 296      -2.213   8.484 -19.734  1.00 97.88           C  
ATOM   2259  CB  ASP A 296      -0.558   7.445 -21.297  1.00 97.88           C  
ATOM   2260  O   ASP A 296      -3.029   9.281 -20.203  1.00 97.88           O  
ATOM   2261  CG  ASP A 296       0.819   7.512 -21.938  1.00 97.88           C  
ATOM   2262  OD1 ASP A 296       1.405   8.609 -22.016  1.00 97.88           O  
ATOM   2263  OD2 ASP A 296       1.319   6.453 -22.375  1.00 97.88           O  
ATOM   2264  N   ILE A 297      -2.535   7.621 -18.781  1.00 98.38           N  
ATOM   2265  CA  ILE A 297      -3.889   7.547 -18.250  1.00 98.38           C  
ATOM   2266  C   ILE A 297      -4.223   8.844 -17.516  1.00 98.38           C  
ATOM   2267  CB  ILE A 297      -4.055   6.336 -17.297  1.00 98.38           C  
ATOM   2268  O   ILE A 297      -5.305   9.406 -17.688  1.00 98.38           O  
ATOM   2269  CG1 ILE A 297      -3.859   5.027 -18.078  1.00 98.38           C  
ATOM   2270  CG2 ILE A 297      -5.422   6.367 -16.609  1.00 98.38           C  
ATOM   2271  CD1 ILE A 297      -3.783   3.789 -17.188  1.00 98.38           C  
ATOM   2272  N   ILE A 298      -3.242   9.359 -16.734  1.00 98.25           N  
ATOM   2273  CA  ILE A 298      -3.432  10.586 -15.969  1.00 98.25           C  
ATOM   2274  C   ILE A 298      -3.623  11.766 -16.906  1.00 98.25           C  
ATOM   2275  CB  ILE A 298      -2.238  10.852 -15.016  1.00 98.25           C  
ATOM   2276  O   ILE A 298      -4.547  12.570 -16.734  1.00 98.25           O  
ATOM   2277  CG1 ILE A 298      -2.174   9.766 -13.930  1.00 98.25           C  
ATOM   2278  CG2 ILE A 298      -2.336  12.242 -14.398  1.00 98.25           C  
ATOM   2279  CD1 ILE A 298      -0.866   9.750 -13.148  1.00 98.25           C  
ATOM   2280  N   LYS A 299      -2.781  11.844 -17.938  1.00 97.50           N  
ATOM   2281  CA  LYS A 299      -2.846  12.922 -18.922  1.00 97.50           C  
ATOM   2282  C   LYS A 299      -4.188  12.930 -19.641  1.00 97.50           C  
ATOM   2283  CB  LYS A 299      -1.704  12.797 -19.938  1.00 97.50           C  
ATOM   2284  O   LYS A 299      -4.781  13.984 -19.859  1.00 97.50           O  
ATOM   2285  CG  LYS A 299      -1.611  13.969 -20.906  1.00 97.50           C  
ATOM   2286  CD  LYS A 299      -0.415  13.820 -21.828  1.00 97.50           C  
ATOM   2287  CE  LYS A 299      -0.348  14.969 -22.844  1.00 97.50           C  
ATOM   2288  NZ  LYS A 299       0.827  14.836 -23.750  1.00 97.50           N  
ATOM   2289  N   ALA A 300      -4.715  11.758 -19.969  1.00 97.94           N  
ATOM   2290  CA  ALA A 300      -5.961  11.633 -20.719  1.00 97.94           C  
ATOM   2291  C   ALA A 300      -7.168  11.906 -19.828  1.00 97.94           C  
ATOM   2292  CB  ALA A 300      -6.070  10.242 -21.328  1.00 97.94           C  
ATOM   2293  O   ALA A 300      -8.250  12.234 -20.312  1.00 97.94           O  
ATOM   2294  N   GLY A 301      -6.988  11.758 -18.516  1.00 97.94           N  
ATOM   2295  CA  GLY A 301      -8.062  11.984 -17.562  1.00 97.94           C  
ATOM   2296  C   GLY A 301      -9.086  10.859 -17.531  1.00 97.94           C  
ATOM   2297  O   GLY A 301     -10.211  11.047 -17.062  1.00 97.94           O  
ATOM   2298  N   ASN A 302      -8.766   9.633 -18.109  1.00 96.62           N  
ATOM   2299  CA  ASN A 302      -9.688   8.508 -18.172  1.00 96.62           C  
ATOM   2300  C   ASN A 302      -9.469   7.531 -17.016  1.00 96.62           C  
ATOM   2301  CB  ASN A 302      -9.539   7.781 -19.516  1.00 96.62           C  
ATOM   2302  O   ASN A 302      -9.078   6.383 -17.234  1.00 96.62           O  
ATOM   2303  CG  ASN A 302      -9.945   8.641 -20.688  1.00 96.62           C  
ATOM   2304  ND2 ASN A 302      -9.391   8.352 -21.859  1.00 96.62           N  
ATOM   2305  OD1 ASN A 302     -10.750   9.570 -20.547  1.00 96.62           O  
ATOM   2306  N   TYR A 303      -9.672   7.934 -15.797  1.00 98.38           N  
ATOM   2307  CA  TYR A 303      -9.500   7.094 -14.617  1.00 98.38           C  
ATOM   2308  C   TYR A 303     -10.602   7.363 -13.594  1.00 98.38           C  
ATOM   2309  CB  TYR A 303      -8.133   7.328 -13.977  1.00 98.38           C  
ATOM   2310  O   TYR A 303     -11.445   8.234 -13.797  1.00 98.38           O  
ATOM   2311  CG  TYR A 303      -7.863   8.773 -13.625  1.00 98.38           C  
ATOM   2312  CD1 TYR A 303      -7.129   9.594 -14.484  1.00 98.38           C  
ATOM   2313  CD2 TYR A 303      -8.344   9.320 -12.438  1.00 98.38           C  
ATOM   2314  CE1 TYR A 303      -6.883  10.922 -14.156  1.00 98.38           C  
ATOM   2315  CE2 TYR A 303      -8.102  10.648 -12.109  1.00 98.38           C  
ATOM   2316  OH  TYR A 303      -7.125  12.758 -12.648  1.00 98.38           O  
ATOM   2317  CZ  TYR A 303      -7.371  11.438 -12.977  1.00 98.38           C  
ATOM   2318  N   ASN A 304     -10.742   6.621 -12.562  1.00 98.50           N  
ATOM   2319  CA  ASN A 304     -11.688   6.809 -11.469  1.00 98.50           C  
ATOM   2320  C   ASN A 304     -11.375   8.070 -10.664  1.00 98.50           C  
ATOM   2321  CB  ASN A 304     -11.695   5.586 -10.547  1.00 98.50           C  
ATOM   2322  O   ASN A 304     -10.422   8.102  -9.891  1.00 98.50           O  
ATOM   2323  CG  ASN A 304     -11.938   4.293 -11.297  1.00 98.50           C  
ATOM   2324  ND2 ASN A 304     -10.891   3.496 -11.461  1.00 98.50           N  
ATOM   2325  OD1 ASN A 304     -13.062   4.008 -11.719  1.00 98.50           O  
ATOM   2326  N   LYS A 305     -12.172   9.203 -10.914  1.00 98.50           N  
ATOM   2327  CA  LYS A 305     -11.930  10.500 -10.281  1.00 98.50           C  
ATOM   2328  C   LYS A 305     -12.523  10.539  -8.867  1.00 98.50           C  
ATOM   2329  CB  LYS A 305     -12.516  11.625 -11.125  1.00 98.50           C  
ATOM   2330  O   LYS A 305     -13.727  10.703  -8.703  1.00 98.50           O  
ATOM   2331  CG  LYS A 305     -11.922  11.727 -12.523  1.00 98.50           C  
ATOM   2332  CD  LYS A 305     -12.461  12.938 -13.273  1.00 98.50           C  
ATOM   2333  CE  LYS A 305     -11.836  13.062 -14.656  1.00 98.50           C  
ATOM   2334  NZ  LYS A 305     -12.430  14.188 -15.438  1.00 98.50           N  
ATOM   2335  N   VAL A 306     -11.656  10.367  -7.828  1.00 98.75           N  
ATOM   2336  CA  VAL A 306     -12.047  10.359  -6.422  1.00 98.75           C  
ATOM   2337  C   VAL A 306     -11.109  11.258  -5.625  1.00 98.75           C  
ATOM   2338  CB  VAL A 306     -12.039   8.930  -5.836  1.00 98.75           C  
ATOM   2339  O   VAL A 306     -10.008  11.578  -6.078  1.00 98.75           O  
ATOM   2340  CG1 VAL A 306     -13.055   8.047  -6.559  1.00 98.75           C  
ATOM   2341  CG2 VAL A 306     -10.641   8.320  -5.926  1.00 98.75           C  
ATOM   2342  N   PRO A 307     -11.578  11.766  -4.445  1.00 98.75           N  
ATOM   2343  CA  PRO A 307     -10.625  12.469  -3.580  1.00 98.75           C  
ATOM   2344  C   PRO A 307      -9.430  11.602  -3.188  1.00 98.75           C  
ATOM   2345  CB  PRO A 307     -11.469  12.820  -2.352  1.00 98.75           C  
ATOM   2346  O   PRO A 307      -9.586  10.398  -2.959  1.00 98.75           O  
ATOM   2347  CG  PRO A 307     -12.883  12.773  -2.832  1.00 98.75           C  
ATOM   2348  CD  PRO A 307     -12.992  11.711  -3.883  1.00 98.75           C  
ATOM   2349  N   MET A 308      -8.211  12.312  -3.096  1.00 98.81           N  
ATOM   2350  CA  MET A 308      -6.992  11.555  -2.830  1.00 98.81           C  
ATOM   2351  C   MET A 308      -6.137  12.258  -1.777  1.00 98.81           C  
ATOM   2352  CB  MET A 308      -6.188  11.367  -4.117  1.00 98.81           C  
ATOM   2353  O   MET A 308      -6.133  13.484  -1.688  1.00 98.81           O  
ATOM   2354  CG  MET A 308      -6.891  10.516  -5.160  1.00 98.81           C  
ATOM   2355  SD  MET A 308      -5.918  10.352  -6.707  1.00 98.81           S  
ATOM   2356  CE  MET A 308      -6.277  11.953  -7.484  1.00 98.81           C  
ATOM   2357  N   ILE A 309      -5.441  11.391  -0.959  1.00 98.88           N  
ATOM   2358  CA  ILE A 309      -4.336  11.844  -0.121  1.00 98.88           C  
ATOM   2359  C   ILE A 309      -3.037  11.188  -0.589  1.00 98.88           C  
ATOM   2360  CB  ILE A 309      -4.590  11.523   1.369  1.00 98.88           C  
ATOM   2361  O   ILE A 309      -2.973   9.969  -0.761  1.00 98.88           O  
ATOM   2362  CG1 ILE A 309      -5.789  12.320   1.891  1.00 98.88           C  
ATOM   2363  CG2 ILE A 309      -3.336  11.805   2.203  1.00 98.88           C  
ATOM   2364  CD1 ILE A 309      -6.191  11.977   3.316  1.00 98.88           C  
ATOM   2365  N   PHE A 310      -2.062  12.047  -0.897  1.00 98.88           N  
ATOM   2366  CA  PHE A 310      -0.686  11.586  -1.033  1.00 98.88           C  
ATOM   2367  C   PHE A 310       0.130  11.945   0.203  1.00 98.88           C  
ATOM   2368  CB  PHE A 310      -0.036  12.188  -2.283  1.00 98.88           C  
ATOM   2369  O   PHE A 310       0.031  13.062   0.717  1.00 98.88           O  
ATOM   2370  CG  PHE A 310      -0.562  11.617  -3.574  1.00 98.88           C  
ATOM   2371  CD1 PHE A 310       0.114  10.594  -4.227  1.00 98.88           C  
ATOM   2372  CD2 PHE A 310      -1.734  12.109  -4.133  1.00 98.88           C  
ATOM   2373  CE1 PHE A 310      -0.372  10.070  -5.422  1.00 98.88           C  
ATOM   2374  CE2 PHE A 310      -2.225  11.586  -5.328  1.00 98.88           C  
ATOM   2375  CZ  PHE A 310      -1.542  10.570  -5.969  1.00 98.88           C  
ATOM   2376  N   SER A 311       0.860  10.938   0.737  1.00 98.69           N  
ATOM   2377  CA  SER A 311       1.756  11.234   1.851  1.00 98.69           C  
ATOM   2378  C   SER A 311       3.137  10.625   1.623  1.00 98.69           C  
ATOM   2379  CB  SER A 311       1.170  10.703   3.162  1.00 98.69           C  
ATOM   2380  O   SER A 311       3.291   9.703   0.816  1.00 98.69           O  
ATOM   2381  OG  SER A 311       1.239   9.289   3.215  1.00 98.69           O  
ATOM   2382  N   TYR A 312       4.098  11.273   2.268  1.00 98.75           N  
ATOM   2383  CA  TYR A 312       5.461  10.758   2.268  1.00 98.75           C  
ATOM   2384  C   TYR A 312       6.180  11.117   3.564  1.00 98.75           C  
ATOM   2385  CB  TYR A 312       6.246  11.305   1.070  1.00 98.75           C  
ATOM   2386  O   TYR A 312       5.758  12.016   4.285  1.00 98.75           O  
ATOM   2387  CG  TYR A 312       6.523  12.781   1.153  1.00 98.75           C  
ATOM   2388  CD1 TYR A 312       5.582  13.719   0.727  1.00 98.75           C  
ATOM   2389  CD2 TYR A 312       7.734  13.258   1.657  1.00 98.75           C  
ATOM   2390  CE1 TYR A 312       5.836  15.086   0.800  1.00 98.75           C  
ATOM   2391  CE2 TYR A 312       7.996  14.617   1.734  1.00 98.75           C  
ATOM   2392  OH  TYR A 312       7.301  16.875   1.379  1.00 98.75           O  
ATOM   2393  CZ  TYR A 312       7.043  15.523   1.305  1.00 98.75           C  
ATOM   2394  N   ASN A 313       7.207  10.305   3.889  1.00 98.62           N  
ATOM   2395  CA  ASN A 313       8.039  10.594   5.055  1.00 98.62           C  
ATOM   2396  C   ASN A 313       9.219  11.484   4.695  1.00 98.62           C  
ATOM   2397  CB  ASN A 313       8.531   9.297   5.695  1.00 98.62           C  
ATOM   2398  O   ASN A 313       9.688  11.477   3.557  1.00 98.62           O  
ATOM   2399  CG  ASN A 313       7.395   8.414   6.188  1.00 98.62           C  
ATOM   2400  ND2 ASN A 313       7.684   7.141   6.406  1.00 98.62           N  
ATOM   2401  OD1 ASN A 313       6.266   8.883   6.367  1.00 98.62           O  
ATOM   2402  N   ASP A 314       9.734  12.281   5.617  1.00 97.31           N  
ATOM   2403  CA  ASP A 314      10.742  13.289   5.305  1.00 97.31           C  
ATOM   2404  C   ASP A 314      12.102  12.641   5.047  1.00 97.31           C  
ATOM   2405  CB  ASP A 314      10.852  14.305   6.441  1.00 97.31           C  
ATOM   2406  O   ASP A 314      12.992  13.273   4.473  1.00 97.31           O  
ATOM   2407  CG  ASP A 314      11.312  13.688   7.750  1.00 97.31           C  
ATOM   2408  OD1 ASP A 314      11.055  12.492   7.984  1.00 97.31           O  
ATOM   2409  OD2 ASP A 314      11.945  14.414   8.555  1.00 97.31           O  
ATOM   2410  N   ALA A 315      12.289  11.320   5.441  1.00 96.56           N  
ATOM   2411  CA  ALA A 315      13.547  10.609   5.219  1.00 96.56           C  
ATOM   2412  C   ALA A 315      13.297   9.211   4.676  1.00 96.56           C  
ATOM   2413  CB  ALA A 315      14.359  10.539   6.512  1.00 96.56           C  
ATOM   2414  O   ALA A 315      13.766   8.219   5.246  1.00 96.56           O  
ATOM   2415  N   GLU A 316      12.555   9.086   3.494  1.00 96.88           N  
ATOM   2416  CA  GLU A 316      12.180   7.840   2.832  1.00 96.88           C  
ATOM   2417  C   GLU A 316      13.391   6.953   2.586  1.00 96.88           C  
ATOM   2418  CB  GLU A 316      11.461   8.133   1.508  1.00 96.88           C  
ATOM   2419  O   GLU A 316      13.305   5.727   2.707  1.00 96.88           O  
ATOM   2420  CG  GLU A 316      10.164   8.906   1.668  1.00 96.88           C  
ATOM   2421  CD  GLU A 316       8.992   8.031   2.094  1.00 96.88           C  
ATOM   2422  OE1 GLU A 316       7.855   8.547   2.188  1.00 96.88           O  
ATOM   2423  OE2 GLU A 316       9.219   6.828   2.336  1.00 96.88           O  
ATOM   2424  N   GLY A 317      14.484   7.566   2.277  1.00 94.44           N  
ATOM   2425  CA  GLY A 317      15.680   6.887   1.809  1.00 94.44           C  
ATOM   2426  C   GLY A 317      16.438   6.188   2.918  1.00 94.44           C  
ATOM   2427  O   GLY A 317      17.391   5.434   2.654  1.00 94.44           O  
ATOM   2428  N   LEU A 318      16.016   6.465   4.168  1.00 94.12           N  
ATOM   2429  CA  LEU A 318      16.641   5.688   5.234  1.00 94.12           C  
ATOM   2430  C   LEU A 318      16.297   4.203   5.090  1.00 94.12           C  
ATOM   2431  CB  LEU A 318      16.172   6.191   6.605  1.00 94.12           C  
ATOM   2432  O   LEU A 318      16.859   3.365   5.797  1.00 94.12           O  
ATOM   2433  CG  LEU A 318      16.703   7.559   7.035  1.00 94.12           C  
ATOM   2434  CD1 LEU A 318      16.109   7.961   8.383  1.00 94.12           C  
ATOM   2435  CD2 LEU A 318      18.234   7.547   7.102  1.00 94.12           C  
ATOM   2436  N   LEU A 319      15.438   3.963   4.094  1.00 92.88           N  
ATOM   2437  CA  LEU A 319      15.102   2.611   3.654  1.00 92.88           C  
ATOM   2438  C   LEU A 319      16.359   1.827   3.299  1.00 92.88           C  
ATOM   2439  CB  LEU A 319      14.156   2.654   2.451  1.00 92.88           C  
ATOM   2440  O   LEU A 319      16.391   0.600   3.410  1.00 92.88           O  
ATOM   2441  CG  LEU A 319      13.797   1.309   1.824  1.00 92.88           C  
ATOM   2442  CD1 LEU A 319      12.992   0.462   2.811  1.00 92.88           C  
ATOM   2443  CD2 LEU A 319      13.016   1.514   0.531  1.00 92.88           C  
ATOM   2444  N   GLN A 320      17.359   2.387   2.943  1.00 90.00           N  
ATOM   2445  CA  GLN A 320      18.625   1.766   2.547  1.00 90.00           C  
ATOM   2446  C   GLN A 320      19.188   0.918   3.680  1.00 90.00           C  
ATOM   2447  CB  GLN A 320      19.625   2.828   2.121  1.00 90.00           C  
ATOM   2448  O   GLN A 320      19.891  -0.070   3.432  1.00 90.00           O  
ATOM   2449  CG  GLN A 320      20.047   3.773   3.242  1.00 90.00           C  
ATOM   2450  CD  GLN A 320      20.969   4.879   2.770  1.00 90.00           C  
ATOM   2451  NE2 GLN A 320      21.109   5.922   3.584  1.00 90.00           N  
ATOM   2452  OE1 GLN A 320      21.547   4.801   1.682  1.00 90.00           O  
ATOM   2453  N   HIS A 321      18.984   1.324   4.961  1.00 90.69           N  
ATOM   2454  CA  HIS A 321      19.438   0.518   6.090  1.00 90.69           C  
ATOM   2455  C   HIS A 321      18.781  -0.859   6.082  1.00 90.69           C  
ATOM   2456  CB  HIS A 321      19.141   1.230   7.410  1.00 90.69           C  
ATOM   2457  O   HIS A 321      19.422  -1.862   6.387  1.00 90.69           O  
ATOM   2458  CG  HIS A 321      20.016   2.422   7.652  1.00 90.69           C  
ATOM   2459  CD2 HIS A 321      19.781   3.744   7.461  1.00 90.69           C  
ATOM   2460  ND1 HIS A 321      21.297   2.318   8.156  1.00 90.69           N  
ATOM   2461  CE1 HIS A 321      21.812   3.529   8.258  1.00 90.69           C  
ATOM   2462  NE2 HIS A 321      20.922   4.410   7.848  1.00 90.69           N  
ATOM   2463  N   TYR A 322      17.578  -0.857   5.723  1.00 88.69           N  
ATOM   2464  CA  TYR A 322      16.844  -2.117   5.609  1.00 88.69           C  
ATOM   2465  C   TYR A 322      17.406  -2.965   4.469  1.00 88.69           C  
ATOM   2466  CB  TYR A 322      15.352  -1.861   5.391  1.00 88.69           C  
ATOM   2467  O   TYR A 322      17.641  -4.160   4.637  1.00 88.69           O  
ATOM   2468  CG  TYR A 322      14.539  -3.121   5.199  1.00 88.69           C  
ATOM   2469  CD1 TYR A 322      14.062  -3.477   3.939  1.00 88.69           C  
ATOM   2470  CD2 TYR A 322      14.250  -3.955   6.273  1.00 88.69           C  
ATOM   2471  CE1 TYR A 322      13.312  -4.633   3.756  1.00 88.69           C  
ATOM   2472  CE2 TYR A 322      13.508  -5.117   6.102  1.00 88.69           C  
ATOM   2473  OH  TYR A 322      12.305  -6.594   4.664  1.00 88.69           O  
ATOM   2474  CZ  TYR A 322      13.039  -5.445   4.840  1.00 88.69           C  
ATOM   2475  N   LEU A 323      17.547  -2.336   3.332  1.00 87.75           N  
ATOM   2476  CA  LEU A 323      18.094  -3.045   2.176  1.00 87.75           C  
ATOM   2477  C   LEU A 323      19.453  -3.641   2.488  1.00 87.75           C  
ATOM   2478  CB  LEU A 323      18.188  -2.105   0.971  1.00 87.75           C  
ATOM   2479  O   LEU A 323      19.750  -4.777   2.105  1.00 87.75           O  
ATOM   2480  CG  LEU A 323      16.875  -1.550   0.430  1.00 87.75           C  
ATOM   2481  CD1 LEU A 323      17.141  -0.539  -0.680  1.00 87.75           C  
ATOM   2482  CD2 LEU A 323      15.984  -2.680  -0.072  1.00 87.75           C  
ATOM   2483  N   ALA A 324      20.266  -2.938   3.191  1.00 88.19           N  
ATOM   2484  CA  ALA A 324      21.578  -3.430   3.609  1.00 88.19           C  
ATOM   2485  C   ALA A 324      21.438  -4.609   4.566  1.00 88.19           C  
ATOM   2486  CB  ALA A 324      22.375  -2.309   4.262  1.00 88.19           C  
ATOM   2487  O   ALA A 324      22.172  -5.598   4.453  1.00 88.19           O  
ATOM   2488  N   ALA A 325      20.484  -4.559   5.469  1.00 87.19           N  
ATOM   2489  CA  ALA A 325      20.234  -5.629   6.430  1.00 87.19           C  
ATOM   2490  C   ALA A 325      19.797  -6.910   5.727  1.00 87.19           C  
ATOM   2491  CB  ALA A 325      19.188  -5.199   7.449  1.00 87.19           C  
ATOM   2492  O   ALA A 325      20.266  -8.000   6.062  1.00 87.19           O  
ATOM   2493  N   LEU A 326      18.953  -6.770   4.707  1.00 82.12           N  
ATOM   2494  CA  LEU A 326      18.469  -7.930   3.973  1.00 82.12           C  
ATOM   2495  C   LEU A 326      19.594  -8.609   3.205  1.00 82.12           C  
ATOM   2496  CB  LEU A 326      17.344  -7.516   3.004  1.00 82.12           C  
ATOM   2497  O   LEU A 326      19.594  -9.828   3.043  1.00 82.12           O  
ATOM   2498  CG  LEU A 326      15.992  -7.199   3.631  1.00 82.12           C  
ATOM   2499  CD1 LEU A 326      14.977  -6.840   2.547  1.00 82.12           C  
ATOM   2500  CD2 LEU A 326      15.492  -8.375   4.461  1.00 82.12           C  
ATOM   2501  N   GLN A 327      20.547  -7.793   2.730  1.00 80.62           N  
ATOM   2502  CA  GLN A 327      21.656  -8.312   1.936  1.00 80.62           C  
ATOM   2503  C   GLN A 327      22.859  -8.648   2.816  1.00 80.62           C  
ATOM   2504  CB  GLN A 327      22.062  -7.312   0.855  1.00 80.62           C  
ATOM   2505  O   GLN A 327      23.906  -9.039   2.314  1.00 80.62           O  
ATOM   2506  CG  GLN A 327      20.984  -7.062  -0.188  1.00 80.62           C  
ATOM   2507  CD  GLN A 327      21.406  -6.066  -1.249  1.00 80.62           C  
ATOM   2508  NE2 GLN A 327      20.469  -5.645  -2.084  1.00 80.62           N  
ATOM   2509  OE1 GLN A 327      22.578  -5.676  -1.317  1.00 80.62           O  
ATOM   2510  N   GLN A 328      22.656  -8.445   4.059  1.00 83.12           N  
ATOM   2511  CA  GLN A 328      23.719  -8.711   5.031  1.00 83.12           C  
ATOM   2512  C   GLN A 328      25.000  -7.973   4.664  1.00 83.12           C  
ATOM   2513  CB  GLN A 328      23.984 -10.211   5.133  1.00 83.12           C  
ATOM   2514  O   GLN A 328      26.078  -8.555   4.684  1.00 83.12           O  
ATOM   2515  CG  GLN A 328      22.781 -11.023   5.617  1.00 83.12           C  
ATOM   2516  CD  GLN A 328      23.094 -12.500   5.754  1.00 83.12           C  
ATOM   2517  NE2 GLN A 328      22.047 -13.320   5.785  1.00 83.12           N  
ATOM   2518  OE1 GLN A 328      24.266 -12.898   5.832  1.00 83.12           O  
ATOM   2519  N   ILE A 329      24.781  -6.805   4.207  1.00 84.94           N  
ATOM   2520  CA  ILE A 329      25.938  -5.938   3.945  1.00 84.94           C  
ATOM   2521  C   ILE A 329      25.875  -4.715   4.855  1.00 84.94           C  
ATOM   2522  CB  ILE A 329      25.984  -5.500   2.463  1.00 84.94           C  
ATOM   2523  O   ILE A 329      24.828  -4.426   5.449  1.00 84.94           O  
ATOM   2524  CG1 ILE A 329      24.688  -4.773   2.080  1.00 84.94           C  
ATOM   2525  CG2 ILE A 329      26.219  -6.707   1.552  1.00 84.94           C  
ATOM   2526  CD1 ILE A 329      24.688  -4.195   0.670  1.00 84.94           C  
ATOM   2527  N   GLU A 330      27.016  -4.008   4.988  1.00 83.75           N  
ATOM   2528  CA  GLU A 330      27.109  -2.889   5.926  1.00 83.75           C  
ATOM   2529  C   GLU A 330      26.328  -1.677   5.414  1.00 83.75           C  
ATOM   2530  CB  GLU A 330      28.562  -2.514   6.176  1.00 83.75           C  
ATOM   2531  O   GLU A 330      25.594  -1.036   6.168  1.00 83.75           O  
ATOM   2532  CG  GLU A 330      28.766  -1.542   7.332  1.00 83.75           C  
ATOM   2533  CD  GLU A 330      30.219  -1.253   7.633  1.00 83.75           C  
ATOM   2534  OE1 GLU A 330      30.500  -0.449   8.547  1.00 83.75           O  
ATOM   2535  OE2 GLU A 330      31.094  -1.834   6.945  1.00 83.75           O  
ATOM   2536  N   ASN A 331      26.547  -1.342   4.160  1.00 80.19           N  
ATOM   2537  CA  ASN A 331      25.906  -0.190   3.541  1.00 80.19           C  
ATOM   2538  C   ASN A 331      25.375  -0.527   2.152  1.00 80.19           C  
ATOM   2539  CB  ASN A 331      26.875   0.993   3.469  1.00 80.19           C  
ATOM   2540  O   ASN A 331      26.031  -1.229   1.383  1.00 80.19           O  
ATOM   2541  CG  ASN A 331      27.312   1.474   4.836  1.00 80.19           C  
ATOM   2542  ND2 ASN A 331      28.625   1.534   5.051  1.00 80.19           N  
ATOM   2543  OD1 ASN A 331      26.484   1.787   5.695  1.00 80.19           O  
ATOM   2544  N   TYR A 332      24.156  -0.099   1.968  1.00 80.56           N  
ATOM   2545  CA  TYR A 332      23.594  -0.220   0.625  1.00 80.56           C  
ATOM   2546  C   TYR A 332      24.266   0.762  -0.332  1.00 80.56           C  
ATOM   2547  CB  TYR A 332      22.078   0.015   0.647  1.00 80.56           C  
ATOM   2548  O   TYR A 332      24.219   1.975  -0.114  1.00 80.56           O  
ATOM   2549  CG  TYR A 332      21.406  -0.290  -0.665  1.00 80.56           C  
ATOM   2550  CD1 TYR A 332      21.031   0.732  -1.536  1.00 80.56           C  
ATOM   2551  CD2 TYR A 332      21.125  -1.602  -1.036  1.00 80.56           C  
ATOM   2552  CE1 TYR A 332      20.406   0.456  -2.746  1.00 80.56           C  
ATOM   2553  CE2 TYR A 332      20.500  -1.890  -2.242  1.00 80.56           C  
ATOM   2554  OH  TYR A 332      19.516  -1.136  -4.285  1.00 80.56           O  
ATOM   2555  CZ  TYR A 332      20.141  -0.856  -3.090  1.00 80.56           C  
ATOM   2556  N   PRO A 333      25.016   0.204  -1.350  1.00 76.12           N  
ATOM   2557  CA  PRO A 333      25.797   1.085  -2.225  1.00 76.12           C  
ATOM   2558  C   PRO A 333      24.906   1.975  -3.100  1.00 76.12           C  
ATOM   2559  CB  PRO A 333      26.594   0.106  -3.078  1.00 76.12           C  
ATOM   2560  O   PRO A 333      24.062   1.472  -3.842  1.00 76.12           O  
ATOM   2561  CG  PRO A 333      25.766  -1.136  -3.129  1.00 76.12           C  
ATOM   2562  CD  PRO A 333      24.984  -1.236  -1.851  1.00 76.12           C  
ATOM   2563  N   LEU A 334      24.812   3.330  -2.756  1.00 77.50           N  
ATOM   2564  CA  LEU A 334      24.125   4.254  -3.646  1.00 77.50           C  
ATOM   2565  C   LEU A 334      25.109   5.094  -4.441  1.00 77.50           C  
ATOM   2566  CB  LEU A 334      23.188   5.168  -2.848  1.00 77.50           C  
ATOM   2567  O   LEU A 334      25.953   5.789  -3.861  1.00 77.50           O  
ATOM   2568  CG  LEU A 334      21.938   4.512  -2.266  1.00 77.50           C  
ATOM   2569  CD1 LEU A 334      21.344   5.383  -1.157  1.00 77.50           C  
ATOM   2570  CD2 LEU A 334      20.906   4.266  -3.359  1.00 77.50           C  
ATOM   2571  N   ASN A 335      25.141   4.812  -5.777  1.00 81.19           N  
ATOM   2572  CA  ASN A 335      25.969   5.590  -6.695  1.00 81.19           C  
ATOM   2573  C   ASN A 335      25.125   6.578  -7.500  1.00 81.19           C  
ATOM   2574  CB  ASN A 335      26.734   4.664  -7.637  1.00 81.19           C  
ATOM   2575  O   ASN A 335      24.047   6.234  -7.980  1.00 81.19           O  
ATOM   2576  CG  ASN A 335      27.844   5.383  -8.383  1.00 81.19           C  
ATOM   2577  ND2 ASN A 335      28.891   4.641  -8.766  1.00 81.19           N  
ATOM   2578  OD1 ASN A 335      27.781   6.594  -8.609  1.00 81.19           O  
ATOM   2579  N   LEU A 336      25.625   7.805  -7.539  1.00 86.00           N  
ATOM   2580  CA  LEU A 336      24.906   8.820  -8.297  1.00 86.00           C  
ATOM   2581  C   LEU A 336      24.641   8.344  -9.719  1.00 86.00           C  
ATOM   2582  CB  LEU A 336      25.688  10.133  -8.320  1.00 86.00           C  
ATOM   2583  O   LEU A 336      23.641   8.727 -10.328  1.00 86.00           O  
ATOM   2584  CG  LEU A 336      25.781  10.898  -7.000  1.00 86.00           C  
ATOM   2585  CD1 LEU A 336      26.672  12.133  -7.160  1.00 86.00           C  
ATOM   2586  CD2 LEU A 336      24.391  11.281  -6.512  1.00 86.00           C  
ATOM   2587  N   GLU A 337      25.469   7.434 -10.156  1.00 84.88           N  
ATOM   2588  CA  GLU A 337      25.328   6.898 -11.508  1.00 84.88           C  
ATOM   2589  C   GLU A 337      24.047   6.070 -11.633  1.00 84.88           C  
ATOM   2590  CB  GLU A 337      26.547   6.051 -11.891  1.00 84.88           C  
ATOM   2591  O   GLU A 337      23.516   5.902 -12.734  1.00 84.88           O  
ATOM   2592  CG  GLU A 337      27.797   6.863 -12.156  1.00 84.88           C  
ATOM   2593  CD  GLU A 337      27.781   7.562 -13.508  1.00 84.88           C  
ATOM   2594  OE1 GLU A 337      28.719   8.336 -13.805  1.00 84.88           O  
ATOM   2595  OE2 GLU A 337      26.828   7.332 -14.281  1.00 84.88           O  
ATOM   2596  N   ASP A 338      23.688   5.602 -10.484  1.00 79.56           N  
ATOM   2597  CA  ASP A 338      22.500   4.762 -10.469  1.00 79.56           C  
ATOM   2598  C   ASP A 338      21.234   5.598 -10.680  1.00 79.56           C  
ATOM   2599  CB  ASP A 338      22.406   3.994  -9.148  1.00 79.56           C  
ATOM   2600  O   ASP A 338      20.156   5.055 -10.938  1.00 79.56           O  
ATOM   2601  CG  ASP A 338      23.469   2.916  -9.016  1.00 79.56           C  
ATOM   2602  OD1 ASP A 338      24.016   2.475 -10.047  1.00 79.56           O  
ATOM   2603  OD2 ASP A 338      23.750   2.500  -7.867  1.00 79.56           O  
ATOM   2604  N   ALA A 339      21.375   6.887 -10.648  1.00 83.25           N  
ATOM   2605  CA  ALA A 339      20.250   7.785 -10.836  1.00 83.25           C  
ATOM   2606  C   ALA A 339      19.922   7.961 -12.320  1.00 83.25           C  
ATOM   2607  CB  ALA A 339      20.516   9.141 -10.188  1.00 83.25           C  
ATOM   2608  O   ALA A 339      18.844   8.461 -12.672  1.00 83.25           O  
ATOM   2609  N   ILE A 340      20.844   7.605 -13.156  1.00 83.62           N  
ATOM   2610  CA  ILE A 340      20.656   7.742 -14.602  1.00 83.62           C  
ATOM   2611  C   ILE A 340      20.109   6.434 -15.180  1.00 83.62           C  
ATOM   2612  CB  ILE A 340      21.969   8.141 -15.305  1.00 83.62           C  
ATOM   2613  O   ILE A 340      20.812   5.414 -15.164  1.00 83.62           O  
ATOM   2614  CG1 ILE A 340      22.531   9.430 -14.703  1.00 83.62           C  
ATOM   2615  CG2 ILE A 340      21.750   8.289 -16.812  1.00 83.62           C  
ATOM   2616  CD1 ILE A 340      23.922   9.805 -15.211  1.00 83.62           C  
ATOM   2617  N   PRO A 341      18.875   6.434 -15.680  1.00 80.31           N  
ATOM   2618  CA  PRO A 341      18.297   5.207 -16.250  1.00 80.31           C  
ATOM   2619  C   PRO A 341      19.141   4.641 -17.391  1.00 80.31           C  
ATOM   2620  CB  PRO A 341      16.938   5.656 -16.750  1.00 80.31           C  
ATOM   2621  O   PRO A 341      19.734   5.398 -18.156  1.00 80.31           O  
ATOM   2622  CG  PRO A 341      16.609   6.875 -15.953  1.00 80.31           C  
ATOM   2623  CD  PRO A 341      17.875   7.605 -15.656  1.00 80.31           C  
ATOM   2624  N   SER A 342      19.281   3.303 -17.484  1.00 76.44           N  
ATOM   2625  CA  SER A 342      20.125   2.635 -18.469  1.00 76.44           C  
ATOM   2626  C   SER A 342      19.609   2.881 -19.891  1.00 76.44           C  
ATOM   2627  CB  SER A 342      20.188   1.131 -18.188  1.00 76.44           C  
ATOM   2628  O   SER A 342      20.375   2.781 -20.844  1.00 76.44           O  
ATOM   2629  OG  SER A 342      18.875   0.569 -18.188  1.00 76.44           O  
ATOM   2630  N   ASP A 343      18.297   3.207 -20.016  1.00 73.38           N  
ATOM   2631  CA  ASP A 343      17.719   3.363 -21.344  1.00 73.38           C  
ATOM   2632  C   ASP A 343      17.922   4.781 -21.875  1.00 73.38           C  
ATOM   2633  CB  ASP A 343      16.234   3.018 -21.328  1.00 73.38           C  
ATOM   2634  O   ASP A 343      17.469   5.113 -22.969  1.00 73.38           O  
ATOM   2635  CG  ASP A 343      15.453   3.787 -20.281  1.00 73.38           C  
ATOM   2636  OD1 ASP A 343      16.062   4.266 -19.297  1.00 73.38           O  
ATOM   2637  OD2 ASP A 343      14.219   3.914 -20.422  1.00 73.38           O  
ATOM   2638  N   ILE A 344      18.516   5.582 -21.031  1.00 79.69           N  
ATOM   2639  CA  ILE A 344      18.844   6.941 -21.453  1.00 79.69           C  
ATOM   2640  C   ILE A 344      20.250   6.969 -22.047  1.00 79.69           C  
ATOM   2641  CB  ILE A 344      18.750   7.926 -20.266  1.00 79.69           C  
ATOM   2642  O   ILE A 344      21.203   6.492 -21.438  1.00 79.69           O  
ATOM   2643  CG1 ILE A 344      17.328   7.949 -19.703  1.00 79.69           C  
ATOM   2644  CG2 ILE A 344      19.188   9.328 -20.688  1.00 79.69           C  
ATOM   2645  CD1 ILE A 344      16.281   8.461 -20.672  1.00 79.69           C  
ATOM   2646  N   SER A 345      20.375   7.402 -23.375  1.00 80.31           N  
ATOM   2647  CA  SER A 345      21.672   7.520 -24.031  1.00 80.31           C  
ATOM   2648  C   SER A 345      22.250   8.922 -23.875  1.00 80.31           C  
ATOM   2649  CB  SER A 345      21.547   7.172 -25.516  1.00 80.31           C  
ATOM   2650  O   SER A 345      21.844   9.844 -24.578  1.00 80.31           O  
ATOM   2651  OG  SER A 345      21.156   5.820 -25.688  1.00 80.31           O  
ATOM   2652  N   LEU A 346      23.078   9.055 -22.812  1.00 82.38           N  
ATOM   2653  CA  LEU A 346      23.703  10.352 -22.594  1.00 82.38           C  
ATOM   2654  C   LEU A 346      25.141  10.359 -23.125  1.00 82.38           C  
ATOM   2655  CB  LEU A 346      23.688  10.703 -21.109  1.00 82.38           C  
ATOM   2656  O   LEU A 346      25.891   9.406 -22.891  1.00 82.38           O  
ATOM   2657  CG  LEU A 346      22.312  10.906 -20.469  1.00 82.38           C  
ATOM   2658  CD1 LEU A 346      22.453  11.102 -18.969  1.00 82.38           C  
ATOM   2659  CD2 LEU A 346      21.594  12.086 -21.109  1.00 82.38           C  
ATOM   2660  N   GLY A 347      25.500  11.211 -24.078  1.00 84.75           N  
ATOM   2661  CA  GLY A 347      26.906  11.414 -24.391  1.00 84.75           C  
ATOM   2662  C   GLY A 347      27.766  11.680 -23.172  1.00 84.75           C  
ATOM   2663  O   GLY A 347      27.234  11.938 -22.078  1.00 84.75           O  
ATOM   2664  N   ASN A 348      29.141  11.539 -23.219  1.00 88.44           N  
ATOM   2665  CA  ASN A 348      30.078  11.695 -22.109  1.00 88.44           C  
ATOM   2666  C   ASN A 348      29.938  13.062 -21.453  1.00 88.44           C  
ATOM   2667  CB  ASN A 348      31.516  11.484 -22.594  1.00 88.44           C  
ATOM   2668  O   ASN A 348      29.969  13.164 -20.219  1.00 88.44           O  
ATOM   2669  CG  ASN A 348      31.828  10.023 -22.875  1.00 88.44           C  
ATOM   2670  ND2 ASN A 348      32.875   9.781 -23.656  1.00 88.44           N  
ATOM   2671  OD1 ASN A 348      31.125   9.125 -22.406  1.00 88.44           O  
ATOM   2672  N   GLU A 349      29.828  14.156 -22.266  1.00 88.50           N  
ATOM   2673  CA  GLU A 349      29.734  15.508 -21.734  1.00 88.50           C  
ATOM   2674  C   GLU A 349      28.453  15.695 -20.938  1.00 88.50           C  
ATOM   2675  CB  GLU A 349      29.797  16.531 -22.875  1.00 88.50           C  
ATOM   2676  O   GLU A 349      28.484  16.219 -19.812  1.00 88.50           O  
ATOM   2677  CG  GLU A 349      29.922  17.969 -22.391  1.00 88.50           C  
ATOM   2678  CD  GLU A 349      30.016  18.984 -23.516  1.00 88.50           C  
ATOM   2679  OE1 GLU A 349      30.031  20.203 -23.250  1.00 88.50           O  
ATOM   2680  OE2 GLU A 349      30.078  18.547 -24.688  1.00 88.50           O  
ATOM   2681  N   GLU A 350      27.391  15.281 -21.391  1.00 88.19           N  
ATOM   2682  CA  GLU A 350      26.109  15.398 -20.719  1.00 88.19           C  
ATOM   2683  C   GLU A 350      26.062  14.555 -19.453  1.00 88.19           C  
ATOM   2684  CB  GLU A 350      24.969  14.992 -21.672  1.00 88.19           C  
ATOM   2685  O   GLU A 350      25.500  14.977 -18.438  1.00 88.19           O  
ATOM   2686  CG  GLU A 350      24.688  16.000 -22.766  1.00 88.19           C  
ATOM   2687  CD  GLU A 350      23.625  15.547 -23.750  1.00 88.19           C  
ATOM   2688  OE1 GLU A 350      23.188  16.359 -24.594  1.00 88.19           O  
ATOM   2689  OE2 GLU A 350      23.203  14.367 -23.656  1.00 88.19           O  
ATOM   2690  N   ARG A 351      26.547  13.352 -19.719  1.00 89.00           N  
ATOM   2691  CA  ARG A 351      26.656  12.469 -18.562  1.00 89.00           C  
ATOM   2692  C   ARG A 351      27.453  13.117 -17.453  1.00 89.00           C  
ATOM   2693  CB  ARG A 351      27.297  11.133 -18.969  1.00 89.00           C  
ATOM   2694  O   ARG A 351      27.031  13.094 -16.281  1.00 89.00           O  
ATOM   2695  CG  ARG A 351      27.266  10.086 -17.875  1.00 89.00           C  
ATOM   2696  CD  ARG A 351      27.797   8.742 -18.359  1.00 89.00           C  
ATOM   2697  NE  ARG A 351      26.891   7.648 -18.047  1.00 89.00           N  
ATOM   2698  NH1 ARG A 351      26.594   6.984 -20.234  1.00 89.00           N  
ATOM   2699  NH2 ARG A 351      25.531   5.875 -18.547  1.00 89.00           N  
ATOM   2700  CZ  ARG A 351      26.344   6.840 -18.938  1.00 89.00           C  
ATOM   2701  N   SER A 352      28.609  13.695 -17.672  1.00 91.19           N  
ATOM   2702  CA  SER A 352      29.453  14.383 -16.703  1.00 91.19           C  
ATOM   2703  C   SER A 352      28.719  15.578 -16.094  1.00 91.19           C  
ATOM   2704  CB  SER A 352      30.750  14.859 -17.359  1.00 91.19           C  
ATOM   2705  O   SER A 352      28.797  15.805 -14.883  1.00 91.19           O  
ATOM   2706  OG  SER A 352      31.594  13.758 -17.656  1.00 91.19           O  
ATOM   2707  N   LYS A 353      28.000  16.297 -16.938  1.00 91.44           N  
ATOM   2708  CA  LYS A 353      27.219  17.438 -16.469  1.00 91.44           C  
ATOM   2709  C   LYS A 353      26.141  16.984 -15.492  1.00 91.44           C  
ATOM   2710  CB  LYS A 353      26.594  18.188 -17.641  1.00 91.44           C  
ATOM   2711  O   LYS A 353      25.969  17.594 -14.438  1.00 91.44           O  
ATOM   2712  CG  LYS A 353      25.906  19.484 -17.250  1.00 91.44           C  
ATOM   2713  CD  LYS A 353      25.344  20.203 -18.469  1.00 91.44           C  
ATOM   2714  CE  LYS A 353      24.562  21.453 -18.062  1.00 91.44           C  
ATOM   2715  NZ  LYS A 353      24.000  22.156 -19.250  1.00 91.44           N  
ATOM   2716  N   THR A 354      25.375  15.969 -15.820  1.00 90.75           N  
ATOM   2717  CA  THR A 354      24.328  15.422 -14.969  1.00 90.75           C  
ATOM   2718  C   THR A 354      24.891  14.969 -13.633  1.00 90.75           C  
ATOM   2719  CB  THR A 354      23.609  14.250 -15.656  1.00 90.75           C  
ATOM   2720  O   THR A 354      24.344  15.297 -12.578  1.00 90.75           O  
ATOM   2721  CG2 THR A 354      22.531  13.656 -14.742  1.00 90.75           C  
ATOM   2722  OG1 THR A 354      22.984  14.711 -16.859  1.00 90.75           O  
ATOM   2723  N   LEU A 355      25.984  14.273 -13.711  1.00 90.38           N  
ATOM   2724  CA  LEU A 355      26.594  13.789 -12.484  1.00 90.38           C  
ATOM   2725  C   LEU A 355      27.078  14.945 -11.617  1.00 90.38           C  
ATOM   2726  CB  LEU A 355      27.766  12.852 -12.805  1.00 90.38           C  
ATOM   2727  O   LEU A 355      27.016  14.883 -10.391  1.00 90.38           O  
ATOM   2728  CG  LEU A 355      27.391  11.477 -13.359  1.00 90.38           C  
ATOM   2729  CD1 LEU A 355      28.656  10.711 -13.766  1.00 90.38           C  
ATOM   2730  CD2 LEU A 355      26.594  10.688 -12.344  1.00 90.38           C  
ATOM   2731  N   GLY A 356      27.641  15.969 -12.297  1.00 91.81           N  
ATOM   2732  CA  GLY A 356      28.031  17.172 -11.586  1.00 91.81           C  
ATOM   2733  C   GLY A 356      26.875  17.844 -10.859  1.00 91.81           C  
ATOM   2734  O   GLY A 356      27.016  18.266  -9.711  1.00 91.81           O  
ATOM   2735  N   ILE A 357      25.719  17.906 -11.516  1.00 91.38           N  
ATOM   2736  CA  ILE A 357      24.516  18.500 -10.930  1.00 91.38           C  
ATOM   2737  C   ILE A 357      24.062  17.656  -9.734  1.00 91.38           C  
ATOM   2738  CB  ILE A 357      23.375  18.609 -11.961  1.00 91.38           C  
ATOM   2739  O   ILE A 357      23.766  18.188  -8.672  1.00 91.38           O  
ATOM   2740  CG1 ILE A 357      23.734  19.641 -13.039  1.00 91.38           C  
ATOM   2741  CG2 ILE A 357      22.062  18.969 -11.273  1.00 91.38           C  
ATOM   2742  CD1 ILE A 357      22.781  19.656 -14.227  1.00 91.38           C  
ATOM   2743  N   LEU A 358      24.016  16.344  -9.914  1.00 90.19           N  
ATOM   2744  CA  LEU A 358      23.594  15.438  -8.844  1.00 90.19           C  
ATOM   2745  C   LEU A 358      24.547  15.523  -7.652  1.00 90.19           C  
ATOM   2746  CB  LEU A 358      23.516  14.000  -9.359  1.00 90.19           C  
ATOM   2747  O   LEU A 358      24.109  15.492  -6.500  1.00 90.19           O  
ATOM   2748  CG  LEU A 358      22.422  13.695 -10.383  1.00 90.19           C  
ATOM   2749  CD1 LEU A 358      22.531  12.258 -10.867  1.00 90.19           C  
ATOM   2750  CD2 LEU A 358      21.047  13.961  -9.789  1.00 90.19           C  
ATOM   2751  N   GLN A 359      25.828  15.609  -8.031  1.00 89.75           N  
ATOM   2752  CA  GLN A 359      26.844  15.742  -6.977  1.00 89.75           C  
ATOM   2753  C   GLN A 359      26.609  17.000  -6.152  1.00 89.75           C  
ATOM   2754  CB  GLN A 359      28.250  15.758  -7.578  1.00 89.75           C  
ATOM   2755  O   GLN A 359      26.703  16.969  -4.922  1.00 89.75           O  
ATOM   2756  CG  GLN A 359      29.359  15.781  -6.539  1.00 89.75           C  
ATOM   2757  CD  GLN A 359      29.422  14.516  -5.711  1.00 89.75           C  
ATOM   2758  NE2 GLN A 359      29.469  14.672  -4.391  1.00 89.75           N  
ATOM   2759  OE1 GLN A 359      29.422  13.406  -6.250  1.00 89.75           O  
ATOM   2760  N   GLN A 360      26.297  18.078  -6.754  1.00 89.00           N  
ATOM   2761  CA  GLN A 360      26.047  19.344  -6.074  1.00 89.00           C  
ATOM   2762  C   GLN A 360      24.781  19.266  -5.223  1.00 89.00           C  
ATOM   2763  CB  GLN A 360      25.906  20.484  -7.086  1.00 89.00           C  
ATOM   2764  O   GLN A 360      24.734  19.797  -4.113  1.00 89.00           O  
ATOM   2765  CG  GLN A 360      27.250  20.922  -7.684  1.00 89.00           C  
ATOM   2766  CD  GLN A 360      27.094  22.062  -8.672  1.00 89.00           C  
ATOM   2767  NE2 GLN A 360      28.188  22.438  -9.320  1.00 89.00           N  
ATOM   2768  OE1 GLN A 360      26.000  22.609  -8.852  1.00 89.00           O  
ATOM   2769  N   LEU A 361      23.859  18.562  -5.684  1.00 88.75           N  
ATOM   2770  CA  LEU A 361      22.562  18.469  -5.023  1.00 88.75           C  
ATOM   2771  C   LEU A 361      22.656  17.578  -3.789  1.00 88.75           C  
ATOM   2772  CB  LEU A 361      21.516  17.922  -5.992  1.00 88.75           C  
ATOM   2773  O   LEU A 361      22.031  17.875  -2.764  1.00 88.75           O  
ATOM   2774  CG  LEU A 361      20.047  18.141  -5.598  1.00 88.75           C  
ATOM   2775  CD1 LEU A 361      19.750  19.625  -5.484  1.00 88.75           C  
ATOM   2776  CD2 LEU A 361      19.125  17.484  -6.609  1.00 88.75           C  
ATOM   2777  N   TYR A 362      23.547  16.500  -3.881  1.00 87.69           N  
ATOM   2778  CA  TYR A 362      23.484  15.492  -2.832  1.00 87.69           C  
ATOM   2779  C   TYR A 362      24.828  15.375  -2.107  1.00 87.69           C  
ATOM   2780  CB  TYR A 362      23.094  14.133  -3.418  1.00 87.69           C  
ATOM   2781  O   TYR A 362      25.047  14.422  -1.356  1.00 87.69           O  
ATOM   2782  CG  TYR A 362      21.672  14.086  -3.947  1.00 87.69           C  
ATOM   2783  CD1 TYR A 362      20.594  14.008  -3.080  1.00 87.69           C  
ATOM   2784  CD2 TYR A 362      21.422  14.117  -5.316  1.00 87.69           C  
ATOM   2785  CE1 TYR A 362      19.281  13.969  -3.562  1.00 87.69           C  
ATOM   2786  CE2 TYR A 362      20.125  14.078  -5.809  1.00 87.69           C  
ATOM   2787  OH  TYR A 362      17.781  13.953  -5.410  1.00 87.69           O  
ATOM   2788  CZ  TYR A 362      19.062  14.000  -4.926  1.00 87.69           C  
ATOM   2789  N   ASN A 363      25.797  16.234  -2.273  1.00 74.56           N  
ATOM   2790  CA  ASN A 363      27.188  16.234  -1.826  1.00 74.56           C  
ATOM   2791  C   ASN A 363      27.281  16.406  -0.312  1.00 74.56           C  
ATOM   2792  CB  ASN A 363      27.969  17.344  -2.533  1.00 74.56           C  
ATOM   2793  O   ASN A 363      28.375  16.344   0.252  1.00 74.56           O  
ATOM   2794  CG  ASN A 363      29.453  17.031  -2.611  1.00 74.56           C  
ATOM   2795  ND2 ASN A 363      30.266  18.078  -2.830  1.00 74.56           N  
ATOM   2796  OD1 ASN A 363      29.875  15.883  -2.479  1.00 74.56           O  
ATOM   2797  N   ASP A 364      26.203  16.219   0.474  1.00 64.12           N  
ATOM   2798  CA  ASP A 364      26.469  16.234   1.912  1.00 64.12           C  
ATOM   2799  C   ASP A 364      26.750  14.820   2.434  1.00 64.12           C  
ATOM   2800  CB  ASP A 364      25.266  16.828   2.658  1.00 64.12           C  
ATOM   2801  O   ASP A 364      25.984  13.891   2.182  1.00 64.12           O  
ATOM   2802  CG  ASP A 364      25.641  17.359   4.035  1.00 64.12           C  
ATOM   2803  OD1 ASP A 364      26.719  17.000   4.555  1.00 64.12           O  
ATOM   2804  OD2 ASP A 364      24.828  18.125   4.605  1.00 64.12           O  
ATOM   2805  N   PRO A 365      27.969  14.492   2.902  1.00 50.44           N  
ATOM   2806  CA  PRO A 365      28.328  13.273   3.637  1.00 50.44           C  
ATOM   2807  C   PRO A 365      27.422  13.023   4.840  1.00 50.44           C  
ATOM   2808  CB  PRO A 365      29.766  13.547   4.086  1.00 50.44           C  
ATOM   2809  O   PRO A 365      27.125  13.953   5.594  1.00 50.44           O  
ATOM   2810  CG  PRO A 365      30.109  14.867   3.488  1.00 50.44           C  
ATOM   2811  CD  PRO A 365      28.859  15.477   2.926  1.00 50.44           C  
ATOM   2812  N   GLY A 366      26.297  12.273   4.762  1.00 52.94           N  
ATOM   2813  CA  GLY A 366      25.297  11.898   5.750  1.00 52.94           C  
ATOM   2814  C   GLY A 366      23.875  11.992   5.230  1.00 52.94           C  
ATOM   2815  O   GLY A 366      22.938  11.445   5.832  1.00 52.94           O  
ATOM   2816  N   VAL A 367      23.703  12.500   3.840  1.00 59.28           N  
ATOM   2817  CA  VAL A 367      22.422  12.750   3.170  1.00 59.28           C  
ATOM   2818  C   VAL A 367      22.297  11.844   1.946  1.00 59.28           C  
ATOM   2819  CB  VAL A 367      22.281  14.227   2.752  1.00 59.28           C  
ATOM   2820  O   VAL A 367      21.953  12.305   0.856  1.00 59.28           O  
ATOM   2821  CG1 VAL A 367      20.859  14.508   2.240  1.00 59.28           C  
ATOM   2822  CG2 VAL A 367      22.609  15.148   3.922  1.00 59.28           C  
ATOM   2823  N   SER A 368      23.000  10.617   1.938  1.00 73.44           N  
ATOM   2824  CA  SER A 368      22.875   9.656   0.849  1.00 73.44           C  
ATOM   2825  C   SER A 368      21.453   9.133   0.738  1.00 73.44           C  
ATOM   2826  CB  SER A 368      23.844   8.484   1.050  1.00 73.44           C  
ATOM   2827  O   SER A 368      20.969   8.867  -0.363  1.00 73.44           O  
ATOM   2828  OG  SER A 368      23.328   7.574   2.006  1.00 73.44           O  
ATOM   2829  N   TYR A 369      20.750   9.359   1.792  1.00 86.94           N  
ATOM   2830  CA  TYR A 369      19.422   8.773   1.721  1.00 86.94           C  
ATOM   2831  C   TYR A 369      18.453   9.703   1.004  1.00 86.94           C  
ATOM   2832  CB  TYR A 369      18.891   8.453   3.123  1.00 86.94           C  
ATOM   2833  O   TYR A 369      17.391   9.273   0.550  1.00 86.94           O  
ATOM   2834  CG  TYR A 369      18.844   9.648   4.043  1.00 86.94           C  
ATOM   2835  CD1 TYR A 369      19.859   9.883   4.969  1.00 86.94           C  
ATOM   2836  CD2 TYR A 369      17.797  10.547   3.986  1.00 86.94           C  
ATOM   2837  CE1 TYR A 369      19.828  10.977   5.820  1.00 86.94           C  
ATOM   2838  CE2 TYR A 369      17.750  11.656   4.832  1.00 86.94           C  
ATOM   2839  OH  TYR A 369      18.719  12.953   6.582  1.00 86.94           O  
ATOM   2840  CZ  TYR A 369      18.766  11.859   5.742  1.00 86.94           C  
ATOM   2841  N   ASN A 370      18.812  11.062   0.938  1.00 91.25           N  
ATOM   2842  CA  ASN A 370      17.953  11.984   0.209  1.00 91.25           C  
ATOM   2843  C   ASN A 370      17.844  11.609  -1.267  1.00 91.25           C  
ATOM   2844  CB  ASN A 370      18.469  13.422   0.359  1.00 91.25           C  
ATOM   2845  O   ASN A 370      16.797  11.812  -1.890  1.00 91.25           O  
ATOM   2846  CG  ASN A 370      18.188  14.000   1.731  1.00 91.25           C  
ATOM   2847  ND2 ASN A 370      19.000  14.969   2.145  1.00 91.25           N  
ATOM   2848  OD1 ASN A 370      17.250  13.586   2.416  1.00 91.25           O  
ATOM   2849  N   LEU A 371      19.031  11.227  -1.755  1.00 90.25           N  
ATOM   2850  CA  LEU A 371      19.000  10.789  -3.146  1.00 90.25           C  
ATOM   2851  C   LEU A 371      17.969   9.680  -3.346  1.00 90.25           C  
ATOM   2852  CB  LEU A 371      20.391  10.297  -3.584  1.00 90.25           C  
ATOM   2853  O   LEU A 371      17.125   9.766  -4.242  1.00 90.25           O  
ATOM   2854  CG  LEU A 371      20.484   9.750  -5.008  1.00 90.25           C  
ATOM   2855  CD1 LEU A 371      20.156  10.844  -6.020  1.00 90.25           C  
ATOM   2856  CD2 LEU A 371      21.891   9.195  -5.266  1.00 90.25           C  
ATOM   2857  N   LEU A 372      18.000   8.688  -2.510  1.00 90.75           N  
ATOM   2858  CA  LEU A 372      17.047   7.586  -2.598  1.00 90.75           C  
ATOM   2859  C   LEU A 372      15.625   8.078  -2.330  1.00 90.75           C  
ATOM   2860  CB  LEU A 372      17.406   6.480  -1.605  1.00 90.75           C  
ATOM   2861  O   LEU A 372      14.680   7.672  -3.018  1.00 90.75           O  
ATOM   2862  CG  LEU A 372      16.594   5.184  -1.706  1.00 90.75           C  
ATOM   2863  CD1 LEU A 372      16.750   4.566  -3.092  1.00 90.75           C  
ATOM   2864  CD2 LEU A 372      17.031   4.199  -0.625  1.00 90.75           C  
ATOM   2865  N   SER A 373      15.414   8.938  -1.373  1.00 94.62           N  
ATOM   2866  CA  SER A 373      14.109   9.516  -1.085  1.00 94.62           C  
ATOM   2867  C   SER A 373      13.500  10.156  -2.328  1.00 94.62           C  
ATOM   2868  CB  SER A 373      14.211  10.547   0.036  1.00 94.62           C  
ATOM   2869  O   SER A 373      12.352   9.891  -2.672  1.00 94.62           O  
ATOM   2870  OG  SER A 373      14.578   9.930   1.258  1.00 94.62           O  
ATOM   2871  N   ASP A 374      14.344  10.945  -2.959  1.00 94.00           N  
ATOM   2872  CA  ASP A 374      13.859  11.742  -4.086  1.00 94.00           C  
ATOM   2873  C   ASP A 374      13.641  10.867  -5.320  1.00 94.00           C  
ATOM   2874  CB  ASP A 374      14.852  12.867  -4.406  1.00 94.00           C  
ATOM   2875  O   ASP A 374      12.617  10.992  -6.000  1.00 94.00           O  
ATOM   2876  CG  ASP A 374      14.977  13.875  -3.283  1.00 94.00           C  
ATOM   2877  OD1 ASP A 374      14.133  13.875  -2.361  1.00 94.00           O  
ATOM   2878  OD2 ASP A 374      15.938  14.680  -3.318  1.00 94.00           O  
ATOM   2879  N   LEU A 375      14.547   9.906  -5.555  1.00 91.00           N  
ATOM   2880  CA  LEU A 375      14.508   9.102  -6.773  1.00 91.00           C  
ATOM   2881  C   LEU A 375      13.414   8.047  -6.695  1.00 91.00           C  
ATOM   2882  CB  LEU A 375      15.867   8.438  -7.020  1.00 91.00           C  
ATOM   2883  O   LEU A 375      12.711   7.797  -7.676  1.00 91.00           O  
ATOM   2884  CG  LEU A 375      17.000   9.359  -7.477  1.00 91.00           C  
ATOM   2885  CD1 LEU A 375      18.281   8.562  -7.672  1.00 91.00           C  
ATOM   2886  CD2 LEU A 375      16.609  10.086  -8.758  1.00 91.00           C  
ATOM   2887  N   TRP A 376      13.211   7.547  -5.520  1.00 92.38           N  
ATOM   2888  CA  TRP A 376      12.320   6.391  -5.422  1.00 92.38           C  
ATOM   2889  C   TRP A 376      10.898   6.824  -5.082  1.00 92.38           C  
ATOM   2890  CB  TRP A 376      12.836   5.406  -4.367  1.00 92.38           C  
ATOM   2891  O   TRP A 376       9.938   6.105  -5.371  1.00 92.38           O  
ATOM   2892  CG  TRP A 376      13.922   4.500  -4.859  1.00 92.38           C  
ATOM   2893  CD1 TRP A 376      14.859   4.781  -5.809  1.00 92.38           C  
ATOM   2894  CD2 TRP A 376      14.172   3.160  -4.426  1.00 92.38           C  
ATOM   2895  CE2 TRP A 376      15.289   2.688  -5.156  1.00 92.38           C  
ATOM   2896  CE3 TRP A 376      13.570   2.311  -3.488  1.00 92.38           C  
ATOM   2897  NE1 TRP A 376      15.688   3.695  -5.992  1.00 92.38           N  
ATOM   2898  CH2 TRP A 376      15.195   0.594  -4.059  1.00 92.38           C  
ATOM   2899  CZ2 TRP A 376      15.805   1.403  -4.980  1.00 92.38           C  
ATOM   2900  CZ3 TRP A 376      14.086   1.033  -3.314  1.00 92.38           C  
ATOM   2901  N   PHE A 377      10.773   8.070  -4.555  1.00 96.38           N  
ATOM   2902  CA  PHE A 377       9.430   8.344  -4.059  1.00 96.38           C  
ATOM   2903  C   PHE A 377       9.008   9.773  -4.402  1.00 96.38           C  
ATOM   2904  CB  PHE A 377       9.367   8.133  -2.541  1.00 96.38           C  
ATOM   2905  O   PHE A 377       8.109   9.977  -5.219  1.00 96.38           O  
ATOM   2906  CG  PHE A 377       9.656   6.719  -2.115  1.00 96.38           C  
ATOM   2907  CD1 PHE A 377       8.688   5.730  -2.229  1.00 96.38           C  
ATOM   2908  CD2 PHE A 377      10.898   6.379  -1.603  1.00 96.38           C  
ATOM   2909  CE1 PHE A 377       8.953   4.422  -1.835  1.00 96.38           C  
ATOM   2910  CE2 PHE A 377      11.172   5.070  -1.207  1.00 96.38           C  
ATOM   2911  CZ  PHE A 377      10.203   4.094  -1.323  1.00 96.38           C  
ATOM   2912  N   LEU A 378       9.719  10.766  -3.936  1.00 97.00           N  
ATOM   2913  CA  LEU A 378       9.234  12.141  -3.863  1.00 97.00           C  
ATOM   2914  C   LEU A 378       9.031  12.719  -5.262  1.00 97.00           C  
ATOM   2915  CB  LEU A 378      10.211  13.008  -3.074  1.00 97.00           C  
ATOM   2916  O   LEU A 378       8.016  13.359  -5.527  1.00 97.00           O  
ATOM   2917  CG  LEU A 378       9.773  14.453  -2.803  1.00 97.00           C  
ATOM   2918  CD1 LEU A 378       8.391  14.469  -2.150  1.00 97.00           C  
ATOM   2919  CD2 LEU A 378      10.789  15.164  -1.927  1.00 97.00           C  
ATOM   2920  N   THR A 379      10.008  12.484  -6.191  1.00 95.62           N  
ATOM   2921  CA  THR A 379       9.852  13.039  -7.531  1.00 95.62           C  
ATOM   2922  C   THR A 379       8.609  12.477  -8.211  1.00 95.62           C  
ATOM   2923  CB  THR A 379      11.094  12.758  -8.398  1.00 95.62           C  
ATOM   2924  O   THR A 379       7.844  13.219  -8.828  1.00 95.62           O  
ATOM   2925  CG2 THR A 379      10.945  13.383  -9.781  1.00 95.62           C  
ATOM   2926  OG1 THR A 379      12.250  13.305  -7.762  1.00 95.62           O  
ATOM   2927  N   SER A 380       8.344  11.195  -8.055  1.00 96.56           N  
ATOM   2928  CA  SER A 380       7.203  10.523  -8.664  1.00 96.56           C  
ATOM   2929  C   SER A 380       5.895  10.961  -8.016  1.00 96.56           C  
ATOM   2930  CB  SER A 380       7.355   9.008  -8.555  1.00 96.56           C  
ATOM   2931  O   SER A 380       4.898  11.180  -8.703  1.00 96.56           O  
ATOM   2932  OG  SER A 380       8.492   8.562  -9.281  1.00 96.56           O  
ATOM   2933  N   ILE A 381       5.902  11.117  -6.719  1.00 98.31           N  
ATOM   2934  CA  ILE A 381       4.711  11.555  -6.004  1.00 98.31           C  
ATOM   2935  C   ILE A 381       4.340  12.969  -6.445  1.00 98.31           C  
ATOM   2936  CB  ILE A 381       4.918  11.508  -4.477  1.00 98.31           C  
ATOM   2937  O   ILE A 381       3.174  13.258  -6.727  1.00 98.31           O  
ATOM   2938  CG1 ILE A 381       4.965  10.055  -3.988  1.00 98.31           C  
ATOM   2939  CG2 ILE A 381       3.816  12.289  -3.756  1.00 98.31           C  
ATOM   2940  CD1 ILE A 381       5.453   9.898  -2.555  1.00 98.31           C  
ATOM   2941  N   THR A 382       5.352  13.844  -6.555  1.00 97.56           N  
ATOM   2942  CA  THR A 382       5.117  15.219  -6.984  1.00 97.56           C  
ATOM   2943  C   THR A 382       4.582  15.258  -8.414  1.00 97.56           C  
ATOM   2944  CB  THR A 382       6.402  16.062  -6.895  1.00 97.56           C  
ATOM   2945  O   THR A 382       3.625  15.977  -8.703  1.00 97.56           O  
ATOM   2946  CG2 THR A 382       6.145  17.500  -7.309  1.00 97.56           C  
ATOM   2947  OG1 THR A 382       6.887  16.047  -5.547  1.00 97.56           O  
ATOM   2948  N   GLU A 383       5.172  14.461  -9.266  1.00 96.69           N  
ATOM   2949  CA  GLU A 383       4.723  14.383 -10.656  1.00 96.69           C  
ATOM   2950  C   GLU A 383       3.297  13.844 -10.742  1.00 96.69           C  
ATOM   2951  CB  GLU A 383       5.668  13.508 -11.477  1.00 96.69           C  
ATOM   2952  O   GLU A 383       2.490  14.344 -11.531  1.00 96.69           O  
ATOM   2953  CG  GLU A 383       5.355  13.484 -12.969  1.00 96.69           C  
ATOM   2954  CD  GLU A 383       6.387  12.734 -13.789  1.00 96.69           C  
ATOM   2955  OE1 GLU A 383       6.262  12.695 -15.031  1.00 96.69           O  
ATOM   2956  OE2 GLU A 383       7.332  12.180 -13.180  1.00 96.69           O  
ATOM   2957  N   ALA A 384       2.977  12.828  -9.969  1.00 98.12           N  
ATOM   2958  CA  ALA A 384       1.627  12.266  -9.961  1.00 98.12           C  
ATOM   2959  C   ALA A 384       0.604  13.312  -9.523  1.00 98.12           C  
ATOM   2960  CB  ALA A 384       1.562  11.047  -9.047  1.00 98.12           C  
ATOM   2961  O   ALA A 384      -0.444  13.469 -10.148  1.00 98.12           O  
ATOM   2962  N   ILE A 385       0.881  14.070  -8.461  1.00 98.38           N  
ATOM   2963  CA  ILE A 385      -0.032  15.078  -7.941  1.00 98.38           C  
ATOM   2964  C   ILE A 385      -0.267  16.156  -8.992  1.00 98.38           C  
ATOM   2965  CB  ILE A 385       0.509  15.711  -6.641  1.00 98.38           C  
ATOM   2966  O   ILE A 385      -1.412  16.500  -9.305  1.00 98.38           O  
ATOM   2967  CG1 ILE A 385       0.490  14.688  -5.500  1.00 98.38           C  
ATOM   2968  CG2 ILE A 385      -0.298  16.953  -6.266  1.00 98.38           C  
ATOM   2969  CD1 ILE A 385       1.245  15.133  -4.254  1.00 98.38           C  
ATOM   2970  N   THR A 386       0.788  16.656  -9.570  1.00 97.25           N  
ATOM   2971  CA  THR A 386       0.663  17.719 -10.562  1.00 97.25           C  
ATOM   2972  C   THR A 386      -0.110  17.219 -11.789  1.00 97.25           C  
ATOM   2973  CB  THR A 386       2.045  18.234 -11.000  1.00 97.25           C  
ATOM   2974  O   THR A 386      -0.926  17.969 -12.344  1.00 97.25           O  
ATOM   2975  CG2 THR A 386       2.787  18.875  -9.836  1.00 97.25           C  
ATOM   2976  OG1 THR A 386       2.822  17.141 -11.508  1.00 97.25           O  
ATOM   2977  N   GLY A 387       0.164  16.016 -12.211  1.00 97.00           N  
ATOM   2978  CA  GLY A 387      -0.589  15.445 -13.312  1.00 97.00           C  
ATOM   2979  C   GLY A 387      -2.076  15.352 -13.031  1.00 97.00           C  
ATOM   2980  O   GLY A 387      -2.896  15.711 -13.883  1.00 97.00           O  
ATOM   2981  N   HIS A 388      -2.426  14.898 -11.828  1.00 98.12           N  
ATOM   2982  CA  HIS A 388      -3.830  14.766 -11.453  1.00 98.12           C  
ATOM   2983  C   HIS A 388      -4.508  16.125 -11.359  1.00 98.12           C  
ATOM   2984  CB  HIS A 388      -3.961  14.023 -10.125  1.00 98.12           C  
ATOM   2985  O   HIS A 388      -5.680  16.266 -11.719  1.00 98.12           O  
ATOM   2986  CG  HIS A 388      -3.879  12.539 -10.266  1.00 98.12           C  
ATOM   2987  CD2 HIS A 388      -2.936  11.656  -9.852  1.00 98.12           C  
ATOM   2988  ND1 HIS A 388      -4.855  11.789 -10.891  1.00 98.12           N  
ATOM   2989  CE1 HIS A 388      -4.512  10.516 -10.859  1.00 98.12           C  
ATOM   2990  NE2 HIS A 388      -3.352  10.406 -10.234  1.00 98.12           N  
ATOM   2991  N   LEU A 389      -3.785  17.125 -10.883  1.00 97.50           N  
ATOM   2992  CA  LEU A 389      -4.359  18.453 -10.727  1.00 97.50           C  
ATOM   2993  C   LEU A 389      -4.836  19.000 -12.070  1.00 97.50           C  
ATOM   2994  CB  LEU A 389      -3.340  19.406 -10.109  1.00 97.50           C  
ATOM   2995  O   LEU A 389      -5.734  19.844 -12.117  1.00 97.50           O  
ATOM   2996  CG  LEU A 389      -3.098  19.266  -8.602  1.00 97.50           C  
ATOM   2997  CD1 LEU A 389      -1.913  20.125  -8.172  1.00 97.50           C  
ATOM   2998  CD2 LEU A 389      -4.352  19.641  -7.820  1.00 97.50           C  
ATOM   2999  N   LYS A 390      -4.301  18.453 -13.148  1.00 96.44           N  
ATOM   3000  CA  LYS A 390      -4.656  18.922 -14.484  1.00 96.44           C  
ATOM   3001  C   LYS A 390      -5.859  18.156 -15.031  1.00 96.44           C  
ATOM   3002  CB  LYS A 390      -3.471  18.781 -15.438  1.00 96.44           C  
ATOM   3003  O   LYS A 390      -6.484  18.594 -16.000  1.00 96.44           O  
ATOM   3004  CG  LYS A 390      -2.273  19.641 -15.062  1.00 96.44           C  
ATOM   3005  CD  LYS A 390      -1.093  19.391 -15.992  1.00 96.44           C  
ATOM   3006  CE  LYS A 390       0.120  20.219 -15.594  1.00 96.44           C  
ATOM   3007  NZ  LYS A 390       1.312  19.906 -16.438  1.00 96.44           N  
ATOM   3008  N   SER A 391      -6.191  17.078 -14.422  1.00 96.12           N  
ATOM   3009  CA  SER A 391      -7.148  16.203 -15.102  1.00 96.12           C  
ATOM   3010  C   SER A 391      -8.352  15.914 -14.211  1.00 96.12           C  
ATOM   3011  CB  SER A 391      -6.480  14.898 -15.516  1.00 96.12           C  
ATOM   3012  O   SER A 391      -9.320  15.305 -14.656  1.00 96.12           O  
ATOM   3013  OG  SER A 391      -6.059  14.164 -14.383  1.00 96.12           O  
ATOM   3014  N   THR A 392      -8.289  16.359 -12.852  1.00 96.56           N  
ATOM   3015  CA  THR A 392      -9.414  16.078 -11.977  1.00 96.56           C  
ATOM   3016  C   THR A 392      -9.852  17.344 -11.234  1.00 96.56           C  
ATOM   3017  CB  THR A 392      -9.070  14.984 -10.953  1.00 96.56           C  
ATOM   3018  O   THR A 392      -9.031  18.234 -10.992  1.00 96.56           O  
ATOM   3019  CG2 THR A 392      -7.914  15.406 -10.055  1.00 96.56           C  
ATOM   3020  OG1 THR A 392     -10.219  14.719 -10.141  1.00 96.56           O  
ATOM   3021  N   GLN A 393     -11.148  17.391 -10.844  1.00 96.19           N  
ATOM   3022  CA  GLN A 393     -11.672  18.453  -9.984  1.00 96.19           C  
ATOM   3023  C   GLN A 393     -11.797  17.984  -8.539  1.00 96.19           C  
ATOM   3024  CB  GLN A 393     -13.031  18.938 -10.500  1.00 96.19           C  
ATOM   3025  O   GLN A 393     -12.180  18.750  -7.660  1.00 96.19           O  
ATOM   3026  CG  GLN A 393     -12.977  19.547 -11.891  1.00 96.19           C  
ATOM   3027  CD  GLN A 393     -12.086  20.781 -11.961  1.00 96.19           C  
ATOM   3028  NE2 GLN A 393     -11.344  20.906 -13.055  1.00 96.19           N  
ATOM   3029  OE1 GLN A 393     -12.070  21.609 -11.039  1.00 96.19           O  
ATOM   3030  N   GLN A 394     -11.531  16.672  -8.344  1.00 97.94           N  
ATOM   3031  CA  GLN A 394     -11.570  16.141  -6.988  1.00 97.94           C  
ATOM   3032  C   GLN A 394     -10.414  16.672  -6.152  1.00 97.94           C  
ATOM   3033  CB  GLN A 394     -11.539  14.617  -7.016  1.00 97.94           C  
ATOM   3034  O   GLN A 394      -9.328  16.938  -6.680  1.00 97.94           O  
ATOM   3035  CG  GLN A 394     -12.750  13.984  -7.699  1.00 97.94           C  
ATOM   3036  CD  GLN A 394     -14.039  14.195  -6.926  1.00 97.94           C  
ATOM   3037  NE2 GLN A 394     -15.164  14.070  -7.613  1.00 97.94           N  
ATOM   3038  OE1 GLN A 394     -14.016  14.469  -5.723  1.00 97.94           O  
ATOM   3039  N   PRO A 395     -10.680  16.859  -4.836  1.00 98.25           N  
ATOM   3040  CA  PRO A 395      -9.609  17.391  -3.982  1.00 98.25           C  
ATOM   3041  C   PRO A 395      -8.453  16.406  -3.818  1.00 98.25           C  
ATOM   3042  CB  PRO A 395     -10.312  17.625  -2.645  1.00 98.25           C  
ATOM   3043  O   PRO A 395      -8.672  15.195  -3.711  1.00 98.25           O  
ATOM   3044  CG  PRO A 395     -11.445  16.656  -2.623  1.00 98.25           C  
ATOM   3045  CD  PRO A 395     -11.969  16.500  -4.020  1.00 98.25           C  
ATOM   3046  N   ILE A 396      -7.223  16.969  -3.846  1.00 98.56           N  
ATOM   3047  CA  ILE A 396      -5.988  16.250  -3.570  1.00 98.56           C  
ATOM   3048  C   ILE A 396      -5.270  16.891  -2.383  1.00 98.56           C  
ATOM   3049  CB  ILE A 396      -5.059  16.219  -4.805  1.00 98.56           C  
ATOM   3050  O   ILE A 396      -5.016  18.094  -2.375  1.00 98.56           O  
ATOM   3051  CG1 ILE A 396      -5.770  15.562  -5.992  1.00 98.56           C  
ATOM   3052  CG2 ILE A 396      -3.748  15.500  -4.480  1.00 98.56           C  
ATOM   3053  CD1 ILE A 396      -5.012  15.672  -7.309  1.00 98.56           C  
ATOM   3054  N   TYR A 397      -4.984  16.031  -1.369  1.00 98.62           N  
ATOM   3055  CA  TYR A 397      -4.273  16.500  -0.180  1.00 98.62           C  
ATOM   3056  C   TYR A 397      -2.863  15.914  -0.131  1.00 98.62           C  
ATOM   3057  CB  TYR A 397      -5.039  16.109   1.088  1.00 98.62           C  
ATOM   3058  O   TYR A 397      -2.635  14.789  -0.568  1.00 98.62           O  
ATOM   3059  CG  TYR A 397      -6.453  16.641   1.126  1.00 98.62           C  
ATOM   3060  CD1 TYR A 397      -6.746  17.859   1.731  1.00 98.62           C  
ATOM   3061  CD2 TYR A 397      -7.500  15.914   0.559  1.00 98.62           C  
ATOM   3062  CE1 TYR A 397      -8.047  18.344   1.771  1.00 98.62           C  
ATOM   3063  CE2 TYR A 397      -8.805  16.391   0.592  1.00 98.62           C  
ATOM   3064  OH  TYR A 397     -10.359  18.078   1.236  1.00 98.62           O  
ATOM   3065  CZ  TYR A 397      -9.070  17.609   1.199  1.00 98.62           C  
ATOM   3066  N   LEU A 398      -1.939  16.688   0.348  1.00 98.75           N  
ATOM   3067  CA  LEU A 398      -0.553  16.250   0.479  1.00 98.75           C  
ATOM   3068  C   LEU A 398      -0.072  16.391   1.919  1.00 98.75           C  
ATOM   3069  CB  LEU A 398       0.352  17.062  -0.456  1.00 98.75           C  
ATOM   3070  O   LEU A 398      -0.209  17.469   2.521  1.00 98.75           O  
ATOM   3071  CG  LEU A 398       1.842  16.719  -0.421  1.00 98.75           C  
ATOM   3072  CD1 LEU A 398       2.055  15.242  -0.770  1.00 98.75           C  
ATOM   3073  CD2 LEU A 398       2.621  17.609  -1.374  1.00 98.75           C  
ATOM   3074  N   LEU A 399       0.448  15.250   2.480  1.00 98.62           N  
ATOM   3075  CA  LEU A 399       0.956  15.227   3.848  1.00 98.62           C  
ATOM   3076  C   LEU A 399       2.420  14.805   3.877  1.00 98.62           C  
ATOM   3077  CB  LEU A 399       0.119  14.289   4.715  1.00 98.62           C  
ATOM   3078  O   LEU A 399       2.799  13.828   3.225  1.00 98.62           O  
ATOM   3079  CG  LEU A 399       0.494  14.219   6.199  1.00 98.62           C  
ATOM   3080  CD1 LEU A 399      -0.749  13.977   7.047  1.00 98.62           C  
ATOM   3081  CD2 LEU A 399       1.533  13.125   6.434  1.00 98.62           C  
ATOM   3082  N   ARG A 400       3.254  15.609   4.512  1.00 98.62           N  
ATOM   3083  CA  ARG A 400       4.629  15.242   4.828  1.00 98.62           C  
ATOM   3084  C   ARG A 400       4.762  14.812   6.285  1.00 98.62           C  
ATOM   3085  CB  ARG A 400       5.582  16.406   4.531  1.00 98.62           C  
ATOM   3086  O   ARG A 400       4.520  15.609   7.195  1.00 98.62           O  
ATOM   3087  CG  ARG A 400       7.047  16.062   4.750  1.00 98.62           C  
ATOM   3088  CD  ARG A 400       7.949  17.234   4.402  1.00 98.62           C  
ATOM   3089  NE  ARG A 400       9.359  16.906   4.566  1.00 98.62           N  
ATOM   3090  NH1 ARG A 400       9.484  17.594   6.766  1.00 98.62           N  
ATOM   3091  NH2 ARG A 400      11.336  16.734   5.723  1.00 98.62           N  
ATOM   3092  CZ  ARG A 400      10.055  17.078   5.684  1.00 98.62           C  
ATOM   3093  N   PHE A 401       5.148  13.500   6.559  1.00 98.75           N  
ATOM   3094  CA  PHE A 401       5.277  12.922   7.891  1.00 98.75           C  
ATOM   3095  C   PHE A 401       6.711  13.031   8.391  1.00 98.75           C  
ATOM   3096  CB  PHE A 401       4.836  11.453   7.883  1.00 98.75           C  
ATOM   3097  O   PHE A 401       7.641  12.531   7.758  1.00 98.75           O  
ATOM   3098  CG  PHE A 401       4.824  10.820   9.250  1.00 98.75           C  
ATOM   3099  CD1 PHE A 401       5.961  10.195   9.750  1.00 98.75           C  
ATOM   3100  CD2 PHE A 401       3.672  10.844  10.023  1.00 98.75           C  
ATOM   3101  CE1 PHE A 401       5.949   9.609  11.016  1.00 98.75           C  
ATOM   3102  CE2 PHE A 401       3.654  10.250  11.289  1.00 98.75           C  
ATOM   3103  CZ  PHE A 401       4.793   9.641  11.781  1.00 98.75           C  
ATOM   3104  N   SER A 402       6.902  13.703   9.586  1.00 98.06           N  
ATOM   3105  CA  SER A 402       8.266  13.875  10.086  1.00 98.06           C  
ATOM   3106  C   SER A 402       8.344  13.625  11.586  1.00 98.06           C  
ATOM   3107  CB  SER A 402       8.781  15.273   9.758  1.00 98.06           C  
ATOM   3108  O   SER A 402       9.258  14.117  12.250  1.00 98.06           O  
ATOM   3109  OG  SER A 402       7.945  16.266  10.336  1.00 98.06           O  
ATOM   3110  N   ILE A 403       7.375  12.914  12.172  1.00 97.56           N  
ATOM   3111  CA  ILE A 403       7.328  12.609  13.594  1.00 97.56           C  
ATOM   3112  C   ILE A 403       8.320  11.492  13.922  1.00 97.56           C  
ATOM   3113  CB  ILE A 403       5.902  12.203  14.039  1.00 97.56           C  
ATOM   3114  O   ILE A 403       8.414  10.508  13.188  1.00 97.56           O  
ATOM   3115  CG1 ILE A 403       4.945  13.398  13.914  1.00 97.56           C  
ATOM   3116  CG2 ILE A 403       5.918  11.656  15.469  1.00 97.56           C  
ATOM   3117  CD1 ILE A 403       5.289  14.562  14.836  1.00 97.56           C  
ATOM   3118  N   GLU A 404       9.008  11.625  15.062  1.00 95.81           N  
ATOM   3119  CA  GLU A 404       9.898  10.609  15.617  1.00 95.81           C  
ATOM   3120  C   GLU A 404       9.547  10.305  17.078  1.00 95.81           C  
ATOM   3121  CB  GLU A 404      11.359  11.062  15.516  1.00 95.81           C  
ATOM   3122  O   GLU A 404       9.898  11.062  17.969  1.00 95.81           O  
ATOM   3123  CG  GLU A 404      11.898  11.094  14.094  1.00 95.81           C  
ATOM   3124  CD  GLU A 404      13.383  11.398  14.016  1.00 95.81           C  
ATOM   3125  OE1 GLU A 404      14.195  10.453  13.938  1.00 95.81           O  
ATOM   3126  OE2 GLU A 404      13.742  12.602  14.039  1.00 95.81           O  
ATOM   3127  N   THR A 405       8.922   9.156  17.250  1.00 96.75           N  
ATOM   3128  CA  THR A 405       8.633   8.594  18.562  1.00 96.75           C  
ATOM   3129  C   THR A 405       8.914   7.094  18.594  1.00 96.75           C  
ATOM   3130  CB  THR A 405       7.168   8.852  18.969  1.00 96.75           C  
ATOM   3131  O   THR A 405       9.508   6.555  17.656  1.00 96.75           O  
ATOM   3132  CG2 THR A 405       6.793  10.312  18.781  1.00 96.75           C  
ATOM   3133  OG1 THR A 405       6.305   8.031  18.172  1.00 96.75           O  
ATOM   3134  N   GLY A 406       8.539   6.465  19.703  1.00 96.06           N  
ATOM   3135  CA  GLY A 406       8.711   5.027  19.812  1.00 96.06           C  
ATOM   3136  C   GLY A 406       7.820   4.242  18.875  1.00 96.06           C  
ATOM   3137  O   GLY A 406       7.965   3.023  18.750  1.00 96.06           O  
ATOM   3138  N   LEU A 407       6.957   4.988  18.031  1.00 97.88           N  
ATOM   3139  CA  LEU A 407       5.977   4.297  17.203  1.00 97.88           C  
ATOM   3140  C   LEU A 407       6.441   4.227  15.742  1.00 97.88           C  
ATOM   3141  CB  LEU A 407       4.617   4.996  17.281  1.00 97.88           C  
ATOM   3142  O   LEU A 407       5.703   3.762  14.875  1.00 97.88           O  
ATOM   3143  CG  LEU A 407       3.895   4.926  18.625  1.00 97.88           C  
ATOM   3144  CD1 LEU A 407       2.537   5.613  18.531  1.00 97.88           C  
ATOM   3145  CD2 LEU A 407       3.738   3.477  19.062  1.00 97.88           C  
ATOM   3146  N   ASN A 408       7.645   4.742  15.391  1.00 97.56           N  
ATOM   3147  CA  ASN A 408       8.180   4.637  14.031  1.00 97.56           C  
ATOM   3148  C   ASN A 408       8.445   3.184  13.648  1.00 97.56           C  
ATOM   3149  CB  ASN A 408       9.461   5.465  13.898  1.00 97.56           C  
ATOM   3150  O   ASN A 408       9.461   2.611  14.031  1.00 97.56           O  
ATOM   3151  CG  ASN A 408       9.234   6.938  14.164  1.00 97.56           C  
ATOM   3152  ND2 ASN A 408       9.109   7.723  13.102  1.00 97.56           N  
ATOM   3153  OD1 ASN A 408       9.172   7.371  15.320  1.00 97.56           O  
ATOM   3154  N   TYR A 409       7.516   2.619  12.953  1.00 96.81           N  
ATOM   3155  CA  TYR A 409       7.430   1.189  12.680  1.00 96.81           C  
ATOM   3156  C   TYR A 409       8.734   0.666  12.086  1.00 96.81           C  
ATOM   3157  CB  TYR A 409       6.266   0.891  11.734  1.00 96.81           C  
ATOM   3158  O   TYR A 409       9.297  -0.309  12.578  1.00 96.81           O  
ATOM   3159  CG  TYR A 409       6.277  -0.512  11.180  1.00 96.81           C  
ATOM   3160  CD1 TYR A 409       6.648  -0.755   9.859  1.00 96.81           C  
ATOM   3161  CD2 TYR A 409       5.918  -1.597  11.969  1.00 96.81           C  
ATOM   3162  CE1 TYR A 409       6.660  -2.045   9.336  1.00 96.81           C  
ATOM   3163  CE2 TYR A 409       5.930  -2.893  11.461  1.00 96.81           C  
ATOM   3164  OH  TYR A 409       6.309  -4.387   9.641  1.00 96.81           O  
ATOM   3165  CZ  TYR A 409       6.301  -3.105  10.148  1.00 96.81           C  
ATOM   3166  N   PHE A 410       9.172   1.261  11.078  1.00 94.88           N  
ATOM   3167  CA  PHE A 410      10.297   0.697  10.344  1.00 94.88           C  
ATOM   3168  C   PHE A 410      11.570   0.758  11.180  1.00 94.88           C  
ATOM   3169  CB  PHE A 410      10.508   1.437   9.016  1.00 94.88           C  
ATOM   3170  O   PHE A 410      12.359  -0.192  11.195  1.00 94.88           O  
ATOM   3171  CG  PHE A 410      11.289   0.651   8.000  1.00 94.88           C  
ATOM   3172  CD1 PHE A 410      12.641   0.886   7.812  1.00 94.88           C  
ATOM   3173  CD2 PHE A 410      10.664  -0.323   7.230  1.00 94.88           C  
ATOM   3174  CE1 PHE A 410      13.367   0.161   6.871  1.00 94.88           C  
ATOM   3175  CE2 PHE A 410      11.383  -1.053   6.289  1.00 94.88           C  
ATOM   3176  CZ  PHE A 410      12.734  -0.808   6.109  1.00 94.88           C  
ATOM   3177  N   LYS A 411      11.766   1.801  11.805  1.00 95.62           N  
ATOM   3178  CA  LYS A 411      12.938   1.906  12.672  1.00 95.62           C  
ATOM   3179  C   LYS A 411      12.906   0.854  13.773  1.00 95.62           C  
ATOM   3180  CB  LYS A 411      13.031   3.305  13.281  1.00 95.62           C  
ATOM   3181  O   LYS A 411      13.930   0.232  14.078  1.00 95.62           O  
ATOM   3182  CG  LYS A 411      13.469   4.383  12.297  1.00 95.62           C  
ATOM   3183  CD  LYS A 411      13.617   5.734  12.984  1.00 95.62           C  
ATOM   3184  CE  LYS A 411      14.141   6.793  12.023  1.00 95.62           C  
ATOM   3185  NZ  LYS A 411      14.297   8.125  12.688  1.00 95.62           N  
ATOM   3186  N   ASN A 412      11.781   0.620  14.352  1.00 95.06           N  
ATOM   3187  CA  ASN A 412      11.648  -0.435  15.352  1.00 95.06           C  
ATOM   3188  C   ASN A 412      11.859  -1.816  14.742  1.00 95.06           C  
ATOM   3189  CB  ASN A 412      10.281  -0.360  16.047  1.00 95.06           C  
ATOM   3190  O   ASN A 412      12.492  -2.680  15.352  1.00 95.06           O  
ATOM   3191  CG  ASN A 412      10.195   0.773  17.047  1.00 95.06           C  
ATOM   3192  ND2 ASN A 412       9.062   1.471  17.047  1.00 95.06           N  
ATOM   3193  OD1 ASN A 412      11.133   1.021  17.797  1.00 95.06           O  
ATOM   3194  N   ALA A 413      11.312  -2.014  13.570  1.00 93.81           N  
ATOM   3195  CA  ALA A 413      11.469  -3.293  12.883  1.00 93.81           C  
ATOM   3196  C   ALA A 413      12.945  -3.580  12.594  1.00 93.81           C  
ATOM   3197  CB  ALA A 413      10.672  -3.303  11.586  1.00 93.81           C  
ATOM   3198  O   ALA A 413      13.406  -4.711  12.766  1.00 93.81           O  
ATOM   3199  N   LEU A 414      13.695  -2.582  12.188  1.00 92.50           N  
ATOM   3200  CA  LEU A 414      15.117  -2.732  11.891  1.00 92.50           C  
ATOM   3201  C   LEU A 414      15.898  -3.084  13.148  1.00 92.50           C  
ATOM   3202  CB  LEU A 414      15.672  -1.450  11.266  1.00 92.50           C  
ATOM   3203  O   LEU A 414      16.859  -3.848  13.094  1.00 92.50           O  
ATOM   3204  CG  LEU A 414      15.461  -1.280   9.758  1.00 92.50           C  
ATOM   3205  CD1 LEU A 414      15.797   0.146   9.336  1.00 92.50           C  
ATOM   3206  CD2 LEU A 414      16.312  -2.287   8.984  1.00 92.50           C  
ATOM   3207  N   GLU A 415      15.508  -2.484  14.258  1.00 92.69           N  
ATOM   3208  CA  GLU A 415      16.156  -2.838  15.516  1.00 92.69           C  
ATOM   3209  C   GLU A 415      16.016  -4.328  15.805  1.00 92.69           C  
ATOM   3210  CB  GLU A 415      15.578  -2.020  16.672  1.00 92.69           C  
ATOM   3211  O   GLU A 415      16.969  -4.965  16.281  1.00 92.69           O  
ATOM   3212  CG  GLU A 415      16.000  -0.558  16.656  1.00 92.69           C  
ATOM   3213  CD  GLU A 415      15.508   0.219  17.875  1.00 92.69           C  
ATOM   3214  OE1 GLU A 415      15.820   1.426  17.984  1.00 92.69           O  
ATOM   3215  OE2 GLU A 415      14.805  -0.385  18.703  1.00 92.69           O  
ATOM   3216  N   LYS A 416      14.906  -4.914  15.461  1.00 88.31           N  
ATOM   3217  CA  LYS A 416      14.680  -6.344  15.648  1.00 88.31           C  
ATOM   3218  C   LYS A 416      15.586  -7.164  14.734  1.00 88.31           C  
ATOM   3219  CB  LYS A 416      13.211  -6.695  15.391  1.00 88.31           C  
ATOM   3220  O   LYS A 416      15.875  -8.328  15.016  1.00 88.31           O  
ATOM   3221  CG  LYS A 416      12.258  -6.219  16.469  1.00 88.31           C  
ATOM   3222  CD  LYS A 416      12.383  -7.066  17.734  1.00 88.31           C  
ATOM   3223  CE  LYS A 416      11.336  -6.680  18.766  1.00 88.31           C  
ATOM   3224  NZ  LYS A 416      11.508  -7.445  20.047  1.00 88.31           N  
ATOM   3225  N   LEU A 417      15.969  -6.531  13.695  1.00 87.44           N  
ATOM   3226  CA  LEU A 417      16.859  -7.211  12.758  1.00 87.44           C  
ATOM   3227  C   LEU A 417      18.312  -6.934  13.102  1.00 87.44           C  
ATOM   3228  CB  LEU A 417      16.562  -6.766  11.320  1.00 87.44           C  
ATOM   3229  O   LEU A 417      19.219  -7.270  12.328  1.00 87.44           O  
ATOM   3230  CG  LEU A 417      15.211  -7.180  10.742  1.00 87.44           C  
ATOM   3231  CD1 LEU A 417      15.016  -6.566   9.367  1.00 87.44           C  
ATOM   3232  CD2 LEU A 417      15.102  -8.703  10.680  1.00 87.44           C  
ATOM   3233  N   GLY A 418      18.562  -6.301  14.234  1.00 88.00           N  
ATOM   3234  CA  GLY A 418      19.922  -6.039  14.711  1.00 88.00           C  
ATOM   3235  C   GLY A 418      20.562  -4.832  14.047  1.00 88.00           C  
ATOM   3236  O   GLY A 418      21.781  -4.734  13.977  1.00 88.00           O  
ATOM   3237  N   ARG A 419      19.672  -4.016  13.445  1.00 88.56           N  
ATOM   3238  CA  ARG A 419      20.156  -2.816  12.781  1.00 88.56           C  
ATOM   3239  C   ARG A 419      19.578  -1.559  13.414  1.00 88.56           C  
ATOM   3240  CB  ARG A 419      19.828  -2.854  11.289  1.00 88.56           C  
ATOM   3241  O   ARG A 419      18.406  -1.550  13.828  1.00 88.56           O  
ATOM   3242  CG  ARG A 419      20.500  -3.998  10.539  1.00 88.56           C  
ATOM   3243  CD  ARG A 419      21.969  -3.723  10.281  1.00 88.56           C  
ATOM   3244  NE  ARG A 419      22.562  -4.719   9.391  1.00 88.56           N  
ATOM   3245  NH1 ARG A 419      24.609  -3.660   9.219  1.00 88.56           N  
ATOM   3246  NH2 ARG A 419      24.234  -5.625   8.102  1.00 88.56           N  
ATOM   3247  CZ  ARG A 419      23.797  -4.668   8.906  1.00 88.56           C  
ATOM   3248  N   HIS A 420      20.469  -0.507  13.469  1.00 89.50           N  
ATOM   3249  CA  HIS A 420      20.062   0.785  14.016  1.00 89.50           C  
ATOM   3250  C   HIS A 420      20.156   1.882  12.961  1.00 89.50           C  
ATOM   3251  CB  HIS A 420      20.906   1.146  15.227  1.00 89.50           C  
ATOM   3252  O   HIS A 420      21.109   1.912  12.180  1.00 89.50           O  
ATOM   3253  CG  HIS A 420      20.609   2.498  15.797  1.00 89.50           C  
ATOM   3254  CD2 HIS A 420      21.359   3.623  15.859  1.00 89.50           C  
ATOM   3255  ND1 HIS A 420      19.406   2.803  16.391  1.00 89.50           N  
ATOM   3256  CE1 HIS A 420      19.422   4.062  16.797  1.00 89.50           C  
ATOM   3257  NE2 HIS A 420      20.609   4.582  16.484  1.00 89.50           N  
ATOM   3258  N   VAL A 421      19.141   2.746  12.922  1.00 90.69           N  
ATOM   3259  CA  VAL A 421      19.156   3.900  12.031  1.00 90.69           C  
ATOM   3260  C   VAL A 421      19.516   5.160  12.812  1.00 90.69           C  
ATOM   3261  CB  VAL A 421      17.781   4.086  11.328  1.00 90.69           C  
ATOM   3262  O   VAL A 421      18.672   5.727  13.508  1.00 90.69           O  
ATOM   3263  CG1 VAL A 421      17.844   5.242  10.328  1.00 90.69           C  
ATOM   3264  CG2 VAL A 421      17.375   2.795  10.625  1.00 90.69           C  
ATOM   3265  N   PRO A 422      20.781   5.660  12.695  1.00 89.06           N  
ATOM   3266  CA  PRO A 422      21.266   6.762  13.531  1.00 89.06           C  
ATOM   3267  C   PRO A 422      20.781   8.125  13.055  1.00 89.06           C  
ATOM   3268  CB  PRO A 422      22.781   6.652  13.422  1.00 89.06           C  
ATOM   3269  O   PRO A 422      20.672   9.062  13.844  1.00 89.06           O  
ATOM   3270  CG  PRO A 422      23.031   6.012  12.102  1.00 89.06           C  
ATOM   3271  CD  PRO A 422      21.938   5.016  11.844  1.00 89.06           C  
ATOM   3272  N   GLU A 423      20.438   8.188  11.773  1.00 91.31           N  
ATOM   3273  CA  GLU A 423      20.062   9.461  11.180  1.00 91.31           C  
ATOM   3274  C   GLU A 423      18.672   9.906  11.656  1.00 91.31           C  
ATOM   3275  CB  GLU A 423      20.078   9.367   9.648  1.00 91.31           C  
ATOM   3276  O   GLU A 423      17.812   9.078  11.914  1.00 91.31           O  
ATOM   3277  CG  GLU A 423      21.453   9.070   9.070  1.00 91.31           C  
ATOM   3278  CD  GLU A 423      21.766   7.586   8.984  1.00 91.31           C  
ATOM   3279  OE1 GLU A 423      22.797   7.215   8.383  1.00 91.31           O  
ATOM   3280  OE2 GLU A 423      20.969   6.789   9.516  1.00 91.31           O  
ATOM   3281  N   PRO A 424      18.438  11.297  11.852  1.00 92.69           N  
ATOM   3282  CA  PRO A 424      17.125  11.805  12.227  1.00 92.69           C  
ATOM   3283  C   PRO A 424      16.109  11.703  11.086  1.00 92.69           C  
ATOM   3284  CB  PRO A 424      17.391  13.266  12.586  1.00 92.69           C  
ATOM   3285  O   PRO A 424      16.484  11.539   9.930  1.00 92.69           O  
ATOM   3286  CG  PRO A 424      18.531  13.680  11.695  1.00 92.69           C  
ATOM   3287  CD  PRO A 424      19.453  12.508  11.531  1.00 92.69           C  
ATOM   3288  N   GLY A 425      14.812  11.812  11.438  1.00 94.38           N  
ATOM   3289  CA  GLY A 425      13.734  11.812  10.461  1.00 94.38           C  
ATOM   3290  C   GLY A 425      12.922  10.531  10.469  1.00 94.38           C  
ATOM   3291  O   GLY A 425      13.305   9.555  11.109  1.00 94.38           O  
ATOM   3292  N   ALA A 426      11.812  10.648   9.828  1.00 97.31           N  
ATOM   3293  CA  ALA A 426      10.953   9.477   9.688  1.00 97.31           C  
ATOM   3294  C   ALA A 426      11.305   8.680   8.438  1.00 97.31           C  
ATOM   3295  CB  ALA A 426       9.484   9.891   9.656  1.00 97.31           C  
ATOM   3296  O   ALA A 426      11.320   9.227   7.332  1.00 97.31           O  
ATOM   3297  N   CYS A 427      11.727   7.398   8.648  1.00 95.94           N  
ATOM   3298  CA  CYS A 427      12.102   6.469   7.594  1.00 95.94           C  
ATOM   3299  C   CYS A 427      10.875   6.016   6.805  1.00 95.94           C  
ATOM   3300  CB  CYS A 427      12.820   5.258   8.172  1.00 95.94           C  
ATOM   3301  O   CYS A 427       9.742   6.289   7.203  1.00 95.94           O  
ATOM   3302  SG  CYS A 427      13.484   4.137   6.922  1.00 95.94           S  
ATOM   3303  N   HIS A 428      11.148   5.445   5.578  1.00 97.50           N  
ATOM   3304  CA  HIS A 428      10.094   4.770   4.828  1.00 97.50           C  
ATOM   3305  C   HIS A 428       9.297   3.826   5.723  1.00 97.50           C  
ATOM   3306  CB  HIS A 428      10.688   4.000   3.646  1.00 97.50           C  
ATOM   3307  O   HIS A 428       9.875   3.043   6.477  1.00 97.50           O  
ATOM   3308  CG  HIS A 428       9.656   3.451   2.709  1.00 97.50           C  
ATOM   3309  CD2 HIS A 428       9.328   2.174   2.404  1.00 97.50           C  
ATOM   3310  ND1 HIS A 428       8.836   4.258   1.957  1.00 97.50           N  
ATOM   3311  CE1 HIS A 428       8.031   3.496   1.227  1.00 97.50           C  
ATOM   3312  NE2 HIS A 428       8.312   2.229   1.479  1.00 97.50           N  
ATOM   3313  N   ALA A 429       7.852   3.998   5.797  1.00 97.56           N  
ATOM   3314  CA  ALA A 429       6.883   3.125   6.453  1.00 97.56           C  
ATOM   3315  C   ALA A 429       6.785   3.432   7.941  1.00 97.56           C  
ATOM   3316  CB  ALA A 429       7.254   1.660   6.234  1.00 97.56           C  
ATOM   3317  O   ALA A 429       6.070   2.746   8.680  1.00 97.56           O  
ATOM   3318  N   ASP A 430       7.484   4.457   8.430  1.00 98.25           N  
ATOM   3319  CA  ASP A 430       7.426   4.789   9.852  1.00 98.25           C  
ATOM   3320  C   ASP A 430       6.020   5.234  10.250  1.00 98.25           C  
ATOM   3321  CB  ASP A 430       8.438   5.879  10.195  1.00 98.25           C  
ATOM   3322  O   ASP A 430       5.609   5.055  11.398  1.00 98.25           O  
ATOM   3323  CG  ASP A 430       9.805   5.328  10.562  1.00 98.25           C  
ATOM   3324  OD1 ASP A 430       9.922   4.109  10.828  1.00 98.25           O  
ATOM   3325  OD2 ASP A 430      10.773   6.113  10.594  1.00 98.25           O  
ATOM   3326  N   ASP A 431       5.344   5.734   9.336  1.00 98.44           N  
ATOM   3327  CA  ASP A 431       4.023   6.266   9.664  1.00 98.44           C  
ATOM   3328  C   ASP A 431       3.021   5.137   9.891  1.00 98.44           C  
ATOM   3329  CB  ASP A 431       3.529   7.195   8.555  1.00 98.44           C  
ATOM   3330  O   ASP A 431       1.949   5.359  10.453  1.00 98.44           O  
ATOM   3331  CG  ASP A 431       3.615   6.574   7.172  1.00 98.44           C  
ATOM   3332  OD1 ASP A 431       4.348   5.574   6.996  1.00 98.44           O  
ATOM   3333  OD2 ASP A 431       2.949   7.086   6.246  1.00 98.44           O  
ATOM   3334  N   LEU A 432       3.346   3.885   9.516  1.00 98.38           N  
ATOM   3335  CA  LEU A 432       2.467   2.742   9.742  1.00 98.38           C  
ATOM   3336  C   LEU A 432       2.246   2.506  11.227  1.00 98.38           C  
ATOM   3337  CB  LEU A 432       3.051   1.482   9.094  1.00 98.38           C  
ATOM   3338  O   LEU A 432       1.174   2.055  11.641  1.00 98.38           O  
ATOM   3339  CG  LEU A 432       3.035   1.436   7.566  1.00 98.38           C  
ATOM   3340  CD1 LEU A 432       3.723   0.169   7.066  1.00 98.38           C  
ATOM   3341  CD2 LEU A 432       1.604   1.516   7.043  1.00 98.38           C  
ATOM   3342  N   GLY A 433       3.230   2.836  12.109  1.00 98.19           N  
ATOM   3343  CA  GLY A 433       3.125   2.658  13.547  1.00 98.19           C  
ATOM   3344  C   GLY A 433       2.064   3.539  14.180  1.00 98.19           C  
ATOM   3345  O   GLY A 433       1.729   3.369  15.352  1.00 98.19           O  
ATOM   3346  N   TYR A 434       1.581   4.449  13.367  1.00 98.38           N  
ATOM   3347  CA  TYR A 434       0.577   5.367  13.891  1.00 98.38           C  
ATOM   3348  C   TYR A 434      -0.817   4.984  13.406  1.00 98.38           C  
ATOM   3349  CB  TYR A 434       0.894   6.805  13.469  1.00 98.38           C  
ATOM   3350  O   TYR A 434      -1.794   5.680  13.695  1.00 98.38           O  
ATOM   3351  CG  TYR A 434       2.156   7.355  14.086  1.00 98.38           C  
ATOM   3352  CD1 TYR A 434       2.107   8.156  15.227  1.00 98.38           C  
ATOM   3353  CD2 TYR A 434       3.402   7.078  13.531  1.00 98.38           C  
ATOM   3354  CE1 TYR A 434       3.268   8.664  15.805  1.00 98.38           C  
ATOM   3355  CE2 TYR A 434       4.570   7.578  14.102  1.00 98.38           C  
ATOM   3356  OH  TYR A 434       5.645   8.875  15.797  1.00 98.38           O  
ATOM   3357  CZ  TYR A 434       4.492   8.367  15.227  1.00 98.38           C  
ATOM   3358  N   LEU A 435      -0.917   3.900  12.641  1.00 98.38           N  
ATOM   3359  CA  LEU A 435      -2.197   3.375  12.180  1.00 98.38           C  
ATOM   3360  C   LEU A 435      -2.422   1.957  12.695  1.00 98.38           C  
ATOM   3361  CB  LEU A 435      -2.264   3.393  10.648  1.00 98.38           C  
ATOM   3362  O   LEU A 435      -3.562   1.549  12.930  1.00 98.38           O  
ATOM   3363  CG  LEU A 435      -2.318   4.770   9.992  1.00 98.38           C  
ATOM   3364  CD1 LEU A 435      -2.205   4.637   8.477  1.00 98.38           C  
ATOM   3365  CD2 LEU A 435      -3.604   5.496  10.375  1.00 98.38           C  
ATOM   3366  N   TRP A 436      -1.259   1.261  12.859  1.00 98.38           N  
ATOM   3367  CA  TRP A 436      -1.379  -0.168  13.133  1.00 98.38           C  
ATOM   3368  C   TRP A 436      -0.616  -0.547  14.398  1.00 98.38           C  
ATOM   3369  CB  TRP A 436      -0.865  -0.987  11.945  1.00 98.38           C  
ATOM   3370  O   TRP A 436       0.491  -0.057  14.633  1.00 98.38           O  
ATOM   3371  CG  TRP A 436      -1.505  -0.631  10.641  1.00 98.38           C  
ATOM   3372  CD1 TRP A 436      -0.952   0.097   9.625  1.00 98.38           C  
ATOM   3373  CD2 TRP A 436      -2.822  -0.983  10.211  1.00 98.38           C  
ATOM   3374  CE2 TRP A 436      -3.002  -0.436   8.922  1.00 98.38           C  
ATOM   3375  CE3 TRP A 436      -3.871  -1.711  10.789  1.00 98.38           C  
ATOM   3376  NE1 TRP A 436      -1.847   0.217   8.586  1.00 98.38           N  
ATOM   3377  CH2 TRP A 436      -5.199  -1.310   8.789  1.00 98.38           C  
ATOM   3378  CZ2 TRP A 436      -4.188  -0.594   8.203  1.00 98.38           C  
ATOM   3379  CZ3 TRP A 436      -5.051  -1.866  10.070  1.00 98.38           C  
ATOM   3380  N   LYS A 437      -1.252  -1.394  15.203  1.00 98.06           N  
ATOM   3381  CA  LYS A 437      -0.473  -2.094  16.219  1.00 98.06           C  
ATOM   3382  C   LYS A 437       0.302  -3.260  15.617  1.00 98.06           C  
ATOM   3383  CB  LYS A 437      -1.384  -2.596  17.344  1.00 98.06           C  
ATOM   3384  O   LYS A 437      -0.257  -4.055  14.859  1.00 98.06           O  
ATOM   3385  CG  LYS A 437      -0.642  -3.281  18.484  1.00 98.06           C  
ATOM   3386  CD  LYS A 437      -1.590  -3.682  19.609  1.00 98.06           C  
ATOM   3387  CE  LYS A 437      -0.849  -4.367  20.750  1.00 98.06           C  
ATOM   3388  NZ  LYS A 437      -1.773  -4.758  21.859  1.00 98.06           N  
ATOM   3389  N   SER A 438       1.618  -3.322  15.938  1.00 97.12           N  
ATOM   3390  CA  SER A 438       2.439  -4.410  15.422  1.00 97.12           C  
ATOM   3391  C   SER A 438       3.242  -5.074  16.531  1.00 97.12           C  
ATOM   3392  CB  SER A 438       3.387  -3.896  14.336  1.00 97.12           C  
ATOM   3393  O   SER A 438       3.162  -4.668  17.688  1.00 97.12           O  
ATOM   3394  OG  SER A 438       4.457  -3.162  14.906  1.00 97.12           O  
ATOM   3395  N   GLU A 439       3.984  -6.082  16.172  1.00 96.12           N  
ATOM   3396  CA  GLU A 439       4.816  -6.844  17.094  1.00 96.12           C  
ATOM   3397  C   GLU A 439       5.961  -5.992  17.641  1.00 96.12           C  
ATOM   3398  CB  GLU A 439       5.371  -8.094  16.422  1.00 96.12           C  
ATOM   3399  O   GLU A 439       6.543  -6.316  18.688  1.00 96.12           O  
ATOM   3400  CG  GLU A 439       4.305  -9.117  16.047  1.00 96.12           C  
ATOM   3401  CD  GLU A 439       4.863 -10.328  15.312  1.00 96.12           C  
ATOM   3402  OE1 GLU A 439       4.117 -11.312  15.109  1.00 96.12           O  
ATOM   3403  OE2 GLU A 439       6.059 -10.289  14.945  1.00 96.12           O  
ATOM   3404  N   VAL A 440       6.242  -4.918  16.938  1.00 96.06           N  
ATOM   3405  CA  VAL A 440       7.363  -4.090  17.359  1.00 96.06           C  
ATOM   3406  C   VAL A 440       6.844  -2.805  18.000  1.00 96.06           C  
ATOM   3407  CB  VAL A 440       8.305  -3.756  16.188  1.00 96.06           C  
ATOM   3408  O   VAL A 440       7.617  -1.889  18.281  1.00 96.06           O  
ATOM   3409  CG1 VAL A 440       8.984  -5.020  15.656  1.00 96.06           C  
ATOM   3410  CG2 VAL A 440       7.527  -3.064  15.062  1.00 96.06           C  
ATOM   3411  N   THR A 441       5.523  -2.703  18.109  1.00 97.44           N  
ATOM   3412  CA  THR A 441       4.945  -1.546  18.781  1.00 97.44           C  
ATOM   3413  C   THR A 441       5.293  -1.557  20.266  1.00 97.44           C  
ATOM   3414  CB  THR A 441       3.416  -1.508  18.609  1.00 97.44           C  
ATOM   3415  O   THR A 441       4.957  -2.502  20.984  1.00 97.44           O  
ATOM   3416  CG2 THR A 441       2.818  -0.274  19.281  1.00 97.44           C  
ATOM   3417  OG1 THR A 441       3.096  -1.483  17.219  1.00 97.44           O  
ATOM   3418  N   PRO A 442       6.047  -0.534  20.781  1.00 96.81           N  
ATOM   3419  CA  PRO A 442       6.324  -0.476  22.219  1.00 96.81           C  
ATOM   3420  C   PRO A 442       5.098  -0.085  23.047  1.00 96.81           C  
ATOM   3421  CB  PRO A 442       7.418   0.591  22.328  1.00 96.81           C  
ATOM   3422  O   PRO A 442       4.109   0.399  22.500  1.00 96.81           O  
ATOM   3423  CG  PRO A 442       7.094   1.574  21.250  1.00 96.81           C  
ATOM   3424  CD  PRO A 442       6.590   0.821  20.047  1.00 96.81           C  
ATOM   3425  N   GLU A 443       5.141  -0.412  24.281  1.00 96.62           N  
ATOM   3426  CA  GLU A 443       4.117   0.114  25.172  1.00 96.62           C  
ATOM   3427  C   GLU A 443       4.215   1.632  25.297  1.00 96.62           C  
ATOM   3428  CB  GLU A 443       4.234  -0.530  26.562  1.00 96.62           C  
ATOM   3429  O   GLU A 443       5.309   2.197  25.219  1.00 96.62           O  
ATOM   3430  CG  GLU A 443       3.873  -2.008  26.578  1.00 96.62           C  
ATOM   3431  CD  GLU A 443       3.816  -2.590  27.984  1.00 96.62           C  
ATOM   3432  OE1 GLU A 443       3.352  -3.742  28.156  1.00 96.62           O  
ATOM   3433  OE2 GLU A 443       4.242  -1.890  28.938  1.00 96.62           O  
ATOM   3434  N   PHE A 444       3.084   2.314  25.344  1.00 97.75           N  
ATOM   3435  CA  PHE A 444       3.055   3.752  25.594  1.00 97.75           C  
ATOM   3436  C   PHE A 444       1.825   4.137  26.406  1.00 97.75           C  
ATOM   3437  CB  PHE A 444       3.074   4.527  24.266  1.00 97.75           C  
ATOM   3438  O   PHE A 444       0.860   3.373  26.484  1.00 97.75           O  
ATOM   3439  CG  PHE A 444       1.919   4.207  23.359  1.00 97.75           C  
ATOM   3440  CD1 PHE A 444       1.955   3.090  22.531  1.00 97.75           C  
ATOM   3441  CD2 PHE A 444       0.795   5.023  23.328  1.00 97.75           C  
ATOM   3442  CE1 PHE A 444       0.886   2.791  21.688  1.00 97.75           C  
ATOM   3443  CE2 PHE A 444      -0.276   4.730  22.500  1.00 97.75           C  
ATOM   3444  CZ  PHE A 444      -0.228   3.615  21.672  1.00 97.75           C  
ATOM   3445  N   LEU A 445       1.831   5.238  27.125  1.00 97.12           N  
ATOM   3446  CA  LEU A 445       0.787   5.652  28.062  1.00 97.12           C  
ATOM   3447  C   LEU A 445      -0.221   6.566  27.375  1.00 97.12           C  
ATOM   3448  CB  LEU A 445       1.397   6.363  29.281  1.00 97.12           C  
ATOM   3449  O   LEU A 445       0.143   7.348  26.500  1.00 97.12           O  
ATOM   3450  CG  LEU A 445       2.330   5.523  30.156  1.00 97.12           C  
ATOM   3451  CD1 LEU A 445       3.023   6.410  31.188  1.00 97.12           C  
ATOM   3452  CD2 LEU A 445       1.557   4.402  30.828  1.00 97.12           C  
ATOM   3453  N   PRO A 446      -1.511   6.414  27.750  1.00 96.94           N  
ATOM   3454  CA  PRO A 446      -2.484   7.410  27.297  1.00 96.94           C  
ATOM   3455  C   PRO A 446      -2.047   8.844  27.594  1.00 96.94           C  
ATOM   3456  CB  PRO A 446      -3.748   7.051  28.078  1.00 96.94           C  
ATOM   3457  O   PRO A 446      -1.532   9.117  28.688  1.00 96.94           O  
ATOM   3458  CG  PRO A 446      -3.607   5.594  28.375  1.00 96.94           C  
ATOM   3459  CD  PRO A 446      -2.156   5.293  28.625  1.00 96.94           C  
ATOM   3460  N   GLY A 447      -2.082   9.734  26.656  1.00 96.19           N  
ATOM   3461  CA  GLY A 447      -1.730  11.133  26.828  1.00 96.19           C  
ATOM   3462  C   GLY A 447      -0.281  11.430  26.500  1.00 96.19           C  
ATOM   3463  O   GLY A 447       0.128  12.594  26.469  1.00 96.19           O  
ATOM   3464  N   SER A 448       0.521  10.414  26.344  1.00 97.81           N  
ATOM   3465  CA  SER A 448       1.906  10.625  25.938  1.00 97.81           C  
ATOM   3466  C   SER A 448       1.986  11.219  24.547  1.00 97.81           C  
ATOM   3467  CB  SER A 448       2.686   9.312  26.000  1.00 97.81           C  
ATOM   3468  O   SER A 448       0.990  11.250  23.812  1.00 97.81           O  
ATOM   3469  OG  SER A 448       2.229   8.414  25.000  1.00 97.81           O  
ATOM   3470  N   LYS A 449       3.184  11.680  24.172  1.00 96.50           N  
ATOM   3471  CA  LYS A 449       3.393  12.195  22.812  1.00 96.50           C  
ATOM   3472  C   LYS A 449       3.057  11.141  21.766  1.00 96.50           C  
ATOM   3473  CB  LYS A 449       4.836  12.672  22.641  1.00 96.50           C  
ATOM   3474  O   LYS A 449       2.428  11.453  20.750  1.00 96.50           O  
ATOM   3475  CG  LYS A 449       5.164  13.953  23.391  1.00 96.50           C  
ATOM   3476  CD  LYS A 449       6.605  14.383  23.156  1.00 96.50           C  
ATOM   3477  CE  LYS A 449       6.941  15.648  23.938  1.00 96.50           C  
ATOM   3478  NZ  LYS A 449       8.367  16.062  23.734  1.00 96.50           N  
ATOM   3479  N   GLU A 450       3.391   9.867  22.016  1.00 97.94           N  
ATOM   3480  CA  GLU A 450       3.057   8.766  21.109  1.00 97.94           C  
ATOM   3481  C   GLU A 450       1.548   8.641  20.922  1.00 97.94           C  
ATOM   3482  CB  GLU A 450       3.627   7.445  21.641  1.00 97.94           C  
ATOM   3483  O   GLU A 450       1.065   8.547  19.797  1.00 97.94           O  
ATOM   3484  CG  GLU A 450       5.145   7.348  21.547  1.00 97.94           C  
ATOM   3485  CD  GLU A 450       5.859   8.000  22.719  1.00 97.94           C  
ATOM   3486  OE1 GLU A 450       7.109   7.934  22.781  1.00 97.94           O  
ATOM   3487  OE2 GLU A 450       5.168   8.594  23.578  1.00 97.94           O  
ATOM   3488  N   ASP A 451       0.853   8.695  22.094  1.00 98.00           N  
ATOM   3489  CA  ASP A 451      -0.601   8.562  22.078  1.00 98.00           C  
ATOM   3490  C   ASP A 451      -1.247   9.734  21.344  1.00 98.00           C  
ATOM   3491  CB  ASP A 451      -1.150   8.469  23.500  1.00 98.00           C  
ATOM   3492  O   ASP A 451      -2.115   9.539  20.484  1.00 98.00           O  
ATOM   3493  CG  ASP A 451      -2.646   8.219  23.547  1.00 98.00           C  
ATOM   3494  OD1 ASP A 451      -3.119   7.230  22.938  1.00 98.00           O  
ATOM   3495  OD2 ASP A 451      -3.363   9.016  24.188  1.00 98.00           O  
ATOM   3496  N   ARG A 452      -0.825  10.930  21.547  1.00 96.62           N  
ATOM   3497  CA  ARG A 452      -1.419  12.125  20.953  1.00 96.62           C  
ATOM   3498  C   ARG A 452      -1.194  12.156  19.453  1.00 96.62           C  
ATOM   3499  CB  ARG A 452      -0.844  13.391  21.594  1.00 96.62           C  
ATOM   3500  O   ARG A 452      -2.125  12.414  18.672  1.00 96.62           O  
ATOM   3501  CG  ARG A 452      -1.278  13.602  23.031  1.00 96.62           C  
ATOM   3502  CD  ARG A 452      -0.994  15.023  23.516  1.00 96.62           C  
ATOM   3503  NE  ARG A 452       0.436  15.312  23.500  1.00 96.62           N  
ATOM   3504  NH1 ARG A 452       0.811  14.562  25.656  1.00 96.62           N  
ATOM   3505  NH2 ARG A 452       2.545  15.391  24.406  1.00 96.62           N  
ATOM   3506  CZ  ARG A 452       1.261  15.086  24.516  1.00 96.62           C  
ATOM   3507  N   TYR A 453       0.033  11.852  19.031  1.00 97.44           N  
ATOM   3508  CA  TYR A 453       0.332  11.836  17.609  1.00 97.44           C  
ATOM   3509  C   TYR A 453      -0.413  10.703  16.906  1.00 97.44           C  
ATOM   3510  CB  TYR A 453       1.839  11.688  17.375  1.00 97.44           C  
ATOM   3511  O   TYR A 453      -0.901  10.875  15.789  1.00 97.44           O  
ATOM   3512  CG  TYR A 453       2.625  12.938  17.688  1.00 97.44           C  
ATOM   3513  CD1 TYR A 453       2.211  14.180  17.203  1.00 97.44           C  
ATOM   3514  CD2 TYR A 453       3.781  12.883  18.453  1.00 97.44           C  
ATOM   3515  CE1 TYR A 453       2.934  15.336  17.484  1.00 97.44           C  
ATOM   3516  CE2 TYR A 453       4.512  14.031  18.734  1.00 97.44           C  
ATOM   3517  OH  TYR A 453       4.797  16.391  18.531  1.00 97.44           O  
ATOM   3518  CZ  TYR A 453       4.078  15.250  18.250  1.00 97.44           C  
ATOM   3519  N   LEU A 454      -0.441   9.547  17.531  1.00 98.00           N  
ATOM   3520  CA  LEU A 454      -1.180   8.414  16.984  1.00 98.00           C  
ATOM   3521  C   LEU A 454      -2.643   8.773  16.750  1.00 98.00           C  
ATOM   3522  CB  LEU A 454      -1.078   7.203  17.922  1.00 98.00           C  
ATOM   3523  O   LEU A 454      -3.182   8.555  15.672  1.00 98.00           O  
ATOM   3524  CG  LEU A 454      -1.870   5.961  17.500  1.00 98.00           C  
ATOM   3525  CD1 LEU A 454      -1.207   4.703  18.062  1.00 98.00           C  
ATOM   3526  CD2 LEU A 454      -3.314   6.062  17.984  1.00 98.00           C  
ATOM   3527  N   ARG A 455      -3.307   9.344  17.703  1.00 97.44           N  
ATOM   3528  CA  ARG A 455      -4.730   9.664  17.625  1.00 97.44           C  
ATOM   3529  C   ARG A 455      -4.988  10.758  16.594  1.00 97.44           C  
ATOM   3530  CB  ARG A 455      -5.266  10.094  19.000  1.00 97.44           C  
ATOM   3531  O   ARG A 455      -5.969  10.695  15.852  1.00 97.44           O  
ATOM   3532  CG  ARG A 455      -5.355   8.961  20.000  1.00 97.44           C  
ATOM   3533  CD  ARG A 455      -5.848   9.445  21.359  1.00 97.44           C  
ATOM   3534  NE  ARG A 455      -5.906   8.367  22.328  1.00 97.44           N  
ATOM   3535  NH1 ARG A 455      -7.906   7.496  21.562  1.00 97.44           N  
ATOM   3536  NH2 ARG A 455      -6.832   6.520  23.344  1.00 97.44           N  
ATOM   3537  CZ  ARG A 455      -6.883   7.461  22.406  1.00 97.44           C  
ATOM   3538  N   THR A 456      -4.082  11.742  16.562  1.00 97.31           N  
ATOM   3539  CA  THR A 456      -4.246  12.828  15.602  1.00 97.31           C  
ATOM   3540  C   THR A 456      -4.059  12.328  14.172  1.00 97.31           C  
ATOM   3541  CB  THR A 456      -3.254  13.977  15.883  1.00 97.31           C  
ATOM   3542  O   THR A 456      -4.855  12.641  13.289  1.00 97.31           O  
ATOM   3543  CG2 THR A 456      -3.453  15.125  14.898  1.00 97.31           C  
ATOM   3544  OG1 THR A 456      -3.453  14.461  17.219  1.00 97.31           O  
ATOM   3545  N   PHE A 457      -2.996  11.516  13.930  1.00 97.88           N  
ATOM   3546  CA  PHE A 457      -2.730  10.953  12.609  1.00 97.88           C  
ATOM   3547  C   PHE A 457      -3.875  10.055  12.172  1.00 97.88           C  
ATOM   3548  CB  PHE A 457      -1.414  10.172  12.609  1.00 97.88           C  
ATOM   3549  O   PHE A 457      -4.355  10.156  11.039  1.00 97.88           O  
ATOM   3550  CG  PHE A 457      -0.947   9.766  11.242  1.00 97.88           C  
ATOM   3551  CD1 PHE A 457      -1.045   8.445  10.820  1.00 97.88           C  
ATOM   3552  CD2 PHE A 457      -0.411  10.711  10.367  1.00 97.88           C  
ATOM   3553  CE1 PHE A 457      -0.614   8.070   9.555  1.00 97.88           C  
ATOM   3554  CE2 PHE A 457       0.022  10.336   9.102  1.00 97.88           C  
ATOM   3555  CZ  PHE A 457      -0.080   9.016   8.695  1.00 97.88           C  
ATOM   3556  N   MET A 458      -4.336   9.242  13.039  1.00 97.12           N  
ATOM   3557  CA  MET A 458      -5.449   8.336  12.773  1.00 97.12           C  
ATOM   3558  C   MET A 458      -6.719   9.109  12.445  1.00 97.12           C  
ATOM   3559  CB  MET A 458      -5.691   7.414  13.969  1.00 97.12           C  
ATOM   3560  O   MET A 458      -7.477   8.727  11.555  1.00 97.12           O  
ATOM   3561  CG  MET A 458      -6.785   6.387  13.742  1.00 97.12           C  
ATOM   3562  SD  MET A 458      -6.949   5.211  15.133  1.00 97.12           S  
ATOM   3563  CE  MET A 458      -7.312   6.363  16.484  1.00 97.12           C  
ATOM   3564  N   GLU A 459      -7.016  10.180  13.109  1.00 96.69           N  
ATOM   3565  CA  GLU A 459      -8.180  11.031  12.867  1.00 96.69           C  
ATOM   3566  C   GLU A 459      -8.188  11.570  11.445  1.00 96.69           C  
ATOM   3567  CB  GLU A 459      -8.219  12.188  13.875  1.00 96.69           C  
ATOM   3568  O   GLU A 459      -9.234  11.602  10.789  1.00 96.69           O  
ATOM   3569  CG  GLU A 459      -9.445  13.070  13.742  1.00 96.69           C  
ATOM   3570  CD  GLU A 459      -9.453  14.234  14.719  1.00 96.69           C  
ATOM   3571  OE1 GLU A 459     -10.516  14.883  14.883  1.00 96.69           O  
ATOM   3572  OE2 GLU A 459      -8.391  14.508  15.320  1.00 96.69           O  
ATOM   3573  N   LEU A 460      -7.012  11.945  10.953  1.00 97.88           N  
ATOM   3574  CA  LEU A 460      -6.926  12.445   9.586  1.00 97.88           C  
ATOM   3575  C   LEU A 460      -7.367  11.375   8.586  1.00 97.88           C  
ATOM   3576  CB  LEU A 460      -5.500  12.898   9.266  1.00 97.88           C  
ATOM   3577  O   LEU A 460      -8.148  11.656   7.680  1.00 97.88           O  
ATOM   3578  CG  LEU A 460      -4.969  14.086  10.078  1.00 97.88           C  
ATOM   3579  CD1 LEU A 460      -3.486  14.297   9.789  1.00 97.88           C  
ATOM   3580  CD2 LEU A 460      -5.770  15.344   9.766  1.00 97.88           C  
ATOM   3581  N   TRP A 461      -6.918  10.227   8.742  1.00 98.25           N  
ATOM   3582  CA  TRP A 461      -7.227   9.133   7.828  1.00 98.25           C  
ATOM   3583  C   TRP A 461      -8.695   8.734   7.934  1.00 98.25           C  
ATOM   3584  CB  TRP A 461      -6.340   7.918   8.117  1.00 98.25           C  
ATOM   3585  O   TRP A 461      -9.375   8.555   6.918  1.00 98.25           O  
ATOM   3586  CG  TRP A 461      -5.156   7.793   7.207  1.00 98.25           C  
ATOM   3587  CD1 TRP A 461      -4.867   6.750   6.371  1.00 98.25           C  
ATOM   3588  CD2 TRP A 461      -4.105   8.750   7.035  1.00 98.25           C  
ATOM   3589  CE2 TRP A 461      -3.209   8.219   6.082  1.00 98.25           C  
ATOM   3590  CE3 TRP A 461      -3.834  10.008   7.598  1.00 98.25           C  
ATOM   3591  NE1 TRP A 461      -3.695   7.000   5.691  1.00 98.25           N  
ATOM   3592  CH2 TRP A 461      -1.817  10.125   6.242  1.00 98.25           C  
ATOM   3593  CZ2 TRP A 461      -2.059   8.898   5.676  1.00 98.25           C  
ATOM   3594  CZ3 TRP A 461      -2.689  10.680   7.191  1.00 98.25           C  
ATOM   3595  N   THR A 462      -9.188   8.625   9.188  1.00 98.19           N  
ATOM   3596  CA  THR A 462     -10.555   8.148   9.375  1.00 98.19           C  
ATOM   3597  C   THR A 462     -11.555   9.234   8.992  1.00 98.19           C  
ATOM   3598  CB  THR A 462     -10.805   7.703  10.828  1.00 98.19           C  
ATOM   3599  O   THR A 462     -12.617   8.945   8.438  1.00 98.19           O  
ATOM   3600  CG2 THR A 462      -9.969   6.473  11.172  1.00 98.19           C  
ATOM   3601  OG1 THR A 462     -10.453   8.766  11.711  1.00 98.19           O  
ATOM   3602  N   ASN A 463     -11.242  10.492   9.211  1.00 98.06           N  
ATOM   3603  CA  ASN A 463     -12.109  11.570   8.742  1.00 98.06           C  
ATOM   3604  C   ASN A 463     -12.164  11.609   7.215  1.00 98.06           C  
ATOM   3605  CB  ASN A 463     -11.641  12.914   9.289  1.00 98.06           C  
ATOM   3606  O   ASN A 463     -13.227  11.852   6.637  1.00 98.06           O  
ATOM   3607  CG  ASN A 463     -12.055  13.133  10.734  1.00 98.06           C  
ATOM   3608  ND2 ASN A 463     -11.594  14.227  11.320  1.00 98.06           N  
ATOM   3609  OD1 ASN A 463     -12.789  12.328  11.305  1.00 98.06           O  
ATOM   3610  N   PHE A 464     -11.039  11.422   6.617  1.00 98.56           N  
ATOM   3611  CA  PHE A 464     -11.031  11.344   5.160  1.00 98.56           C  
ATOM   3612  C   PHE A 464     -11.914  10.203   4.672  1.00 98.56           C  
ATOM   3613  CB  PHE A 464      -9.602  11.156   4.641  1.00 98.56           C  
ATOM   3614  O   PHE A 464     -12.688  10.375   3.730  1.00 98.56           O  
ATOM   3615  CG  PHE A 464      -9.492  11.148   3.141  1.00 98.56           C  
ATOM   3616  CD1 PHE A 464      -9.266   9.961   2.451  1.00 98.56           C  
ATOM   3617  CD2 PHE A 464      -9.625  12.328   2.420  1.00 98.56           C  
ATOM   3618  CE1 PHE A 464      -9.164   9.953   1.062  1.00 98.56           C  
ATOM   3619  CE2 PHE A 464      -9.523  12.328   1.030  1.00 98.56           C  
ATOM   3620  CZ  PHE A 464      -9.297  11.141   0.354  1.00 98.56           C  
ATOM   3621  N   ALA A 465     -11.859   9.102   5.332  1.00 98.56           N  
ATOM   3622  CA  ALA A 465     -12.688   7.953   4.977  1.00 98.56           C  
ATOM   3623  C   ALA A 465     -14.164   8.258   5.176  1.00 98.56           C  
ATOM   3624  CB  ALA A 465     -12.281   6.734   5.801  1.00 98.56           C  
ATOM   3625  O   ALA A 465     -15.008   7.844   4.367  1.00 98.56           O  
ATOM   3626  N   LYS A 466     -14.469   9.055   6.191  1.00 98.06           N  
ATOM   3627  CA  LYS A 466     -15.852   9.336   6.555  1.00 98.06           C  
ATOM   3628  C   LYS A 466     -16.438  10.438   5.672  1.00 98.06           C  
ATOM   3629  CB  LYS A 466     -15.953   9.742   8.031  1.00 98.06           C  
ATOM   3630  O   LYS A 466     -17.578  10.320   5.199  1.00 98.06           O  
ATOM   3631  CG  LYS A 466     -15.680   8.602   9.000  1.00 98.06           C  
ATOM   3632  CD  LYS A 466     -15.688   9.086  10.445  1.00 98.06           C  
ATOM   3633  CE  LYS A 466     -15.289   7.977  11.406  1.00 98.06           C  
ATOM   3634  NZ  LYS A 466     -15.156   8.484  12.805  1.00 98.06           N  
ATOM   3635  N   PHE A 467     -15.555  11.391   5.332  1.00 97.31           N  
ATOM   3636  CA  PHE A 467     -16.188  12.609   4.840  1.00 97.31           C  
ATOM   3637  C   PHE A 467     -15.594  13.016   3.496  1.00 97.31           C  
ATOM   3638  CB  PHE A 467     -16.016  13.750   5.852  1.00 97.31           C  
ATOM   3639  O   PHE A 467     -16.109  13.922   2.832  1.00 97.31           O  
ATOM   3640  CG  PHE A 467     -16.516  13.406   7.234  1.00 97.31           C  
ATOM   3641  CD1 PHE A 467     -17.844  13.055   7.445  1.00 97.31           C  
ATOM   3642  CD2 PHE A 467     -15.648  13.438   8.320  1.00 97.31           C  
ATOM   3643  CE1 PHE A 467     -18.297  12.734   8.727  1.00 97.31           C  
ATOM   3644  CE2 PHE A 467     -16.094  13.125   9.594  1.00 97.31           C  
ATOM   3645  CZ  PHE A 467     -17.422  12.773   9.797  1.00 97.31           C  
ATOM   3646  N   GLY A 468     -14.469  12.367   3.115  1.00 97.25           N  
ATOM   3647  CA  GLY A 468     -13.820  12.742   1.868  1.00 97.25           C  
ATOM   3648  C   GLY A 468     -12.867  13.914   2.016  1.00 97.25           C  
ATOM   3649  O   GLY A 468     -12.375  14.445   1.020  1.00 97.25           O  
ATOM   3650  N   ASN A 469     -12.719  14.445   3.254  1.00 96.44           N  
ATOM   3651  CA  ASN A 469     -11.711  15.438   3.609  1.00 96.44           C  
ATOM   3652  C   ASN A 469     -11.094  15.156   4.977  1.00 96.44           C  
ATOM   3653  CB  ASN A 469     -12.312  16.844   3.584  1.00 96.44           C  
ATOM   3654  O   ASN A 469     -11.711  14.492   5.812  1.00 96.44           O  
ATOM   3655  CG  ASN A 469     -13.398  17.031   4.621  1.00 96.44           C  
ATOM   3656  ND2 ASN A 469     -14.648  17.125   4.168  1.00 96.44           N  
ATOM   3657  OD1 ASN A 469     -13.125  17.094   5.824  1.00 96.44           O  
ATOM   3658  N   PRO A 470      -9.805  15.500   5.094  1.00 95.81           N  
ATOM   3659  CA  PRO A 470      -9.102  15.117   6.320  1.00 95.81           C  
ATOM   3660  C   PRO A 470      -9.242  16.156   7.430  1.00 95.81           C  
ATOM   3661  CB  PRO A 470      -7.648  14.992   5.871  1.00 95.81           C  
ATOM   3662  O   PRO A 470      -8.312  16.359   8.219  1.00 95.81           O  
ATOM   3663  CG  PRO A 470      -7.496  16.000   4.773  1.00 95.81           C  
ATOM   3664  CD  PRO A 470      -8.789  16.062   4.012  1.00 95.81           C  
ATOM   3665  N   LYS A 471     -10.375  16.859   7.488  1.00 92.75           N  
ATOM   3666  CA  LYS A 471     -10.594  17.859   8.539  1.00 92.75           C  
ATOM   3667  C   LYS A 471     -10.492  17.219   9.922  1.00 92.75           C  
ATOM   3668  CB  LYS A 471     -11.961  18.531   8.375  1.00 92.75           C  
ATOM   3669  O   LYS A 471     -11.062  16.156  10.172  1.00 92.75           O  
ATOM   3670  CG  LYS A 471     -12.047  19.453   7.176  1.00 92.75           C  
ATOM   3671  CD  LYS A 471     -13.406  20.141   7.098  1.00 92.75           C  
ATOM   3672  CE  LYS A 471     -13.523  21.016   5.859  1.00 92.75           C  
ATOM   3673  NZ  LYS A 471     -14.867  21.656   5.762  1.00 92.75           N  
ATOM   3674  N   SER A 472      -9.688  17.891  10.766  1.00 91.75           N  
ATOM   3675  CA  SER A 472      -9.430  17.391  12.109  1.00 91.75           C  
ATOM   3676  C   SER A 472      -9.695  18.469  13.156  1.00 91.75           C  
ATOM   3677  CB  SER A 472      -7.984  16.906  12.234  1.00 91.75           C  
ATOM   3678  O   SER A 472      -9.102  19.547  13.109  1.00 91.75           O  
ATOM   3679  OG  SER A 472      -7.652  16.656  13.594  1.00 91.75           O  
ATOM   3680  N   ALA A 473     -10.633  18.141  14.086  1.00 90.00           N  
ATOM   3681  CA  ALA A 473     -10.891  19.062  15.188  1.00 90.00           C  
ATOM   3682  C   ALA A 473      -9.625  19.312  16.000  1.00 90.00           C  
ATOM   3683  CB  ALA A 473     -12.000  18.516  16.094  1.00 90.00           C  
ATOM   3684  O   ALA A 473      -9.367  20.438  16.422  1.00 90.00           O  
ATOM   3685  N   THR A 474      -8.844  18.219  16.109  1.00 88.62           N  
ATOM   3686  CA  THR A 474      -7.609  18.297  16.891  1.00 88.62           C  
ATOM   3687  C   THR A 474      -6.625  19.250  16.234  1.00 88.62           C  
ATOM   3688  CB  THR A 474      -6.953  16.906  17.031  1.00 88.62           C  
ATOM   3689  O   THR A 474      -6.043  20.109  16.906  1.00 88.62           O  
ATOM   3690  CG2 THR A 474      -5.676  16.984  17.859  1.00 88.62           C  
ATOM   3691  OG1 THR A 474      -7.871  16.016  17.656  1.00 88.62           O  
ATOM   3692  N   ILE A 475      -6.477  19.125  14.961  1.00 89.50           N  
ATOM   3693  CA  ILE A 475      -5.543  19.969  14.211  1.00 89.50           C  
ATOM   3694  C   ILE A 475      -6.062  21.391  14.164  1.00 89.50           C  
ATOM   3695  CB  ILE A 475      -5.316  19.422  12.781  1.00 89.50           C  
ATOM   3696  O   ILE A 475      -5.285  22.344  14.258  1.00 89.50           O  
ATOM   3697  CG1 ILE A 475      -4.512  18.125  12.820  1.00 89.50           C  
ATOM   3698  CG2 ILE A 475      -4.617  20.484  11.914  1.00 89.50           C  
ATOM   3699  CD1 ILE A 475      -4.207  17.547  11.445  1.00 89.50           C  
ATOM   3700  N   SER A 476      -7.441  21.578  14.078  1.00 89.75           N  
ATOM   3701  CA  SER A 476      -8.055  22.891  14.047  1.00 89.75           C  
ATOM   3702  C   SER A 476      -7.836  23.641  15.367  1.00 89.75           C  
ATOM   3703  CB  SER A 476      -9.555  22.781  13.766  1.00 89.75           C  
ATOM   3704  O   SER A 476      -7.703  24.859  15.383  1.00 89.75           O  
ATOM   3705  OG  SER A 476      -9.789  22.281  12.461  1.00 89.75           O  
ATOM   3706  N   GLN A 477      -7.695  22.938  16.469  1.00 87.69           N  
ATOM   3707  CA  GLN A 477      -7.496  23.516  17.797  1.00 87.69           C  
ATOM   3708  C   GLN A 477      -6.145  24.219  17.891  1.00 87.69           C  
ATOM   3709  CB  GLN A 477      -7.613  22.438  18.875  1.00 87.69           C  
ATOM   3710  O   GLN A 477      -5.969  25.141  18.688  1.00 87.69           O  
ATOM   3711  CG  GLN A 477      -9.039  21.984  19.141  1.00 87.69           C  
ATOM   3712  CD  GLN A 477      -9.117  20.859  20.156  1.00 87.69           C  
ATOM   3713  NE2 GLN A 477     -10.336  20.516  20.562  1.00 87.69           N  
ATOM   3714  OE1 GLN A 477      -8.094  20.312  20.578  1.00 87.69           O  
ATOM   3715  N   VAL A 478      -5.262  23.734  17.031  1.00 86.25           N  
ATOM   3716  CA  VAL A 478      -3.963  24.391  17.062  1.00 86.25           C  
ATOM   3717  C   VAL A 478      -3.854  25.391  15.922  1.00 86.25           C  
ATOM   3718  CB  VAL A 478      -2.803  23.375  17.000  1.00 86.25           C  
ATOM   3719  O   VAL A 478      -2.752  25.797  15.555  1.00 86.25           O  
ATOM   3720  CG1 VAL A 478      -2.775  22.500  18.250  1.00 86.25           C  
ATOM   3721  CG2 VAL A 478      -2.930  22.500  15.750  1.00 86.25           C  
ATOM   3722  N   GLY A 479      -5.031  25.750  15.312  1.00 88.38           N  
ATOM   3723  CA  GLY A 479      -5.129  26.828  14.344  1.00 88.38           C  
ATOM   3724  C   GLY A 479      -4.711  26.422  12.945  1.00 88.38           C  
ATOM   3725  O   GLY A 479      -4.336  27.266  12.133  1.00 88.38           O  
ATOM   3726  N   VAL A 480      -4.594  25.094  12.711  1.00 92.38           N  
ATOM   3727  CA  VAL A 480      -4.164  24.609  11.406  1.00 92.38           C  
ATOM   3728  C   VAL A 480      -5.379  24.141  10.602  1.00 92.38           C  
ATOM   3729  CB  VAL A 480      -3.139  23.469  11.531  1.00 92.38           C  
ATOM   3730  O   VAL A 480      -6.227  23.406  11.117  1.00 92.38           O  
ATOM   3731  CG1 VAL A 480      -2.824  22.859  10.164  1.00 92.38           C  
ATOM   3732  CG2 VAL A 480      -1.862  23.969  12.211  1.00 92.38           C  
ATOM   3733  N   ASN A 481      -5.539  24.703   9.430  1.00 90.81           N  
ATOM   3734  CA  ASN A 481      -6.562  24.297   8.477  1.00 90.81           C  
ATOM   3735  C   ASN A 481      -5.953  23.656   7.234  1.00 90.81           C  
ATOM   3736  CB  ASN A 481      -7.434  25.500   8.078  1.00 90.81           C  
ATOM   3737  O   ASN A 481      -5.422  24.344   6.367  1.00 90.81           O  
ATOM   3738  CG  ASN A 481      -8.586  25.109   7.176  1.00 90.81           C  
ATOM   3739  ND2 ASN A 481      -9.094  26.062   6.410  1.00 90.81           N  
ATOM   3740  OD1 ASN A 481      -9.023  23.953   7.168  1.00 90.81           O  
ATOM   3741  N   TRP A 482      -5.949  22.281   7.137  1.00 94.81           N  
ATOM   3742  CA  TRP A 482      -5.395  21.516   6.023  1.00 94.81           C  
ATOM   3743  C   TRP A 482      -6.320  21.562   4.816  1.00 94.81           C  
ATOM   3744  CB  TRP A 482      -5.148  20.062   6.438  1.00 94.81           C  
ATOM   3745  O   TRP A 482      -7.398  20.969   4.828  1.00 94.81           O  
ATOM   3746  CG  TRP A 482      -4.434  19.250   5.402  1.00 94.81           C  
ATOM   3747  CD1 TRP A 482      -3.715  19.719   4.336  1.00 94.81           C  
ATOM   3748  CD2 TRP A 482      -4.375  17.812   5.328  1.00 94.81           C  
ATOM   3749  CE2 TRP A 482      -3.604  17.484   4.191  1.00 94.81           C  
ATOM   3750  CE3 TRP A 482      -4.902  16.781   6.113  1.00 94.81           C  
ATOM   3751  NE1 TRP A 482      -3.213  18.656   3.605  1.00 94.81           N  
ATOM   3752  CH2 TRP A 482      -3.873  15.172   4.609  1.00 94.81           C  
ATOM   3753  CZ2 TRP A 482      -3.344  16.156   3.822  1.00 94.81           C  
ATOM   3754  CZ3 TRP A 482      -4.645  15.469   5.742  1.00 94.81           C  
ATOM   3755  N   GLN A 483      -5.875  22.250   3.730  1.00 93.75           N  
ATOM   3756  CA  GLN A 483      -6.645  22.406   2.498  1.00 93.75           C  
ATOM   3757  C   GLN A 483      -6.039  21.562   1.371  1.00 93.75           C  
ATOM   3758  CB  GLN A 483      -6.727  23.875   2.082  1.00 93.75           C  
ATOM   3759  O   GLN A 483      -4.871  21.172   1.440  1.00 93.75           O  
ATOM   3760  CG  GLN A 483      -7.379  24.766   3.125  1.00 93.75           C  
ATOM   3761  CD  GLN A 483      -8.883  24.609   3.184  1.00 93.75           C  
ATOM   3762  NE2 GLN A 483      -9.438  24.609   4.395  1.00 93.75           N  
ATOM   3763  OE1 GLN A 483      -9.547  24.469   2.150  1.00 93.75           O  
ATOM   3764  N   SER A 484      -6.891  21.266   0.389  1.00 96.88           N  
ATOM   3765  CA  SER A 484      -6.422  20.500  -0.771  1.00 96.88           C  
ATOM   3766  C   SER A 484      -5.418  21.312  -1.584  1.00 96.88           C  
ATOM   3767  CB  SER A 484      -7.602  20.109  -1.659  1.00 96.88           C  
ATOM   3768  O   SER A 484      -5.383  22.547  -1.494  1.00 96.88           O  
ATOM   3769  OG  SER A 484      -8.258  21.250  -2.176  1.00 96.88           O  
ATOM   3770  N   VAL A 485      -4.578  20.703  -2.307  1.00 96.94           N  
ATOM   3771  CA  VAL A 485      -3.598  21.344  -3.186  1.00 96.94           C  
ATOM   3772  C   VAL A 485      -4.312  22.062  -4.320  1.00 96.94           C  
ATOM   3773  CB  VAL A 485      -2.605  20.297  -3.758  1.00 96.94           C  
ATOM   3774  O   VAL A 485      -5.141  21.484  -5.020  1.00 96.94           O  
ATOM   3775  CG1 VAL A 485      -1.600  20.969  -4.691  1.00 96.94           C  
ATOM   3776  CG2 VAL A 485      -1.884  19.578  -2.625  1.00 96.94           C  
ATOM   3777  N   LYS A 486      -4.008  23.359  -4.496  1.00 92.12           N  
ATOM   3778  CA  LYS A 486      -4.723  24.188  -5.465  1.00 92.12           C  
ATOM   3779  C   LYS A 486      -3.877  24.422  -6.711  1.00 92.12           C  
ATOM   3780  CB  LYS A 486      -5.117  25.516  -4.840  1.00 92.12           C  
ATOM   3781  O   LYS A 486      -4.414  24.609  -7.805  1.00 92.12           O  
ATOM   3782  CG  LYS A 486      -6.078  25.391  -3.664  1.00 92.12           C  
ATOM   3783  CD  LYS A 486      -7.430  24.859  -4.102  1.00 92.12           C  
ATOM   3784  CE  LYS A 486      -8.406  24.766  -2.934  1.00 92.12           C  
ATOM   3785  NZ  LYS A 486      -9.664  24.078  -3.314  1.00 92.12           N  
ATOM   3786  N   ASN A 487      -2.602  24.453  -6.492  1.00 88.56           N  
ATOM   3787  CA  ASN A 487      -1.687  24.844  -7.559  1.00 88.56           C  
ATOM   3788  C   ASN A 487      -0.622  23.781  -7.805  1.00 88.56           C  
ATOM   3789  CB  ASN A 487      -1.029  26.188  -7.238  1.00 88.56           C  
ATOM   3790  O   ASN A 487      -0.078  23.219  -6.855  1.00 88.56           O  
ATOM   3791  CG  ASN A 487      -0.192  26.719  -8.383  1.00 88.56           C  
ATOM   3792  ND2 ASN A 487      -0.204  28.031  -8.570  1.00 88.56           N  
ATOM   3793  OD1 ASN A 487       0.460  25.953  -9.102  1.00 88.56           O  
ATOM   3794  N   ASP A 488      -0.343  23.578  -9.125  1.00 87.94           N  
ATOM   3795  CA  ASP A 488       0.662  22.578  -9.453  1.00 87.94           C  
ATOM   3796  C   ASP A 488       2.072  23.141  -9.328  1.00 87.94           C  
ATOM   3797  CB  ASP A 488       0.438  22.031 -10.875  1.00 87.94           C  
ATOM   3798  O   ASP A 488       3.053  22.391  -9.336  1.00 87.94           O  
ATOM   3799  CG  ASP A 488       0.462  23.125 -11.930  1.00 87.94           C  
ATOM   3800  OD1 ASP A 488       0.632  24.312 -11.570  1.00 87.94           O  
ATOM   3801  OD2 ASP A 488       0.307  22.797 -13.125  1.00 87.94           O  
ATOM   3802  N   SER A 489       2.285  24.469  -9.117  1.00 87.81           N  
ATOM   3803  CA  SER A 489       3.604  25.094  -9.008  1.00 87.81           C  
ATOM   3804  C   SER A 489       4.047  25.188  -7.551  1.00 87.81           C  
ATOM   3805  CB  SER A 489       3.602  26.469  -9.648  1.00 87.81           C  
ATOM   3806  O   SER A 489       5.234  25.328  -7.270  1.00 87.81           O  
ATOM   3807  OG  SER A 489       2.613  27.297  -9.055  1.00 87.81           O  
ATOM   3808  N   GLN A 490       3.021  25.141  -6.641  1.00 92.00           N  
ATOM   3809  CA  GLN A 490       3.232  25.156  -5.199  1.00 92.00           C  
ATOM   3810  C   GLN A 490       2.361  24.125  -4.500  1.00 92.00           C  
ATOM   3811  CB  GLN A 490       2.941  26.547  -4.629  1.00 92.00           C  
ATOM   3812  O   GLN A 490       1.144  24.281  -4.402  1.00 92.00           O  
ATOM   3813  CG  GLN A 490       3.883  27.625  -5.145  1.00 92.00           C  
ATOM   3814  CD  GLN A 490       3.541  29.016  -4.605  1.00 92.00           C  
ATOM   3815  NE2 GLN A 490       4.566  29.812  -4.328  1.00 92.00           N  
ATOM   3816  OE1 GLN A 490       2.367  29.359  -4.441  1.00 92.00           O  
ATOM   3817  N   LEU A 491       3.059  23.094  -4.133  1.00 96.31           N  
ATOM   3818  CA  LEU A 491       2.287  22.016  -3.521  1.00 96.31           C  
ATOM   3819  C   LEU A 491       2.127  22.250  -2.023  1.00 96.31           C  
ATOM   3820  CB  LEU A 491       2.961  20.672  -3.773  1.00 96.31           C  
ATOM   3821  O   LEU A 491       2.986  21.844  -1.234  1.00 96.31           O  
ATOM   3822  CG  LEU A 491       3.133  20.250  -5.238  1.00 96.31           C  
ATOM   3823  CD1 LEU A 491       3.754  18.859  -5.328  1.00 96.31           C  
ATOM   3824  CD2 LEU A 491       1.792  20.297  -5.965  1.00 96.31           C  
ATOM   3825  N   GLU A 492       1.093  23.047  -1.639  1.00 97.06           N  
ATOM   3826  CA  GLU A 492       0.796  23.234  -0.222  1.00 97.06           C  
ATOM   3827  C   GLU A 492       0.555  21.891   0.477  1.00 97.06           C  
ATOM   3828  CB  GLU A 492      -0.419  24.141  -0.045  1.00 97.06           C  
ATOM   3829  O   GLU A 492      -0.111  21.016  -0.071  1.00 97.06           O  
ATOM   3830  CG  GLU A 492      -0.713  24.500   1.405  1.00 97.06           C  
ATOM   3831  CD  GLU A 492      -1.911  25.422   1.563  1.00 97.06           C  
ATOM   3832  OE1 GLU A 492      -3.051  24.922   1.689  1.00 97.06           O  
ATOM   3833  OE2 GLU A 492      -1.708  26.656   1.561  1.00 97.06           O  
ATOM   3834  N   LEU A 493       1.113  21.688   1.632  1.00 98.00           N  
ATOM   3835  CA  LEU A 493       0.978  20.406   2.314  1.00 98.00           C  
ATOM   3836  C   LEU A 493       0.847  20.609   3.822  1.00 98.00           C  
ATOM   3837  CB  LEU A 493       2.178  19.516   2.010  1.00 98.00           C  
ATOM   3838  O   LEU A 493       1.170  21.672   4.340  1.00 98.00           O  
ATOM   3839  CG  LEU A 493       3.525  19.953   2.576  1.00 98.00           C  
ATOM   3840  CD1 LEU A 493       3.768  19.312   3.939  1.00 98.00           C  
ATOM   3841  CD2 LEU A 493       4.652  19.625   1.609  1.00 98.00           C  
ATOM   3842  N   LEU A 494       0.272  19.562   4.465  1.00 98.12           N  
ATOM   3843  CA  LEU A 494       0.314  19.469   5.922  1.00 98.12           C  
ATOM   3844  C   LEU A 494       1.619  18.828   6.391  1.00 98.12           C  
ATOM   3845  CB  LEU A 494      -0.877  18.656   6.445  1.00 98.12           C  
ATOM   3846  O   LEU A 494       1.921  17.688   6.039  1.00 98.12           O  
ATOM   3847  CG  LEU A 494      -0.979  18.516   7.965  1.00 98.12           C  
ATOM   3848  CD1 LEU A 494      -1.474  19.812   8.594  1.00 98.12           C  
ATOM   3849  CD2 LEU A 494      -1.899  17.359   8.328  1.00 98.12           C  
ATOM   3850  N   GLU A 495       2.447  19.594   7.074  1.00 98.12           N  
ATOM   3851  CA  GLU A 495       3.580  19.031   7.797  1.00 98.12           C  
ATOM   3852  C   GLU A 495       3.139  18.422   9.125  1.00 98.12           C  
ATOM   3853  CB  GLU A 495       4.652  20.094   8.039  1.00 98.12           C  
ATOM   3854  O   GLU A 495       2.738  19.141  10.039  1.00 98.12           O  
ATOM   3855  CG  GLU A 495       5.840  19.594   8.859  1.00 98.12           C  
ATOM   3856  CD  GLU A 495       6.762  18.672   8.070  1.00 98.12           C  
ATOM   3857  OE1 GLU A 495       7.582  17.969   8.695  1.00 98.12           O  
ATOM   3858  OE2 GLU A 495       6.668  18.672   6.828  1.00 98.12           O  
ATOM   3859  N   PHE A 496       3.041  17.062   9.094  1.00 97.88           N  
ATOM   3860  CA  PHE A 496       2.734  16.375  10.344  1.00 97.88           C  
ATOM   3861  C   PHE A 496       4.012  16.047  11.109  1.00 97.88           C  
ATOM   3862  CB  PHE A 496       1.941  15.094  10.070  1.00 97.88           C  
ATOM   3863  O   PHE A 496       4.531  14.938  11.000  1.00 97.88           O  
ATOM   3864  CG  PHE A 496       1.172  14.594  11.258  1.00 97.88           C  
ATOM   3865  CD1 PHE A 496       1.782  13.781  12.203  1.00 97.88           C  
ATOM   3866  CD2 PHE A 496      -0.163  14.938  11.438  1.00 97.88           C  
ATOM   3867  CE1 PHE A 496       1.073  13.312  13.305  1.00 97.88           C  
ATOM   3868  CE2 PHE A 496      -0.878  14.469  12.531  1.00 97.88           C  
ATOM   3869  CZ  PHE A 496      -0.259  13.656  13.469  1.00 97.88           C  
ATOM   3870  N   GLY A 497       4.590  16.969  11.828  1.00 96.50           N  
ATOM   3871  CA  GLY A 497       5.809  16.906  12.617  1.00 96.50           C  
ATOM   3872  C   GLY A 497       5.617  17.406  14.047  1.00 96.50           C  
ATOM   3873  O   GLY A 497       4.492  17.453  14.547  1.00 96.50           O  
ATOM   3874  N   GLU A 498       6.727  17.578  14.742  1.00 93.50           N  
ATOM   3875  CA  GLU A 498       6.629  18.094  16.109  1.00 93.50           C  
ATOM   3876  C   GLU A 498       5.738  19.328  16.172  1.00 93.50           C  
ATOM   3877  CB  GLU A 498       8.016  18.406  16.656  1.00 93.50           C  
ATOM   3878  O   GLU A 498       4.984  19.516  17.125  1.00 93.50           O  
ATOM   3879  CG  GLU A 498       8.836  17.188  17.016  1.00 93.50           C  
ATOM   3880  CD  GLU A 498      10.141  17.516  17.734  1.00 93.50           C  
ATOM   3881  OE1 GLU A 498      10.891  16.578  18.094  1.00 93.50           O  
ATOM   3882  OE2 GLU A 498      10.414  18.719  17.938  1.00 93.50           O  
ATOM   3883  N   VAL A 499       5.934  20.172  15.148  1.00 93.75           N  
ATOM   3884  CA  VAL A 499       4.992  21.266  14.930  1.00 93.75           C  
ATOM   3885  C   VAL A 499       4.113  20.953  13.719  1.00 93.75           C  
ATOM   3886  CB  VAL A 499       5.727  22.609  14.719  1.00 93.75           C  
ATOM   3887  O   VAL A 499       4.609  20.812  12.602  1.00 93.75           O  
ATOM   3888  CG1 VAL A 499       4.723  23.734  14.516  1.00 93.75           C  
ATOM   3889  CG2 VAL A 499       6.641  22.906  15.906  1.00 93.75           C  
ATOM   3890  N   ILE A 500       2.752  20.766  14.031  1.00 96.25           N  
ATOM   3891  CA  ILE A 500       1.806  20.531  12.945  1.00 96.25           C  
ATOM   3892  C   ILE A 500       1.437  21.875  12.289  1.00 96.25           C  
ATOM   3893  CB  ILE A 500       0.535  19.812  13.445  1.00 96.25           C  
ATOM   3894  O   ILE A 500       0.903  22.766  12.953  1.00 96.25           O  
ATOM   3895  CG1 ILE A 500       0.901  18.469  14.078  1.00 96.25           C  
ATOM   3896  CG2 ILE A 500      -0.466  19.625  12.297  1.00 96.25           C  
ATOM   3897  CD1 ILE A 500      -0.269  17.766  14.750  1.00 96.25           C  
ATOM   3898  N   GLU A 501       1.736  22.016  11.008  1.00 97.00           N  
ATOM   3899  CA  GLU A 501       1.524  23.297  10.320  1.00 97.00           C  
ATOM   3900  C   GLU A 501       1.329  23.078   8.820  1.00 97.00           C  
ATOM   3901  CB  GLU A 501       2.699  24.234  10.570  1.00 97.00           C  
ATOM   3902  O   GLU A 501       1.646  22.016   8.289  1.00 97.00           O  
ATOM   3903  CG  GLU A 501       4.020  23.750   9.992  1.00 97.00           C  
ATOM   3904  CD  GLU A 501       5.180  24.688  10.266  1.00 97.00           C  
ATOM   3905  OE1 GLU A 501       6.348  24.250  10.219  1.00 97.00           O  
ATOM   3906  OE2 GLU A 501       4.918  25.891  10.523  1.00 97.00           O  
ATOM   3907  N   ILE A 502       0.812  24.094   8.156  1.00 97.19           N  
ATOM   3908  CA  ILE A 502       0.710  24.141   6.699  1.00 97.19           C  
ATOM   3909  C   ILE A 502       1.979  24.734   6.105  1.00 97.19           C  
ATOM   3910  CB  ILE A 502      -0.531  24.938   6.238  1.00 97.19           C  
ATOM   3911  O   ILE A 502       2.416  25.812   6.531  1.00 97.19           O  
ATOM   3912  CG1 ILE A 502      -1.807  24.328   6.840  1.00 97.19           C  
ATOM   3913  CG2 ILE A 502      -0.611  24.969   4.711  1.00 97.19           C  
ATOM   3914  CD1 ILE A 502      -2.045  22.875   6.449  1.00 97.19           C  
ATOM   3915  N   LYS A 503       2.598  24.016   5.258  1.00 97.25           N  
ATOM   3916  CA  LYS A 503       3.711  24.547   4.484  1.00 97.25           C  
ATOM   3917  C   LYS A 503       3.258  24.969   3.090  1.00 97.25           C  
ATOM   3918  CB  LYS A 503       4.844  23.531   4.387  1.00 97.25           C  
ATOM   3919  O   LYS A 503       2.453  24.281   2.461  1.00 97.25           O  
ATOM   3920  CG  LYS A 503       5.430  23.125   5.730  1.00 97.25           C  
ATOM   3921  CD  LYS A 503       6.340  24.203   6.301  1.00 97.25           C  
ATOM   3922  CE  LYS A 503       7.055  23.734   7.559  1.00 97.25           C  
ATOM   3923  NZ  LYS A 503       7.906  24.812   8.148  1.00 97.25           N  
ATOM   3924  N   PRO A 504       3.666  26.156   2.676  1.00 96.00           N  
ATOM   3925  CA  PRO A 504       3.205  26.672   1.384  1.00 96.00           C  
ATOM   3926  C   PRO A 504       3.688  25.828   0.207  1.00 96.00           C  
ATOM   3927  CB  PRO A 504       3.805  28.078   1.327  1.00 96.00           C  
ATOM   3928  O   PRO A 504       3.131  25.906  -0.890  1.00 96.00           O  
ATOM   3929  CG  PRO A 504       5.000  28.016   2.223  1.00 96.00           C  
ATOM   3930  CD  PRO A 504       4.695  27.094   3.365  1.00 96.00           C  
ATOM   3931  N   ASP A 505       4.715  25.000   0.488  1.00 97.38           N  
ATOM   3932  CA  ASP A 505       5.285  24.125  -0.519  1.00 97.38           C  
ATOM   3933  C   ASP A 505       6.082  22.984   0.133  1.00 97.38           C  
ATOM   3934  CB  ASP A 505       6.180  24.906  -1.482  1.00 97.38           C  
ATOM   3935  O   ASP A 505       6.328  23.016   1.341  1.00 97.38           O  
ATOM   3936  CG  ASP A 505       6.367  24.203  -2.818  1.00 97.38           C  
ATOM   3937  OD1 ASP A 505       5.762  23.141  -3.037  1.00 97.38           O  
ATOM   3938  OD2 ASP A 505       7.133  24.734  -3.656  1.00 97.38           O  
ATOM   3939  N   ILE A 506       6.438  21.969  -0.696  1.00 97.00           N  
ATOM   3940  CA  ILE A 506       7.305  20.922  -0.168  1.00 97.00           C  
ATOM   3941  C   ILE A 506       8.695  21.484   0.117  1.00 97.00           C  
ATOM   3942  CB  ILE A 506       7.406  19.719  -1.144  1.00 97.00           C  
ATOM   3943  O   ILE A 506       9.266  22.188  -0.723  1.00 97.00           O  
ATOM   3944  CG1 ILE A 506       7.918  20.188  -2.510  1.00 97.00           C  
ATOM   3945  CG2 ILE A 506       6.051  19.016  -1.279  1.00 97.00           C  
ATOM   3946  CD1 ILE A 506       8.180  19.062  -3.496  1.00 97.00           C  
ATOM   3947  N   PRO A 507       9.234  21.188   1.320  1.00 96.69           N  
ATOM   3948  CA  PRO A 507      10.555  21.719   1.686  1.00 96.69           C  
ATOM   3949  C   PRO A 507      11.664  21.234   0.748  1.00 96.69           C  
ATOM   3950  CB  PRO A 507      10.766  21.188   3.102  1.00 96.69           C  
ATOM   3951  O   PRO A 507      12.711  21.875   0.651  1.00 96.69           O  
ATOM   3952  CG  PRO A 507       9.391  21.016   3.660  1.00 96.69           C  
ATOM   3953  CD  PRO A 507       8.484  20.562   2.555  1.00 96.69           C  
ATOM   3954  N   GLU A 508      11.406  20.109  -0.019  1.00 95.50           N  
ATOM   3955  CA  GLU A 508      12.398  19.469  -0.890  1.00 95.50           C  
ATOM   3956  C   GLU A 508      12.297  20.016  -2.314  1.00 95.50           C  
ATOM   3957  CB  GLU A 508      12.227  17.953  -0.887  1.00 95.50           C  
ATOM   3958  O   GLU A 508      12.812  19.391  -3.252  1.00 95.50           O  
ATOM   3959  CG  GLU A 508      12.492  17.312   0.466  1.00 95.50           C  
ATOM   3960  CD  GLU A 508      11.305  17.391   1.412  1.00 95.50           C  
ATOM   3961  OE1 GLU A 508      11.461  17.062   2.611  1.00 95.50           O  
ATOM   3962  OE2 GLU A 508      10.211  17.797   0.952  1.00 95.50           O  
ATOM   3963  N   ARG A 509      11.688  21.203  -2.578  1.00 94.88           N  
ATOM   3964  CA  ARG A 509      11.320  21.703  -3.896  1.00 94.88           C  
ATOM   3965  C   ARG A 509      12.539  21.812  -4.805  1.00 94.88           C  
ATOM   3966  CB  ARG A 509      10.625  23.062  -3.777  1.00 94.88           C  
ATOM   3967  O   ARG A 509      12.492  21.391  -5.965  1.00 94.88           O  
ATOM   3968  CG  ARG A 509      10.312  23.703  -5.117  1.00 94.88           C  
ATOM   3969  CD  ARG A 509       9.242  22.938  -5.879  1.00 94.88           C  
ATOM   3970  NE  ARG A 509       7.914  23.172  -5.324  1.00 94.88           N  
ATOM   3971  NH1 ARG A 509       6.859  21.609  -6.660  1.00 94.88           N  
ATOM   3972  NH2 ARG A 509       5.652  22.828  -5.137  1.00 94.88           N  
ATOM   3973  CZ  ARG A 509       6.812  22.531  -5.711  1.00 94.88           C  
ATOM   3974  N   LYS A 510      13.602  22.375  -4.336  1.00 93.88           N  
ATOM   3975  CA  LYS A 510      14.789  22.578  -5.152  1.00 93.88           C  
ATOM   3976  C   LYS A 510      15.320  21.266  -5.699  1.00 93.88           C  
ATOM   3977  CB  LYS A 510      15.883  23.281  -4.340  1.00 93.88           C  
ATOM   3978  O   LYS A 510      15.609  21.141  -6.895  1.00 93.88           O  
ATOM   3979  CG  LYS A 510      17.141  23.609  -5.137  1.00 93.88           C  
ATOM   3980  CD  LYS A 510      18.172  24.312  -4.277  1.00 93.88           C  
ATOM   3981  CE  LYS A 510      19.469  24.562  -5.051  1.00 93.88           C  
ATOM   3982  NZ  LYS A 510      20.484  25.250  -4.207  1.00 93.88           N  
ATOM   3983  N   ARG A 511      15.422  20.203  -4.832  1.00 93.44           N  
ATOM   3984  CA  ARG A 511      15.922  18.906  -5.262  1.00 93.44           C  
ATOM   3985  C   ARG A 511      14.969  18.250  -6.258  1.00 93.44           C  
ATOM   3986  CB  ARG A 511      16.125  17.984  -4.055  1.00 93.44           C  
ATOM   3987  O   ARG A 511      15.398  17.750  -7.297  1.00 93.44           O  
ATOM   3988  CG  ARG A 511      17.266  18.406  -3.148  1.00 93.44           C  
ATOM   3989  CD  ARG A 511      17.594  17.328  -2.115  1.00 93.44           C  
ATOM   3990  NE  ARG A 511      16.422  16.984  -1.309  1.00 93.44           N  
ATOM   3991  NH1 ARG A 511      17.125  18.125   0.571  1.00 93.44           N  
ATOM   3992  NH2 ARG A 511      15.133  17.016   0.589  1.00 93.44           N  
ATOM   3993  CZ  ARG A 511      16.234  17.375  -0.051  1.00 93.44           C  
ATOM   3994  N   VAL A 512      13.672  18.375  -5.980  1.00 94.62           N  
ATOM   3995  CA  VAL A 512      12.664  17.750  -6.824  1.00 94.62           C  
ATOM   3996  C   VAL A 512      12.633  18.422  -8.195  1.00 94.62           C  
ATOM   3997  CB  VAL A 512      11.266  17.812  -6.168  1.00 94.62           C  
ATOM   3998  O   VAL A 512      12.633  17.750  -9.227  1.00 94.62           O  
ATOM   3999  CG1 VAL A 512      10.180  17.406  -7.168  1.00 94.62           C  
ATOM   4000  CG2 VAL A 512      11.219  16.922  -4.930  1.00 94.62           C  
ATOM   4001  N   ASP A 513      12.680  19.766  -8.258  1.00 93.62           N  
ATOM   4002  CA  ASP A 513      12.633  20.484  -9.523  1.00 93.62           C  
ATOM   4003  C   ASP A 513      13.867  20.203 -10.367  1.00 93.62           C  
ATOM   4004  CB  ASP A 513      12.500  22.000  -9.266  1.00 93.62           C  
ATOM   4005  O   ASP A 513      13.773  20.078 -11.586  1.00 93.62           O  
ATOM   4006  CG  ASP A 513      11.094  22.406  -8.875  1.00 93.62           C  
ATOM   4007  OD1 ASP A 513      10.172  21.562  -8.938  1.00 93.62           O  
ATOM   4008  OD2 ASP A 513      10.906  23.594  -8.508  1.00 93.62           O  
ATOM   4009  N   THR A 514      14.984  20.156  -9.680  1.00 93.50           N  
ATOM   4010  CA  THR A 514      16.234  19.875 -10.391  1.00 93.50           C  
ATOM   4011  C   THR A 514      16.172  18.500 -11.055  1.00 93.50           C  
ATOM   4012  CB  THR A 514      17.438  19.953  -9.453  1.00 93.50           C  
ATOM   4013  O   THR A 514      16.500  18.359 -12.234  1.00 93.50           O  
ATOM   4014  CG2 THR A 514      18.734  19.672 -10.203  1.00 93.50           C  
ATOM   4015  OG1 THR A 514      17.516  21.266  -8.875  1.00 93.50           O  
ATOM   4016  N   LEU A 515      15.656  17.484 -10.312  1.00 92.25           N  
ATOM   4017  CA  LEU A 515      15.555  16.141 -10.859  1.00 92.25           C  
ATOM   4018  C   LEU A 515      14.539  16.078 -11.992  1.00 92.25           C  
ATOM   4019  CB  LEU A 515      15.164  15.148  -9.758  1.00 92.25           C  
ATOM   4020  O   LEU A 515      14.789  15.438 -13.016  1.00 92.25           O  
ATOM   4021  CG  LEU A 515      16.266  14.773  -8.758  1.00 92.25           C  
ATOM   4022  CD1 LEU A 515      15.664  14.000  -7.586  1.00 92.25           C  
ATOM   4023  CD2 LEU A 515      17.344  13.953  -9.445  1.00 92.25           C  
ATOM   4024  N   LEU A 516      13.383  16.719 -11.805  1.00 91.50           N  
ATOM   4025  CA  LEU A 516      12.359  16.734 -12.844  1.00 91.50           C  
ATOM   4026  C   LEU A 516      12.891  17.406 -14.109  1.00 91.50           C  
ATOM   4027  CB  LEU A 516      11.102  17.469 -12.359  1.00 91.50           C  
ATOM   4028  O   LEU A 516      12.578  16.969 -15.219  1.00 91.50           O  
ATOM   4029  CG  LEU A 516      10.242  16.719 -11.336  1.00 91.50           C  
ATOM   4030  CD1 LEU A 516       9.117  17.625 -10.836  1.00 91.50           C  
ATOM   4031  CD2 LEU A 516       9.688  15.438 -11.945  1.00 91.50           C  
ATOM   4032  N   SER A 517      13.688  18.438 -13.945  1.00 91.62           N  
ATOM   4033  CA  SER A 517      14.289  19.125 -15.086  1.00 91.62           C  
ATOM   4034  C   SER A 517      15.273  18.203 -15.820  1.00 91.62           C  
ATOM   4035  CB  SER A 517      15.000  20.391 -14.648  1.00 91.62           C  
ATOM   4036  O   SER A 517      15.305  18.188 -17.047  1.00 91.62           O  
ATOM   4037  OG  SER A 517      15.656  21.016 -15.742  1.00 91.62           O  
ATOM   4038  N   ILE A 518      16.031  17.438 -15.016  1.00 89.00           N  
ATOM   4039  CA  ILE A 518      16.953  16.484 -15.609  1.00 89.00           C  
ATOM   4040  C   ILE A 518      16.188  15.414 -16.391  1.00 89.00           C  
ATOM   4041  CB  ILE A 518      17.844  15.812 -14.531  1.00 89.00           C  
ATOM   4042  O   ILE A 518      16.531  15.102 -17.531  1.00 89.00           O  
ATOM   4043  CG1 ILE A 518      18.812  16.844 -13.930  1.00 89.00           C  
ATOM   4044  CG2 ILE A 518      18.609  14.625 -15.125  1.00 89.00           C  
ATOM   4045  CD1 ILE A 518      19.578  16.328 -12.719  1.00 89.00           C  
ATOM   4046  N   TYR A 519      15.086  14.914 -15.820  1.00 85.06           N  
ATOM   4047  CA  TYR A 519      14.289  13.867 -16.453  1.00 85.06           C  
ATOM   4048  C   TYR A 519      13.664  14.359 -17.750  1.00 85.06           C  
ATOM   4049  CB  TYR A 519      13.195  13.375 -15.492  1.00 85.06           C  
ATOM   4050  O   TYR A 519      13.586  13.609 -18.734  1.00 85.06           O  
ATOM   4051  CG  TYR A 519      13.727  12.609 -14.305  1.00 85.06           C  
ATOM   4052  CD1 TYR A 519      14.984  12.023 -14.336  1.00 85.06           C  
ATOM   4053  CD2 TYR A 519      12.969  12.477 -13.148  1.00 85.06           C  
ATOM   4054  CE1 TYR A 519      15.477  11.312 -13.242  1.00 85.06           C  
ATOM   4055  CE2 TYR A 519      13.445  11.773 -12.047  1.00 85.06           C  
ATOM   4056  OH  TYR A 519      15.188  10.500 -11.023  1.00 85.06           O  
ATOM   4057  CZ  TYR A 519      14.703  11.195 -12.109  1.00 85.06           C  
ATOM   4058  N   LYS A 520      13.195  15.555 -17.703  1.00 85.69           N  
ATOM   4059  CA  LYS A 520      12.609  16.141 -18.906  1.00 85.69           C  
ATOM   4060  C   LYS A 520      13.625  16.172 -20.047  1.00 85.69           C  
ATOM   4061  CB  LYS A 520      12.102  17.547 -18.625  1.00 85.69           C  
ATOM   4062  O   LYS A 520      13.289  15.875 -21.188  1.00 85.69           O  
ATOM   4063  CG  LYS A 520      11.258  18.141 -19.734  1.00 85.69           C  
ATOM   4064  CD  LYS A 520      10.680  19.500 -19.344  1.00 85.69           C  
ATOM   4065  CE  LYS A 520       9.914  20.125 -20.500  1.00 85.69           C  
ATOM   4066  NZ  LYS A 520       9.352  21.469 -20.125  1.00 85.69           N  
ATOM   4067  N   THR A 521      14.797  16.453 -19.734  1.00 84.12           N  
ATOM   4068  CA  THR A 521      15.859  16.484 -20.734  1.00 84.12           C  
ATOM   4069  C   THR A 521      16.156  15.078 -21.250  1.00 84.12           C  
ATOM   4070  CB  THR A 521      17.141  17.109 -20.172  1.00 84.12           C  
ATOM   4071  O   THR A 521      16.344  14.875 -22.453  1.00 84.12           O  
ATOM   4072  CG2 THR A 521      18.188  17.297 -21.266  1.00 84.12           C  
ATOM   4073  OG1 THR A 521      16.828  18.391 -19.594  1.00 84.12           O  
ATOM   4074  N   TRP A 522      16.094  14.133 -20.281  1.00 82.94           N  
ATOM   4075  CA  TRP A 522      16.391  12.750 -20.641  1.00 82.94           C  
ATOM   4076  C   TRP A 522      15.312  12.172 -21.547  1.00 82.94           C  
ATOM   4077  CB  TRP A 522      16.516  11.898 -19.375  1.00 82.94           C  
ATOM   4078  O   TRP A 522      15.617  11.391 -22.453  1.00 82.94           O  
ATOM   4079  CG  TRP A 522      17.750  12.188 -18.562  1.00 82.94           C  
ATOM   4080  CD1 TRP A 522      18.844  12.898 -18.953  1.00 82.94           C  
ATOM   4081  CD2 TRP A 522      18.000  11.758 -17.219  1.00 82.94           C  
ATOM   4082  CE2 TRP A 522      19.281  12.258 -16.859  1.00 82.94           C  
ATOM   4083  CE3 TRP A 522      17.281  11.008 -16.281  1.00 82.94           C  
ATOM   4084  NE1 TRP A 522      19.766  12.945 -17.938  1.00 82.94           N  
ATOM   4085  CH2 TRP A 522      19.125  11.289 -14.711  1.00 82.94           C  
ATOM   4086  CZ2 TRP A 522      19.844  12.023 -15.609  1.00 82.94           C  
ATOM   4087  CZ3 TRP A 522      17.844  10.781 -15.039  1.00 82.94           C  
ATOM   4088  N   ASN A 523      14.078  12.500 -21.281  1.00 75.50           N  
ATOM   4089  CA  ASN A 523      12.953  11.969 -22.062  1.00 75.50           C  
ATOM   4090  C   ASN A 523      13.055  12.352 -23.531  1.00 75.50           C  
ATOM   4091  CB  ASN A 523      11.625  12.445 -21.469  1.00 75.50           C  
ATOM   4092  O   ASN A 523      12.539  11.648 -24.391  1.00 75.50           O  
ATOM   4093  CG  ASN A 523      11.203  11.648 -20.250  1.00 75.50           C  
ATOM   4094  ND2 ASN A 523      10.320  12.227 -19.438  1.00 75.50           N  
ATOM   4095  OD1 ASN A 523      11.672  10.531 -20.031  1.00 75.50           O  
ATOM   4096  N   THR A 524      13.672  13.414 -23.891  1.00 75.00           N  
ATOM   4097  CA  THR A 524      13.844  13.812 -25.281  1.00 75.00           C  
ATOM   4098  C   THR A 524      14.930  12.984 -25.953  1.00 75.00           C  
ATOM   4099  CB  THR A 524      14.195  15.312 -25.391  1.00 75.00           C  
ATOM   4100  O   THR A 524      15.062  13.000 -27.188  1.00 75.00           O  
ATOM   4101  CG2 THR A 524      13.109  16.188 -24.766  1.00 75.00           C  
ATOM   4102  OG1 THR A 524      15.430  15.555 -24.703  1.00 75.00           O  
ATOM   4103  N   LYS A 525      15.438  12.102 -25.188  1.00 66.50           N  
ATOM   4104  CA  LYS A 525      16.594  11.375 -25.703  1.00 66.50           C  
ATOM   4105  C   LYS A 525      16.359   9.867 -25.641  1.00 66.50           C  
ATOM   4106  CB  LYS A 525      17.859  11.742 -24.906  1.00 66.50           C  
ATOM   4107  O   LYS A 525      17.312   9.086 -25.750  1.00 66.50           O  
ATOM   4108  CG  LYS A 525      18.266  13.195 -25.062  1.00 66.50           C  
ATOM   4109  CD  LYS A 525      19.594  13.477 -24.359  1.00 66.50           C  
ATOM   4110  CE  LYS A 525      20.016  14.922 -24.516  1.00 66.50           C  
ATOM   4111  NZ  LYS A 525      21.344  15.188 -23.859  1.00 66.50           N  
ATOM   4112  N   LYS A 526      15.195   9.477 -25.250  1.00 61.97           N  
ATOM   4113  CA  LYS A 526      14.820   8.062 -25.188  1.00 61.97           C  
ATOM   4114  C   LYS A 526      14.836   7.434 -26.578  1.00 61.97           C  
ATOM   4115  CB  LYS A 526      13.445   7.906 -24.562  1.00 61.97           C  
ATOM   4116  O   LYS A 526      14.398   8.047 -27.562  1.00 61.97           O  
ATOM   4117  CG  LYS A 526      13.461   7.906 -23.031  1.00 61.97           C  
ATOM   4118  CD  LYS A 526      12.086   7.582 -22.469  1.00 61.97           C  
ATOM   4119  CE  LYS A 526      12.086   7.637 -20.938  1.00 61.97           C  
ATOM   4120  NZ  LYS A 526      10.742   7.324 -20.375  1.00 61.97           N  
ATOM   4121  N   HIS A 527      15.742   6.469 -26.891  1.00 49.59           N  
ATOM   4122  CA  HIS A 527      15.688   5.699 -28.125  1.00 49.59           C  
ATOM   4123  C   HIS A 527      14.469   4.785 -28.156  1.00 49.59           C  
ATOM   4124  CB  HIS A 527      16.969   4.879 -28.312  1.00 49.59           C  
ATOM   4125  O   HIS A 527      14.078   4.227 -27.125  1.00 49.59           O  
ATOM   4126  CG  HIS A 527      18.203   5.707 -28.422  1.00 49.59           C  
ATOM   4127  CD2 HIS A 527      19.297   5.797 -27.625  1.00 49.59           C  
ATOM   4128  ND1 HIS A 527      18.422   6.586 -29.469  1.00 49.59           N  
ATOM   4129  CE1 HIS A 527      19.578   7.180 -29.312  1.00 49.59           C  
ATOM   4130  NE2 HIS A 527      20.141   6.719 -28.203  1.00 49.59           N  
TER    4131      HIS A 527                                                      
ENDMDL                                                                          
END                                                                             
