# Supplementary material for: Screening of ester-forming and hydrolyzing enzymes linked to pheromone production in Ips typographus (Linnaeus, 1758)
Source: BMC Genomics. 2026 Mar 24;27:431. doi: 10.1186/s12864-026-12773-0 (PMC13134222; doi:10.1186/s12864-026-12773-0)
Supplement: Supplementary file 5 — Supplementary Material 5. [file 12864_2026_12773_MOESM5_ESM.zip › ItyCE23.pdb]

MODEL     1                                                                     
ATOM      1  N   MET A   1     -47.281  -3.242  -1.228  1.00 38.53           N  
ATOM      2  CA  MET A   1     -46.219  -4.207  -1.496  1.00 38.53           C  
ATOM      3  C   MET A   1     -44.844  -3.572  -1.308  1.00 38.53           C  
ATOM      4  CB  MET A   1     -46.344  -4.766  -2.914  1.00 38.53           C  
ATOM      5  O   MET A   1     -44.406  -2.781  -2.143  1.00 38.53           O  
ATOM      6  CG  MET A   1     -47.344  -5.914  -3.035  1.00 38.53           C  
ATOM      7  SD  MET A   1     -47.000  -6.988  -4.484  1.00 38.53           S  
ATOM      8  CE  MET A   1     -48.531  -7.957  -4.531  1.00 38.53           C  
ATOM      9  N   ALA A   2     -44.562  -2.908  -0.125  1.00 45.94           N  
ATOM     10  CA  ALA A   2     -43.250  -2.434   0.279  1.00 45.94           C  
ATOM     11  C   ALA A   2     -42.406  -3.568   0.867  1.00 45.94           C  
ATOM     12  CB  ALA A   2     -43.375  -1.295   1.288  1.00 45.94           C  
ATOM     13  O   ALA A   2     -42.812  -4.207   1.842  1.00 45.94           O  
ATOM     14  N   SER A   3     -42.125  -4.645   0.159  1.00 45.50           N  
ATOM     15  CA  SER A   3     -41.125  -5.641   0.499  1.00 45.50           C  
ATOM     16  C   SER A   3     -40.188  -5.133   1.596  1.00 45.50           C  
ATOM     17  CB  SER A   3     -40.312  -6.020  -0.738  1.00 45.50           C  
ATOM     18  O   SER A   3     -39.750  -3.986   1.553  1.00 45.50           O  
ATOM     19  OG  SER A   3     -39.375  -5.000  -1.056  1.00 45.50           O  
ATOM     20  N   ASP A   4     -40.625  -5.012   2.869  1.00 49.75           N  
ATOM     21  CA  ASP A   4     -39.875  -4.918   4.125  1.00 49.75           C  
ATOM     22  C   ASP A   4     -38.375  -5.109   3.896  1.00 49.75           C  
ATOM     23  CB  ASP A   4     -40.406  -5.953   5.129  1.00 49.75           C  
ATOM     24  O   ASP A   4     -37.938  -6.184   3.477  1.00 49.75           O  
ATOM     25  CG  ASP A   4     -40.875  -5.332   6.434  1.00 49.75           C  
ATOM     26  OD1 ASP A   4     -40.688  -4.109   6.621  1.00 49.75           O  
ATOM     27  OD2 ASP A   4     -41.406  -6.070   7.281  1.00 49.75           O  
ATOM     28  N   ILE A   5     -37.688  -4.301   3.121  1.00 53.28           N  
ATOM     29  CA  ILE A   5     -36.219  -4.336   2.994  1.00 53.28           C  
ATOM     30  C   ILE A   5     -35.594  -4.676   4.344  1.00 53.28           C  
ATOM     31  CB  ILE A   5     -35.656  -2.996   2.465  1.00 53.28           C  
ATOM     32  O   ILE A   5     -35.844  -3.977   5.336  1.00 53.28           O  
ATOM     33  CG1 ILE A   5     -36.312  -2.641   1.123  1.00 53.28           C  
ATOM     34  CG2 ILE A   5     -34.156  -3.057   2.332  1.00 53.28           C  
ATOM     35  CD1 ILE A   5     -36.031  -1.228   0.643  1.00 53.28           C  
ATOM     36  N   SER A   6     -35.562  -5.988   4.844  1.00 79.62           N  
ATOM     37  CA  SER A   6     -34.906  -6.508   6.031  1.00 79.62           C  
ATOM     38  C   SER A   6     -33.375  -6.406   5.895  1.00 79.62           C  
ATOM     39  CB  SER A   6     -35.312  -7.961   6.285  1.00 79.62           C  
ATOM     40  O   SER A   6     -32.812  -6.910   4.930  1.00 79.62           O  
ATOM     41  OG  SER A   6     -34.688  -8.820   5.340  1.00 79.62           O  
ATOM     42  N   GLY A   7     -32.688  -5.289   6.168  1.00 89.31           N  
ATOM     43  CA  GLY A   7     -31.234  -5.230   6.309  1.00 89.31           C  
ATOM     44  C   GLY A   7     -30.797  -4.652   7.637  1.00 89.31           C  
ATOM     45  O   GLY A   7     -31.609  -4.160   8.414  1.00 89.31           O  
ATOM     46  N   PRO A   8     -29.562  -4.906   7.996  1.00 96.50           N  
ATOM     47  CA  PRO A   8     -29.031  -4.383   9.258  1.00 96.50           C  
ATOM     48  C   PRO A   8     -28.859  -2.865   9.242  1.00 96.50           C  
ATOM     49  CB  PRO A   8     -27.672  -5.082   9.391  1.00 96.50           C  
ATOM     50  O   PRO A   8     -28.656  -2.273   8.180  1.00 96.50           O  
ATOM     51  CG  PRO A   8     -27.219  -5.285   7.984  1.00 96.50           C  
ATOM     52  CD  PRO A   8     -28.406  -5.617   7.133  1.00 96.50           C  
ATOM     53  N   THR A   9     -29.109  -2.223  10.352  1.00 97.81           N  
ATOM     54  CA  THR A   9     -28.875  -0.795  10.531  1.00 97.81           C  
ATOM     55  C   THR A   9     -27.781  -0.554  11.578  1.00 97.81           C  
ATOM     56  CB  THR A   9     -30.156  -0.063  10.938  1.00 97.81           C  
ATOM     57  O   THR A   9     -27.672  -1.307  12.547  1.00 97.81           O  
ATOM     58  CG2 THR A   9     -31.234  -0.194   9.867  1.00 97.81           C  
ATOM     59  OG1 THR A   9     -30.656  -0.625  12.164  1.00 97.81           O  
ATOM     60  N   VAL A  10     -26.938   0.438  11.391  1.00 98.31           N  
ATOM     61  CA  VAL A  10     -25.875   0.844  12.305  1.00 98.31           C  
ATOM     62  C   VAL A  10     -25.844   2.365  12.430  1.00 98.31           C  
ATOM     63  CB  VAL A  10     -24.484   0.330  11.836  1.00 98.31           C  
ATOM     64  O   VAL A  10     -26.031   3.078  11.438  1.00 98.31           O  
ATOM     65  CG1 VAL A  10     -23.375   0.923  12.695  1.00 98.31           C  
ATOM     66  CG2 VAL A  10     -24.453  -1.196  11.883  1.00 98.31           C  
ATOM     67  N   SER A  11     -25.750   2.867  13.633  1.00 98.19           N  
ATOM     68  CA  SER A  11     -25.609   4.297  13.883  1.00 98.19           C  
ATOM     69  C   SER A  11     -24.172   4.672  14.180  1.00 98.19           C  
ATOM     70  CB  SER A  11     -26.500   4.727  15.047  1.00 98.19           C  
ATOM     71  O   SER A  11     -23.562   4.156  15.125  1.00 98.19           O  
ATOM     72  OG  SER A  11     -27.875   4.555  14.727  1.00 98.19           O  
ATOM     73  N   ILE A  12     -23.625   5.555  13.297  1.00 98.38           N  
ATOM     74  CA  ILE A  12     -22.266   6.062  13.484  1.00 98.38           C  
ATOM     75  C   ILE A  12     -22.328   7.566  13.758  1.00 98.38           C  
ATOM     76  CB  ILE A  12     -21.375   5.770  12.258  1.00 98.38           C  
ATOM     77  O   ILE A  12     -23.391   8.172  13.758  1.00 98.38           O  
ATOM     78  CG1 ILE A  12     -21.953   6.438  11.008  1.00 98.38           C  
ATOM     79  CG2 ILE A  12     -21.234   4.258  12.055  1.00 98.38           C  
ATOM     80  CD1 ILE A  12     -21.062   6.324   9.781  1.00 98.38           C  
ATOM     81  N   LYS A  13     -21.234   8.172  13.977  1.00 97.81           N  
ATOM     82  CA  LYS A  13     -21.156   9.586  14.336  1.00 97.81           C  
ATOM     83  C   LYS A  13     -21.797  10.461  13.258  1.00 97.81           C  
ATOM     84  CB  LYS A  13     -19.703  10.000  14.555  1.00 97.81           C  
ATOM     85  O   LYS A  13     -22.406  11.484  13.570  1.00 97.81           O  
ATOM     86  CG  LYS A  13     -19.531  11.422  15.062  1.00 97.81           C  
ATOM     87  CD  LYS A  13     -18.078  11.734  15.375  1.00 97.81           C  
ATOM     88  CE  LYS A  13     -17.906  13.164  15.875  1.00 97.81           C  
ATOM     89  NZ  LYS A  13     -16.484  13.461  16.234  1.00 97.81           N  
ATOM     90  N   GLN A  14     -21.609  10.055  12.008  1.00 98.06           N  
ATOM     91  CA  GLN A  14     -22.031  10.891  10.891  1.00 98.06           C  
ATOM     92  C   GLN A  14     -23.531  10.742  10.625  1.00 98.06           C  
ATOM     93  CB  GLN A  14     -21.234  10.555   9.633  1.00 98.06           C  
ATOM     94  O   GLN A  14     -24.141  11.625  10.023  1.00 98.06           O  
ATOM     95  CG  GLN A  14     -19.797  11.062   9.656  1.00 98.06           C  
ATOM     96  CD  GLN A  14     -18.906  10.281  10.594  1.00 98.06           C  
ATOM     97  NE2 GLN A  14     -18.062  10.984  11.336  1.00 98.06           N  
ATOM     98  OE1 GLN A  14     -18.984   9.047  10.648  1.00 98.06           O  
ATOM     99  N   GLY A  15     -24.125   9.562  11.039  1.00 98.12           N  
ATOM    100  CA  GLY A  15     -25.547   9.320  10.812  1.00 98.12           C  
ATOM    101  C   GLY A  15     -25.891   7.840  10.773  1.00 98.12           C  
ATOM    102  O   GLY A  15     -25.062   6.988  11.078  1.00 98.12           O  
ATOM    103  N   ASP A  16     -27.125   7.449  10.406  1.00 98.50           N  
ATOM    104  CA  ASP A  16     -27.625   6.078  10.383  1.00 98.50           C  
ATOM    105  C   ASP A  16     -27.391   5.434   9.016  1.00 98.50           C  
ATOM    106  CB  ASP A  16     -29.109   6.051  10.727  1.00 98.50           C  
ATOM    107  O   ASP A  16     -27.594   6.070   7.980  1.00 98.50           O  
ATOM    108  CG  ASP A  16     -29.406   6.547  12.133  1.00 98.50           C  
ATOM    109  OD1 ASP A  16     -28.516   6.457  13.008  1.00 98.50           O  
ATOM    110  OD2 ASP A  16     -30.531   7.027  12.367  1.00 98.50           O  
ATOM    111  N   LEU A  17     -27.000   4.117   9.094  1.00 98.62           N  
ATOM    112  CA  LEU A  17     -26.688   3.377   7.875  1.00 98.62           C  
ATOM    113  C   LEU A  17     -27.609   2.172   7.723  1.00 98.62           C  
ATOM    114  CB  LEU A  17     -25.219   2.918   7.887  1.00 98.62           C  
ATOM    115  O   LEU A  17     -27.922   1.494   8.703  1.00 98.62           O  
ATOM    116  CG  LEU A  17     -24.172   4.008   8.094  1.00 98.62           C  
ATOM    117  CD1 LEU A  17     -22.781   3.393   8.188  1.00 98.62           C  
ATOM    118  CD2 LEU A  17     -24.234   5.027   6.957  1.00 98.62           C  
ATOM    119  N   PHE A  18     -28.047   1.946   6.543  1.00 98.50           N  
ATOM    120  CA  PHE A  18     -28.766   0.729   6.160  1.00 98.50           C  
ATOM    121  C   PHE A  18     -27.891  -0.138   5.254  1.00 98.50           C  
ATOM    122  CB  PHE A  18     -30.078   1.067   5.461  1.00 98.50           C  
ATOM    123  O   PHE A  18     -27.469   0.306   4.188  1.00 98.50           O  
ATOM    124  CG  PHE A  18     -30.906  -0.140   5.102  1.00 98.50           C  
ATOM    125  CD1 PHE A  18     -31.078  -0.514   3.773  1.00 98.50           C  
ATOM    126  CD2 PHE A  18     -31.516  -0.900   6.094  1.00 98.50           C  
ATOM    127  CE1 PHE A  18     -31.828  -1.631   3.439  1.00 98.50           C  
ATOM    128  CE2 PHE A  18     -32.281  -2.018   5.766  1.00 98.50           C  
ATOM    129  CZ  PHE A  18     -32.438  -2.381   4.438  1.00 98.50           C  
ATOM    130  N   GLY A  19     -27.609  -1.387   5.758  1.00 98.44           N  
ATOM    131  CA  GLY A  19     -26.734  -2.273   5.020  1.00 98.44           C  
ATOM    132  C   GLY A  19     -27.453  -3.475   4.430  1.00 98.44           C  
ATOM    133  O   GLY A  19     -28.672  -3.480   4.324  1.00 98.44           O  
ATOM    134  N   THR A  20     -26.625  -4.508   3.945  1.00 97.94           N  
ATOM    135  CA  THR A  20     -27.125  -5.758   3.373  1.00 97.94           C  
ATOM    136  C   THR A  20     -26.328  -6.949   3.914  1.00 97.94           C  
ATOM    137  CB  THR A  20     -27.031  -5.738   1.836  1.00 97.94           C  
ATOM    138  O   THR A  20     -25.547  -6.805   4.848  1.00 97.94           O  
ATOM    139  CG2 THR A  20     -25.594  -5.727   1.363  1.00 97.94           C  
ATOM    140  OG1 THR A  20     -27.688  -6.902   1.313  1.00 97.94           O  
ATOM    141  N   THR A  21     -26.641  -8.102   3.434  1.00 97.56           N  
ATOM    142  CA  THR A  21     -25.984  -9.305   3.920  1.00 97.56           C  
ATOM    143  C   THR A  21     -25.266 -10.023   2.785  1.00 97.56           C  
ATOM    144  CB  THR A  21     -27.000 -10.273   4.566  1.00 97.56           C  
ATOM    145  O   THR A  21     -25.531  -9.766   1.609  1.00 97.56           O  
ATOM    146  CG2 THR A  21     -27.688  -9.625   5.770  1.00 97.56           C  
ATOM    147  OG1 THR A  21     -28.000 -10.625   3.600  1.00 97.56           O  
ATOM    148  N   GLY A  22     -24.219 -10.836   3.049  1.00 96.50           N  
ATOM    149  CA  GLY A  22     -23.500 -11.734   2.164  1.00 96.50           C  
ATOM    150  C   GLY A  22     -23.328 -13.125   2.746  1.00 96.50           C  
ATOM    151  O   GLY A  22     -23.719 -13.383   3.885  1.00 96.50           O  
ATOM    152  N   ILE A  23     -22.812 -14.078   1.959  1.00 97.19           N  
ATOM    153  CA  ILE A  23     -22.562 -15.445   2.387  1.00 97.19           C  
ATOM    154  C   ILE A  23     -21.078 -15.781   2.236  1.00 97.19           C  
ATOM    155  CB  ILE A  23     -23.422 -16.453   1.584  1.00 97.19           C  
ATOM    156  O   ILE A  23     -20.500 -15.555   1.175  1.00 97.19           O  
ATOM    157  CG1 ILE A  23     -24.906 -16.094   1.698  1.00 97.19           C  
ATOM    158  CG2 ILE A  23     -23.172 -17.891   2.059  1.00 97.19           C  
ATOM    159  CD1 ILE A  23     -25.469 -16.188   3.115  1.00 97.19           C  
ATOM    160  N   ASN A  24     -20.500 -16.141   3.322  1.00 96.19           N  
ATOM    161  CA  ASN A  24     -19.094 -16.484   3.250  1.00 96.19           C  
ATOM    162  C   ASN A  24     -18.875 -17.875   2.652  1.00 96.19           C  
ATOM    163  CB  ASN A  24     -18.438 -16.406   4.633  1.00 96.19           C  
ATOM    164  O   ASN A  24     -19.844 -18.531   2.232  1.00 96.19           O  
ATOM    165  CG  ASN A  24     -19.000 -17.438   5.602  1.00 96.19           C  
ATOM    166  ND2 ASN A  24     -18.781 -17.203   6.895  1.00 96.19           N  
ATOM    167  OD1 ASN A  24     -19.625 -18.422   5.191  1.00 96.19           O  
ATOM    168  N   LEU A  25     -17.719 -18.359   2.568  1.00 92.56           N  
ATOM    169  CA  LEU A  25     -17.328 -19.594   1.896  1.00 92.56           C  
ATOM    170  C   LEU A  25     -17.969 -20.797   2.576  1.00 92.56           C  
ATOM    171  CB  LEU A  25     -15.812 -19.734   1.881  1.00 92.56           C  
ATOM    172  O   LEU A  25     -18.234 -21.812   1.926  1.00 92.56           O  
ATOM    173  CG  LEU A  25     -15.250 -20.859   1.001  1.00 92.56           C  
ATOM    174  CD1 LEU A  25     -15.570 -20.578  -0.466  1.00 92.56           C  
ATOM    175  CD2 LEU A  25     -13.742 -20.984   1.207  1.00 92.56           C  
ATOM    176  N   ASN A  26     -18.312 -20.766   3.959  1.00 93.00           N  
ATOM    177  CA  ASN A  26     -18.891 -21.859   4.730  1.00 93.00           C  
ATOM    178  C   ASN A  26     -20.406 -21.844   4.680  1.00 93.00           C  
ATOM    179  CB  ASN A  26     -18.406 -21.812   6.180  1.00 93.00           C  
ATOM    180  O   ASN A  26     -21.062 -22.688   5.285  1.00 93.00           O  
ATOM    181  CG  ASN A  26     -16.953 -22.203   6.324  1.00 93.00           C  
ATOM    182  ND2 ASN A  26     -16.359 -21.891   7.473  1.00 93.00           N  
ATOM    183  OD1 ASN A  26     -16.359 -22.781   5.410  1.00 93.00           O  
ATOM    184  N   GLY A  27     -20.953 -20.859   4.008  1.00 95.56           N  
ATOM    185  CA  GLY A  27     -22.406 -20.781   3.881  1.00 95.56           C  
ATOM    186  C   GLY A  27     -23.047 -19.953   4.980  1.00 95.56           C  
ATOM    187  O   GLY A  27     -24.281 -19.953   5.121  1.00 95.56           O  
ATOM    188  N   ASP A  28     -22.297 -19.281   5.809  1.00 96.94           N  
ATOM    189  CA  ASP A  28     -22.812 -18.438   6.875  1.00 96.94           C  
ATOM    190  C   ASP A  28     -23.031 -17.016   6.383  1.00 96.94           C  
ATOM    191  CB  ASP A  28     -21.859 -18.438   8.070  1.00 96.94           C  
ATOM    192  O   ASP A  28     -22.266 -16.500   5.559  1.00 96.94           O  
ATOM    193  CG  ASP A  28     -21.594 -19.828   8.617  1.00 96.94           C  
ATOM    194  OD1 ASP A  28     -22.547 -20.609   8.773  1.00 96.94           O  
ATOM    195  OD2 ASP A  28     -20.406 -20.141   8.898  1.00 96.94           O  
ATOM    196  N   SER A  29     -24.156 -16.375   6.914  1.00 97.44           N  
ATOM    197  CA  SER A  29     -24.469 -14.992   6.562  1.00 97.44           C  
ATOM    198  C   SER A  29     -23.578 -14.016   7.316  1.00 97.44           C  
ATOM    199  CB  SER A  29     -25.938 -14.688   6.859  1.00 97.44           C  
ATOM    200  O   SER A  29     -23.188 -14.266   8.453  1.00 97.44           O  
ATOM    201  OG  SER A  29     -26.266 -13.367   6.461  1.00 97.44           O  
ATOM    202  N   PHE A  30     -23.172 -12.938   6.742  1.00 98.31           N  
ATOM    203  CA  PHE A  30     -22.484 -11.820   7.387  1.00 98.31           C  
ATOM    204  C   PHE A  30     -23.047 -10.492   6.895  1.00 98.31           C  
ATOM    205  CB  PHE A  30     -20.984 -11.883   7.133  1.00 98.31           C  
ATOM    206  O   PHE A  30     -23.750 -10.445   5.887  1.00 98.31           O  
ATOM    207  CG  PHE A  30     -20.609 -11.758   5.680  1.00 98.31           C  
ATOM    208  CD1 PHE A  30     -20.500 -12.891   4.875  1.00 98.31           C  
ATOM    209  CD2 PHE A  30     -20.359 -10.516   5.121  1.00 98.31           C  
ATOM    210  CE1 PHE A  30     -20.156 -12.773   3.531  1.00 98.31           C  
ATOM    211  CE2 PHE A  30     -20.000 -10.398   3.777  1.00 98.31           C  
ATOM    212  CZ  PHE A  30     -19.906 -11.531   2.986  1.00 98.31           C  
ATOM    213  N   PHE A  31     -22.797  -9.359   7.625  1.00 98.62           N  
ATOM    214  CA  PHE A  31     -23.328  -8.039   7.309  1.00 98.62           C  
ATOM    215  C   PHE A  31     -22.344  -7.250   6.449  1.00 98.62           C  
ATOM    216  CB  PHE A  31     -23.641  -7.258   8.586  1.00 98.62           C  
ATOM    217  O   PHE A  31     -21.125  -7.312   6.664  1.00 98.62           O  
ATOM    218  CG  PHE A  31     -24.672  -7.918   9.461  1.00 98.62           C  
ATOM    219  CD1 PHE A  31     -25.828  -8.461   8.906  1.00 98.62           C  
ATOM    220  CD2 PHE A  31     -24.500  -7.996  10.836  1.00 98.62           C  
ATOM    221  CE1 PHE A  31     -26.797  -9.070   9.703  1.00 98.62           C  
ATOM    222  CE2 PHE A  31     -25.453  -8.602  11.641  1.00 98.62           C  
ATOM    223  CZ  PHE A  31     -26.594  -9.141  11.078  1.00 98.62           C  
ATOM    224  N   LYS A  32     -22.969  -6.488   5.465  1.00 98.56           N  
ATOM    225  CA  LYS A  32     -22.203  -5.586   4.605  1.00 98.56           C  
ATOM    226  C   LYS A  32     -22.766  -4.164   4.676  1.00 98.56           C  
ATOM    227  CB  LYS A  32     -22.234  -6.082   3.158  1.00 98.56           C  
ATOM    228  O   LYS A  32     -23.969  -3.953   4.547  1.00 98.56           O  
ATOM    229  CG  LYS A  32     -21.703  -7.500   2.982  1.00 98.56           C  
ATOM    230  CD  LYS A  32     -21.750  -7.941   1.525  1.00 98.56           C  
ATOM    231  CE  LYS A  32     -23.188  -8.133   1.048  1.00 98.56           C  
ATOM    232  NZ  LYS A  32     -23.250  -8.570  -0.378  1.00 98.56           N  
ATOM    233  N   PHE A  33     -21.875  -3.275   4.945  1.00 98.81           N  
ATOM    234  CA  PHE A  33     -22.156  -1.854   4.781  1.00 98.81           C  
ATOM    235  C   PHE A  33     -21.234  -1.239   3.738  1.00 98.81           C  
ATOM    236  CB  PHE A  33     -22.000  -1.117   6.113  1.00 98.81           C  
ATOM    237  O   PHE A  33     -20.031  -1.081   3.982  1.00 98.81           O  
ATOM    238  CG  PHE A  33     -22.938  -1.614   7.188  1.00 98.81           C  
ATOM    239  CD1 PHE A  33     -24.141  -0.960   7.449  1.00 98.81           C  
ATOM    240  CD2 PHE A  33     -22.609  -2.738   7.938  1.00 98.81           C  
ATOM    241  CE1 PHE A  33     -25.000  -1.419   8.445  1.00 98.81           C  
ATOM    242  CE2 PHE A  33     -23.469  -3.203   8.938  1.00 98.81           C  
ATOM    243  CZ  PHE A  33     -24.656  -2.541   9.188  1.00 98.81           C  
ATOM    244  N   LEU A  34     -21.844  -0.894   2.600  1.00 98.69           N  
ATOM    245  CA  LEU A  34     -21.031  -0.542   1.435  1.00 98.69           C  
ATOM    246  C   LEU A  34     -21.188   0.940   1.103  1.00 98.69           C  
ATOM    247  CB  LEU A  34     -21.438  -1.389   0.226  1.00 98.69           C  
ATOM    248  O   LEU A  34     -22.219   1.543   1.375  1.00 98.69           O  
ATOM    249  CG  LEU A  34     -21.516  -2.900   0.453  1.00 98.69           C  
ATOM    250  CD1 LEU A  34     -22.094  -3.592  -0.782  1.00 98.69           C  
ATOM    251  CD2 LEU A  34     -20.156  -3.461   0.803  1.00 98.69           C  
ATOM    252  N   GLY A  35     -20.047   1.521   0.607  1.00 98.38           N  
ATOM    253  CA  GLY A  35     -20.078   2.875   0.076  1.00 98.38           C  
ATOM    254  C   GLY A  35     -20.266   3.932   1.147  1.00 98.38           C  
ATOM    255  O   GLY A  35     -21.000   4.902   0.944  1.00 98.38           O  
ATOM    256  N   ILE A  36     -19.594   3.750   2.365  1.00 98.81           N  
ATOM    257  CA  ILE A  36     -19.641   4.727   3.449  1.00 98.81           C  
ATOM    258  C   ILE A  36     -18.625   5.836   3.195  1.00 98.81           C  
ATOM    259  CB  ILE A  36     -19.375   4.062   4.820  1.00 98.81           C  
ATOM    260  O   ILE A  36     -17.422   5.578   3.100  1.00 98.81           O  
ATOM    261  CG1 ILE A  36     -20.344   2.883   5.035  1.00 98.81           C  
ATOM    262  CG2 ILE A  36     -19.516   5.090   5.949  1.00 98.81           C  
ATOM    263  CD1 ILE A  36     -19.938   1.971   6.188  1.00 98.81           C  
ATOM    264  N   PRO A  37     -19.094   7.121   3.121  1.00 98.56           N  
ATOM    265  CA  PRO A  37     -18.109   8.195   2.986  1.00 98.56           C  
ATOM    266  C   PRO A  37     -17.250   8.367   4.234  1.00 98.56           C  
ATOM    267  CB  PRO A  37     -18.984   9.438   2.750  1.00 98.56           C  
ATOM    268  O   PRO A  37     -17.781   8.484   5.344  1.00 98.56           O  
ATOM    269  CG  PRO A  37     -20.297   9.102   3.361  1.00 98.56           C  
ATOM    270  CD  PRO A  37     -20.500   7.617   3.295  1.00 98.56           C  
ATOM    271  N   TYR A  38     -15.922   8.281   4.000  1.00 98.81           N  
ATOM    272  CA  TYR A  38     -15.062   8.469   5.164  1.00 98.81           C  
ATOM    273  C   TYR A  38     -14.398   9.836   5.141  1.00 98.81           C  
ATOM    274  CB  TYR A  38     -13.992   7.371   5.230  1.00 98.81           C  
ATOM    275  O   TYR A  38     -13.656  10.195   6.055  1.00 98.81           O  
ATOM    276  CG  TYR A  38     -13.055   7.371   4.047  1.00 98.81           C  
ATOM    277  CD1 TYR A  38     -13.180   6.434   3.029  1.00 98.81           C  
ATOM    278  CD2 TYR A  38     -12.031   8.312   3.951  1.00 98.81           C  
ATOM    279  CE1 TYR A  38     -12.320   6.430   1.940  1.00 98.81           C  
ATOM    280  CE2 TYR A  38     -11.164   8.320   2.867  1.00 98.81           C  
ATOM    281  OH  TYR A  38     -10.453   7.375   0.792  1.00 98.81           O  
ATOM    282  CZ  TYR A  38     -11.312   7.375   1.868  1.00 98.81           C  
ATOM    283  N   ALA A  39     -14.648  10.656   4.121  1.00 98.69           N  
ATOM    284  CA  ALA A  39     -14.156  12.023   3.982  1.00 98.69           C  
ATOM    285  C   ALA A  39     -15.062  12.844   3.066  1.00 98.69           C  
ATOM    286  CB  ALA A  39     -12.727  12.016   3.447  1.00 98.69           C  
ATOM    287  O   ALA A  39     -15.883  12.281   2.334  1.00 98.69           O  
ATOM    288  N   LYS A  40     -14.914  14.219   3.156  1.00 98.50           N  
ATOM    289  CA  LYS A  40     -15.562  15.070   2.160  1.00 98.50           C  
ATOM    290  C   LYS A  40     -15.102  14.711   0.750  1.00 98.50           C  
ATOM    291  CB  LYS A  40     -15.281  16.547   2.447  1.00 98.50           C  
ATOM    292  O   LYS A  40     -13.938  14.359   0.544  1.00 98.50           O  
ATOM    293  CG  LYS A  40     -15.977  17.078   3.691  1.00 98.50           C  
ATOM    294  CD  LYS A  40     -15.766  18.578   3.854  1.00 98.50           C  
ATOM    295  CE  LYS A  40     -16.500  19.109   5.074  1.00 98.50           C  
ATOM    296  NZ  LYS A  40     -16.266  20.578   5.250  1.00 98.50           N  
ATOM    297  N   PRO A  41     -16.109  14.766  -0.199  1.00 98.25           N  
ATOM    298  CA  PRO A  41     -15.633  14.531  -1.567  1.00 98.25           C  
ATOM    299  C   PRO A  41     -14.508  15.469  -1.976  1.00 98.25           C  
ATOM    300  CB  PRO A  41     -16.891  14.781  -2.414  1.00 98.25           C  
ATOM    301  O   PRO A  41     -14.586  16.672  -1.734  1.00 98.25           O  
ATOM    302  CG  PRO A  41     -18.031  14.625  -1.463  1.00 98.25           C  
ATOM    303  CD  PRO A  41     -17.578  15.055  -0.098  1.00 98.25           C  
ATOM    304  N   PRO A  42     -13.414  14.938  -2.463  1.00 97.88           N  
ATOM    305  CA  PRO A  42     -12.281  15.773  -2.867  1.00 97.88           C  
ATOM    306  C   PRO A  42     -12.500  16.438  -4.230  1.00 97.88           C  
ATOM    307  CB  PRO A  42     -11.109  14.797  -2.908  1.00 97.88           C  
ATOM    308  O   PRO A  42     -11.688  16.234  -5.145  1.00 97.88           O  
ATOM    309  CG  PRO A  42     -11.711  13.492  -3.332  1.00 97.88           C  
ATOM    310  CD  PRO A  42     -13.086  13.383  -2.730  1.00 97.88           C  
ATOM    311  N   ILE A  43     -13.500  17.219  -4.367  1.00 97.88           N  
ATOM    312  CA  ILE A  43     -13.867  17.875  -5.613  1.00 97.88           C  
ATOM    313  C   ILE A  43     -13.711  19.391  -5.473  1.00 97.88           C  
ATOM    314  CB  ILE A  43     -15.320  17.531  -6.027  1.00 97.88           C  
ATOM    315  O   ILE A  43     -13.641  19.906  -4.355  1.00 97.88           O  
ATOM    316  CG1 ILE A  43     -16.297  17.938  -4.922  1.00 97.88           C  
ATOM    317  CG2 ILE A  43     -15.445  16.031  -6.352  1.00 97.88           C  
ATOM    318  CD1 ILE A  43     -17.766  17.703  -5.277  1.00 97.88           C  
ATOM    319  N   GLY A  44     -13.633  20.031  -6.633  1.00 96.31           N  
ATOM    320  CA  GLY A  44     -13.461  21.469  -6.613  1.00 96.31           C  
ATOM    321  C   GLY A  44     -12.172  21.906  -5.945  1.00 96.31           C  
ATOM    322  O   GLY A  44     -11.102  21.391  -6.258  1.00 96.31           O  
ATOM    323  N   PRO A  45     -12.273  22.844  -4.941  1.00 96.75           N  
ATOM    324  CA  PRO A  45     -11.062  23.375  -4.301  1.00 96.75           C  
ATOM    325  C   PRO A  45     -10.305  22.312  -3.508  1.00 96.75           C  
ATOM    326  CB  PRO A  45     -11.609  24.469  -3.377  1.00 96.75           C  
ATOM    327  O   PRO A  45      -9.141  22.516  -3.150  1.00 96.75           O  
ATOM    328  CG  PRO A  45     -13.047  24.109  -3.178  1.00 96.75           C  
ATOM    329  CD  PRO A  45     -13.555  23.438  -4.422  1.00 96.75           C  
ATOM    330  N   LEU A  46     -11.000  21.078  -3.299  1.00 98.06           N  
ATOM    331  CA  LEU A  46     -10.383  20.031  -2.486  1.00 98.06           C  
ATOM    332  C   LEU A  46      -9.680  19.000  -3.365  1.00 98.06           C  
ATOM    333  CB  LEU A  46     -11.430  19.344  -1.608  1.00 98.06           C  
ATOM    334  O   LEU A  46      -9.078  18.047  -2.857  1.00 98.06           O  
ATOM    335  CG  LEU A  46     -12.047  20.188  -0.496  1.00 98.06           C  
ATOM    336  CD1 LEU A  46     -13.102  19.391   0.263  1.00 98.06           C  
ATOM    337  CD2 LEU A  46     -10.969  20.703   0.453  1.00 98.06           C  
ATOM    338  N   ARG A  47      -9.695  19.078  -4.660  1.00 98.00           N  
ATOM    339  CA  ARG A  47      -9.242  18.094  -5.633  1.00 98.00           C  
ATOM    340  C   ARG A  47      -7.848  17.578  -5.293  1.00 98.00           C  
ATOM    341  CB  ARG A  47      -9.258  18.688  -7.043  1.00 98.00           C  
ATOM    342  O   ARG A  47      -7.605  16.375  -5.285  1.00 98.00           O  
ATOM    343  CG  ARG A  47      -8.680  17.766  -8.109  1.00 98.00           C  
ATOM    344  CD  ARG A  47      -8.852  18.344  -9.508  1.00 98.00           C  
ATOM    345  NE  ARG A  47     -10.250  18.344  -9.922  1.00 98.00           N  
ATOM    346  NH1 ARG A  47      -9.836  19.156 -12.039  1.00 98.00           N  
ATOM    347  NH2 ARG A  47     -11.984  18.688 -11.391  1.00 98.00           N  
ATOM    348  CZ  ARG A  47     -10.688  18.734 -11.117  1.00 98.00           C  
ATOM    349  N   PHE A  48      -6.902  18.484  -4.957  1.00 98.19           N  
ATOM    350  CA  PHE A  48      -5.508  18.094  -4.773  1.00 98.19           C  
ATOM    351  C   PHE A  48      -5.078  18.312  -3.324  1.00 98.19           C  
ATOM    352  CB  PHE A  48      -4.602  18.906  -5.711  1.00 98.19           C  
ATOM    353  O   PHE A  48      -3.895  18.203  -3.000  1.00 98.19           O  
ATOM    354  CG  PHE A  48      -4.910  18.703  -7.168  1.00 98.19           C  
ATOM    355  CD1 PHE A  48      -4.988  17.422  -7.711  1.00 98.19           C  
ATOM    356  CD2 PHE A  48      -5.125  19.797  -8.000  1.00 98.19           C  
ATOM    357  CE1 PHE A  48      -5.273  17.250  -9.062  1.00 98.19           C  
ATOM    358  CE2 PHE A  48      -5.410  19.625  -9.352  1.00 98.19           C  
ATOM    359  CZ  PHE A  48      -5.480  18.344  -9.883  1.00 98.19           C  
ATOM    360  N   LYS A  49      -6.012  18.609  -2.469  1.00 96.62           N  
ATOM    361  CA  LYS A  49      -5.672  18.922  -1.085  1.00 96.62           C  
ATOM    362  C   LYS A  49      -5.867  17.703  -0.182  1.00 96.62           C  
ATOM    363  CB  LYS A  49      -6.512  20.094  -0.578  1.00 96.62           C  
ATOM    364  O   LYS A  49      -6.473  16.719  -0.592  1.00 96.62           O  
ATOM    365  CG  LYS A  49      -6.312  21.391  -1.359  1.00 96.62           C  
ATOM    366  CD  LYS A  49      -7.031  22.547  -0.702  1.00 96.62           C  
ATOM    367  CE  LYS A  49      -6.762  23.859  -1.436  1.00 96.62           C  
ATOM    368  NZ  LYS A  49      -7.480  25.016  -0.804  1.00 96.62           N  
ATOM    369  N   ALA A  50      -5.344  17.812   0.964  1.00 96.94           N  
ATOM    370  CA  ALA A  50      -5.562  16.781   1.984  1.00 96.94           C  
ATOM    371  C   ALA A  50      -7.051  16.578   2.234  1.00 96.94           C  
ATOM    372  CB  ALA A  50      -4.859  17.172   3.283  1.00 96.94           C  
ATOM    373  O   ALA A  50      -7.848  17.516   2.133  1.00 96.94           O  
ATOM    374  N   PRO A  51      -7.438  15.250   2.525  1.00 98.12           N  
ATOM    375  CA  PRO A  51      -8.852  14.992   2.795  1.00 98.12           C  
ATOM    376  C   PRO A  51      -9.359  15.719   4.035  1.00 98.12           C  
ATOM    377  CB  PRO A  51      -8.898  13.477   2.992  1.00 98.12           C  
ATOM    378  O   PRO A  51      -8.578  16.000   4.949  1.00 98.12           O  
ATOM    379  CG  PRO A  51      -7.570  13.125   3.576  1.00 98.12           C  
ATOM    380  CD  PRO A  51      -6.523  13.984   2.924  1.00 98.12           C  
ATOM    381  N   GLN A  52     -10.617  16.000   4.051  1.00 98.25           N  
ATOM    382  CA  GLN A  52     -11.305  16.562   5.211  1.00 98.25           C  
ATOM    383  C   GLN A  52     -12.312  15.586   5.789  1.00 98.25           C  
ATOM    384  CB  GLN A  52     -12.000  17.875   4.836  1.00 98.25           C  
ATOM    385  O   GLN A  52     -12.852  14.742   5.062  1.00 98.25           O  
ATOM    386  CG  GLN A  52     -11.047  18.984   4.422  1.00 98.25           C  
ATOM    387  CD  GLN A  52     -11.742  20.312   4.203  1.00 98.25           C  
ATOM    388  NE2 GLN A  52     -10.969  21.375   4.027  1.00 98.25           N  
ATOM    389  OE1 GLN A  52     -12.977  20.391   4.191  1.00 98.25           O  
ATOM    390  N   PRO A  53     -12.508  15.688   7.109  1.00 97.94           N  
ATOM    391  CA  PRO A  53     -13.461  14.766   7.734  1.00 97.94           C  
ATOM    392  C   PRO A  53     -14.828  14.773   7.055  1.00 97.94           C  
ATOM    393  CB  PRO A  53     -13.562  15.281   9.172  1.00 97.94           C  
ATOM    394  O   PRO A  53     -15.250  15.812   6.535  1.00 97.94           O  
ATOM    395  CG  PRO A  53     -12.281  16.016   9.406  1.00 97.94           C  
ATOM    396  CD  PRO A  53     -11.852  16.656   8.117  1.00 97.94           C  
ATOM    397  N   PRO A  54     -15.484  13.562   7.078  1.00 97.88           N  
ATOM    398  CA  PRO A  54     -16.797  13.469   6.441  1.00 97.88           C  
ATOM    399  C   PRO A  54     -17.859  14.328   7.145  1.00 97.88           C  
ATOM    400  CB  PRO A  54     -17.141  11.984   6.555  1.00 97.88           C  
ATOM    401  O   PRO A  54     -17.797  14.500   8.359  1.00 97.88           O  
ATOM    402  CG  PRO A  54     -16.438  11.516   7.785  1.00 97.88           C  
ATOM    403  CD  PRO A  54     -15.133  12.258   7.891  1.00 97.88           C  
ATOM    404  N   GLN A  55     -18.922  14.805   6.332  1.00 95.12           N  
ATOM    405  CA  GLN A  55     -20.016  15.570   6.891  1.00 95.12           C  
ATOM    406  C   GLN A  55     -21.125  14.648   7.418  1.00 95.12           C  
ATOM    407  CB  GLN A  55     -20.594  16.531   5.844  1.00 95.12           C  
ATOM    408  O   GLN A  55     -21.375  13.594   6.844  1.00 95.12           O  
ATOM    409  CG  GLN A  55     -19.672  17.688   5.500  1.00 95.12           C  
ATOM    410  CD  GLN A  55     -20.344  18.719   4.602  1.00 95.12           C  
ATOM    411  NE2 GLN A  55     -19.719  19.891   4.480  1.00 95.12           N  
ATOM    412  OE1 GLN A  55     -21.391  18.453   4.016  1.00 95.12           O  
ATOM    413  N   PRO A  56     -21.672  15.109   8.523  1.00 97.00           N  
ATOM    414  CA  PRO A  56     -22.844  14.336   8.953  1.00 97.00           C  
ATOM    415  C   PRO A  56     -24.031  14.484   8.008  1.00 97.00           C  
ATOM    416  CB  PRO A  56     -23.156  14.930  10.328  1.00 97.00           C  
ATOM    417  O   PRO A  56     -24.078  15.438   7.223  1.00 97.00           O  
ATOM    418  CG  PRO A  56     -22.625  16.328  10.281  1.00 97.00           C  
ATOM    419  CD  PRO A  56     -21.453  16.344   9.336  1.00 97.00           C  
ATOM    420  N   TRP A  57     -24.844  13.445   8.109  1.00 97.12           N  
ATOM    421  CA  TRP A  57     -26.078  13.523   7.328  1.00 97.12           C  
ATOM    422  C   TRP A  57     -27.281  13.188   8.188  1.00 97.12           C  
ATOM    423  CB  TRP A  57     -26.000  12.578   6.121  1.00 97.12           C  
ATOM    424  O   TRP A  57     -27.141  12.617   9.273  1.00 97.12           O  
ATOM    425  CG  TRP A  57     -25.828  11.133   6.488  1.00 97.12           C  
ATOM    426  CD1 TRP A  57     -26.812  10.234   6.773  1.00 97.12           C  
ATOM    427  CD2 TRP A  57     -24.594  10.430   6.609  1.00 97.12           C  
ATOM    428  CE2 TRP A  57     -24.906   9.102   6.973  1.00 97.12           C  
ATOM    429  CE3 TRP A  57     -23.250  10.789   6.445  1.00 97.12           C  
ATOM    430  NE1 TRP A  57     -26.266   9.008   7.066  1.00 97.12           N  
ATOM    431  CH2 TRP A  57     -22.609   8.508   7.008  1.00 97.12           C  
ATOM    432  CZ2 TRP A  57     -23.922   8.133   7.172  1.00 97.12           C  
ATOM    433  CZ3 TRP A  57     -22.266   9.828   6.645  1.00 97.12           C  
ATOM    434  N   LYS A  58     -28.547  13.680   7.730  1.00 95.19           N  
ATOM    435  CA  LYS A  58     -29.797  13.320   8.367  1.00 95.19           C  
ATOM    436  C   LYS A  58     -30.484  12.164   7.645  1.00 95.19           C  
ATOM    437  CB  LYS A  58     -30.734  14.531   8.414  1.00 95.19           C  
ATOM    438  O   LYS A  58     -30.375  12.047   6.422  1.00 95.19           O  
ATOM    439  CG  LYS A  58     -30.250  15.664   9.305  1.00 95.19           C  
ATOM    440  CD  LYS A  58     -31.266  16.781   9.406  1.00 95.19           C  
ATOM    441  CE  LYS A  58     -30.766  17.938  10.266  1.00 95.19           C  
ATOM    442  NZ  LYS A  58     -31.766  19.047  10.359  1.00 95.19           N  
ATOM    443  N   GLY A  59     -31.078  11.281   8.406  1.00 94.25           N  
ATOM    444  CA  GLY A  59     -31.812  10.164   7.836  1.00 94.25           C  
ATOM    445  C   GLY A  59     -30.969   8.914   7.680  1.00 94.25           C  
ATOM    446  O   GLY A  59     -29.875   8.828   8.227  1.00 94.25           O  
ATOM    447  N   LEU A  60     -31.656   7.934   7.023  1.00 96.50           N  
ATOM    448  CA  LEU A  60     -31.047   6.629   6.816  1.00 96.50           C  
ATOM    449  C   LEU A  60     -30.328   6.574   5.473  1.00 96.50           C  
ATOM    450  CB  LEU A  60     -32.094   5.516   6.895  1.00 96.50           C  
ATOM    451  O   LEU A  60     -30.953   6.672   4.422  1.00 96.50           O  
ATOM    452  CG  LEU A  60     -31.562   4.082   6.863  1.00 96.50           C  
ATOM    453  CD1 LEU A  60     -30.656   3.828   8.062  1.00 96.50           C  
ATOM    454  CD2 LEU A  60     -32.719   3.086   6.852  1.00 96.50           C  
ATOM    455  N   ARG A  61     -28.969   6.488   5.480  1.00 97.88           N  
ATOM    456  CA  ARG A  61     -28.188   6.391   4.254  1.00 97.88           C  
ATOM    457  C   ARG A  61     -28.172   4.961   3.727  1.00 97.88           C  
ATOM    458  CB  ARG A  61     -26.750   6.879   4.492  1.00 97.88           C  
ATOM    459  O   ARG A  61     -27.891   4.020   4.477  1.00 97.88           O  
ATOM    460  CG  ARG A  61     -25.906   6.926   3.232  1.00 97.88           C  
ATOM    461  CD  ARG A  61     -24.562   7.598   3.486  1.00 97.88           C  
ATOM    462  NE  ARG A  61     -23.781   7.734   2.256  1.00 97.88           N  
ATOM    463  NH1 ARG A  61     -24.078  10.016   2.078  1.00 97.88           N  
ATOM    464  NH2 ARG A  61     -22.844   8.891   0.504  1.00 97.88           N  
ATOM    465  CZ  ARG A  61     -23.578   8.875   1.615  1.00 97.88           C  
ATOM    466  N   ASP A  62     -28.359   4.797   2.490  1.00 98.06           N  
ATOM    467  CA  ASP A  62     -28.344   3.479   1.859  1.00 98.06           C  
ATOM    468  C   ASP A  62     -26.922   3.010   1.571  1.00 98.06           C  
ATOM    469  CB  ASP A  62     -29.172   3.502   0.566  1.00 98.06           C  
ATOM    470  O   ASP A  62     -26.266   3.525   0.664  1.00 98.06           O  
ATOM    471  CG  ASP A  62     -29.297   2.133  -0.077  1.00 98.06           C  
ATOM    472  OD1 ASP A  62     -28.719   1.157   0.440  1.00 98.06           O  
ATOM    473  OD2 ASP A  62     -30.000   2.029  -1.112  1.00 98.06           O  
ATOM    474  N   CYS A  63     -26.500   2.014   2.307  1.00 98.19           N  
ATOM    475  CA  CYS A  63     -25.156   1.459   2.154  1.00 98.19           C  
ATOM    476  C   CYS A  63     -25.219  -0.001   1.722  1.00 98.19           C  
ATOM    477  CB  CYS A  63     -24.375   1.581   3.461  1.00 98.19           C  
ATOM    478  O   CYS A  63     -24.469  -0.833   2.223  1.00 98.19           O  
ATOM    479  SG  CYS A  63     -23.938   3.279   3.889  1.00 98.19           S  
ATOM    480  N   THR A  64     -26.141  -0.255   0.825  1.00 98.19           N  
ATOM    481  CA  THR A  64     -26.312  -1.607   0.309  1.00 98.19           C  
ATOM    482  C   THR A  64     -25.531  -1.801  -0.986  1.00 98.19           C  
ATOM    483  CB  THR A  64     -27.812  -1.917   0.063  1.00 98.19           C  
ATOM    484  O   THR A  64     -25.438  -2.918  -1.497  1.00 98.19           O  
ATOM    485  CG2 THR A  64     -28.625  -1.754   1.342  1.00 98.19           C  
ATOM    486  OG1 THR A  64     -28.312  -1.022  -0.933  1.00 98.19           O  
ATOM    487  N   LYS A  65     -24.938  -0.687  -1.543  1.00 97.50           N  
ATOM    488  CA  LYS A  65     -24.172  -0.734  -2.781  1.00 97.50           C  
ATOM    489  C   LYS A  65     -22.828  -0.037  -2.617  1.00 97.50           C  
ATOM    490  CB  LYS A  65     -24.953  -0.093  -3.928  1.00 97.50           C  
ATOM    491  O   LYS A  65     -22.688   0.896  -1.822  1.00 97.50           O  
ATOM    492  CG  LYS A  65     -26.281  -0.770  -4.219  1.00 97.50           C  
ATOM    493  CD  LYS A  65     -27.031  -0.070  -5.348  1.00 97.50           C  
ATOM    494  CE  LYS A  65     -28.391  -0.706  -5.602  1.00 97.50           C  
ATOM    495  NZ  LYS A  65     -29.125  -0.019  -6.703  1.00 97.50           N  
ATOM    496  N   ASP A  66     -21.938  -0.507  -3.418  1.00 97.00           N  
ATOM    497  CA  ASP A  66     -20.641   0.148  -3.422  1.00 97.00           C  
ATOM    498  C   ASP A  66     -20.766   1.622  -3.797  1.00 97.00           C  
ATOM    499  CB  ASP A  66     -19.688  -0.561  -4.387  1.00 97.00           C  
ATOM    500  O   ASP A  66     -21.625   1.993  -4.594  1.00 97.00           O  
ATOM    501  CG  ASP A  66     -19.188  -1.899  -3.859  1.00 97.00           C  
ATOM    502  OD1 ASP A  66     -18.719  -1.964  -2.707  1.00 97.00           O  
ATOM    503  OD2 ASP A  66     -19.281  -2.896  -4.605  1.00 97.00           O  
ATOM    504  N   GLY A  67     -19.875   2.469  -3.117  1.00 96.25           N  
ATOM    505  CA  GLY A  67     -19.703   3.820  -3.629  1.00 96.25           C  
ATOM    506  C   GLY A  67     -18.906   3.871  -4.918  1.00 96.25           C  
ATOM    507  O   GLY A  67     -18.406   2.846  -5.387  1.00 96.25           O  
ATOM    508  N   SER A  68     -18.828   5.074  -5.461  1.00 96.38           N  
ATOM    509  CA  SER A  68     -18.078   5.238  -6.707  1.00 96.38           C  
ATOM    510  C   SER A  68     -16.609   4.910  -6.523  1.00 96.38           C  
ATOM    511  CB  SER A  68     -18.234   6.664  -7.238  1.00 96.38           C  
ATOM    512  O   SER A  68     -16.031   5.184  -5.465  1.00 96.38           O  
ATOM    513  OG  SER A  68     -17.562   6.812  -8.477  1.00 96.38           O  
ATOM    514  N   THR A  69     -15.961   4.238  -7.543  1.00 94.94           N  
ATOM    515  CA  THR A  69     -14.523   4.035  -7.570  1.00 94.94           C  
ATOM    516  C   THR A  69     -13.805   5.312  -8.008  1.00 94.94           C  
ATOM    517  CB  THR A  69     -14.133   2.881  -8.516  1.00 94.94           C  
ATOM    518  O   THR A  69     -14.445   6.277  -8.430  1.00 94.94           O  
ATOM    519  CG2 THR A  69     -14.812   1.580  -8.102  1.00 94.94           C  
ATOM    520  OG1 THR A  69     -14.539   3.209  -9.852  1.00 94.94           O  
ATOM    521  N   ASN A  70     -12.406   5.246  -7.906  1.00 94.25           N  
ATOM    522  CA  ASN A  70     -11.578   6.328  -8.422  1.00 94.25           C  
ATOM    523  C   ASN A  70     -11.539   6.324  -9.953  1.00 94.25           C  
ATOM    524  CB  ASN A  70     -10.164   6.238  -7.855  1.00 94.25           C  
ATOM    525  O   ASN A  70     -11.719   5.277 -10.578  1.00 94.25           O  
ATOM    526  CG  ASN A  70     -10.133   6.344  -6.344  1.00 94.25           C  
ATOM    527  ND2 ASN A  70     -10.055   5.203  -5.668  1.00 94.25           N  
ATOM    528  OD1 ASN A  70     -10.180   7.441  -5.785  1.00 94.25           O  
ATOM    529  N   LEU A  71     -11.414   7.559 -10.469  1.00 94.06           N  
ATOM    530  CA  LEU A  71     -11.188   7.602 -11.906  1.00 94.06           C  
ATOM    531  C   LEU A  71      -9.961   6.785 -12.289  1.00 94.06           C  
ATOM    532  CB  LEU A  71     -11.023   9.047 -12.383  1.00 94.06           C  
ATOM    533  O   LEU A  71      -8.852   7.086 -11.836  1.00 94.06           O  
ATOM    534  CG  LEU A  71     -12.305   9.758 -12.836  1.00 94.06           C  
ATOM    535  CD1 LEU A  71     -12.188  11.258 -12.594  1.00 94.06           C  
ATOM    536  CD2 LEU A  71     -12.578   9.477 -14.305  1.00 94.06           C  
ATOM    537  N   ALA A  72     -10.188   5.742 -13.047  1.00 92.38           N  
ATOM    538  CA  ALA A  72      -9.148   4.820 -13.484  1.00 92.38           C  
ATOM    539  C   ALA A  72      -9.609   3.996 -14.680  1.00 92.38           C  
ATOM    540  CB  ALA A  72      -8.734   3.898 -12.344  1.00 92.38           C  
ATOM    541  O   ALA A  72     -10.805   3.955 -14.992  1.00 92.38           O  
ATOM    542  N   LEU A  73      -8.625   3.375 -15.336  1.00 89.25           N  
ATOM    543  CA  LEU A  73      -8.969   2.438 -16.406  1.00 89.25           C  
ATOM    544  C   LEU A  73      -9.461   1.114 -15.820  1.00 89.25           C  
ATOM    545  CB  LEU A  73      -7.770   2.193 -17.312  1.00 89.25           C  
ATOM    546  O   LEU A  73      -8.883   0.602 -14.859  1.00 89.25           O  
ATOM    547  CG  LEU A  73      -7.344   3.363 -18.203  1.00 89.25           C  
ATOM    548  CD1 LEU A  73      -5.996   3.072 -18.859  1.00 89.25           C  
ATOM    549  CD2 LEU A  73      -8.406   3.645 -19.266  1.00 89.25           C  
ATOM    550  N   SER A  74     -10.586   0.666 -16.422  1.00 84.06           N  
ATOM    551  CA  SER A  74     -11.016  -0.684 -16.062  1.00 84.06           C  
ATOM    552  C   SER A  74      -9.992  -1.725 -16.516  1.00 84.06           C  
ATOM    553  CB  SER A  74     -12.375  -0.990 -16.688  1.00 84.06           C  
ATOM    554  O   SER A  74      -9.484  -1.657 -17.625  1.00 84.06           O  
ATOM    555  OG  SER A  74     -12.672  -2.375 -16.609  1.00 84.06           O  
ATOM    556  N   PHE A  75      -9.758  -2.779 -15.531  1.00 75.00           N  
ATOM    557  CA  PHE A  75      -8.828  -3.848 -15.875  1.00 75.00           C  
ATOM    558  C   PHE A  75      -9.320  -4.621 -17.094  1.00 75.00           C  
ATOM    559  CB  PHE A  75      -8.641  -4.801 -14.688  1.00 75.00           C  
ATOM    560  O   PHE A  75      -8.523  -5.000 -17.953  1.00 75.00           O  
ATOM    561  CG  PHE A  75      -7.598  -4.344 -13.703  1.00 75.00           C  
ATOM    562  CD1 PHE A  75      -6.246  -4.406 -14.023  1.00 75.00           C  
ATOM    563  CD2 PHE A  75      -7.969  -3.852 -12.461  1.00 75.00           C  
ATOM    564  CE1 PHE A  75      -5.277  -3.982 -13.117  1.00 75.00           C  
ATOM    565  CE2 PHE A  75      -7.008  -3.430 -11.547  1.00 75.00           C  
ATOM    566  CZ  PHE A  75      -5.664  -3.496 -11.875  1.00 75.00           C  
ATOM    567  N   ARG A  76     -10.648  -4.688 -17.281  1.00 73.62           N  
ATOM    568  CA  ARG A  76     -11.250  -5.566 -18.281  1.00 73.62           C  
ATOM    569  C   ARG A  76     -11.523  -4.812 -19.578  1.00 73.62           C  
ATOM    570  CB  ARG A  76     -12.547  -6.180 -17.750  1.00 73.62           C  
ATOM    571  O   ARG A  76     -11.055  -5.211 -20.656  1.00 73.62           O  
ATOM    572  CG  ARG A  76     -13.125  -7.273 -18.641  1.00 73.62           C  
ATOM    573  CD  ARG A  76     -14.375  -7.887 -18.031  1.00 73.62           C  
ATOM    574  NE  ARG A  76     -14.070  -8.742 -16.906  1.00 73.62           N  
ATOM    575  NH1 ARG A  76     -16.219  -9.562 -16.656  1.00 73.62           N  
ATOM    576  NH2 ARG A  76     -14.555 -10.266 -15.242  1.00 73.62           N  
ATOM    577  CZ  ARG A  76     -14.945  -9.523 -16.266  1.00 73.62           C  
ATOM    578  N   THR A  77     -12.227  -3.715 -19.500  1.00 81.38           N  
ATOM    579  CA  THR A  77     -12.727  -3.045 -20.703  1.00 81.38           C  
ATOM    580  C   THR A  77     -11.789  -1.921 -21.125  1.00 81.38           C  
ATOM    581  CB  THR A  77     -14.141  -2.475 -20.469  1.00 81.38           C  
ATOM    582  O   THR A  77     -11.875  -1.423 -22.250  1.00 81.38           O  
ATOM    583  CG2 THR A  77     -15.109  -3.568 -20.031  1.00 81.38           C  
ATOM    584  OG1 THR A  77     -14.086  -1.472 -19.453  1.00 81.38           O  
ATOM    585  N   ARG A  78     -10.969  -1.516 -20.188  1.00 83.75           N  
ATOM    586  CA  ARG A  78     -10.031  -0.421 -20.422  1.00 83.75           C  
ATOM    587  C   ARG A  78     -10.766   0.903 -20.594  1.00 83.75           C  
ATOM    588  CB  ARG A  78      -9.164  -0.703 -21.656  1.00 83.75           C  
ATOM    589  O   ARG A  78     -10.180   1.896 -21.031  1.00 83.75           O  
ATOM    590  CG  ARG A  78      -8.297  -1.945 -21.516  1.00 83.75           C  
ATOM    591  CD  ARG A  78      -7.219  -1.771 -20.469  1.00 83.75           C  
ATOM    592  NE  ARG A  78      -6.270  -0.718 -20.828  1.00 83.75           N  
ATOM    593  NH1 ARG A  78      -4.902  -1.031 -18.984  1.00 83.75           N  
ATOM    594  NH2 ARG A  78      -4.398   0.582 -20.531  1.00 83.75           N  
ATOM    595  CZ  ARG A  78      -5.191  -0.392 -20.109  1.00 83.75           C  
ATOM    596  N   GLU A  79     -12.008   0.861 -20.312  1.00 88.50           N  
ATOM    597  CA  GLU A  79     -12.789   2.096 -20.344  1.00 88.50           C  
ATOM    598  C   GLU A  79     -12.562   2.918 -19.078  1.00 88.50           C  
ATOM    599  CB  GLU A  79     -14.273   1.790 -20.516  1.00 88.50           C  
ATOM    600  O   GLU A  79     -12.328   2.361 -18.000  1.00 88.50           O  
ATOM    601  CG  GLU A  79     -14.625   1.178 -21.859  1.00 88.50           C  
ATOM    602  CD  GLU A  79     -16.109   0.847 -22.000  1.00 88.50           C  
ATOM    603  OE1 GLU A  79     -16.547   0.485 -23.125  1.00 88.50           O  
ATOM    604  OE2 GLU A  79     -16.828   0.952 -21.000  1.00 88.50           O  
ATOM    605  N   ILE A  80     -12.570   4.246 -19.297  1.00 90.19           N  
ATOM    606  CA  ILE A  80     -12.461   5.156 -18.156  1.00 90.19           C  
ATOM    607  C   ILE A  80     -13.727   5.066 -17.297  1.00 90.19           C  
ATOM    608  CB  ILE A  80     -12.227   6.613 -18.609  1.00 90.19           C  
ATOM    609  O   ILE A  80     -14.844   5.164 -17.812  1.00 90.19           O  
ATOM    610  CG1 ILE A  80     -10.922   6.715 -19.406  1.00 90.19           C  
ATOM    611  CG2 ILE A  80     -12.211   7.562 -17.406  1.00 90.19           C  
ATOM    612  CD1 ILE A  80     -10.703   8.070 -20.062  1.00 90.19           C  
ATOM    613  N   GLY A  81     -13.578   4.734 -16.031  1.00 91.44           N  
ATOM    614  CA  GLY A  81     -14.688   4.699 -15.094  1.00 91.44           C  
ATOM    615  C   GLY A  81     -14.359   5.344 -13.766  1.00 91.44           C  
ATOM    616  O   GLY A  81     -13.227   5.773 -13.531  1.00 91.44           O  
ATOM    617  N   GLY A  82     -15.359   5.625 -12.922  1.00 94.75           N  
ATOM    618  CA  GLY A  82     -15.172   6.184 -11.594  1.00 94.75           C  
ATOM    619  C   GLY A  82     -15.438   7.676 -11.531  1.00 94.75           C  
ATOM    620  O   GLY A  82     -15.977   8.258 -12.477  1.00 94.75           O  
ATOM    621  N   SER A  83     -15.055   8.211 -10.391  1.00 96.88           N  
ATOM    622  CA  SER A  83     -15.336   9.617 -10.109  1.00 96.88           C  
ATOM    623  C   SER A  83     -14.328  10.203  -9.141  1.00 96.88           C  
ATOM    624  CB  SER A  83     -16.750   9.773  -9.555  1.00 96.88           C  
ATOM    625  O   SER A  83     -13.688   9.477  -8.375  1.00 96.88           O  
ATOM    626  OG  SER A  83     -16.953  11.086  -9.055  1.00 96.88           O  
ATOM    627  N   GLU A  84     -14.219  11.609  -9.148  1.00 97.56           N  
ATOM    628  CA  GLU A  84     -13.430  12.266  -8.117  1.00 97.56           C  
ATOM    629  C   GLU A  84     -14.070  12.102  -6.738  1.00 97.56           C  
ATOM    630  CB  GLU A  84     -13.258  13.758  -8.430  1.00 97.56           C  
ATOM    631  O   GLU A  84     -13.391  12.180  -5.715  1.00 97.56           O  
ATOM    632  CG  GLU A  84     -12.352  14.023  -9.633  1.00 97.56           C  
ATOM    633  CD  GLU A  84     -12.133  15.508  -9.891  1.00 97.56           C  
ATOM    634  OE1 GLU A  84     -11.148  16.078  -9.359  1.00 97.56           O  
ATOM    635  OE2 GLU A  84     -12.945  16.109 -10.625  1.00 97.56           O  
ATOM    636  N   ASP A  85     -15.336  12.000  -6.684  1.00 97.94           N  
ATOM    637  CA  ASP A  85     -16.031  11.680  -5.441  1.00 97.94           C  
ATOM    638  C   ASP A  85     -15.922  10.188  -5.125  1.00 97.94           C  
ATOM    639  CB  ASP A  85     -17.500  12.094  -5.516  1.00 97.94           C  
ATOM    640  O   ASP A  85     -16.828   9.414  -5.426  1.00 97.94           O  
ATOM    641  CG  ASP A  85     -18.250  11.859  -4.219  1.00 97.94           C  
ATOM    642  OD1 ASP A  85     -17.609  11.500  -3.203  1.00 97.94           O  
ATOM    643  OD2 ASP A  85     -19.484  12.047  -4.207  1.00 97.94           O  
ATOM    644  N   CYS A  86     -14.773   9.781  -4.594  1.00 98.00           N  
ATOM    645  CA  CYS A  86     -14.461   8.359  -4.555  1.00 98.00           C  
ATOM    646  C   CYS A  86     -14.023   7.934  -3.158  1.00 98.00           C  
ATOM    647  CB  CYS A  86     -13.367   8.023  -5.566  1.00 98.00           C  
ATOM    648  O   CYS A  86     -13.570   6.805  -2.959  1.00 98.00           O  
ATOM    649  SG  CYS A  86     -11.812   8.906  -5.273  1.00 98.00           S  
ATOM    650  N   LEU A  87     -14.023   8.805  -2.109  1.00 98.75           N  
ATOM    651  CA  LEU A  87     -13.484   8.477  -0.794  1.00 98.75           C  
ATOM    652  C   LEU A  87     -14.516   7.750   0.053  1.00 98.75           C  
ATOM    653  CB  LEU A  87     -13.023   9.750  -0.074  1.00 98.75           C  
ATOM    654  O   LEU A  87     -15.055   8.312   1.011  1.00 98.75           O  
ATOM    655  CG  LEU A  87     -11.953  10.586  -0.785  1.00 98.75           C  
ATOM    656  CD1 LEU A  87     -11.547  11.773   0.081  1.00 98.75           C  
ATOM    657  CD2 LEU A  87     -10.742   9.727  -1.127  1.00 98.75           C  
ATOM    658  N   TYR A  88     -14.789   6.477  -0.381  1.00 98.81           N  
ATOM    659  CA  TYR A  88     -15.734   5.582   0.279  1.00 98.81           C  
ATOM    660  C   TYR A  88     -15.031   4.359   0.845  1.00 98.81           C  
ATOM    661  CB  TYR A  88     -16.828   5.145  -0.696  1.00 98.81           C  
ATOM    662  O   TYR A  88     -14.008   3.924   0.312  1.00 98.81           O  
ATOM    663  CG  TYR A  88     -17.672   6.289  -1.214  1.00 98.81           C  
ATOM    664  CD1 TYR A  88     -18.781   6.742  -0.500  1.00 98.81           C  
ATOM    665  CD2 TYR A  88     -17.375   6.914  -2.416  1.00 98.81           C  
ATOM    666  CE1 TYR A  88     -19.562   7.793  -0.973  1.00 98.81           C  
ATOM    667  CE2 TYR A  88     -18.141   7.965  -2.900  1.00 98.81           C  
ATOM    668  OH  TYR A  88     -20.000   9.438  -2.645  1.00 98.81           O  
ATOM    669  CZ  TYR A  88     -19.234   8.398  -2.172  1.00 98.81           C  
ATOM    670  N   LEU A  89     -15.539   3.848   1.911  1.00 98.88           N  
ATOM    671  CA  LEU A  89     -15.055   2.576   2.441  1.00 98.88           C  
ATOM    672  C   LEU A  89     -16.219   1.613   2.678  1.00 98.88           C  
ATOM    673  CB  LEU A  89     -14.289   2.795   3.748  1.00 98.88           C  
ATOM    674  O   LEU A  89     -17.375   2.010   2.605  1.00 98.88           O  
ATOM    675  CG  LEU A  89     -15.055   3.477   4.879  1.00 98.88           C  
ATOM    676  CD1 LEU A  89     -15.922   2.463   5.617  1.00 98.88           C  
ATOM    677  CD2 LEU A  89     -14.094   4.160   5.844  1.00 98.88           C  
ATOM    678  N   ASN A  90     -15.883   0.358   2.814  1.00 98.94           N  
ATOM    679  CA  ASN A  90     -16.828  -0.713   3.109  1.00 98.94           C  
ATOM    680  C   ASN A  90     -16.484  -1.427   4.410  1.00 98.94           C  
ATOM    681  CB  ASN A  90     -16.891  -1.714   1.953  1.00 98.94           C  
ATOM    682  O   ASN A  90     -15.297  -1.581   4.742  1.00 98.94           O  
ATOM    683  CG  ASN A  90     -17.094  -1.044   0.611  1.00 98.94           C  
ATOM    684  ND2 ASN A  90     -16.234  -1.354  -0.352  1.00 98.94           N  
ATOM    685  OD1 ASN A  90     -18.031  -0.252   0.440  1.00 98.94           O  
ATOM    686  N   VAL A  91     -17.562  -1.789   5.184  1.00 98.94           N  
ATOM    687  CA  VAL A  91     -17.344  -2.545   6.414  1.00 98.94           C  
ATOM    688  C   VAL A  91     -18.109  -3.859   6.352  1.00 98.94           C  
ATOM    689  CB  VAL A  91     -17.766  -1.733   7.656  1.00 98.94           C  
ATOM    690  O   VAL A  91     -19.312  -3.873   6.035  1.00 98.94           O  
ATOM    691  CG1 VAL A  91     -17.516  -2.533   8.938  1.00 98.94           C  
ATOM    692  CG2 VAL A  91     -17.016  -0.400   7.703  1.00 98.94           C  
ATOM    693  N   HIS A  92     -17.375  -4.977   6.582  1.00 98.81           N  
ATOM    694  CA  HIS A  92     -17.953  -6.312   6.633  1.00 98.81           C  
ATOM    695  C   HIS A  92     -17.766  -6.941   8.008  1.00 98.81           C  
ATOM    696  CB  HIS A  92     -17.328  -7.207   5.559  1.00 98.81           C  
ATOM    697  O   HIS A  92     -16.672  -6.930   8.562  1.00 98.81           O  
ATOM    698  CG  HIS A  92     -17.359  -6.605   4.191  1.00 98.81           C  
ATOM    699  CD2 HIS A  92     -18.172  -6.832   3.133  1.00 98.81           C  
ATOM    700  ND1 HIS A  92     -16.453  -5.641   3.787  1.00 98.81           N  
ATOM    701  CE1 HIS A  92     -16.719  -5.301   2.535  1.00 98.81           C  
ATOM    702  NE2 HIS A  92     -17.750  -6.012   2.115  1.00 98.81           N  
ATOM    703  N   THR A  93     -18.859  -7.504   8.547  1.00 98.69           N  
ATOM    704  CA  THR A  93     -18.766  -8.109   9.867  1.00 98.69           C  
ATOM    705  C   THR A  93     -19.797  -9.234  10.016  1.00 98.69           C  
ATOM    706  CB  THR A  93     -18.984  -7.066  10.984  1.00 98.69           C  
ATOM    707  O   THR A  93     -20.859  -9.188   9.398  1.00 98.69           O  
ATOM    708  CG2 THR A  93     -20.391  -6.488  10.938  1.00 98.69           C  
ATOM    709  OG1 THR A  93     -18.781  -7.688  12.258  1.00 98.69           O  
ATOM    710  N   ARG A  94     -19.531 -10.203  10.898  1.00 97.94           N  
ATOM    711  CA  ARG A  94     -20.422 -11.344  11.094  1.00 97.94           C  
ATOM    712  C   ARG A  94     -21.547 -11.016  12.078  1.00 97.94           C  
ATOM    713  CB  ARG A  94     -19.641 -12.562  11.594  1.00 97.94           C  
ATOM    714  O   ARG A  94     -22.594 -11.672  12.086  1.00 97.94           O  
ATOM    715  CG  ARG A  94     -18.672 -13.133  10.562  1.00 97.94           C  
ATOM    716  CD  ARG A  94     -17.906 -14.328  11.109  1.00 97.94           C  
ATOM    717  NE  ARG A  94     -18.797 -15.375  11.586  1.00 97.94           N  
ATOM    718  NH1 ARG A  94     -19.000 -16.422   9.539  1.00 97.94           N  
ATOM    719  NH2 ARG A  94     -20.094 -17.250  11.367  1.00 97.94           N  
ATOM    720  CZ  ARG A  94     -19.297 -16.344  10.828  1.00 97.94           C  
ATOM    721  N   SER A  95     -21.250 -10.070  12.867  1.00 97.06           N  
ATOM    722  CA  SER A  95     -22.266  -9.688  13.852  1.00 97.06           C  
ATOM    723  C   SER A  95     -22.094  -8.242  14.297  1.00 97.06           C  
ATOM    724  CB  SER A  95     -22.203 -10.617  15.070  1.00 97.06           C  
ATOM    725  O   SER A  95     -21.000  -7.680  14.172  1.00 97.06           O  
ATOM    726  OG  SER A  95     -20.953 -10.516  15.711  1.00 97.06           O  
ATOM    727  N   LEU A  96     -23.188  -7.668  14.805  1.00 97.75           N  
ATOM    728  CA  LEU A  96     -23.141  -6.344  15.414  1.00 97.75           C  
ATOM    729  C   LEU A  96     -22.859  -6.445  16.906  1.00 97.75           C  
ATOM    730  CB  LEU A  96     -24.438  -5.590  15.164  1.00 97.75           C  
ATOM    731  O   LEU A  96     -23.047  -7.504  17.516  1.00 97.75           O  
ATOM    732  CG  LEU A  96     -24.797  -5.305  13.711  1.00 97.75           C  
ATOM    733  CD1 LEU A  96     -26.141  -4.594  13.625  1.00 97.75           C  
ATOM    734  CD2 LEU A  96     -23.703  -4.469  13.047  1.00 97.75           C  
ATOM    735  N   PRO A  97     -22.328  -5.305  17.516  1.00 97.38           N  
ATOM    736  CA  PRO A  97     -21.891  -5.367  18.906  1.00 97.38           C  
ATOM    737  C   PRO A  97     -23.016  -5.719  19.875  1.00 97.38           C  
ATOM    738  CB  PRO A  97     -21.359  -3.957  19.172  1.00 97.38           C  
ATOM    739  O   PRO A  97     -24.156  -5.273  19.688  1.00 97.38           O  
ATOM    740  CG  PRO A  97     -22.047  -3.094  18.172  1.00 97.38           C  
ATOM    741  CD  PRO A  97     -22.344  -3.926  16.953  1.00 97.38           C  
ATOM    742  N   ILE A  98     -22.750  -6.586  20.812  1.00 96.25           N  
ATOM    743  CA  ILE A  98     -23.578  -6.891  21.969  1.00 96.25           C  
ATOM    744  C   ILE A  98     -22.922  -6.363  23.250  1.00 96.25           C  
ATOM    745  CB  ILE A  98     -23.844  -8.414  22.094  1.00 96.25           C  
ATOM    746  O   ILE A  98     -21.750  -6.664  23.516  1.00 96.25           O  
ATOM    747  CG1 ILE A  98     -24.516  -8.945  20.828  1.00 96.25           C  
ATOM    748  CG2 ILE A  98     -24.688  -8.719  23.328  1.00 96.25           C  
ATOM    749  CD1 ILE A  98     -24.547 -10.461  20.734  1.00 96.25           C  
ATOM    750  N   PRO A  99     -23.703  -5.516  23.953  1.00 94.75           N  
ATOM    751  CA  PRO A  99     -23.109  -4.953  25.172  1.00 94.75           C  
ATOM    752  C   PRO A  99     -22.500  -6.020  26.094  1.00 94.75           C  
ATOM    753  CB  PRO A  99     -24.312  -4.277  25.859  1.00 94.75           C  
ATOM    754  O   PRO A  99     -23.125  -7.059  26.328  1.00 94.75           O  
ATOM    755  CG  PRO A  99     -25.234  -3.936  24.734  1.00 94.75           C  
ATOM    756  CD  PRO A  99     -25.156  -5.020  23.703  1.00 94.75           C  
ATOM    757  N   GLY A 100     -21.266  -5.887  26.531  1.00 95.00           N  
ATOM    758  CA  GLY A 100     -20.562  -6.766  27.453  1.00 95.00           C  
ATOM    759  C   GLY A 100     -19.734  -7.832  26.750  1.00 95.00           C  
ATOM    760  O   GLY A 100     -18.953  -8.539  27.391  1.00 95.00           O  
ATOM    761  N   GLU A 101     -19.906  -7.980  25.406  1.00 97.19           N  
ATOM    762  CA  GLU A 101     -19.109  -8.953  24.656  1.00 97.19           C  
ATOM    763  C   GLU A 101     -17.875  -8.297  24.031  1.00 97.19           C  
ATOM    764  CB  GLU A 101     -19.969  -9.609  23.562  1.00 97.19           C  
ATOM    765  O   GLU A 101     -17.906  -7.109  23.703  1.00 97.19           O  
ATOM    766  CG  GLU A 101     -21.109 -10.445  24.109  1.00 97.19           C  
ATOM    767  CD  GLU A 101     -20.656 -11.711  24.812  1.00 97.19           C  
ATOM    768  OE1 GLU A 101     -21.328 -12.141  25.781  1.00 97.19           O  
ATOM    769  OE2 GLU A 101     -19.609 -12.266  24.406  1.00 97.19           O  
ATOM    770  N   PRO A 102     -16.766  -9.125  23.969  1.00 97.69           N  
ATOM    771  CA  PRO A 102     -15.555  -8.547  23.391  1.00 97.69           C  
ATOM    772  C   PRO A 102     -15.719  -8.164  21.922  1.00 97.69           C  
ATOM    773  CB  PRO A 102     -14.516  -9.656  23.562  1.00 97.69           C  
ATOM    774  O   PRO A 102     -16.422  -8.852  21.172  1.00 97.69           O  
ATOM    775  CG  PRO A 102     -15.320 -10.914  23.641  1.00 97.69           C  
ATOM    776  CD  PRO A 102     -16.656 -10.594  24.266  1.00 97.69           C  
ATOM    777  N   LEU A 103     -15.086  -7.059  21.562  1.00 98.62           N  
ATOM    778  CA  LEU A 103     -15.055  -6.629  20.172  1.00 98.62           C  
ATOM    779  C   LEU A 103     -14.078  -7.465  19.359  1.00 98.62           C  
ATOM    780  CB  LEU A 103     -14.680  -5.145  20.078  1.00 98.62           C  
ATOM    781  O   LEU A 103     -13.195  -8.125  19.922  1.00 98.62           O  
ATOM    782  CG  LEU A 103     -15.672  -4.156  20.703  1.00 98.62           C  
ATOM    783  CD1 LEU A 103     -15.062  -2.756  20.734  1.00 98.62           C  
ATOM    784  CD2 LEU A 103     -16.984  -4.156  19.922  1.00 98.62           C  
ATOM    785  N   LYS A 104     -14.227  -7.398  18.000  1.00 98.75           N  
ATOM    786  CA  LYS A 104     -13.445  -8.250  17.109  1.00 98.75           C  
ATOM    787  C   LYS A 104     -12.273  -7.484  16.500  1.00 98.75           C  
ATOM    788  CB  LYS A 104     -14.320  -8.836  16.000  1.00 98.75           C  
ATOM    789  O   LYS A 104     -12.352  -6.270  16.312  1.00 98.75           O  
ATOM    790  CG  LYS A 104     -15.602  -9.484  16.516  1.00 98.75           C  
ATOM    791  CD  LYS A 104     -15.305 -10.664  17.422  1.00 98.75           C  
ATOM    792  CE  LYS A 104     -16.578 -11.336  17.906  1.00 98.75           C  
ATOM    793  NZ  LYS A 104     -16.312 -12.312  19.000  1.00 98.75           N  
ATOM    794  N   PRO A 105     -11.141  -8.258  16.219  1.00 98.88           N  
ATOM    795  CA  PRO A 105     -10.039  -7.617  15.484  1.00 98.88           C  
ATOM    796  C   PRO A 105     -10.477  -7.035  14.141  1.00 98.88           C  
ATOM    797  CB  PRO A 105      -9.039  -8.758  15.281  1.00 98.88           C  
ATOM    798  O   PRO A 105     -11.352  -7.598  13.477  1.00 98.88           O  
ATOM    799  CG  PRO A 105      -9.461  -9.812  16.266  1.00 98.88           C  
ATOM    800  CD  PRO A 105     -10.930  -9.648  16.531  1.00 98.88           C  
ATOM    801  N   VAL A 106      -9.836  -5.895  13.742  1.00 98.94           N  
ATOM    802  CA  VAL A 106     -10.164  -5.195  12.500  1.00 98.94           C  
ATOM    803  C   VAL A 106      -9.055  -5.410  11.477  1.00 98.94           C  
ATOM    804  CB  VAL A 106     -10.383  -3.686  12.742  1.00 98.94           C  
ATOM    805  O   VAL A 106      -7.879  -5.152  11.766  1.00 98.94           O  
ATOM    806  CG1 VAL A 106     -10.695  -2.971  11.430  1.00 98.94           C  
ATOM    807  CG2 VAL A 106     -11.508  -3.465  13.750  1.00 98.94           C  
ATOM    808  N   LEU A 107      -9.453  -5.949  10.336  1.00 98.94           N  
ATOM    809  CA  LEU A 107      -8.586  -5.969   9.172  1.00 98.94           C  
ATOM    810  C   LEU A 107      -8.914  -4.812   8.234  1.00 98.94           C  
ATOM    811  CB  LEU A 107      -8.719  -7.301   8.422  1.00 98.94           C  
ATOM    812  O   LEU A 107     -10.031  -4.719   7.723  1.00 98.94           O  
ATOM    813  CG  LEU A 107      -8.141  -8.531   9.125  1.00 98.94           C  
ATOM    814  CD1 LEU A 107      -8.523  -9.797   8.375  1.00 98.94           C  
ATOM    815  CD2 LEU A 107      -6.625  -8.414   9.258  1.00 98.94           C  
ATOM    816  N   PHE A 108      -7.969  -3.918   8.047  1.00 98.94           N  
ATOM    817  CA  PHE A 108      -8.086  -2.732   7.203  1.00 98.94           C  
ATOM    818  C   PHE A 108      -7.285  -2.898   5.918  1.00 98.94           C  
ATOM    819  CB  PHE A 108      -7.613  -1.487   7.961  1.00 98.94           C  
ATOM    820  O   PHE A 108      -6.055  -2.830   5.934  1.00 98.94           O  
ATOM    821  CG  PHE A 108      -7.824  -0.202   7.207  1.00 98.94           C  
ATOM    822  CD1 PHE A 108      -6.918   0.208   6.234  1.00 98.94           C  
ATOM    823  CD2 PHE A 108      -8.930   0.598   7.469  1.00 98.94           C  
ATOM    824  CE1 PHE A 108      -7.109   1.396   5.535  1.00 98.94           C  
ATOM    825  CE2 PHE A 108      -9.125   1.787   6.773  1.00 98.94           C  
ATOM    826  CZ  PHE A 108      -8.219   2.186   5.809  1.00 98.94           C  
ATOM    827  N   TYR A 109      -7.988  -3.145   4.836  1.00 98.94           N  
ATOM    828  CA  TYR A 109      -7.328  -3.494   3.580  1.00 98.94           C  
ATOM    829  C   TYR A 109      -7.125  -2.260   2.711  1.00 98.94           C  
ATOM    830  CB  TYR A 109      -8.148  -4.539   2.818  1.00 98.94           C  
ATOM    831  O   TYR A 109      -8.062  -1.490   2.482  1.00 98.94           O  
ATOM    832  CG  TYR A 109      -7.539  -4.938   1.494  1.00 98.94           C  
ATOM    833  CD1 TYR A 109      -8.164  -4.605   0.292  1.00 98.94           C  
ATOM    834  CD2 TYR A 109      -6.344  -5.645   1.442  1.00 98.94           C  
ATOM    835  CE1 TYR A 109      -7.605  -4.973  -0.929  1.00 98.94           C  
ATOM    836  CE2 TYR A 109      -5.777  -6.016   0.227  1.00 98.94           C  
ATOM    837  OH  TYR A 109      -5.863  -6.039  -2.158  1.00 98.94           O  
ATOM    838  CZ  TYR A 109      -6.414  -5.676  -0.952  1.00 98.94           C  
ATOM    839  N   ILE A 110      -5.820  -2.076   2.223  1.00 98.88           N  
ATOM    840  CA  ILE A 110      -5.453  -1.055   1.249  1.00 98.88           C  
ATOM    841  C   ILE A 110      -5.117  -1.714  -0.087  1.00 98.88           C  
ATOM    842  CB  ILE A 110      -4.266  -0.203   1.743  1.00 98.88           C  
ATOM    843  O   ILE A 110      -4.105  -2.412  -0.203  1.00 98.88           O  
ATOM    844  CG1 ILE A 110      -4.551   0.351   3.145  1.00 98.88           C  
ATOM    845  CG2 ILE A 110      -3.965   0.930   0.757  1.00 98.88           C  
ATOM    846  CD1 ILE A 110      -3.352   1.024   3.799  1.00 98.88           C  
ATOM    847  N   HIS A 111      -5.977  -1.494  -1.076  1.00 97.94           N  
ATOM    848  CA  HIS A 111      -5.797  -2.188  -2.346  1.00 97.94           C  
ATOM    849  C   HIS A 111      -4.602  -1.632  -3.113  1.00 97.94           C  
ATOM    850  CB  HIS A 111      -7.062  -2.082  -3.197  1.00 97.94           C  
ATOM    851  O   HIS A 111      -4.191  -0.492  -2.889  1.00 97.94           O  
ATOM    852  CG  HIS A 111      -7.359  -0.692  -3.662  1.00 97.94           C  
ATOM    853  CD2 HIS A 111      -8.180   0.261  -3.150  1.00 97.94           C  
ATOM    854  ND1 HIS A 111      -6.785  -0.144  -4.789  1.00 97.94           N  
ATOM    855  CE1 HIS A 111      -7.234   1.090  -4.949  1.00 97.94           C  
ATOM    856  NE2 HIS A 111      -8.078   1.359  -3.969  1.00 97.94           N  
ATOM    857  N   GLY A 112      -3.959  -2.551  -4.031  1.00 95.31           N  
ATOM    858  CA  GLY A 112      -2.844  -2.195  -4.895  1.00 95.31           C  
ATOM    859  C   GLY A 112      -3.281  -1.653  -6.242  1.00 95.31           C  
ATOM    860  O   GLY A 112      -4.438  -1.266  -6.414  1.00 95.31           O  
ATOM    861  N   GLY A 113      -2.326  -1.449  -7.148  1.00 92.94           N  
ATOM    862  CA  GLY A 113      -2.617  -0.953  -8.484  1.00 92.94           C  
ATOM    863  C   GLY A 113      -1.697   0.173  -8.914  1.00 92.94           C  
ATOM    864  O   GLY A 113      -2.139   1.135  -9.547  1.00 92.94           O  
ATOM    865  N   ALA A 114      -0.538   0.191  -8.484  1.00 92.94           N  
ATOM    866  CA  ALA A 114       0.538   1.085  -8.906  1.00 92.94           C  
ATOM    867  C   ALA A 114       0.213   2.535  -8.555  1.00 92.94           C  
ATOM    868  CB  ALA A 114       0.789   0.943 -10.406  1.00 92.94           C  
ATOM    869  O   ALA A 114       0.736   3.461  -9.180  1.00 92.94           O  
ATOM    870  N   PHE A 115      -0.774   2.717  -7.695  1.00 96.00           N  
ATOM    871  CA  PHE A 115      -1.229   4.043  -7.301  1.00 96.00           C  
ATOM    872  C   PHE A 115      -2.053   4.684  -8.414  1.00 96.00           C  
ATOM    873  CB  PHE A 115      -0.038   4.941  -6.945  1.00 96.00           C  
ATOM    874  O   PHE A 115      -2.322   5.887  -8.375  1.00 96.00           O  
ATOM    875  CG  PHE A 115       0.730   4.480  -5.738  1.00 96.00           C  
ATOM    876  CD1 PHE A 115       0.179   4.586  -4.465  1.00 96.00           C  
ATOM    877  CD2 PHE A 115       2.002   3.941  -5.871  1.00 96.00           C  
ATOM    878  CE1 PHE A 115       0.887   4.160  -3.344  1.00 96.00           C  
ATOM    879  CE2 PHE A 115       2.717   3.514  -4.754  1.00 96.00           C  
ATOM    880  CZ  PHE A 115       2.158   3.625  -3.492  1.00 96.00           C  
ATOM    881  N   THR A 116      -2.326   3.984  -9.508  1.00 93.44           N  
ATOM    882  CA  THR A 116      -3.027   4.574 -10.648  1.00 93.44           C  
ATOM    883  C   THR A 116      -4.297   3.791 -10.969  1.00 93.44           C  
ATOM    884  CB  THR A 116      -2.125   4.625 -11.891  1.00 93.44           C  
ATOM    885  O   THR A 116      -5.160   4.270 -11.703  1.00 93.44           O  
ATOM    886  CG2 THR A 116      -0.939   5.559 -11.672  1.00 93.44           C  
ATOM    887  OG1 THR A 116      -1.638   3.311 -12.180  1.00 93.44           O  
ATOM    888  N   LEU A 117      -4.363   2.578 -10.406  1.00 90.94           N  
ATOM    889  CA  LEU A 117      -5.555   1.763 -10.625  1.00 90.94           C  
ATOM    890  C   LEU A 117      -5.887   0.943  -9.383  1.00 90.94           C  
ATOM    891  CB  LEU A 117      -5.355   0.834 -11.828  1.00 90.94           C  
ATOM    892  O   LEU A 117      -5.121   0.932  -8.414  1.00 90.94           O  
ATOM    893  CG  LEU A 117      -4.172  -0.130 -11.750  1.00 90.94           C  
ATOM    894  CD1 LEU A 117      -4.555  -1.378 -10.961  1.00 90.94           C  
ATOM    895  CD2 LEU A 117      -3.689  -0.501 -13.148  1.00 90.94           C  
ATOM    896  N   GLY A 118      -7.156   0.228  -9.500  1.00 91.81           N  
ATOM    897  CA  GLY A 118      -7.648  -0.587  -8.398  1.00 91.81           C  
ATOM    898  C   GLY A 118      -8.773   0.071  -7.621  1.00 91.81           C  
ATOM    899  O   GLY A 118      -9.062   1.253  -7.816  1.00 91.81           O  
ATOM    900  N   ASN A 119      -9.484  -0.756  -6.777  1.00 94.31           N  
ATOM    901  CA  ASN A 119     -10.547  -0.220  -5.938  1.00 94.31           C  
ATOM    902  C   ASN A 119     -10.898  -1.176  -4.801  1.00 94.31           C  
ATOM    903  CB  ASN A 119     -11.789   0.086  -6.777  1.00 94.31           C  
ATOM    904  O   ASN A 119     -10.492  -2.338  -4.812  1.00 94.31           O  
ATOM    905  CG  ASN A 119     -12.359  -1.149  -7.445  1.00 94.31           C  
ATOM    906  ND2 ASN A 119     -12.094  -1.307  -8.734  1.00 94.31           N  
ATOM    907  OD1 ASN A 119     -13.047  -1.955  -6.805  1.00 94.31           O  
ATOM    908  N   GLY A 120     -11.539  -0.613  -3.795  1.00 95.38           N  
ATOM    909  CA  GLY A 120     -11.906  -1.384  -2.615  1.00 95.38           C  
ATOM    910  C   GLY A 120     -13.320  -1.924  -2.668  1.00 95.38           C  
ATOM    911  O   GLY A 120     -13.906  -2.252  -1.632  1.00 95.38           O  
ATOM    912  N   THR A 121     -13.898  -2.072  -3.848  1.00 94.75           N  
ATOM    913  CA  THR A 121     -15.281  -2.525  -3.996  1.00 94.75           C  
ATOM    914  C   THR A 121     -15.359  -4.047  -3.902  1.00 94.75           C  
ATOM    915  CB  THR A 121     -15.875  -2.061  -5.336  1.00 94.75           C  
ATOM    916  O   THR A 121     -14.336  -4.730  -3.867  1.00 94.75           O  
ATOM    917  CG2 THR A 121     -15.766  -0.547  -5.492  1.00 94.75           C  
ATOM    918  OG1 THR A 121     -15.180  -2.693  -6.414  1.00 94.75           O  
ATOM    919  N   GLN A 122     -16.547  -4.484  -3.887  1.00 92.44           N  
ATOM    920  CA  GLN A 122     -16.812  -5.922  -3.801  1.00 92.44           C  
ATOM    921  C   GLN A 122     -16.219  -6.656  -5.008  1.00 92.44           C  
ATOM    922  CB  GLN A 122     -18.312  -6.191  -3.691  1.00 92.44           C  
ATOM    923  O   GLN A 122     -15.867  -7.832  -4.910  1.00 92.44           O  
ATOM    924  CG  GLN A 122     -18.938  -5.645  -2.420  1.00 92.44           C  
ATOM    925  CD  GLN A 122     -20.422  -5.957  -2.320  1.00 92.44           C  
ATOM    926  NE2 GLN A 122     -21.250  -5.004  -2.717  1.00 92.44           N  
ATOM    927  OE1 GLN A 122     -20.812  -7.047  -1.891  1.00 92.44           O  
ATOM    928  N   GLU A 123     -16.203  -5.984  -6.074  1.00 89.38           N  
ATOM    929  CA  GLU A 123     -15.680  -6.594  -7.297  1.00 89.38           C  
ATOM    930  C   GLU A 123     -14.250  -7.082  -7.102  1.00 89.38           C  
ATOM    931  CB  GLU A 123     -15.742  -5.605  -8.461  1.00 89.38           C  
ATOM    932  O   GLU A 123     -13.898  -8.188  -7.527  1.00 89.38           O  
ATOM    933  CG  GLU A 123     -15.250  -6.180  -9.781  1.00 89.38           C  
ATOM    934  CD  GLU A 123     -15.078  -5.125 -10.867  1.00 89.38           C  
ATOM    935  OE1 GLU A 123     -14.703  -5.484 -12.008  1.00 89.38           O  
ATOM    936  OE2 GLU A 123     -15.312  -3.934 -10.570  1.00 89.38           O  
ATOM    937  N   MET A 124     -13.438  -6.355  -6.320  1.00 89.94           N  
ATOM    938  CA  MET A 124     -12.023  -6.691  -6.176  1.00 89.94           C  
ATOM    939  C   MET A 124     -11.727  -7.219  -4.773  1.00 89.94           C  
ATOM    940  CB  MET A 124     -11.148  -5.473  -6.469  1.00 89.94           C  
ATOM    941  O   MET A 124     -10.758  -7.957  -4.574  1.00 89.94           O  
ATOM    942  CG  MET A 124     -10.984  -5.176  -7.949  1.00 89.94           C  
ATOM    943  SD  MET A 124      -9.836  -3.773  -8.266  1.00 89.94           S  
ATOM    944  CE  MET A 124      -8.242  -4.617  -8.086  1.00 89.94           C  
ATOM    945  N   CYS A 125     -12.672  -6.844  -3.877  1.00 94.25           N  
ATOM    946  CA  CYS A 125     -12.367  -7.164  -2.486  1.00 94.25           C  
ATOM    947  C   CYS A 125     -13.562  -7.812  -1.800  1.00 94.25           C  
ATOM    948  CB  CYS A 125     -11.953  -5.902  -1.728  1.00 94.25           C  
ATOM    949  O   CYS A 125     -13.953  -7.398  -0.707  1.00 94.25           O  
ATOM    950  SG  CYS A 125     -10.531  -5.055  -2.447  1.00 94.25           S  
ATOM    951  N   ALA A 126     -14.078  -8.781  -2.422  1.00 94.75           N  
ATOM    952  CA  ALA A 126     -15.180  -9.508  -1.795  1.00 94.75           C  
ATOM    953  C   ALA A 126     -14.734 -10.164  -0.489  1.00 94.75           C  
ATOM    954  CB  ALA A 126     -15.734 -10.555  -2.750  1.00 94.75           C  
ATOM    955  O   ALA A 126     -13.633 -10.711  -0.406  1.00 94.75           O  
ATOM    956  N   ALA A 127     -15.617 -10.219   0.473  1.00 96.88           N  
ATOM    957  CA  ALA A 127     -15.242 -10.531   1.849  1.00 96.88           C  
ATOM    958  C   ALA A 127     -15.469 -12.016   2.148  1.00 96.88           C  
ATOM    959  CB  ALA A 127     -16.031  -9.672   2.828  1.00 96.88           C  
ATOM    960  O   ALA A 127     -15.258 -12.461   3.277  1.00 96.88           O  
ATOM    961  N   GLU A 128     -15.820 -12.820   1.156  1.00 95.88           N  
ATOM    962  CA  GLU A 128     -16.297 -14.180   1.361  1.00 95.88           C  
ATOM    963  C   GLU A 128     -15.234 -15.055   2.023  1.00 95.88           C  
ATOM    964  CB  GLU A 128     -16.734 -14.805   0.032  1.00 95.88           C  
ATOM    965  O   GLU A 128     -15.539 -15.867   2.895  1.00 95.88           O  
ATOM    966  CG  GLU A 128     -17.969 -14.164  -0.573  1.00 95.88           C  
ATOM    967  CD  GLU A 128     -17.688 -13.383  -1.848  1.00 95.88           C  
ATOM    968  OE1 GLU A 128     -18.609 -12.734  -2.383  1.00 95.88           O  
ATOM    969  OE2 GLU A 128     -16.531 -13.430  -2.316  1.00 95.88           O  
ATOM    970  N   TYR A 129     -14.031 -14.891   1.630  1.00 97.12           N  
ATOM    971  CA  TYR A 129     -12.977 -15.742   2.174  1.00 97.12           C  
ATOM    972  C   TYR A 129     -12.625 -15.328   3.596  1.00 97.12           C  
ATOM    973  CB  TYR A 129     -11.734 -15.688   1.285  1.00 97.12           C  
ATOM    974  O   TYR A 129     -12.539 -16.172   4.492  1.00 97.12           O  
ATOM    975  CG  TYR A 129     -11.914 -16.344  -0.062  1.00 97.12           C  
ATOM    976  CD1 TYR A 129     -13.133 -16.922  -0.411  1.00 97.12           C  
ATOM    977  CD2 TYR A 129     -10.883 -16.375  -0.987  1.00 97.12           C  
ATOM    978  CE1 TYR A 129     -13.305 -17.531  -1.651  1.00 97.12           C  
ATOM    979  CE2 TYR A 129     -11.047 -16.984  -2.230  1.00 97.12           C  
ATOM    980  OH  TYR A 129     -12.422 -18.156  -3.781  1.00 97.12           O  
ATOM    981  CZ  TYR A 129     -12.258 -17.547  -2.553  1.00 97.12           C  
ATOM    982  N   LEU A 130     -12.531 -14.062   3.879  1.00 98.31           N  
ATOM    983  CA  LEU A 130     -12.008 -13.570   5.148  1.00 98.31           C  
ATOM    984  C   LEU A 130     -13.078 -13.641   6.238  1.00 98.31           C  
ATOM    985  CB  LEU A 130     -11.508 -12.133   5.004  1.00 98.31           C  
ATOM    986  O   LEU A 130     -12.758 -13.781   7.418  1.00 98.31           O  
ATOM    987  CG  LEU A 130     -10.133 -11.953   4.352  1.00 98.31           C  
ATOM    988  CD1 LEU A 130      -9.914 -10.492   3.967  1.00 98.31           C  
ATOM    989  CD2 LEU A 130      -9.031 -12.438   5.289  1.00 98.31           C  
ATOM    990  N   LEU A 131     -14.391 -13.594   5.789  1.00 97.94           N  
ATOM    991  CA  LEU A 131     -15.438 -13.586   6.812  1.00 97.94           C  
ATOM    992  C   LEU A 131     -15.828 -15.008   7.195  1.00 97.94           C  
ATOM    993  CB  LEU A 131     -16.656 -12.812   6.324  1.00 97.94           C  
ATOM    994  O   LEU A 131     -16.875 -15.227   7.805  1.00 97.94           O  
ATOM    995  CG  LEU A 131     -16.609 -11.297   6.457  1.00 97.94           C  
ATOM    996  CD1 LEU A 131     -16.531 -10.891   7.926  1.00 97.94           C  
ATOM    997  CD2 LEU A 131     -15.406 -10.734   5.688  1.00 97.94           C  
ATOM    998  N   ASN A 132     -14.961 -15.969   6.812  1.00 96.69           N  
ATOM    999  CA  ASN A 132     -14.977 -17.266   7.469  1.00 96.69           C  
ATOM   1000  C   ASN A 132     -14.367 -17.203   8.859  1.00 96.69           C  
ATOM   1001  CB  ASN A 132     -14.250 -18.312   6.617  1.00 96.69           C  
ATOM   1002  O   ASN A 132     -14.578 -18.109   9.680  1.00 96.69           O  
ATOM   1003  CG  ASN A 132     -15.094 -18.812   5.465  1.00 96.69           C  
ATOM   1004  ND2 ASN A 132     -14.984 -20.109   5.172  1.00 96.69           N  
ATOM   1005  OD1 ASN A 132     -15.836 -18.062   4.840  1.00 96.69           O  
ATOM   1006  N   GLN A 133     -13.602 -16.125   9.039  1.00 97.50           N  
ATOM   1007  CA  GLN A 133     -12.992 -15.820  10.328  1.00 97.50           C  
ATOM   1008  C   GLN A 133     -13.805 -14.773  11.086  1.00 97.50           C  
ATOM   1009  CB  GLN A 133     -11.555 -15.344  10.148  1.00 97.50           C  
ATOM   1010  O   GLN A 133     -14.570 -14.016  10.484  1.00 97.50           O  
ATOM   1011  CG  GLN A 133     -10.680 -16.312   9.359  1.00 97.50           C  
ATOM   1012  CD  GLN A 133     -10.461 -17.625  10.078  1.00 97.50           C  
ATOM   1013  NE2 GLN A 133     -10.508 -18.719   9.328  1.00 97.50           N  
ATOM   1014  OE1 GLN A 133     -10.258 -17.656  11.297  1.00 97.50           O  
ATOM   1015  N   ASP A 134     -13.781 -14.773  12.438  1.00 96.50           N  
ATOM   1016  CA  ASP A 134     -14.508 -13.828  13.281  1.00 96.50           C  
ATOM   1017  C   ASP A 134     -13.758 -12.500  13.398  1.00 96.50           C  
ATOM   1018  CB  ASP A 134     -14.742 -14.422  14.672  1.00 96.50           C  
ATOM   1019  O   ASP A 134     -13.211 -12.180  14.453  1.00 96.50           O  
ATOM   1020  CG  ASP A 134     -15.805 -13.688  15.469  1.00 96.50           C  
ATOM   1021  OD1 ASP A 134     -16.547 -12.875  14.875  1.00 96.50           O  
ATOM   1022  OD2 ASP A 134     -15.891 -13.906  16.688  1.00 96.50           O  
ATOM   1023  N   VAL A 135     -13.789 -11.680  12.297  1.00 98.69           N  
ATOM   1024  CA  VAL A 135     -13.109 -10.391  12.203  1.00 98.69           C  
ATOM   1025  C   VAL A 135     -14.039  -9.367  11.555  1.00 98.69           C  
ATOM   1026  CB  VAL A 135     -11.797 -10.500  11.398  1.00 98.69           C  
ATOM   1027  O   VAL A 135     -15.102  -9.727  11.031  1.00 98.69           O  
ATOM   1028  CG1 VAL A 135     -10.828 -11.461  12.078  1.00 98.69           C  
ATOM   1029  CG2 VAL A 135     -12.086 -10.945   9.961  1.00 98.69           C  
ATOM   1030  N   VAL A 136     -13.648  -8.094  11.688  1.00 98.94           N  
ATOM   1031  CA  VAL A 136     -14.234  -7.000  10.922  1.00 98.94           C  
ATOM   1032  C   VAL A 136     -13.289  -6.590   9.797  1.00 98.94           C  
ATOM   1033  CB  VAL A 136     -14.562  -5.785  11.820  1.00 98.94           C  
ATOM   1034  O   VAL A 136     -12.117  -6.285  10.047  1.00 98.94           O  
ATOM   1035  CG1 VAL A 136     -15.125  -4.637  10.984  1.00 98.94           C  
ATOM   1036  CG2 VAL A 136     -15.539  -6.184  12.922  1.00 98.94           C  
ATOM   1037  N   LEU A 137     -13.820  -6.652   8.578  1.00 98.94           N  
ATOM   1038  CA  LEU A 137     -13.016  -6.262   7.426  1.00 98.94           C  
ATOM   1039  C   LEU A 137     -13.438  -4.891   6.906  1.00 98.94           C  
ATOM   1040  CB  LEU A 137     -13.141  -7.301   6.309  1.00 98.94           C  
ATOM   1041  O   LEU A 137     -14.617  -4.656   6.648  1.00 98.94           O  
ATOM   1042  CG  LEU A 137     -12.461  -6.957   4.980  1.00 98.94           C  
ATOM   1043  CD1 LEU A 137     -10.945  -6.898   5.156  1.00 98.94           C  
ATOM   1044  CD2 LEU A 137     -12.844  -7.969   3.906  1.00 98.94           C  
ATOM   1045  N   VAL A 138     -12.422  -4.020   6.758  1.00 98.94           N  
ATOM   1046  CA  VAL A 138     -12.617  -2.707   6.145  1.00 98.94           C  
ATOM   1047  C   VAL A 138     -11.836  -2.623   4.840  1.00 98.94           C  
ATOM   1048  CB  VAL A 138     -12.195  -1.567   7.098  1.00 98.94           C  
ATOM   1049  O   VAL A 138     -10.625  -2.879   4.816  1.00 98.94           O  
ATOM   1050  CG1 VAL A 138     -12.422  -0.205   6.441  1.00 98.94           C  
ATOM   1051  CG2 VAL A 138     -12.961  -1.663   8.414  1.00 98.94           C  
ATOM   1052  N   THR A 139     -12.539  -2.297   3.711  1.00 98.88           N  
ATOM   1053  CA  THR A 139     -11.891  -2.006   2.438  1.00 98.88           C  
ATOM   1054  C   THR A 139     -12.148  -0.564   2.014  1.00 98.88           C  
ATOM   1055  CB  THR A 139     -12.375  -2.965   1.333  1.00 98.88           C  
ATOM   1056  O   THR A 139     -13.227  -0.023   2.268  1.00 98.88           O  
ATOM   1057  CG2 THR A 139     -12.094  -4.418   1.704  1.00 98.88           C  
ATOM   1058  OG1 THR A 139     -13.781  -2.793   1.143  1.00 98.88           O  
ATOM   1059  N   ILE A 140     -11.156   0.085   1.330  1.00 98.81           N  
ATOM   1060  CA  ILE A 140     -11.297   1.519   1.098  1.00 98.81           C  
ATOM   1061  C   ILE A 140     -10.945   1.844  -0.352  1.00 98.81           C  
ATOM   1062  CB  ILE A 140     -10.414   2.338   2.062  1.00 98.81           C  
ATOM   1063  O   ILE A 140     -10.188   1.115  -0.990  1.00 98.81           O  
ATOM   1064  CG1 ILE A 140      -8.930   2.041   1.810  1.00 98.81           C  
ATOM   1065  CG2 ILE A 140     -10.789   2.051   3.518  1.00 98.81           C  
ATOM   1066  CD1 ILE A 140      -7.980   3.043   2.451  1.00 98.81           C  
ATOM   1067  N   ASN A 141     -11.617   2.857  -0.796  1.00 98.62           N  
ATOM   1068  CA  ASN A 141     -11.086   3.596  -1.938  1.00 98.62           C  
ATOM   1069  C   ASN A 141     -10.250   4.797  -1.492  1.00 98.62           C  
ATOM   1070  CB  ASN A 141     -12.219   4.047  -2.859  1.00 98.62           C  
ATOM   1071  O   ASN A 141     -10.516   5.379  -0.439  1.00 98.62           O  
ATOM   1072  CG  ASN A 141     -12.906   2.887  -3.553  1.00 98.62           C  
ATOM   1073  ND2 ASN A 141     -14.172   3.076  -3.910  1.00 98.62           N  
ATOM   1074  OD1 ASN A 141     -12.305   1.829  -3.762  1.00 98.62           O  
ATOM   1075  N   TYR A 142      -9.195   5.094  -2.273  1.00 98.75           N  
ATOM   1076  CA  TYR A 142      -8.391   6.297  -2.098  1.00 98.75           C  
ATOM   1077  C   TYR A 142      -7.988   6.887  -3.443  1.00 98.75           C  
ATOM   1078  CB  TYR A 142      -7.137   5.984  -1.271  1.00 98.75           C  
ATOM   1079  O   TYR A 142      -8.055   6.207  -4.473  1.00 98.75           O  
ATOM   1080  CG  TYR A 142      -6.258   4.918  -1.877  1.00 98.75           C  
ATOM   1081  CD1 TYR A 142      -6.453   3.572  -1.572  1.00 98.75           C  
ATOM   1082  CD2 TYR A 142      -5.230   5.250  -2.754  1.00 98.75           C  
ATOM   1083  CE1 TYR A 142      -5.645   2.586  -2.127  1.00 98.75           C  
ATOM   1084  CE2 TYR A 142      -4.418   4.273  -3.314  1.00 98.75           C  
ATOM   1085  OH  TYR A 142      -3.830   1.971  -3.547  1.00 98.75           O  
ATOM   1086  CZ  TYR A 142      -4.633   2.943  -2.996  1.00 98.75           C  
ATOM   1087  N   ARG A 143      -7.738   8.281  -3.457  1.00 98.62           N  
ATOM   1088  CA  ARG A 143      -7.438   8.953  -4.719  1.00 98.62           C  
ATOM   1089  C   ARG A 143      -6.219   8.336  -5.395  1.00 98.62           C  
ATOM   1090  CB  ARG A 143      -7.207  10.453  -4.492  1.00 98.62           C  
ATOM   1091  O   ARG A 143      -5.238   8.000  -4.727  1.00 98.62           O  
ATOM   1092  CG  ARG A 143      -8.477  11.234  -4.203  1.00 98.62           C  
ATOM   1093  CD  ARG A 143      -8.180  12.672  -3.816  1.00 98.62           C  
ATOM   1094  NE  ARG A 143      -7.645  12.766  -2.459  1.00 98.62           N  
ATOM   1095  NH1 ARG A 143      -7.242  15.039  -2.551  1.00 98.62           N  
ATOM   1096  NH2 ARG A 143      -6.750  13.859  -0.649  1.00 98.62           N  
ATOM   1097  CZ  ARG A 143      -7.215  13.891  -1.890  1.00 98.62           C  
ATOM   1098  N   LEU A 144      -6.227   8.117  -6.695  1.00 98.19           N  
ATOM   1099  CA  LEU A 144      -5.199   7.484  -7.516  1.00 98.19           C  
ATOM   1100  C   LEU A 144      -4.645   8.469  -8.539  1.00 98.19           C  
ATOM   1101  CB  LEU A 144      -5.758   6.250  -8.227  1.00 98.19           C  
ATOM   1102  O   LEU A 144      -5.234   9.531  -8.773  1.00 98.19           O  
ATOM   1103  CG  LEU A 144      -6.324   5.148  -7.328  1.00 98.19           C  
ATOM   1104  CD1 LEU A 144      -6.883   4.012  -8.172  1.00 98.19           C  
ATOM   1105  CD2 LEU A 144      -5.250   4.637  -6.375  1.00 98.19           C  
ATOM   1106  N   GLY A 145      -3.496   8.117  -9.172  1.00 96.88           N  
ATOM   1107  CA  GLY A 145      -2.934   8.883 -10.273  1.00 96.88           C  
ATOM   1108  C   GLY A 145      -2.818  10.367  -9.969  1.00 96.88           C  
ATOM   1109  O   GLY A 145      -2.424  10.750  -8.867  1.00 96.88           O  
ATOM   1110  N   VAL A 146      -3.176  11.156 -10.906  1.00 97.94           N  
ATOM   1111  CA  VAL A 146      -2.982  12.602 -10.812  1.00 97.94           C  
ATOM   1112  C   VAL A 146      -3.805  13.156  -9.656  1.00 97.94           C  
ATOM   1113  CB  VAL A 146      -3.369  13.305 -12.133  1.00 97.94           C  
ATOM   1114  O   VAL A 146      -3.359  14.070  -8.953  1.00 97.94           O  
ATOM   1115  CG1 VAL A 146      -4.832  13.039 -12.477  1.00 97.94           C  
ATOM   1116  CG2 VAL A 146      -3.107  14.812 -12.023  1.00 97.94           C  
ATOM   1117  N   PHE A 147      -4.887  12.547  -9.359  1.00 98.38           N  
ATOM   1118  CA  PHE A 147      -5.785  13.086  -8.344  1.00 98.38           C  
ATOM   1119  C   PHE A 147      -5.262  12.781  -6.945  1.00 98.38           C  
ATOM   1120  CB  PHE A 147      -7.195  12.508  -8.516  1.00 98.38           C  
ATOM   1121  O   PHE A 147      -5.578  13.492  -5.992  1.00 98.38           O  
ATOM   1122  CG  PHE A 147      -7.848  12.883  -9.820  1.00 98.38           C  
ATOM   1123  CD1 PHE A 147      -8.312  14.172 -10.039  1.00 98.38           C  
ATOM   1124  CD2 PHE A 147      -8.000  11.938 -10.828  1.00 98.38           C  
ATOM   1125  CE1 PHE A 147      -8.914  14.523 -11.242  1.00 98.38           C  
ATOM   1126  CE2 PHE A 147      -8.602  12.281 -12.031  1.00 98.38           C  
ATOM   1127  CZ  PHE A 147      -9.062  13.570 -12.242  1.00 98.38           C  
ATOM   1128  N   GLY A 148      -4.488  11.836  -6.844  1.00 98.25           N  
ATOM   1129  CA  GLY A 148      -4.012  11.461  -5.523  1.00 98.25           C  
ATOM   1130  C   GLY A 148      -2.578  11.875  -5.262  1.00 98.25           C  
ATOM   1131  O   GLY A 148      -2.164  12.008  -4.109  1.00 98.25           O  
ATOM   1132  N   PHE A 149      -1.912  12.203  -6.410  1.00 98.44           N  
ATOM   1133  CA  PHE A 149      -0.484  12.305  -6.137  1.00 98.44           C  
ATOM   1134  C   PHE A 149       0.134  13.469  -6.895  1.00 98.44           C  
ATOM   1135  CB  PHE A 149       0.228  11.000  -6.512  1.00 98.44           C  
ATOM   1136  O   PHE A 149       1.354  13.531  -7.059  1.00 98.44           O  
ATOM   1137  CG  PHE A 149      -0.141   9.828  -5.633  1.00 98.44           C  
ATOM   1138  CD1 PHE A 149       0.439   9.672  -4.383  1.00 98.44           C  
ATOM   1139  CD2 PHE A 149      -1.069   8.891  -6.062  1.00 98.44           C  
ATOM   1140  CE1 PHE A 149       0.098   8.594  -3.568  1.00 98.44           C  
ATOM   1141  CE2 PHE A 149      -1.414   7.812  -5.258  1.00 98.44           C  
ATOM   1142  CZ  PHE A 149      -0.829   7.664  -4.012  1.00 98.44           C  
ATOM   1143  N   LEU A 150      -0.678  14.328  -7.383  1.00 98.25           N  
ATOM   1144  CA  LEU A 150      -0.095  15.578  -7.852  1.00 98.25           C  
ATOM   1145  C   LEU A 150       0.686  16.266  -6.738  1.00 98.25           C  
ATOM   1146  CB  LEU A 150      -1.188  16.516  -8.383  1.00 98.25           C  
ATOM   1147  O   LEU A 150       0.216  16.344  -5.602  1.00 98.25           O  
ATOM   1148  CG  LEU A 150      -0.713  17.828  -8.992  1.00 98.25           C  
ATOM   1149  CD1 LEU A 150      -0.112  17.594 -10.375  1.00 98.25           C  
ATOM   1150  CD2 LEU A 150      -1.864  18.828  -9.078  1.00 98.25           C  
ATOM   1151  N   SER A 151       1.836  16.734  -7.070  1.00 97.25           N  
ATOM   1152  CA  SER A 151       2.666  17.406  -6.070  1.00 97.25           C  
ATOM   1153  C   SER A 151       3.346  18.641  -6.648  1.00 97.25           C  
ATOM   1154  CB  SER A 151       3.723  16.438  -5.523  1.00 97.25           C  
ATOM   1155  O   SER A 151       3.848  18.609  -7.773  1.00 97.25           O  
ATOM   1156  OG  SER A 151       4.582  17.109  -4.609  1.00 97.25           O  
ATOM   1157  N   LEU A 152       3.379  19.703  -5.820  1.00 96.88           N  
ATOM   1158  CA  LEU A 152       4.051  20.938  -6.195  1.00 96.88           C  
ATOM   1159  C   LEU A 152       5.145  21.297  -5.191  1.00 96.88           C  
ATOM   1160  CB  LEU A 152       3.045  22.094  -6.297  1.00 96.88           C  
ATOM   1161  O   LEU A 152       4.992  21.047  -3.992  1.00 96.88           O  
ATOM   1162  CG  LEU A 152       1.861  21.875  -7.242  1.00 96.88           C  
ATOM   1163  CD1 LEU A 152       0.940  23.094  -7.223  1.00 96.88           C  
ATOM   1164  CD2 LEU A 152       2.352  21.594  -8.656  1.00 96.88           C  
ATOM   1165  N   GLU A 153       6.164  21.859  -5.777  1.00 93.75           N  
ATOM   1166  CA  GLU A 153       7.293  22.266  -4.949  1.00 93.75           C  
ATOM   1167  C   GLU A 153       6.961  23.516  -4.133  1.00 93.75           C  
ATOM   1168  CB  GLU A 153       8.531  22.516  -5.816  1.00 93.75           C  
ATOM   1169  O   GLU A 153       7.344  23.609  -2.963  1.00 93.75           O  
ATOM   1170  CG  GLU A 153       9.789  22.828  -5.016  1.00 93.75           C  
ATOM   1171  CD  GLU A 153      10.375  21.609  -4.324  1.00 93.75           C  
ATOM   1172  OE1 GLU A 153      11.219  21.781  -3.410  1.00 93.75           O  
ATOM   1173  OE2 GLU A 153      10.000  20.484  -4.703  1.00 93.75           O  
ATOM   1174  N   ASN A 154       6.285  24.453  -4.656  1.00 94.31           N  
ATOM   1175  CA  ASN A 154       5.902  25.703  -4.008  1.00 94.31           C  
ATOM   1176  C   ASN A 154       4.875  25.469  -2.906  1.00 94.31           C  
ATOM   1177  CB  ASN A 154       5.367  26.703  -5.035  1.00 94.31           C  
ATOM   1178  O   ASN A 154       3.703  25.219  -3.189  1.00 94.31           O  
ATOM   1179  CG  ASN A 154       5.102  28.062  -4.438  1.00 94.31           C  
ATOM   1180  ND2 ASN A 154       4.984  29.078  -5.297  1.00 94.31           N  
ATOM   1181  OD1 ASN A 154       5.000  28.219  -3.219  1.00 94.31           O  
ATOM   1182  N   SER A 155       5.246  25.578  -1.624  1.00 93.12           N  
ATOM   1183  CA  SER A 155       4.422  25.266  -0.462  1.00 93.12           C  
ATOM   1184  C   SER A 155       3.250  26.219  -0.333  1.00 93.12           C  
ATOM   1185  CB  SER A 155       5.262  25.297   0.815  1.00 93.12           C  
ATOM   1186  O   SER A 155       2.238  25.906   0.293  1.00 93.12           O  
ATOM   1187  OG  SER A 155       5.906  26.547   0.961  1.00 93.12           O  
ATOM   1188  N   SER A 156       3.342  27.422  -0.906  1.00 94.25           N  
ATOM   1189  CA  SER A 156       2.270  28.406  -0.803  1.00 94.25           C  
ATOM   1190  C   SER A 156       1.035  27.953  -1.580  1.00 94.25           C  
ATOM   1191  CB  SER A 156       2.738  29.766  -1.314  1.00 94.25           C  
ATOM   1192  O   SER A 156      -0.065  28.453  -1.353  1.00 94.25           O  
ATOM   1193  OG  SER A 156       2.912  29.734  -2.721  1.00 94.25           O  
ATOM   1194  N   LEU A 157       1.176  26.938  -2.447  1.00 95.56           N  
ATOM   1195  CA  LEU A 157       0.071  26.484  -3.287  1.00 95.56           C  
ATOM   1196  C   LEU A 157      -0.721  25.375  -2.594  1.00 95.56           C  
ATOM   1197  CB  LEU A 157       0.592  25.984  -4.637  1.00 95.56           C  
ATOM   1198  O   LEU A 157      -1.752  24.938  -3.105  1.00 95.56           O  
ATOM   1199  CG  LEU A 157       1.252  27.031  -5.539  1.00 95.56           C  
ATOM   1200  CD1 LEU A 157       1.836  26.359  -6.781  1.00 95.56           C  
ATOM   1201  CD2 LEU A 157       0.250  28.109  -5.926  1.00 95.56           C  
ATOM   1202  N   GLU A 158      -0.186  24.891  -1.508  1.00 94.81           N  
ATOM   1203  CA  GLU A 158      -0.850  23.969  -0.594  1.00 94.81           C  
ATOM   1204  C   GLU A 158      -1.208  22.656  -1.295  1.00 94.81           C  
ATOM   1205  CB  GLU A 158      -2.107  24.609  -0.000  1.00 94.81           C  
ATOM   1206  O   GLU A 158      -2.307  22.125  -1.113  1.00 94.81           O  
ATOM   1207  CG  GLU A 158      -1.826  25.828   0.862  1.00 94.81           C  
ATOM   1208  CD  GLU A 158      -3.070  26.391   1.530  1.00 94.81           C  
ATOM   1209  OE1 GLU A 158      -3.029  26.672   2.748  1.00 94.81           O  
ATOM   1210  OE2 GLU A 158      -4.098  26.547   0.830  1.00 94.81           O  
ATOM   1211  N   VAL A 159      -0.348  22.172  -2.244  1.00 96.88           N  
ATOM   1212  CA  VAL A 159      -0.448  20.875  -2.904  1.00 96.88           C  
ATOM   1213  C   VAL A 159       0.855  20.094  -2.719  1.00 96.88           C  
ATOM   1214  CB  VAL A 159      -0.771  21.016  -4.406  1.00 96.88           C  
ATOM   1215  O   VAL A 159       1.612  19.906  -3.674  1.00 96.88           O  
ATOM   1216  CG1 VAL A 159      -1.031  19.656  -5.043  1.00 96.88           C  
ATOM   1217  CG2 VAL A 159      -1.972  21.938  -4.605  1.00 96.88           C  
ATOM   1218  N   PRO A 160       1.147  19.719  -1.482  1.00 95.81           N  
ATOM   1219  CA  PRO A 160       2.443  19.125  -1.150  1.00 95.81           C  
ATOM   1220  C   PRO A 160       2.613  17.719  -1.733  1.00 95.81           C  
ATOM   1221  CB  PRO A 160       2.430  19.078   0.380  1.00 95.81           C  
ATOM   1222  O   PRO A 160       3.732  17.203  -1.794  1.00 95.81           O  
ATOM   1223  CG  PRO A 160       0.982  19.016   0.748  1.00 95.81           C  
ATOM   1224  CD  PRO A 160       0.206  19.875  -0.219  1.00 95.81           C  
ATOM   1225  N   GLY A 161       1.455  17.078  -2.248  1.00 96.62           N  
ATOM   1226  CA  GLY A 161       1.488  15.703  -2.701  1.00 96.62           C  
ATOM   1227  C   GLY A 161       0.932  14.727  -1.680  1.00 96.62           C  
ATOM   1228  O   GLY A 161       0.475  15.133  -0.609  1.00 96.62           O  
ATOM   1229  N   ASN A 162       0.809  13.555  -2.008  1.00 98.50           N  
ATOM   1230  CA  ASN A 162       0.469  12.391  -1.190  1.00 98.50           C  
ATOM   1231  C   ASN A 162      -0.980  12.445  -0.717  1.00 98.50           C  
ATOM   1232  CB  ASN A 162       1.415  12.289   0.008  1.00 98.50           C  
ATOM   1233  O   ASN A 162      -1.283  12.062   0.413  1.00 98.50           O  
ATOM   1234  CG  ASN A 162       2.846  12.000  -0.402  1.00 98.50           C  
ATOM   1235  ND2 ASN A 162       3.799  12.555   0.337  1.00 98.50           N  
ATOM   1236  OD1 ASN A 162       3.094  11.281  -1.376  1.00 98.50           O  
ATOM   1237  N   ALA A 163      -1.858  13.070  -1.448  1.00 98.56           N  
ATOM   1238  CA  ALA A 163      -3.271  13.086  -1.084  1.00 98.56           C  
ATOM   1239  C   ALA A 163      -3.822  11.672  -0.930  1.00 98.56           C  
ATOM   1240  CB  ALA A 163      -4.078  13.859  -2.127  1.00 98.56           C  
ATOM   1241  O   ALA A 163      -4.625  11.406  -0.033  1.00 98.56           O  
ATOM   1242  N   GLY A 164      -3.422  10.812  -1.870  1.00 98.69           N  
ATOM   1243  CA  GLY A 164      -3.869   9.430  -1.791  1.00 98.69           C  
ATOM   1244  C   GLY A 164      -3.479   8.750  -0.491  1.00 98.69           C  
ATOM   1245  O   GLY A 164      -4.285   8.039   0.109  1.00 98.69           O  
ATOM   1246  N   LEU A 165      -2.242   8.961  -0.019  1.00 98.94           N  
ATOM   1247  CA  LEU A 165      -1.791   8.398   1.252  1.00 98.94           C  
ATOM   1248  C   LEU A 165      -2.533   9.039   2.420  1.00 98.94           C  
ATOM   1249  CB  LEU A 165      -0.282   8.602   1.420  1.00 98.94           C  
ATOM   1250  O   LEU A 165      -2.883   8.359   3.387  1.00 98.94           O  
ATOM   1251  CG  LEU A 165       0.615   7.836   0.445  1.00 98.94           C  
ATOM   1252  CD1 LEU A 165       2.078   8.195   0.682  1.00 98.94           C  
ATOM   1253  CD2 LEU A 165       0.397   6.336   0.582  1.00 98.94           C  
ATOM   1254  N   LYS A 166      -2.797  10.273   2.322  1.00 98.88           N  
ATOM   1255  CA  LYS A 166      -3.531  10.992   3.363  1.00 98.88           C  
ATOM   1256  C   LYS A 166      -4.992  10.547   3.408  1.00 98.88           C  
ATOM   1257  CB  LYS A 166      -3.447  12.500   3.139  1.00 98.88           C  
ATOM   1258  O   LYS A 166      -5.602  10.516   4.477  1.00 98.88           O  
ATOM   1259  CG  LYS A 166      -2.051  13.078   3.312  1.00 98.88           C  
ATOM   1260  CD  LYS A 166      -2.004  14.555   2.941  1.00 98.88           C  
ATOM   1261  CE  LYS A 166      -0.590  15.109   3.035  1.00 98.88           C  
ATOM   1262  NZ  LYS A 166      -0.519  16.531   2.562  1.00 98.88           N  
ATOM   1263  N   ASP A 167      -5.539  10.203   2.258  1.00 98.94           N  
ATOM   1264  CA  ASP A 167      -6.879   9.625   2.227  1.00 98.94           C  
ATOM   1265  C   ASP A 167      -6.941   8.336   3.043  1.00 98.94           C  
ATOM   1266  CB  ASP A 167      -7.316   9.352   0.786  1.00 98.94           C  
ATOM   1267  O   ASP A 167      -7.898   8.109   3.785  1.00 98.94           O  
ATOM   1268  CG  ASP A 167      -7.551  10.625  -0.009  1.00 98.94           C  
ATOM   1269  OD1 ASP A 167      -7.691  11.711   0.600  1.00 98.94           O  
ATOM   1270  OD2 ASP A 167      -7.590  10.547  -1.256  1.00 98.94           O  
ATOM   1271  N   GLN A 168      -5.910   7.531   2.859  1.00 98.94           N  
ATOM   1272  CA  GLN A 168      -5.824   6.285   3.613  1.00 98.94           C  
ATOM   1273  C   GLN A 168      -5.789   6.551   5.117  1.00 98.94           C  
ATOM   1274  CB  GLN A 168      -4.590   5.488   3.193  1.00 98.94           C  
ATOM   1275  O   GLN A 168      -6.473   5.879   5.887  1.00 98.94           O  
ATOM   1276  CG  GLN A 168      -4.586   5.090   1.723  1.00 98.94           C  
ATOM   1277  CD  GLN A 168      -3.242   4.562   1.262  1.00 98.94           C  
ATOM   1278  NE2 GLN A 168      -3.006   4.598  -0.046  1.00 98.94           N  
ATOM   1279  OE1 GLN A 168      -2.420   4.125   2.072  1.00 98.94           O  
ATOM   1280  N   THR A 169      -5.020   7.520   5.539  1.00 98.88           N  
ATOM   1281  CA  THR A 169      -4.914   7.906   6.941  1.00 98.88           C  
ATOM   1282  C   THR A 169      -6.250   8.430   7.461  1.00 98.88           C  
ATOM   1283  CB  THR A 169      -3.826   8.977   7.145  1.00 98.88           C  
ATOM   1284  O   THR A 169      -6.648   8.117   8.586  1.00 98.88           O  
ATOM   1285  CG2 THR A 169      -3.713   9.367   8.617  1.00 98.88           C  
ATOM   1286  OG1 THR A 169      -2.564   8.461   6.703  1.00 98.88           O  
ATOM   1287  N   GLN A 170      -6.938   9.203   6.605  1.00 98.88           N  
ATOM   1288  CA  GLN A 170      -8.250   9.703   6.988  1.00 98.88           C  
ATOM   1289  C   GLN A 170      -9.250   8.562   7.176  1.00 98.88           C  
ATOM   1290  CB  GLN A 170      -8.773  10.695   5.945  1.00 98.88           C  
ATOM   1291  O   GLN A 170     -10.086   8.602   8.078  1.00 98.88           O  
ATOM   1292  CG  GLN A 170     -10.141  11.273   6.277  1.00 98.88           C  
ATOM   1293  CD  GLN A 170     -10.133  12.117   7.539  1.00 98.88           C  
ATOM   1294  NE2 GLN A 170     -11.312  12.508   8.000  1.00 98.88           N  
ATOM   1295  OE1 GLN A 170      -9.062  12.422   8.086  1.00 98.88           O  
ATOM   1296  N   ALA A 171      -9.180   7.570   6.387  1.00 98.94           N  
ATOM   1297  CA  ALA A 171     -10.023   6.391   6.555  1.00 98.94           C  
ATOM   1298  C   ALA A 171      -9.711   5.680   7.871  1.00 98.94           C  
ATOM   1299  CB  ALA A 171      -9.836   5.434   5.383  1.00 98.94           C  
ATOM   1300  O   ALA A 171     -10.617   5.203   8.555  1.00 98.94           O  
ATOM   1301  N   LEU A 172      -8.469   5.629   8.273  1.00 98.94           N  
ATOM   1302  CA  LEU A 172      -8.086   5.039   9.555  1.00 98.94           C  
ATOM   1303  C   LEU A 172      -8.664   5.844  10.711  1.00 98.94           C  
ATOM   1304  CB  LEU A 172      -6.562   4.965   9.672  1.00 98.94           C  
ATOM   1305  O   LEU A 172      -9.109   5.273  11.711  1.00 98.94           O  
ATOM   1306  CG  LEU A 172      -5.879   3.830   8.906  1.00 98.94           C  
ATOM   1307  CD1 LEU A 172      -4.379   4.086   8.812  1.00 98.94           C  
ATOM   1308  CD2 LEU A 172      -6.156   2.490   9.578  1.00 98.94           C  
ATOM   1309  N   ARG A 173      -8.680   7.152  10.547  1.00 98.88           N  
ATOM   1310  CA  ARG A 173      -9.281   7.984  11.578  1.00 98.88           C  
ATOM   1311  C   ARG A 173     -10.781   7.711  11.695  1.00 98.88           C  
ATOM   1312  CB  ARG A 173      -9.047   9.469  11.273  1.00 98.88           C  
ATOM   1313  O   ARG A 173     -11.320   7.645  12.805  1.00 98.88           O  
ATOM   1314  CG  ARG A 173      -7.594   9.898  11.398  1.00 98.88           C  
ATOM   1315  CD  ARG A 173      -7.430  11.398  11.188  1.00 98.88           C  
ATOM   1316  NE  ARG A 173      -6.023  11.773  11.094  1.00 98.88           N  
ATOM   1317  NH1 ARG A 173      -5.707  11.969  13.375  1.00 98.88           N  
ATOM   1318  NH2 ARG A 173      -3.971  12.375  11.930  1.00 98.88           N  
ATOM   1319  CZ  ARG A 173      -5.234  12.039  12.133  1.00 98.88           C  
ATOM   1320  N   TRP A 174     -11.359   7.500  10.508  1.00 98.88           N  
ATOM   1321  CA  TRP A 174     -12.766   7.129  10.508  1.00 98.88           C  
ATOM   1322  C   TRP A 174     -12.984   5.820  11.258  1.00 98.88           C  
ATOM   1323  CB  TRP A 174     -13.289   6.996   9.070  1.00 98.88           C  
ATOM   1324  O   TRP A 174     -13.922   5.703  12.047  1.00 98.88           O  
ATOM   1325  CG  TRP A 174     -14.766   6.746   8.977  1.00 98.88           C  
ATOM   1326  CD1 TRP A 174     -15.742   7.676   8.773  1.00 98.88           C  
ATOM   1327  CD2 TRP A 174     -15.422   5.484   9.094  1.00 98.88           C  
ATOM   1328  CE2 TRP A 174     -16.812   5.723   8.953  1.00 98.88           C  
ATOM   1329  CE3 TRP A 174     -14.984   4.172   9.312  1.00 98.88           C  
ATOM   1330  NE1 TRP A 174     -16.984   7.066   8.758  1.00 98.88           N  
ATOM   1331  CH2 TRP A 174     -17.297   3.422   9.219  1.00 98.88           C  
ATOM   1332  CZ2 TRP A 174     -17.750   4.695   9.008  1.00 98.88           C  
ATOM   1333  CZ3 TRP A 174     -15.922   3.152   9.367  1.00 98.88           C  
ATOM   1334  N   VAL A 175     -12.141   4.863  11.023  1.00 98.94           N  
ATOM   1335  CA  VAL A 175     -12.219   3.566  11.688  1.00 98.94           C  
ATOM   1336  C   VAL A 175     -12.117   3.756  13.203  1.00 98.94           C  
ATOM   1337  CB  VAL A 175     -11.109   2.609  11.195  1.00 98.94           C  
ATOM   1338  O   VAL A 175     -12.914   3.189  13.953  1.00 98.94           O  
ATOM   1339  CG1 VAL A 175     -10.977   1.411  12.133  1.00 98.94           C  
ATOM   1340  CG2 VAL A 175     -11.398   2.145   9.773  1.00 98.94           C  
ATOM   1341  N   GLN A 176     -11.234   4.559  13.609  1.00 98.88           N  
ATOM   1342  CA  GLN A 176     -11.047   4.805  15.031  1.00 98.88           C  
ATOM   1343  C   GLN A 176     -12.312   5.379  15.664  1.00 98.88           C  
ATOM   1344  CB  GLN A 176      -9.867   5.758  15.266  1.00 98.88           C  
ATOM   1345  O   GLN A 176     -12.656   5.043  16.797  1.00 98.88           O  
ATOM   1346  CG  GLN A 176      -8.508   5.121  15.016  1.00 98.88           C  
ATOM   1347  CD  GLN A 176      -8.242   3.924  15.906  1.00 98.88           C  
ATOM   1348  NE2 GLN A 176      -7.789   2.826  15.312  1.00 98.88           N  
ATOM   1349  OE1 GLN A 176      -8.445   3.986  17.125  1.00 98.88           O  
ATOM   1350  N   GLU A 177     -13.086   6.125  14.977  1.00 98.75           N  
ATOM   1351  CA  GLU A 177     -14.227   6.863  15.500  1.00 98.75           C  
ATOM   1352  C   GLU A 177     -15.492   6.012  15.469  1.00 98.75           C  
ATOM   1353  CB  GLU A 177     -14.438   8.156  14.711  1.00 98.75           C  
ATOM   1354  O   GLU A 177     -16.391   6.180  16.297  1.00 98.75           O  
ATOM   1355  CG  GLU A 177     -15.469   9.094  15.328  1.00 98.75           C  
ATOM   1356  CD  GLU A 177     -15.516  10.453  14.664  1.00 98.75           C  
ATOM   1357  OE1 GLU A 177     -15.562  11.484  15.375  1.00 98.75           O  
ATOM   1358  OE2 GLU A 177     -15.508  10.500  13.414  1.00 98.75           O  
ATOM   1359  N   ASN A 178     -15.477   4.977  14.500  1.00 98.88           N  
ATOM   1360  CA  ASN A 178     -16.812   4.449  14.219  1.00 98.88           C  
ATOM   1361  C   ASN A 178     -16.828   2.926  14.297  1.00 98.88           C  
ATOM   1362  CB  ASN A 178     -17.281   4.922  12.844  1.00 98.88           C  
ATOM   1363  O   ASN A 178     -17.906   2.326  14.414  1.00 98.88           O  
ATOM   1364  CG  ASN A 178     -17.531   6.414  12.789  1.00 98.88           C  
ATOM   1365  ND2 ASN A 178     -16.672   7.137  12.094  1.00 98.88           N  
ATOM   1366  OD1 ASN A 178     -18.500   6.918  13.375  1.00 98.88           O  
ATOM   1367  N   ILE A 179     -15.688   2.268  14.258  1.00 98.88           N  
ATOM   1368  CA  ILE A 179     -15.641   0.844  13.945  1.00 98.88           C  
ATOM   1369  C   ILE A 179     -16.250   0.042  15.094  1.00 98.88           C  
ATOM   1370  CB  ILE A 179     -14.195   0.373  13.664  1.00 98.88           C  
ATOM   1371  O   ILE A 179     -16.672  -1.100  14.906  1.00 98.88           O  
ATOM   1372  CG1 ILE A 179     -14.211  -1.005  12.984  1.00 98.88           C  
ATOM   1373  CG2 ILE A 179     -13.375   0.345  14.953  1.00 98.88           C  
ATOM   1374  CD1 ILE A 179     -14.906  -1.026  11.633  1.00 98.88           C  
ATOM   1375  N   ARG A 180     -16.359   0.635  16.297  1.00 98.75           N  
ATOM   1376  CA  ARG A 180     -16.969  -0.054  17.438  1.00 98.75           C  
ATOM   1377  C   ARG A 180     -18.422  -0.413  17.141  1.00 98.75           C  
ATOM   1378  CB  ARG A 180     -16.891   0.807  18.688  1.00 98.75           C  
ATOM   1379  O   ARG A 180     -18.922  -1.431  17.625  1.00 98.75           O  
ATOM   1380  CG  ARG A 180     -15.523   0.796  19.359  1.00 98.75           C  
ATOM   1381  CD  ARG A 180     -15.516   1.603  20.656  1.00 98.75           C  
ATOM   1382  NE  ARG A 180     -14.156   1.883  21.109  1.00 98.75           N  
ATOM   1383  NH1 ARG A 180     -13.820  -0.201  22.047  1.00 98.75           N  
ATOM   1384  NH2 ARG A 180     -12.156   1.378  22.125  1.00 98.75           N  
ATOM   1385  CZ  ARG A 180     -13.383   1.020  21.750  1.00 98.75           C  
ATOM   1386  N   GLN A 181     -19.031   0.381  16.328  1.00 98.69           N  
ATOM   1387  CA  GLN A 181     -20.453   0.173  16.016  1.00 98.69           C  
ATOM   1388  C   GLN A 181     -20.641  -1.030  15.102  1.00 98.69           C  
ATOM   1389  CB  GLN A 181     -21.047   1.425  15.375  1.00 98.69           C  
ATOM   1390  O   GLN A 181     -21.750  -1.527  14.945  1.00 98.69           O  
ATOM   1391  CG  GLN A 181     -21.016   2.654  16.266  1.00 98.69           C  
ATOM   1392  CD  GLN A 181     -21.594   2.395  17.641  1.00 98.69           C  
ATOM   1393  NE2 GLN A 181     -21.609   3.426  18.484  1.00 98.69           N  
ATOM   1394  OE1 GLN A 181     -22.031   1.279  17.953  1.00 98.69           O  
ATOM   1395  N   PHE A 182     -19.594  -1.483  14.594  1.00 98.81           N  
ATOM   1396  CA  PHE A 182     -19.625  -2.621  13.688  1.00 98.81           C  
ATOM   1397  C   PHE A 182     -19.016  -3.857  14.344  1.00 98.81           C  
ATOM   1398  CB  PHE A 182     -18.875  -2.295  12.391  1.00 98.81           C  
ATOM   1399  O   PHE A 182     -18.672  -4.820  13.656  1.00 98.81           O  
ATOM   1400  CG  PHE A 182     -19.469  -1.146  11.617  1.00 98.81           C  
ATOM   1401  CD1 PHE A 182     -20.406  -1.374  10.625  1.00 98.81           C  
ATOM   1402  CD2 PHE A 182     -19.078   0.160  11.891  1.00 98.81           C  
ATOM   1403  CE1 PHE A 182     -20.969  -0.314   9.906  1.00 98.81           C  
ATOM   1404  CE2 PHE A 182     -19.625   1.225  11.180  1.00 98.81           C  
ATOM   1405  CZ  PHE A 182     -20.578   0.985  10.188  1.00 98.81           C  
ATOM   1406  N   ASN A 183     -18.828  -3.777  15.688  1.00 98.81           N  
ATOM   1407  CA  ASN A 183     -18.281  -4.859  16.500  1.00 98.81           C  
ATOM   1408  C   ASN A 183     -16.766  -4.969  16.328  1.00 98.81           C  
ATOM   1409  CB  ASN A 183     -18.953  -6.188  16.141  1.00 98.81           C  
ATOM   1410  O   ASN A 183     -16.188  -6.023  16.578  1.00 98.81           O  
ATOM   1411  CG  ASN A 183     -18.828  -7.215  17.250  1.00 98.81           C  
ATOM   1412  ND2 ASN A 183     -18.922  -8.492  16.891  1.00 98.81           N  
ATOM   1413  OD1 ASN A 183     -18.641  -6.867  18.422  1.00 98.81           O  
ATOM   1414  N   GLY A 184     -16.172  -3.973  15.703  1.00 98.88           N  
ATOM   1415  CA  GLY A 184     -14.727  -3.912  15.562  1.00 98.88           C  
ATOM   1416  C   GLY A 184     -14.039  -3.211  16.719  1.00 98.88           C  
ATOM   1417  O   GLY A 184     -14.539  -2.207  17.234  1.00 98.88           O  
ATOM   1418  N   ASP A 185     -12.859  -3.678  17.047  1.00 98.88           N  
ATOM   1419  CA  ASP A 185     -12.055  -3.113  18.125  1.00 98.88           C  
ATOM   1420  C   ASP A 185     -11.086  -2.057  17.594  1.00 98.88           C  
ATOM   1421  CB  ASP A 185     -11.281  -4.215  18.859  1.00 98.88           C  
ATOM   1422  O   ASP A 185     -10.102  -2.389  16.922  1.00 98.88           O  
ATOM   1423  CG  ASP A 185     -10.523  -3.707  20.062  1.00 98.88           C  
ATOM   1424  OD1 ASP A 185     -10.492  -2.479  20.297  1.00 98.88           O  
ATOM   1425  OD2 ASP A 185      -9.961  -4.543  20.812  1.00 98.88           O  
ATOM   1426  N   PRO A 186     -11.312  -0.754  17.859  1.00 98.81           N  
ATOM   1427  CA  PRO A 186     -10.430   0.295  17.359  1.00 98.81           C  
ATOM   1428  C   PRO A 186      -9.016   0.209  17.938  1.00 98.81           C  
ATOM   1429  CB  PRO A 186     -11.117   1.587  17.797  1.00 98.81           C  
ATOM   1430  O   PRO A 186      -8.094   0.843  17.422  1.00 98.81           O  
ATOM   1431  CG  PRO A 186     -11.922   1.200  19.000  1.00 98.81           C  
ATOM   1432  CD  PRO A 186     -12.438  -0.195  18.797  1.00 98.81           C  
ATOM   1433  N   ASP A 187      -8.836  -0.591  19.000  1.00 98.75           N  
ATOM   1434  CA  ASP A 187      -7.531  -0.750  19.625  1.00 98.75           C  
ATOM   1435  C   ASP A 187      -6.820  -1.996  19.094  1.00 98.75           C  
ATOM   1436  CB  ASP A 187      -7.668  -0.825  21.141  1.00 98.75           C  
ATOM   1437  O   ASP A 187      -5.793  -2.408  19.641  1.00 98.75           O  
ATOM   1438  CG  ASP A 187      -8.172   0.469  21.750  1.00 98.75           C  
ATOM   1439  OD1 ASP A 187      -7.754   1.560  21.312  1.00 98.75           O  
ATOM   1440  OD2 ASP A 187      -8.992   0.398  22.703  1.00 98.75           O  
ATOM   1441  N   ASN A 188      -7.371  -2.646  18.156  1.00 98.81           N  
ATOM   1442  CA  ASN A 188      -6.824  -3.834  17.500  1.00 98.81           C  
ATOM   1443  C   ASN A 188      -7.051  -3.805  16.000  1.00 98.81           C  
ATOM   1444  CB  ASN A 188      -7.430  -5.102  18.109  1.00 98.81           C  
ATOM   1445  O   ASN A 188      -7.863  -4.570  15.477  1.00 98.81           O  
ATOM   1446  CG  ASN A 188      -6.637  -6.348  17.766  1.00 98.81           C  
ATOM   1447  ND2 ASN A 188      -7.137  -7.504  18.188  1.00 98.81           N  
ATOM   1448  OD1 ASN A 188      -5.582  -6.273  17.141  1.00 98.81           O  
ATOM   1449  N   VAL A 189      -6.332  -2.904  15.344  1.00 98.94           N  
ATOM   1450  CA  VAL A 189      -6.449  -2.674  13.914  1.00 98.94           C  
ATOM   1451  C   VAL A 189      -5.184  -3.145  13.203  1.00 98.94           C  
ATOM   1452  CB  VAL A 189      -6.715  -1.185  13.594  1.00 98.94           C  
ATOM   1453  O   VAL A 189      -4.078  -2.715  13.547  1.00 98.94           O  
ATOM   1454  CG1 VAL A 189      -6.840  -0.965  12.086  1.00 98.94           C  
ATOM   1455  CG2 VAL A 189      -7.973  -0.703  14.312  1.00 98.94           C  
ATOM   1456  N   THR A 190      -5.414  -4.055  12.258  1.00 98.94           N  
ATOM   1457  CA  THR A 190      -4.332  -4.500  11.391  1.00 98.94           C  
ATOM   1458  C   THR A 190      -4.520  -3.963   9.969  1.00 98.94           C  
ATOM   1459  CB  THR A 190      -4.238  -6.035  11.352  1.00 98.94           C  
ATOM   1460  O   THR A 190      -5.555  -4.199   9.344  1.00 98.94           O  
ATOM   1461  CG2 THR A 190      -3.084  -6.496  10.461  1.00 98.94           C  
ATOM   1462  OG1 THR A 190      -4.027  -6.527  12.680  1.00 98.94           O  
ATOM   1463  N   ILE A 191      -3.514  -3.176   9.492  1.00 98.94           N  
ATOM   1464  CA  ILE A 191      -3.557  -2.756   8.094  1.00 98.94           C  
ATOM   1465  C   ILE A 191      -2.773  -3.744   7.238  1.00 98.94           C  
ATOM   1466  CB  ILE A 191      -2.994  -1.327   7.918  1.00 98.94           C  
ATOM   1467  O   ILE A 191      -1.762  -4.293   7.676  1.00 98.94           O  
ATOM   1468  CG1 ILE A 191      -1.554  -1.251   8.438  1.00 98.94           C  
ATOM   1469  CG2 ILE A 191      -3.887  -0.304   8.625  1.00 98.94           C  
ATOM   1470  CD1 ILE A 191      -0.885   0.097   8.211  1.00 98.94           C  
ATOM   1471  N   PHE A 192      -3.379  -4.004   6.066  1.00 98.94           N  
ATOM   1472  CA  PHE A 192      -2.674  -4.891   5.148  1.00 98.94           C  
ATOM   1473  C   PHE A 192      -3.012  -4.551   3.701  1.00 98.94           C  
ATOM   1474  CB  PHE A 192      -3.021  -6.352   5.438  1.00 98.94           C  
ATOM   1475  O   PHE A 192      -4.027  -3.906   3.430  1.00 98.94           O  
ATOM   1476  CG  PHE A 192      -4.422  -6.734   5.047  1.00 98.94           C  
ATOM   1477  CD1 PHE A 192      -5.516  -6.184   5.699  1.00 98.94           C  
ATOM   1478  CD2 PHE A 192      -4.645  -7.641   4.020  1.00 98.94           C  
ATOM   1479  CE1 PHE A 192      -6.816  -6.531   5.340  1.00 98.94           C  
ATOM   1480  CE2 PHE A 192      -5.941  -7.996   3.652  1.00 98.94           C  
ATOM   1481  CZ  PHE A 192      -7.023  -7.441   4.316  1.00 98.94           C  
ATOM   1482  N   GLY A 193      -2.072  -4.855   2.805  1.00 98.69           N  
ATOM   1483  CA  GLY A 193      -2.229  -4.555   1.391  1.00 98.69           C  
ATOM   1484  C   GLY A 193      -1.173  -5.215   0.522  1.00 98.69           C  
ATOM   1485  O   GLY A 193      -0.141  -5.664   1.024  1.00 98.69           O  
ATOM   1486  N   VAL A 194      -1.484  -5.223  -0.836  1.00 98.19           N  
ATOM   1487  CA  VAL A 194      -0.585  -5.863  -1.791  1.00 98.19           C  
ATOM   1488  C   VAL A 194      -0.098  -4.832  -2.811  1.00 98.19           C  
ATOM   1489  CB  VAL A 194      -1.270  -7.043  -2.514  1.00 98.19           C  
ATOM   1490  O   VAL A 194      -0.845  -3.932  -3.197  1.00 98.19           O  
ATOM   1491  CG1 VAL A 194      -2.492  -6.566  -3.293  1.00 98.19           C  
ATOM   1492  CG2 VAL A 194      -0.280  -7.746  -3.441  1.00 98.19           C  
ATOM   1493  N   SER A 195       1.169  -4.984  -3.207  1.00 98.19           N  
ATOM   1494  CA  SER A 195       1.736  -4.102  -4.219  1.00 98.19           C  
ATOM   1495  C   SER A 195       1.724  -2.648  -3.756  1.00 98.19           C  
ATOM   1496  CB  SER A 195       0.968  -4.230  -5.535  1.00 98.19           C  
ATOM   1497  O   SER A 195       2.264  -2.324  -2.695  1.00 98.19           O  
ATOM   1498  OG  SER A 195       1.710  -3.674  -6.609  1.00 98.19           O  
ATOM   1499  N   ALA A 196       1.137  -1.708  -4.645  1.00 98.31           N  
ATOM   1500  CA  ALA A 196       1.021  -0.333  -4.168  1.00 98.31           C  
ATOM   1501  C   ALA A 196       0.290  -0.274  -2.832  1.00 98.31           C  
ATOM   1502  CB  ALA A 196       0.303   0.531  -5.203  1.00 98.31           C  
ATOM   1503  O   ALA A 196       0.576   0.587  -1.997  1.00 98.31           O  
ATOM   1504  N   GLY A 197      -0.623  -1.153  -2.555  1.00 98.81           N  
ATOM   1505  CA  GLY A 197      -1.274  -1.267  -1.259  1.00 98.81           C  
ATOM   1506  C   GLY A 197      -0.329  -1.687  -0.150  1.00 98.81           C  
ATOM   1507  O   GLY A 197      -0.447  -1.219   0.984  1.00 98.81           O  
ATOM   1508  N   GLY A 198       0.582  -2.662  -0.494  1.00 98.88           N  
ATOM   1509  CA  GLY A 198       1.635  -3.016   0.445  1.00 98.88           C  
ATOM   1510  C   GLY A 198       2.570  -1.862   0.753  1.00 98.88           C  
ATOM   1511  O   GLY A 198       2.930  -1.640   1.912  1.00 98.88           O  
ATOM   1512  N   ALA A 199       2.969  -1.150  -0.306  1.00 98.88           N  
ATOM   1513  CA  ALA A 199       3.779   0.047  -0.097  1.00 98.88           C  
ATOM   1514  C   ALA A 199       3.033   1.073   0.751  1.00 98.88           C  
ATOM   1515  CB  ALA A 199       4.180   0.659  -1.437  1.00 98.88           C  
ATOM   1516  O   ALA A 199       3.625   1.716   1.622  1.00 98.88           O  
ATOM   1517  N   SER A 200       1.768   1.222   0.509  1.00 98.94           N  
ATOM   1518  CA  SER A 200       0.938   2.127   1.297  1.00 98.94           C  
ATOM   1519  C   SER A 200       0.950   1.744   2.773  1.00 98.94           C  
ATOM   1520  CB  SER A 200      -0.499   2.131   0.774  1.00 98.94           C  
ATOM   1521  O   SER A 200       1.039   2.611   3.645  1.00 98.94           O  
ATOM   1522  OG  SER A 200      -0.572   2.764  -0.492  1.00 98.94           O  
ATOM   1523  N   VAL A 201       0.831   0.446   3.027  1.00 98.94           N  
ATOM   1524  CA  VAL A 201       0.926  -0.034   4.402  1.00 98.94           C  
ATOM   1525  C   VAL A 201       2.254   0.407   5.012  1.00 98.94           C  
ATOM   1526  CB  VAL A 201       0.789  -1.571   4.477  1.00 98.94           C  
ATOM   1527  O   VAL A 201       2.285   0.956   6.117  1.00 98.94           O  
ATOM   1528  CG1 VAL A 201       1.210  -2.084   5.852  1.00 98.94           C  
ATOM   1529  CG2 VAL A 201      -0.644  -1.995   4.160  1.00 98.94           C  
ATOM   1530  N   HIS A 202       3.303   0.183   4.270  1.00 98.88           N  
ATOM   1531  CA  HIS A 202       4.633   0.525   4.762  1.00 98.88           C  
ATOM   1532  C   HIS A 202       4.793   2.033   4.918  1.00 98.88           C  
ATOM   1533  CB  HIS A 202       5.707  -0.021   3.818  1.00 98.88           C  
ATOM   1534  O   HIS A 202       5.418   2.502   5.871  1.00 98.88           O  
ATOM   1535  CG  HIS A 202       7.031  -0.235   4.480  1.00 98.88           C  
ATOM   1536  CD2 HIS A 202       7.371  -0.300   5.789  1.00 98.88           C  
ATOM   1537  ND1 HIS A 202       8.195  -0.410   3.768  1.00 98.88           N  
ATOM   1538  CE1 HIS A 202       9.203  -0.574   4.613  1.00 98.88           C  
ATOM   1539  NE2 HIS A 202       8.727  -0.512   5.848  1.00 98.88           N  
ATOM   1540  N   PHE A 203       4.164   2.801   4.047  1.00 98.94           N  
ATOM   1541  CA  PHE A 203       4.148   4.250   4.203  1.00 98.94           C  
ATOM   1542  C   PHE A 203       3.434   4.652   5.484  1.00 98.94           C  
ATOM   1543  CB  PHE A 203       3.479   4.914   2.996  1.00 98.94           C  
ATOM   1544  O   PHE A 203       3.885   5.551   6.199  1.00 98.94           O  
ATOM   1545  CG  PHE A 203       4.410   5.152   1.838  1.00 98.94           C  
ATOM   1546  CD1 PHE A 203       5.477   6.035   1.956  1.00 98.94           C  
ATOM   1547  CD2 PHE A 203       4.219   4.492   0.630  1.00 98.94           C  
ATOM   1548  CE1 PHE A 203       6.340   6.262   0.886  1.00 98.94           C  
ATOM   1549  CE2 PHE A 203       5.078   4.711  -0.443  1.00 98.94           C  
ATOM   1550  CZ  PHE A 203       6.137   5.598  -0.314  1.00 98.94           C  
ATOM   1551  N   GLN A 204       2.330   4.012   5.762  1.00 98.88           N  
ATOM   1552  CA  GLN A 204       1.618   4.309   7.000  1.00 98.88           C  
ATOM   1553  C   GLN A 204       2.463   3.955   8.219  1.00 98.88           C  
ATOM   1554  CB  GLN A 204       0.286   3.561   7.047  1.00 98.88           C  
ATOM   1555  O   GLN A 204       2.439   4.664   9.227  1.00 98.88           O  
ATOM   1556  CG  GLN A 204      -0.673   3.938   5.926  1.00 98.88           C  
ATOM   1557  CD  GLN A 204      -1.078   5.398   5.969  1.00 98.88           C  
ATOM   1558  NE2 GLN A 204      -1.407   5.957   4.809  1.00 98.88           N  
ATOM   1559  OE1 GLN A 204      -1.097   6.023   7.035  1.00 98.88           O  
ATOM   1560  N   VAL A 205       3.258   2.918   8.102  1.00 98.88           N  
ATOM   1561  CA  VAL A 205       4.125   2.473   9.188  1.00 98.88           C  
ATOM   1562  C   VAL A 205       5.180   3.537   9.484  1.00 98.88           C  
ATOM   1563  CB  VAL A 205       4.801   1.125   8.859  1.00 98.88           C  
ATOM   1564  O   VAL A 205       5.504   3.799  10.641  1.00 98.88           O  
ATOM   1565  CG1 VAL A 205       5.934   0.834   9.844  1.00 98.88           C  
ATOM   1566  CG2 VAL A 205       3.775  -0.006   8.875  1.00 98.88           C  
ATOM   1567  N   ILE A 206       5.621   4.277   8.477  1.00 98.62           N  
ATOM   1568  CA  ILE A 206       6.762   5.160   8.703  1.00 98.62           C  
ATOM   1569  C   ILE A 206       6.277   6.602   8.852  1.00 98.62           C  
ATOM   1570  CB  ILE A 206       7.801   5.051   7.570  1.00 98.62           C  
ATOM   1571  O   ILE A 206       7.074   7.504   9.109  1.00 98.62           O  
ATOM   1572  CG1 ILE A 206       7.203   5.559   6.250  1.00 98.62           C  
ATOM   1573  CG2 ILE A 206       8.297   3.607   7.426  1.00 98.62           C  
ATOM   1574  CD1 ILE A 206       8.227   5.766   5.145  1.00 98.62           C  
ATOM   1575  N   SER A 207       4.996   6.809   8.656  1.00 98.31           N  
ATOM   1576  CA  SER A 207       4.504   8.180   8.734  1.00 98.31           C  
ATOM   1577  C   SER A 207       4.020   8.516  10.141  1.00 98.31           C  
ATOM   1578  CB  SER A 207       3.369   8.398   7.730  1.00 98.31           C  
ATOM   1579  O   SER A 207       3.230   7.773  10.727  1.00 98.31           O  
ATOM   1580  OG  SER A 207       2.846   9.711   7.840  1.00 98.31           O  
ATOM   1581  N   PRO A 208       4.375   9.680  10.633  1.00 96.50           N  
ATOM   1582  CA  PRO A 208       3.867  10.109  11.938  1.00 96.50           C  
ATOM   1583  C   PRO A 208       2.375  10.430  11.914  1.00 96.50           C  
ATOM   1584  CB  PRO A 208       4.695  11.359  12.242  1.00 96.50           C  
ATOM   1585  O   PRO A 208       1.729  10.453  12.969  1.00 96.50           O  
ATOM   1586  CG  PRO A 208       5.176  11.836  10.906  1.00 96.50           C  
ATOM   1587  CD  PRO A 208       5.391  10.641  10.023  1.00 96.50           C  
ATOM   1588  N   CYS A 209       1.836  10.656  10.742  1.00 96.31           N  
ATOM   1589  CA  CYS A 209       0.430  11.023  10.609  1.00 96.31           C  
ATOM   1590  C   CYS A 209      -0.475   9.867  11.023  1.00 96.31           C  
ATOM   1591  CB  CYS A 209       0.120  11.438   9.172  1.00 96.31           C  
ATOM   1592  O   CYS A 209      -1.653  10.070  11.320  1.00 96.31           O  
ATOM   1593  SG  CYS A 209       0.869  13.008   8.695  1.00 96.31           S  
ATOM   1594  N   ALA A 210       0.071   8.656  10.953  1.00 98.00           N  
ATOM   1595  CA  ALA A 210      -0.753   7.477  11.195  1.00 98.00           C  
ATOM   1596  C   ALA A 210      -0.529   6.934  12.609  1.00 98.00           C  
ATOM   1597  CB  ALA A 210      -0.457   6.391  10.164  1.00 98.00           C  
ATOM   1598  O   ALA A 210      -1.064   5.887  12.969  1.00 98.00           O  
ATOM   1599  N   LYS A 211       0.258   7.664  13.406  1.00 97.56           N  
ATOM   1600  CA  LYS A 211       0.597   7.207  14.750  1.00 97.56           C  
ATOM   1601  C   LYS A 211      -0.659   6.977  15.586  1.00 97.56           C  
ATOM   1602  CB  LYS A 211       1.512   8.211  15.445  1.00 97.56           C  
ATOM   1603  O   LYS A 211      -1.524   7.848  15.672  1.00 97.56           O  
ATOM   1604  CG  LYS A 211       2.062   7.730  16.781  1.00 97.56           C  
ATOM   1605  CD  LYS A 211       3.066   8.719  17.359  1.00 97.56           C  
ATOM   1606  CE  LYS A 211       3.643   8.227  18.688  1.00 97.56           C  
ATOM   1607  NZ  LYS A 211       4.660   9.172  19.234  1.00 97.56           N  
ATOM   1608  N   GLY A 212      -0.762   5.742  16.156  1.00 98.12           N  
ATOM   1609  CA  GLY A 212      -1.820   5.410  17.094  1.00 98.12           C  
ATOM   1610  C   GLY A 212      -3.100   4.953  16.422  1.00 98.12           C  
ATOM   1611  O   GLY A 212      -4.086   4.648  17.094  1.00 98.12           O  
ATOM   1612  N   LEU A 213      -3.080   4.852  15.055  1.00 98.88           N  
ATOM   1613  CA  LEU A 213      -4.312   4.543  14.344  1.00 98.88           C  
ATOM   1614  C   LEU A 213      -4.391   3.059  14.008  1.00 98.88           C  
ATOM   1615  CB  LEU A 213      -4.410   5.375  13.062  1.00 98.88           C  
ATOM   1616  O   LEU A 213      -5.473   2.533  13.742  1.00 98.88           O  
ATOM   1617  CG  LEU A 213      -4.523   6.891  13.242  1.00 98.88           C  
ATOM   1618  CD1 LEU A 213      -4.562   7.586  11.883  1.00 98.88           C  
ATOM   1619  CD2 LEU A 213      -5.762   7.238  14.062  1.00 98.88           C  
ATOM   1620  N   PHE A 214      -3.281   2.354  13.961  1.00 98.94           N  
ATOM   1621  CA  PHE A 214      -3.227   0.915  13.734  1.00 98.94           C  
ATOM   1622  C   PHE A 214      -2.256   0.249  14.703  1.00 98.94           C  
ATOM   1623  CB  PHE A 214      -2.818   0.612  12.289  1.00 98.94           C  
ATOM   1624  O   PHE A 214      -1.399   0.916  15.289  1.00 98.94           O  
ATOM   1625  CG  PHE A 214      -1.452   1.128  11.930  1.00 98.94           C  
ATOM   1626  CD1 PHE A 214      -1.291   2.416  11.430  1.00 98.94           C  
ATOM   1627  CD2 PHE A 214      -0.329   0.326  12.078  1.00 98.94           C  
ATOM   1628  CE1 PHE A 214      -0.028   2.896  11.086  1.00 98.94           C  
ATOM   1629  CE2 PHE A 214       0.936   0.799  11.742  1.00 98.94           C  
ATOM   1630  CZ  PHE A 214       1.084   2.084  11.250  1.00 98.94           C  
ATOM   1631  N   HIS A 215      -2.379  -1.184  14.742  1.00 98.88           N  
ATOM   1632  CA  HIS A 215      -1.663  -1.846  15.828  1.00 98.88           C  
ATOM   1633  C   HIS A 215      -0.831  -3.012  15.305  1.00 98.88           C  
ATOM   1634  CB  HIS A 215      -2.643  -2.336  16.891  1.00 98.88           C  
ATOM   1635  O   HIS A 215      -0.008  -3.570  16.031  1.00 98.88           O  
ATOM   1636  CG  HIS A 215      -3.486  -1.249  17.484  1.00 98.88           C  
ATOM   1637  CD2 HIS A 215      -3.357  -0.544  18.625  1.00 98.88           C  
ATOM   1638  ND1 HIS A 215      -4.625  -0.777  16.859  1.00 98.88           N  
ATOM   1639  CE1 HIS A 215      -5.160   0.175  17.609  1.00 98.88           C  
ATOM   1640  NE2 HIS A 215      -4.410   0.335  18.688  1.00 98.88           N  
ATOM   1641  N   LYS A 216      -1.055  -3.342  14.047  1.00 98.88           N  
ATOM   1642  CA  LYS A 216      -0.299  -4.340  13.297  1.00 98.88           C  
ATOM   1643  C   LYS A 216      -0.328  -4.043  11.805  1.00 98.88           C  
ATOM   1644  CB  LYS A 216      -0.852  -5.742  13.562  1.00 98.88           C  
ATOM   1645  O   LYS A 216      -1.250  -3.387  11.312  1.00 98.88           O  
ATOM   1646  CG  LYS A 216      -0.895  -6.121  15.039  1.00 98.88           C  
ATOM   1647  CD  LYS A 216      -1.638  -7.434  15.250  1.00 98.88           C  
ATOM   1648  CE  LYS A 216      -2.033  -7.621  16.719  1.00 98.88           C  
ATOM   1649  NZ  LYS A 216      -3.205  -6.770  17.078  1.00 98.88           N  
ATOM   1650  N   ALA A 217       0.729  -4.574  11.133  1.00 98.94           N  
ATOM   1651  CA  ALA A 217       0.807  -4.262   9.711  1.00 98.94           C  
ATOM   1652  C   ALA A 217       1.335  -5.453   8.914  1.00 98.94           C  
ATOM   1653  CB  ALA A 217       1.692  -3.039   9.484  1.00 98.94           C  
ATOM   1654  O   ALA A 217       2.283  -6.117   9.336  1.00 98.94           O  
ATOM   1655  N   ILE A 218       0.699  -5.672   7.746  1.00 98.94           N  
ATOM   1656  CA  ILE A 218       1.143  -6.684   6.793  1.00 98.94           C  
ATOM   1657  C   ILE A 218       1.365  -6.043   5.426  1.00 98.94           C  
ATOM   1658  CB  ILE A 218       0.125  -7.840   6.684  1.00 98.94           C  
ATOM   1659  O   ILE A 218       0.407  -5.668   4.746  1.00 98.94           O  
ATOM   1660  CG1 ILE A 218      -0.212  -8.391   8.078  1.00 98.94           C  
ATOM   1661  CG2 ILE A 218       0.663  -8.945   5.773  1.00 98.94           C  
ATOM   1662  CD1 ILE A 218      -1.355  -9.391   8.086  1.00 98.94           C  
ATOM   1663  N   ALA A 219       2.609  -5.895   5.031  1.00 98.94           N  
ATOM   1664  CA  ALA A 219       2.967  -5.355   3.723  1.00 98.94           C  
ATOM   1665  C   ALA A 219       3.289  -6.477   2.738  1.00 98.94           C  
ATOM   1666  CB  ALA A 219       4.152  -4.398   3.844  1.00 98.94           C  
ATOM   1667  O   ALA A 219       4.355  -7.094   2.816  1.00 98.94           O  
ATOM   1668  N   GLN A 220       2.355  -6.660   1.775  1.00 98.81           N  
ATOM   1669  CA  GLN A 220       2.482  -7.746   0.812  1.00 98.81           C  
ATOM   1670  C   GLN A 220       3.102  -7.258  -0.493  1.00 98.81           C  
ATOM   1671  CB  GLN A 220       1.121  -8.383   0.540  1.00 98.81           C  
ATOM   1672  O   GLN A 220       2.506  -6.445  -1.202  1.00 98.81           O  
ATOM   1673  CG  GLN A 220       0.380  -8.812   1.800  1.00 98.81           C  
ATOM   1674  CD  GLN A 220      -1.104  -9.031   1.563  1.00 98.81           C  
ATOM   1675  NE2 GLN A 220      -1.575  -8.656   0.378  1.00 98.81           N  
ATOM   1676  OE1 GLN A 220      -1.821  -9.523   2.441  1.00 98.81           O  
ATOM   1677  N   SER A 221       4.352  -7.754  -0.837  1.00 98.62           N  
ATOM   1678  CA  SER A 221       5.023  -7.504  -2.109  1.00 98.62           C  
ATOM   1679  C   SER A 221       5.129  -6.012  -2.396  1.00 98.62           C  
ATOM   1680  CB  SER A 221       4.281  -8.203  -3.252  1.00 98.62           C  
ATOM   1681  O   SER A 221       5.039  -5.586  -3.549  1.00 98.62           O  
ATOM   1682  OG  SER A 221       4.324  -9.609  -3.096  1.00 98.62           O  
ATOM   1683  N   GLY A 222       5.230  -5.172  -1.527  1.00 98.44           N  
ATOM   1684  CA  GLY A 222       5.410  -3.742  -1.729  1.00 98.44           C  
ATOM   1685  C   GLY A 222       5.867  -3.016  -0.477  1.00 98.44           C  
ATOM   1686  O   GLY A 222       5.188  -3.053   0.551  1.00 98.44           O  
ATOM   1687  N   VAL A 223       6.980  -2.227  -0.618  1.00 98.75           N  
ATOM   1688  CA  VAL A 223       7.492  -1.436   0.497  1.00 98.75           C  
ATOM   1689  C   VAL A 223       8.047  -0.110  -0.020  1.00 98.75           C  
ATOM   1690  CB  VAL A 223       8.586  -2.199   1.281  1.00 98.75           C  
ATOM   1691  O   VAL A 223       8.102   0.116  -1.231  1.00 98.75           O  
ATOM   1692  CG1 VAL A 223       8.008  -3.461   1.921  1.00 98.75           C  
ATOM   1693  CG2 VAL A 223       9.750  -2.549   0.363  1.00 98.75           C  
ATOM   1694  N   VAL A 224       8.391   0.782   0.922  1.00 98.06           N  
ATOM   1695  CA  VAL A 224       8.758   2.164   0.632  1.00 98.06           C  
ATOM   1696  C   VAL A 224      10.102   2.197  -0.102  1.00 98.06           C  
ATOM   1697  CB  VAL A 224       8.836   3.014   1.920  1.00 98.06           C  
ATOM   1698  O   VAL A 224      10.453   3.205  -0.721  1.00 98.06           O  
ATOM   1699  CG1 VAL A 224       7.453   3.174   2.543  1.00 98.06           C  
ATOM   1700  CG2 VAL A 224       9.805   2.383   2.918  1.00 98.06           C  
ATOM   1701  N   LEU A 225      10.922   1.081  -0.057  1.00 97.00           N  
ATOM   1702  CA  LEU A 225      12.234   1.104  -0.693  1.00 97.00           C  
ATOM   1703  C   LEU A 225      12.172   0.502  -2.092  1.00 97.00           C  
ATOM   1704  CB  LEU A 225      13.258   0.345   0.157  1.00 97.00           C  
ATOM   1705  O   LEU A 225      13.195   0.359  -2.758  1.00 97.00           O  
ATOM   1706  CG  LEU A 225      13.602   0.963   1.512  1.00 97.00           C  
ATOM   1707  CD1 LEU A 225      14.734   0.186   2.174  1.00 97.00           C  
ATOM   1708  CD2 LEU A 225      13.977   2.432   1.350  1.00 97.00           C  
ATOM   1709  N   ASN A 226      11.000   0.085  -2.494  1.00 95.94           N  
ATOM   1710  CA  ASN A 226      10.852  -0.329  -3.885  1.00 95.94           C  
ATOM   1711  C   ASN A 226      10.820   0.870  -4.828  1.00 95.94           C  
ATOM   1712  CB  ASN A 226       9.578  -1.169  -4.059  1.00 95.94           C  
ATOM   1713  O   ASN A 226      10.117   1.850  -4.574  1.00 95.94           O  
ATOM   1714  CG  ASN A 226       9.664  -2.502  -3.340  1.00 95.94           C  
ATOM   1715  ND2 ASN A 226      10.852  -3.084  -3.303  1.00 95.94           N  
ATOM   1716  OD1 ASN A 226       8.656  -3.006  -2.826  1.00 95.94           O  
ATOM   1717  N   PRO A 227      11.484   0.828  -5.953  1.00 93.25           N  
ATOM   1718  CA  PRO A 227      11.633   1.991  -6.828  1.00 93.25           C  
ATOM   1719  C   PRO A 227      10.305   2.463  -7.418  1.00 93.25           C  
ATOM   1720  CB  PRO A 227      12.570   1.485  -7.930  1.00 93.25           C  
ATOM   1721  O   PRO A 227      10.094   3.666  -7.578  1.00 93.25           O  
ATOM   1722  CG  PRO A 227      12.516  -0.004  -7.820  1.00 93.25           C  
ATOM   1723  CD  PRO A 227      12.258  -0.370  -6.387  1.00 93.25           C  
ATOM   1724  N   TRP A 228       9.375   1.537  -7.684  1.00 93.94           N  
ATOM   1725  CA  TRP A 228       8.109   1.871  -8.328  1.00 93.94           C  
ATOM   1726  C   TRP A 228       7.160   2.549  -7.344  1.00 93.94           C  
ATOM   1727  CB  TRP A 228       7.449   0.614  -8.906  1.00 93.94           C  
ATOM   1728  O   TRP A 228       6.070   2.990  -7.723  1.00 93.94           O  
ATOM   1729  CG  TRP A 228       7.359  -0.527  -7.938  1.00 93.94           C  
ATOM   1730  CD1 TRP A 228       8.188  -1.617  -7.871  1.00 93.94           C  
ATOM   1731  CD2 TRP A 228       6.391  -0.693  -6.895  1.00 93.94           C  
ATOM   1732  CE2 TRP A 228       6.688  -1.907  -6.238  1.00 93.94           C  
ATOM   1733  CE3 TRP A 228       5.301   0.069  -6.457  1.00 93.94           C  
ATOM   1734  NE1 TRP A 228       7.785  -2.451  -6.852  1.00 93.94           N  
ATOM   1735  CH2 TRP A 228       4.871  -1.613  -4.754  1.00 93.94           C  
ATOM   1736  CZ2 TRP A 228       5.930  -2.377  -5.164  1.00 93.94           C  
ATOM   1737  CZ3 TRP A 228       4.551  -0.401  -5.387  1.00 93.94           C  
ATOM   1738  N   ALA A 229       7.527   2.668  -6.105  1.00 95.94           N  
ATOM   1739  CA  ALA A 229       6.652   3.238  -5.082  1.00 95.94           C  
ATOM   1740  C   ALA A 229       6.734   4.762  -5.082  1.00 95.94           C  
ATOM   1741  CB  ALA A 229       7.016   2.689  -3.705  1.00 95.94           C  
ATOM   1742  O   ALA A 229       6.121   5.422  -4.238  1.00 95.94           O  
ATOM   1743  N   TRP A 230       7.539   5.344  -6.051  1.00 95.69           N  
ATOM   1744  CA  TRP A 230       7.816   6.773  -5.977  1.00 95.69           C  
ATOM   1745  C   TRP A 230       7.480   7.461  -7.297  1.00 95.69           C  
ATOM   1746  CB  TRP A 230       9.289   7.020  -5.621  1.00 95.69           C  
ATOM   1747  O   TRP A 230       7.734   6.910  -8.375  1.00 95.69           O  
ATOM   1748  CG  TRP A 230       9.695   6.445  -4.297  1.00 95.69           C  
ATOM   1749  CD1 TRP A 230      10.219   5.203  -4.066  1.00 95.69           C  
ATOM   1750  CD2 TRP A 230       9.609   7.090  -3.021  1.00 95.69           C  
ATOM   1751  CE2 TRP A 230      10.094   6.176  -2.061  1.00 95.69           C  
ATOM   1752  CE3 TRP A 230       9.164   8.352  -2.598  1.00 95.69           C  
ATOM   1753  NE1 TRP A 230      10.461   5.039  -2.723  1.00 95.69           N  
ATOM   1754  CH2 TRP A 230       9.711   7.727  -0.312  1.00 95.69           C  
ATOM   1755  CZ2 TRP A 230      10.156   6.488  -0.699  1.00 95.69           C  
ATOM   1756  CZ3 TRP A 230       9.219   8.656  -1.244  1.00 95.69           C  
ATOM   1757  N   GLY A 231       6.883   8.734  -7.113  1.00 95.06           N  
ATOM   1758  CA  GLY A 231       6.516   9.531  -8.273  1.00 95.06           C  
ATOM   1759  C   GLY A 231       7.414  10.734  -8.477  1.00 95.06           C  
ATOM   1760  O   GLY A 231       8.500  10.812  -7.895  1.00 95.06           O  
ATOM   1761  N   GLN A 232       6.902  11.648  -9.422  1.00 94.50           N  
ATOM   1762  CA  GLN A 232       7.609  12.867  -9.797  1.00 94.50           C  
ATOM   1763  C   GLN A 232       6.738  14.102  -9.555  1.00 94.50           C  
ATOM   1764  CB  GLN A 232       8.047  12.812 -11.258  1.00 94.50           C  
ATOM   1765  O   GLN A 232       5.539  13.977  -9.289  1.00 94.50           O  
ATOM   1766  CG  GLN A 232       8.906  11.602 -11.594  1.00 94.50           C  
ATOM   1767  CD  GLN A 232       9.250  11.516 -13.070  1.00 94.50           C  
ATOM   1768  NE2 GLN A 232       8.703  10.516 -13.750  1.00 94.50           N  
ATOM   1769  OE1 GLN A 232      10.000  12.352 -13.594  1.00 94.50           O  
ATOM   1770  N   ARG A 233       7.387  15.344  -9.719  1.00 95.12           N  
ATOM   1771  CA  ARG A 233       6.668  16.609  -9.812  1.00 95.12           C  
ATOM   1772  C   ARG A 233       6.594  17.094 -11.266  1.00 95.12           C  
ATOM   1773  CB  ARG A 233       7.340  17.672  -8.945  1.00 95.12           C  
ATOM   1774  O   ARG A 233       7.598  17.516 -11.828  1.00 95.12           O  
ATOM   1775  CG  ARG A 233       7.324  17.359  -7.461  1.00 95.12           C  
ATOM   1776  CD  ARG A 233       8.023  18.438  -6.645  1.00 95.12           C  
ATOM   1777  NE  ARG A 233       8.000  18.125  -5.215  1.00 95.12           N  
ATOM   1778  NH1 ARG A 233      10.297  18.188  -4.961  1.00 95.12           N  
ATOM   1779  NH2 ARG A 233       8.953  17.734  -3.160  1.00 95.12           N  
ATOM   1780  CZ  ARG A 233       9.086  18.016  -4.449  1.00 95.12           C  
ATOM   1781  N   ASN A 234       5.422  16.953 -11.859  1.00 95.06           N  
ATOM   1782  CA  ASN A 234       5.375  17.156 -13.305  1.00 95.06           C  
ATOM   1783  C   ASN A 234       4.168  18.000 -13.711  1.00 95.06           C  
ATOM   1784  CB  ASN A 234       5.352  15.812 -14.031  1.00 95.06           C  
ATOM   1785  O   ASN A 234       3.543  17.734 -14.742  1.00 95.06           O  
ATOM   1786  CG  ASN A 234       4.273  14.883 -13.508  1.00 95.06           C  
ATOM   1787  ND2 ASN A 234       4.168  13.703 -14.109  1.00 95.06           N  
ATOM   1788  OD1 ASN A 234       3.537  15.227 -12.578  1.00 95.06           O  
ATOM   1789  N   SER A 235       3.830  18.969 -12.898  1.00 97.38           N  
ATOM   1790  CA  SER A 235       2.613  19.734 -13.117  1.00 97.38           C  
ATOM   1791  C   SER A 235       2.686  20.531 -14.422  1.00 97.38           C  
ATOM   1792  CB  SER A 235       2.369  20.703 -11.945  1.00 97.38           C  
ATOM   1793  O   SER A 235       1.694  20.625 -15.148  1.00 97.38           O  
ATOM   1794  OG  SER A 235       3.477  21.562 -11.766  1.00 97.38           O  
ATOM   1795  N   ILE A 236       3.818  21.094 -14.766  1.00 97.56           N  
ATOM   1796  CA  ILE A 236       3.984  21.906 -15.977  1.00 97.56           C  
ATOM   1797  C   ILE A 236       3.811  21.016 -17.203  1.00 97.56           C  
ATOM   1798  CB  ILE A 236       5.363  22.594 -16.000  1.00 97.56           C  
ATOM   1799  O   ILE A 236       3.115  21.391 -18.156  1.00 97.56           O  
ATOM   1800  CG1 ILE A 236       5.449  23.656 -14.906  1.00 97.56           C  
ATOM   1801  CG2 ILE A 236       5.629  23.219 -17.375  1.00 97.56           C  
ATOM   1802  CD1 ILE A 236       6.816  24.312 -14.773  1.00 97.56           C  
ATOM   1803  N   GLN A 237       4.441  19.844 -17.172  1.00 97.06           N  
ATOM   1804  CA  GLN A 237       4.289  18.891 -18.266  1.00 97.06           C  
ATOM   1805  C   GLN A 237       2.834  18.453 -18.438  1.00 97.06           C  
ATOM   1806  CB  GLN A 237       5.176  17.656 -18.047  1.00 97.06           C  
ATOM   1807  O   GLN A 237       2.354  18.297 -19.562  1.00 97.06           O  
ATOM   1808  CG  GLN A 237       6.664  17.938 -18.188  1.00 97.06           C  
ATOM   1809  CD  GLN A 237       7.523  16.938 -17.453  1.00 97.06           C  
ATOM   1810  NE2 GLN A 237       8.836  17.156 -17.453  1.00 97.06           N  
ATOM   1811  OE1 GLN A 237       7.016  15.953 -16.891  1.00 97.06           O  
ATOM   1812  N   LEU A 238       2.195  18.234 -17.312  1.00 98.25           N  
ATOM   1813  CA  LEU A 238       0.788  17.844 -17.344  1.00 98.25           C  
ATOM   1814  C   LEU A 238      -0.057  18.938 -18.000  1.00 98.25           C  
ATOM   1815  CB  LEU A 238       0.272  17.547 -15.938  1.00 98.25           C  
ATOM   1816  O   LEU A 238      -0.945  18.656 -18.797  1.00 98.25           O  
ATOM   1817  CG  LEU A 238      -1.179  17.078 -15.836  1.00 98.25           C  
ATOM   1818  CD1 LEU A 238      -1.396  15.836 -16.688  1.00 98.25           C  
ATOM   1819  CD2 LEU A 238      -1.550  16.812 -14.375  1.00 98.25           C  
ATOM   1820  N   ALA A 239       0.187  20.203 -17.672  1.00 98.38           N  
ATOM   1821  CA  ALA A 239      -0.519  21.328 -18.266  1.00 98.38           C  
ATOM   1822  C   ALA A 239      -0.311  21.359 -19.781  1.00 98.38           C  
ATOM   1823  CB  ALA A 239      -0.057  22.656 -17.656  1.00 98.38           C  
ATOM   1824  O   ALA A 239      -1.243  21.641 -20.531  1.00 98.38           O  
ATOM   1825  N   GLU A 240       0.887  21.016 -20.188  1.00 97.75           N  
ATOM   1826  CA  GLU A 240       1.197  20.969 -21.609  1.00 97.75           C  
ATOM   1827  C   GLU A 240       0.350  19.906 -22.328  1.00 97.75           C  
ATOM   1828  CB  GLU A 240       2.686  20.672 -21.828  1.00 97.75           C  
ATOM   1829  O   GLU A 240      -0.095  20.125 -23.453  1.00 97.75           O  
ATOM   1830  CG  GLU A 240       3.596  21.844 -21.453  1.00 97.75           C  
ATOM   1831  CD  GLU A 240       5.074  21.500 -21.578  1.00 97.75           C  
ATOM   1832  OE1 GLU A 240       5.918  22.406 -21.406  1.00 97.75           O  
ATOM   1833  OE2 GLU A 240       5.391  20.312 -21.844  1.00 97.75           O  
ATOM   1834  N   LYS A 241       0.118  18.766 -21.672  1.00 97.94           N  
ATOM   1835  CA  LYS A 241      -0.706  17.719 -22.250  1.00 97.94           C  
ATOM   1836  C   LYS A 241      -2.160  18.156 -22.375  1.00 97.94           C  
ATOM   1837  CB  LYS A 241      -0.621  16.438 -21.391  1.00 97.94           C  
ATOM   1838  O   LYS A 241      -2.930  17.562 -23.125  1.00 97.94           O  
ATOM   1839  CG  LYS A 241       0.761  15.805 -21.375  1.00 97.94           C  
ATOM   1840  CD  LYS A 241       1.227  15.430 -22.766  1.00 97.94           C  
ATOM   1841  CE  LYS A 241       2.617  14.805 -22.750  1.00 97.94           C  
ATOM   1842  NZ  LYS A 241       3.148  14.594 -24.125  1.00 97.94           N  
ATOM   1843  N   LEU A 242      -2.465  19.234 -21.719  1.00 98.12           N  
ATOM   1844  CA  LEU A 242      -3.793  19.812 -21.828  1.00 98.12           C  
ATOM   1845  C   LEU A 242      -3.812  20.938 -22.859  1.00 98.12           C  
ATOM   1846  CB  LEU A 242      -4.250  20.359 -20.469  1.00 98.12           C  
ATOM   1847  O   LEU A 242      -4.805  21.656 -22.984  1.00 98.12           O  
ATOM   1848  CG  LEU A 242      -4.664  19.328 -19.422  1.00 98.12           C  
ATOM   1849  CD1 LEU A 242      -4.781  19.969 -18.047  1.00 98.12           C  
ATOM   1850  CD2 LEU A 242      -5.977  18.656 -19.812  1.00 98.12           C  
ATOM   1851  N   GLY A 243      -2.676  21.141 -23.453  1.00 97.56           N  
ATOM   1852  CA  GLY A 243      -2.586  22.125 -24.531  1.00 97.56           C  
ATOM   1853  C   GLY A 243      -2.268  23.516 -24.031  1.00 97.56           C  
ATOM   1854  O   GLY A 243      -2.521  24.500 -24.719  1.00 97.56           O  
ATOM   1855  N   LYS A 244      -1.806  23.578 -22.750  1.00 98.00           N  
ATOM   1856  CA  LYS A 244      -1.479  24.875 -22.172  1.00 98.00           C  
ATOM   1857  C   LYS A 244       0.012  24.984 -21.875  1.00 98.00           C  
ATOM   1858  CB  LYS A 244      -2.295  25.125 -20.906  1.00 98.00           C  
ATOM   1859  O   LYS A 244       0.559  24.156 -21.125  1.00 98.00           O  
ATOM   1860  CG  LYS A 244      -3.801  25.062 -21.109  1.00 98.00           C  
ATOM   1861  CD  LYS A 244      -4.305  26.234 -21.938  1.00 98.00           C  
ATOM   1862  CE  LYS A 244      -5.820  26.219 -22.078  1.00 98.00           C  
ATOM   1863  NZ  LYS A 244      -6.312  27.312 -22.969  1.00 98.00           N  
ATOM   1864  N   LYS A 245       0.685  25.938 -22.406  1.00 96.44           N  
ATOM   1865  CA  LYS A 245       2.080  26.203 -22.078  1.00 96.44           C  
ATOM   1866  C   LYS A 245       2.191  27.156 -20.891  1.00 96.44           C  
ATOM   1867  CB  LYS A 245       2.809  26.797 -23.297  1.00 96.44           C  
ATOM   1868  O   LYS A 245       1.681  28.281 -20.938  1.00 96.44           O  
ATOM   1869  CG  LYS A 245       3.010  25.797 -24.422  1.00 96.44           C  
ATOM   1870  CD  LYS A 245       3.844  26.391 -25.547  1.00 96.44           C  
ATOM   1871  CE  LYS A 245       3.988  25.438 -26.719  1.00 96.44           C  
ATOM   1872  NZ  LYS A 245       4.789  26.016 -27.828  1.00 96.44           N  
ATOM   1873  N   VAL A 246       2.770  26.734 -19.875  1.00 97.75           N  
ATOM   1874  CA  VAL A 246       2.869  27.531 -18.656  1.00 97.75           C  
ATOM   1875  C   VAL A 246       4.316  27.562 -18.172  1.00 97.75           C  
ATOM   1876  CB  VAL A 246       1.938  27.000 -17.547  1.00 97.75           C  
ATOM   1877  O   VAL A 246       5.098  26.656 -18.484  1.00 97.75           O  
ATOM   1878  CG1 VAL A 246       0.477  27.078 -17.969  1.00 97.75           C  
ATOM   1879  CG2 VAL A 246       2.314  25.562 -17.172  1.00 97.75           C  
ATOM   1880  N   ALA A 247       4.656  28.578 -17.375  1.00 95.94           N  
ATOM   1881  CA  ALA A 247       6.043  28.766 -16.953  1.00 95.94           C  
ATOM   1882  C   ALA A 247       6.223  28.422 -15.484  1.00 95.94           C  
ATOM   1883  CB  ALA A 247       6.480  30.203 -17.234  1.00 95.94           C  
ATOM   1884  O   ALA A 247       7.336  28.109 -15.047  1.00 95.94           O  
ATOM   1885  N   THR A 248       5.117  28.547 -14.688  1.00 97.88           N  
ATOM   1886  CA  THR A 248       5.250  28.344 -13.250  1.00 97.88           C  
ATOM   1887  C   THR A 248       4.270  27.281 -12.758  1.00 97.88           C  
ATOM   1888  CB  THR A 248       5.016  29.672 -12.484  1.00 97.88           C  
ATOM   1889  O   THR A 248       3.289  26.984 -13.438  1.00 97.88           O  
ATOM   1890  CG2 THR A 248       5.910  30.781 -13.016  1.00 97.88           C  
ATOM   1891  OG1 THR A 248       3.645  30.062 -12.633  1.00 97.88           O  
ATOM   1892  N   GLU A 249       4.500  26.734 -11.523  1.00 97.75           N  
ATOM   1893  CA  GLU A 249       3.598  25.781 -10.883  1.00 97.75           C  
ATOM   1894  C   GLU A 249       2.238  26.406 -10.602  1.00 97.75           C  
ATOM   1895  CB  GLU A 249       4.211  25.250  -9.586  1.00 97.75           C  
ATOM   1896  O   GLU A 249       1.203  25.750 -10.711  1.00 97.75           O  
ATOM   1897  CG  GLU A 249       5.359  24.281  -9.797  1.00 97.75           C  
ATOM   1898  CD  GLU A 249       5.828  23.609  -8.516  1.00 97.75           C  
ATOM   1899  OE1 GLU A 249       6.289  22.438  -8.570  1.00 97.75           O  
ATOM   1900  OE2 GLU A 249       5.730  24.250  -7.445  1.00 97.75           O  
ATOM   1901  N   ALA A 250       2.281  27.672 -10.289  1.00 98.44           N  
ATOM   1902  CA  ALA A 250       1.030  28.375 -10.000  1.00 98.44           C  
ATOM   1903  C   ALA A 250       0.132  28.422 -11.234  1.00 98.44           C  
ATOM   1904  CB  ALA A 250       1.313  29.781  -9.500  1.00 98.44           C  
ATOM   1905  O   ALA A 250      -1.071  28.156 -11.141  1.00 98.44           O  
ATOM   1906  N   GLU A 251       0.729  28.781 -12.383  1.00 98.50           N  
ATOM   1907  CA  GLU A 251      -0.016  28.797 -13.633  1.00 98.50           C  
ATOM   1908  C   GLU A 251      -0.505  27.406 -14.008  1.00 98.50           C  
ATOM   1909  CB  GLU A 251       0.846  29.375 -14.766  1.00 98.50           C  
ATOM   1910  O   GLU A 251      -1.639  27.234 -14.461  1.00 98.50           O  
ATOM   1911  CG  GLU A 251       1.142  30.859 -14.617  1.00 98.50           C  
ATOM   1912  CD  GLU A 251       2.119  31.375 -15.656  1.00 98.50           C  
ATOM   1913  OE1 GLU A 251       2.326  32.625 -15.734  1.00 98.50           O  
ATOM   1914  OE2 GLU A 251       2.682  30.547 -16.406  1.00 98.50           O  
ATOM   1915  N   ALA A 252       0.408  26.391 -13.812  1.00 98.62           N  
ATOM   1916  CA  ALA A 252       0.025  25.016 -14.086  1.00 98.62           C  
ATOM   1917  C   ALA A 252      -1.153  24.578 -13.219  1.00 98.62           C  
ATOM   1918  CB  ALA A 252       1.212  24.078 -13.867  1.00 98.62           C  
ATOM   1919  O   ALA A 252      -2.104  23.969 -13.711  1.00 98.62           O  
ATOM   1920  N   LEU A 253      -1.079  24.938 -11.953  1.00 98.62           N  
ATOM   1921  CA  LEU A 253      -2.145  24.562 -11.031  1.00 98.62           C  
ATOM   1922  C   LEU A 253      -3.471  25.188 -11.453  1.00 98.62           C  
ATOM   1923  CB  LEU A 253      -1.794  24.984  -9.609  1.00 98.62           C  
ATOM   1924  O   LEU A 253      -4.516  24.531 -11.391  1.00 98.62           O  
ATOM   1925  CG  LEU A 253      -2.820  24.641  -8.523  1.00 98.62           C  
ATOM   1926  CD1 LEU A 253      -3.084  23.141  -8.500  1.00 98.62           C  
ATOM   1927  CD2 LEU A 253      -2.340  25.125  -7.160  1.00 98.62           C  
ATOM   1928  N   ASP A 254      -3.420  26.438 -11.875  1.00 98.44           N  
ATOM   1929  CA  ASP A 254      -4.625  27.109 -12.344  1.00 98.44           C  
ATOM   1930  C   ASP A 254      -5.270  26.359 -13.500  1.00 98.44           C  
ATOM   1931  CB  ASP A 254      -4.301  28.547 -12.773  1.00 98.44           C  
ATOM   1932  O   ASP A 254      -6.484  26.141 -13.508  1.00 98.44           O  
ATOM   1933  CG  ASP A 254      -5.535  29.344 -13.141  1.00 98.44           C  
ATOM   1934  OD1 ASP A 254      -6.402  29.578 -12.266  1.00 98.44           O  
ATOM   1935  OD2 ASP A 254      -5.648  29.750 -14.320  1.00 98.44           O  
ATOM   1936  N   VAL A 255      -4.484  25.906 -14.453  1.00 98.56           N  
ATOM   1937  CA  VAL A 255      -4.953  25.156 -15.609  1.00 98.56           C  
ATOM   1938  C   VAL A 255      -5.578  23.844 -15.156  1.00 98.56           C  
ATOM   1939  CB  VAL A 255      -3.803  24.891 -16.609  1.00 98.56           C  
ATOM   1940  O   VAL A 255      -6.676  23.484 -15.594  1.00 98.56           O  
ATOM   1941  CG1 VAL A 255      -4.250  23.906 -17.688  1.00 98.56           C  
ATOM   1942  CG2 VAL A 255      -3.320  26.188 -17.234  1.00 98.56           C  
ATOM   1943  N   LEU A 256      -4.887  23.188 -14.258  1.00 98.56           N  
ATOM   1944  CA  LEU A 256      -5.301  21.859 -13.805  1.00 98.56           C  
ATOM   1945  C   LEU A 256      -6.602  21.938 -13.016  1.00 98.56           C  
ATOM   1946  CB  LEU A 256      -4.203  21.219 -12.953  1.00 98.56           C  
ATOM   1947  O   LEU A 256      -7.457  21.062 -13.133  1.00 98.56           O  
ATOM   1948  CG  LEU A 256      -2.844  21.031 -13.625  1.00 98.56           C  
ATOM   1949  CD1 LEU A 256      -1.852  20.406 -12.648  1.00 98.56           C  
ATOM   1950  CD2 LEU A 256      -2.982  20.156 -14.875  1.00 98.56           C  
ATOM   1951  N   MET A 257      -6.789  22.969 -12.188  1.00 98.38           N  
ATOM   1952  CA  MET A 257      -7.992  23.156 -11.383  1.00 98.38           C  
ATOM   1953  C   MET A 257      -9.195  23.453 -12.266  1.00 98.38           C  
ATOM   1954  CB  MET A 257      -7.797  24.281 -10.367  1.00 98.38           C  
ATOM   1955  O   MET A 257     -10.336  23.141 -11.906  1.00 98.38           O  
ATOM   1956  CG  MET A 257      -6.887  23.906  -9.211  1.00 98.38           C  
ATOM   1957  SD  MET A 257      -7.531  22.484  -8.234  1.00 98.38           S  
ATOM   1958  CE  MET A 257      -8.930  23.281  -7.395  1.00 98.38           C  
ATOM   1959  N   LYS A 258      -9.023  24.016 -13.461  1.00 98.12           N  
ATOM   1960  CA  LYS A 258     -10.102  24.406 -14.367  1.00 98.12           C  
ATOM   1961  C   LYS A 258     -10.508  23.234 -15.273  1.00 98.12           C  
ATOM   1962  CB  LYS A 258      -9.695  25.609 -15.211  1.00 98.12           C  
ATOM   1963  O   LYS A 258     -11.617  23.219 -15.812  1.00 98.12           O  
ATOM   1964  CG  LYS A 258      -9.648  26.922 -14.445  1.00 98.12           C  
ATOM   1965  CD  LYS A 258      -9.133  28.062 -15.312  1.00 98.12           C  
ATOM   1966  CE  LYS A 258      -9.023  29.359 -14.523  1.00 98.12           C  
ATOM   1967  NZ  LYS A 258      -8.344  30.438 -15.305  1.00 98.12           N  
ATOM   1968  N   ALA A 259      -9.672  22.234 -15.438  1.00 98.25           N  
ATOM   1969  CA  ALA A 259      -9.938  21.062 -16.281  1.00 98.25           C  
ATOM   1970  C   ALA A 259     -10.992  20.156 -15.648  1.00 98.25           C  
ATOM   1971  CB  ALA A 259      -8.656  20.281 -16.547  1.00 98.25           C  
ATOM   1972  O   ALA A 259     -11.055  20.047 -14.422  1.00 98.25           O  
ATOM   1973  N   THR A 260     -11.836  19.562 -16.500  1.00 97.88           N  
ATOM   1974  CA  THR A 260     -12.711  18.531 -15.961  1.00 97.88           C  
ATOM   1975  C   THR A 260     -11.906  17.328 -15.500  1.00 97.88           C  
ATOM   1976  CB  THR A 260     -13.750  18.094 -17.016  1.00 97.88           C  
ATOM   1977  O   THR A 260     -10.773  17.125 -15.938  1.00 97.88           O  
ATOM   1978  CG2 THR A 260     -14.516  19.281 -17.562  1.00 97.88           C  
ATOM   1979  OG1 THR A 260     -13.086  17.422 -18.094  1.00 97.88           O  
ATOM   1980  N   ALA A 261     -12.477  16.469 -14.648  1.00 97.31           N  
ATOM   1981  CA  ALA A 261     -11.812  15.266 -14.164  1.00 97.31           C  
ATOM   1982  C   ALA A 261     -11.375  14.375 -15.320  1.00 97.31           C  
ATOM   1983  CB  ALA A 261     -12.727  14.492 -13.219  1.00 97.31           C  
ATOM   1984  O   ALA A 261     -10.250  13.867 -15.336  1.00 97.31           O  
ATOM   1985  N   ARG A 262     -12.219  14.266 -16.312  1.00 96.44           N  
ATOM   1986  CA  ARG A 262     -11.922  13.422 -17.453  1.00 96.44           C  
ATOM   1987  C   ARG A 262     -10.766  13.984 -18.266  1.00 96.44           C  
ATOM   1988  CB  ARG A 262     -13.164  13.258 -18.344  1.00 96.44           C  
ATOM   1989  O   ARG A 262      -9.867  13.250 -18.688  1.00 96.44           O  
ATOM   1990  CG  ARG A 262     -12.953  12.344 -19.531  1.00 96.44           C  
ATOM   1991  CD  ARG A 262     -14.266  12.031 -20.234  1.00 96.44           C  
ATOM   1992  NE  ARG A 262     -14.055  11.164 -21.406  1.00 96.44           N  
ATOM   1993  NH1 ARG A 262     -14.828   9.250 -20.375  1.00 96.44           N  
ATOM   1994  NH2 ARG A 262     -14.102   9.172 -22.547  1.00 96.44           N  
ATOM   1995  CZ  ARG A 262     -14.328   9.867 -21.438  1.00 96.44           C  
ATOM   1996  N   GLN A 263     -10.781  15.297 -18.594  1.00 97.75           N  
ATOM   1997  CA  GLN A 263      -9.695  15.922 -19.328  1.00 97.75           C  
ATOM   1998  C   GLN A 263      -8.359  15.719 -18.625  1.00 97.75           C  
ATOM   1999  CB  GLN A 263      -9.969  17.422 -19.516  1.00 97.75           C  
ATOM   2000  O   GLN A 263      -7.355  15.398 -19.266  1.00 97.75           O  
ATOM   2001  CG  GLN A 263     -11.039  17.719 -20.547  1.00 97.75           C  
ATOM   2002  CD  GLN A 263     -11.445  19.188 -20.562  1.00 97.75           C  
ATOM   2003  NE2 GLN A 263     -11.688  19.719 -21.766  1.00 97.75           N  
ATOM   2004  OE1 GLN A 263     -11.539  19.828 -19.516  1.00 97.75           O  
ATOM   2005  N   LEU A 264      -8.391  15.898 -17.359  1.00 97.69           N  
ATOM   2006  CA  LEU A 264      -7.184  15.758 -16.562  1.00 97.69           C  
ATOM   2007  C   LEU A 264      -6.691  14.312 -16.578  1.00 97.69           C  
ATOM   2008  CB  LEU A 264      -7.434  16.219 -15.125  1.00 97.69           C  
ATOM   2009  O   LEU A 264      -5.492  14.062 -16.719  1.00 97.69           O  
ATOM   2010  CG  LEU A 264      -6.207  16.297 -14.219  1.00 97.69           C  
ATOM   2011  CD1 LEU A 264      -5.145  17.188 -14.844  1.00 97.69           C  
ATOM   2012  CD2 LEU A 264      -6.602  16.812 -12.836  1.00 97.69           C  
ATOM   2013  N   PHE A 265      -7.609  13.445 -16.375  1.00 96.75           N  
ATOM   2014  CA  PHE A 265      -7.254  12.031 -16.406  1.00 96.75           C  
ATOM   2015  C   PHE A 265      -6.652  11.656 -17.750  1.00 96.75           C  
ATOM   2016  CB  PHE A 265      -8.477  11.156 -16.125  1.00 96.75           C  
ATOM   2017  O   PHE A 265      -5.609  11.008 -17.812  1.00 96.75           O  
ATOM   2018  CG  PHE A 265      -8.180   9.688 -16.078  1.00 96.75           C  
ATOM   2019  CD1 PHE A 265      -8.531   8.859 -17.141  1.00 96.75           C  
ATOM   2020  CD2 PHE A 265      -7.543   9.125 -14.977  1.00 96.75           C  
ATOM   2021  CE1 PHE A 265      -8.258   7.496 -17.094  1.00 96.75           C  
ATOM   2022  CE2 PHE A 265      -7.262   7.766 -14.930  1.00 96.75           C  
ATOM   2023  CZ  PHE A 265      -7.621   6.949 -15.992  1.00 96.75           C  
ATOM   2024  N   GLU A 266      -7.270  12.023 -18.828  1.00 96.19           N  
ATOM   2025  CA  GLU A 266      -6.777  11.727 -20.172  1.00 96.19           C  
ATOM   2026  C   GLU A 266      -5.402  12.344 -20.406  1.00 96.19           C  
ATOM   2027  CB  GLU A 266      -7.766  12.227 -21.234  1.00 96.19           C  
ATOM   2028  O   GLU A 266      -4.535  11.719 -21.016  1.00 96.19           O  
ATOM   2029  CG  GLU A 266      -9.039  11.398 -21.312  1.00 96.19           C  
ATOM   2030  CD  GLU A 266     -10.078  11.992 -22.266  1.00 96.19           C  
ATOM   2031  OE1 GLU A 266     -11.055  11.289 -22.609  1.00 96.19           O  
ATOM   2032  OE2 GLU A 266      -9.906  13.164 -22.656  1.00 96.19           O  
ATOM   2033  N   ALA A 267      -5.246  13.562 -19.938  1.00 97.31           N  
ATOM   2034  CA  ALA A 267      -3.941  14.203 -20.047  1.00 97.31           C  
ATOM   2035  C   ALA A 267      -2.873  13.398 -19.312  1.00 97.31           C  
ATOM   2036  CB  ALA A 267      -4.004  15.625 -19.500  1.00 97.31           C  
ATOM   2037  O   ALA A 267      -1.747  13.266 -19.797  1.00 97.31           O  
ATOM   2038  N   SER A 268      -3.297  12.898 -18.188  1.00 95.44           N  
ATOM   2039  CA  SER A 268      -2.348  12.094 -17.422  1.00 95.44           C  
ATOM   2040  C   SER A 268      -1.976  10.820 -18.172  1.00 95.44           C  
ATOM   2041  CB  SER A 268      -2.924  11.742 -16.047  1.00 95.44           C  
ATOM   2042  O   SER A 268      -0.836  10.352 -18.094  1.00 95.44           O  
ATOM   2043  OG  SER A 268      -3.873  10.695 -16.156  1.00 95.44           O  
ATOM   2044  N   LEU A 269      -2.879  10.203 -18.875  1.00 92.12           N  
ATOM   2045  CA  LEU A 269      -2.625   8.992 -19.656  1.00 92.12           C  
ATOM   2046  C   LEU A 269      -1.645   9.273 -20.797  1.00 92.12           C  
ATOM   2047  CB  LEU A 269      -3.932   8.438 -20.219  1.00 92.12           C  
ATOM   2048  O   LEU A 269      -0.967   8.359 -21.266  1.00 92.12           O  
ATOM   2049  CG  LEU A 269      -4.891   7.801 -19.219  1.00 92.12           C  
ATOM   2050  CD1 LEU A 269      -6.152   7.312 -19.922  1.00 92.12           C  
ATOM   2051  CD2 LEU A 269      -4.203   6.656 -18.469  1.00 92.12           C  
ATOM   2052  N   ALA A 270      -1.623  10.477 -21.234  1.00 93.12           N  
ATOM   2053  CA  ALA A 270      -0.772  10.852 -22.359  1.00 93.12           C  
ATOM   2054  C   ALA A 270       0.685  10.992 -21.922  1.00 93.12           C  
ATOM   2055  CB  ALA A 270      -1.262  12.156 -22.984  1.00 93.12           C  
ATOM   2056  O   ALA A 270       1.580  11.117 -22.766  1.00 93.12           O  
ATOM   2057  N   MET A 271       0.861  10.953 -20.641  1.00 92.56           N  
ATOM   2058  CA  MET A 271       2.225  10.953 -20.109  1.00 92.56           C  
ATOM   2059  C   MET A 271       2.795   9.539 -20.094  1.00 92.56           C  
ATOM   2060  CB  MET A 271       2.266  11.555 -18.703  1.00 92.56           C  
ATOM   2061  O   MET A 271       2.127   8.602 -19.641  1.00 92.56           O  
ATOM   2062  CG  MET A 271       1.812  13.008 -18.641  1.00 92.56           C  
ATOM   2063  SD  MET A 271       1.879  13.695 -16.953  1.00 92.56           S  
ATOM   2064  CE  MET A 271       3.670  13.906 -16.766  1.00 92.56           C  
ATOM   2065  N   GLU A 272       3.932   9.367 -20.688  1.00 85.94           N  
ATOM   2066  CA  GLU A 272       4.520   8.031 -20.734  1.00 85.94           C  
ATOM   2067  C   GLU A 272       4.855   7.523 -19.328  1.00 85.94           C  
ATOM   2068  CB  GLU A 272       5.770   8.023 -21.609  1.00 85.94           C  
ATOM   2069  O   GLU A 272       5.727   8.086 -18.656  1.00 85.94           O  
ATOM   2070  CG  GLU A 272       6.289   6.629 -21.922  1.00 85.94           C  
ATOM   2071  CD  GLU A 272       7.473   6.633 -22.891  1.00 85.94           C  
ATOM   2072  OE1 GLU A 272       7.930   5.539 -23.281  1.00 85.94           O  
ATOM   2073  OE2 GLU A 272       7.941   7.738 -23.234  1.00 85.94           O  
ATOM   2074  N   ASP A 273       4.156   6.484 -18.859  1.00 85.81           N  
ATOM   2075  CA  ASP A 273       4.391   5.855 -17.562  1.00 85.81           C  
ATOM   2076  C   ASP A 273       4.566   4.348 -17.719  1.00 85.81           C  
ATOM   2077  CB  ASP A 273       3.242   6.160 -16.594  1.00 85.81           C  
ATOM   2078  O   ASP A 273       3.615   3.635 -18.047  1.00 85.81           O  
ATOM   2079  CG  ASP A 273       3.537   5.738 -15.172  1.00 85.81           C  
ATOM   2080  OD1 ASP A 273       4.723   5.547 -14.828  1.00 85.81           O  
ATOM   2081  OD2 ASP A 273       2.576   5.594 -14.383  1.00 85.81           O  
ATOM   2082  N   ARG A 274       5.797   3.891 -17.438  1.00 80.62           N  
ATOM   2083  CA  ARG A 274       6.047   2.453 -17.484  1.00 80.62           C  
ATOM   2084  C   ARG A 274       6.309   1.901 -16.094  1.00 80.62           C  
ATOM   2085  CB  ARG A 274       7.234   2.143 -18.406  1.00 80.62           C  
ATOM   2086  O   ARG A 274       7.379   2.123 -15.516  1.00 80.62           O  
ATOM   2087  CG  ARG A 274       6.996   2.508 -19.859  1.00 80.62           C  
ATOM   2088  CD  ARG A 274       8.219   2.215 -20.719  1.00 80.62           C  
ATOM   2089  NE  ARG A 274       8.086   2.783 -22.062  1.00 80.62           N  
ATOM   2090  NH1 ARG A 274      10.195   3.721 -22.094  1.00 80.62           N  
ATOM   2091  NH2 ARG A 274       8.805   3.957 -23.891  1.00 80.62           N  
ATOM   2092  CZ  ARG A 274       9.031   3.486 -22.688  1.00 80.62           C  
ATOM   2093  N   PRO A 275       5.363   1.176 -15.469  1.00 69.88           N  
ATOM   2094  CA  PRO A 275       5.426   0.801 -14.055  1.00 69.88           C  
ATOM   2095  C   PRO A 275       6.637  -0.074 -13.727  1.00 69.88           C  
ATOM   2096  CB  PRO A 275       4.121   0.032 -13.836  1.00 69.88           C  
ATOM   2097  O   PRO A 275       7.195   0.020 -12.633  1.00 69.88           O  
ATOM   2098  CG  PRO A 275       3.217   0.492 -14.930  1.00 69.88           C  
ATOM   2099  CD  PRO A 275       4.062   0.919 -16.094  1.00 69.88           C  
ATOM   2100  N   ILE A 276       7.324  -0.730 -14.703  1.00 76.38           N  
ATOM   2101  CA  ILE A 276       8.391  -1.668 -14.375  1.00 76.38           C  
ATOM   2102  C   ILE A 276       9.711  -1.184 -14.984  1.00 76.38           C  
ATOM   2103  CB  ILE A 276       8.062  -3.094 -14.875  1.00 76.38           C  
ATOM   2104  O   ILE A 276      10.703  -1.910 -14.984  1.00 76.38           O  
ATOM   2105  CG1 ILE A 276       6.699  -3.543 -14.344  1.00 76.38           C  
ATOM   2106  CG2 ILE A 276       9.164  -4.074 -14.453  1.00 76.38           C  
ATOM   2107  CD1 ILE A 276       6.672  -3.811 -12.844  1.00 76.38           C  
ATOM   2108  N   LYS A 277       9.688  -0.015 -15.516  1.00 83.31           N  
ATOM   2109  CA  LYS A 277      10.930   0.632 -15.914  1.00 83.31           C  
ATOM   2110  C   LYS A 277      11.727   1.104 -14.703  1.00 83.31           C  
ATOM   2111  CB  LYS A 277      10.648   1.812 -16.844  1.00 83.31           C  
ATOM   2112  O   LYS A 277      11.320   2.053 -14.023  1.00 83.31           O  
ATOM   2113  CG  LYS A 277      11.898   2.408 -17.484  1.00 83.31           C  
ATOM   2114  CD  LYS A 277      11.547   3.541 -18.438  1.00 83.31           C  
ATOM   2115  CE  LYS A 277      12.797   4.152 -19.062  1.00 83.31           C  
ATOM   2116  NZ  LYS A 277      12.461   5.281 -19.984  1.00 83.31           N  
ATOM   2117  N   LEU A 278      12.859   0.532 -14.469  1.00 81.69           N  
ATOM   2118  CA  LEU A 278      13.602   0.637 -13.219  1.00 81.69           C  
ATOM   2119  C   LEU A 278      14.383   1.943 -13.156  1.00 81.69           C  
ATOM   2120  CB  LEU A 278      14.555  -0.551 -13.055  1.00 81.69           C  
ATOM   2121  O   LEU A 278      14.773   2.389 -12.070  1.00 81.69           O  
ATOM   2122  CG  LEU A 278      13.898  -1.927 -12.906  1.00 81.69           C  
ATOM   2123  CD1 LEU A 278      14.961  -3.021 -12.930  1.00 81.69           C  
ATOM   2124  CD2 LEU A 278      13.078  -1.998 -11.625  1.00 81.69           C  
ATOM   2125  N   ASP A 279      14.648   2.582 -14.281  1.00 85.19           N  
ATOM   2126  CA  ASP A 279      15.586   3.699 -14.250  1.00 85.19           C  
ATOM   2127  C   ASP A 279      14.852   5.035 -14.227  1.00 85.19           C  
ATOM   2128  CB  ASP A 279      16.531   3.643 -15.445  1.00 85.19           C  
ATOM   2129  O   ASP A 279      15.453   6.090 -14.414  1.00 85.19           O  
ATOM   2130  CG  ASP A 279      15.805   3.619 -16.781  1.00 85.19           C  
ATOM   2131  OD1 ASP A 279      14.562   3.471 -16.797  1.00 85.19           O  
ATOM   2132  OD2 ASP A 279      16.484   3.746 -17.828  1.00 85.19           O  
ATOM   2133  N   GLU A 280      13.469   4.984 -14.047  1.00 88.50           N  
ATOM   2134  CA  GLU A 280      12.703   6.215 -13.898  1.00 88.50           C  
ATOM   2135  C   GLU A 280      11.664   6.090 -12.789  1.00 88.50           C  
ATOM   2136  CB  GLU A 280      12.023   6.590 -15.219  1.00 88.50           C  
ATOM   2137  O   GLU A 280      11.133   5.004 -12.555  1.00 88.50           O  
ATOM   2138  CG  GLU A 280      13.000   6.891 -16.344  1.00 88.50           C  
ATOM   2139  CD  GLU A 280      12.305   7.168 -17.672  1.00 88.50           C  
ATOM   2140  OE1 GLU A 280      13.008   7.348 -18.703  1.00 88.50           O  
ATOM   2141  OE2 GLU A 280      11.055   7.203 -17.703  1.00 88.50           O  
ATOM   2142  N   ARG A 281      11.367   7.258 -12.266  1.00 92.12           N  
ATOM   2143  CA  ARG A 281      10.258   7.320 -11.328  1.00 92.12           C  
ATOM   2144  C   ARG A 281       8.914   7.230 -12.055  1.00 92.12           C  
ATOM   2145  CB  ARG A 281      10.320   8.609 -10.508  1.00 92.12           C  
ATOM   2146  O   ARG A 281       8.836   7.523 -13.250  1.00 92.12           O  
ATOM   2147  CG  ARG A 281      11.500   8.680  -9.555  1.00 92.12           C  
ATOM   2148  CD  ARG A 281      11.516   9.984  -8.766  1.00 92.12           C  
ATOM   2149  NE  ARG A 281      12.602  10.000  -7.785  1.00 92.12           N  
ATOM   2150  NH1 ARG A 281      11.242  10.547  -5.996  1.00 92.12           N  
ATOM   2151  NH2 ARG A 281      13.492  10.266  -5.688  1.00 92.12           N  
ATOM   2152  CZ  ARG A 281      12.445  10.273  -6.492  1.00 92.12           C  
ATOM   2153  N   ARG A 282       7.887   6.895 -11.227  1.00 93.12           N  
ATOM   2154  CA  ARG A 282       6.531   6.941 -11.766  1.00 93.12           C  
ATOM   2155  C   ARG A 282       6.102   8.375 -12.055  1.00 93.12           C  
ATOM   2156  CB  ARG A 282       5.547   6.285 -10.797  1.00 93.12           C  
ATOM   2157  O   ARG A 282       6.664   9.320 -11.492  1.00 93.12           O  
ATOM   2158  CG  ARG A 282       5.855   4.828 -10.492  1.00 93.12           C  
ATOM   2159  CD  ARG A 282       5.715   3.953 -11.727  1.00 93.12           C  
ATOM   2160  NE  ARG A 282       4.363   4.020 -12.281  1.00 93.12           N  
ATOM   2161  NH1 ARG A 282       3.500   2.367 -10.914  1.00 93.12           N  
ATOM   2162  NH2 ARG A 282       2.156   3.408 -12.453  1.00 93.12           N  
ATOM   2163  CZ  ARG A 282       3.344   3.266 -11.883  1.00 93.12           C  
ATOM   2164  N   VAL A 283       5.133   8.453 -12.969  1.00 94.50           N  
ATOM   2165  CA  VAL A 283       4.637   9.789 -13.273  1.00 94.50           C  
ATOM   2166  C   VAL A 283       3.947  10.383 -12.047  1.00 94.50           C  
ATOM   2167  CB  VAL A 283       3.664   9.773 -14.477  1.00 94.50           C  
ATOM   2168  O   VAL A 283       4.234  11.516 -11.648  1.00 94.50           O  
ATOM   2169  CG1 VAL A 283       3.014  11.141 -14.664  1.00 94.50           C  
ATOM   2170  CG2 VAL A 283       4.395   9.344 -15.750  1.00 94.50           C  
ATOM   2171  N   PHE A 284       3.068   9.594 -11.547  1.00 95.88           N  
ATOM   2172  CA  PHE A 284       2.393   9.984 -10.312  1.00 95.88           C  
ATOM   2173  C   PHE A 284       2.580   8.930  -9.234  1.00 95.88           C  
ATOM   2174  CB  PHE A 284       0.898  10.219 -10.570  1.00 95.88           C  
ATOM   2175  O   PHE A 284       2.375   7.738  -9.484  1.00 95.88           O  
ATOM   2176  CG  PHE A 284       0.612  11.328 -11.539  1.00 95.88           C  
ATOM   2177  CD1 PHE A 284       0.791  12.656 -11.164  1.00 95.88           C  
ATOM   2178  CD2 PHE A 284       0.164  11.047 -12.820  1.00 95.88           C  
ATOM   2179  CE1 PHE A 284       0.527  13.688 -12.062  1.00 95.88           C  
ATOM   2180  CE2 PHE A 284      -0.102  12.078 -13.727  1.00 95.88           C  
ATOM   2181  CZ  PHE A 284       0.079  13.398 -13.344  1.00 95.88           C  
ATOM   2182  N   GLY A 285       2.969   9.273  -8.125  1.00 96.69           N  
ATOM   2183  CA  GLY A 285       3.174   8.461  -6.938  1.00 96.69           C  
ATOM   2184  C   GLY A 285       3.615   9.258  -5.730  1.00 96.69           C  
ATOM   2185  O   GLY A 285       3.748  10.484  -5.805  1.00 96.69           O  
ATOM   2186  N   PRO A 286       3.791   8.555  -4.656  1.00 98.12           N  
ATOM   2187  CA  PRO A 286       4.246   9.234  -3.441  1.00 98.12           C  
ATOM   2188  C   PRO A 286       5.551   9.992  -3.648  1.00 98.12           C  
ATOM   2189  CB  PRO A 286       4.434   8.086  -2.443  1.00 98.12           C  
ATOM   2190  O   PRO A 286       6.359   9.625  -4.504  1.00 98.12           O  
ATOM   2191  CG  PRO A 286       3.494   7.020  -2.906  1.00 98.12           C  
ATOM   2192  CD  PRO A 286       3.506   6.992  -4.406  1.00 98.12           C  
ATOM   2193  N   ILE A 287       5.730  11.031  -2.803  1.00 97.50           N  
ATOM   2194  CA  ILE A 287       6.941  11.836  -2.826  1.00 97.50           C  
ATOM   2195  C   ILE A 287       7.332  12.227  -1.400  1.00 97.50           C  
ATOM   2196  CB  ILE A 287       6.762  13.102  -3.695  1.00 97.50           C  
ATOM   2197  O   ILE A 287       6.559  12.023  -0.462  1.00 97.50           O  
ATOM   2198  CG1 ILE A 287       5.574  13.930  -3.195  1.00 97.50           C  
ATOM   2199  CG2 ILE A 287       6.586  12.727  -5.168  1.00 97.50           C  
ATOM   2200  CD1 ILE A 287       5.875  14.766  -1.961  1.00 97.50           C  
ATOM   2201  N   ILE A 288       8.547  12.688  -1.206  1.00 96.81           N  
ATOM   2202  CA  ILE A 288       8.969  13.336   0.029  1.00 96.81           C  
ATOM   2203  C   ILE A 288       8.523  14.789   0.027  1.00 96.81           C  
ATOM   2204  CB  ILE A 288      10.508  13.250   0.216  1.00 96.81           C  
ATOM   2205  O   ILE A 288       8.945  15.578  -0.819  1.00 96.81           O  
ATOM   2206  CG1 ILE A 288      10.945  11.789   0.337  1.00 96.81           C  
ATOM   2207  CG2 ILE A 288      10.945  14.055   1.440  1.00 96.81           C  
ATOM   2208  CD1 ILE A 288      12.453  11.594   0.348  1.00 96.81           C  
ATOM   2209  N   GLU A 289       7.668  15.180   1.023  1.00 95.88           N  
ATOM   2210  CA  GLU A 289       7.121  16.531   1.102  1.00 95.88           C  
ATOM   2211  C   GLU A 289       8.086  17.484   1.812  1.00 95.88           C  
ATOM   2212  CB  GLU A 289       5.770  16.531   1.817  1.00 95.88           C  
ATOM   2213  O   GLU A 289       8.922  17.047   2.605  1.00 95.88           O  
ATOM   2214  CG  GLU A 289       4.715  15.672   1.129  1.00 95.88           C  
ATOM   2215  CD  GLU A 289       3.443  15.516   1.948  1.00 95.88           C  
ATOM   2216  OE1 GLU A 289       2.338  15.508   1.359  1.00 95.88           O  
ATOM   2217  OE2 GLU A 289       3.553  15.391   3.188  1.00 95.88           O  
ATOM   2218  N   LYS A 290       7.918  18.703   1.548  1.00 94.12           N  
ATOM   2219  CA  LYS A 290       8.500  19.703   2.439  1.00 94.12           C  
ATOM   2220  C   LYS A 290       7.789  19.719   3.789  1.00 94.12           C  
ATOM   2221  CB  LYS A 290       8.445  21.094   1.801  1.00 94.12           C  
ATOM   2222  O   LYS A 290       6.582  19.484   3.863  1.00 94.12           O  
ATOM   2223  CG  LYS A 290       9.367  21.266   0.604  1.00 94.12           C  
ATOM   2224  CD  LYS A 290       9.422  22.719   0.144  1.00 94.12           C  
ATOM   2225  CE  LYS A 290      10.383  22.891  -1.025  1.00 94.12           C  
ATOM   2226  NZ  LYS A 290      10.422  24.312  -1.500  1.00 94.12           N  
ATOM   2227  N   PRO A 291       8.555  19.938   4.797  1.00 92.88           N  
ATOM   2228  CA  PRO A 291       7.902  19.938   6.109  1.00 92.88           C  
ATOM   2229  C   PRO A 291       6.738  20.938   6.184  1.00 92.88           C  
ATOM   2230  CB  PRO A 291       9.031  20.359   7.059  1.00 92.88           C  
ATOM   2231  O   PRO A 291       6.855  22.062   5.699  1.00 92.88           O  
ATOM   2232  CG  PRO A 291      10.281  19.922   6.375  1.00 92.88           C  
ATOM   2233  CD  PRO A 291      10.094  20.078   4.891  1.00 92.88           C  
ATOM   2234  N   ASN A 292       5.586  20.469   6.660  1.00 91.75           N  
ATOM   2235  CA  ASN A 292       4.395  21.250   6.992  1.00 91.75           C  
ATOM   2236  C   ASN A 292       3.559  20.562   8.062  1.00 91.75           C  
ATOM   2237  CB  ASN A 292       3.553  21.500   5.742  1.00 91.75           C  
ATOM   2238  O   ASN A 292       3.795  19.391   8.383  1.00 91.75           O  
ATOM   2239  CG  ASN A 292       2.916  20.234   5.199  1.00 91.75           C  
ATOM   2240  ND2 ASN A 292       3.559  19.625   4.211  1.00 91.75           N  
ATOM   2241  OD1 ASN A 292       1.855  19.812   5.668  1.00 91.75           O  
ATOM   2242  N   PRO A 293       2.637  21.250   8.727  1.00 89.06           N  
ATOM   2243  CA  PRO A 293       1.925  20.672   9.867  1.00 89.06           C  
ATOM   2244  C   PRO A 293       1.173  19.391   9.508  1.00 89.06           C  
ATOM   2245  CB  PRO A 293       0.952  21.781  10.273  1.00 89.06           C  
ATOM   2246  O   PRO A 293       0.954  18.531  10.367  1.00 89.06           O  
ATOM   2247  CG  PRO A 293       1.620  23.047   9.852  1.00 89.06           C  
ATOM   2248  CD  PRO A 293       2.361  22.797   8.570  1.00 89.06           C  
ATOM   2249  N   LYS A 294       0.864  19.297   8.227  1.00 90.00           N  
ATOM   2250  CA  LYS A 294       0.061  18.141   7.820  1.00 90.00           C  
ATOM   2251  C   LYS A 294       0.850  17.219   6.895  1.00 90.00           C  
ATOM   2252  CB  LYS A 294      -1.224  18.609   7.129  1.00 90.00           C  
ATOM   2253  O   LYS A 294       0.269  16.391   6.195  1.00 90.00           O  
ATOM   2254  CG  LYS A 294      -2.162  19.391   8.031  1.00 90.00           C  
ATOM   2255  CD  LYS A 294      -3.420  19.828   7.285  1.00 90.00           C  
ATOM   2256  CE  LYS A 294      -4.344  20.641   8.180  1.00 90.00           C  
ATOM   2257  NZ  LYS A 294      -5.578  21.062   7.453  1.00 90.00           N  
ATOM   2258  N   ALA A 295       2.158  17.391   6.836  1.00 96.19           N  
ATOM   2259  CA  ALA A 295       2.980  16.594   5.934  1.00 96.19           C  
ATOM   2260  C   ALA A 295       2.916  15.109   6.297  1.00 96.19           C  
ATOM   2261  CB  ALA A 295       4.426  17.078   5.961  1.00 96.19           C  
ATOM   2262  O   ALA A 295       3.023  14.750   7.473  1.00 96.19           O  
ATOM   2263  N   PHE A 296       2.699  14.312   5.219  1.00 98.12           N  
ATOM   2264  CA  PHE A 296       2.637  12.867   5.402  1.00 98.12           C  
ATOM   2265  C   PHE A 296       4.035  12.281   5.559  1.00 98.12           C  
ATOM   2266  CB  PHE A 296       1.918  12.203   4.223  1.00 98.12           C  
ATOM   2267  O   PHE A 296       4.273  11.461   6.453  1.00 98.12           O  
ATOM   2268  CG  PHE A 296       1.660  10.734   4.418  1.00 98.12           C  
ATOM   2269  CD1 PHE A 296       2.562   9.789   3.947  1.00 98.12           C  
ATOM   2270  CD2 PHE A 296       0.514  10.297   5.070  1.00 98.12           C  
ATOM   2271  CE1 PHE A 296       2.326   8.430   4.125  1.00 98.12           C  
ATOM   2272  CE2 PHE A 296       0.271   8.938   5.250  1.00 98.12           C  
ATOM   2273  CZ  PHE A 296       1.179   8.008   4.777  1.00 98.12           C  
ATOM   2274  N   LEU A 297       4.949  12.617   4.738  1.00 97.12           N  
ATOM   2275  CA  LEU A 297       6.328  12.141   4.715  1.00 97.12           C  
ATOM   2276  C   LEU A 297       7.289  13.273   4.355  1.00 97.12           C  
ATOM   2277  CB  LEU A 297       6.480  10.984   3.723  1.00 97.12           C  
ATOM   2278  O   LEU A 297       7.184  13.859   3.275  1.00 97.12           O  
ATOM   2279  CG  LEU A 297       7.863  10.344   3.641  1.00 97.12           C  
ATOM   2280  CD1 LEU A 297       8.164   9.562   4.914  1.00 97.12           C  
ATOM   2281  CD2 LEU A 297       7.961   9.438   2.418  1.00 97.12           C  
ATOM   2282  N   THR A 298       8.320  13.469   5.250  1.00 95.69           N  
ATOM   2283  CA  THR A 298       9.203  14.602   5.023  1.00 95.69           C  
ATOM   2284  C   THR A 298      10.656  14.156   4.938  1.00 95.69           C  
ATOM   2285  CB  THR A 298       9.047  15.656   6.137  1.00 95.69           C  
ATOM   2286  O   THR A 298      11.547  14.969   4.688  1.00 95.69           O  
ATOM   2287  CG2 THR A 298       7.652  16.266   6.133  1.00 95.69           C  
ATOM   2288  OG1 THR A 298       9.289  15.039   7.406  1.00 95.69           O  
ATOM   2289  N   GLU A 299      10.898  12.875   5.137  1.00 93.00           N  
ATOM   2290  CA  GLU A 299      12.273  12.367   5.172  1.00 93.00           C  
ATOM   2291  C   GLU A 299      12.422  11.125   4.301  1.00 93.00           C  
ATOM   2292  CB  GLU A 299      12.695  12.062   6.609  1.00 93.00           C  
ATOM   2293  O   GLU A 299      11.438  10.469   3.975  1.00 93.00           O  
ATOM   2294  CG  GLU A 299      12.641  13.266   7.539  1.00 93.00           C  
ATOM   2295  CD  GLU A 299      12.961  12.922   8.984  1.00 93.00           C  
ATOM   2296  OE1 GLU A 299      12.031  12.906   9.828  1.00 93.00           O  
ATOM   2297  OE2 GLU A 299      14.156  12.672   9.281  1.00 93.00           O  
ATOM   2298  N   ASN A 300      13.695  10.805   4.090  1.00 93.75           N  
ATOM   2299  CA  ASN A 300      14.047   9.547   3.432  1.00 93.75           C  
ATOM   2300  C   ASN A 300      13.625   8.344   4.266  1.00 93.75           C  
ATOM   2301  CB  ASN A 300      15.547   9.492   3.141  1.00 93.75           C  
ATOM   2302  O   ASN A 300      14.023   8.219   5.426  1.00 93.75           O  
ATOM   2303  CG  ASN A 300      15.922   8.367   2.203  1.00 93.75           C  
ATOM   2304  ND2 ASN A 300      16.781   8.656   1.232  1.00 93.75           N  
ATOM   2305  OD1 ASN A 300      15.445   7.234   2.352  1.00 93.75           O  
ATOM   2306  N   PRO A 301      12.836   7.406   3.658  1.00 96.31           N  
ATOM   2307  CA  PRO A 301      12.305   6.262   4.410  1.00 96.31           C  
ATOM   2308  C   PRO A 301      13.406   5.383   5.000  1.00 96.31           C  
ATOM   2309  CB  PRO A 301      11.500   5.496   3.359  1.00 96.31           C  
ATOM   2310  O   PRO A 301      13.227   4.805   6.074  1.00 96.31           O  
ATOM   2311  CG  PRO A 301      11.117   6.523   2.344  1.00 96.31           C  
ATOM   2312  CD  PRO A 301      12.172   7.598   2.332  1.00 96.31           C  
ATOM   2313  N   ALA A 302      14.516   5.293   4.309  1.00 95.38           N  
ATOM   2314  CA  ALA A 302      15.617   4.492   4.836  1.00 95.38           C  
ATOM   2315  C   ALA A 302      16.109   5.051   6.168  1.00 95.38           C  
ATOM   2316  CB  ALA A 302      16.766   4.434   3.830  1.00 95.38           C  
ATOM   2317  O   ALA A 302      16.406   4.293   7.094  1.00 95.38           O  
ATOM   2318  N   ASP A 303      16.188   6.391   6.289  1.00 95.75           N  
ATOM   2319  CA  ASP A 303      16.609   7.043   7.523  1.00 95.75           C  
ATOM   2320  C   ASP A 303      15.594   6.828   8.641  1.00 95.75           C  
ATOM   2321  CB  ASP A 303      16.828   8.539   7.293  1.00 95.75           C  
ATOM   2322  O   ASP A 303      15.961   6.594   9.789  1.00 95.75           O  
ATOM   2323  CG  ASP A 303      17.984   8.836   6.359  1.00 95.75           C  
ATOM   2324  OD1 ASP A 303      18.906   7.992   6.242  1.00 95.75           O  
ATOM   2325  OD2 ASP A 303      17.984   9.914   5.738  1.00 95.75           O  
ATOM   2326  N   ILE A 304      14.328   6.895   8.305  1.00 97.81           N  
ATOM   2327  CA  ILE A 304      13.266   6.688   9.281  1.00 97.81           C  
ATOM   2328  C   ILE A 304      13.336   5.262   9.828  1.00 97.81           C  
ATOM   2329  CB  ILE A 304      11.875   6.961   8.672  1.00 97.81           C  
ATOM   2330  O   ILE A 304      13.281   5.047  11.039  1.00 97.81           O  
ATOM   2331  CG1 ILE A 304      11.758   8.430   8.250  1.00 97.81           C  
ATOM   2332  CG2 ILE A 304      10.766   6.582   9.656  1.00 97.81           C  
ATOM   2333  CD1 ILE A 304      10.508   8.742   7.441  1.00 97.81           C  
ATOM   2334  N   LEU A 305      13.500   4.309   8.930  1.00 97.75           N  
ATOM   2335  CA  LEU A 305      13.562   2.908   9.336  1.00 97.75           C  
ATOM   2336  C   LEU A 305      14.789   2.652  10.211  1.00 97.75           C  
ATOM   2337  CB  LEU A 305      13.594   1.992   8.109  1.00 97.75           C  
ATOM   2338  O   LEU A 305      14.680   2.037  11.273  1.00 97.75           O  
ATOM   2339  CG  LEU A 305      12.312   1.925   7.281  1.00 97.75           C  
ATOM   2340  CD1 LEU A 305      12.578   1.199   5.965  1.00 97.75           C  
ATOM   2341  CD2 LEU A 305      11.203   1.236   8.062  1.00 97.75           C  
ATOM   2342  N   ALA A 306      15.930   3.191   9.828  1.00 96.19           N  
ATOM   2343  CA  ALA A 306      17.188   2.941  10.508  1.00 96.19           C  
ATOM   2344  C   ALA A 306      17.203   3.578  11.898  1.00 96.19           C  
ATOM   2345  CB  ALA A 306      18.359   3.471   9.680  1.00 96.19           C  
ATOM   2346  O   ALA A 306      17.859   3.076  12.812  1.00 96.19           O  
ATOM   2347  N   SER A 307      16.484   4.625  12.047  1.00 97.44           N  
ATOM   2348  CA  SER A 307      16.516   5.375  13.297  1.00 97.44           C  
ATOM   2349  C   SER A 307      15.484   4.844  14.289  1.00 97.44           C  
ATOM   2350  CB  SER A 307      16.266   6.859  13.039  1.00 97.44           C  
ATOM   2351  O   SER A 307      15.531   5.172  15.477  1.00 97.44           O  
ATOM   2352  OG  SER A 307      14.922   7.090  12.648  1.00 97.44           O  
ATOM   2353  N   GLY A 308      14.516   4.070  13.805  1.00 97.06           N  
ATOM   2354  CA  GLY A 308      13.492   3.514  14.672  1.00 97.06           C  
ATOM   2355  C   GLY A 308      12.328   4.465  14.906  1.00 97.06           C  
ATOM   2356  O   GLY A 308      11.500   4.230  15.781  1.00 97.06           O  
ATOM   2357  N   ARG A 309      12.250   5.555  14.133  1.00 97.12           N  
ATOM   2358  CA  ARG A 309      11.227   6.574  14.328  1.00 97.12           C  
ATOM   2359  C   ARG A 309       9.930   6.203  13.609  1.00 97.12           C  
ATOM   2360  CB  ARG A 309      11.719   7.938  13.844  1.00 97.12           C  
ATOM   2361  O   ARG A 309       9.008   7.012  13.531  1.00 97.12           O  
ATOM   2362  CG  ARG A 309      12.859   8.508  14.680  1.00 97.12           C  
ATOM   2363  CD  ARG A 309      13.117   9.977  14.344  1.00 97.12           C  
ATOM   2364  NE  ARG A 309      13.562  10.148  12.969  1.00 97.12           N  
ATOM   2365  NH1 ARG A 309      15.734  10.688  13.523  1.00 97.12           N  
ATOM   2366  NH2 ARG A 309      15.094  10.609  11.320  1.00 97.12           N  
ATOM   2367  CZ  ARG A 309      14.797  10.477  12.609  1.00 97.12           C  
ATOM   2368  N   PHE A 310       9.844   4.969  13.094  1.00 98.19           N  
ATOM   2369  CA  PHE A 310       8.586   4.539  12.500  1.00 98.19           C  
ATOM   2370  C   PHE A 310       7.621   4.035  13.562  1.00 98.19           C  
ATOM   2371  CB  PHE A 310       8.836   3.445  11.453  1.00 98.19           C  
ATOM   2372  O   PHE A 310       8.008   3.852  14.719  1.00 98.19           O  
ATOM   2373  CG  PHE A 310       9.508   2.219  12.008  1.00 98.19           C  
ATOM   2374  CD1 PHE A 310      10.891   2.133  12.062  1.00 98.19           C  
ATOM   2375  CD2 PHE A 310       8.750   1.148  12.469  1.00 98.19           C  
ATOM   2376  CE1 PHE A 310      11.516   0.999  12.578  1.00 98.19           C  
ATOM   2377  CE2 PHE A 310       9.367   0.011  12.984  1.00 98.19           C  
ATOM   2378  CZ  PHE A 310      10.750  -0.062  13.031  1.00 98.19           C  
ATOM   2379  N   ASN A 311       6.320   3.908  13.266  1.00 98.56           N  
ATOM   2380  CA  ASN A 311       5.336   3.355  14.188  1.00 98.56           C  
ATOM   2381  C   ASN A 311       5.676   1.920  14.578  1.00 98.56           C  
ATOM   2382  CB  ASN A 311       3.934   3.420  13.570  1.00 98.56           C  
ATOM   2383  O   ASN A 311       5.672   1.023  13.727  1.00 98.56           O  
ATOM   2384  CG  ASN A 311       3.496   4.840  13.266  1.00 98.56           C  
ATOM   2385  ND2 ASN A 311       3.434   5.172  11.977  1.00 98.56           N  
ATOM   2386  OD1 ASN A 311       3.221   5.629  14.172  1.00 98.56           O  
ATOM   2387  N   GLN A 312       6.055   1.725  15.891  1.00 98.25           N  
ATOM   2388  CA  GLN A 312       6.547   0.454  16.422  1.00 98.25           C  
ATOM   2389  C   GLN A 312       5.402  -0.522  16.656  1.00 98.25           C  
ATOM   2390  CB  GLN A 312       7.336   0.675  17.703  1.00 98.25           C  
ATOM   2391  O   GLN A 312       4.777  -0.499  17.734  1.00 98.25           O  
ATOM   2392  CG  GLN A 312       8.570   1.553  17.531  1.00 98.25           C  
ATOM   2393  CD  GLN A 312       9.688   0.854  16.781  1.00 98.25           C  
ATOM   2394  NE2 GLN A 312      10.523   1.634  16.094  1.00 98.25           N  
ATOM   2395  OE1 GLN A 312       9.797  -0.375  16.797  1.00 98.25           O  
ATOM   2396  N   VAL A 313       5.039  -1.345  15.609  1.00 98.75           N  
ATOM   2397  CA  VAL A 313       3.988  -2.355  15.688  1.00 98.75           C  
ATOM   2398  C   VAL A 313       4.492  -3.668  15.086  1.00 98.75           C  
ATOM   2399  CB  VAL A 313       2.705  -1.896  14.961  1.00 98.75           C  
ATOM   2400  O   VAL A 313       5.438  -3.674  14.297  1.00 98.75           O  
ATOM   2401  CG1 VAL A 313       2.145  -0.628  15.602  1.00 98.75           C  
ATOM   2402  CG2 VAL A 313       2.984  -1.665  13.477  1.00 98.75           C  
ATOM   2403  N   PRO A 314       3.914  -4.824  15.547  1.00 98.88           N  
ATOM   2404  CA  PRO A 314       4.254  -6.055  14.828  1.00 98.88           C  
ATOM   2405  C   PRO A 314       4.078  -5.918  13.312  1.00 98.88           C  
ATOM   2406  CB  PRO A 314       3.279  -7.082  15.398  1.00 98.88           C  
ATOM   2407  O   PRO A 314       3.068  -5.379  12.852  1.00 98.88           O  
ATOM   2408  CG  PRO A 314       2.943  -6.570  16.766  1.00 98.88           C  
ATOM   2409  CD  PRO A 314       2.863  -5.074  16.703  1.00 98.88           C  
ATOM   2410  N   LEU A 315       5.082  -6.457  12.578  1.00 98.88           N  
ATOM   2411  CA  LEU A 315       5.168  -6.207  11.141  1.00 98.88           C  
ATOM   2412  C   LEU A 315       5.441  -7.500  10.383  1.00 98.88           C  
ATOM   2413  CB  LEU A 315       6.266  -5.184  10.844  1.00 98.88           C  
ATOM   2414  O   LEU A 315       6.379  -8.227  10.703  1.00 98.88           O  
ATOM   2415  CG  LEU A 315       6.504  -4.855   9.367  1.00 98.88           C  
ATOM   2416  CD1 LEU A 315       5.242  -4.270   8.750  1.00 98.88           C  
ATOM   2417  CD2 LEU A 315       7.676  -3.893   9.219  1.00 98.88           C  
ATOM   2418  N   ILE A 316       4.523  -7.793   9.367  1.00 98.94           N  
ATOM   2419  CA  ILE A 316       4.777  -8.859   8.406  1.00 98.94           C  
ATOM   2420  C   ILE A 316       5.082  -8.258   7.039  1.00 98.94           C  
ATOM   2421  CB  ILE A 316       3.576  -9.828   8.312  1.00 98.94           C  
ATOM   2422  O   ILE A 316       4.324  -7.430   6.535  1.00 98.94           O  
ATOM   2423  CG1 ILE A 316       3.340 -10.523   9.664  1.00 98.94           C  
ATOM   2424  CG2 ILE A 316       3.801 -10.859   7.203  1.00 98.94           C  
ATOM   2425  CD1 ILE A 316       2.119 -11.430   9.688  1.00 98.94           C  
ATOM   2426  N   LEU A 317       6.223  -8.648   6.500  1.00 98.88           N  
ATOM   2427  CA  LEU A 317       6.559  -8.352   5.109  1.00 98.88           C  
ATOM   2428  C   LEU A 317       6.598  -9.633   4.281  1.00 98.88           C  
ATOM   2429  CB  LEU A 317       7.906  -7.637   5.023  1.00 98.88           C  
ATOM   2430  O   LEU A 317       6.938 -10.703   4.797  1.00 98.88           O  
ATOM   2431  CG  LEU A 317       8.016  -6.305   5.770  1.00 98.88           C  
ATOM   2432  CD1 LEU A 317       8.742  -6.500   7.098  1.00 98.88           C  
ATOM   2433  CD2 LEU A 317       8.734  -5.266   4.914  1.00 98.88           C  
ATOM   2434  N   GLY A 318       6.141  -9.484   3.061  1.00 98.62           N  
ATOM   2435  CA  GLY A 318       6.117 -10.711   2.277  1.00 98.62           C  
ATOM   2436  C   GLY A 318       6.219 -10.469   0.784  1.00 98.62           C  
ATOM   2437  O   GLY A 318       6.133  -9.328   0.329  1.00 98.62           O  
ATOM   2438  N   PHE A 319       6.488 -11.539   0.112  1.00 98.81           N  
ATOM   2439  CA  PHE A 319       6.539 -11.539  -1.346  1.00 98.81           C  
ATOM   2440  C   PHE A 319       6.172 -12.906  -1.899  1.00 98.81           C  
ATOM   2441  CB  PHE A 319       7.926 -11.125  -1.839  1.00 98.81           C  
ATOM   2442  O   PHE A 319       6.109 -13.891  -1.154  1.00 98.81           O  
ATOM   2443  CG  PHE A 319       9.055 -11.859  -1.168  1.00 98.81           C  
ATOM   2444  CD1 PHE A 319       9.844 -11.234  -0.211  1.00 98.81           C  
ATOM   2445  CD2 PHE A 319       9.328 -13.188  -1.496  1.00 98.81           C  
ATOM   2446  CE1 PHE A 319      10.883 -11.914   0.412  1.00 98.81           C  
ATOM   2447  CE2 PHE A 319      10.367 -13.875  -0.878  1.00 98.81           C  
ATOM   2448  CZ  PHE A 319      11.148 -13.234   0.075  1.00 98.81           C  
ATOM   2449  N   CYS A 320       5.805 -12.938  -3.242  1.00 98.56           N  
ATOM   2450  CA  CYS A 320       5.512 -14.180  -3.941  1.00 98.56           C  
ATOM   2451  C   CYS A 320       6.793 -14.836  -4.449  1.00 98.56           C  
ATOM   2452  CB  CYS A 320       4.559 -13.930  -5.109  1.00 98.56           C  
ATOM   2453  O   CYS A 320       7.816 -14.164  -4.605  1.00 98.56           O  
ATOM   2454  SG  CYS A 320       2.895 -13.445  -4.598  1.00 98.56           S  
ATOM   2455  N   SER A 321       6.797 -16.125  -4.688  1.00 98.12           N  
ATOM   2456  CA  SER A 321       7.980 -16.922  -4.984  1.00 98.12           C  
ATOM   2457  C   SER A 321       8.586 -16.547  -6.328  1.00 98.12           C  
ATOM   2458  CB  SER A 321       7.641 -18.422  -4.980  1.00 98.12           C  
ATOM   2459  O   SER A 321       9.766 -16.812  -6.586  1.00 98.12           O  
ATOM   2460  OG  SER A 321       6.598 -18.703  -5.898  1.00 98.12           O  
ATOM   2461  N   ASN A 322       7.719 -15.852  -7.238  1.00 97.62           N  
ATOM   2462  CA  ASN A 322       8.219 -15.336  -8.508  1.00 97.62           C  
ATOM   2463  C   ASN A 322       7.531 -14.023  -8.891  1.00 97.62           C  
ATOM   2464  CB  ASN A 322       8.039 -16.375  -9.617  1.00 97.62           C  
ATOM   2465  O   ASN A 322       6.688 -14.000  -9.789  1.00 97.62           O  
ATOM   2466  CG  ASN A 322       8.945 -16.125 -10.805  1.00 97.62           C  
ATOM   2467  ND2 ASN A 322       9.234 -17.172 -11.562  1.00 97.62           N  
ATOM   2468  OD1 ASN A 322       9.383 -14.992 -11.039  1.00 97.62           O  
ATOM   2469  N   GLU A 323       7.977 -12.891  -8.266  1.00 97.12           N  
ATOM   2470  CA  GLU A 323       7.391 -11.562  -8.445  1.00 97.12           C  
ATOM   2471  C   GLU A 323       7.594 -11.055  -9.867  1.00 97.12           C  
ATOM   2472  CB  GLU A 323       7.988 -10.570  -7.441  1.00 97.12           C  
ATOM   2473  O   GLU A 323       6.844 -10.195 -10.336  1.00 97.12           O  
ATOM   2474  CG  GLU A 323       7.582 -10.836  -6.000  1.00 97.12           C  
ATOM   2475  CD  GLU A 323       6.180 -10.352  -5.676  1.00 97.12           C  
ATOM   2476  OE1 GLU A 323       5.781 -10.391  -4.488  1.00 97.12           O  
ATOM   2477  OE2 GLU A 323       5.469  -9.922  -6.613  1.00 97.12           O  
ATOM   2478  N   GLY A 324       8.641 -11.602 -10.516  1.00 94.56           N  
ATOM   2479  CA  GLY A 324       8.992 -11.148 -11.852  1.00 94.56           C  
ATOM   2480  C   GLY A 324       7.984 -11.562 -12.906  1.00 94.56           C  
ATOM   2481  O   GLY A 324       7.957 -10.992 -14.000  1.00 94.56           O  
ATOM   2482  N   LEU A 325       7.105 -12.453 -12.508  1.00 94.50           N  
ATOM   2483  CA  LEU A 325       6.105 -12.898 -13.469  1.00 94.50           C  
ATOM   2484  C   LEU A 325       5.070 -11.797 -13.719  1.00 94.50           C  
ATOM   2485  CB  LEU A 325       5.406 -14.164 -12.977  1.00 94.50           C  
ATOM   2486  O   LEU A 325       4.215 -11.938 -14.594  1.00 94.50           O  
ATOM   2487  CG  LEU A 325       6.277 -15.422 -12.875  1.00 94.50           C  
ATOM   2488  CD1 LEU A 325       5.426 -16.625 -12.500  1.00 94.50           C  
ATOM   2489  CD2 LEU A 325       7.023 -15.664 -14.180  1.00 94.50           C  
ATOM   2490  N   ILE A 326       5.215 -10.719 -12.992  1.00 92.00           N  
ATOM   2491  CA  ILE A 326       4.367  -9.547 -13.211  1.00 92.00           C  
ATOM   2492  C   ILE A 326       4.496  -9.070 -14.656  1.00 92.00           C  
ATOM   2493  CB  ILE A 326       4.727  -8.406 -12.234  1.00 92.00           C  
ATOM   2494  O   ILE A 326       3.582  -8.438 -15.188  1.00 92.00           O  
ATOM   2495  CG1 ILE A 326       3.658  -7.305 -12.281  1.00 92.00           C  
ATOM   2496  CG2 ILE A 326       6.109  -7.836 -12.555  1.00 92.00           C  
ATOM   2497  CD1 ILE A 326       3.795  -6.258 -11.180  1.00 92.00           C  
ATOM   2498  N   LEU A 327       5.637  -9.352 -15.273  1.00 89.88           N  
ATOM   2499  CA  LEU A 327       5.863  -8.961 -16.672  1.00 89.88           C  
ATOM   2500  C   LEU A 327       4.824  -9.602 -17.578  1.00 89.88           C  
ATOM   2501  CB  LEU A 327       7.270  -9.367 -17.109  1.00 89.88           C  
ATOM   2502  O   LEU A 327       4.535  -9.070 -18.656  1.00 89.88           O  
ATOM   2503  CG  LEU A 327       8.430  -8.578 -16.500  1.00 89.88           C  
ATOM   2504  CD1 LEU A 327       9.766  -9.133 -16.969  1.00 89.88           C  
ATOM   2505  CD2 LEU A 327       8.305  -7.098 -16.828  1.00 89.88           C  
ATOM   2506  N   GLY A 328       4.285 -10.703 -17.156  1.00 88.94           N  
ATOM   2507  CA  GLY A 328       3.271 -11.375 -17.953  1.00 88.94           C  
ATOM   2508  C   GLY A 328       1.957 -10.617 -18.000  1.00 88.94           C  
ATOM   2509  O   GLY A 328       1.166 -10.805 -18.938  1.00 88.94           O  
ATOM   2510  N   TYR A 329       1.729  -9.688 -17.016  1.00 86.75           N  
ATOM   2511  CA  TYR A 329       0.504  -8.898 -16.984  1.00 86.75           C  
ATOM   2512  C   TYR A 329       0.490  -7.859 -18.094  1.00 86.75           C  
ATOM   2513  CB  TYR A 329       0.354  -8.203 -15.617  1.00 86.75           C  
ATOM   2514  O   TYR A 329      -0.576  -7.473 -18.578  1.00 86.75           O  
ATOM   2515  CG  TYR A 329      -0.065  -9.141 -14.508  1.00 86.75           C  
ATOM   2516  CD1 TYR A 329      -1.347  -9.680 -14.477  1.00 86.75           C  
ATOM   2517  CD2 TYR A 329       0.817  -9.469 -13.492  1.00 86.75           C  
ATOM   2518  CE1 TYR A 329      -1.739 -10.539 -13.453  1.00 86.75           C  
ATOM   2519  CE2 TYR A 329       0.436 -10.328 -12.461  1.00 86.75           C  
ATOM   2520  OH  TYR A 329      -1.225 -11.703 -11.438  1.00 86.75           O  
ATOM   2521  CZ  TYR A 329      -0.842 -10.859 -12.453  1.00 86.75           C  
ATOM   2522  N   GLY A 330       1.737  -7.309 -18.391  1.00 78.50           N  
ATOM   2523  CA  GLY A 330       1.874  -6.258 -19.391  1.00 78.50           C  
ATOM   2524  C   GLY A 330       1.205  -6.590 -20.703  1.00 78.50           C  
ATOM   2525  O   GLY A 330       0.470  -5.770 -21.266  1.00 78.50           O  
ATOM   2526  N   GLU A 331       1.384  -7.887 -21.141  1.00 70.94           N  
ATOM   2527  CA  GLU A 331       0.812  -8.344 -22.406  1.00 70.94           C  
ATOM   2528  C   GLU A 331      -0.712  -8.383 -22.328  1.00 70.94           C  
ATOM   2529  CB  GLU A 331       1.360  -9.719 -22.781  1.00 70.94           C  
ATOM   2530  O   GLU A 331      -1.394  -7.926 -23.250  1.00 70.94           O  
ATOM   2531  CG  GLU A 331       0.969 -10.180 -24.172  1.00 70.94           C  
ATOM   2532  CD  GLU A 331       1.613 -11.500 -24.578  1.00 70.94           C  
ATOM   2533  OE1 GLU A 331       1.306 -12.016 -25.672  1.00 70.94           O  
ATOM   2534  OE2 GLU A 331       2.430 -12.016 -23.781  1.00 70.94           O  
ATOM   2535  N   VAL A 332      -1.252  -8.734 -21.203  1.00 74.62           N  
ATOM   2536  CA  VAL A 332      -2.686  -8.938 -21.031  1.00 74.62           C  
ATOM   2537  C   VAL A 332      -3.369  -7.594 -20.781  1.00 74.62           C  
ATOM   2538  CB  VAL A 332      -2.979  -9.906 -19.859  1.00 74.62           C  
ATOM   2539  O   VAL A 332      -4.520  -7.398 -21.172  1.00 74.62           O  
ATOM   2540  CG1 VAL A 332      -4.480  -9.992 -19.594  1.00 74.62           C  
ATOM   2541  CG2 VAL A 332      -2.408 -11.289 -20.156  1.00 74.62           C  
ATOM   2542  N   LEU A 333      -2.539  -6.723 -20.172  1.00 73.69           N  
ATOM   2543  CA  LEU A 333      -3.129  -5.438 -19.797  1.00 73.69           C  
ATOM   2544  C   LEU A 333      -2.803  -4.371 -20.844  1.00 73.69           C  
ATOM   2545  CB  LEU A 333      -2.629  -4.996 -18.422  1.00 73.69           C  
ATOM   2546  O   LEU A 333      -3.209  -3.215 -20.703  1.00 73.69           O  
ATOM   2547  CG  LEU A 333      -3.057  -5.863 -17.234  1.00 73.69           C  
ATOM   2548  CD1 LEU A 333      -2.418  -5.352 -15.945  1.00 73.69           C  
ATOM   2549  CD2 LEU A 333      -4.574  -5.891 -17.109  1.00 73.69           C  
ATOM   2550  N   GLY A 334      -2.137  -4.742 -21.953  1.00 66.56           N  
ATOM   2551  CA  GLY A 334      -1.828  -3.832 -23.047  1.00 66.56           C  
ATOM   2552  C   GLY A 334      -0.742  -2.830 -22.703  1.00 66.56           C  
ATOM   2553  O   GLY A 334      -0.742  -1.707 -23.203  1.00 66.56           O  
ATOM   2554  N   ILE A 335       0.047  -2.980 -21.656  1.00 64.94           N  
ATOM   2555  CA  ILE A 335       1.203  -2.141 -21.359  1.00 64.94           C  
ATOM   2556  C   ILE A 335       2.279  -2.350 -22.422  1.00 64.94           C  
ATOM   2557  CB  ILE A 335       1.772  -2.441 -19.953  1.00 64.94           C  
ATOM   2558  O   ILE A 335       2.508  -3.475 -22.875  1.00 64.94           O  
ATOM   2559  CG1 ILE A 335       0.694  -2.236 -18.891  1.00 64.94           C  
ATOM   2560  CG2 ILE A 335       2.998  -1.568 -19.672  1.00 64.94           C  
ATOM   2561  CD1 ILE A 335       1.137  -2.615 -17.484  1.00 64.94           C  
ATOM   2562  N   PRO A 336       2.766  -1.225 -23.125  1.00 56.31           N  
ATOM   2563  CA  PRO A 336       3.693  -1.358 -24.250  1.00 56.31           C  
ATOM   2564  C   PRO A 336       4.656  -2.531 -24.078  1.00 56.31           C  
ATOM   2565  CB  PRO A 336       4.449  -0.027 -24.234  1.00 56.31           C  
ATOM   2566  O   PRO A 336       5.262  -2.693 -23.016  1.00 56.31           O  
ATOM   2567  CG  PRO A 336       3.678   0.846 -23.312  1.00 56.31           C  
ATOM   2568  CD  PRO A 336       2.824  -0.029 -22.438  1.00 56.31           C  
ATOM   2569  N   HIS A 337       4.703  -3.420 -25.125  1.00 49.97           N  
ATOM   2570  CA  HIS A 337       5.387  -4.691 -25.344  1.00 49.97           C  
ATOM   2571  C   HIS A 337       6.871  -4.480 -25.625  1.00 49.97           C  
ATOM   2572  CB  HIS A 337       4.742  -5.465 -26.484  1.00 49.97           C  
ATOM   2573  O   HIS A 337       7.676  -5.406 -25.469  1.00 49.97           O  
ATOM   2574  CG  HIS A 337       3.359  -5.949 -26.188  1.00 49.97           C  
ATOM   2575  CD2 HIS A 337       2.162  -5.609 -26.719  1.00 49.97           C  
ATOM   2576  ND1 HIS A 337       3.102  -6.902 -25.234  1.00 49.97           N  
ATOM   2577  CE1 HIS A 337       1.799  -7.129 -25.188  1.00 49.97           C  
ATOM   2578  NE2 HIS A 337       1.206  -6.355 -26.078  1.00 49.97           N  
ATOM   2579  N   ASN A 338       7.254  -3.207 -26.016  1.00 57.69           N  
ATOM   2580  CA  ASN A 338       8.656  -3.117 -26.406  1.00 57.69           C  
ATOM   2581  C   ASN A 338       9.570  -2.939 -25.203  1.00 57.69           C  
ATOM   2582  CB  ASN A 338       8.859  -1.972 -27.406  1.00 57.69           C  
ATOM   2583  O   ASN A 338      10.773  -2.711 -25.359  1.00 57.69           O  
ATOM   2584  CG  ASN A 338       7.996  -2.117 -28.641  1.00 57.69           C  
ATOM   2585  ND2 ASN A 338       7.836  -1.026 -29.391  1.00 57.69           N  
ATOM   2586  OD1 ASN A 338       7.480  -3.199 -28.938  1.00 57.69           O  
ATOM   2587  N   PHE A 339       8.961  -3.053 -23.984  1.00 67.19           N  
ATOM   2588  CA  PHE A 339       9.797  -2.877 -22.797  1.00 67.19           C  
ATOM   2589  C   PHE A 339      10.727  -4.070 -22.609  1.00 67.19           C  
ATOM   2590  CB  PHE A 339       8.938  -2.684 -21.547  1.00 67.19           C  
ATOM   2591  O   PHE A 339      10.273  -5.215 -22.562  1.00 67.19           O  
ATOM   2592  CG  PHE A 339       9.727  -2.605 -20.266  1.00 67.19           C  
ATOM   2593  CD1 PHE A 339       9.797  -3.693 -19.406  1.00 67.19           C  
ATOM   2594  CD2 PHE A 339      10.406  -1.442 -19.938  1.00 67.19           C  
ATOM   2595  CE1 PHE A 339      10.531  -3.623 -18.234  1.00 67.19           C  
ATOM   2596  CE2 PHE A 339      11.141  -1.365 -18.750  1.00 67.19           C  
ATOM   2597  CZ  PHE A 339      11.203  -2.457 -17.906  1.00 67.19           C  
ATOM   2598  N   LYS A 340      12.055  -3.781 -22.703  1.00 75.12           N  
ATOM   2599  CA  LYS A 340      13.062  -4.785 -22.375  1.00 75.12           C  
ATOM   2600  C   LYS A 340      13.797  -4.406 -21.094  1.00 75.12           C  
ATOM   2601  CB  LYS A 340      14.055  -4.957 -23.516  1.00 75.12           C  
ATOM   2602  O   LYS A 340      14.531  -3.416 -21.062  1.00 75.12           O  
ATOM   2603  CG  LYS A 340      13.445  -5.543 -24.781  1.00 75.12           C  
ATOM   2604  CD  LYS A 340      14.516  -5.895 -25.812  1.00 75.12           C  
ATOM   2605  CE  LYS A 340      13.906  -6.496 -27.062  1.00 75.12           C  
ATOM   2606  NZ  LYS A 340      14.961  -6.918 -28.047  1.00 75.12           N  
ATOM   2607  N   SER A 341      13.578  -5.258 -20.125  1.00 77.00           N  
ATOM   2608  CA  SER A 341      14.203  -4.953 -18.844  1.00 77.00           C  
ATOM   2609  C   SER A 341      15.727  -4.910 -18.969  1.00 77.00           C  
ATOM   2610  CB  SER A 341      13.805  -5.988 -17.781  1.00 77.00           C  
ATOM   2611  O   SER A 341      16.391  -4.219 -18.203  1.00 77.00           O  
ATOM   2612  OG  SER A 341      14.172  -7.293 -18.203  1.00 77.00           O  
ATOM   2613  N   GLU A 342      16.312  -5.559 -19.984  1.00 79.25           N  
ATOM   2614  CA  GLU A 342      17.750  -5.598 -20.172  1.00 79.25           C  
ATOM   2615  C   GLU A 342      18.297  -4.219 -20.547  1.00 79.25           C  
ATOM   2616  CB  GLU A 342      18.125  -6.617 -21.250  1.00 79.25           C  
ATOM   2617  O   GLU A 342      19.516  -3.986 -20.469  1.00 79.25           O  
ATOM   2618  CG  GLU A 342      17.578  -6.281 -22.641  1.00 79.25           C  
ATOM   2619  CD  GLU A 342      17.922  -7.324 -23.688  1.00 79.25           C  
ATOM   2620  OE1 GLU A 342      17.516  -7.156 -24.859  1.00 79.25           O  
ATOM   2621  OE2 GLU A 342      18.594  -8.312 -23.328  1.00 79.25           O  
ATOM   2622  N   ASN A 343      17.422  -3.344 -20.938  1.00 83.12           N  
ATOM   2623  CA  ASN A 343      17.844  -1.989 -21.297  1.00 83.12           C  
ATOM   2624  C   ASN A 343      17.719  -1.042 -20.109  1.00 83.12           C  
ATOM   2625  CB  ASN A 343      17.016  -1.462 -22.469  1.00 83.12           C  
ATOM   2626  O   ASN A 343      18.078   0.131 -20.203  1.00 83.12           O  
ATOM   2627  CG  ASN A 343      17.281  -2.236 -23.750  1.00 83.12           C  
ATOM   2628  ND2 ASN A 343      16.312  -2.205 -24.672  1.00 83.12           N  
ATOM   2629  OD1 ASN A 343      18.328  -2.855 -23.922  1.00 83.12           O  
ATOM   2630  N   HIS A 344      17.172  -1.519 -19.094  1.00 83.19           N  
ATOM   2631  CA  HIS A 344      16.938  -0.747 -17.891  1.00 83.19           C  
ATOM   2632  C   HIS A 344      17.375  -1.519 -16.641  1.00 83.19           C  
ATOM   2633  CB  HIS A 344      15.461  -0.370 -17.766  1.00 83.19           C  
ATOM   2634  O   HIS A 344      16.547  -1.993 -15.875  1.00 83.19           O  
ATOM   2635  CG  HIS A 344      14.906   0.283 -19.000  1.00 83.19           C  
ATOM   2636  CD2 HIS A 344      14.156  -0.215 -20.000  1.00 83.19           C  
ATOM   2637  ND1 HIS A 344      15.109   1.615 -19.281  1.00 83.19           N  
ATOM   2638  CE1 HIS A 344      14.508   1.909 -20.422  1.00 83.19           C  
ATOM   2639  NE2 HIS A 344      13.922   0.816 -20.891  1.00 83.19           N  
ATOM   2640  N   LEU A 345      18.672  -1.619 -16.469  1.00 90.69           N  
ATOM   2641  CA  LEU A 345      19.250  -2.602 -15.555  1.00 90.69           C  
ATOM   2642  C   LEU A 345      19.359  -2.043 -14.141  1.00 90.69           C  
ATOM   2643  CB  LEU A 345      20.641  -3.025 -16.047  1.00 90.69           C  
ATOM   2644  O   LEU A 345      19.188  -2.779 -13.164  1.00 90.69           O  
ATOM   2645  CG  LEU A 345      20.688  -3.758 -17.391  1.00 90.69           C  
ATOM   2646  CD1 LEU A 345      22.125  -3.936 -17.859  1.00 90.69           C  
ATOM   2647  CD2 LEU A 345      19.984  -5.105 -17.297  1.00 90.69           C  
ATOM   2648  N   ILE A 346      19.609  -0.747 -14.078  1.00 92.12           N  
ATOM   2649  CA  ILE A 346      19.906  -0.161 -12.781  1.00 92.12           C  
ATOM   2650  C   ILE A 346      18.766   0.762 -12.352  1.00 92.12           C  
ATOM   2651  CB  ILE A 346      21.234   0.615 -12.805  1.00 92.12           C  
ATOM   2652  O   ILE A 346      18.391   1.673 -13.094  1.00 92.12           O  
ATOM   2653  CG1 ILE A 346      22.359  -0.274 -13.352  1.00 92.12           C  
ATOM   2654  CG2 ILE A 346      21.594   1.136 -11.406  1.00 92.12           C  
ATOM   2655  CD1 ILE A 346      22.641  -1.518 -12.516  1.00 92.12           C  
ATOM   2656  N   PRO A 347      18.156   0.540 -11.125  1.00 92.19           N  
ATOM   2657  CA  PRO A 347      17.062   1.387 -10.656  1.00 92.19           C  
ATOM   2658  C   PRO A 347      17.469   2.846 -10.484  1.00 92.19           C  
ATOM   2659  CB  PRO A 347      16.672   0.760  -9.312  1.00 92.19           C  
ATOM   2660  O   PRO A 347      18.609   3.127 -10.102  1.00 92.19           O  
ATOM   2661  CG  PRO A 347      17.250  -0.622  -9.359  1.00 92.19           C  
ATOM   2662  CD  PRO A 347      18.453  -0.609 -10.250  1.00 92.19           C  
ATOM   2663  N   TRP A 348      16.547   3.760 -10.648  1.00 92.19           N  
ATOM   2664  CA  TRP A 348      16.781   5.199 -10.570  1.00 92.19           C  
ATOM   2665  C   TRP A 348      17.234   5.602  -9.172  1.00 92.19           C  
ATOM   2666  CB  TRP A 348      15.523   5.969 -10.953  1.00 92.19           C  
ATOM   2667  O   TRP A 348      17.828   6.668  -8.984  1.00 92.19           O  
ATOM   2668  CG  TRP A 348      14.383   5.781 -10.000  1.00 92.19           C  
ATOM   2669  CD1 TRP A 348      13.375   4.855 -10.086  1.00 92.19           C  
ATOM   2670  CD2 TRP A 348      14.125   6.547  -8.820  1.00 92.19           C  
ATOM   2671  CE2 TRP A 348      12.945   6.023  -8.234  1.00 92.19           C  
ATOM   2672  CE3 TRP A 348      14.773   7.617  -8.195  1.00 92.19           C  
ATOM   2673  NE1 TRP A 348      12.516   4.996  -9.031  1.00 92.19           N  
ATOM   2674  CH2 TRP A 348      13.062   7.594  -6.465  1.00 92.19           C  
ATOM   2675  CZ2 TRP A 348      12.406   6.543  -7.055  1.00 92.19           C  
ATOM   2676  CZ3 TRP A 348      14.234   8.133  -7.020  1.00 92.19           C  
ATOM   2677  N   SER A 349      16.844   4.770  -8.273  1.00 90.25           N  
ATOM   2678  CA  SER A 349      17.109   5.109  -6.883  1.00 90.25           C  
ATOM   2679  C   SER A 349      18.594   4.965  -6.547  1.00 90.25           C  
ATOM   2680  CB  SER A 349      16.281   4.227  -5.949  1.00 90.25           C  
ATOM   2681  O   SER A 349      19.016   5.316  -5.449  1.00 90.25           O  
ATOM   2682  OG  SER A 349      16.547   2.855  -6.180  1.00 90.25           O  
ATOM   2683  N   LEU A 350      19.391   4.441  -7.426  1.00 90.81           N  
ATOM   2684  CA  LEU A 350      20.828   4.348  -7.230  1.00 90.81           C  
ATOM   2685  C   LEU A 350      21.547   5.453  -7.984  1.00 90.81           C  
ATOM   2686  CB  LEU A 350      21.344   2.979  -7.688  1.00 90.81           C  
ATOM   2687  O   LEU A 350      21.047   5.969  -8.977  1.00 90.81           O  
ATOM   2688  CG  LEU A 350      20.688   1.757  -7.035  1.00 90.81           C  
ATOM   2689  CD1 LEU A 350      21.328   0.474  -7.555  1.00 90.81           C  
ATOM   2690  CD2 LEU A 350      20.797   1.837  -5.516  1.00 90.81           C  
ATOM   2691  N   ASN A 351      22.734   5.895  -7.508  1.00 87.69           N  
ATOM   2692  CA  ASN A 351      23.516   6.992  -8.070  1.00 87.69           C  
ATOM   2693  C   ASN A 351      23.984   6.680  -9.484  1.00 87.69           C  
ATOM   2694  CB  ASN A 351      24.703   7.316  -7.172  1.00 87.69           C  
ATOM   2695  O   ASN A 351      24.969   5.969  -9.672  1.00 87.69           O  
ATOM   2696  CG  ASN A 351      25.484   8.523  -7.652  1.00 87.69           C  
ATOM   2697  ND2 ASN A 351      26.641   8.766  -7.047  1.00 87.69           N  
ATOM   2698  OD1 ASN A 351      25.062   9.234  -8.562  1.00 87.69           O  
ATOM   2699  N   HIS A 352      23.312   7.230 -10.516  1.00 88.25           N  
ATOM   2700  CA  HIS A 352      23.594   6.934 -11.914  1.00 88.25           C  
ATOM   2701  C   HIS A 352      24.828   7.699 -12.398  1.00 88.25           C  
ATOM   2702  CB  HIS A 352      22.391   7.266 -12.797  1.00 88.25           C  
ATOM   2703  O   HIS A 352      25.281   7.500 -13.523  1.00 88.25           O  
ATOM   2704  CG  HIS A 352      21.328   6.219 -12.766  1.00 88.25           C  
ATOM   2705  CD2 HIS A 352      20.516   5.793 -11.758  1.00 88.25           C  
ATOM   2706  ND1 HIS A 352      20.984   5.473 -13.875  1.00 88.25           N  
ATOM   2707  CE1 HIS A 352      20.016   4.633 -13.547  1.00 88.25           C  
ATOM   2708  NE2 HIS A 352      19.719   4.809 -12.273  1.00 88.25           N  
ATOM   2709  N   LYS A 353      25.375   8.523 -11.562  1.00 89.25           N  
ATOM   2710  CA  LYS A 353      26.594   9.242 -11.891  1.00 89.25           C  
ATOM   2711  C   LYS A 353      27.812   8.555 -11.297  1.00 89.25           C  
ATOM   2712  CB  LYS A 353      26.516  10.688 -11.391  1.00 89.25           C  
ATOM   2713  O   LYS A 353      28.938   9.047 -11.422  1.00 89.25           O  
ATOM   2714  CG  LYS A 353      25.422  11.516 -12.055  1.00 89.25           C  
ATOM   2715  CD  LYS A 353      25.406  12.945 -11.531  1.00 89.25           C  
ATOM   2716  CE  LYS A 353      24.312  13.773 -12.195  1.00 89.25           C  
ATOM   2717  NZ  LYS A 353      24.266  15.164 -11.641  1.00 89.25           N  
ATOM   2718  N   ASN A 354      27.609   7.426 -10.719  1.00 91.12           N  
ATOM   2719  CA  ASN A 354      28.688   6.652 -10.117  1.00 91.12           C  
ATOM   2720  C   ASN A 354      29.609   6.059 -11.180  1.00 91.12           C  
ATOM   2721  CB  ASN A 354      28.125   5.543  -9.227  1.00 91.12           C  
ATOM   2722  O   ASN A 354      29.141   5.508 -12.180  1.00 91.12           O  
ATOM   2723  CG  ASN A 354      29.188   4.910  -8.344  1.00 91.12           C  
ATOM   2724  ND2 ASN A 354      28.984   4.969  -7.035  1.00 91.12           N  
ATOM   2725  OD1 ASN A 354      30.188   4.375  -8.836  1.00 91.12           O  
ATOM   2726  N   PRO A 355      30.938   6.180 -11.008  1.00 93.81           N  
ATOM   2727  CA  PRO A 355      31.891   5.676 -11.992  1.00 93.81           C  
ATOM   2728  C   PRO A 355      31.797   4.164 -12.188  1.00 93.81           C  
ATOM   2729  CB  PRO A 355      33.250   6.070 -11.414  1.00 93.81           C  
ATOM   2730  O   PRO A 355      32.250   3.635 -13.195  1.00 93.81           O  
ATOM   2731  CG  PRO A 355      32.969   6.320  -9.961  1.00 93.81           C  
ATOM   2732  CD  PRO A 355      31.547   6.734  -9.805  1.00 93.81           C  
ATOM   2733  N   ASN A 356      31.125   3.420 -11.227  1.00 94.88           N  
ATOM   2734  CA  ASN A 356      31.031   1.965 -11.281  1.00 94.88           C  
ATOM   2735  C   ASN A 356      29.797   1.515 -12.070  1.00 94.88           C  
ATOM   2736  CB  ASN A 356      31.000   1.375  -9.875  1.00 94.88           C  
ATOM   2737  O   ASN A 356      29.500   0.322 -12.125  1.00 94.88           O  
ATOM   2738  CG  ASN A 356      32.344   1.457  -9.172  1.00 94.88           C  
ATOM   2739  ND2 ASN A 356      32.312   1.513  -7.848  1.00 94.88           N  
ATOM   2740  OD1 ASN A 356      33.406   1.470  -9.820  1.00 94.88           O  
ATOM   2741  N   LEU A 357      29.047   2.438 -12.656  1.00 93.44           N  
ATOM   2742  CA  LEU A 357      27.766   2.115 -13.289  1.00 93.44           C  
ATOM   2743  C   LEU A 357      27.953   1.039 -14.359  1.00 93.44           C  
ATOM   2744  CB  LEU A 357      27.156   3.367 -13.914  1.00 93.44           C  
ATOM   2745  O   LEU A 357      27.188   0.070 -14.398  1.00 93.44           O  
ATOM   2746  CG  LEU A 357      25.719   3.230 -14.430  1.00 93.44           C  
ATOM   2747  CD1 LEU A 357      24.766   2.979 -13.266  1.00 93.44           C  
ATOM   2748  CD2 LEU A 357      25.297   4.473 -15.203  1.00 93.44           C  
ATOM   2749  N   THR A 358      28.938   1.171 -15.242  1.00 94.81           N  
ATOM   2750  CA  THR A 358      29.172   0.212 -16.312  1.00 94.81           C  
ATOM   2751  C   THR A 358      29.547  -1.156 -15.750  1.00 94.81           C  
ATOM   2752  CB  THR A 358      30.297   0.694 -17.266  1.00 94.81           C  
ATOM   2753  O   THR A 358      29.094  -2.186 -16.250  1.00 94.81           O  
ATOM   2754  CG2 THR A 358      30.484  -0.279 -18.422  1.00 94.81           C  
ATOM   2755  OG1 THR A 358      29.938   1.980 -17.797  1.00 94.81           O  
ATOM   2756  N   LYS A 359      30.391  -1.154 -14.758  1.00 96.25           N  
ATOM   2757  CA  LYS A 359      30.734  -2.389 -14.070  1.00 96.25           C  
ATOM   2758  C   LYS A 359      29.484  -3.090 -13.531  1.00 96.25           C  
ATOM   2759  CB  LYS A 359      31.719  -2.105 -12.922  1.00 96.25           C  
ATOM   2760  O   LYS A 359      29.344  -4.305 -13.672  1.00 96.25           O  
ATOM   2761  CG  LYS A 359      32.062  -3.326 -12.078  1.00 96.25           C  
ATOM   2762  CD  LYS A 359      32.844  -2.947 -10.844  1.00 96.25           C  
ATOM   2763  CE  LYS A 359      32.906  -4.094  -9.844  1.00 96.25           C  
ATOM   2764  NZ  LYS A 359      33.656  -3.711  -8.609  1.00 96.25           N  
ATOM   2765  N   TRP A 360      28.594  -2.393 -12.891  1.00 95.25           N  
ATOM   2766  CA  TRP A 360      27.359  -2.951 -12.344  1.00 95.25           C  
ATOM   2767  C   TRP A 360      26.500  -3.559 -13.445  1.00 95.25           C  
ATOM   2768  CB  TRP A 360      26.578  -1.877 -11.594  1.00 95.25           C  
ATOM   2769  O   TRP A 360      25.953  -4.648 -13.281  1.00 95.25           O  
ATOM   2770  CG  TRP A 360      27.328  -1.248 -10.461  1.00 95.25           C  
ATOM   2771  CD1 TRP A 360      28.406  -1.764  -9.797  1.00 95.25           C  
ATOM   2772  CD2 TRP A 360      27.047   0.012  -9.844  1.00 95.25           C  
ATOM   2773  CE2 TRP A 360      28.000   0.199  -8.820  1.00 95.25           C  
ATOM   2774  CE3 TRP A 360      26.078   1.004 -10.055  1.00 95.25           C  
ATOM   2775  NE1 TRP A 360      28.812  -0.898  -8.812  1.00 95.25           N  
ATOM   2776  CH2 TRP A 360      27.062   2.293  -8.242  1.00 95.25           C  
ATOM   2777  CZ2 TRP A 360      28.016   1.339  -8.008  1.00 95.25           C  
ATOM   2778  CZ3 TRP A 360      26.094   2.137  -9.250  1.00 95.25           C  
ATOM   2779  N   GLU A 361      26.422  -2.785 -14.570  1.00 94.75           N  
ATOM   2780  CA  GLU A 361      25.625  -3.266 -15.695  1.00 94.75           C  
ATOM   2781  C   GLU A 361      26.172  -4.590 -16.219  1.00 94.75           C  
ATOM   2782  CB  GLU A 361      25.609  -2.223 -16.812  1.00 94.75           C  
ATOM   2783  O   GLU A 361      25.391  -5.496 -16.547  1.00 94.75           O  
ATOM   2784  CG  GLU A 361      24.766  -0.996 -16.500  1.00 94.75           C  
ATOM   2785  CD  GLU A 361      24.828   0.077 -17.578  1.00 94.75           C  
ATOM   2786  OE1 GLU A 361      24.016   1.029 -17.531  1.00 94.75           O  
ATOM   2787  OE2 GLU A 361      25.703  -0.036 -18.453  1.00 94.75           O  
ATOM   2788  N   ASP A 362      27.469  -4.746 -16.266  1.00 95.56           N  
ATOM   2789  CA  ASP A 362      28.094  -5.980 -16.734  1.00 95.56           C  
ATOM   2790  C   ASP A 362      27.797  -7.137 -15.773  1.00 95.56           C  
ATOM   2791  CB  ASP A 362      29.609  -5.793 -16.859  1.00 95.56           C  
ATOM   2792  O   ASP A 362      27.516  -8.250 -16.219  1.00 95.56           O  
ATOM   2793  CG  ASP A 362      30.000  -4.918 -18.047  1.00 95.56           C  
ATOM   2794  OD1 ASP A 362      29.156  -4.727 -18.953  1.00 95.56           O  
ATOM   2795  OD2 ASP A 362      31.141  -4.422 -18.062  1.00 95.56           O  
ATOM   2796  N   ILE A 363      27.859  -6.871 -14.523  1.00 95.62           N  
ATOM   2797  CA  ILE A 363      27.578  -7.879 -13.508  1.00 95.62           C  
ATOM   2798  C   ILE A 363      26.141  -8.383 -13.664  1.00 95.62           C  
ATOM   2799  CB  ILE A 363      27.797  -7.324 -12.086  1.00 95.62           C  
ATOM   2800  O   ILE A 363      25.891  -9.594 -13.648  1.00 95.62           O  
ATOM   2801  CG1 ILE A 363      29.281  -7.109 -11.820  1.00 95.62           C  
ATOM   2802  CG2 ILE A 363      27.172  -8.258 -11.039  1.00 95.62           C  
ATOM   2803  CD1 ILE A 363      29.578  -6.305 -10.562  1.00 95.62           C  
ATOM   2804  N   ILE A 364      25.250  -7.449 -13.922  1.00 95.06           N  
ATOM   2805  CA  ILE A 364      23.828  -7.762 -14.023  1.00 95.06           C  
ATOM   2806  C   ILE A 364      23.562  -8.531 -15.312  1.00 95.06           C  
ATOM   2807  CB  ILE A 364      22.969  -6.484 -13.961  1.00 95.06           C  
ATOM   2808  O   ILE A 364      22.812  -9.516 -15.312  1.00 95.06           O  
ATOM   2809  CG1 ILE A 364      23.094  -5.809 -12.594  1.00 95.06           C  
ATOM   2810  CG2 ILE A 364      21.500  -6.809 -14.273  1.00 95.06           C  
ATOM   2811  CD1 ILE A 364      22.844  -6.738 -11.414  1.00 95.06           C  
ATOM   2812  N   ARG A 365      24.156  -8.117 -16.375  1.00 94.50           N  
ATOM   2813  CA  ARG A 365      23.984  -8.812 -17.641  1.00 94.50           C  
ATOM   2814  C   ARG A 365      24.484 -10.250 -17.547  1.00 94.50           C  
ATOM   2815  CB  ARG A 365      24.734  -8.078 -18.766  1.00 94.50           C  
ATOM   2816  O   ARG A 365      23.828 -11.172 -18.047  1.00 94.50           O  
ATOM   2817  CG  ARG A 365      24.031  -6.809 -19.234  1.00 94.50           C  
ATOM   2818  CD  ARG A 365      24.750  -6.184 -20.422  1.00 94.50           C  
ATOM   2819  NE  ARG A 365      24.250  -4.844 -20.719  1.00 94.50           N  
ATOM   2820  NH1 ARG A 365      22.266  -5.570 -21.641  1.00 94.50           N  
ATOM   2821  NH2 ARG A 365      22.719  -3.328 -21.500  1.00 94.50           N  
ATOM   2822  CZ  ARG A 365      23.078  -4.586 -21.281  1.00 94.50           C  
ATOM   2823  N   GLU A 366      25.594 -10.375 -16.891  1.00 94.19           N  
ATOM   2824  CA  GLU A 366      26.172 -11.703 -16.734  1.00 94.19           C  
ATOM   2825  C   GLU A 366      25.281 -12.586 -15.859  1.00 94.19           C  
ATOM   2826  CB  GLU A 366      27.562 -11.609 -16.125  1.00 94.19           C  
ATOM   2827  O   GLU A 366      25.094 -13.766 -16.156  1.00 94.19           O  
ATOM   2828  CG  GLU A 366      28.234 -12.961 -15.906  1.00 94.19           C  
ATOM   2829  CD  GLU A 366      28.516 -13.703 -17.203  1.00 94.19           C  
ATOM   2830  OE1 GLU A 366      28.719 -14.938 -17.156  1.00 94.19           O  
ATOM   2831  OE2 GLU A 366      28.531 -13.047 -18.266  1.00 94.19           O  
ATOM   2832  N   ARG A 367      24.672 -12.109 -14.977  1.00 93.81           N  
ATOM   2833  CA  ARG A 367      23.906 -12.875 -14.000  1.00 93.81           C  
ATOM   2834  C   ARG A 367      22.531 -13.250 -14.555  1.00 93.81           C  
ATOM   2835  CB  ARG A 367      23.750 -12.094 -12.695  1.00 93.81           C  
ATOM   2836  O   ARG A 367      22.078 -14.375 -14.367  1.00 93.81           O  
ATOM   2837  CG  ARG A 367      22.953 -12.812 -11.633  1.00 93.81           C  
ATOM   2838  CD  ARG A 367      23.719 -13.992 -11.047  1.00 93.81           C  
ATOM   2839  NE  ARG A 367      23.078 -14.508  -9.844  1.00 93.81           N  
ATOM   2840  NH1 ARG A 367      24.484 -16.328  -9.617  1.00 93.81           N  
ATOM   2841  NH2 ARG A 367      22.797 -15.977  -8.102  1.00 93.81           N  
ATOM   2842  CZ  ARG A 367      23.453 -15.602  -9.188  1.00 93.81           C  
ATOM   2843  N   TYR A 368      21.875 -12.305 -15.234  1.00 94.62           N  
ATOM   2844  CA  TYR A 368      20.469 -12.531 -15.531  1.00 94.62           C  
ATOM   2845  C   TYR A 368      20.266 -12.805 -17.016  1.00 94.62           C  
ATOM   2846  CB  TYR A 368      19.625 -11.328 -15.102  1.00 94.62           C  
ATOM   2847  O   TYR A 368      19.250 -13.391 -17.422  1.00 94.62           O  
ATOM   2848  CG  TYR A 368      19.562 -11.125 -13.609  1.00 94.62           C  
ATOM   2849  CD1 TYR A 368      18.812 -11.977 -12.805  1.00 94.62           C  
ATOM   2850  CD2 TYR A 368      20.266 -10.094 -13.000  1.00 94.62           C  
ATOM   2851  CE1 TYR A 368      18.750 -11.797 -11.422  1.00 94.62           C  
ATOM   2852  CE2 TYR A 368      20.219  -9.906 -11.625  1.00 94.62           C  
ATOM   2853  OH  TYR A 368      19.406 -10.578  -9.477  1.00 94.62           O  
ATOM   2854  CZ  TYR A 368      19.469 -10.758 -10.844  1.00 94.62           C  
ATOM   2855  N   TYR A 369      21.203 -12.414 -17.828  1.00 92.88           N  
ATOM   2856  CA  TYR A 369      20.859 -12.375 -19.234  1.00 92.88           C  
ATOM   2857  C   TYR A 369      21.875 -13.180 -20.062  1.00 92.88           C  
ATOM   2858  CB  TYR A 369      20.812 -10.930 -19.750  1.00 92.88           C  
ATOM   2859  O   TYR A 369      22.000 -12.969 -21.266  1.00 92.88           O  
ATOM   2860  CG  TYR A 369      19.734 -10.102 -19.078  1.00 92.88           C  
ATOM   2861  CD1 TYR A 369      18.406 -10.180 -19.500  1.00 92.88           C  
ATOM   2862  CD2 TYR A 369      20.047  -9.234 -18.047  1.00 92.88           C  
ATOM   2863  CE1 TYR A 369      17.422  -9.414 -18.891  1.00 92.88           C  
ATOM   2864  CE2 TYR A 369      19.062  -8.461 -17.422  1.00 92.88           C  
ATOM   2865  OH  TYR A 369      16.781  -7.797 -17.250  1.00 92.88           O  
ATOM   2866  CZ  TYR A 369      17.750  -8.562 -17.859  1.00 92.88           C  
ATOM   2867  N   LYS A 370      22.609 -14.102 -19.422  1.00 90.19           N  
ATOM   2868  CA  LYS A 370      23.562 -14.945 -20.141  1.00 90.19           C  
ATOM   2869  C   LYS A 370      22.859 -15.906 -21.094  1.00 90.19           C  
ATOM   2870  CB  LYS A 370      24.422 -15.727 -19.141  1.00 90.19           C  
ATOM   2871  O   LYS A 370      23.297 -16.109 -22.219  1.00 90.19           O  
ATOM   2872  CG  LYS A 370      25.594 -16.453 -19.781  1.00 90.19           C  
ATOM   2873  CD  LYS A 370      26.438 -17.188 -18.734  1.00 90.19           C  
ATOM   2874  CE  LYS A 370      27.562 -17.969 -19.391  1.00 90.19           C  
ATOM   2875  NZ  LYS A 370      28.391 -18.703 -18.375  1.00 90.19           N  
ATOM   2876  N   ASN A 371      21.766 -16.422 -20.562  1.00 86.00           N  
ATOM   2877  CA  ASN A 371      20.938 -17.328 -21.359  1.00 86.00           C  
ATOM   2878  C   ASN A 371      19.812 -16.562 -22.062  1.00 86.00           C  
ATOM   2879  CB  ASN A 371      20.359 -18.438 -20.500  1.00 86.00           C  
ATOM   2880  O   ASN A 371      18.734 -16.391 -21.500  1.00 86.00           O  
ATOM   2881  CG  ASN A 371      19.641 -19.500 -21.312  1.00 86.00           C  
ATOM   2882  ND2 ASN A 371      19.172 -20.547 -20.641  1.00 86.00           N  
ATOM   2883  OD1 ASN A 371      19.516 -19.375 -22.531  1.00 86.00           O  
ATOM   2884  N   LYS A 372      19.953 -16.281 -23.312  1.00 81.19           N  
ATOM   2885  CA  LYS A 372      19.016 -15.438 -24.062  1.00 81.19           C  
ATOM   2886  C   LYS A 372      17.812 -16.250 -24.547  1.00 81.19           C  
ATOM   2887  CB  LYS A 372      19.719 -14.773 -25.234  1.00 81.19           C  
ATOM   2888  O   LYS A 372      16.828 -15.672 -25.000  1.00 81.19           O  
ATOM   2889  CG  LYS A 372      20.766 -13.750 -24.844  1.00 81.19           C  
ATOM   2890  CD  LYS A 372      21.312 -13.008 -26.047  1.00 81.19           C  
ATOM   2891  CE  LYS A 372      22.344 -11.961 -25.656  1.00 81.19           C  
ATOM   2892  NZ  LYS A 372      22.875 -11.227 -26.844  1.00 81.19           N  
ATOM   2893  N   GLU A 373      17.922 -17.609 -24.391  1.00 81.88           N  
ATOM   2894  CA  GLU A 373      16.859 -18.500 -24.875  1.00 81.88           C  
ATOM   2895  C   GLU A 373      15.719 -18.594 -23.859  1.00 81.88           C  
ATOM   2896  CB  GLU A 373      17.406 -19.891 -25.188  1.00 81.88           C  
ATOM   2897  O   GLU A 373      14.625 -19.062 -24.188  1.00 81.88           O  
ATOM   2898  CG  GLU A 373      18.359 -19.906 -26.375  1.00 81.88           C  
ATOM   2899  CD  GLU A 373      18.797 -21.312 -26.766  1.00 81.88           C  
ATOM   2900  OE1 GLU A 373      19.438 -21.469 -27.828  1.00 81.88           O  
ATOM   2901  OE2 GLU A 373      18.484 -22.250 -26.016  1.00 81.88           O  
ATOM   2902  N   SER A 374      16.000 -18.125 -22.594  1.00 83.88           N  
ATOM   2903  CA  SER A 374      15.039 -18.219 -21.516  1.00 83.88           C  
ATOM   2904  C   SER A 374      14.688 -16.844 -20.953  1.00 83.88           C  
ATOM   2905  CB  SER A 374      15.578 -19.109 -20.391  1.00 83.88           C  
ATOM   2906  O   SER A 374      15.562 -15.992 -20.797  1.00 83.88           O  
ATOM   2907  OG  SER A 374      14.711 -19.094 -19.266  1.00 83.88           O  
ATOM   2908  N   LYS A 375      13.406 -16.625 -20.641  1.00 86.69           N  
ATOM   2909  CA  LYS A 375      12.961 -15.375 -20.047  1.00 86.69           C  
ATOM   2910  C   LYS A 375      13.117 -15.391 -18.531  1.00 86.69           C  
ATOM   2911  CB  LYS A 375      11.508 -15.086 -20.422  1.00 86.69           C  
ATOM   2912  O   LYS A 375      12.805 -14.414 -17.859  1.00 86.69           O  
ATOM   2913  CG  LYS A 375      11.312 -14.688 -21.875  1.00 86.69           C  
ATOM   2914  CD  LYS A 375       9.891 -14.188 -22.141  1.00 86.69           C  
ATOM   2915  CE  LYS A 375       9.719 -13.688 -23.562  1.00 86.69           C  
ATOM   2916  NZ  LYS A 375       8.336 -13.188 -23.812  1.00 86.69           N  
ATOM   2917  N   SER A 376      13.609 -16.516 -18.016  1.00 90.00           N  
ATOM   2918  CA  SER A 376      13.727 -16.672 -16.578  1.00 90.00           C  
ATOM   2919  C   SER A 376      14.609 -15.578 -15.977  1.00 90.00           C  
ATOM   2920  CB  SER A 376      14.289 -18.047 -16.219  1.00 90.00           C  
ATOM   2921  O   SER A 376      14.305 -15.047 -14.898  1.00 90.00           O  
ATOM   2922  OG  SER A 376      15.609 -18.188 -16.703  1.00 90.00           O  
ATOM   2923  N   GLY A 377      15.727 -15.320 -16.750  1.00 92.12           N  
ATOM   2924  CA  GLY A 377      16.609 -14.273 -16.266  1.00 92.12           C  
ATOM   2925  C   GLY A 377      15.930 -12.930 -16.125  1.00 92.12           C  
ATOM   2926  O   GLY A 377      16.156 -12.203 -15.164  1.00 92.12           O  
ATOM   2927  N   GLU A 378      15.047 -12.633 -17.047  1.00 91.31           N  
ATOM   2928  CA  GLU A 378      14.289 -11.383 -17.016  1.00 91.31           C  
ATOM   2929  C   GLU A 378      13.344 -11.336 -15.828  1.00 91.31           C  
ATOM   2930  CB  GLU A 378      13.508 -11.195 -18.328  1.00 91.31           C  
ATOM   2931  O   GLU A 378      13.266 -10.320 -15.125  1.00 91.31           O  
ATOM   2932  CG  GLU A 378      12.852  -9.828 -18.453  1.00 91.31           C  
ATOM   2933  CD  GLU A 378      12.234  -9.586 -19.812  1.00 91.31           C  
ATOM   2934  OE1 GLU A 378      12.086  -8.406 -20.219  1.00 91.31           O  
ATOM   2935  OE2 GLU A 378      11.898 -10.586 -20.500  1.00 91.31           O  
ATOM   2936  N   TYR A 379      12.641 -12.398 -15.516  1.00 93.25           N  
ATOM   2937  CA  TYR A 379      11.727 -12.469 -14.383  1.00 93.25           C  
ATOM   2938  C   TYR A 379      12.484 -12.336 -13.070  1.00 93.25           C  
ATOM   2939  CB  TYR A 379      10.945 -13.789 -14.406  1.00 93.25           C  
ATOM   2940  O   TYR A 379      12.031 -11.633 -12.156  1.00 93.25           O  
ATOM   2941  CG  TYR A 379      10.039 -13.938 -15.602  1.00 93.25           C  
ATOM   2942  CD1 TYR A 379       9.211 -12.891 -16.016  1.00 93.25           C  
ATOM   2943  CD2 TYR A 379      10.016 -15.117 -16.344  1.00 93.25           C  
ATOM   2944  CE1 TYR A 379       8.375 -13.031 -17.109  1.00 93.25           C  
ATOM   2945  CE2 TYR A 379       9.180 -15.266 -17.438  1.00 93.25           C  
ATOM   2946  OH  TYR A 379       7.539 -14.352 -18.906  1.00 93.25           O  
ATOM   2947  CZ  TYR A 379       8.367 -14.211 -17.828  1.00 93.25           C  
ATOM   2948  N   GLN A 380      13.641 -12.984 -13.047  1.00 94.81           N  
ATOM   2949  CA  GLN A 380      14.453 -12.914 -11.836  1.00 94.81           C  
ATOM   2950  C   GLN A 380      14.938 -11.492 -11.578  1.00 94.81           C  
ATOM   2951  CB  GLN A 380      15.641 -13.867 -11.930  1.00 94.81           C  
ATOM   2952  O   GLN A 380      14.883 -11.000 -10.453  1.00 94.81           O  
ATOM   2953  CG  GLN A 380      15.266 -15.344 -11.836  1.00 94.81           C  
ATOM   2954  CD  GLN A 380      16.453 -16.266 -12.031  1.00 94.81           C  
ATOM   2955  NE2 GLN A 380      16.266 -17.531 -11.688  1.00 94.81           N  
ATOM   2956  OE1 GLN A 380      17.516 -15.844 -12.492  1.00 94.81           O  
ATOM   2957  N   HIS A 381      15.445 -10.875 -12.680  1.00 94.75           N  
ATOM   2958  CA  HIS A 381      15.945  -9.508 -12.562  1.00 94.75           C  
ATOM   2959  C   HIS A 381      14.844  -8.562 -12.086  1.00 94.75           C  
ATOM   2960  CB  HIS A 381      16.516  -9.031 -13.898  1.00 94.75           C  
ATOM   2961  O   HIS A 381      15.031  -7.816 -11.125  1.00 94.75           O  
ATOM   2962  CG  HIS A 381      16.969  -7.605 -13.883  1.00 94.75           C  
ATOM   2963  CD2 HIS A 381      17.359  -6.812 -12.852  1.00 94.75           C  
ATOM   2964  ND1 HIS A 381      17.062  -6.836 -15.023  1.00 94.75           N  
ATOM   2965  CE1 HIS A 381      17.484  -5.629 -14.695  1.00 94.75           C  
ATOM   2966  NE2 HIS A 381      17.672  -5.586 -13.391  1.00 94.75           N  
ATOM   2967  N   VAL A 382      13.711  -8.656 -12.672  1.00 93.81           N  
ATOM   2968  CA  VAL A 382      12.594  -7.789 -12.320  1.00 93.81           C  
ATOM   2969  C   VAL A 382      12.125  -8.102 -10.898  1.00 93.81           C  
ATOM   2970  CB  VAL A 382      11.422  -7.938 -13.312  1.00 93.81           C  
ATOM   2971  O   VAL A 382      11.852  -7.191 -10.109  1.00 93.81           O  
ATOM   2972  CG1 VAL A 382      10.164  -7.250 -12.773  1.00 93.81           C  
ATOM   2973  CG2 VAL A 382      11.805  -7.371 -14.680  1.00 93.81           C  
ATOM   2974  N   GLY A 383      11.977  -9.297 -10.555  1.00 96.06           N  
ATOM   2975  CA  GLY A 383      11.609  -9.672  -9.203  1.00 96.06           C  
ATOM   2976  C   GLY A 383      12.570  -9.133  -8.156  1.00 96.06           C  
ATOM   2977  O   GLY A 383      12.133  -8.578  -7.141  1.00 96.06           O  
ATOM   2978  N   ASP A 384      13.875  -9.234  -8.445  1.00 96.38           N  
ATOM   2979  CA  ASP A 384      14.891  -8.844  -7.477  1.00 96.38           C  
ATOM   2980  C   ASP A 384      14.898  -7.328  -7.277  1.00 96.38           C  
ATOM   2981  CB  ASP A 384      16.266  -9.312  -7.930  1.00 96.38           C  
ATOM   2982  O   ASP A 384      14.867  -6.844  -6.145  1.00 96.38           O  
ATOM   2983  CG  ASP A 384      16.438 -10.828  -7.855  1.00 96.38           C  
ATOM   2984  OD1 ASP A 384      15.531 -11.508  -7.332  1.00 96.38           O  
ATOM   2985  OD2 ASP A 384      17.469 -11.336  -8.328  1.00 96.38           O  
ATOM   2986  N   THR A 385      14.828  -6.625  -8.391  1.00 93.00           N  
ATOM   2987  CA  THR A 385      15.023  -5.184  -8.312  1.00 93.00           C  
ATOM   2988  C   THR A 385      13.719  -4.477  -7.953  1.00 93.00           C  
ATOM   2989  CB  THR A 385      15.562  -4.625  -9.648  1.00 93.00           C  
ATOM   2990  O   THR A 385      13.734  -3.447  -7.273  1.00 93.00           O  
ATOM   2991  CG2 THR A 385      16.984  -5.113  -9.914  1.00 93.00           C  
ATOM   2992  OG1 THR A 385      14.711  -5.051 -10.719  1.00 93.00           O  
ATOM   2993  N   SER A 386      12.641  -5.082  -8.297  1.00 93.81           N  
ATOM   2994  CA  SER A 386      11.375  -4.383  -8.094  1.00 93.81           C  
ATOM   2995  C   SER A 386      10.742  -4.750  -6.758  1.00 93.81           C  
ATOM   2996  CB  SER A 386      10.398  -4.699  -9.234  1.00 93.81           C  
ATOM   2997  O   SER A 386       9.906  -4.016  -6.234  1.00 93.81           O  
ATOM   2998  OG  SER A 386      10.875  -4.176 -10.461  1.00 93.81           O  
ATOM   2999  N   PHE A 387      11.188  -5.906  -6.125  1.00 97.44           N  
ATOM   3000  CA  PHE A 387      10.438  -6.332  -4.949  1.00 97.44           C  
ATOM   3001  C   PHE A 387      11.375  -6.848  -3.865  1.00 97.44           C  
ATOM   3002  CB  PHE A 387       9.414  -7.414  -5.324  1.00 97.44           C  
ATOM   3003  O   PHE A 387      11.461  -6.266  -2.783  1.00 97.44           O  
ATOM   3004  CG  PHE A 387       8.359  -6.945  -6.285  1.00 97.44           C  
ATOM   3005  CD1 PHE A 387       7.234  -6.266  -5.828  1.00 97.44           C  
ATOM   3006  CD2 PHE A 387       8.484  -7.184  -7.648  1.00 97.44           C  
ATOM   3007  CE1 PHE A 387       6.254  -5.832  -6.715  1.00 97.44           C  
ATOM   3008  CE2 PHE A 387       7.512  -6.754  -8.539  1.00 97.44           C  
ATOM   3009  CZ  PHE A 387       6.395  -6.078  -8.070  1.00 97.44           C  
ATOM   3010  N   TYR A 388      12.156  -7.859  -4.137  1.00 98.38           N  
ATOM   3011  CA  TYR A 388      12.859  -8.641  -3.131  1.00 98.38           C  
ATOM   3012  C   TYR A 388      13.891  -7.785  -2.396  1.00 98.38           C  
ATOM   3013  CB  TYR A 388      13.555  -9.844  -3.775  1.00 98.38           C  
ATOM   3014  O   TYR A 388      13.898  -7.742  -1.164  1.00 98.38           O  
ATOM   3015  CG  TYR A 388      12.617 -10.742  -4.547  1.00 98.38           C  
ATOM   3016  CD1 TYR A 388      11.344 -11.023  -4.070  1.00 98.38           C  
ATOM   3017  CD2 TYR A 388      13.008 -11.312  -5.754  1.00 98.38           C  
ATOM   3018  CE1 TYR A 388      10.477 -11.852  -4.777  1.00 98.38           C  
ATOM   3019  CE2 TYR A 388      12.156 -12.141  -6.469  1.00 98.38           C  
ATOM   3020  OH  TYR A 388      10.039 -13.227  -6.676  1.00 98.38           O  
ATOM   3021  CZ  TYR A 388      10.891 -12.406  -5.973  1.00 98.38           C  
ATOM   3022  N   VAL A 389      14.734  -7.055  -3.148  1.00 97.38           N  
ATOM   3023  CA  VAL A 389      15.844  -6.324  -2.549  1.00 97.38           C  
ATOM   3024  C   VAL A 389      15.305  -5.238  -1.617  1.00 97.38           C  
ATOM   3025  CB  VAL A 389      16.766  -5.695  -3.625  1.00 97.38           C  
ATOM   3026  O   VAL A 389      15.766  -5.105  -0.481  1.00 97.38           O  
ATOM   3027  CG1 VAL A 389      17.734  -4.703  -2.992  1.00 97.38           C  
ATOM   3028  CG2 VAL A 389      17.516  -6.781  -4.383  1.00 97.38           C  
ATOM   3029  N   GLY A 390      14.328  -4.461  -2.076  1.00 97.19           N  
ATOM   3030  CA  GLY A 390      13.734  -3.432  -1.241  1.00 97.19           C  
ATOM   3031  C   GLY A 390      13.109  -3.979   0.027  1.00 97.19           C  
ATOM   3032  O   GLY A 390      13.250  -3.391   1.101  1.00 97.19           O  
ATOM   3033  N   ILE A 391      12.445  -5.113  -0.061  1.00 98.69           N  
ATOM   3034  CA  ILE A 391      11.789  -5.738   1.080  1.00 98.69           C  
ATOM   3035  C   ILE A 391      12.836  -6.215   2.084  1.00 98.69           C  
ATOM   3036  CB  ILE A 391      10.898  -6.918   0.638  1.00 98.69           C  
ATOM   3037  O   ILE A 391      12.727  -5.938   3.281  1.00 98.69           O  
ATOM   3038  CG1 ILE A 391       9.672  -6.402  -0.125  1.00 98.69           C  
ATOM   3039  CG2 ILE A 391      10.477  -7.758   1.848  1.00 98.69           C  
ATOM   3040  CD1 ILE A 391       8.906  -7.484  -0.877  1.00 98.69           C  
ATOM   3041  N   ILE A 392      13.867  -6.883   1.604  1.00 98.38           N  
ATOM   3042  CA  ILE A 392      14.922  -7.387   2.477  1.00 98.38           C  
ATOM   3043  C   ILE A 392      15.648  -6.223   3.139  1.00 98.38           C  
ATOM   3044  CB  ILE A 392      15.922  -8.273   1.699  1.00 98.38           C  
ATOM   3045  O   ILE A 392      15.898  -6.238   4.348  1.00 98.38           O  
ATOM   3046  CG1 ILE A 392      15.234  -9.547   1.200  1.00 98.38           C  
ATOM   3047  CG2 ILE A 392      17.141  -8.609   2.572  1.00 98.38           C  
ATOM   3048  CD1 ILE A 392      14.641 -10.406   2.309  1.00 98.38           C  
ATOM   3049  N   ASP A 393      15.922  -5.160   2.420  1.00 97.31           N  
ATOM   3050  CA  ASP A 393      16.609  -4.000   2.982  1.00 97.31           C  
ATOM   3051  C   ASP A 393      15.734  -3.295   4.016  1.00 97.31           C  
ATOM   3052  CB  ASP A 393      17.000  -3.021   1.875  1.00 97.31           C  
ATOM   3053  O   ASP A 393      16.234  -2.805   5.031  1.00 97.31           O  
ATOM   3054  CG  ASP A 393      18.250  -3.461   1.112  1.00 97.31           C  
ATOM   3055  OD1 ASP A 393      18.891  -4.449   1.517  1.00 97.31           O  
ATOM   3056  OD2 ASP A 393      18.578  -2.809   0.099  1.00 97.31           O  
ATOM   3057  N   SER A 394      14.469  -3.219   3.719  1.00 98.31           N  
ATOM   3058  CA  SER A 394      13.555  -2.623   4.688  1.00 98.31           C  
ATOM   3059  C   SER A 394      13.562  -3.389   6.004  1.00 98.31           C  
ATOM   3060  CB  SER A 394      12.133  -2.582   4.125  1.00 98.31           C  
ATOM   3061  O   SER A 394      13.562  -2.785   7.078  1.00 98.31           O  
ATOM   3062  OG  SER A 394      12.047  -1.688   3.029  1.00 98.31           O  
ATOM   3063  N   ILE A 395      13.594  -4.695   5.938  1.00 98.62           N  
ATOM   3064  CA  ILE A 395      13.641  -5.547   7.121  1.00 98.62           C  
ATOM   3065  C   ILE A 395      14.930  -5.285   7.895  1.00 98.62           C  
ATOM   3066  CB  ILE A 395      13.523  -7.039   6.750  1.00 98.62           C  
ATOM   3067  O   ILE A 395      14.898  -5.059   9.109  1.00 98.62           O  
ATOM   3068  CG1 ILE A 395      12.102  -7.375   6.297  1.00 98.62           C  
ATOM   3069  CG2 ILE A 395      13.953  -7.926   7.926  1.00 98.62           C  
ATOM   3070  CD1 ILE A 395      11.969  -8.727   5.613  1.00 98.62           C  
ATOM   3071  N   LYS A 396      15.992  -5.262   7.242  1.00 97.62           N  
ATOM   3072  CA  LYS A 396      17.281  -5.070   7.891  1.00 97.62           C  
ATOM   3073  C   LYS A 396      17.359  -3.713   8.586  1.00 97.62           C  
ATOM   3074  CB  LYS A 396      18.422  -5.191   6.871  1.00 97.62           C  
ATOM   3075  O   LYS A 396      17.828  -3.617   9.727  1.00 97.62           O  
ATOM   3076  CG  LYS A 396      18.641  -6.605   6.363  1.00 97.62           C  
ATOM   3077  CD  LYS A 396      19.828  -6.672   5.395  1.00 97.62           C  
ATOM   3078  CE  LYS A 396      20.188  -8.109   5.047  1.00 97.62           C  
ATOM   3079  NZ  LYS A 396      21.484  -8.195   4.320  1.00 97.62           N  
ATOM   3080  N   LEU A 397      16.891  -2.719   7.918  1.00 97.44           N  
ATOM   3081  CA  LEU A 397      16.922  -1.379   8.492  1.00 97.44           C  
ATOM   3082  C   LEU A 397      15.992  -1.289   9.703  1.00 97.44           C  
ATOM   3083  CB  LEU A 397      16.500  -0.339   7.445  1.00 97.44           C  
ATOM   3084  O   LEU A 397      16.359  -0.731  10.734  1.00 97.44           O  
ATOM   3085  CG  LEU A 397      17.516  -0.081   6.320  1.00 97.44           C  
ATOM   3086  CD1 LEU A 397      16.875   0.761   5.219  1.00 97.44           C  
ATOM   3087  CD2 LEU A 397      18.766   0.604   6.863  1.00 97.44           C  
ATOM   3088  N   ALA A 398      14.781  -1.854   9.570  1.00 98.00           N  
ATOM   3089  CA  ALA A 398      13.820  -1.813  10.664  1.00 98.00           C  
ATOM   3090  C   ALA A 398      14.344  -2.553  11.891  1.00 98.00           C  
ATOM   3091  CB  ALA A 398      12.484  -2.412  10.219  1.00 98.00           C  
ATOM   3092  O   ALA A 398      14.141  -2.113  13.023  1.00 98.00           O  
ATOM   3093  N   LEU A 399      15.078  -3.656  11.742  1.00 98.19           N  
ATOM   3094  CA  LEU A 399      15.531  -4.523  12.820  1.00 98.19           C  
ATOM   3095  C   LEU A 399      16.594  -3.830  13.672  1.00 98.19           C  
ATOM   3096  CB  LEU A 399      16.094  -5.836  12.266  1.00 98.19           C  
ATOM   3097  O   LEU A 399      16.875  -4.254  14.797  1.00 98.19           O  
ATOM   3098  CG  LEU A 399      15.055  -6.879  11.828  1.00 98.19           C  
ATOM   3099  CD1 LEU A 399      15.750  -8.055  11.156  1.00 98.19           C  
ATOM   3100  CD2 LEU A 399      14.234  -7.348  13.023  1.00 98.19           C  
ATOM   3101  N   LYS A 400      17.141  -2.742  13.172  1.00 97.31           N  
ATOM   3102  CA  LYS A 400      18.125  -2.014  13.953  1.00 97.31           C  
ATOM   3103  C   LYS A 400      17.516  -1.491  15.258  1.00 97.31           C  
ATOM   3104  CB  LYS A 400      18.703  -0.854  13.148  1.00 97.31           C  
ATOM   3105  O   LYS A 400      18.188  -1.478  16.297  1.00 97.31           O  
ATOM   3106  CG  LYS A 400      19.609  -1.291  12.000  1.00 97.31           C  
ATOM   3107  CD  LYS A 400      20.219  -0.094  11.281  1.00 97.31           C  
ATOM   3108  CE  LYS A 400      21.078  -0.528  10.109  1.00 97.31           C  
ATOM   3109  NZ  LYS A 400      21.734   0.638   9.438  1.00 97.31           N  
ATOM   3110  N   HIS A 401      16.203  -1.083  15.094  1.00 97.75           N  
ATOM   3111  CA  HIS A 401      15.609  -0.479  16.281  1.00 97.75           C  
ATOM   3112  C   HIS A 401      14.188  -0.973  16.500  1.00 97.75           C  
ATOM   3113  CB  HIS A 401      15.633   1.047  16.172  1.00 97.75           C  
ATOM   3114  O   HIS A 401      13.367  -0.275  17.094  1.00 97.75           O  
ATOM   3115  CG  HIS A 401      17.000   1.636  16.219  1.00 97.75           C  
ATOM   3116  CD2 HIS A 401      17.766   2.191  15.242  1.00 97.75           C  
ATOM   3117  ND1 HIS A 401      17.750   1.693  17.375  1.00 97.75           N  
ATOM   3118  CE1 HIS A 401      18.922   2.260  17.109  1.00 97.75           C  
ATOM   3119  NE2 HIS A 401      18.953   2.572  15.820  1.00 97.75           N  
ATOM   3120  N   ALA A 402      13.820  -2.105  15.875  1.00 97.62           N  
ATOM   3121  CA  ALA A 402      12.461  -2.625  16.047  1.00 97.62           C  
ATOM   3122  C   ALA A 402      12.211  -3.029  17.500  1.00 97.62           C  
ATOM   3123  CB  ALA A 402      12.227  -3.812  15.117  1.00 97.62           C  
ATOM   3124  O   ALA A 402      13.062  -3.668  18.125  1.00 97.62           O  
ATOM   3125  N   LYS A 403      11.102  -2.582  18.031  1.00 97.62           N  
ATOM   3126  CA  LYS A 403      10.703  -2.943  19.375  1.00 97.62           C  
ATOM   3127  C   LYS A 403       9.664  -4.062  19.375  1.00 97.62           C  
ATOM   3128  CB  LYS A 403      10.156  -1.725  20.125  1.00 97.62           C  
ATOM   3129  O   LYS A 403       9.359  -4.637  20.422  1.00 97.62           O  
ATOM   3130  CG  LYS A 403      11.164  -0.599  20.297  1.00 97.62           C  
ATOM   3131  CD  LYS A 403      10.547   0.598  21.016  1.00 97.62           C  
ATOM   3132  CE  LYS A 403      11.547   1.733  21.172  1.00 97.62           C  
ATOM   3133  NZ  LYS A 403      10.938   2.926  21.828  1.00 97.62           N  
ATOM   3134  N   ASN A 404       9.109  -4.305  18.203  1.00 98.31           N  
ATOM   3135  CA  ASN A 404       8.141  -5.375  18.016  1.00 98.31           C  
ATOM   3136  C   ASN A 404       8.609  -6.371  16.953  1.00 98.31           C  
ATOM   3137  CB  ASN A 404       6.773  -4.805  17.625  1.00 98.31           C  
ATOM   3138  O   ASN A 404       9.500  -6.062  16.156  1.00 98.31           O  
ATOM   3139  CG  ASN A 404       6.152  -3.990  18.750  1.00 98.31           C  
ATOM   3140  ND2 ASN A 404       6.168  -2.670  18.609  1.00 98.31           N  
ATOM   3141  OD1 ASN A 404       5.660  -4.543  19.734  1.00 98.31           O  
ATOM   3142  N   PRO A 405       7.969  -7.594  16.969  1.00 98.56           N  
ATOM   3143  CA  PRO A 405       8.422  -8.648  16.047  1.00 98.56           C  
ATOM   3144  C   PRO A 405       8.211  -8.281  14.578  1.00 98.56           C  
ATOM   3145  CB  PRO A 405       7.551  -9.844  16.438  1.00 98.56           C  
ATOM   3146  O   PRO A 405       7.191  -7.688  14.227  1.00 98.56           O  
ATOM   3147  CG  PRO A 405       7.141  -9.578  17.844  1.00 98.56           C  
ATOM   3148  CD  PRO A 405       7.031  -8.094  18.047  1.00 98.56           C  
ATOM   3149  N   VAL A 406       9.234  -8.617  13.812  1.00 98.81           N  
ATOM   3150  CA  VAL A 406       9.203  -8.523  12.359  1.00 98.81           C  
ATOM   3151  C   VAL A 406       9.234  -9.922  11.750  1.00 98.81           C  
ATOM   3152  CB  VAL A 406      10.375  -7.680  11.812  1.00 98.81           C  
ATOM   3153  O   VAL A 406      10.078 -10.742  12.102  1.00 98.81           O  
ATOM   3154  CG1 VAL A 406      10.312  -7.578  10.297  1.00 98.81           C  
ATOM   3155  CG2 VAL A 406      10.375  -6.289  12.453  1.00 98.81           C  
ATOM   3156  N   TYR A 407       8.250 -10.188  10.844  1.00 98.88           N  
ATOM   3157  CA  TYR A 407       8.117 -11.484  10.195  1.00 98.88           C  
ATOM   3158  C   TYR A 407       8.273 -11.367   8.688  1.00 98.88           C  
ATOM   3159  CB  TYR A 407       6.758 -12.117  10.531  1.00 98.88           C  
ATOM   3160  O   TYR A 407       8.000 -10.312   8.109  1.00 98.88           O  
ATOM   3161  CG  TYR A 407       6.504 -12.273  12.008  1.00 98.88           C  
ATOM   3162  CD1 TYR A 407       6.879 -13.430  12.680  1.00 98.88           C  
ATOM   3163  CD2 TYR A 407       5.891 -11.258  12.734  1.00 98.88           C  
ATOM   3164  CE1 TYR A 407       6.645 -13.578  14.039  1.00 98.88           C  
ATOM   3165  CE2 TYR A 407       5.656 -11.398  14.102  1.00 98.88           C  
ATOM   3166  OH  TYR A 407       5.801 -12.703  16.094  1.00 98.88           O  
ATOM   3167  CZ  TYR A 407       6.035 -12.555  14.742  1.00 98.88           C  
ATOM   3168  N   LEU A 408       8.711 -12.414   8.109  1.00 98.88           N  
ATOM   3169  CA  LEU A 408       8.805 -12.492   6.656  1.00 98.88           C  
ATOM   3170  C   LEU A 408       8.180 -13.781   6.141  1.00 98.88           C  
ATOM   3171  CB  LEU A 408      10.266 -12.406   6.207  1.00 98.88           C  
ATOM   3172  O   LEU A 408       8.352 -14.844   6.738  1.00 98.88           O  
ATOM   3173  CG  LEU A 408      10.523 -12.539   4.707  1.00 98.88           C  
ATOM   3174  CD1 LEU A 408       9.914 -11.352   3.957  1.00 98.88           C  
ATOM   3175  CD2 LEU A 408      12.016 -12.641   4.430  1.00 98.88           C  
ATOM   3176  N   TYR A 409       7.406 -13.688   5.016  1.00 98.81           N  
ATOM   3177  CA  TYR A 409       6.926 -14.891   4.352  1.00 98.81           C  
ATOM   3178  C   TYR A 409       7.250 -14.859   2.863  1.00 98.81           C  
ATOM   3179  CB  TYR A 409       5.418 -15.055   4.555  1.00 98.81           C  
ATOM   3180  O   TYR A 409       7.453 -13.789   2.287  1.00 98.81           O  
ATOM   3181  CG  TYR A 409       4.586 -14.148   3.678  1.00 98.81           C  
ATOM   3182  CD1 TYR A 409       4.180 -12.891   4.129  1.00 98.81           C  
ATOM   3183  CD2 TYR A 409       4.203 -14.547   2.402  1.00 98.81           C  
ATOM   3184  CE1 TYR A 409       3.414 -12.055   3.326  1.00 98.81           C  
ATOM   3185  CE2 TYR A 409       3.438 -13.719   1.591  1.00 98.81           C  
ATOM   3186  OH  TYR A 409       2.287 -11.648   1.262  1.00 98.81           O  
ATOM   3187  CZ  TYR A 409       3.047 -12.477   2.061  1.00 98.81           C  
ATOM   3188  N   GLN A 410       7.379 -16.000   2.289  1.00 98.69           N  
ATOM   3189  CA  GLN A 410       7.309 -16.250   0.852  1.00 98.69           C  
ATOM   3190  C   GLN A 410       6.066 -17.062   0.493  1.00 98.69           C  
ATOM   3191  CB  GLN A 410       8.570 -16.969   0.367  1.00 98.69           C  
ATOM   3192  O   GLN A 410       5.852 -18.141   1.037  1.00 98.69           O  
ATOM   3193  CG  GLN A 410       8.586 -17.234  -1.133  1.00 98.69           C  
ATOM   3194  CD  GLN A 410       9.859 -17.922  -1.593  1.00 98.69           C  
ATOM   3195  NE2 GLN A 410       9.750 -19.188  -1.981  1.00 98.69           N  
ATOM   3196  OE1 GLN A 410      10.938 -17.312  -1.601  1.00 98.69           O  
ATOM   3197  N   PHE A 411       5.254 -16.484  -0.358  1.00 98.62           N  
ATOM   3198  CA  PHE A 411       4.078 -17.219  -0.819  1.00 98.62           C  
ATOM   3199  C   PHE A 411       4.434 -18.141  -1.979  1.00 98.62           C  
ATOM   3200  CB  PHE A 411       2.975 -16.250  -1.243  1.00 98.62           C  
ATOM   3201  O   PHE A 411       4.766 -17.672  -3.070  1.00 98.62           O  
ATOM   3202  CG  PHE A 411       1.630 -16.891  -1.427  1.00 98.62           C  
ATOM   3203  CD1 PHE A 411       1.204 -17.297  -2.686  1.00 98.62           C  
ATOM   3204  CD2 PHE A 411       0.791 -17.094  -0.339  1.00 98.62           C  
ATOM   3205  CE1 PHE A 411      -0.041 -17.906  -2.857  1.00 98.62           C  
ATOM   3206  CE2 PHE A 411      -0.454 -17.703  -0.504  1.00 98.62           C  
ATOM   3207  CZ  PHE A 411      -0.868 -18.094  -1.765  1.00 98.62           C  
ATOM   3208  N   SER A 412       4.168 -19.453  -1.803  1.00 98.12           N  
ATOM   3209  CA  SER A 412       4.676 -20.406  -2.785  1.00 98.12           C  
ATOM   3210  C   SER A 412       3.631 -21.469  -3.115  1.00 98.12           C  
ATOM   3211  CB  SER A 412       5.949 -21.078  -2.275  1.00 98.12           C  
ATOM   3212  O   SER A 412       3.969 -22.547  -3.598  1.00 98.12           O  
ATOM   3213  OG  SER A 412       6.988 -20.125  -2.115  1.00 98.12           O  
ATOM   3214  N   TYR A 413       2.379 -21.234  -2.773  1.00 96.19           N  
ATOM   3215  CA  TYR A 413       1.322 -22.156  -3.178  1.00 96.19           C  
ATOM   3216  C   TYR A 413       1.204 -22.219  -4.695  1.00 96.19           C  
ATOM   3217  CB  TYR A 413      -0.018 -21.734  -2.566  1.00 96.19           C  
ATOM   3218  O   TYR A 413       0.946 -21.203  -5.344  1.00 96.19           O  
ATOM   3219  CG  TYR A 413      -0.207 -22.203  -1.143  1.00 96.19           C  
ATOM   3220  CD1 TYR A 413      -0.540 -23.531  -0.859  1.00 96.19           C  
ATOM   3221  CD2 TYR A 413      -0.054 -21.312  -0.079  1.00 96.19           C  
ATOM   3222  CE1 TYR A 413      -0.716 -23.953   0.452  1.00 96.19           C  
ATOM   3223  CE2 TYR A 413      -0.228 -21.734   1.235  1.00 96.19           C  
ATOM   3224  OH  TYR A 413      -0.732 -23.484   2.789  1.00 96.19           O  
ATOM   3225  CZ  TYR A 413      -0.558 -23.062   1.490  1.00 96.19           C  
ATOM   3226  N   GLU A 414       1.368 -23.422  -5.230  1.00 93.69           N  
ATOM   3227  CA  GLU A 414       1.196 -23.641  -6.664  1.00 93.69           C  
ATOM   3228  C   GLU A 414      -0.076 -24.422  -6.957  1.00 93.69           C  
ATOM   3229  CB  GLU A 414       2.410 -24.359  -7.250  1.00 93.69           C  
ATOM   3230  O   GLU A 414      -0.044 -25.406  -7.691  1.00 93.69           O  
ATOM   3231  CG  GLU A 414       3.689 -23.531  -7.227  1.00 93.69           C  
ATOM   3232  CD  GLU A 414       4.367 -23.438  -8.586  1.00 93.69           C  
ATOM   3233  OE1 GLU A 414       5.598 -23.234  -8.633  1.00 93.69           O  
ATOM   3234  OE2 GLU A 414       3.654 -23.562  -9.609  1.00 93.69           O  
ATOM   3235  N   THR A 415      -1.157 -23.906  -6.441  1.00 93.06           N  
ATOM   3236  CA  THR A 415      -2.459 -24.531  -6.625  1.00 93.06           C  
ATOM   3237  C   THR A 415      -2.934 -24.375  -8.070  1.00 93.06           C  
ATOM   3238  CB  THR A 415      -3.510 -23.938  -5.672  1.00 93.06           C  
ATOM   3239  O   THR A 415      -2.287 -23.703  -8.875  1.00 93.06           O  
ATOM   3240  CG2 THR A 415      -3.057 -24.047  -4.219  1.00 93.06           C  
ATOM   3241  OG1 THR A 415      -3.715 -22.562  -6.000  1.00 93.06           O  
ATOM   3242  N   GLU A 416      -4.090 -25.047  -8.422  1.00 91.00           N  
ATOM   3243  CA  GLU A 416      -4.699 -24.938  -9.742  1.00 91.00           C  
ATOM   3244  C   GLU A 416      -5.016 -23.484 -10.086  1.00 91.00           C  
ATOM   3245  CB  GLU A 416      -5.969 -25.781  -9.820  1.00 91.00           C  
ATOM   3246  O   GLU A 416      -4.855 -23.062 -11.227  1.00 91.00           O  
ATOM   3247  CG  GLU A 416      -6.508 -25.953 -11.234  1.00 91.00           C  
ATOM   3248  CD  GLU A 416      -5.562 -26.719 -12.148  1.00 91.00           C  
ATOM   3249  OE1 GLU A 416      -5.625 -26.531 -13.383  1.00 91.00           O  
ATOM   3250  OE2 GLU A 416      -4.758 -27.531 -11.617  1.00 91.00           O  
ATOM   3251  N   ASN A 417      -5.414 -22.750  -9.117  1.00 89.75           N  
ATOM   3252  CA  ASN A 417      -5.695 -21.328  -9.312  1.00 89.75           C  
ATOM   3253  C   ASN A 417      -4.453 -20.562  -9.758  1.00 89.75           C  
ATOM   3254  CB  ASN A 417      -6.254 -20.719  -8.023  1.00 89.75           C  
ATOM   3255  O   ASN A 417      -4.523 -19.734 -10.672  1.00 89.75           O  
ATOM   3256  CG  ASN A 417      -6.746 -19.297  -8.219  1.00 89.75           C  
ATOM   3257  ND2 ASN A 417      -7.578 -18.828  -7.297  1.00 89.75           N  
ATOM   3258  OD1 ASN A 417      -6.383 -18.625  -9.188  1.00 89.75           O  
ATOM   3259  N   VAL A 418      -3.320 -20.812  -9.172  1.00 92.50           N  
ATOM   3260  CA  VAL A 418      -2.068 -20.141  -9.516  1.00 92.50           C  
ATOM   3261  C   VAL A 418      -1.612 -20.578 -10.906  1.00 92.50           C  
ATOM   3262  CB  VAL A 418      -0.965 -20.438  -8.469  1.00 92.50           C  
ATOM   3263  O   VAL A 418      -1.152 -19.766 -11.703  1.00 92.50           O  
ATOM   3264  CG1 VAL A 418       0.396 -19.969  -8.977  1.00 92.50           C  
ATOM   3265  CG2 VAL A 418      -1.301 -19.781  -7.137  1.00 92.50           C  
ATOM   3266  N   LYS A 419      -1.776 -21.859 -11.219  1.00 92.00           N  
ATOM   3267  CA  LYS A 419      -1.421 -22.359 -12.539  1.00 92.00           C  
ATOM   3268  C   LYS A 419      -2.275 -21.719 -13.625  1.00 92.00           C  
ATOM   3269  CB  LYS A 419      -1.574 -23.891 -12.586  1.00 92.00           C  
ATOM   3270  O   LYS A 419      -1.768 -21.359 -14.688  1.00 92.00           O  
ATOM   3271  CG  LYS A 419      -0.575 -24.641 -11.711  1.00 92.00           C  
ATOM   3272  CD  LYS A 419      -0.828 -26.141 -11.742  1.00 92.00           C  
ATOM   3273  CE  LYS A 419       0.100 -26.875 -10.789  1.00 92.00           C  
ATOM   3274  NZ  LYS A 419      -0.213 -28.344 -10.734  1.00 92.00           N  
ATOM   3275  N   ASN A 420      -3.508 -21.531 -13.336  1.00 90.00           N  
ATOM   3276  CA  ASN A 420      -4.414 -20.891 -14.281  1.00 90.00           C  
ATOM   3277  C   ASN A 420      -4.059 -19.422 -14.484  1.00 90.00           C  
ATOM   3278  CB  ASN A 420      -5.863 -21.031 -13.812  1.00 90.00           C  
ATOM   3279  O   ASN A 420      -4.141 -18.906 -15.602  1.00 90.00           O  
ATOM   3280  CG  ASN A 420      -6.410 -22.438 -14.008  1.00 90.00           C  
ATOM   3281  ND2 ASN A 420      -7.398 -22.797 -13.203  1.00 90.00           N  
ATOM   3282  OD1 ASN A 420      -5.949 -23.172 -14.883  1.00 90.00           O  
ATOM   3283  N   LEU A 421      -3.750 -18.781 -13.391  1.00 90.31           N  
ATOM   3284  CA  LEU A 421      -3.314 -17.391 -13.484  1.00 90.31           C  
ATOM   3285  C   LEU A 421      -2.090 -17.266 -14.383  1.00 90.31           C  
ATOM   3286  CB  LEU A 421      -2.998 -16.828 -12.094  1.00 90.31           C  
ATOM   3287  O   LEU A 421      -2.033 -16.375 -15.242  1.00 90.31           O  
ATOM   3288  CG  LEU A 421      -2.422 -15.422 -12.039  1.00 90.31           C  
ATOM   3289  CD1 LEU A 421      -3.379 -14.430 -12.703  1.00 90.31           C  
ATOM   3290  CD2 LEU A 421      -2.131 -15.016 -10.602  1.00 90.31           C  
ATOM   3291  N   ARG A 422      -1.150 -18.109 -14.266  1.00 92.25           N  
ATOM   3292  CA  ARG A 422       0.043 -18.062 -15.109  1.00 92.25           C  
ATOM   3293  C   ARG A 422      -0.313 -18.266 -16.578  1.00 92.25           C  
ATOM   3294  CB  ARG A 422       1.050 -19.141 -14.672  1.00 92.25           C  
ATOM   3295  O   ARG A 422       0.244 -17.578 -17.453  1.00 92.25           O  
ATOM   3296  CG  ARG A 422       1.792 -18.797 -13.391  1.00 92.25           C  
ATOM   3297  CD  ARG A 422       3.039 -19.656 -13.211  1.00 92.25           C  
ATOM   3298  NE  ARG A 422       2.711 -21.078 -13.125  1.00 92.25           N  
ATOM   3299  NH1 ARG A 422       3.619 -21.359 -11.023  1.00 92.25           N  
ATOM   3300  NH2 ARG A 422       2.650 -23.125 -12.109  1.00 92.25           N  
ATOM   3301  CZ  ARG A 422       2.994 -21.844 -12.086  1.00 92.25           C  
ATOM   3302  N   LYS A 423      -1.185 -19.219 -16.781  1.00 90.88           N  
ATOM   3303  CA  LYS A 423      -1.635 -19.438 -18.156  1.00 90.88           C  
ATOM   3304  C   LYS A 423      -2.307 -18.203 -18.719  1.00 90.88           C  
ATOM   3305  CB  LYS A 423      -2.596 -20.625 -18.219  1.00 90.88           C  
ATOM   3306  O   LYS A 423      -2.045 -17.812 -19.859  1.00 90.88           O  
ATOM   3307  CG  LYS A 423      -1.920 -21.984 -18.047  1.00 90.88           C  
ATOM   3308  CD  LYS A 423      -2.926 -23.125 -18.141  1.00 90.88           C  
ATOM   3309  CE  LYS A 423      -2.273 -24.469 -17.844  1.00 90.88           C  
ATOM   3310  NZ  LYS A 423      -3.271 -25.578 -17.828  1.00 90.88           N  
ATOM   3311  N   MET A 424      -3.064 -17.516 -17.922  1.00 88.44           N  
ATOM   3312  CA  MET A 424      -3.814 -16.344 -18.344  1.00 88.44           C  
ATOM   3313  C   MET A 424      -2.873 -15.188 -18.672  1.00 88.44           C  
ATOM   3314  CB  MET A 424      -4.812 -15.922 -17.266  1.00 88.44           C  
ATOM   3315  O   MET A 424      -3.123 -14.414 -19.609  1.00 88.44           O  
ATOM   3316  CG  MET A 424      -6.062 -16.781 -17.219  1.00 88.44           C  
ATOM   3317  SD  MET A 424      -7.207 -16.281 -15.875  1.00 88.44           S  
ATOM   3318  CE  MET A 424      -7.770 -14.688 -16.516  1.00 88.44           C  
ATOM   3319  N   ILE A 425      -1.809 -15.164 -17.938  1.00 89.88           N  
ATOM   3320  CA  ILE A 425      -0.920 -14.031 -18.188  1.00 89.88           C  
ATOM   3321  C   ILE A 425       0.243 -14.477 -19.078  1.00 89.88           C  
ATOM   3322  CB  ILE A 425      -0.390 -13.430 -16.859  1.00 89.88           C  
ATOM   3323  O   ILE A 425       1.303 -13.844 -19.078  1.00 89.88           O  
ATOM   3324  CG1 ILE A 425       0.359 -14.492 -16.062  1.00 89.88           C  
ATOM   3325  CG2 ILE A 425      -1.536 -12.828 -16.047  1.00 89.88           C  
ATOM   3326  CD1 ILE A 425       1.096 -13.945 -14.844  1.00 89.88           C  
ATOM   3327  N   LYS A 426       0.049 -15.656 -19.750  1.00 89.81           N  
ATOM   3328  CA  LYS A 426       0.846 -16.172 -20.859  1.00 89.81           C  
ATOM   3329  C   LYS A 426       2.275 -16.469 -20.406  1.00 89.81           C  
ATOM   3330  CB  LYS A 426       0.857 -15.180 -22.016  1.00 89.81           C  
ATOM   3331  O   LYS A 426       3.232 -16.156 -21.109  1.00 89.81           O  
ATOM   3332  CG  LYS A 426      -0.520 -14.891 -22.594  1.00 89.81           C  
ATOM   3333  CD  LYS A 426      -0.429 -14.031 -23.844  1.00 89.81           C  
ATOM   3334  CE  LYS A 426      -1.804 -13.766 -24.453  1.00 89.81           C  
ATOM   3335  NZ  LYS A 426      -1.719 -12.938 -25.688  1.00 89.81           N  
ATOM   3336  N   ILE A 427       2.373 -16.953 -19.219  1.00 91.38           N  
ATOM   3337  CA  ILE A 427       3.678 -17.391 -18.734  1.00 91.38           C  
ATOM   3338  C   ILE A 427       4.023 -18.750 -19.328  1.00 91.38           C  
ATOM   3339  CB  ILE A 427       3.715 -17.453 -17.188  1.00 91.38           C  
ATOM   3340  O   ILE A 427       3.164 -19.625 -19.422  1.00 91.38           O  
ATOM   3341  CG1 ILE A 427       3.393 -16.078 -16.594  1.00 91.38           C  
ATOM   3342  CG2 ILE A 427       5.078 -17.953 -16.703  1.00 91.38           C  
ATOM   3343  CD1 ILE A 427       4.344 -14.969 -17.031  1.00 91.38           C  
ATOM   3344  N   GLU A 428       5.305 -18.969 -19.750  1.00 88.88           N  
ATOM   3345  CA  GLU A 428       5.766 -20.219 -20.344  1.00 88.88           C  
ATOM   3346  C   GLU A 428       5.609 -21.375 -19.375  1.00 88.88           C  
ATOM   3347  CB  GLU A 428       7.223 -20.094 -20.797  1.00 88.88           C  
ATOM   3348  O   GLU A 428       5.781 -21.203 -18.156  1.00 88.88           O  
ATOM   3349  CG  GLU A 428       7.457 -19.031 -21.859  1.00 88.88           C  
ATOM   3350  CD  GLU A 428       7.781 -17.672 -21.281  1.00 88.88           C  
ATOM   3351  OE1 GLU A 428       8.320 -16.812 -22.016  1.00 88.88           O  
ATOM   3352  OE2 GLU A 428       7.500 -17.453 -20.078  1.00 88.88           O  
ATOM   3353  N   ASP A 429       5.336 -22.578 -19.859  1.00 87.81           N  
ATOM   3354  CA  ASP A 429       4.992 -23.750 -19.062  1.00 87.81           C  
ATOM   3355  C   ASP A 429       6.160 -24.172 -18.172  1.00 87.81           C  
ATOM   3356  CB  ASP A 429       4.582 -24.922 -19.969  1.00 87.81           C  
ATOM   3357  O   ASP A 429       5.953 -24.766 -17.109  1.00 87.81           O  
ATOM   3358  CG  ASP A 429       3.209 -24.719 -20.594  1.00 87.81           C  
ATOM   3359  OD1 ASP A 429       2.434 -23.875 -20.109  1.00 87.81           O  
ATOM   3360  OD2 ASP A 429       2.902 -25.422 -21.578  1.00 87.81           O  
ATOM   3361  N   ASP A 430       7.387 -23.922 -18.578  1.00 88.56           N  
ATOM   3362  CA  ASP A 430       8.547 -24.391 -17.828  1.00 88.56           C  
ATOM   3363  C   ASP A 430       8.883 -23.422 -16.688  1.00 88.56           C  
ATOM   3364  CB  ASP A 430       9.750 -24.562 -18.750  1.00 88.56           C  
ATOM   3365  O   ASP A 430       9.734 -23.719 -15.852  1.00 88.56           O  
ATOM   3366  CG  ASP A 430      10.148 -23.266 -19.453  1.00 88.56           C  
ATOM   3367  OD1 ASP A 430       9.258 -22.531 -19.938  1.00 88.56           O  
ATOM   3368  OD2 ASP A 430      11.367 -22.984 -19.516  1.00 88.56           O  
ATOM   3369  N   ILE A 431       8.266 -22.234 -16.703  1.00 91.81           N  
ATOM   3370  CA  ILE A 431       8.484 -21.234 -15.656  1.00 91.81           C  
ATOM   3371  C   ILE A 431       7.492 -21.453 -14.516  1.00 91.81           C  
ATOM   3372  CB  ILE A 431       8.367 -19.797 -16.203  1.00 91.81           C  
ATOM   3373  O   ILE A 431       6.285 -21.531 -14.750  1.00 91.81           O  
ATOM   3374  CG1 ILE A 431       9.375 -19.578 -17.344  1.00 91.81           C  
ATOM   3375  CG2 ILE A 431       8.578 -18.766 -15.086  1.00 91.81           C  
ATOM   3376  CD1 ILE A 431      10.828 -19.609 -16.891  1.00 91.81           C  
ATOM   3377  N   THR A 432       8.047 -21.641 -13.242  1.00 94.25           N  
ATOM   3378  CA  THR A 432       7.215 -21.938 -12.078  1.00 94.25           C  
ATOM   3379  C   THR A 432       7.227 -20.766 -11.094  1.00 94.25           C  
ATOM   3380  CB  THR A 432       7.691 -23.219 -11.367  1.00 94.25           C  
ATOM   3381  O   THR A 432       7.957 -19.797 -11.281  1.00 94.25           O  
ATOM   3382  CG2 THR A 432       7.625 -24.422 -12.305  1.00 94.25           C  
ATOM   3383  OG1 THR A 432       9.047 -23.047 -10.938  1.00 94.25           O  
ATOM   3384  N   GLY A 433       6.422 -20.891 -10.055  1.00 96.06           N  
ATOM   3385  CA  GLY A 433       6.332 -19.891  -9.008  1.00 96.06           C  
ATOM   3386  C   GLY A 433       5.027 -19.125  -9.031  1.00 96.06           C  
ATOM   3387  O   GLY A 433       4.234 -19.266  -9.961  1.00 96.06           O  
ATOM   3388  N   VAL A 434       4.867 -18.328  -8.016  1.00 97.31           N  
ATOM   3389  CA  VAL A 434       3.637 -17.562  -7.875  1.00 97.31           C  
ATOM   3390  C   VAL A 434       3.863 -16.125  -8.359  1.00 97.31           C  
ATOM   3391  CB  VAL A 434       3.135 -17.547  -6.414  1.00 97.31           C  
ATOM   3392  O   VAL A 434       4.762 -15.438  -7.879  1.00 97.31           O  
ATOM   3393  CG1 VAL A 434       1.837 -16.750  -6.293  1.00 97.31           C  
ATOM   3394  CG2 VAL A 434       2.939 -18.984  -5.910  1.00 97.31           C  
ATOM   3395  N   PRO A 435       3.010 -15.719  -9.438  1.00 95.75           N  
ATOM   3396  CA  PRO A 435       3.121 -14.344  -9.938  1.00 95.75           C  
ATOM   3397  C   PRO A 435       2.750 -13.297  -8.891  1.00 95.75           C  
ATOM   3398  CB  PRO A 435       2.137 -14.320 -11.109  1.00 95.75           C  
ATOM   3399  O   PRO A 435       2.059 -13.617  -7.918  1.00 95.75           O  
ATOM   3400  CG  PRO A 435       1.859 -15.758 -11.406  1.00 95.75           C  
ATOM   3401  CD  PRO A 435       2.006 -16.547 -10.141  1.00 95.75           C  
ATOM   3402  N   HIS A 436       3.252 -12.078  -9.109  1.00 95.75           N  
ATOM   3403  CA  HIS A 436       2.916 -10.930  -8.266  1.00 95.75           C  
ATOM   3404  C   HIS A 436       1.412 -10.836  -8.039  1.00 95.75           C  
ATOM   3405  CB  HIS A 436       3.434  -9.641  -8.898  1.00 95.75           C  
ATOM   3406  O   HIS A 436       0.629 -10.898  -8.992  1.00 95.75           O  
ATOM   3407  CG  HIS A 436       3.160  -8.422  -8.078  1.00 95.75           C  
ATOM   3408  CD2 HIS A 436       2.281  -7.406  -8.258  1.00 95.75           C  
ATOM   3409  ND1 HIS A 436       3.844  -8.141  -6.918  1.00 95.75           N  
ATOM   3410  CE1 HIS A 436       3.393  -7.004  -6.410  1.00 95.75           C  
ATOM   3411  NE2 HIS A 436       2.443  -6.539  -7.207  1.00 95.75           N  
ATOM   3412  N   GLY A 437       0.994 -10.727  -6.715  1.00 93.50           N  
ATOM   3413  CA  GLY A 437      -0.407 -10.594  -6.348  1.00 93.50           C  
ATOM   3414  C   GLY A 437      -1.120 -11.922  -6.211  1.00 93.50           C  
ATOM   3415  O   GLY A 437      -2.334 -11.961  -5.996  1.00 93.50           O  
ATOM   3416  N   GLY A 438      -0.339 -12.984  -6.348  1.00 94.06           N  
ATOM   3417  CA  GLY A 438      -0.936 -14.305  -6.281  1.00 94.06           C  
ATOM   3418  C   GLY A 438      -1.517 -14.633  -4.918  1.00 94.06           C  
ATOM   3419  O   GLY A 438      -2.490 -15.383  -4.812  1.00 94.06           O  
ATOM   3420  N   ASP A 439      -0.938 -14.164  -3.885  1.00 95.12           N  
ATOM   3421  CA  ASP A 439      -1.424 -14.484  -2.547  1.00 95.12           C  
ATOM   3422  C   ASP A 439      -2.773 -13.820  -2.279  1.00 95.12           C  
ATOM   3423  CB  ASP A 439      -0.406 -14.055  -1.489  1.00 95.12           C  
ATOM   3424  O   ASP A 439      -3.584 -14.344  -1.510  1.00 95.12           O  
ATOM   3425  CG  ASP A 439       0.113 -12.641  -1.704  1.00 95.12           C  
ATOM   3426  OD1 ASP A 439      -0.230 -12.016  -2.730  1.00 95.12           O  
ATOM   3427  OD2 ASP A 439       0.875 -12.156  -0.842  1.00 95.12           O  
ATOM   3428  N   GLN A 440      -2.990 -12.734  -3.035  1.00 94.31           N  
ATOM   3429  CA  GLN A 440      -4.242 -12.008  -2.848  1.00 94.31           C  
ATOM   3430  C   GLN A 440      -5.441 -12.875  -3.221  1.00 94.31           C  
ATOM   3431  CB  GLN A 440      -4.246 -10.727  -3.676  1.00 94.31           C  
ATOM   3432  O   GLN A 440      -6.531 -12.711  -2.668  1.00 94.31           O  
ATOM   3433  CG  GLN A 440      -5.516  -9.898  -3.521  1.00 94.31           C  
ATOM   3434  CD  GLN A 440      -5.629  -9.250  -2.156  1.00 94.31           C  
ATOM   3435  NE2 GLN A 440      -6.828  -8.797  -1.812  1.00 94.31           N  
ATOM   3436  OE1 GLN A 440      -4.645  -9.148  -1.416  1.00 94.31           O  
ATOM   3437  N   ASN A 441      -5.238 -13.828  -4.055  1.00 92.69           N  
ATOM   3438  CA  ASN A 441      -6.320 -14.680  -4.531  1.00 92.69           C  
ATOM   3439  C   ASN A 441      -6.746 -15.688  -3.469  1.00 92.69           C  
ATOM   3440  CB  ASN A 441      -5.910 -15.398  -5.816  1.00 92.69           C  
ATOM   3441  O   ASN A 441      -7.699 -16.438  -3.672  1.00 92.69           O  
ATOM   3442  CG  ASN A 441      -5.820 -14.469  -7.008  1.00 92.69           C  
ATOM   3443  ND2 ASN A 441      -5.133 -14.906  -8.055  1.00 92.69           N  
ATOM   3444  OD1 ASN A 441      -6.355 -13.359  -6.984  1.00 92.69           O  
ATOM   3445  N   PHE A 442      -6.074 -15.625  -2.396  1.00 95.50           N  
ATOM   3446  CA  PHE A 442      -6.402 -16.531  -1.312  1.00 95.50           C  
ATOM   3447  C   PHE A 442      -7.000 -15.789  -0.129  1.00 95.50           C  
ATOM   3448  CB  PHE A 442      -5.156 -17.312  -0.867  1.00 95.50           C  
ATOM   3449  O   PHE A 442      -7.375 -16.391   0.874  1.00 95.50           O  
ATOM   3450  CG  PHE A 442      -4.625 -18.266  -1.907  1.00 95.50           C  
ATOM   3451  CD1 PHE A 442      -4.914 -19.625  -1.839  1.00 95.50           C  
ATOM   3452  CD2 PHE A 442      -3.842 -17.797  -2.953  1.00 95.50           C  
ATOM   3453  CE1 PHE A 442      -4.426 -20.500  -2.801  1.00 95.50           C  
ATOM   3454  CE2 PHE A 442      -3.350 -18.672  -3.918  1.00 95.50           C  
ATOM   3455  CZ  PHE A 442      -3.643 -20.016  -3.840  1.00 95.50           C  
ATOM   3456  N   LEU A 443      -7.023 -14.477  -0.240  1.00 96.94           N  
ATOM   3457  CA  LEU A 443      -7.668 -13.633   0.759  1.00 96.94           C  
ATOM   3458  C   LEU A 443      -9.000 -13.102   0.245  1.00 96.94           C  
ATOM   3459  CB  LEU A 443      -6.754 -12.461   1.140  1.00 96.94           C  
ATOM   3460  O   LEU A 443      -9.914 -12.828   1.033  1.00 96.94           O  
ATOM   3461  CG  LEU A 443      -5.461 -12.820   1.873  1.00 96.94           C  
ATOM   3462  CD1 LEU A 443      -4.543 -11.609   1.957  1.00 96.94           C  
ATOM   3463  CD2 LEU A 443      -5.770 -13.359   3.266  1.00 96.94           C  
ATOM   3464  N   PHE A 444      -9.023 -12.922  -1.072  1.00 95.31           N  
ATOM   3465  CA  PHE A 444     -10.219 -12.477  -1.774  1.00 95.31           C  
ATOM   3466  C   PHE A 444     -10.508 -13.367  -2.980  1.00 95.31           C  
ATOM   3467  CB  PHE A 444     -10.078 -11.016  -2.221  1.00 95.31           C  
ATOM   3468  O   PHE A 444      -9.578 -13.836  -3.641  1.00 95.31           O  
ATOM   3469  CG  PHE A 444      -9.781 -10.062  -1.094  1.00 95.31           C  
ATOM   3470  CD1 PHE A 444     -10.789  -9.633  -0.245  1.00 95.31           C  
ATOM   3471  CD2 PHE A 444      -8.484  -9.602  -0.883  1.00 95.31           C  
ATOM   3472  CE1 PHE A 444     -10.516  -8.750   0.799  1.00 95.31           C  
ATOM   3473  CE2 PHE A 444      -8.203  -8.719   0.158  1.00 95.31           C  
ATOM   3474  CZ  PHE A 444      -9.227  -8.297   0.997  1.00 95.31           C  
ATOM   3475  N   PRO A 445     -11.758 -13.656  -3.182  1.00 92.06           N  
ATOM   3476  CA  PRO A 445     -12.055 -14.375  -4.422  1.00 92.06           C  
ATOM   3477  C   PRO A 445     -11.492 -13.680  -5.660  1.00 92.06           C  
ATOM   3478  CB  PRO A 445     -13.586 -14.398  -4.461  1.00 92.06           C  
ATOM   3479  O   PRO A 445     -11.578 -12.453  -5.777  1.00 92.06           O  
ATOM   3480  CG  PRO A 445     -14.008 -14.148  -3.047  1.00 92.06           C  
ATOM   3481  CD  PRO A 445     -12.984 -13.273  -2.393  1.00 92.06           C  
ATOM   3482  N   PRO A 446     -10.875 -14.594  -6.535  1.00 80.06           N  
ATOM   3483  CA  PRO A 446     -10.312 -13.992  -7.746  1.00 80.06           C  
ATOM   3484  C   PRO A 446     -11.383 -13.461  -8.695  1.00 80.06           C  
ATOM   3485  CB  PRO A 446      -9.539 -15.148  -8.391  1.00 80.06           C  
ATOM   3486  O   PRO A 446     -12.352 -14.164  -9.000  1.00 80.06           O  
ATOM   3487  CG  PRO A 446     -10.211 -16.375  -7.887  1.00 80.06           C  
ATOM   3488  CD  PRO A 446     -10.820 -16.078  -6.547  1.00 80.06           C  
ATOM   3489  N   THR A 447     -11.359 -12.125  -9.016  1.00 69.44           N  
ATOM   3490  CA  THR A 447     -12.383 -11.594  -9.914  1.00 69.44           C  
ATOM   3491  C   THR A 447     -11.758 -11.125 -11.227  1.00 69.44           C  
ATOM   3492  CB  THR A 447     -13.141 -10.422  -9.258  1.00 69.44           C  
ATOM   3493  O   THR A 447     -12.383 -11.234 -12.289  1.00 69.44           O  
ATOM   3494  CG2 THR A 447     -14.039 -10.914  -8.133  1.00 69.44           C  
ATOM   3495  OG1 THR A 447     -12.203  -9.484  -8.727  1.00 69.44           O  
ATOM   3496  N   LEU A 448     -10.500 -10.664 -11.156  1.00 65.94           N  
ATOM   3497  CA  LEU A 448      -9.906 -10.062 -12.344  1.00 65.94           C  
ATOM   3498  C   LEU A 448      -9.359 -11.141 -13.281  1.00 65.94           C  
ATOM   3499  CB  LEU A 448      -8.789  -9.094 -11.953  1.00 65.94           C  
ATOM   3500  O   LEU A 448      -9.617 -11.102 -14.484  1.00 65.94           O  
ATOM   3501  CG  LEU A 448      -9.211  -7.672 -11.602  1.00 65.94           C  
ATOM   3502  CD1 LEU A 448      -8.391  -7.148 -10.430  1.00 65.94           C  
ATOM   3503  CD2 LEU A 448      -9.070  -6.754 -12.812  1.00 65.94           C  
ATOM   3504  N   PHE A 449      -8.586 -12.117 -12.781  1.00 65.06           N  
ATOM   3505  CA  PHE A 449      -7.957 -13.195 -13.531  1.00 65.06           C  
ATOM   3506  C   PHE A 449      -8.352 -14.555 -12.961  1.00 65.06           C  
ATOM   3507  CB  PHE A 449      -6.434 -13.039 -13.516  1.00 65.06           C  
ATOM   3508  O   PHE A 449      -7.973 -14.898 -11.836  1.00 65.06           O  
ATOM   3509  CG  PHE A 449      -5.945 -11.750 -14.117  1.00 65.06           C  
ATOM   3510  CD1 PHE A 449      -5.906 -11.586 -15.500  1.00 65.06           C  
ATOM   3511  CD2 PHE A 449      -5.531 -10.703 -13.312  1.00 65.06           C  
ATOM   3512  CE1 PHE A 449      -5.457 -10.391 -16.062  1.00 65.06           C  
ATOM   3513  CE2 PHE A 449      -5.082  -9.508 -13.867  1.00 65.06           C  
ATOM   3514  CZ  PHE A 449      -5.047  -9.359 -15.242  1.00 65.06           C  
ATOM   3515  N   GLY A 450      -9.453 -15.102 -13.461  1.00 60.31           N  
ATOM   3516  CA  GLY A 450      -9.812 -16.438 -13.000  1.00 60.31           C  
ATOM   3517  C   GLY A 450     -11.227 -16.500 -12.445  1.00 60.31           C  
ATOM   3518  O   GLY A 450     -11.625 -17.531 -11.883  1.00 60.31           O  
ATOM   3519  N   GLY A 451     -11.984 -15.297 -12.531  1.00 64.69           N  
ATOM   3520  CA  GLY A 451     -13.359 -15.367 -12.070  1.00 64.69           C  
ATOM   3521  C   GLY A 451     -14.148 -16.500 -12.711  1.00 64.69           C  
ATOM   3522  O   GLY A 451     -13.977 -16.781 -13.898  1.00 64.69           O  
ATOM   3523  N   GLY A 452     -14.695 -17.406 -11.875  1.00 68.69           N  
ATOM   3524  CA  GLY A 452     -15.609 -18.422 -12.391  1.00 68.69           C  
ATOM   3525  C   GLY A 452     -15.000 -19.812 -12.438  1.00 68.69           C  
ATOM   3526  O   GLY A 452     -15.695 -20.781 -12.742  1.00 68.69           O  
ATOM   3527  N   ILE A 453     -13.703 -19.828 -12.219  1.00 73.12           N  
ATOM   3528  CA  ILE A 453     -13.070 -21.141 -12.195  1.00 73.12           C  
ATOM   3529  C   ILE A 453     -13.320 -21.812 -10.844  1.00 73.12           C  
ATOM   3530  CB  ILE A 453     -11.547 -21.047 -12.461  1.00 73.12           C  
ATOM   3531  O   ILE A 453     -13.062 -21.219  -9.789  1.00 73.12           O  
ATOM   3532  CG1 ILE A 453     -11.289 -20.391 -13.820  1.00 73.12           C  
ATOM   3533  CG2 ILE A 453     -10.898 -22.438 -12.383  1.00 73.12           C  
ATOM   3534  CD1 ILE A 453      -9.828 -20.078 -14.086  1.00 73.12           C  
ATOM   3535  N   PRO A 454     -13.867 -23.078 -10.914  1.00 82.50           N  
ATOM   3536  CA  PRO A 454     -14.156 -23.766  -9.648  1.00 82.50           C  
ATOM   3537  C   PRO A 454     -12.914 -24.000  -8.805  1.00 82.50           C  
ATOM   3538  CB  PRO A 454     -14.773 -25.094 -10.102  1.00 82.50           C  
ATOM   3539  O   PRO A 454     -11.844 -24.312  -9.344  1.00 82.50           O  
ATOM   3540  CG  PRO A 454     -15.242 -24.844 -11.492  1.00 82.50           C  
ATOM   3541  CD  PRO A 454     -14.383 -23.781 -12.109  1.00 82.50           C  
ATOM   3542  N   LEU A 455     -13.031 -23.797  -7.461  1.00 88.88           N  
ATOM   3543  CA  LEU A 455     -11.930 -24.016  -6.527  1.00 88.88           C  
ATOM   3544  C   LEU A 455     -11.750 -25.500  -6.238  1.00 88.88           C  
ATOM   3545  CB  LEU A 455     -12.188 -23.250  -5.219  1.00 88.88           C  
ATOM   3546  O   LEU A 455     -12.727 -26.219  -6.008  1.00 88.88           O  
ATOM   3547  CG  LEU A 455     -12.219 -21.734  -5.316  1.00 88.88           C  
ATOM   3548  CD1 LEU A 455     -12.664 -21.125  -3.986  1.00 88.88           C  
ATOM   3549  CD2 LEU A 455     -10.859 -21.188  -5.723  1.00 88.88           C  
ATOM   3550  N   THR A 456     -10.492 -26.016  -6.348  1.00 92.88           N  
ATOM   3551  CA  THR A 456     -10.148 -27.375  -5.961  1.00 92.88           C  
ATOM   3552  C   THR A 456     -10.031 -27.500  -4.445  1.00 92.88           C  
ATOM   3553  CB  THR A 456      -8.836 -27.844  -6.617  1.00 92.88           C  
ATOM   3554  O   THR A 456     -10.047 -26.500  -3.734  1.00 92.88           O  
ATOM   3555  CG2 THR A 456      -8.883 -27.641  -8.133  1.00 92.88           C  
ATOM   3556  OG1 THR A 456      -7.750 -27.078  -6.078  1.00 92.88           O  
ATOM   3557  N   ASN A 457      -9.891 -28.719  -3.930  1.00 93.69           N  
ATOM   3558  CA  ASN A 457      -9.664 -28.938  -2.506  1.00 93.69           C  
ATOM   3559  C   ASN A 457      -8.352 -28.328  -2.041  1.00 93.69           C  
ATOM   3560  CB  ASN A 457      -9.688 -30.438  -2.188  1.00 93.69           C  
ATOM   3561  O   ASN A 457      -8.258 -27.812  -0.918  1.00 93.69           O  
ATOM   3562  CG  ASN A 457     -11.078 -31.031  -2.264  1.00 93.69           C  
ATOM   3563  ND2 ASN A 457     -11.156 -32.344  -2.516  1.00 93.69           N  
ATOM   3564  OD1 ASN A 457     -12.078 -30.328  -2.100  1.00 93.69           O  
ATOM   3565  N   GLU A 458      -7.391 -28.406  -2.910  1.00 93.31           N  
ATOM   3566  CA  GLU A 458      -6.105 -27.797  -2.605  1.00 93.31           C  
ATOM   3567  C   GLU A 458      -6.234 -26.281  -2.475  1.00 93.31           C  
ATOM   3568  CB  GLU A 458      -5.074 -28.141  -3.684  1.00 93.31           C  
ATOM   3569  O   GLU A 458      -5.648 -25.672  -1.569  1.00 93.31           O  
ATOM   3570  CG  GLU A 458      -3.670 -27.641  -3.375  1.00 93.31           C  
ATOM   3571  CD  GLU A 458      -2.658 -28.000  -4.453  1.00 93.31           C  
ATOM   3572  OE1 GLU A 458      -1.438 -27.828  -4.219  1.00 93.31           O  
ATOM   3573  OE2 GLU A 458      -3.088 -28.438  -5.547  1.00 93.31           O  
ATOM   3574  N   ASP A 459      -7.035 -25.641  -3.326  1.00 93.69           N  
ATOM   3575  CA  ASP A 459      -7.305 -24.203  -3.238  1.00 93.69           C  
ATOM   3576  C   ASP A 459      -7.996 -23.859  -1.922  1.00 93.69           C  
ATOM   3577  CB  ASP A 459      -8.164 -23.750  -4.422  1.00 93.69           C  
ATOM   3578  O   ASP A 459      -7.594 -22.906  -1.237  1.00 93.69           O  
ATOM   3579  CG  ASP A 459      -7.418 -23.781  -5.742  1.00 93.69           C  
ATOM   3580  OD1 ASP A 459      -6.230 -23.391  -5.785  1.00 93.69           O  
ATOM   3581  OD2 ASP A 459      -8.023 -24.203  -6.754  1.00 93.69           O  
ATOM   3582  N   LEU A 460      -8.969 -24.641  -1.620  1.00 94.62           N  
ATOM   3583  CA  LEU A 460      -9.758 -24.391  -0.416  1.00 94.62           C  
ATOM   3584  C   LEU A 460      -8.898 -24.531   0.834  1.00 94.62           C  
ATOM   3585  CB  LEU A 460     -10.945 -25.359  -0.342  1.00 94.62           C  
ATOM   3586  O   LEU A 460      -9.016 -23.734   1.769  1.00 94.62           O  
ATOM   3587  CG  LEU A 460     -12.070 -25.109  -1.348  1.00 94.62           C  
ATOM   3588  CD1 LEU A 460     -13.047 -26.281  -1.337  1.00 94.62           C  
ATOM   3589  CD2 LEU A 460     -12.797 -23.812  -1.042  1.00 94.62           C  
ATOM   3590  N   SER A 461      -8.062 -25.562   0.815  1.00 95.75           N  
ATOM   3591  CA  SER A 461      -7.152 -25.766   1.938  1.00 95.75           C  
ATOM   3592  C   SER A 461      -6.191 -24.578   2.082  1.00 95.75           C  
ATOM   3593  CB  SER A 461      -6.363 -27.062   1.766  1.00 95.75           C  
ATOM   3594  O   SER A 461      -5.949 -24.109   3.193  1.00 95.75           O  
ATOM   3595  OG  SER A 461      -5.484 -27.266   2.859  1.00 95.75           O  
ATOM   3596  N   ALA A 462      -5.664 -24.094   0.995  1.00 96.50           N  
ATOM   3597  CA  ALA A 462      -4.750 -22.953   1.014  1.00 96.50           C  
ATOM   3598  C   ALA A 462      -5.465 -21.688   1.479  1.00 96.50           C  
ATOM   3599  CB  ALA A 462      -4.141 -22.734  -0.368  1.00 96.50           C  
ATOM   3600  O   ALA A 462      -4.914 -20.906   2.262  1.00 96.50           O  
ATOM   3601  N   ILE A 463      -6.711 -21.500   1.044  1.00 96.88           N  
ATOM   3602  CA  ILE A 463      -7.504 -20.344   1.445  1.00 96.88           C  
ATOM   3603  C   ILE A 463      -7.711 -20.359   2.959  1.00 96.88           C  
ATOM   3604  CB  ILE A 463      -8.867 -20.312   0.719  1.00 96.88           C  
ATOM   3605  O   ILE A 463      -7.547 -19.328   3.623  1.00 96.88           O  
ATOM   3606  CG1 ILE A 463      -8.680 -19.953  -0.760  1.00 96.88           C  
ATOM   3607  CG2 ILE A 463      -9.820 -19.328   1.400  1.00 96.88           C  
ATOM   3608  CD1 ILE A 463      -9.883 -20.281  -1.632  1.00 96.88           C  
ATOM   3609  N   LYS A 464      -8.008 -21.516   3.461  1.00 97.00           N  
ATOM   3610  CA  LYS A 464      -8.211 -21.656   4.898  1.00 97.00           C  
ATOM   3611  C   LYS A 464      -6.938 -21.328   5.672  1.00 97.00           C  
ATOM   3612  CB  LYS A 464      -8.680 -23.078   5.230  1.00 97.00           C  
ATOM   3613  O   LYS A 464      -6.984 -20.625   6.680  1.00 97.00           O  
ATOM   3614  CG  LYS A 464      -8.992 -23.297   6.703  1.00 97.00           C  
ATOM   3615  CD  LYS A 464      -9.469 -24.719   6.965  1.00 97.00           C  
ATOM   3616  CE  LYS A 464      -9.719 -24.969   8.445  1.00 97.00           C  
ATOM   3617  NZ  LYS A 464     -10.156 -26.375   8.711  1.00 97.00           N  
ATOM   3618  N   THR A 465      -5.863 -21.828   5.234  1.00 97.38           N  
ATOM   3619  CA  THR A 465      -4.582 -21.594   5.898  1.00 97.38           C  
ATOM   3620  C   THR A 465      -4.199 -20.125   5.844  1.00 97.38           C  
ATOM   3621  CB  THR A 465      -3.463 -22.438   5.258  1.00 97.38           C  
ATOM   3622  O   THR A 465      -3.865 -19.531   6.871  1.00 97.38           O  
ATOM   3623  CG2 THR A 465      -2.115 -22.156   5.902  1.00 97.38           C  
ATOM   3624  OG1 THR A 465      -3.770 -23.828   5.422  1.00 97.38           O  
ATOM   3625  N   VAL A 466      -4.344 -19.500   4.707  1.00 98.00           N  
ATOM   3626  CA  VAL A 466      -3.893 -18.125   4.500  1.00 98.00           C  
ATOM   3627  C   VAL A 466      -4.789 -17.156   5.273  1.00 98.00           C  
ATOM   3628  CB  VAL A 466      -3.885 -17.750   2.998  1.00 98.00           C  
ATOM   3629  O   VAL A 466      -4.297 -16.281   5.992  1.00 98.00           O  
ATOM   3630  CG1 VAL A 466      -3.623 -16.266   2.814  1.00 98.00           C  
ATOM   3631  CG2 VAL A 466      -2.838 -18.578   2.252  1.00 98.00           C  
ATOM   3632  N   THR A 467      -6.129 -17.328   5.164  1.00 98.44           N  
ATOM   3633  CA  THR A 467      -7.023 -16.453   5.914  1.00 98.44           C  
ATOM   3634  C   THR A 467      -6.836 -16.656   7.418  1.00 98.44           C  
ATOM   3635  CB  THR A 467      -8.492 -16.703   5.543  1.00 98.44           C  
ATOM   3636  O   THR A 467      -6.918 -15.695   8.188  1.00 98.44           O  
ATOM   3637  CG2 THR A 467      -8.766 -16.328   4.090  1.00 98.44           C  
ATOM   3638  OG1 THR A 467      -8.805 -18.094   5.730  1.00 98.44           O  
ATOM   3639  N   GLY A 468      -6.539 -17.844   7.832  1.00 98.25           N  
ATOM   3640  CA  GLY A 468      -6.246 -18.109   9.227  1.00 98.25           C  
ATOM   3641  C   GLY A 468      -5.020 -17.375   9.734  1.00 98.25           C  
ATOM   3642  O   GLY A 468      -5.031 -16.812  10.828  1.00 98.25           O  
ATOM   3643  N   ILE A 469      -3.984 -17.406   8.977  1.00 98.50           N  
ATOM   3644  CA  ILE A 469      -2.732 -16.750   9.344  1.00 98.50           C  
ATOM   3645  C   ILE A 469      -2.953 -15.242   9.469  1.00 98.50           C  
ATOM   3646  CB  ILE A 469      -1.616 -17.047   8.320  1.00 98.50           C  
ATOM   3647  O   ILE A 469      -2.527 -14.625  10.445  1.00 98.50           O  
ATOM   3648  CG1 ILE A 469      -1.138 -18.500   8.453  1.00 98.50           C  
ATOM   3649  CG2 ILE A 469      -0.451 -16.062   8.492  1.00 98.50           C  
ATOM   3650  CD1 ILE A 469      -0.236 -18.953   7.320  1.00 98.50           C  
ATOM   3651  N   TRP A 470      -3.594 -14.633   8.547  1.00 98.75           N  
ATOM   3652  CA  TRP A 470      -3.842 -13.195   8.562  1.00 98.75           C  
ATOM   3653  C   TRP A 470      -4.699 -12.805   9.758  1.00 98.75           C  
ATOM   3654  CB  TRP A 470      -4.523 -12.750   7.262  1.00 98.75           C  
ATOM   3655  O   TRP A 470      -4.410 -11.812  10.438  1.00 98.75           O  
ATOM   3656  CG  TRP A 470      -3.574 -12.219   6.227  1.00 98.75           C  
ATOM   3657  CD1 TRP A 470      -3.553 -10.961   5.703  1.00 98.75           C  
ATOM   3658  CD2 TRP A 470      -2.512 -12.938   5.590  1.00 98.75           C  
ATOM   3659  CE2 TRP A 470      -1.887 -12.047   4.691  1.00 98.75           C  
ATOM   3660  CE3 TRP A 470      -2.029 -14.250   5.695  1.00 98.75           C  
ATOM   3661  NE1 TRP A 470      -2.539 -10.852   4.777  1.00 98.75           N  
ATOM   3662  CH2 TRP A 470      -0.347 -13.719   4.020  1.00 98.75           C  
ATOM   3663  CZ2 TRP A 470      -0.801 -12.430   3.898  1.00 98.75           C  
ATOM   3664  CZ3 TRP A 470      -0.947 -14.625   4.906  1.00 98.75           C  
ATOM   3665  N   THR A 471      -5.742 -13.602   9.969  1.00 98.69           N  
ATOM   3666  CA  THR A 471      -6.668 -13.250  11.039  1.00 98.69           C  
ATOM   3667  C   THR A 471      -6.070 -13.578  12.398  1.00 98.69           C  
ATOM   3668  CB  THR A 471      -8.016 -13.977  10.875  1.00 98.69           C  
ATOM   3669  O   THR A 471      -6.312 -12.859  13.375  1.00 98.69           O  
ATOM   3670  CG2 THR A 471      -8.742 -13.508   9.617  1.00 98.69           C  
ATOM   3671  OG1 THR A 471      -7.785 -15.383  10.789  1.00 98.69           O  
ATOM   3672  N   ASP A 472      -5.254 -14.625  12.523  1.00 98.56           N  
ATOM   3673  CA  ASP A 472      -4.551 -14.898  13.766  1.00 98.56           C  
ATOM   3674  C   ASP A 472      -3.576 -13.773  14.109  1.00 98.56           C  
ATOM   3675  CB  ASP A 472      -3.807 -16.234  13.680  1.00 98.56           C  
ATOM   3676  O   ASP A 472      -3.449 -13.391  15.273  1.00 98.56           O  
ATOM   3677  CG  ASP A 472      -4.727 -17.438  13.789  1.00 98.56           C  
ATOM   3678  OD1 ASP A 472      -5.910 -17.266  14.148  1.00 98.56           O  
ATOM   3679  OD2 ASP A 472      -4.266 -18.562  13.508  1.00 98.56           O  
ATOM   3680  N   PHE A 473      -2.891 -13.336  13.117  1.00 98.88           N  
ATOM   3681  CA  PHE A 473      -1.999 -12.195  13.320  1.00 98.88           C  
ATOM   3682  C   PHE A 473      -2.783 -10.969  13.773  1.00 98.88           C  
ATOM   3683  CB  PHE A 473      -1.227 -11.883  12.039  1.00 98.88           C  
ATOM   3684  O   PHE A 473      -2.352 -10.250  14.680  1.00 98.88           O  
ATOM   3685  CG  PHE A 473      -0.262 -10.734  12.180  1.00 98.88           C  
ATOM   3686  CD1 PHE A 473      -0.490  -9.531  11.516  1.00 98.88           C  
ATOM   3687  CD2 PHE A 473       0.874 -10.859  12.969  1.00 98.88           C  
ATOM   3688  CE1 PHE A 473       0.402  -8.469  11.641  1.00 98.88           C  
ATOM   3689  CE2 PHE A 473       1.770  -9.797  13.094  1.00 98.88           C  
ATOM   3690  CZ  PHE A 473       1.532  -8.609  12.438  1.00 98.88           C  
ATOM   3691  N   ALA A 474      -3.906 -10.734  13.148  1.00 98.81           N  
ATOM   3692  CA  ALA A 474      -4.746  -9.602  13.539  1.00 98.81           C  
ATOM   3693  C   ALA A 474      -5.195  -9.727  14.992  1.00 98.81           C  
ATOM   3694  CB  ALA A 474      -5.957  -9.500  12.617  1.00 98.81           C  
ATOM   3695  O   ALA A 474      -5.262  -8.727  15.711  1.00 98.81           O  
ATOM   3696  N   ARG A 475      -5.348 -10.922  15.469  1.00 98.50           N  
ATOM   3697  CA  ARG A 475      -5.867 -11.180  16.812  1.00 98.50           C  
ATOM   3698  C   ARG A 475      -4.766 -11.062  17.859  1.00 98.50           C  
ATOM   3699  CB  ARG A 475      -6.516 -12.562  16.875  1.00 98.50           C  
ATOM   3700  O   ARG A 475      -4.957 -10.445  18.906  1.00 98.50           O  
ATOM   3701  CG  ARG A 475      -7.250 -12.836  18.172  1.00 98.50           C  
ATOM   3702  CD  ARG A 475      -7.969 -14.180  18.156  1.00 98.50           C  
ATOM   3703  NE  ARG A 475      -7.184 -15.195  17.453  1.00 98.50           N  
ATOM   3704  NH1 ARG A 475      -7.492 -16.828  19.062  1.00 98.50           N  
ATOM   3705  NH2 ARG A 475      -6.246 -17.281  17.203  1.00 98.50           N  
ATOM   3706  CZ  ARG A 475      -6.977 -16.422  17.906  1.00 98.50           C  
ATOM   3707  N   THR A 476      -3.605 -11.547  17.438  1.00 97.88           N  
ATOM   3708  CA  THR A 476      -2.670 -11.789  18.531  1.00 97.88           C  
ATOM   3709  C   THR A 476      -1.329 -11.117  18.250  1.00 97.88           C  
ATOM   3710  CB  THR A 476      -2.451 -13.297  18.766  1.00 97.88           C  
ATOM   3711  O   THR A 476      -0.511 -10.953  19.156  1.00 97.88           O  
ATOM   3712  CG2 THR A 476      -3.775 -14.016  19.000  1.00 97.88           C  
ATOM   3713  OG1 THR A 476      -1.813 -13.859  17.609  1.00 97.88           O  
ATOM   3714  N   GLY A 477      -1.081 -10.727  16.969  1.00 98.38           N  
ATOM   3715  CA  GLY A 477       0.239 -10.250  16.594  1.00 98.38           C  
ATOM   3716  C   GLY A 477       1.216 -11.367  16.297  1.00 98.38           C  
ATOM   3717  O   GLY A 477       2.398 -11.117  16.047  1.00 98.38           O  
ATOM   3718  N   ILE A 478       0.769 -12.609  16.391  1.00 98.38           N  
ATOM   3719  CA  ILE A 478       1.531 -13.805  16.078  1.00 98.38           C  
ATOM   3720  C   ILE A 478       0.873 -14.539  14.906  1.00 98.38           C  
ATOM   3721  CB  ILE A 478       1.650 -14.742  17.297  1.00 98.38           C  
ATOM   3722  O   ILE A 478      -0.237 -15.062  15.039  1.00 98.38           O  
ATOM   3723  CG1 ILE A 478       2.287 -14.000  18.484  1.00 98.38           C  
ATOM   3724  CG2 ILE A 478       2.455 -16.000  16.938  1.00 98.38           C  
ATOM   3725  CD1 ILE A 478       2.184 -14.742  19.797  1.00 98.38           C  
ATOM   3726  N   PRO A 479       1.627 -14.609  13.719  1.00 97.81           N  
ATOM   3727  CA  PRO A 479       0.976 -15.164  12.531  1.00 97.81           C  
ATOM   3728  C   PRO A 479       0.683 -16.656  12.664  1.00 97.81           C  
ATOM   3729  CB  PRO A 479       1.994 -14.906  11.414  1.00 97.81           C  
ATOM   3730  O   PRO A 479      -0.359 -17.125  12.195  1.00 97.81           O  
ATOM   3731  CG  PRO A 479       3.293 -14.695  12.125  1.00 97.81           C  
ATOM   3732  CD  PRO A 479       3.010 -14.086  13.469  1.00 97.81           C  
ATOM   3733  N   HIS A 480       1.576 -17.375  13.312  1.00 96.94           N  
ATOM   3734  CA  HIS A 480       1.524 -18.828  13.492  1.00 96.94           C  
ATOM   3735  C   HIS A 480       2.486 -19.281  14.578  1.00 96.94           C  
ATOM   3736  CB  HIS A 480       1.848 -19.547  12.172  1.00 96.94           C  
ATOM   3737  O   HIS A 480       3.580 -18.734  14.719  1.00 96.94           O  
ATOM   3738  CG  HIS A 480       1.518 -21.000  12.188  1.00 96.94           C  
ATOM   3739  CD2 HIS A 480       0.471 -21.672  11.656  1.00 96.94           C  
ATOM   3740  ND1 HIS A 480       2.316 -21.938  12.805  1.00 96.94           N  
ATOM   3741  CE1 HIS A 480       1.774 -23.141  12.648  1.00 96.94           C  
ATOM   3742  NE2 HIS A 480       0.655 -23.000  11.961  1.00 96.94           N  
ATOM   3743  N   PRO A 481       2.117 -20.297  15.359  1.00 94.44           N  
ATOM   3744  CA  PRO A 481       2.959 -20.750  16.469  1.00 94.44           C  
ATOM   3745  C   PRO A 481       4.344 -21.188  16.016  1.00 94.44           C  
ATOM   3746  CB  PRO A 481       2.168 -21.922  17.062  1.00 94.44           C  
ATOM   3747  O   PRO A 481       5.316 -21.062  16.766  1.00 94.44           O  
ATOM   3748  CG  PRO A 481       0.751 -21.656  16.656  1.00 94.44           C  
ATOM   3749  CD  PRO A 481       0.751 -20.922  15.344  1.00 94.44           C  
ATOM   3750  N   LYS A 482       4.422 -21.750  14.773  1.00 94.88           N  
ATOM   3751  CA  LYS A 482       5.695 -22.250  14.281  1.00 94.88           C  
ATOM   3752  C   LYS A 482       6.441 -21.188  13.484  1.00 94.88           C  
ATOM   3753  CB  LYS A 482       5.477 -23.500  13.414  1.00 94.88           C  
ATOM   3754  O   LYS A 482       7.539 -21.438  12.984  1.00 94.88           O  
ATOM   3755  CG  LYS A 482       4.965 -24.703  14.188  1.00 94.88           C  
ATOM   3756  CD  LYS A 482       4.820 -25.922  13.289  1.00 94.88           C  
ATOM   3757  CE  LYS A 482       4.301 -27.125  14.055  1.00 94.88           C  
ATOM   3758  NZ  LYS A 482       4.117 -28.312  13.164  1.00 94.88           N  
ATOM   3759  N   TRP A 483       5.812 -20.031  13.266  1.00 97.62           N  
ATOM   3760  CA  TRP A 483       6.375 -18.938  12.477  1.00 97.62           C  
ATOM   3761  C   TRP A 483       7.164 -17.984  13.359  1.00 97.62           C  
ATOM   3762  CB  TRP A 483       5.270 -18.188  11.734  1.00 97.62           C  
ATOM   3763  O   TRP A 483       6.590 -17.094  13.992  1.00 97.62           O  
ATOM   3764  CG  TRP A 483       5.773 -17.250  10.680  1.00 97.62           C  
ATOM   3765  CD1 TRP A 483       7.023 -16.703  10.594  1.00 97.62           C  
ATOM   3766  CD2 TRP A 483       5.035 -16.750   9.562  1.00 97.62           C  
ATOM   3767  CE2 TRP A 483       5.902 -15.898   8.836  1.00 97.62           C  
ATOM   3768  CE3 TRP A 483       3.725 -16.938   9.102  1.00 97.62           C  
ATOM   3769  NE1 TRP A 483       7.105 -15.883   9.492  1.00 97.62           N  
ATOM   3770  CH2 TRP A 483       4.211 -15.430   7.246  1.00 97.62           C  
ATOM   3771  CZ2 TRP A 483       5.500 -15.234   7.676  1.00 97.62           C  
ATOM   3772  CZ3 TRP A 483       3.326 -16.266   7.945  1.00 97.62           C  
ATOM   3773  N   PRO A 484       8.570 -18.125  13.375  1.00 97.38           N  
ATOM   3774  CA  PRO A 484       9.383 -17.281  14.250  1.00 97.38           C  
ATOM   3775  C   PRO A 484       9.617 -15.883  13.672  1.00 97.38           C  
ATOM   3776  CB  PRO A 484      10.703 -18.047  14.352  1.00 97.38           C  
ATOM   3777  O   PRO A 484       9.695 -15.719  12.453  1.00 97.38           O  
ATOM   3778  CG  PRO A 484      10.828 -18.766  13.039  1.00 97.38           C  
ATOM   3779  CD  PRO A 484       9.469 -19.203  12.602  1.00 97.38           C  
ATOM   3780  N   PRO A 485       9.680 -14.883  14.602  1.00 98.38           N  
ATOM   3781  CA  PRO A 485      10.125 -13.570  14.125  1.00 98.38           C  
ATOM   3782  C   PRO A 485      11.586 -13.562  13.688  1.00 98.38           C  
ATOM   3783  CB  PRO A 485       9.914 -12.664  15.344  1.00 98.38           C  
ATOM   3784  O   PRO A 485      12.352 -14.453  14.062  1.00 98.38           O  
ATOM   3785  CG  PRO A 485      10.109 -13.562  16.531  1.00 98.38           C  
ATOM   3786  CD  PRO A 485       9.578 -14.930  16.172  1.00 98.38           C  
ATOM   3787  N   ILE A 486      11.969 -12.586  12.953  1.00 98.62           N  
ATOM   3788  CA  ILE A 486      13.359 -12.398  12.562  1.00 98.62           C  
ATOM   3789  C   ILE A 486      14.141 -11.773  13.719  1.00 98.62           C  
ATOM   3790  CB  ILE A 486      13.484 -11.516  11.297  1.00 98.62           C  
ATOM   3791  O   ILE A 486      13.844 -10.656  14.148  1.00 98.62           O  
ATOM   3792  CG1 ILE A 486      12.648 -12.102  10.156  1.00 98.62           C  
ATOM   3793  CG2 ILE A 486      14.953 -11.367  10.883  1.00 98.62           C  
ATOM   3794  CD1 ILE A 486      12.367 -11.125   9.031  1.00 98.62           C  
ATOM   3795  N   THR A 487      15.180 -12.438  14.188  1.00 96.44           N  
ATOM   3796  CA  THR A 487      15.938 -11.930  15.320  1.00 96.44           C  
ATOM   3797  C   THR A 487      17.344 -11.547  14.906  1.00 96.44           C  
ATOM   3798  CB  THR A 487      15.992 -12.961  16.469  1.00 96.44           C  
ATOM   3799  O   THR A 487      18.016 -10.750  15.578  1.00 96.44           O  
ATOM   3800  CG2 THR A 487      14.609 -13.195  17.062  1.00 96.44           C  
ATOM   3801  OG1 THR A 487      16.500 -14.195  15.953  1.00 96.44           O  
ATOM   3802  N   ASN A 488      17.828 -12.172  13.812  1.00 95.56           N  
ATOM   3803  CA  ASN A 488      19.156 -11.922  13.273  1.00 95.56           C  
ATOM   3804  C   ASN A 488      19.094 -11.297  11.883  1.00 95.56           C  
ATOM   3805  CB  ASN A 488      19.969 -13.211  13.242  1.00 95.56           C  
ATOM   3806  O   ASN A 488      18.734 -11.969  10.914  1.00 95.56           O  
ATOM   3807  CG  ASN A 488      21.406 -12.984  12.789  1.00 95.56           C  
ATOM   3808  ND2 ASN A 488      22.219 -14.039  12.820  1.00 95.56           N  
ATOM   3809  OD1 ASN A 488      21.781 -11.875  12.422  1.00 95.56           O  
ATOM   3810  N   PRO A 489      19.484  -9.977  11.750  1.00 91.75           N  
ATOM   3811  CA  PRO A 489      19.422  -9.297  10.453  1.00 91.75           C  
ATOM   3812  C   PRO A 489      20.359  -9.914   9.422  1.00 91.75           C  
ATOM   3813  CB  PRO A 489      19.828  -7.863  10.781  1.00 91.75           C  
ATOM   3814  O   PRO A 489      20.219  -9.672   8.219  1.00 91.75           O  
ATOM   3815  CG  PRO A 489      20.578  -7.961  12.062  1.00 91.75           C  
ATOM   3816  CD  PRO A 489      20.031  -9.117  12.852  1.00 91.75           C  
ATOM   3817  N   ASN A 490      21.328 -10.766   9.836  1.00 92.44           N  
ATOM   3818  CA  ASN A 490      22.281 -11.398   8.922  1.00 92.44           C  
ATOM   3819  C   ASN A 490      21.812 -12.805   8.523  1.00 92.44           C  
ATOM   3820  CB  ASN A 490      23.672 -11.453   9.555  1.00 92.44           C  
ATOM   3821  O   ASN A 490      22.422 -13.438   7.664  1.00 92.44           O  
ATOM   3822  CG  ASN A 490      24.266 -10.078   9.773  1.00 92.44           C  
ATOM   3823  ND2 ASN A 490      24.922  -9.891  10.914  1.00 92.44           N  
ATOM   3824  OD1 ASN A 490      24.141  -9.188   8.930  1.00 92.44           O  
ATOM   3825  N   GLU A 491      20.828 -13.305   9.172  1.00 96.56           N  
ATOM   3826  CA  GLU A 491      20.156 -14.562   8.852  1.00 96.56           C  
ATOM   3827  C   GLU A 491      18.641 -14.398   8.883  1.00 96.56           C  
ATOM   3828  CB  GLU A 491      20.578 -15.664   9.828  1.00 96.56           C  
ATOM   3829  O   GLU A 491      18.000 -14.578   9.930  1.00 96.56           O  
ATOM   3830  CG  GLU A 491      20.141 -17.062   9.406  1.00 96.56           C  
ATOM   3831  CD  GLU A 491      20.625 -18.141  10.352  1.00 96.56           C  
ATOM   3832  OE1 GLU A 491      19.906 -18.500  11.312  1.00 96.56           O  
ATOM   3833  OE2 GLU A 491      21.750 -18.656  10.117  1.00 96.56           O  
ATOM   3834  N   ILE A 492      18.094 -14.000   7.785  1.00 97.88           N  
ATOM   3835  CA  ILE A 492      16.672 -13.656   7.703  1.00 97.88           C  
ATOM   3836  C   ILE A 492      15.844 -14.930   7.559  1.00 97.88           C  
ATOM   3837  CB  ILE A 492      16.391 -12.695   6.527  1.00 97.88           C  
ATOM   3838  O   ILE A 492      15.906 -15.602   6.527  1.00 97.88           O  
ATOM   3839  CG1 ILE A 492      17.203 -11.406   6.688  1.00 97.88           C  
ATOM   3840  CG2 ILE A 492      14.898 -12.391   6.430  1.00 97.88           C  
ATOM   3841  CD1 ILE A 492      16.781 -10.547   7.863  1.00 97.88           C  
ATOM   3842  N   VAL A 493      15.148 -15.289   8.625  1.00 98.50           N  
ATOM   3843  CA  VAL A 493      14.258 -16.438   8.578  1.00 98.50           C  
ATOM   3844  C   VAL A 493      12.898 -16.016   8.023  1.00 98.50           C  
ATOM   3845  CB  VAL A 493      14.078 -17.078   9.977  1.00 98.50           C  
ATOM   3846  O   VAL A 493      12.461 -14.883   8.234  1.00 98.50           O  
ATOM   3847  CG1 VAL A 493      15.406 -17.656  10.477  1.00 98.50           C  
ATOM   3848  CG2 VAL A 493      13.523 -16.062  10.969  1.00 98.50           C  
ATOM   3849  N   TYR A 494      12.281 -16.906   7.203  1.00 98.50           N  
ATOM   3850  CA  TYR A 494      10.938 -16.641   6.699  1.00 98.50           C  
ATOM   3851  C   TYR A 494      10.102 -17.906   6.641  1.00 98.50           C  
ATOM   3852  CB  TYR A 494      11.008 -16.000   5.309  1.00 98.50           C  
ATOM   3853  O   TYR A 494      10.648 -19.016   6.602  1.00 98.50           O  
ATOM   3854  CG  TYR A 494      11.570 -16.906   4.246  1.00 98.50           C  
ATOM   3855  CD1 TYR A 494      12.945 -17.047   4.074  1.00 98.50           C  
ATOM   3856  CD2 TYR A 494      10.727 -17.641   3.412  1.00 98.50           C  
ATOM   3857  CE1 TYR A 494      13.461 -17.891   3.094  1.00 98.50           C  
ATOM   3858  CE2 TYR A 494      11.234 -18.484   2.430  1.00 98.50           C  
ATOM   3859  OH  TYR A 494      13.109 -19.438   1.308  1.00 98.50           O  
ATOM   3860  CZ  TYR A 494      12.602 -18.594   2.279  1.00 98.50           C  
ATOM   3861  N   MET A 495       8.812 -17.672   6.773  1.00 98.62           N  
ATOM   3862  CA  MET A 495       7.879 -18.781   6.582  1.00 98.62           C  
ATOM   3863  C   MET A 495       7.539 -18.953   5.105  1.00 98.62           C  
ATOM   3864  CB  MET A 495       6.598 -18.547   7.387  1.00 98.62           C  
ATOM   3865  O   MET A 495       7.023 -18.031   4.469  1.00 98.62           O  
ATOM   3866  CG  MET A 495       5.594 -19.672   7.285  1.00 98.62           C  
ATOM   3867  SD  MET A 495       6.191 -21.219   8.086  1.00 98.62           S  
ATOM   3868  CE  MET A 495       6.164 -20.703   9.828  1.00 98.62           C  
ATOM   3869  N   ASN A 496       7.855 -20.109   4.547  1.00 98.38           N  
ATOM   3870  CA  ASN A 496       7.441 -20.438   3.189  1.00 98.38           C  
ATOM   3871  C   ASN A 496       6.027 -21.016   3.162  1.00 98.38           C  
ATOM   3872  CB  ASN A 496       8.430 -21.438   2.562  1.00 98.38           C  
ATOM   3873  O   ASN A 496       5.789 -22.125   3.650  1.00 98.38           O  
ATOM   3874  CG  ASN A 496       8.141 -21.688   1.098  1.00 98.38           C  
ATOM   3875  ND2 ASN A 496       8.367 -22.922   0.658  1.00 98.38           N  
ATOM   3876  OD1 ASN A 496       7.715 -20.797   0.365  1.00 98.38           O  
ATOM   3877  N   LEU A 497       5.098 -20.203   2.664  1.00 98.00           N  
ATOM   3878  CA  LEU A 497       3.713 -20.656   2.557  1.00 98.00           C  
ATOM   3879  C   LEU A 497       3.506 -21.484   1.291  1.00 98.00           C  
ATOM   3880  CB  LEU A 497       2.760 -19.453   2.559  1.00 98.00           C  
ATOM   3881  O   LEU A 497       3.342 -20.922   0.202  1.00 98.00           O  
ATOM   3882  CG  LEU A 497       2.953 -18.438   3.684  1.00 98.00           C  
ATOM   3883  CD1 LEU A 497       1.917 -17.328   3.574  1.00 98.00           C  
ATOM   3884  CD2 LEU A 497       2.867 -19.125   5.043  1.00 98.00           C  
ATOM   3885  N   ALA A 498       3.525 -22.734   1.421  1.00 94.94           N  
ATOM   3886  CA  ALA A 498       3.354 -23.750   0.386  1.00 94.94           C  
ATOM   3887  C   ALA A 498       2.439 -24.875   0.868  1.00 94.94           C  
ATOM   3888  CB  ALA A 498       4.707 -24.312  -0.036  1.00 94.94           C  
ATOM   3889  O   ALA A 498       1.627 -24.672   1.774  1.00 94.94           O  
ATOM   3890  N   GLY A 499       2.330 -25.953   0.100  1.00 89.06           N  
ATOM   3891  CA  GLY A 499       1.531 -27.062   0.592  1.00 89.06           C  
ATOM   3892  C   GLY A 499       1.782 -27.375   2.055  1.00 89.06           C  
ATOM   3893  O   GLY A 499       0.841 -27.609   2.814  1.00 89.06           O  
ATOM   3894  N   GLU A 500       3.043 -27.422   2.449  1.00 92.12           N  
ATOM   3895  CA  GLU A 500       3.492 -27.469   3.838  1.00 92.12           C  
ATOM   3896  C   GLU A 500       4.184 -26.172   4.242  1.00 92.12           C  
ATOM   3897  CB  GLU A 500       4.434 -28.656   4.055  1.00 92.12           C  
ATOM   3898  O   GLU A 500       4.996 -25.641   3.484  1.00 92.12           O  
ATOM   3899  CG  GLU A 500       4.754 -28.922   5.520  1.00 92.12           C  
ATOM   3900  CD  GLU A 500       5.750 -30.062   5.719  1.00 92.12           C  
ATOM   3901  OE1 GLU A 500       6.191 -30.281   6.867  1.00 92.12           O  
ATOM   3902  OE2 GLU A 500       6.094 -30.719   4.715  1.00 92.12           O  
ATOM   3903  N   LEU A 501       3.865 -25.734   5.504  1.00 96.12           N  
ATOM   3904  CA  LEU A 501       4.566 -24.547   6.012  1.00 96.12           C  
ATOM   3905  C   LEU A 501       5.973 -24.922   6.477  1.00 96.12           C  
ATOM   3906  CB  LEU A 501       3.785 -23.922   7.164  1.00 96.12           C  
ATOM   3907  O   LEU A 501       6.141 -25.812   7.320  1.00 96.12           O  
ATOM   3908  CG  LEU A 501       2.346 -23.500   6.859  1.00 96.12           C  
ATOM   3909  CD1 LEU A 501       1.694 -22.891   8.102  1.00 96.12           C  
ATOM   3910  CD2 LEU A 501       2.309 -22.516   5.695  1.00 96.12           C  
ATOM   3911  N   THR A 502       6.938 -24.344   5.887  1.00 98.06           N  
ATOM   3912  CA  THR A 502       8.320 -24.609   6.266  1.00 98.06           C  
ATOM   3913  C   THR A 502       9.055 -23.312   6.602  1.00 98.06           C  
ATOM   3914  CB  THR A 502       9.070 -25.344   5.145  1.00 98.06           C  
ATOM   3915  O   THR A 502       8.742 -22.250   6.047  1.00 98.06           O  
ATOM   3916  CG2 THR A 502       8.469 -26.734   4.898  1.00 98.06           C  
ATOM   3917  OG1 THR A 502       8.992 -24.578   3.934  1.00 98.06           O  
ATOM   3918  N   ILE A 503       9.984 -23.422   7.520  1.00 98.38           N  
ATOM   3919  CA  ILE A 503      10.859 -22.312   7.863  1.00 98.38           C  
ATOM   3920  C   ILE A 503      12.133 -22.375   7.016  1.00 98.38           C  
ATOM   3921  CB  ILE A 503      11.219 -22.312   9.367  1.00 98.38           C  
ATOM   3922  O   ILE A 503      12.805 -23.406   6.973  1.00 98.38           O  
ATOM   3923  CG1 ILE A 503       9.945 -22.234  10.219  1.00 98.38           C  
ATOM   3924  CG2 ILE A 503      12.180 -21.172   9.695  1.00 98.38           C  
ATOM   3925  CD1 ILE A 503      10.164 -22.578  11.688  1.00 98.38           C  
ATOM   3926  N   GLU A 504      12.438 -21.359   6.316  1.00 98.00           N  
ATOM   3927  CA  GLU A 504      13.648 -21.234   5.500  1.00 98.00           C  
ATOM   3928  C   GLU A 504      14.430 -19.969   5.852  1.00 98.00           C  
ATOM   3929  CB  GLU A 504      13.289 -21.234   4.012  1.00 98.00           C  
ATOM   3930  O   GLU A 504      13.992 -19.188   6.691  1.00 98.00           O  
ATOM   3931  CG  GLU A 504      12.594 -22.500   3.543  1.00 98.00           C  
ATOM   3932  CD  GLU A 504      12.383 -22.547   2.039  1.00 98.00           C  
ATOM   3933  OE1 GLU A 504      11.531 -23.344   1.572  1.00 98.00           O  
ATOM   3934  OE2 GLU A 504      13.070 -21.797   1.321  1.00 98.00           O  
ATOM   3935  N   LYS A 505      15.656 -19.875   5.234  1.00 98.06           N  
ATOM   3936  CA  LYS A 505      16.484 -18.719   5.566  1.00 98.06           C  
ATOM   3937  C   LYS A 505      17.062 -18.078   4.305  1.00 98.06           C  
ATOM   3938  CB  LYS A 505      17.625 -19.125   6.500  1.00 98.06           C  
ATOM   3939  O   LYS A 505      17.266 -18.750   3.293  1.00 98.06           O  
ATOM   3940  CG  LYS A 505      17.156 -19.766   7.805  1.00 98.06           C  
ATOM   3941  CD  LYS A 505      18.328 -20.281   8.625  1.00 98.06           C  
ATOM   3942  CE  LYS A 505      17.859 -20.984   9.883  1.00 98.06           C  
ATOM   3943  NZ  LYS A 505      19.000 -21.578  10.648  1.00 98.06           N  
ATOM   3944  N   ASN A 506      17.234 -16.766   4.395  1.00 97.12           N  
ATOM   3945  CA  ASN A 506      17.953 -15.984   3.395  1.00 97.12           C  
ATOM   3946  C   ASN A 506      17.422 -16.250   1.990  1.00 97.12           C  
ATOM   3947  CB  ASN A 506      19.453 -16.281   3.451  1.00 97.12           C  
ATOM   3948  O   ASN A 506      18.094 -16.859   1.162  1.00 97.12           O  
ATOM   3949  CG  ASN A 506      20.062 -15.953   4.801  1.00 97.12           C  
ATOM   3950  ND2 ASN A 506      20.984 -16.797   5.258  1.00 97.12           N  
ATOM   3951  OD1 ASN A 506      19.719 -14.953   5.422  1.00 97.12           O  
ATOM   3952  N   PRO A 507      16.219 -15.719   1.737  1.00 96.81           N  
ATOM   3953  CA  PRO A 507      15.617 -15.898   0.414  1.00 96.81           C  
ATOM   3954  C   PRO A 507      16.469 -15.305  -0.707  1.00 96.81           C  
ATOM   3955  CB  PRO A 507      14.281 -15.164   0.532  1.00 96.81           C  
ATOM   3956  O   PRO A 507      16.906 -14.156  -0.611  1.00 96.81           O  
ATOM   3957  CG  PRO A 507      14.516 -14.117   1.574  1.00 96.81           C  
ATOM   3958  CD  PRO A 507      15.500 -14.648   2.576  1.00 96.81           C  
ATOM   3959  N   PHE A 508      16.734 -16.172  -1.754  1.00 96.75           N  
ATOM   3960  CA  PHE A 508      17.453 -15.734  -2.947  1.00 96.75           C  
ATOM   3961  C   PHE A 508      18.812 -15.156  -2.582  1.00 96.75           C  
ATOM   3962  CB  PHE A 508      16.641 -14.703  -3.727  1.00 96.75           C  
ATOM   3963  O   PHE A 508      19.234 -14.141  -3.148  1.00 96.75           O  
ATOM   3964  CG  PHE A 508      15.203 -15.109  -3.959  1.00 96.75           C  
ATOM   3965  CD1 PHE A 508      14.898 -16.203  -4.766  1.00 96.75           C  
ATOM   3966  CD2 PHE A 508      14.164 -14.406  -3.367  1.00 96.75           C  
ATOM   3967  CE1 PHE A 508      13.578 -16.578  -4.980  1.00 96.75           C  
ATOM   3968  CE2 PHE A 508      12.836 -14.781  -3.578  1.00 96.75           C  
ATOM   3969  CZ  PHE A 508      12.547 -15.867  -4.387  1.00 96.75           C  
ATOM   3970  N   GLU A 509      19.562 -15.695  -1.662  1.00 95.94           N  
ATOM   3971  CA  GLU A 509      20.766 -15.203  -1.014  1.00 95.94           C  
ATOM   3972  C   GLU A 509      21.812 -14.758  -2.043  1.00 95.94           C  
ATOM   3973  CB  GLU A 509      21.359 -16.266  -0.092  1.00 95.94           C  
ATOM   3974  O   GLU A 509      22.359 -13.664  -1.942  1.00 95.94           O  
ATOM   3975  CG  GLU A 509      22.562 -15.789   0.715  1.00 95.94           C  
ATOM   3976  CD  GLU A 509      23.031 -16.797   1.746  1.00 95.94           C  
ATOM   3977  OE1 GLU A 509      23.766 -16.406   2.688  1.00 95.94           O  
ATOM   3978  OE2 GLU A 509      22.672 -17.984   1.611  1.00 95.94           O  
ATOM   3979  N   GLU A 510      22.062 -15.570  -3.035  1.00 95.50           N  
ATOM   3980  CA  GLU A 510      23.125 -15.281  -3.996  1.00 95.50           C  
ATOM   3981  C   GLU A 510      22.781 -14.055  -4.840  1.00 95.50           C  
ATOM   3982  CB  GLU A 510      23.375 -16.484  -4.902  1.00 95.50           C  
ATOM   3983  O   GLU A 510      23.625 -13.188  -5.047  1.00 95.50           O  
ATOM   3984  CG  GLU A 510      24.031 -17.672  -4.188  1.00 95.50           C  
ATOM   3985  CD  GLU A 510      24.297 -18.844  -5.109  1.00 95.50           C  
ATOM   3986  OE1 GLU A 510      24.828 -19.875  -4.633  1.00 95.50           O  
ATOM   3987  OE2 GLU A 510      23.984 -18.734  -6.316  1.00 95.50           O  
ATOM   3988  N   ARG A 511      21.469 -13.977  -5.270  1.00 95.69           N  
ATOM   3989  CA  ARG A 511      21.031 -12.859  -6.109  1.00 95.69           C  
ATOM   3990  C   ARG A 511      20.953 -11.570  -5.305  1.00 95.69           C  
ATOM   3991  CB  ARG A 511      19.688 -13.164  -6.766  1.00 95.69           C  
ATOM   3992  O   ARG A 511      21.391 -10.516  -5.766  1.00 95.69           O  
ATOM   3993  CG  ARG A 511      19.719 -14.328  -7.738  1.00 95.69           C  
ATOM   3994  CD  ARG A 511      18.516 -14.320  -8.672  1.00 95.69           C  
ATOM   3995  NE  ARG A 511      17.266 -14.328  -7.934  1.00 95.69           N  
ATOM   3996  NH1 ARG A 511      17.125 -16.625  -7.781  1.00 95.69           N  
ATOM   3997  NH2 ARG A 511      15.484 -15.320  -6.863  1.00 95.69           N  
ATOM   3998  CZ  ARG A 511      16.625 -15.430  -7.527  1.00 95.69           C  
ATOM   3999  N   ILE A 512      20.516 -11.672  -4.078  1.00 96.12           N  
ATOM   4000  CA  ILE A 512      20.344 -10.500  -3.219  1.00 96.12           C  
ATOM   4001  C   ILE A 512      21.719  -9.953  -2.830  1.00 96.12           C  
ATOM   4002  CB  ILE A 512      19.531 -10.844  -1.953  1.00 96.12           C  
ATOM   4003  O   ILE A 512      21.922  -8.742  -2.770  1.00 96.12           O  
ATOM   4004  CG1 ILE A 512      18.078 -11.180  -2.328  1.00 96.12           C  
ATOM   4005  CG2 ILE A 512      19.578  -9.688  -0.948  1.00 96.12           C  
ATOM   4006  CD1 ILE A 512      17.328 -10.031  -2.998  1.00 96.12           C  
ATOM   4007  N   ALA A 513      22.719 -10.805  -2.643  1.00 95.56           N  
ATOM   4008  CA  ALA A 513      24.062 -10.391  -2.271  1.00 95.56           C  
ATOM   4009  C   ALA A 513      24.688  -9.516  -3.357  1.00 95.56           C  
ATOM   4010  CB  ALA A 513      24.953 -11.609  -2.006  1.00 95.56           C  
ATOM   4011  O   ALA A 513      25.406  -8.555  -3.057  1.00 95.56           O  
ATOM   4012  N   VAL A 514      24.422  -9.812  -4.617  1.00 96.25           N  
ATOM   4013  CA  VAL A 514      24.922  -9.031  -5.738  1.00 96.25           C  
ATOM   4014  C   VAL A 514      24.391  -7.605  -5.660  1.00 96.25           C  
ATOM   4015  CB  VAL A 514      24.547  -9.672  -7.094  1.00 96.25           C  
ATOM   4016  O   VAL A 514      25.156  -6.641  -5.746  1.00 96.25           O  
ATOM   4017  CG1 VAL A 514      24.875  -8.727  -8.250  1.00 96.25           C  
ATOM   4018  CG2 VAL A 514      25.266 -11.008  -7.273  1.00 96.25           C  
ATOM   4019  N   TRP A 515      23.156  -7.469  -5.430  1.00 96.19           N  
ATOM   4020  CA  TRP A 515      22.531  -6.148  -5.398  1.00 96.19           C  
ATOM   4021  C   TRP A 515      22.969  -5.371  -4.160  1.00 96.19           C  
ATOM   4022  CB  TRP A 515      21.016  -6.270  -5.430  1.00 96.19           C  
ATOM   4023  O   TRP A 515      23.188  -4.156  -4.227  1.00 96.19           O  
ATOM   4024  CG  TRP A 515      20.453  -6.578  -6.789  1.00 96.19           C  
ATOM   4025  CD1 TRP A 515      19.906  -7.762  -7.207  1.00 96.19           C  
ATOM   4026  CD2 TRP A 515      20.391  -5.688  -7.906  1.00 96.19           C  
ATOM   4027  CE2 TRP A 515      19.797  -6.398  -8.969  1.00 96.19           C  
ATOM   4028  CE3 TRP A 515      20.766  -4.355  -8.109  1.00 96.19           C  
ATOM   4029  NE1 TRP A 515      19.516  -7.660  -8.523  1.00 96.19           N  
ATOM   4030  CH2 TRP A 515      19.953  -4.516 -10.398  1.00 96.19           C  
ATOM   4031  CZ2 TRP A 515      19.578  -5.820 -10.227  1.00 96.19           C  
ATOM   4032  CZ3 TRP A 515      20.547  -3.781  -9.359  1.00 96.19           C  
ATOM   4033  N   ARG A 516      23.109  -5.973  -3.137  1.00 94.00           N  
ATOM   4034  CA  ARG A 516      23.516  -5.281  -1.916  1.00 94.00           C  
ATOM   4035  C   ARG A 516      24.922  -4.707  -2.051  1.00 94.00           C  
ATOM   4036  CB  ARG A 516      23.453  -6.227  -0.715  1.00 94.00           C  
ATOM   4037  O   ARG A 516      25.219  -3.625  -1.536  1.00 94.00           O  
ATOM   4038  CG  ARG A 516      22.031  -6.527  -0.250  1.00 94.00           C  
ATOM   4039  CD  ARG A 516      22.031  -7.422   0.984  1.00 94.00           C  
ATOM   4040  NE  ARG A 516      22.516  -6.715   2.162  1.00 94.00           N  
ATOM   4041  NH1 ARG A 516      22.703  -8.609   3.473  1.00 94.00           N  
ATOM   4042  NH2 ARG A 516      23.281  -6.559   4.324  1.00 94.00           N  
ATOM   4043  CZ  ARG A 516      22.828  -7.297   3.316  1.00 94.00           C  
ATOM   4044  N   GLU A 517      25.797  -5.457  -2.664  1.00 95.25           N  
ATOM   4045  CA  GLU A 517      27.109  -4.910  -2.943  1.00 95.25           C  
ATOM   4046  C   GLU A 517      27.016  -3.672  -3.832  1.00 95.25           C  
ATOM   4047  CB  GLU A 517      28.016  -5.965  -3.600  1.00 95.25           C  
ATOM   4048  O   GLU A 517      27.703  -2.678  -3.594  1.00 95.25           O  
ATOM   4049  CG  GLU A 517      28.469  -7.055  -2.646  1.00 95.25           C  
ATOM   4050  CD  GLU A 517      29.312  -6.527  -1.498  1.00 95.25           C  
ATOM   4051  OE1 GLU A 517      29.328  -7.148  -0.412  1.00 95.25           O  
ATOM   4052  OE2 GLU A 517      29.984  -5.480  -1.685  1.00 95.25           O  
ATOM   4053  N   ILE A 518      26.156  -3.752  -4.824  1.00 95.94           N  
ATOM   4054  CA  ILE A 518      25.969  -2.625  -5.727  1.00 95.94           C  
ATOM   4055  C   ILE A 518      25.406  -1.433  -4.949  1.00 95.94           C  
ATOM   4056  CB  ILE A 518      25.016  -2.992  -6.891  1.00 95.94           C  
ATOM   4057  O   ILE A 518      25.891  -0.307  -5.102  1.00 95.94           O  
ATOM   4058  CG1 ILE A 518      25.688  -3.984  -7.844  1.00 95.94           C  
ATOM   4059  CG2 ILE A 518      24.562  -1.734  -7.641  1.00 95.94           C  
ATOM   4060  CD1 ILE A 518      24.766  -4.562  -8.906  1.00 95.94           C  
ATOM   4061  N   ILE A 519      24.438  -1.705  -4.105  1.00 94.50           N  
ATOM   4062  CA  ILE A 519      23.797  -0.653  -3.322  1.00 94.50           C  
ATOM   4063  C   ILE A 519      24.828  -0.027  -2.373  1.00 94.50           C  
ATOM   4064  CB  ILE A 519      22.594  -1.193  -2.527  1.00 94.50           C  
ATOM   4065  O   ILE A 519      24.859   1.195  -2.211  1.00 94.50           O  
ATOM   4066  CG1 ILE A 519      21.438  -1.513  -3.475  1.00 94.50           C  
ATOM   4067  CG2 ILE A 519      22.156  -0.192  -1.451  1.00 94.50           C  
ATOM   4068  CD1 ILE A 519      20.359  -2.396  -2.859  1.00 94.50           C  
ATOM   4069  N   LYS A 520      25.594  -0.824  -1.766  1.00 92.81           N  
ATOM   4070  CA  LYS A 520      26.656  -0.340  -0.897  1.00 92.81           C  
ATOM   4071  C   LYS A 520      27.625   0.552  -1.665  1.00 92.81           C  
ATOM   4072  CB  LYS A 520      27.406  -1.514  -0.268  1.00 92.81           C  
ATOM   4073  O   LYS A 520      27.969   1.646  -1.208  1.00 92.81           O  
ATOM   4074  CG  LYS A 520      28.500  -1.097   0.715  1.00 92.81           C  
ATOM   4075  CD  LYS A 520      29.219  -2.307   1.298  1.00 92.81           C  
ATOM   4076  CE  LYS A 520      30.359  -1.890   2.211  1.00 92.81           C  
ATOM   4077  NZ  LYS A 520      31.078  -3.072   2.770  1.00 92.81           N  
ATOM   4078  N   GLU A 521      28.109   0.135  -2.812  1.00 93.75           N  
ATOM   4079  CA  GLU A 521      29.031   0.898  -3.652  1.00 93.75           C  
ATOM   4080  C   GLU A 521      28.391   2.203  -4.121  1.00 93.75           C  
ATOM   4081  CB  GLU A 521      29.469   0.064  -4.855  1.00 93.75           C  
ATOM   4082  O   GLU A 521      29.078   3.197  -4.336  1.00 93.75           O  
ATOM   4083  CG  GLU A 521      30.422  -1.072  -4.500  1.00 93.75           C  
ATOM   4084  CD  GLU A 521      30.891  -1.859  -5.715  1.00 93.75           C  
ATOM   4085  OE1 GLU A 521      31.641  -2.846  -5.543  1.00 93.75           O  
ATOM   4086  OE2 GLU A 521      30.500  -1.487  -6.844  1.00 93.75           O  
ATOM   4087  N   ALA A 522      27.047   2.158  -4.223  1.00 91.94           N  
ATOM   4088  CA  ALA A 522      26.312   3.332  -4.695  1.00 91.94           C  
ATOM   4089  C   ALA A 522      26.109   4.344  -3.570  1.00 91.94           C  
ATOM   4090  CB  ALA A 522      24.969   2.920  -5.289  1.00 91.94           C  
ATOM   4091  O   ALA A 522      25.641   5.461  -3.807  1.00 91.94           O  
ATOM   4092  N   GLY A 523      26.406   3.965  -2.330  1.00 90.50           N  
ATOM   4093  CA  GLY A 523      26.234   4.824  -1.172  1.00 90.50           C  
ATOM   4094  C   GLY A 523      24.828   4.766  -0.600  1.00 90.50           C  
ATOM   4095  O   GLY A 523      24.391   5.688   0.091  1.00 90.50           O  
ATOM   4096  N   GLY A 524      23.984   3.770  -0.956  1.00 89.69           N  
ATOM   4097  CA  GLY A 524      22.641   3.590  -0.446  1.00 89.69           C  
ATOM   4098  C   GLY A 524      21.562   4.066  -1.410  1.00 89.69           C  
ATOM   4099  O   GLY A 524      21.844   4.312  -2.584  1.00 89.69           O  
ATOM   4100  N   TYR A 525      20.312   4.191  -0.928  1.00 88.00           N  
ATOM   4101  CA  TYR A 525      19.172   4.613  -1.731  1.00 88.00           C  
ATOM   4102  C   TYR A 525      19.078   6.133  -1.792  1.00 88.00           C  
ATOM   4103  CB  TYR A 525      17.875   4.031  -1.164  1.00 88.00           C  
ATOM   4104  O   TYR A 525      19.172   6.809  -0.765  1.00 88.00           O  
ATOM   4105  CG  TYR A 525      17.797   2.523  -1.222  1.00 88.00           C  
ATOM   4106  CD1 TYR A 525      17.391   1.869  -2.383  1.00 88.00           C  
ATOM   4107  CD2 TYR A 525      18.141   1.752  -0.116  1.00 88.00           C  
ATOM   4108  CE1 TYR A 525      17.328   0.481  -2.441  1.00 88.00           C  
ATOM   4109  CE2 TYR A 525      18.078   0.363  -0.162  1.00 88.00           C  
ATOM   4110  OH  TYR A 525      17.609  -1.637  -1.378  1.00 88.00           O  
ATOM   4111  CZ  TYR A 525      17.672  -0.262  -1.327  1.00 88.00           C  
ATOM   4112  N   HIS A 526      18.922   6.723  -2.979  1.00 83.44           N  
ATOM   4113  CA  HIS A 526      18.672   8.148  -3.182  1.00 83.44           C  
ATOM   4114  C   HIS A 526      17.234   8.406  -3.625  1.00 83.44           C  
ATOM   4115  CB  HIS A 526      19.656   8.719  -4.215  1.00 83.44           C  
ATOM   4116  O   HIS A 526      16.906   8.273  -4.809  1.00 83.44           O  
ATOM   4117  CG  HIS A 526      21.094   8.531  -3.846  1.00 83.44           C  
ATOM   4118  CD2 HIS A 526      21.969   7.562  -4.176  1.00 83.44           C  
ATOM   4119  ND1 HIS A 526      21.766   9.414  -3.033  1.00 83.44           N  
ATOM   4120  CE1 HIS A 526      23.016   8.992  -2.883  1.00 83.44           C  
ATOM   4121  NE2 HIS A 526      23.156   7.871  -3.564  1.00 83.44           N  
ATOM   4122  N   LEU A 527      16.375   8.797  -2.732  1.00 80.69           N  
ATOM   4123  CA  LEU A 527      14.953   8.852  -3.061  1.00 80.69           C  
ATOM   4124  C   LEU A 527      14.469  10.297  -3.137  1.00 80.69           C  
ATOM   4125  CB  LEU A 527      14.133   8.078  -2.025  1.00 80.69           C  
ATOM   4126  O   LEU A 527      13.281  10.547  -3.344  1.00 80.69           O  
ATOM   4127  CG  LEU A 527      14.438   6.586  -1.894  1.00 80.69           C  
ATOM   4128  CD1 LEU A 527      13.625   5.977  -0.755  1.00 80.69           C  
ATOM   4129  CD2 LEU A 527      14.148   5.863  -3.205  1.00 80.69           C  
ATOM   4130  N   THR A 528      15.383  11.258  -3.035  1.00 74.38           N  
ATOM   4131  CA  THR A 528      14.984  12.656  -3.174  1.00 74.38           C  
ATOM   4132  C   THR A 528      14.961  13.062  -4.645  1.00 74.38           C  
ATOM   4133  CB  THR A 528      15.922  13.586  -2.391  1.00 74.38           C  
ATOM   4134  O   THR A 528      15.727  12.539  -5.453  1.00 74.38           O  
ATOM   4135  CG2 THR A 528      15.852  13.305  -0.893  1.00 74.38           C  
ATOM   4136  OG1 THR A 528      17.266  13.375  -2.838  1.00 74.38           O  
ATOM   4137  N   ILE A 529      13.906  13.828  -5.020  1.00 66.38           N  
ATOM   4138  CA  ILE A 529      13.875  14.383  -6.363  1.00 66.38           C  
ATOM   4139  C   ILE A 529      14.891  15.523  -6.473  1.00 66.38           C  
ATOM   4140  CB  ILE A 529      12.469  14.891  -6.738  1.00 66.38           C  
ATOM   4141  O   ILE A 529      14.906  16.438  -5.641  1.00 66.38           O  
ATOM   4142  CG1 ILE A 529      11.461  13.742  -6.699  1.00 66.38           C  
ATOM   4143  CG2 ILE A 529      12.484  15.562  -8.117  1.00 66.38           C  
ATOM   4144  CD1 ILE A 529      10.008  14.180  -6.879  1.00 66.38           C  
ATOM   4145  N   GLU A 530      16.141  15.250  -7.004  1.00 57.28           N  
ATOM   4146  CA  GLU A 530      17.109  16.328  -7.227  1.00 57.28           C  
ATOM   4147  C   GLU A 530      16.453  17.500  -7.945  1.00 57.28           C  
ATOM   4148  CB  GLU A 530      18.312  15.820  -8.031  1.00 57.28           C  
ATOM   4149  O   GLU A 530      15.594  17.312  -8.797  1.00 57.28           O  
ATOM   4150  CG  GLU A 530      19.234  14.914  -7.242  1.00 57.28           C  
ATOM   4151  CD  GLU A 530      20.484  14.508  -8.016  1.00 57.28           C  
ATOM   4152  OE1 GLU A 530      21.344  13.789  -7.453  1.00 57.28           O  
ATOM   4153  OE2 GLU A 530      20.609  14.922  -9.195  1.00 57.28           O  
ATOM   4154  N   GLU A 531      16.484  18.797  -7.324  1.00 43.09           N  
ATOM   4155  CA  GLU A 531      16.094  20.078  -7.883  1.00 43.09           C  
ATOM   4156  C   GLU A 531      16.453  20.172  -9.359  1.00 43.09           C  
ATOM   4157  CB  GLU A 531      16.734  21.219  -7.102  1.00 43.09           C  
ATOM   4158  O   GLU A 531      17.562  19.828  -9.758  1.00 43.09           O  
ATOM   4159  CG  GLU A 531      16.031  21.562  -5.793  1.00 43.09           C  
ATOM   4160  CD  GLU A 531      16.719  22.672  -5.016  1.00 43.09           C  
ATOM   4161  OE1 GLU A 531      16.188  23.078  -3.949  1.00 43.09           O  
ATOM   4162  OE2 GLU A 531      17.766  23.156  -5.480  1.00 43.09           O  
ATOM   4163  N   ASN A 532      15.812  19.469 -10.312  1.00 35.28           N  
ATOM   4164  CA  ASN A 532      16.219  19.922 -11.633  1.00 35.28           C  
ATOM   4165  C   ASN A 532      16.688  21.375 -11.602  1.00 35.28           C  
ATOM   4166  CB  ASN A 532      15.062  19.766 -12.633  1.00 35.28           C  
ATOM   4167  O   ASN A 532      16.016  22.250 -11.039  1.00 35.28           O  
ATOM   4168  CG  ASN A 532      14.898  18.344 -13.109  1.00 35.28           C  
ATOM   4169  ND2 ASN A 532      13.727  18.016 -13.641  1.00 35.28           N  
ATOM   4170  OD1 ASN A 532      15.820  17.531 -13.000  1.00 35.28           O  
ATOM   4171  N   ALA A 533      17.797  21.781 -10.961  1.00 26.77           N  
ATOM   4172  CA  ALA A 533      18.391  23.078 -11.273  1.00 26.77           C  
ATOM   4173  C   ALA A 533      17.938  23.547 -12.656  1.00 26.77           C  
ATOM   4174  CB  ALA A 533      19.906  23.016 -11.203  1.00 26.77           C  
ATOM   4175  O   ALA A 533      17.875  22.766 -13.602  1.00 26.77           O  
TER    4176      ALA A   1                                                      
ENDMDL                                                                          
END                                                                             
