# Supplementary material for: Screening of ester-forming and hydrolyzing enzymes linked to pheromone production in Ips typographus (Linnaeus, 1758)
Source: BMC Genomics. 2026 Mar 24;27:431. doi: 10.1186/s12864-026-12773-0 (PMC13134222; doi:10.1186/s12864-026-12773-0)
Supplement: Supplementary file 5 — Supplementary Material 5. [file 12864_2026_12773_MOESM5_ESM.zip › ItyCE24.pdb]

MODEL     1                                                                     
ATOM      1  N   MET A   1     -25.906  13.414  12.633  1.00 87.25           N  
ATOM      2  CA  MET A   1     -24.969  12.789  13.555  1.00 87.25           C  
ATOM      3  C   MET A   1     -25.500  11.461  14.070  1.00 87.25           C  
ATOM      4  CB  MET A   1     -24.672  13.719  14.734  1.00 87.25           C  
ATOM      5  O   MET A   1     -26.719  11.234  14.086  1.00 87.25           O  
ATOM      6  CG  MET A   1     -23.922  14.992  14.336  1.00 87.25           C  
ATOM      7  SD  MET A   1     -23.297  15.922  15.789  1.00 87.25           S  
ATOM      8  CE  MET A   1     -24.391  17.375  15.734  1.00 87.25           C  
ATOM      9  N   ALA A   2     -24.609  10.445  14.266  1.00 95.81           N  
ATOM     10  CA  ALA A   2     -24.969   9.102  14.703  1.00 95.81           C  
ATOM     11  C   ALA A   2     -23.984   8.578  15.750  1.00 95.81           C  
ATOM     12  CB  ALA A   2     -25.031   8.148  13.516  1.00 95.81           C  
ATOM     13  O   ALA A   2     -22.797   8.875  15.695  1.00 95.81           O  
ATOM     14  N   THR A   3     -24.562   7.840  16.797  1.00 97.56           N  
ATOM     15  CA  THR A   3     -23.750   7.211  17.828  1.00 97.56           C  
ATOM     16  C   THR A   3     -23.750   5.691  17.672  1.00 97.56           C  
ATOM     17  CB  THR A   3     -24.250   7.582  19.234  1.00 97.56           C  
ATOM     18  O   THR A   3     -24.797   5.086  17.438  1.00 97.56           O  
ATOM     19  CG2 THR A   3     -23.406   6.906  20.312  1.00 97.56           C  
ATOM     20  OG1 THR A   3     -24.172   9.000  19.406  1.00 97.56           O  
ATOM     21  N   VAL A   4     -22.547   5.070  17.734  1.00 98.06           N  
ATOM     22  CA  VAL A   4     -22.344   3.629  17.641  1.00 98.06           C  
ATOM     23  C   VAL A   4     -21.531   3.137  18.828  1.00 98.06           C  
ATOM     24  CB  VAL A   4     -21.656   3.238  16.312  1.00 98.06           C  
ATOM     25  O   VAL A   4     -20.594   3.805  19.266  1.00 98.06           O  
ATOM     26  CG1 VAL A   4     -21.297   1.754  16.312  1.00 98.06           C  
ATOM     27  CG2 VAL A   4     -22.531   3.584  15.117  1.00 98.06           C  
ATOM     28  N   VAL A   5     -21.906   2.041  19.406  1.00 98.25           N  
ATOM     29  CA  VAL A   5     -21.172   1.458  20.516  1.00 98.25           C  
ATOM     30  C   VAL A   5     -20.266   0.334  20.016  1.00 98.25           C  
ATOM     31  CB  VAL A   5     -22.125   0.924  21.609  1.00 98.25           C  
ATOM     32  O   VAL A   5     -20.750  -0.687  19.516  1.00 98.25           O  
ATOM     33  CG1 VAL A   5     -21.328   0.334  22.781  1.00 98.25           C  
ATOM     34  CG2 VAL A   5     -23.047   2.035  22.094  1.00 98.25           C  
ATOM     35  N   VAL A   6     -18.938   0.545  20.094  1.00 98.12           N  
ATOM     36  CA  VAL A   6     -17.953  -0.480  19.781  1.00 98.12           C  
ATOM     37  C   VAL A   6     -17.438  -1.114  21.062  1.00 98.12           C  
ATOM     38  CB  VAL A   6     -16.781   0.098  18.953  1.00 98.12           C  
ATOM     39  O   VAL A   6     -17.828  -0.709  22.156  1.00 98.12           O  
ATOM     40  CG1 VAL A   6     -17.281   0.659  17.625  1.00 98.12           C  
ATOM     41  CG2 VAL A   6     -16.047   1.176  19.750  1.00 98.12           C  
ATOM     42  N   LYS A   7     -16.594  -2.086  20.953  1.00 97.56           N  
ATOM     43  CA  LYS A   7     -16.094  -2.828  22.109  1.00 97.56           C  
ATOM     44  C   LYS A   7     -15.422  -1.896  23.109  1.00 97.56           C  
ATOM     45  CB  LYS A   7     -15.117  -3.920  21.672  1.00 97.56           C  
ATOM     46  O   LYS A   7     -15.531  -2.096  24.328  1.00 97.56           O  
ATOM     47  CG  LYS A   7     -14.633  -4.809  22.812  1.00 97.56           C  
ATOM     48  CD  LYS A   7     -13.742  -5.934  22.297  1.00 97.56           C  
ATOM     49  CE  LYS A   7     -13.234  -6.805  23.438  1.00 97.56           C  
ATOM     50  NZ  LYS A   7     -12.383  -7.926  22.938  1.00 97.56           N  
ATOM     51  N   GLN A   8     -14.734  -0.841  22.594  1.00 97.75           N  
ATOM     52  CA  GLN A   8     -13.906   0.018  23.422  1.00 97.75           C  
ATOM     53  C   GLN A   8     -14.734   1.116  24.078  1.00 97.75           C  
ATOM     54  CB  GLN A   8     -12.773   0.636  22.609  1.00 97.75           C  
ATOM     55  O   GLN A   8     -14.328   1.695  25.094  1.00 97.75           O  
ATOM     56  CG  GLN A   8     -11.680  -0.352  22.219  1.00 97.75           C  
ATOM     57  CD  GLN A   8     -12.102  -1.309  21.125  1.00 97.75           C  
ATOM     58  NE2 GLN A   8     -11.742  -2.578  21.281  1.00 97.75           N  
ATOM     59  OE1 GLN A   8     -12.758  -0.909  20.156  1.00 97.75           O  
ATOM     60  N   GLY A   9     -15.906   1.394  23.469  1.00 97.88           N  
ATOM     61  CA  GLY A   9     -16.766   2.436  24.016  1.00 97.88           C  
ATOM     62  C   GLY A   9     -17.656   3.076  22.969  1.00 97.88           C  
ATOM     63  O   GLY A   9     -17.703   2.617  21.828  1.00 97.88           O  
ATOM     64  N   SER A  10     -18.391   4.129  23.328  1.00 98.44           N  
ATOM     65  CA  SER A  10     -19.344   4.832  22.469  1.00 98.44           C  
ATOM     66  C   SER A  10     -18.641   5.875  21.609  1.00 98.44           C  
ATOM     67  CB  SER A  10     -20.438   5.504  23.297  1.00 98.44           C  
ATOM     68  O   SER A  10     -17.734   6.574  22.078  1.00 98.44           O  
ATOM     69  OG  SER A  10     -21.422   6.074  22.469  1.00 98.44           O  
ATOM     70  N   ILE A  11     -19.062   5.914  20.250  1.00 98.31           N  
ATOM     71  CA  ILE A  11     -18.453   6.891  19.359  1.00 98.31           C  
ATOM     72  C   ILE A  11     -19.531   7.676  18.641  1.00 98.31           C  
ATOM     73  CB  ILE A  11     -17.500   6.215  18.344  1.00 98.31           C  
ATOM     74  O   ILE A  11     -20.594   7.129  18.312  1.00 98.31           O  
ATOM     75  CG1 ILE A  11     -18.281   5.234  17.453  1.00 98.31           C  
ATOM     76  CG2 ILE A  11     -16.344   5.512  19.047  1.00 98.31           C  
ATOM     77  CD1 ILE A  11     -17.453   4.609  16.344  1.00 98.31           C  
ATOM     78  N   LEU A  12     -19.281   8.977  18.469  1.00 98.69           N  
ATOM     79  CA  LEU A  12     -20.141   9.891  17.734  1.00 98.69           C  
ATOM     80  C   LEU A  12     -19.562  10.195  16.359  1.00 98.69           C  
ATOM     81  CB  LEU A  12     -20.344  11.188  18.516  1.00 98.69           C  
ATOM     82  O   LEU A  12     -18.406  10.617  16.234  1.00 98.69           O  
ATOM     83  CG  LEU A  12     -21.188  12.266  17.844  1.00 98.69           C  
ATOM     84  CD1 LEU A  12     -22.641  11.828  17.750  1.00 98.69           C  
ATOM     85  CD2 LEU A  12     -21.062  13.594  18.594  1.00 98.69           C  
ATOM     86  N   GLY A  13     -20.406   9.906  15.305  1.00 98.38           N  
ATOM     87  CA  GLY A  13     -19.984  10.195  13.945  1.00 98.38           C  
ATOM     88  C   GLY A  13     -20.750  11.344  13.305  1.00 98.38           C  
ATOM     89  O   GLY A  13     -21.484  12.055  13.992  1.00 98.38           O  
ATOM     90  N   THR A  14     -20.500  11.609  12.031  1.00 98.00           N  
ATOM     91  CA  THR A  14     -21.156  12.656  11.250  1.00 98.00           C  
ATOM     92  C   THR A  14     -21.594  12.117   9.891  1.00 98.00           C  
ATOM     93  CB  THR A  14     -20.203  13.859  11.039  1.00 98.00           C  
ATOM     94  O   THR A  14     -21.625  10.906   9.680  1.00 98.00           O  
ATOM     95  CG2 THR A  14     -19.031  13.492  10.133  1.00 98.00           C  
ATOM     96  OG1 THR A  14     -20.938  14.938  10.438  1.00 98.00           O  
ATOM     97  N   THR A  15     -22.078  12.984   9.031  1.00 97.88           N  
ATOM     98  CA  THR A  15     -22.641  12.570   7.746  1.00 97.88           C  
ATOM     99  C   THR A  15     -21.859  13.195   6.594  1.00 97.88           C  
ATOM    100  CB  THR A  15     -24.125  12.961   7.637  1.00 97.88           C  
ATOM    101  O   THR A  15     -21.109  14.156   6.789  1.00 97.88           O  
ATOM    102  CG2 THR A  15     -24.953  12.281   8.719  1.00 97.88           C  
ATOM    103  OG1 THR A  15     -24.250  14.383   7.770  1.00 97.88           O  
ATOM    104  N   GLY A  16     -21.906  12.594   5.391  1.00 96.38           N  
ATOM    105  CA  GLY A  16     -21.375  13.078   4.129  1.00 96.38           C  
ATOM    106  C   GLY A  16     -22.312  12.867   2.961  1.00 96.38           C  
ATOM    107  O   GLY A  16     -23.422  12.344   3.133  1.00 96.38           O  
ATOM    108  N   ILE A  17     -21.906  13.352   1.811  1.00 96.50           N  
ATOM    109  CA  ILE A  17     -22.703  13.227   0.595  1.00 96.50           C  
ATOM    110  C   ILE A  17     -21.906  12.477  -0.469  1.00 96.50           C  
ATOM    111  CB  ILE A  17     -23.156  14.609   0.060  1.00 96.50           C  
ATOM    112  O   ILE A  17     -20.750  12.789  -0.714  1.00 96.50           O  
ATOM    113  CG1 ILE A  17     -23.922  15.375   1.140  1.00 96.50           C  
ATOM    114  CG2 ILE A  17     -24.000  14.453  -1.207  1.00 96.50           C  
ATOM    115  CD1 ILE A  17     -25.234  14.727   1.542  1.00 96.50           C  
ATOM    116  N   ASN A  18     -22.562  11.445  -0.994  1.00 95.69           N  
ATOM    117  CA  ASN A  18     -21.844  10.680  -2.008  1.00 95.69           C  
ATOM    118  C   ASN A  18     -21.984  11.312  -3.389  1.00 95.69           C  
ATOM    119  CB  ASN A  18     -22.328   9.227  -2.033  1.00 95.69           C  
ATOM    120  O   ASN A  18     -22.578  12.383  -3.529  1.00 95.69           O  
ATOM    121  CG  ASN A  18     -23.781   9.109  -2.455  1.00 95.69           C  
ATOM    122  ND2 ASN A  18     -24.438   8.039  -2.023  1.00 95.69           N  
ATOM    123  OD1 ASN A  18     -24.312   9.969  -3.166  1.00 95.69           O  
ATOM    124  N   LEU A  19     -21.438  10.734  -4.344  1.00 94.25           N  
ATOM    125  CA  LEU A  19     -21.359  11.250  -5.707  1.00 94.25           C  
ATOM    126  C   LEU A  19     -22.750  11.477  -6.289  1.00 94.25           C  
ATOM    127  CB  LEU A  19     -20.562  10.289  -6.598  1.00 94.25           C  
ATOM    128  O   LEU A  19     -22.953  12.406  -7.074  1.00 94.25           O  
ATOM    129  CG  LEU A  19     -20.391  10.703  -8.055  1.00 94.25           C  
ATOM    130  CD1 LEU A  19     -19.516  11.953  -8.148  1.00 94.25           C  
ATOM    131  CD2 LEU A  19     -19.766   9.562  -8.867  1.00 94.25           C  
ATOM    132  N   ASP A  20     -23.797  10.680  -5.859  1.00 94.50           N  
ATOM    133  CA  ASP A  20     -25.156  10.758  -6.391  1.00 94.50           C  
ATOM    134  C   ASP A  20     -26.016  11.711  -5.566  1.00 94.50           C  
ATOM    135  CB  ASP A  20     -25.797   9.367  -6.418  1.00 94.50           C  
ATOM    136  O   ASP A  20     -27.219  11.836  -5.812  1.00 94.50           O  
ATOM    137  CG  ASP A  20     -25.125   8.422  -7.398  1.00 94.50           C  
ATOM    138  OD1 ASP A  20     -24.500   8.898  -8.375  1.00 94.50           O  
ATOM    139  OD2 ASP A  20     -25.203   7.191  -7.191  1.00 94.50           O  
ATOM    140  N   GLY A  21     -25.422  12.297  -4.562  1.00 95.06           N  
ATOM    141  CA  GLY A  21     -26.172  13.211  -3.719  1.00 95.06           C  
ATOM    142  C   GLY A  21     -26.812  12.531  -2.521  1.00 95.06           C  
ATOM    143  O   GLY A  21     -27.594  13.148  -1.802  1.00 95.06           O  
ATOM    144  N   GLY A  22     -26.562  11.250  -2.312  1.00 96.94           N  
ATOM    145  CA  GLY A  22     -27.062  10.516  -1.162  1.00 96.94           C  
ATOM    146  C   GLY A  22     -26.266  10.758   0.099  1.00 96.94           C  
ATOM    147  O   GLY A  22     -25.047  10.992   0.034  1.00 96.94           O  
ATOM    148  N   LYS A  23     -27.000  10.695   1.228  1.00 97.69           N  
ATOM    149  CA  LYS A  23     -26.359  10.883   2.523  1.00 97.69           C  
ATOM    150  C   LYS A  23     -25.766   9.570   3.037  1.00 97.69           C  
ATOM    151  CB  LYS A  23     -27.359  11.438   3.543  1.00 97.69           C  
ATOM    152  O   LYS A  23     -26.297   8.492   2.775  1.00 97.69           O  
ATOM    153  CG  LYS A  23     -27.781  12.875   3.271  1.00 97.69           C  
ATOM    154  CD  LYS A  23     -28.703  13.398   4.367  1.00 97.69           C  
ATOM    155  CE  LYS A  23     -29.188  14.812   4.066  1.00 97.69           C  
ATOM    156  NZ  LYS A  23     -30.094  15.328   5.129  1.00 97.69           N  
ATOM    157  N   PHE A  24     -24.594   9.609   3.627  1.00 98.19           N  
ATOM    158  CA  PHE A  24     -24.000   8.461   4.297  1.00 98.19           C  
ATOM    159  C   PHE A  24     -23.406   8.867   5.641  1.00 98.19           C  
ATOM    160  CB  PHE A  24     -22.922   7.820   3.416  1.00 98.19           C  
ATOM    161  O   PHE A  24     -23.297  10.055   5.941  1.00 98.19           O  
ATOM    162  CG  PHE A  24     -21.734   8.703   3.168  1.00 98.19           C  
ATOM    163  CD1 PHE A  24     -21.703   9.555   2.066  1.00 98.19           C  
ATOM    164  CD2 PHE A  24     -20.656   8.695   4.035  1.00 98.19           C  
ATOM    165  CE1 PHE A  24     -20.594  10.375   1.835  1.00 98.19           C  
ATOM    166  CE2 PHE A  24     -19.547   9.516   3.811  1.00 98.19           C  
ATOM    167  CZ  PHE A  24     -19.516  10.352   2.709  1.00 98.19           C  
ATOM    168  N   LEU A  25     -23.062   7.863   6.480  1.00 98.62           N  
ATOM    169  CA  LEU A  25     -22.484   8.094   7.797  1.00 98.62           C  
ATOM    170  C   LEU A  25     -20.969   7.926   7.758  1.00 98.62           C  
ATOM    171  CB  LEU A  25     -23.094   7.145   8.828  1.00 98.62           C  
ATOM    172  O   LEU A  25     -20.453   7.031   7.082  1.00 98.62           O  
ATOM    173  CG  LEU A  25     -24.609   7.191   8.984  1.00 98.62           C  
ATOM    174  CD1 LEU A  25     -25.094   6.023   9.836  1.00 98.62           C  
ATOM    175  CD2 LEU A  25     -25.047   8.516   9.594  1.00 98.62           C  
ATOM    176  N   LYS A  26     -20.266   8.828   8.445  1.00 98.06           N  
ATOM    177  CA  LYS A  26     -18.828   8.656   8.609  1.00 98.06           C  
ATOM    178  C   LYS A  26     -18.422   8.797  10.070  1.00 98.06           C  
ATOM    179  CB  LYS A  26     -18.062   9.680   7.758  1.00 98.06           C  
ATOM    180  O   LYS A  26     -18.906   9.680  10.781  1.00 98.06           O  
ATOM    181  CG  LYS A  26     -18.547   9.758   6.316  1.00 98.06           C  
ATOM    182  CD  LYS A  26     -17.812  10.844   5.539  1.00 98.06           C  
ATOM    183  CE  LYS A  26     -18.562  11.242   4.277  1.00 98.06           C  
ATOM    184  NZ  LYS A  26     -17.844  12.320   3.525  1.00 98.06           N  
ATOM    185  N   PHE A  27     -17.609   7.863  10.500  1.00 98.75           N  
ATOM    186  CA  PHE A  27     -16.953   7.832  11.805  1.00 98.75           C  
ATOM    187  C   PHE A  27     -15.438   7.961  11.641  1.00 98.75           C  
ATOM    188  CB  PHE A  27     -17.297   6.543  12.555  1.00 98.75           C  
ATOM    189  O   PHE A  27     -14.781   7.043  11.148  1.00 98.75           O  
ATOM    190  CG  PHE A  27     -18.766   6.301  12.703  1.00 98.75           C  
ATOM    191  CD1 PHE A  27     -19.422   6.617  13.891  1.00 98.75           C  
ATOM    192  CD2 PHE A  27     -19.516   5.762  11.664  1.00 98.75           C  
ATOM    193  CE1 PHE A  27     -20.781   6.395  14.039  1.00 98.75           C  
ATOM    194  CE2 PHE A  27     -20.875   5.535  11.797  1.00 98.75           C  
ATOM    195  CZ  PHE A  27     -21.516   5.852  12.984  1.00 98.75           C  
ATOM    196  N   LEU A  28     -14.906   9.094  12.086  1.00 98.75           N  
ATOM    197  CA  LEU A  28     -13.531   9.445  11.734  1.00 98.75           C  
ATOM    198  C   LEU A  28     -12.648   9.438  12.977  1.00 98.75           C  
ATOM    199  CB  LEU A  28     -13.484  10.812  11.062  1.00 98.75           C  
ATOM    200  O   LEU A  28     -13.125   9.641  14.094  1.00 98.75           O  
ATOM    201  CG  LEU A  28     -14.445  11.031   9.891  1.00 98.75           C  
ATOM    202  CD1 LEU A  28     -14.430  12.492   9.453  1.00 98.75           C  
ATOM    203  CD2 LEU A  28     -14.086  10.117   8.727  1.00 98.75           C  
ATOM    204  N   GLY A  29     -11.320   9.070  12.727  1.00 98.44           N  
ATOM    205  CA  GLY A  29     -10.312   9.156  13.773  1.00 98.44           C  
ATOM    206  C   GLY A  29     -10.586   8.219  14.938  1.00 98.44           C  
ATOM    207  O   GLY A  29     -10.406   8.594  16.094  1.00 98.44           O  
ATOM    208  N   ILE A  30     -11.062   6.953  14.641  1.00 98.81           N  
ATOM    209  CA  ILE A  30     -11.305   5.945  15.672  1.00 98.81           C  
ATOM    210  C   ILE A  30      -9.984   5.281  16.062  1.00 98.81           C  
ATOM    211  CB  ILE A  30     -12.320   4.879  15.188  1.00 98.81           C  
ATOM    212  O   ILE A  30      -9.297   4.707  15.211  1.00 98.81           O  
ATOM    213  CG1 ILE A  30     -13.609   5.551  14.711  1.00 98.81           C  
ATOM    214  CG2 ILE A  30     -12.602   3.869  16.312  1.00 98.81           C  
ATOM    215  CD1 ILE A  30     -14.531   4.625  13.930  1.00 98.81           C  
ATOM    216  N   PRO A  31      -9.602   5.320  17.344  1.00 98.56           N  
ATOM    217  CA  PRO A  31      -8.375   4.625  17.734  1.00 98.56           C  
ATOM    218  C   PRO A  31      -8.492   3.105  17.625  1.00 98.56           C  
ATOM    219  CB  PRO A  31      -8.172   5.055  19.188  1.00 98.56           C  
ATOM    220  O   PRO A  31      -9.391   2.512  18.219  1.00 98.56           O  
ATOM    221  CG  PRO A  31      -9.531   5.414  19.672  1.00 98.56           C  
ATOM    222  CD  PRO A  31     -10.352   5.883  18.500  1.00 98.56           C  
ATOM    223  N   TYR A  32      -7.590   2.512  16.781  1.00 98.75           N  
ATOM    224  CA  TYR A  32      -7.641   1.057  16.688  1.00 98.75           C  
ATOM    225  C   TYR A  32      -6.465   0.416  17.406  1.00 98.75           C  
ATOM    226  CB  TYR A  32      -7.645   0.624  15.211  1.00 98.75           C  
ATOM    227  O   TYR A  32      -6.359  -0.811  17.469  1.00 98.75           O  
ATOM    228  CG  TYR A  32      -6.355   0.924  14.484  1.00 98.75           C  
ATOM    229  CD1 TYR A  32      -6.250   2.029  13.648  1.00 98.75           C  
ATOM    230  CD2 TYR A  32      -5.246   0.103  14.641  1.00 98.75           C  
ATOM    231  CE1 TYR A  32      -5.062   2.307  12.969  1.00 98.75           C  
ATOM    232  CE2 TYR A  32      -4.055   0.373  13.969  1.00 98.75           C  
ATOM    233  OH  TYR A  32      -2.799   1.747  12.477  1.00 98.75           O  
ATOM    234  CZ  TYR A  32      -3.975   1.476  13.141  1.00 98.75           C  
ATOM    235  N   ALA A  33      -5.582   1.272  18.016  1.00 98.69           N  
ATOM    236  CA  ALA A  33      -4.434   0.829  18.797  1.00 98.69           C  
ATOM    237  C   ALA A  33      -4.012   1.896  19.797  1.00 98.69           C  
ATOM    238  CB  ALA A  33      -3.266   0.474  17.875  1.00 98.69           C  
ATOM    239  O   ALA A  33      -4.391   3.062  19.672  1.00 98.69           O  
ATOM    240  N   LYS A  34      -3.246   1.407  20.859  1.00 98.56           N  
ATOM    241  CA  LYS A  34      -2.590   2.373  21.734  1.00 98.56           C  
ATOM    242  C   LYS A  34      -1.645   3.277  20.953  1.00 98.56           C  
ATOM    243  CB  LYS A  34      -1.823   1.653  22.844  1.00 98.56           C  
ATOM    244  O   LYS A  34      -1.022   2.840  19.969  1.00 98.56           O  
ATOM    245  CG  LYS A  34      -2.713   0.914  23.828  1.00 98.56           C  
ATOM    246  CD  LYS A  34      -1.900   0.292  24.953  1.00 98.56           C  
ATOM    247  CE  LYS A  34      -2.791  -0.449  25.953  1.00 98.56           C  
ATOM    248  NZ  LYS A  34      -2.000  -1.041  27.062  1.00 98.56           N  
ATOM    249  N   PRO A  35      -1.613   4.578  21.438  1.00 98.25           N  
ATOM    250  CA  PRO A  35      -0.613   5.414  20.766  1.00 98.25           C  
ATOM    251  C   PRO A  35       0.801   4.852  20.891  1.00 98.25           C  
ATOM    252  CB  PRO A  35      -0.732   6.754  21.500  1.00 98.25           C  
ATOM    253  O   PRO A  35       1.228   4.473  21.984  1.00 98.25           O  
ATOM    254  CG  PRO A  35      -2.088   6.730  22.125  1.00 98.25           C  
ATOM    255  CD  PRO A  35      -2.436   5.305  22.453  1.00 98.25           C  
ATOM    256  N   PRO A  36       1.500   4.742  19.750  1.00 98.06           N  
ATOM    257  CA  PRO A  36       2.855   4.188  19.797  1.00 98.06           C  
ATOM    258  C   PRO A  36       3.904   5.227  20.188  1.00 98.06           C  
ATOM    259  CB  PRO A  36       3.086   3.697  18.375  1.00 98.06           C  
ATOM    260  O   PRO A  36       4.855   5.465  19.453  1.00 98.06           O  
ATOM    261  CG  PRO A  36       2.316   4.648  17.516  1.00 98.06           C  
ATOM    262  CD  PRO A  36       1.073   5.059  18.250  1.00 98.06           C  
ATOM    263  N   VAL A  37       3.791   5.793  21.312  1.00 97.81           N  
ATOM    264  CA  VAL A  37       4.688   6.824  21.812  1.00 97.81           C  
ATOM    265  C   VAL A  37       5.500   6.277  22.984  1.00 97.81           C  
ATOM    266  CB  VAL A  37       3.914   8.086  22.250  1.00 97.81           C  
ATOM    267  O   VAL A  37       5.184   5.211  23.516  1.00 97.81           O  
ATOM    268  CG1 VAL A  37       3.180   8.711  21.062  1.00 97.81           C  
ATOM    269  CG2 VAL A  37       2.934   7.754  23.375  1.00 97.81           C  
ATOM    270  N   GLY A  38       6.555   6.988  23.328  1.00 96.06           N  
ATOM    271  CA  GLY A  38       7.395   6.551  24.438  1.00 96.06           C  
ATOM    272  C   GLY A  38       7.996   5.176  24.219  1.00 96.06           C  
ATOM    273  O   GLY A  38       8.578   4.906  23.156  1.00 96.06           O  
ATOM    274  N   PRO A  39       7.770   4.258  25.234  1.00 96.56           N  
ATOM    275  CA  PRO A  39       8.375   2.930  25.125  1.00 96.56           C  
ATOM    276  C   PRO A  39       7.758   2.080  24.016  1.00 96.56           C  
ATOM    277  CB  PRO A  39       8.102   2.312  26.500  1.00 96.56           C  
ATOM    278  O   PRO A  39       8.305   1.034  23.656  1.00 96.56           O  
ATOM    279  CG  PRO A  39       7.879   3.482  27.406  1.00 96.56           C  
ATOM    280  CD  PRO A  39       7.281   4.602  26.609  1.00 96.56           C  
ATOM    281  N   LEU A  40       6.578   2.576  23.516  1.00 97.94           N  
ATOM    282  CA  LEU A  40       5.902   1.796  22.484  1.00 97.94           C  
ATOM    283  C   LEU A  40       6.383   2.203  21.094  1.00 97.94           C  
ATOM    284  CB  LEU A  40       4.387   1.974  22.578  1.00 97.94           C  
ATOM    285  O   LEU A  40       5.992   1.593  20.094  1.00 97.94           O  
ATOM    286  CG  LEU A  40       3.715   1.387  23.828  1.00 97.94           C  
ATOM    287  CD1 LEU A  40       2.227   1.716  23.828  1.00 97.94           C  
ATOM    288  CD2 LEU A  40       3.936  -0.120  23.891  1.00 97.94           C  
ATOM    289  N   ARG A  41       7.246   3.252  21.078  1.00 98.19           N  
ATOM    290  CA  ARG A  41       7.801   3.676  19.797  1.00 98.19           C  
ATOM    291  C   ARG A  41       8.531   2.527  19.109  1.00 98.19           C  
ATOM    292  CB  ARG A  41       8.750   4.863  20.000  1.00 98.19           C  
ATOM    293  O   ARG A  41       9.367   1.859  19.734  1.00 98.19           O  
ATOM    294  CG  ARG A  41       9.258   5.461  18.688  1.00 98.19           C  
ATOM    295  CD  ARG A  41      10.195   6.633  18.938  1.00 98.19           C  
ATOM    296  NE  ARG A  41       9.484   7.785  19.484  1.00 98.19           N  
ATOM    297  NH1 ARG A  41      11.367   9.109  19.688  1.00 98.19           N  
ATOM    298  NH2 ARG A  41       9.312   9.922  20.312  1.00 98.19           N  
ATOM    299  CZ  ARG A  41      10.055   8.938  19.828  1.00 98.19           C  
ATOM    300  N   PHE A  42       8.227   2.135  17.891  1.00 98.00           N  
ATOM    301  CA  PHE A  42       8.867   1.178  17.000  1.00 98.00           C  
ATOM    302  C   PHE A  42       8.359  -0.235  17.266  1.00 98.00           C  
ATOM    303  CB  PHE A  42      10.391   1.229  17.156  1.00 98.00           C  
ATOM    304  O   PHE A  42       8.672  -1.161  16.516  1.00 98.00           O  
ATOM    305  CG  PHE A  42      10.969   2.613  17.031  1.00 98.00           C  
ATOM    306  CD1 PHE A  42      10.648   3.416  15.945  1.00 98.00           C  
ATOM    307  CD2 PHE A  42      11.828   3.109  18.000  1.00 98.00           C  
ATOM    308  CE1 PHE A  42      11.180   4.699  15.820  1.00 98.00           C  
ATOM    309  CE2 PHE A  42      12.367   4.391  17.875  1.00 98.00           C  
ATOM    310  CZ  PHE A  42      12.039   5.180  16.797  1.00 98.00           C  
ATOM    311  N   LYS A  43       7.621  -0.450  18.375  1.00 97.31           N  
ATOM    312  CA  LYS A  43       7.188  -1.791  18.750  1.00 97.31           C  
ATOM    313  C   LYS A  43       5.895  -2.176  18.031  1.00 97.31           C  
ATOM    314  CB  LYS A  43       7.000  -1.884  20.266  1.00 97.31           C  
ATOM    315  O   LYS A  43       5.227  -1.323  17.453  1.00 97.31           O  
ATOM    316  CG  LYS A  43       8.227  -1.468  21.062  1.00 97.31           C  
ATOM    317  CD  LYS A  43       9.312  -2.535  21.031  1.00 97.31           C  
ATOM    318  CE  LYS A  43      10.523  -2.133  21.859  1.00 97.31           C  
ATOM    319  NZ  LYS A  43      11.586  -3.184  21.828  1.00 97.31           N  
ATOM    320  N   ALA A  44       5.570  -3.436  18.094  1.00 97.88           N  
ATOM    321  CA  ALA A  44       4.277  -3.910  17.594  1.00 97.88           C  
ATOM    322  C   ALA A  44       3.131  -3.182  18.297  1.00 97.88           C  
ATOM    323  CB  ALA A  44       4.152  -5.418  17.812  1.00 97.88           C  
ATOM    324  O   ALA A  44       3.207  -2.875  19.484  1.00 97.88           O  
ATOM    325  N   PRO A  45       2.033  -2.801  17.516  1.00 98.38           N  
ATOM    326  CA  PRO A  45       0.906  -2.090  18.125  1.00 98.38           C  
ATOM    327  C   PRO A  45       0.170  -2.934  19.156  1.00 98.38           C  
ATOM    328  CB  PRO A  45      -0.002  -1.780  16.922  1.00 98.38           C  
ATOM    329  O   PRO A  45       0.119  -4.160  19.047  1.00 98.38           O  
ATOM    330  CG  PRO A  45       0.242  -2.896  15.961  1.00 98.38           C  
ATOM    331  CD  PRO A  45       1.700  -3.250  16.000  1.00 98.38           C  
ATOM    332  N   GLN A  46      -0.328  -2.271  20.125  1.00 97.94           N  
ATOM    333  CA  GLN A  46      -1.177  -2.891  21.141  1.00 97.94           C  
ATOM    334  C   GLN A  46      -2.625  -2.432  21.000  1.00 97.94           C  
ATOM    335  CB  GLN A  46      -0.660  -2.570  22.547  1.00 97.94           C  
ATOM    336  O   GLN A  46      -2.887  -1.312  20.547  1.00 97.94           O  
ATOM    337  CG  GLN A  46       0.732  -3.119  22.828  1.00 97.94           C  
ATOM    338  CD  GLN A  46       1.218  -2.795  24.219  1.00 97.94           C  
ATOM    339  NE2 GLN A  46       2.498  -3.041  24.484  1.00 97.94           N  
ATOM    340  OE1 GLN A  46       0.448  -2.328  25.078  1.00 97.94           O  
ATOM    341  N   PRO A  47      -3.596  -3.330  21.344  1.00 97.31           N  
ATOM    342  CA  PRO A  47      -5.004  -2.943  21.219  1.00 97.31           C  
ATOM    343  C   PRO A  47      -5.324  -1.658  21.984  1.00 97.31           C  
ATOM    344  CB  PRO A  47      -5.746  -4.137  21.828  1.00 97.31           C  
ATOM    345  O   PRO A  47      -4.691  -1.361  23.000  1.00 97.31           O  
ATOM    346  CG  PRO A  47      -4.785  -5.277  21.734  1.00 97.31           C  
ATOM    347  CD  PRO A  47      -3.389  -4.734  21.812  1.00 97.31           C  
ATOM    348  N   PRO A  48      -6.352  -0.929  21.438  1.00 96.56           N  
ATOM    349  CA  PRO A  48      -6.727   0.315  22.125  1.00 96.56           C  
ATOM    350  C   PRO A  48      -7.348   0.075  23.500  1.00 96.56           C  
ATOM    351  CB  PRO A  48      -7.738   0.948  21.156  1.00 96.56           C  
ATOM    352  O   PRO A  48      -7.949  -0.977  23.719  1.00 96.56           O  
ATOM    353  CG  PRO A  48      -8.391  -0.208  20.484  1.00 96.56           C  
ATOM    354  CD  PRO A  48      -7.371  -1.293  20.297  1.00 96.56           C  
ATOM    355  N   GLU A  49      -7.207   1.071  24.453  1.00 94.19           N  
ATOM    356  CA  GLU A  49      -7.859   1.004  25.750  1.00 94.19           C  
ATOM    357  C   GLU A  49      -9.328   1.409  25.656  1.00 94.19           C  
ATOM    358  CB  GLU A  49      -7.133   1.894  26.766  1.00 94.19           C  
ATOM    359  O   GLU A  49      -9.695   2.256  24.844  1.00 94.19           O  
ATOM    360  CG  GLU A  49      -5.688   1.490  27.016  1.00 94.19           C  
ATOM    361  CD  GLU A  49      -5.551   0.171  27.750  1.00 94.19           C  
ATOM    362  OE1 GLU A  49      -4.473  -0.460  27.672  1.00 94.19           O  
ATOM    363  OE2 GLU A  49      -6.531  -0.235  28.422  1.00 94.19           O  
ATOM    364  N   PRO A  50     -10.133   0.759  26.500  1.00 96.44           N  
ATOM    365  CA  PRO A  50     -11.500   1.281  26.547  1.00 96.44           C  
ATOM    366  C   PRO A  50     -11.562   2.715  27.078  1.00 96.44           C  
ATOM    367  CB  PRO A  50     -12.203   0.319  27.516  1.00 96.44           C  
ATOM    368  O   PRO A  50     -10.633   3.168  27.750  1.00 96.44           O  
ATOM    369  CG  PRO A  50     -11.297  -0.867  27.594  1.00 96.44           C  
ATOM    370  CD  PRO A  50      -9.906  -0.428  27.250  1.00 96.44           C  
ATOM    371  N   TRP A  51     -12.609   3.430  26.594  1.00 96.56           N  
ATOM    372  CA  TRP A  51     -12.812   4.777  27.125  1.00 96.56           C  
ATOM    373  C   TRP A  51     -14.211   4.938  27.703  1.00 96.56           C  
ATOM    374  CB  TRP A  51     -12.578   5.816  26.016  1.00 96.56           C  
ATOM    375  O   TRP A  51     -15.086   4.102  27.469  1.00 96.56           O  
ATOM    376  CG  TRP A  51     -13.453   5.629  24.812  1.00 96.56           C  
ATOM    377  CD1 TRP A  51     -14.711   6.117  24.625  1.00 96.56           C  
ATOM    378  CD2 TRP A  51     -13.117   4.898  23.625  1.00 96.56           C  
ATOM    379  CE2 TRP A  51     -14.234   4.984  22.766  1.00 96.56           C  
ATOM    380  CE3 TRP A  51     -11.992   4.180  23.219  1.00 96.56           C  
ATOM    381  NE1 TRP A  51     -15.188   5.734  23.391  1.00 96.56           N  
ATOM    382  CH2 TRP A  51     -13.133   3.678  21.125  1.00 96.56           C  
ATOM    383  CZ2 TRP A  51     -14.250   4.379  21.500  1.00 96.56           C  
ATOM    384  CZ3 TRP A  51     -12.008   3.574  21.969  1.00 96.56           C  
ATOM    385  N   THR A  52     -14.359   5.953  28.688  1.00 96.44           N  
ATOM    386  CA  THR A  52     -15.656   6.281  29.250  1.00 96.44           C  
ATOM    387  C   THR A  52     -16.312   7.434  28.500  1.00 96.44           C  
ATOM    388  CB  THR A  52     -15.539   6.648  30.750  1.00 96.44           C  
ATOM    389  O   THR A  52     -15.617   8.258  27.891  1.00 96.44           O  
ATOM    390  CG2 THR A  52     -14.930   5.500  31.547  1.00 96.44           C  
ATOM    391  OG1 THR A  52     -14.703   7.805  30.891  1.00 96.44           O  
ATOM    392  N   GLY A  53     -17.578   7.410  28.359  1.00 96.12           N  
ATOM    393  CA  GLY A  53     -18.297   8.438  27.625  1.00 96.12           C  
ATOM    394  C   GLY A  53     -18.297   8.211  26.125  1.00 96.12           C  
ATOM    395  O   GLY A  53     -18.109   7.082  25.672  1.00 96.12           O  
ATOM    396  N   THR A  54     -18.719   9.266  25.406  1.00 98.19           N  
ATOM    397  CA  THR A  54     -18.797   9.188  23.953  1.00 98.19           C  
ATOM    398  C   THR A  54     -17.609   9.922  23.312  1.00 98.19           C  
ATOM    399  CB  THR A  54     -20.109   9.781  23.422  1.00 98.19           C  
ATOM    400  O   THR A  54     -17.438  11.125  23.516  1.00 98.19           O  
ATOM    401  CG2 THR A  54     -20.188   9.703  21.906  1.00 98.19           C  
ATOM    402  OG1 THR A  54     -21.219   9.047  23.984  1.00 98.19           O  
ATOM    403  N   LYS A  55     -16.797   9.164  22.594  1.00 97.94           N  
ATOM    404  CA  LYS A  55     -15.672   9.758  21.891  1.00 97.94           C  
ATOM    405  C   LYS A  55     -16.125  10.477  20.625  1.00 97.94           C  
ATOM    406  CB  LYS A  55     -14.633   8.688  21.531  1.00 97.94           C  
ATOM    407  O   LYS A  55     -16.922   9.930  19.844  1.00 97.94           O  
ATOM    408  CG  LYS A  55     -13.312   9.250  21.031  1.00 97.94           C  
ATOM    409  CD  LYS A  55     -12.234   8.172  20.984  1.00 97.94           C  
ATOM    410  CE  LYS A  55     -10.852   8.773  20.766  1.00 97.94           C  
ATOM    411  NZ  LYS A  55      -9.766   7.793  21.062  1.00 97.94           N  
ATOM    412  N   ASP A  56     -15.641  11.711  20.406  1.00 98.12           N  
ATOM    413  CA  ASP A  56     -15.977  12.484  19.219  1.00 98.12           C  
ATOM    414  C   ASP A  56     -15.188  12.008  18.000  1.00 98.12           C  
ATOM    415  CB  ASP A  56     -15.727  13.977  19.453  1.00 98.12           C  
ATOM    416  O   ASP A  56     -13.992  12.305  17.875  1.00 98.12           O  
ATOM    417  CG  ASP A  56     -16.203  14.852  18.312  1.00 98.12           C  
ATOM    418  OD1 ASP A  56     -16.641  14.305  17.281  1.00 98.12           O  
ATOM    419  OD2 ASP A  56     -16.109  16.094  18.438  1.00 98.12           O  
ATOM    420  N   CYS A  57     -15.859  11.281  17.109  1.00 98.38           N  
ATOM    421  CA  CYS A  57     -15.242  10.766  15.898  1.00 98.38           C  
ATOM    422  C   CYS A  57     -15.836  11.430  14.656  1.00 98.38           C  
ATOM    423  CB  CYS A  57     -15.414   9.250  15.812  1.00 98.38           C  
ATOM    424  O   CYS A  57     -16.094  10.758  13.656  1.00 98.38           O  
ATOM    425  SG  CYS A  57     -14.484   8.344  17.062  1.00 98.38           S  
ATOM    426  N   THR A  58     -15.938  12.781  14.727  1.00 98.12           N  
ATOM    427  CA  THR A  58     -16.484  13.570  13.633  1.00 98.12           C  
ATOM    428  C   THR A  58     -15.367  14.211  12.812  1.00 98.12           C  
ATOM    429  CB  THR A  58     -17.438  14.656  14.148  1.00 98.12           C  
ATOM    430  O   THR A  58     -15.625  14.820  11.773  1.00 98.12           O  
ATOM    431  CG2 THR A  58     -18.609  14.047  14.914  1.00 98.12           C  
ATOM    432  OG1 THR A  58     -16.719  15.547  15.016  1.00 98.12           O  
ATOM    433  N   LYS A  59     -14.109  14.047  13.297  1.00 97.31           N  
ATOM    434  CA  LYS A  59     -12.938  14.594  12.625  1.00 97.31           C  
ATOM    435  C   LYS A  59     -11.859  13.531  12.445  1.00 97.31           C  
ATOM    436  CB  LYS A  59     -12.383  15.789  13.398  1.00 97.31           C  
ATOM    437  O   LYS A  59     -11.758  12.602  13.250  1.00 97.31           O  
ATOM    438  CG  LYS A  59     -13.359  16.938  13.547  1.00 97.31           C  
ATOM    439  CD  LYS A  59     -12.750  18.094  14.320  1.00 97.31           C  
ATOM    440  CE  LYS A  59     -13.742  19.234  14.516  1.00 97.31           C  
ATOM    441  NZ  LYS A  59     -13.148  20.359  15.289  1.00 97.31           N  
ATOM    442  N   ASP A  60     -11.055  13.789  11.430  1.00 96.38           N  
ATOM    443  CA  ASP A  60      -9.945  12.867  11.195  1.00 96.38           C  
ATOM    444  C   ASP A  60      -8.984  12.852  12.375  1.00 96.38           C  
ATOM    445  CB  ASP A  60      -9.203  13.242   9.914  1.00 96.38           C  
ATOM    446  O   ASP A  60      -8.773  13.883  13.023  1.00 96.38           O  
ATOM    447  CG  ASP A  60      -9.914  12.773   8.656  1.00 96.38           C  
ATOM    448  OD1 ASP A  60     -10.391  11.617   8.617  1.00 96.38           O  
ATOM    449  OD2 ASP A  60      -9.992  13.562   7.688  1.00 96.38           O  
ATOM    450  N   GLY A  61      -8.461  11.570  12.609  1.00 96.38           N  
ATOM    451  CA  GLY A  61      -7.285  11.516  13.469  1.00 96.38           C  
ATOM    452  C   GLY A  61      -6.023  12.016  12.789  1.00 96.38           C  
ATOM    453  O   GLY A  61      -6.016  12.242  11.578  1.00 96.38           O  
ATOM    454  N   SER A  62      -5.016  12.273  13.633  1.00 97.06           N  
ATOM    455  CA  SER A  62      -3.750  12.758  13.094  1.00 97.06           C  
ATOM    456  C   SER A  62      -3.105  11.727  12.172  1.00 97.06           C  
ATOM    457  CB  SER A  62      -2.785  13.117  14.227  1.00 97.06           C  
ATOM    458  O   SER A  62      -3.146  10.531  12.445  1.00 97.06           O  
ATOM    459  OG  SER A  62      -1.607  13.719  13.711  1.00 97.06           O  
ATOM    460  N   PRO A  63      -2.605  12.172  10.977  1.00 96.69           N  
ATOM    461  CA  PRO A  63      -1.762  11.266  10.195  1.00 96.69           C  
ATOM    462  C   PRO A  63      -0.416  10.992  10.859  1.00 96.69           C  
ATOM    463  CB  PRO A  63      -1.572  12.023   8.875  1.00 96.69           C  
ATOM    464  O   PRO A  63      -0.078  11.617  11.859  1.00 96.69           O  
ATOM    465  CG  PRO A  63      -1.565  13.469   9.258  1.00 96.69           C  
ATOM    466  CD  PRO A  63      -2.539  13.664  10.375  1.00 96.69           C  
ATOM    467  N   ASN A  64       0.334   9.938  10.328  1.00 97.56           N  
ATOM    468  CA  ASN A  64       1.716   9.727  10.742  1.00 97.56           C  
ATOM    469  C   ASN A  64       2.615  10.875  10.297  1.00 97.56           C  
ATOM    470  CB  ASN A  64       2.246   8.398  10.203  1.00 97.56           C  
ATOM    471  O   ASN A  64       2.246  11.656   9.422  1.00 97.56           O  
ATOM    472  CG  ASN A  64       3.648   8.086  10.695  1.00 97.56           C  
ATOM    473  ND2 ASN A  64       4.621   8.156   9.797  1.00 97.56           N  
ATOM    474  OD1 ASN A  64       3.854   7.781  11.875  1.00 97.56           O  
ATOM    475  N   PHE A  65       3.711  10.961  11.016  1.00 97.25           N  
ATOM    476  CA  PHE A  65       4.664  11.969  10.562  1.00 97.25           C  
ATOM    477  C   PHE A  65       4.953  11.820   9.070  1.00 97.25           C  
ATOM    478  CB  PHE A  65       5.969  11.875  11.359  1.00 97.25           C  
ATOM    479  O   PHE A  65       5.148  10.703   8.586  1.00 97.25           O  
ATOM    480  CG  PHE A  65       5.938  12.625  12.664  1.00 97.25           C  
ATOM    481  CD1 PHE A  65       5.781  14.000  12.688  1.00 97.25           C  
ATOM    482  CD2 PHE A  65       6.070  11.945  13.875  1.00 97.25           C  
ATOM    483  CE1 PHE A  65       5.754  14.703  13.891  1.00 97.25           C  
ATOM    484  CE2 PHE A  65       6.043  12.633  15.078  1.00 97.25           C  
ATOM    485  CZ  PHE A  65       5.887  14.016  15.086  1.00 97.25           C  
ATOM    486  N   GLY A  66       4.914  12.938   8.336  1.00 93.19           N  
ATOM    487  CA  GLY A  66       5.211  13.031   6.914  1.00 93.19           C  
ATOM    488  C   GLY A  66       5.188  14.461   6.398  1.00 93.19           C  
ATOM    489  O   GLY A  66       5.070  15.406   7.180  1.00 93.19           O  
ATOM    490  N   LEU A  67       5.414  14.555   5.121  1.00 89.50           N  
ATOM    491  CA  LEU A  67       5.316  15.859   4.469  1.00 89.50           C  
ATOM    492  C   LEU A  67       3.965  16.031   3.787  1.00 89.50           C  
ATOM    493  CB  LEU A  67       6.445  16.031   3.447  1.00 89.50           C  
ATOM    494  O   LEU A  67       3.490  15.117   3.105  1.00 89.50           O  
ATOM    495  CG  LEU A  67       7.871  16.016   3.998  1.00 89.50           C  
ATOM    496  CD1 LEU A  67       8.883  16.016   2.855  1.00 89.50           C  
ATOM    497  CD2 LEU A  67       8.102  17.203   4.926  1.00 89.50           C  
ATOM    498  N   SER A  68       3.365  17.188   4.059  1.00 86.12           N  
ATOM    499  CA  SER A  68       2.137  17.500   3.336  1.00 86.12           C  
ATOM    500  C   SER A  68       2.367  17.500   1.828  1.00 86.12           C  
ATOM    501  CB  SER A  68       1.592  18.859   3.771  1.00 86.12           C  
ATOM    502  O   SER A  68       3.338  18.078   1.341  1.00 86.12           O  
ATOM    503  OG  SER A  68       0.548  19.281   2.910  1.00 86.12           O  
ATOM    504  N   PHE A  69       1.418  16.812   1.106  1.00 77.69           N  
ATOM    505  CA  PHE A  69       1.524  16.750  -0.346  1.00 77.69           C  
ATOM    506  C   PHE A  69       1.398  18.141  -0.961  1.00 77.69           C  
ATOM    507  CB  PHE A  69       0.452  15.828  -0.923  1.00 77.69           C  
ATOM    508  O   PHE A  69       2.031  18.438  -1.979  1.00 77.69           O  
ATOM    509  CG  PHE A  69       0.862  14.375  -0.965  1.00 77.69           C  
ATOM    510  CD1 PHE A  69       1.707  13.906  -1.963  1.00 77.69           C  
ATOM    511  CD2 PHE A  69       0.401  13.484  -0.006  1.00 77.69           C  
ATOM    512  CE1 PHE A  69       2.088  12.570  -2.004  1.00 77.69           C  
ATOM    513  CE2 PHE A  69       0.776  12.148  -0.040  1.00 77.69           C  
ATOM    514  CZ  PHE A  69       1.619  11.688  -1.040  1.00 77.69           C  
ATOM    515  N   ARG A  70       0.728  19.031  -0.270  1.00 77.44           N  
ATOM    516  CA  ARG A  70       0.417  20.359  -0.806  1.00 77.44           C  
ATOM    517  C   ARG A  70       1.494  21.375  -0.429  1.00 77.44           C  
ATOM    518  CB  ARG A  70      -0.948  20.828  -0.303  1.00 77.44           C  
ATOM    519  O   ARG A  70       2.053  22.047  -1.298  1.00 77.44           O  
ATOM    520  CG  ARG A  70      -1.406  22.141  -0.917  1.00 77.44           C  
ATOM    521  CD  ARG A  70      -2.738  22.609  -0.339  1.00 77.44           C  
ATOM    522  NE  ARG A  70      -3.820  21.688  -0.680  1.00 77.44           N  
ATOM    523  NH1 ARG A  70      -5.359  23.344  -1.146  1.00 77.44           N  
ATOM    524  NH2 ARG A  70      -5.949  21.141  -1.343  1.00 77.44           N  
ATOM    525  CZ  ARG A  70      -5.039  22.062  -1.056  1.00 77.44           C  
ATOM    526  N   THR A  71       1.830  21.453   0.878  1.00 84.12           N  
ATOM    527  CA  THR A  71       2.672  22.531   1.369  1.00 84.12           C  
ATOM    528  C   THR A  71       4.109  22.062   1.567  1.00 84.12           C  
ATOM    529  CB  THR A  71       2.131  23.109   2.691  1.00 84.12           C  
ATOM    530  O   THR A  71       5.027  22.875   1.688  1.00 84.12           O  
ATOM    531  CG2 THR A  71       0.702  23.609   2.529  1.00 84.12           C  
ATOM    532  OG1 THR A  71       2.150  22.078   3.693  1.00 84.12           O  
ATOM    533  N   ARG A  72       4.254  20.781   1.646  1.00 85.94           N  
ATOM    534  CA  ARG A  72       5.547  20.156   1.899  1.00 85.94           C  
ATOM    535  C   ARG A  72       6.027  20.453   3.316  1.00 85.94           C  
ATOM    536  CB  ARG A  72       6.586  20.641   0.885  1.00 85.94           C  
ATOM    537  O   ARG A  72       7.203  20.250   3.633  1.00 85.94           O  
ATOM    538  CG  ARG A  72       6.211  20.359  -0.562  1.00 85.94           C  
ATOM    539  CD  ARG A  72       5.988  18.875  -0.808  1.00 85.94           C  
ATOM    540  NE  ARG A  72       7.227  18.109  -0.661  1.00 85.94           N  
ATOM    541  NH1 ARG A  72       6.238  16.047  -1.002  1.00 85.94           N  
ATOM    542  NH2 ARG A  72       8.492  16.188  -0.606  1.00 85.94           N  
ATOM    543  CZ  ARG A  72       7.316  16.781  -0.757  1.00 85.94           C  
ATOM    544  N   GLU A  73       5.180  20.938   4.156  1.00 91.06           N  
ATOM    545  CA  GLU A  73       5.465  21.125   5.578  1.00 91.06           C  
ATOM    546  C   GLU A  73       5.301  19.828   6.352  1.00 91.06           C  
ATOM    547  CB  GLU A  73       4.555  22.203   6.168  1.00 91.06           C  
ATOM    548  O   GLU A  73       4.535  18.953   5.945  1.00 91.06           O  
ATOM    549  CG  GLU A  73       4.773  23.594   5.570  1.00 91.06           C  
ATOM    550  CD  GLU A  73       3.842  24.656   6.145  1.00 91.06           C  
ATOM    551  OE1 GLU A  73       4.125  25.859   5.992  1.00 91.06           O  
ATOM    552  OE2 GLU A  73       2.818  24.266   6.754  1.00 91.06           O  
ATOM    553  N   VAL A  74       6.117  19.781   7.441  1.00 94.19           N  
ATOM    554  CA  VAL A  74       5.996  18.609   8.305  1.00 94.19           C  
ATOM    555  C   VAL A  74       4.609  18.578   8.945  1.00 94.19           C  
ATOM    556  CB  VAL A  74       7.086  18.594   9.406  1.00 94.19           C  
ATOM    557  O   VAL A  74       4.141  19.578   9.484  1.00 94.19           O  
ATOM    558  CG1 VAL A  74       6.887  17.406  10.344  1.00 94.19           C  
ATOM    559  CG2 VAL A  74       8.477  18.547   8.773  1.00 94.19           C  
ATOM    560  N   ILE A  75       3.900  17.453   8.844  1.00 94.75           N  
ATOM    561  CA  ILE A  75       2.588  17.234   9.438  1.00 94.75           C  
ATOM    562  C   ILE A  75       2.594  15.938  10.234  1.00 94.75           C  
ATOM    563  CB  ILE A  75       1.477  17.203   8.367  1.00 94.75           C  
ATOM    564  O   ILE A  75       3.541  15.148  10.156  1.00 94.75           O  
ATOM    565  CG1 ILE A  75       1.711  16.047   7.391  1.00 94.75           C  
ATOM    566  CG2 ILE A  75       1.403  18.547   7.629  1.00 94.75           C  
ATOM    567  CD1 ILE A  75       0.548  15.797   6.441  1.00 94.75           C  
ATOM    568  N   GLY A  76       1.505  15.719  11.062  1.00 96.06           N  
ATOM    569  CA  GLY A  76       1.282  14.430  11.688  1.00 96.06           C  
ATOM    570  C   GLY A  76       1.826  14.352  13.102  1.00 96.06           C  
ATOM    571  O   GLY A  76       2.322  15.344  13.641  1.00 96.06           O  
ATOM    572  N   SER A  77       1.657  13.180  13.617  1.00 97.56           N  
ATOM    573  CA  SER A  77       2.041  12.859  14.992  1.00 97.56           C  
ATOM    574  C   SER A  77       2.328  11.375  15.148  1.00 97.56           C  
ATOM    575  CB  SER A  77       0.943  13.289  15.969  1.00 97.56           C  
ATOM    576  O   SER A  77       1.857  10.555  14.352  1.00 97.56           O  
ATOM    577  OG  SER A  77       1.197  12.773  17.266  1.00 97.56           O  
ATOM    578  N   GLU A  78       3.139  10.953  16.234  1.00 98.38           N  
ATOM    579  CA  GLU A  78       3.307   9.539  16.547  1.00 98.38           C  
ATOM    580  C   GLU A  78       1.995   8.922  17.016  1.00 98.38           C  
ATOM    581  CB  GLU A  78       4.391   9.352  17.609  1.00 98.38           C  
ATOM    582  O   GLU A  78       1.798   7.707  16.906  1.00 98.38           O  
ATOM    583  CG  GLU A  78       5.793   9.703  17.141  1.00 98.38           C  
ATOM    584  CD  GLU A  78       6.852   9.539  18.219  1.00 98.38           C  
ATOM    585  OE1 GLU A  78       7.445  10.562  18.641  1.00 98.38           O  
ATOM    586  OE2 GLU A  78       7.090   8.391  18.641  1.00 98.38           O  
ATOM    587  N   ASP A  79       1.203   9.688  17.672  1.00 98.19           N  
ATOM    588  CA  ASP A  79      -0.146   9.234  18.000  1.00 98.19           C  
ATOM    589  C   ASP A  79      -1.050   9.273  16.766  1.00 98.19           C  
ATOM    590  CB  ASP A  79      -0.744  10.094  19.125  1.00 98.19           C  
ATOM    591  O   ASP A  79      -1.777  10.242  16.562  1.00 98.19           O  
ATOM    592  CG  ASP A  79      -2.102   9.602  19.578  1.00 98.19           C  
ATOM    593  OD1 ASP A  79      -2.561   8.539  19.109  1.00 98.19           O  
ATOM    594  OD2 ASP A  79      -2.721  10.281  20.422  1.00 98.19           O  
ATOM    595  N   CYS A  80      -0.936   8.234  15.898  1.00 98.44           N  
ATOM    596  CA  CYS A  80      -1.519   8.320  14.562  1.00 98.44           C  
ATOM    597  C   CYS A  80      -2.258   7.039  14.203  1.00 98.44           C  
ATOM    598  CB  CYS A  80      -0.436   8.602  13.523  1.00 98.44           C  
ATOM    599  O   CYS A  80      -2.668   6.852  13.055  1.00 98.44           O  
ATOM    600  SG  CYS A  80       0.791   7.285  13.367  1.00 98.44           S  
ATOM    601  N   LEU A  81      -2.441   6.090  15.102  1.00 98.81           N  
ATOM    602  CA  LEU A  81      -3.064   4.820  14.758  1.00 98.81           C  
ATOM    603  C   LEU A  81      -4.582   4.902  14.891  1.00 98.81           C  
ATOM    604  CB  LEU A  81      -2.523   3.697  15.648  1.00 98.81           C  
ATOM    605  O   LEU A  81      -5.152   4.418  15.875  1.00 98.81           O  
ATOM    606  CG  LEU A  81      -1.021   3.426  15.562  1.00 98.81           C  
ATOM    607  CD1 LEU A  81      -0.637   2.266  16.469  1.00 98.81           C  
ATOM    608  CD2 LEU A  81      -0.613   3.139  14.117  1.00 98.81           C  
ATOM    609  N   TYR A  82      -5.129   5.582  13.867  1.00 98.88           N  
ATOM    610  CA  TYR A  82      -6.570   5.797  13.758  1.00 98.88           C  
ATOM    611  C   TYR A  82      -7.117   5.188  12.477  1.00 98.88           C  
ATOM    612  CB  TYR A  82      -6.895   7.293  13.812  1.00 98.88           C  
ATOM    613  O   TYR A  82      -6.395   5.062  11.484  1.00 98.88           O  
ATOM    614  CG  TYR A  82      -6.457   7.965  15.086  1.00 98.88           C  
ATOM    615  CD1 TYR A  82      -7.258   7.934  16.219  1.00 98.88           C  
ATOM    616  CD2 TYR A  82      -5.238   8.633  15.156  1.00 98.88           C  
ATOM    617  CE1 TYR A  82      -6.855   8.555  17.406  1.00 98.88           C  
ATOM    618  CE2 TYR A  82      -4.828   9.258  16.328  1.00 98.88           C  
ATOM    619  OH  TYR A  82      -5.242   9.836  18.609  1.00 98.88           O  
ATOM    620  CZ  TYR A  82      -5.641   9.219  17.453  1.00 98.88           C  
ATOM    621  N   LEU A  83      -8.352   4.711  12.500  1.00 98.88           N  
ATOM    622  CA  LEU A  83      -9.055   4.312  11.289  1.00 98.88           C  
ATOM    623  C   LEU A  83     -10.383   5.047  11.156  1.00 98.88           C  
ATOM    624  CB  LEU A  83      -9.289   2.801  11.273  1.00 98.88           C  
ATOM    625  O   LEU A  83     -10.820   5.723  12.094  1.00 98.88           O  
ATOM    626  CG  LEU A  83     -10.102   2.232  12.438  1.00 98.88           C  
ATOM    627  CD1 LEU A  83     -11.586   2.502  12.234  1.00 98.88           C  
ATOM    628  CD2 LEU A  83      -9.844   0.737  12.594  1.00 98.88           C  
ATOM    629  N   ASN A  84     -10.922   5.047   9.945  1.00 98.88           N  
ATOM    630  CA  ASN A  84     -12.211   5.645   9.625  1.00 98.88           C  
ATOM    631  C   ASN A  84     -13.188   4.605   9.070  1.00 98.88           C  
ATOM    632  CB  ASN A  84     -12.039   6.789   8.617  1.00 98.88           C  
ATOM    633  O   ASN A  84     -12.789   3.713   8.320  1.00 98.88           O  
ATOM    634  CG  ASN A  84     -10.984   7.789   9.055  1.00 98.88           C  
ATOM    635  ND2 ASN A  84     -10.047   8.086   8.156  1.00 98.88           N  
ATOM    636  OD1 ASN A  84     -11.008   8.281  10.180  1.00 98.88           O  
ATOM    637  N   VAL A  85     -14.500   4.711   9.516  1.00 98.88           N  
ATOM    638  CA  VAL A  85     -15.531   3.812   9.008  1.00 98.88           C  
ATOM    639  C   VAL A  85     -16.625   4.625   8.320  1.00 98.88           C  
ATOM    640  CB  VAL A  85     -16.141   2.947  10.133  1.00 98.88           C  
ATOM    641  O   VAL A  85     -17.125   5.609   8.875  1.00 98.88           O  
ATOM    642  CG1 VAL A  85     -17.234   2.037   9.586  1.00 98.88           C  
ATOM    643  CG2 VAL A  85     -15.047   2.123  10.812  1.00 98.88           C  
ATOM    644  N   HIS A  86     -16.938   4.215   7.070  1.00 98.81           N  
ATOM    645  CA  HIS A  86     -17.984   4.852   6.285  1.00 98.81           C  
ATOM    646  C   HIS A  86     -19.062   3.848   5.883  1.00 98.81           C  
ATOM    647  CB  HIS A  86     -17.406   5.512   5.035  1.00 98.81           C  
ATOM    648  O   HIS A  86     -18.750   2.752   5.414  1.00 98.81           O  
ATOM    649  CG  HIS A  86     -16.172   6.316   5.312  1.00 98.81           C  
ATOM    650  CD2 HIS A  86     -14.867   5.957   5.363  1.00 98.81           C  
ATOM    651  ND1 HIS A  86     -16.203   7.668   5.574  1.00 98.81           N  
ATOM    652  CE1 HIS A  86     -14.977   8.109   5.777  1.00 98.81           C  
ATOM    653  NE2 HIS A  86     -14.141   7.090   5.656  1.00 98.81           N  
ATOM    654  N   THR A  87     -20.344   4.266   6.082  1.00 98.69           N  
ATOM    655  CA  THR A  87     -21.438   3.346   5.773  1.00 98.69           C  
ATOM    656  C   THR A  87     -22.719   4.113   5.445  1.00 98.69           C  
ATOM    657  CB  THR A  87     -21.703   2.375   6.938  1.00 98.69           C  
ATOM    658  O   THR A  87     -22.891   5.250   5.891  1.00 98.69           O  
ATOM    659  CG2 THR A  87     -22.203   3.119   8.172  1.00 98.69           C  
ATOM    660  OG1 THR A  87     -22.688   1.411   6.539  1.00 98.69           O  
ATOM    661  N   ARG A  88     -23.672   3.463   4.684  1.00 97.56           N  
ATOM    662  CA  ARG A  88     -24.922   4.117   4.297  1.00 97.56           C  
ATOM    663  C   ARG A  88     -25.984   3.980   5.391  1.00 97.56           C  
ATOM    664  CB  ARG A  88     -25.453   3.537   2.984  1.00 97.56           C  
ATOM    665  O   ARG A  88     -26.891   4.805   5.488  1.00 97.56           O  
ATOM    666  CG  ARG A  88     -24.641   3.930   1.764  1.00 97.56           C  
ATOM    667  CD  ARG A  88     -25.250   3.396   0.477  1.00 97.56           C  
ATOM    668  NE  ARG A  88     -26.562   3.988   0.222  1.00 97.56           N  
ATOM    669  NH1 ARG A  88     -26.156   4.426  -2.010  1.00 97.56           N  
ATOM    670  NH2 ARG A  88     -28.172   4.980  -1.074  1.00 97.56           N  
ATOM    671  CZ  ARG A  88     -26.953   4.465  -0.954  1.00 97.56           C  
ATOM    672  N   SER A  89     -25.750   2.918   6.121  1.00 96.31           N  
ATOM    673  CA  SER A  89     -26.750   2.709   7.164  1.00 96.31           C  
ATOM    674  C   SER A  89     -26.188   1.865   8.305  1.00 96.31           C  
ATOM    675  CB  SER A  89     -28.000   2.039   6.590  1.00 96.31           C  
ATOM    676  O   SER A  89     -25.234   1.113   8.109  1.00 96.31           O  
ATOM    677  OG  SER A  89     -27.688   0.762   6.059  1.00 96.31           O  
ATOM    678  N   LEU A  90     -26.812   2.006   9.508  1.00 97.56           N  
ATOM    679  CA  LEU A  90     -26.484   1.177  10.656  1.00 97.56           C  
ATOM    680  C   LEU A  90     -27.344  -0.089  10.680  1.00 97.56           C  
ATOM    681  CB  LEU A  90     -26.688   1.961  11.961  1.00 97.56           C  
ATOM    682  O   LEU A  90     -28.359  -0.170   9.984  1.00 97.56           O  
ATOM    683  CG  LEU A  90     -25.828   3.217  12.125  1.00 97.56           C  
ATOM    684  CD1 LEU A  90     -26.188   3.924  13.430  1.00 97.56           C  
ATOM    685  CD2 LEU A  90     -24.344   2.859  12.094  1.00 97.56           C  
ATOM    686  N   PRO A  91     -26.797  -1.140  11.383  1.00 96.50           N  
ATOM    687  CA  PRO A  91     -27.500  -2.426  11.367  1.00 96.50           C  
ATOM    688  C   PRO A  91     -28.938  -2.320  11.867  1.00 96.50           C  
ATOM    689  CB  PRO A  91     -26.656  -3.297  12.305  1.00 96.50           C  
ATOM    690  O   PRO A  91     -29.219  -1.554  12.789  1.00 96.50           O  
ATOM    691  CG  PRO A  91     -25.875  -2.326  13.125  1.00 96.50           C  
ATOM    692  CD  PRO A  91     -25.781  -1.028  12.375  1.00 96.50           C  
ATOM    693  N   GLN A  92     -29.875  -2.982  11.172  1.00 94.44           N  
ATOM    694  CA  GLN A  92     -31.266  -3.145  11.578  1.00 94.44           C  
ATOM    695  C   GLN A  92     -31.562  -4.594  11.961  1.00 94.44           C  
ATOM    696  CB  GLN A  92     -32.219  -2.695  10.461  1.00 94.44           C  
ATOM    697  O   GLN A  92     -30.953  -5.520  11.430  1.00 94.44           O  
ATOM    698  CG  GLN A  92     -32.031  -1.237  10.055  1.00 94.44           C  
ATOM    699  CD  GLN A  92     -32.375  -0.275  11.180  1.00 94.44           C  
ATOM    700  NE2 GLN A  92     -31.688   0.851  11.234  1.00 94.44           N  
ATOM    701  OE1 GLN A  92     -33.281  -0.540  11.984  1.00 94.44           O  
ATOM    702  N   PRO A  93     -32.469  -4.762  12.992  1.00 92.31           N  
ATOM    703  CA  PRO A  93     -32.812  -6.141  13.336  1.00 92.31           C  
ATOM    704  C   PRO A  93     -33.281  -6.953  12.133  1.00 92.31           C  
ATOM    705  CB  PRO A  93     -33.969  -5.973  14.352  1.00 92.31           C  
ATOM    706  O   PRO A  93     -34.156  -6.508  11.375  1.00 92.31           O  
ATOM    707  CG  PRO A  93     -33.750  -4.613  14.930  1.00 92.31           C  
ATOM    708  CD  PRO A  93     -33.156  -3.721  13.875  1.00 92.31           C  
ATOM    709  N   GLY A  94     -32.594  -8.094  11.820  1.00 90.56           N  
ATOM    710  CA  GLY A  94     -32.969  -8.984  10.727  1.00 90.56           C  
ATOM    711  C   GLY A  94     -32.406  -8.539   9.383  1.00 90.56           C  
ATOM    712  O   GLY A  94     -32.750  -9.109   8.344  1.00 90.56           O  
ATOM    713  N   GLY A  95     -31.594  -7.379   9.414  1.00 93.00           N  
ATOM    714  CA  GLY A  95     -31.016  -6.887   8.180  1.00 93.00           C  
ATOM    715  C   GLY A  95     -29.797  -7.668   7.746  1.00 93.00           C  
ATOM    716  O   GLY A  95     -29.234  -8.445   8.523  1.00 93.00           O  
ATOM    717  N   THR A  96     -29.500  -7.547   6.457  1.00 95.75           N  
ATOM    718  CA  THR A  96     -28.312  -8.195   5.891  1.00 95.75           C  
ATOM    719  C   THR A  96     -27.078  -7.312   6.047  1.00 95.75           C  
ATOM    720  CB  THR A  96     -28.531  -8.523   4.402  1.00 95.75           C  
ATOM    721  O   THR A  96     -27.141  -6.109   5.785  1.00 95.75           O  
ATOM    722  CG2 THR A  96     -27.344  -9.312   3.842  1.00 95.75           C  
ATOM    723  OG1 THR A  96     -29.719  -9.312   4.254  1.00 95.75           O  
ATOM    724  N   LEU A  97     -26.031  -7.945   6.531  1.00 98.25           N  
ATOM    725  CA  LEU A  97     -24.766  -7.238   6.672  1.00 98.25           C  
ATOM    726  C   LEU A  97     -24.109  -7.016   5.309  1.00 98.25           C  
ATOM    727  CB  LEU A  97     -23.812  -8.016   7.582  1.00 98.25           C  
ATOM    728  O   LEU A  97     -24.359  -7.766   4.363  1.00 98.25           O  
ATOM    729  CG  LEU A  97     -24.234  -8.148   9.047  1.00 98.25           C  
ATOM    730  CD1 LEU A  97     -23.250  -9.039   9.805  1.00 98.25           C  
ATOM    731  CD2 LEU A  97     -24.344  -6.781   9.703  1.00 98.25           C  
ATOM    732  N   LYS A  98     -23.281  -5.930   5.254  1.00 98.56           N  
ATOM    733  CA  LYS A  98     -22.703  -5.512   3.984  1.00 98.56           C  
ATOM    734  C   LYS A  98     -21.234  -5.926   3.893  1.00 98.56           C  
ATOM    735  CB  LYS A  98     -22.828  -3.996   3.809  1.00 98.56           C  
ATOM    736  O   LYS A  98     -20.547  -6.070   4.914  1.00 98.56           O  
ATOM    737  CG  LYS A  98     -24.219  -3.457   4.066  1.00 98.56           C  
ATOM    738  CD  LYS A  98     -25.250  -4.078   3.125  1.00 98.56           C  
ATOM    739  CE  LYS A  98     -26.641  -3.537   3.381  1.00 98.56           C  
ATOM    740  NZ  LYS A  98     -27.688  -4.324   2.652  1.00 98.56           N  
ATOM    741  N   PRO A  99     -20.766  -6.176   2.578  1.00 98.75           N  
ATOM    742  CA  PRO A  99     -19.328  -6.414   2.414  1.00 98.75           C  
ATOM    743  C   PRO A  99     -18.469  -5.254   2.924  1.00 98.75           C  
ATOM    744  CB  PRO A  99     -19.172  -6.586   0.902  1.00 98.75           C  
ATOM    745  O   PRO A  99     -18.875  -4.094   2.822  1.00 98.75           O  
ATOM    746  CG  PRO A  99     -20.328  -5.855   0.311  1.00 98.75           C  
ATOM    747  CD  PRO A  99     -21.500  -5.969   1.250  1.00 98.75           C  
ATOM    748  N   VAL A 100     -17.281  -5.621   3.477  1.00 98.94           N  
ATOM    749  CA  VAL A 100     -16.375  -4.641   4.059  1.00 98.94           C  
ATOM    750  C   VAL A 100     -15.133  -4.508   3.180  1.00 98.94           C  
ATOM    751  CB  VAL A 100     -15.977  -5.020   5.500  1.00 98.94           C  
ATOM    752  O   VAL A 100     -14.492  -5.508   2.854  1.00 98.94           O  
ATOM    753  CG1 VAL A 100     -15.039  -3.971   6.094  1.00 98.94           C  
ATOM    754  CG2 VAL A 100     -17.219  -5.191   6.371  1.00 98.94           C  
ATOM    755  N   LEU A 101     -14.875  -3.252   2.766  1.00 98.94           N  
ATOM    756  CA  LEU A 101     -13.633  -2.930   2.074  1.00 98.94           C  
ATOM    757  C   LEU A 101     -12.703  -2.127   2.979  1.00 98.94           C  
ATOM    758  CB  LEU A 101     -13.922  -2.145   0.792  1.00 98.94           C  
ATOM    759  O   LEU A 101     -13.094  -1.087   3.514  1.00 98.94           O  
ATOM    760  CG  LEU A 101     -14.656  -2.900  -0.314  1.00 98.94           C  
ATOM    761  CD1 LEU A 101     -16.156  -2.623  -0.238  1.00 98.94           C  
ATOM    762  CD2 LEU A 101     -14.109  -2.516  -1.684  1.00 98.94           C  
ATOM    763  N   VAL A 102     -11.492  -2.656   3.154  1.00 99.00           N  
ATOM    764  CA  VAL A 102     -10.484  -1.997   3.982  1.00 99.00           C  
ATOM    765  C   VAL A 102      -9.344  -1.485   3.105  1.00 99.00           C  
ATOM    766  CB  VAL A 102      -9.938  -2.945   5.070  1.00 99.00           C  
ATOM    767  O   VAL A 102      -8.586  -2.275   2.541  1.00 99.00           O  
ATOM    768  CG1 VAL A 102      -8.961  -2.207   5.988  1.00 99.00           C  
ATOM    769  CG2 VAL A 102     -11.078  -3.551   5.879  1.00 99.00           C  
ATOM    770  N   PHE A 103      -9.258  -0.178   3.016  1.00 98.94           N  
ATOM    771  CA  PHE A 103      -8.273   0.444   2.135  1.00 98.94           C  
ATOM    772  C   PHE A 103      -6.969   0.702   2.875  1.00 98.94           C  
ATOM    773  CB  PHE A 103      -8.820   1.755   1.559  1.00 98.94           C  
ATOM    774  O   PHE A 103      -6.973   1.293   3.957  1.00 98.94           O  
ATOM    775  CG  PHE A 103      -7.852   2.477   0.664  1.00 98.94           C  
ATOM    776  CD1 PHE A 103      -7.270   3.672   1.067  1.00 98.94           C  
ATOM    777  CD2 PHE A 103      -7.520   1.957  -0.581  1.00 98.94           C  
ATOM    778  CE1 PHE A 103      -6.367   4.340   0.241  1.00 98.94           C  
ATOM    779  CE2 PHE A 103      -6.621   2.621  -1.412  1.00 98.94           C  
ATOM    780  CZ  PHE A 103      -6.047   3.812  -1.000  1.00 98.94           C  
ATOM    781  N   ILE A 104      -5.836   0.231   2.268  1.00 98.88           N  
ATOM    782  CA  ILE A 104      -4.480   0.493   2.744  1.00 98.88           C  
ATOM    783  C   ILE A 104      -3.779   1.461   1.795  1.00 98.88           C  
ATOM    784  CB  ILE A 104      -3.666  -0.812   2.879  1.00 98.88           C  
ATOM    785  O   ILE A 104      -3.490   1.114   0.646  1.00 98.88           O  
ATOM    786  CG1 ILE A 104      -4.422  -1.825   3.748  1.00 98.88           C  
ATOM    787  CG2 ILE A 104      -2.275  -0.525   3.453  1.00 98.88           C  
ATOM    788  CD1 ILE A 104      -3.803  -3.217   3.752  1.00 98.88           C  
ATOM    789  N   HIS A 105      -3.547   2.689   2.348  1.00 98.06           N  
ATOM    790  CA  HIS A 105      -3.020   3.729   1.469  1.00 98.06           C  
ATOM    791  C   HIS A 105      -1.565   3.451   1.101  1.00 98.06           C  
ATOM    792  CB  HIS A 105      -3.141   5.102   2.131  1.00 98.06           C  
ATOM    793  O   HIS A 105      -0.868   2.727   1.813  1.00 98.06           O  
ATOM    794  CG  HIS A 105      -2.256   5.273   3.324  1.00 98.06           C  
ATOM    795  CD2 HIS A 105      -2.502   5.105   4.645  1.00 98.06           C  
ATOM    796  ND1 HIS A 105      -0.939   5.668   3.223  1.00 98.06           N  
ATOM    797  CE1 HIS A 105      -0.412   5.734   4.434  1.00 98.06           C  
ATOM    798  NE2 HIS A 105      -1.339   5.398   5.316  1.00 98.06           N  
ATOM    799  N   GLY A 106      -1.146   4.023  -0.172  1.00 96.19           N  
ATOM    800  CA  GLY A 106       0.222   3.932  -0.656  1.00 96.19           C  
ATOM    801  C   GLY A 106       1.104   5.062  -0.167  1.00 96.19           C  
ATOM    802  O   GLY A 106       0.838   5.656   0.882  1.00 96.19           O  
ATOM    803  N   GLY A 107       2.279   5.230  -0.824  1.00 93.44           N  
ATOM    804  CA  GLY A 107       3.207   6.297  -0.486  1.00 93.44           C  
ATOM    805  C   GLY A 107       4.586   5.793  -0.108  1.00 93.44           C  
ATOM    806  O   GLY A 107       5.211   6.312   0.818  1.00 93.44           O  
ATOM    807  N   ALA A 108       4.918   4.621  -0.644  1.00 94.06           N  
ATOM    808  CA  ALA A 108       6.246   4.023  -0.578  1.00 94.06           C  
ATOM    809  C   ALA A 108       6.656   3.750   0.867  1.00 94.06           C  
ATOM    810  CB  ALA A 108       7.273   4.934  -1.252  1.00 94.06           C  
ATOM    811  O   ALA A 108       7.844   3.762   1.196  1.00 94.06           O  
ATOM    812  N   PHE A 109       5.586   3.732   1.785  1.00 97.12           N  
ATOM    813  CA  PHE A 109       5.809   3.469   3.201  1.00 97.12           C  
ATOM    814  C   PHE A 109       6.379   4.695   3.900  1.00 97.12           C  
ATOM    815  CB  PHE A 109       6.750   2.275   3.387  1.00 97.12           C  
ATOM    816  O   PHE A 109       6.867   4.605   5.027  1.00 97.12           O  
ATOM    817  CG  PHE A 109       6.223   0.988   2.812  1.00 97.12           C  
ATOM    818  CD1 PHE A 109       5.094   0.379   3.354  1.00 97.12           C  
ATOM    819  CD2 PHE A 109       6.852   0.388   1.729  1.00 97.12           C  
ATOM    820  CE1 PHE A 109       4.605  -0.811   2.822  1.00 97.12           C  
ATOM    821  CE2 PHE A 109       6.363  -0.801   1.193  1.00 97.12           C  
ATOM    822  CZ  PHE A 109       5.242  -1.399   1.742  1.00 97.12           C  
ATOM    823  N   THR A 110       6.395   5.891   3.252  1.00 93.56           N  
ATOM    824  CA  THR A 110       7.000   7.086   3.824  1.00 93.56           C  
ATOM    825  C   THR A 110       5.988   8.227   3.885  1.00 93.56           C  
ATOM    826  CB  THR A 110       8.227   7.531   3.012  1.00 93.56           C  
ATOM    827  O   THR A 110       6.168   9.188   4.637  1.00 93.56           O  
ATOM    828  CG2 THR A 110       9.320   6.465   3.031  1.00 93.56           C  
ATOM    829  OG1 THR A 110       7.836   7.773   1.655  1.00 93.56           O  
ATOM    830  N   VAL A 111       5.000   8.164   3.068  1.00 92.31           N  
ATOM    831  CA  VAL A 111       3.967   9.195   3.049  1.00 92.31           C  
ATOM    832  C   VAL A 111       2.598   8.555   2.848  1.00 92.31           C  
ATOM    833  CB  VAL A 111       4.230  10.242   1.942  1.00 92.31           C  
ATOM    834  O   VAL A 111       2.502   7.395   2.434  1.00 92.31           O  
ATOM    835  CG1 VAL A 111       5.609  10.031   1.318  1.00 92.31           C  
ATOM    836  CG2 VAL A 111       3.141  10.180   0.875  1.00 92.31           C  
ATOM    837  N   GLY A 112       1.560   9.367   3.059  1.00 93.12           N  
ATOM    838  CA  GLY A 112       0.188   8.922   2.879  1.00 93.12           C  
ATOM    839  C   GLY A 112      -0.616   8.922   4.164  1.00 93.12           C  
ATOM    840  O   GLY A 112      -0.050   9.016   5.258  1.00 93.12           O  
ATOM    841  N   SER A 113      -1.933   8.930   3.982  1.00 95.56           N  
ATOM    842  CA  SER A 113      -2.816   8.898   5.145  1.00 95.56           C  
ATOM    843  C   SER A 113      -4.199   8.375   4.773  1.00 95.56           C  
ATOM    844  CB  SER A 113      -2.943  10.297   5.754  1.00 95.56           C  
ATOM    845  O   SER A 113      -4.582   8.391   3.602  1.00 95.56           O  
ATOM    846  OG  SER A 113      -3.781  11.117   4.961  1.00 95.56           O  
ATOM    847  N   GLY A 114      -4.852   7.816   5.809  1.00 95.88           N  
ATOM    848  CA  GLY A 114      -6.227   7.375   5.641  1.00 95.88           C  
ATOM    849  C   GLY A 114      -7.242   8.461   5.914  1.00 95.88           C  
ATOM    850  O   GLY A 114      -8.422   8.180   6.152  1.00 95.88           O  
ATOM    851  N   THR A 115      -6.859   9.703   5.816  1.00 94.62           N  
ATOM    852  CA  THR A 115      -7.730  10.836   6.113  1.00 94.62           C  
ATOM    853  C   THR A 115      -8.664  11.125   4.941  1.00 94.62           C  
ATOM    854  CB  THR A 115      -6.910  12.102   6.438  1.00 94.62           C  
ATOM    855  O   THR A 115      -8.438  10.641   3.828  1.00 94.62           O  
ATOM    856  CG2 THR A 115      -5.918  11.836   7.566  1.00 94.62           C  
ATOM    857  OG1 THR A 115      -6.191  12.508   5.270  1.00 94.62           O  
ATOM    858  N   GLN A 116      -9.594  11.930   5.211  1.00 91.69           N  
ATOM    859  CA  GLN A 116     -10.578  12.297   4.195  1.00 91.69           C  
ATOM    860  C   GLN A 116      -9.930  13.070   3.055  1.00 91.69           C  
ATOM    861  CB  GLN A 116     -11.703  13.125   4.816  1.00 91.69           C  
ATOM    862  O   GLN A 116     -10.406  13.031   1.918  1.00 91.69           O  
ATOM    863  CG  GLN A 116     -12.594  12.336   5.770  1.00 91.69           C  
ATOM    864  CD  GLN A 116     -13.836  13.102   6.180  1.00 91.69           C  
ATOM    865  NE2 GLN A 116     -13.797  13.719   7.359  1.00 91.69           N  
ATOM    866  OE1 GLN A 116     -14.828  13.148   5.445  1.00 91.69           O  
ATOM    867  N   GLU A 117      -8.922  13.773   3.400  1.00 88.81           N  
ATOM    868  CA  GLU A 117      -8.211  14.516   2.367  1.00 88.81           C  
ATOM    869  C   GLU A 117      -7.668  13.586   1.286  1.00 88.81           C  
ATOM    870  CB  GLU A 117      -7.066  15.328   2.982  1.00 88.81           C  
ATOM    871  O   GLU A 117      -7.727  13.906   0.097  1.00 88.81           O  
ATOM    872  CG  GLU A 117      -6.309  16.188   1.979  1.00 88.81           C  
ATOM    873  CD  GLU A 117      -5.145  16.938   2.594  1.00 88.81           C  
ATOM    874  OE1 GLU A 117      -4.465  17.703   1.868  1.00 88.81           O  
ATOM    875  OE2 GLU A 117      -4.902  16.766   3.809  1.00 88.81           O  
ATOM    876  N   MET A 118      -7.312  12.367   1.636  1.00 88.94           N  
ATOM    877  CA  MET A 118      -6.672  11.469   0.678  1.00 88.94           C  
ATOM    878  C   MET A 118      -7.613  10.336   0.287  1.00 88.94           C  
ATOM    879  CB  MET A 118      -5.379  10.898   1.257  1.00 88.94           C  
ATOM    880  O   MET A 118      -7.449   9.719  -0.770  1.00 88.94           O  
ATOM    881  CG  MET A 118      -4.250  11.914   1.355  1.00 88.94           C  
ATOM    882  SD  MET A 118      -2.621  11.125   1.656  1.00 88.94           S  
ATOM    883  CE  MET A 118      -1.521  12.531   1.335  1.00 88.94           C  
ATOM    884  N   CYS A 119      -8.562  10.094   1.197  1.00 93.62           N  
ATOM    885  CA  CYS A 119      -9.414   8.938   0.966  1.00 93.62           C  
ATOM    886  C   CYS A 119     -10.883   9.289   1.171  1.00 93.62           C  
ATOM    887  CB  CYS A 119      -9.023   7.789   1.896  1.00 93.62           C  
ATOM    888  O   CYS A 119     -11.578   8.648   1.961  1.00 93.62           O  
ATOM    889  SG  CYS A 119      -7.289   7.297   1.757  1.00 93.62           S  
ATOM    890  N   ASP A 120     -11.320  10.250   0.463  1.00 94.31           N  
ATOM    891  CA  ASP A 120     -12.734  10.617   0.512  1.00 94.31           C  
ATOM    892  C   ASP A 120     -13.617   9.477   0.008  1.00 94.31           C  
ATOM    893  CB  ASP A 120     -12.984  11.883  -0.310  1.00 94.31           C  
ATOM    894  O   ASP A 120     -13.445   9.000  -1.117  1.00 94.31           O  
ATOM    895  CG  ASP A 120     -14.398  12.422  -0.142  1.00 94.31           C  
ATOM    896  OD1 ASP A 120     -15.312  11.648   0.213  1.00 94.31           O  
ATOM    897  OD2 ASP A 120     -14.594  13.633  -0.369  1.00 94.31           O  
ATOM    898  N   PRO A 121     -14.680   9.148   0.769  1.00 96.31           N  
ATOM    899  CA  PRO A 121     -15.422   7.922   0.465  1.00 96.31           C  
ATOM    900  C   PRO A 121     -16.594   8.164  -0.489  1.00 96.31           C  
ATOM    901  CB  PRO A 121     -15.922   7.465   1.837  1.00 96.31           C  
ATOM    902  O   PRO A 121     -17.391   7.254  -0.736  1.00 96.31           O  
ATOM    903  CG  PRO A 121     -16.188   8.727   2.588  1.00 96.31           C  
ATOM    904  CD  PRO A 121     -15.133   9.727   2.232  1.00 96.31           C  
ATOM    905  N   ALA A 122     -16.703   9.328  -1.033  1.00 95.81           N  
ATOM    906  CA  ALA A 122     -17.891   9.742  -1.766  1.00 95.81           C  
ATOM    907  C   ALA A 122     -18.156   8.805  -2.941  1.00 95.81           C  
ATOM    908  CB  ALA A 122     -17.750  11.180  -2.254  1.00 95.81           C  
ATOM    909  O   ALA A 122     -19.312   8.469  -3.217  1.00 95.81           O  
ATOM    910  N   TYR A 123     -17.172   8.359  -3.598  1.00 97.00           N  
ATOM    911  CA  TYR A 123     -17.391   7.477  -4.738  1.00 97.00           C  
ATOM    912  C   TYR A 123     -17.844   6.098  -4.281  1.00 97.00           C  
ATOM    913  CB  TYR A 123     -16.109   7.348  -5.566  1.00 97.00           C  
ATOM    914  O   TYR A 123     -18.797   5.535  -4.836  1.00 97.00           O  
ATOM    915  CG  TYR A 123     -15.664   8.641  -6.207  1.00 97.00           C  
ATOM    916  CD1 TYR A 123     -16.500   9.758  -6.207  1.00 97.00           C  
ATOM    917  CD2 TYR A 123     -14.414   8.750  -6.812  1.00 97.00           C  
ATOM    918  CE1 TYR A 123     -16.094  10.953  -6.797  1.00 97.00           C  
ATOM    919  CE2 TYR A 123     -14.008   9.938  -7.406  1.00 97.00           C  
ATOM    920  OH  TYR A 123     -14.445  12.211  -7.977  1.00 97.00           O  
ATOM    921  CZ  TYR A 123     -14.852  11.031  -7.391  1.00 97.00           C  
ATOM    922  N   PHE A 124     -17.297   5.512  -3.266  1.00 98.06           N  
ATOM    923  CA  PHE A 124     -17.578   4.156  -2.812  1.00 98.06           C  
ATOM    924  C   PHE A 124     -18.984   4.070  -2.219  1.00 98.06           C  
ATOM    925  CB  PHE A 124     -16.547   3.703  -1.779  1.00 98.06           C  
ATOM    926  O   PHE A 124     -19.641   3.037  -2.320  1.00 98.06           O  
ATOM    927  CG  PHE A 124     -15.344   3.025  -2.383  1.00 98.06           C  
ATOM    928  CD1 PHE A 124     -15.445   1.747  -2.916  1.00 98.06           C  
ATOM    929  CD2 PHE A 124     -14.117   3.670  -2.418  1.00 98.06           C  
ATOM    930  CE1 PHE A 124     -14.336   1.118  -3.477  1.00 98.06           C  
ATOM    931  CE2 PHE A 124     -13.000   3.049  -2.975  1.00 98.06           C  
ATOM    932  CZ  PHE A 124     -13.109   1.772  -3.502  1.00 98.06           C  
ATOM    933  N   LEU A 125     -19.391   5.238  -1.595  1.00 98.12           N  
ATOM    934  CA  LEU A 125     -20.641   5.148  -0.848  1.00 98.12           C  
ATOM    935  C   LEU A 125     -21.844   5.430  -1.754  1.00 98.12           C  
ATOM    936  CB  LEU A 125     -20.641   6.133   0.326  1.00 98.12           C  
ATOM    937  O   LEU A 125     -22.938   5.738  -1.271  1.00 98.12           O  
ATOM    938  CG  LEU A 125     -19.797   5.738   1.536  1.00 98.12           C  
ATOM    939  CD1 LEU A 125     -20.188   4.348   2.025  1.00 98.12           C  
ATOM    940  CD2 LEU A 125     -18.312   5.789   1.191  1.00 98.12           C  
ATOM    941  N   THR A 126     -21.547   5.289  -3.131  1.00 97.62           N  
ATOM    942  CA  THR A 126     -22.641   5.145  -4.090  1.00 97.62           C  
ATOM    943  C   THR A 126     -23.125   3.701  -4.129  1.00 97.62           C  
ATOM    944  CB  THR A 126     -22.203   5.582  -5.500  1.00 97.62           C  
ATOM    945  O   THR A 126     -24.188   3.420  -4.695  1.00 97.62           O  
ATOM    946  CG2 THR A 126     -21.656   7.004  -5.492  1.00 97.62           C  
ATOM    947  OG1 THR A 126     -21.188   4.691  -5.977  1.00 97.62           O  
ATOM    948  N   GLN A 127     -22.312   2.867  -3.525  1.00 98.31           N  
ATOM    949  CA  GLN A 127     -22.625   1.447  -3.410  1.00 98.31           C  
ATOM    950  C   GLN A 127     -22.953   1.070  -1.968  1.00 98.31           C  
ATOM    951  CB  GLN A 127     -21.453   0.600  -3.924  1.00 98.31           C  
ATOM    952  O   GLN A 127     -22.594   1.793  -1.035  1.00 98.31           O  
ATOM    953  CG  GLN A 127     -21.062   0.915  -5.359  1.00 98.31           C  
ATOM    954  CD  GLN A 127     -22.125   0.527  -6.367  1.00 98.31           C  
ATOM    955  NE2 GLN A 127     -22.391   1.420  -7.312  1.00 98.31           N  
ATOM    956  OE1 GLN A 127     -22.688  -0.566  -6.297  1.00 98.31           O  
ATOM    957  N   ASP A 128     -23.719   0.023  -1.753  1.00 97.06           N  
ATOM    958  CA  ASP A 128     -24.109  -0.454  -0.432  1.00 97.06           C  
ATOM    959  C   ASP A 128     -23.016  -1.322   0.190  1.00 97.06           C  
ATOM    960  CB  ASP A 128     -25.422  -1.238  -0.516  1.00 97.06           C  
ATOM    961  O   ASP A 128     -23.172  -2.541   0.292  1.00 97.06           O  
ATOM    962  CG  ASP A 128     -26.109  -1.399   0.831  1.00 97.06           C  
ATOM    963  OD1 ASP A 128     -25.750  -0.681   1.788  1.00 97.06           O  
ATOM    964  OD2 ASP A 128     -27.016  -2.254   0.937  1.00 97.06           O  
ATOM    965  N   VAL A 129     -21.938  -0.694   0.665  1.00 98.75           N  
ATOM    966  CA  VAL A 129     -20.781  -1.340   1.287  1.00 98.75           C  
ATOM    967  C   VAL A 129     -20.359  -0.555   2.525  1.00 98.75           C  
ATOM    968  CB  VAL A 129     -19.609  -1.462   0.301  1.00 98.75           C  
ATOM    969  O   VAL A 129     -20.828   0.562   2.754  1.00 98.75           O  
ATOM    970  CG1 VAL A 129     -20.000  -2.279  -0.925  1.00 98.75           C  
ATOM    971  CG2 VAL A 129     -19.109  -0.077  -0.115  1.00 98.75           C  
ATOM    972  N   VAL A 130     -19.500  -1.237   3.377  1.00 98.94           N  
ATOM    973  CA  VAL A 130     -18.781  -0.558   4.453  1.00 98.94           C  
ATOM    974  C   VAL A 130     -17.312  -0.359   4.055  1.00 98.94           C  
ATOM    975  CB  VAL A 130     -18.875  -1.343   5.781  1.00 98.94           C  
ATOM    976  O   VAL A 130     -16.641  -1.315   3.680  1.00 98.94           O  
ATOM    977  CG1 VAL A 130     -18.062  -0.649   6.871  1.00 98.94           C  
ATOM    978  CG2 VAL A 130     -20.328  -1.500   6.207  1.00 98.94           C  
ATOM    979  N   LEU A 131     -16.922   0.912   4.066  1.00 98.94           N  
ATOM    980  CA  LEU A 131     -15.539   1.234   3.717  1.00 98.94           C  
ATOM    981  C   LEU A 131     -14.750   1.651   4.953  1.00 98.94           C  
ATOM    982  CB  LEU A 131     -15.500   2.352   2.670  1.00 98.94           C  
ATOM    983  O   LEU A 131     -15.195   2.508   5.723  1.00 98.94           O  
ATOM    984  CG  LEU A 131     -14.109   2.844   2.260  1.00 98.94           C  
ATOM    985  CD1 LEU A 131     -13.367   1.755   1.496  1.00 98.94           C  
ATOM    986  CD2 LEU A 131     -14.219   4.113   1.421  1.00 98.94           C  
ATOM    987  N   VAL A 132     -13.539   1.012   5.066  1.00 98.94           N  
ATOM    988  CA  VAL A 132     -12.625   1.356   6.148  1.00 98.94           C  
ATOM    989  C   VAL A 132     -11.312   1.894   5.570  1.00 98.94           C  
ATOM    990  CB  VAL A 132     -12.344   0.143   7.062  1.00 98.94           C  
ATOM    991  O   VAL A 132     -10.734   1.289   4.664  1.00 98.94           O  
ATOM    992  CG1 VAL A 132     -11.367   0.522   8.180  1.00 98.94           C  
ATOM    993  CG2 VAL A 132     -13.641  -0.400   7.645  1.00 98.94           C  
ATOM    994  N   THR A 133     -10.867   3.086   6.031  1.00 98.88           N  
ATOM    995  CA  THR A 133      -9.539   3.623   5.754  1.00 98.88           C  
ATOM    996  C   THR A 133      -8.727   3.742   7.035  1.00 98.88           C  
ATOM    997  CB  THR A 133      -9.633   5.000   5.066  1.00 98.88           C  
ATOM    998  O   THR A 133      -9.289   3.828   8.133  1.00 98.88           O  
ATOM    999  CG2 THR A 133     -10.477   4.930   3.801  1.00 98.88           C  
ATOM   1000  OG1 THR A 133     -10.219   5.941   5.973  1.00 98.88           O  
ATOM   1001  N   LEU A 134      -7.406   3.639   6.891  1.00 98.81           N  
ATOM   1002  CA  LEU A 134      -6.629   3.590   8.125  1.00 98.81           C  
ATOM   1003  C   LEU A 134      -5.285   4.289   7.949  1.00 98.81           C  
ATOM   1004  CB  LEU A 134      -6.410   2.139   8.562  1.00 98.81           C  
ATOM   1005  O   LEU A 134      -4.812   4.461   6.824  1.00 98.81           O  
ATOM   1006  CG  LEU A 134      -5.512   1.286   7.660  1.00 98.81           C  
ATOM   1007  CD1 LEU A 134      -4.598   0.407   8.508  1.00 98.81           C  
ATOM   1008  CD2 LEU A 134      -6.359   0.438   6.719  1.00 98.81           C  
ATOM   1009  N   ASN A 135      -4.840   4.777   9.086  1.00 98.69           N  
ATOM   1010  CA  ASN A 135      -3.439   5.176   9.188  1.00 98.69           C  
ATOM   1011  C   ASN A 135      -2.568   4.035   9.703  1.00 98.69           C  
ATOM   1012  CB  ASN A 135      -3.295   6.402  10.086  1.00 98.69           C  
ATOM   1013  O   ASN A 135      -3.031   3.195  10.484  1.00 98.69           O  
ATOM   1014  CG  ASN A 135      -3.863   7.660   9.453  1.00 98.69           C  
ATOM   1015  ND2 ASN A 135      -4.297   8.602  10.289  1.00 98.69           N  
ATOM   1016  OD1 ASN A 135      -3.916   7.785   8.227  1.00 98.69           O  
ATOM   1017  N   TYR A 136      -1.342   3.965   9.188  1.00 98.88           N  
ATOM   1018  CA  TYR A 136      -0.290   3.131   9.758  1.00 98.88           C  
ATOM   1019  C   TYR A 136       1.040   3.873   9.789  1.00 98.88           C  
ATOM   1020  CB  TYR A 136      -0.144   1.830   8.961  1.00 98.88           C  
ATOM   1021  O   TYR A 136       1.217   4.871   9.078  1.00 98.88           O  
ATOM   1022  CG  TYR A 136       0.255   2.041   7.520  1.00 98.88           C  
ATOM   1023  CD1 TYR A 136      -0.704   2.299   6.543  1.00 98.88           C  
ATOM   1024  CD2 TYR A 136       1.590   1.984   7.133  1.00 98.88           C  
ATOM   1025  CE1 TYR A 136      -0.341   2.492   5.215  1.00 98.88           C  
ATOM   1026  CE2 TYR A 136       1.964   2.176   5.809  1.00 98.88           C  
ATOM   1027  OH  TYR A 136       1.357   2.621   3.543  1.00 98.88           O  
ATOM   1028  CZ  TYR A 136       0.993   2.430   4.855  1.00 98.88           C  
ATOM   1029  N   ARG A 137       1.893   3.389  10.773  1.00 98.81           N  
ATOM   1030  CA  ARG A 137       3.162   4.094  10.922  1.00 98.81           C  
ATOM   1031  C   ARG A 137       3.998   3.994   9.656  1.00 98.81           C  
ATOM   1032  CB  ARG A 137       3.947   3.535  12.117  1.00 98.81           C  
ATOM   1033  O   ARG A 137       4.004   2.959   8.984  1.00 98.81           O  
ATOM   1034  CG  ARG A 137       3.418   3.982  13.469  1.00 98.81           C  
ATOM   1035  CD  ARG A 137       4.102   3.248  14.609  1.00 98.81           C  
ATOM   1036  NE  ARG A 137       3.645   1.865  14.711  1.00 98.81           N  
ATOM   1037  NH1 ARG A 137       5.062   1.309  16.453  1.00 98.81           N  
ATOM   1038  NH2 ARG A 137       3.627  -0.257  15.594  1.00 98.81           N  
ATOM   1039  CZ  ARG A 137       4.113   0.975  15.586  1.00 98.81           C  
ATOM   1040  N   LEU A 138       4.719   5.059   9.266  1.00 98.38           N  
ATOM   1041  CA  LEU A 138       5.520   5.184   8.047  1.00 98.38           C  
ATOM   1042  C   LEU A 138       6.977   5.484   8.391  1.00 98.38           C  
ATOM   1043  CB  LEU A 138       4.961   6.289   7.148  1.00 98.38           C  
ATOM   1044  O   LEU A 138       7.312   5.703   9.555  1.00 98.38           O  
ATOM   1045  CG  LEU A 138       3.506   6.125   6.703  1.00 98.38           C  
ATOM   1046  CD1 LEU A 138       3.020   7.395   6.008  1.00 98.38           C  
ATOM   1047  CD2 LEU A 138       3.361   4.918   5.785  1.00 98.38           C  
ATOM   1048  N   GLY A 139       7.910   5.434   7.438  1.00 97.50           N  
ATOM   1049  CA  GLY A 139       9.305   5.812   7.613  1.00 97.50           C  
ATOM   1050  C   GLY A 139       9.961   5.148   8.812  1.00 97.50           C  
ATOM   1051  O   GLY A 139       9.703   3.973   9.094  1.00 97.50           O  
ATOM   1052  N   VAL A 140      10.711   5.902   9.492  1.00 98.06           N  
ATOM   1053  CA  VAL A 140      11.523   5.371  10.578  1.00 98.06           C  
ATOM   1054  C   VAL A 140      10.609   4.855  11.695  1.00 98.06           C  
ATOM   1055  CB  VAL A 140      12.492   6.438  11.141  1.00 98.06           C  
ATOM   1056  O   VAL A 140      10.953   3.891  12.383  1.00 98.06           O  
ATOM   1057  CG1 VAL A 140      11.727   7.609  11.742  1.00 98.06           C  
ATOM   1058  CG2 VAL A 140      13.430   5.816  12.180  1.00 98.06           C  
ATOM   1059  N   PHE A 141       9.445   5.406  11.805  1.00 98.56           N  
ATOM   1060  CA  PHE A 141       8.547   5.043  12.891  1.00 98.56           C  
ATOM   1061  C   PHE A 141       7.902   3.688  12.633  1.00 98.56           C  
ATOM   1062  CB  PHE A 141       7.469   6.113  13.078  1.00 98.56           C  
ATOM   1063  O   PHE A 141       7.602   2.947  13.570  1.00 98.56           O  
ATOM   1064  CG  PHE A 141       8.008   7.461  13.469  1.00 98.56           C  
ATOM   1065  CD1 PHE A 141       8.492   7.688  14.758  1.00 98.56           C  
ATOM   1066  CD2 PHE A 141       8.039   8.500  12.555  1.00 98.56           C  
ATOM   1067  CE1 PHE A 141       8.992   8.938  15.117  1.00 98.56           C  
ATOM   1068  CE2 PHE A 141       8.539   9.750  12.906  1.00 98.56           C  
ATOM   1069  CZ  PHE A 141       9.016   9.969  14.195  1.00 98.56           C  
ATOM   1070  N   GLY A 142       7.770   3.346  11.438  1.00 98.38           N  
ATOM   1071  CA  GLY A 142       7.070   2.115  11.109  1.00 98.38           C  
ATOM   1072  C   GLY A 142       8.000   0.997  10.680  1.00 98.38           C  
ATOM   1073  O   GLY A 142       7.629  -0.178  10.719  1.00 98.38           O  
ATOM   1074  N   PHE A 143       9.211   1.441  10.367  1.00 98.31           N  
ATOM   1075  CA  PHE A 143       9.945   0.378   9.688  1.00 98.31           C  
ATOM   1076  C   PHE A 143      11.391   0.324  10.172  1.00 98.31           C  
ATOM   1077  CB  PHE A 143       9.898   0.579   8.172  1.00 98.31           C  
ATOM   1078  O   PHE A 143      12.242  -0.271   9.516  1.00 98.31           O  
ATOM   1079  CG  PHE A 143       8.523   0.445   7.578  1.00 98.31           C  
ATOM   1080  CD1 PHE A 143       7.961  -0.808   7.375  1.00 98.31           C  
ATOM   1081  CD2 PHE A 143       7.793   1.572   7.227  1.00 98.31           C  
ATOM   1082  CE1 PHE A 143       6.684  -0.936   6.828  1.00 98.31           C  
ATOM   1083  CE2 PHE A 143       6.520   1.453   6.680  1.00 98.31           C  
ATOM   1084  CZ  PHE A 143       5.969   0.198   6.477  1.00 98.31           C  
ATOM   1085  N   LEU A 144      11.672   0.978  11.273  1.00 97.81           N  
ATOM   1086  CA  LEU A 144      12.977   0.760  11.898  1.00 97.81           C  
ATOM   1087  C   LEU A 144      13.156  -0.706  12.273  1.00 97.81           C  
ATOM   1088  CB  LEU A 144      13.125   1.641  13.141  1.00 97.81           C  
ATOM   1089  O   LEU A 144      12.242  -1.336  12.805  1.00 97.81           O  
ATOM   1090  CG  LEU A 144      14.461   1.544  13.883  1.00 97.81           C  
ATOM   1091  CD1 LEU A 144      15.547   2.291  13.117  1.00 97.81           C  
ATOM   1092  CD2 LEU A 144      14.328   2.092  15.297  1.00 97.81           C  
ATOM   1093  N   SER A 145      14.312  -1.235  11.977  1.00 95.75           N  
ATOM   1094  CA  SER A 145      14.602  -2.625  12.320  1.00 95.75           C  
ATOM   1095  C   SER A 145      15.984  -2.770  12.945  1.00 95.75           C  
ATOM   1096  CB  SER A 145      14.492  -3.518  11.086  1.00 95.75           C  
ATOM   1097  O   SER A 145      16.953  -2.199  12.445  1.00 95.75           O  
ATOM   1098  OG  SER A 145      14.820  -4.859  11.398  1.00 95.75           O  
ATOM   1099  N   LEU A 146      16.016  -3.520  14.047  1.00 95.38           N  
ATOM   1100  CA  LEU A 146      17.266  -3.811  14.727  1.00 95.38           C  
ATOM   1101  C   LEU A 146      17.547  -5.309  14.734  1.00 95.38           C  
ATOM   1102  CB  LEU A 146      17.234  -3.279  16.156  1.00 95.38           C  
ATOM   1103  O   LEU A 146      16.625  -6.117  14.914  1.00 95.38           O  
ATOM   1104  CG  LEU A 146      16.922  -1.790  16.328  1.00 95.38           C  
ATOM   1105  CD1 LEU A 146      16.938  -1.409  17.797  1.00 95.38           C  
ATOM   1106  CD2 LEU A 146      17.938  -0.949  15.547  1.00 95.38           C  
ATOM   1107  N   ASP A 147      18.812  -5.688  14.578  1.00 92.00           N  
ATOM   1108  CA  ASP A 147      19.219  -7.090  14.523  1.00 92.00           C  
ATOM   1109  C   ASP A 147      19.188  -7.727  15.906  1.00 92.00           C  
ATOM   1110  CB  ASP A 147      20.609  -7.227  13.914  1.00 92.00           C  
ATOM   1111  O   ASP A 147      18.906  -8.922  16.047  1.00 92.00           O  
ATOM   1112  CG  ASP A 147      20.625  -7.098  12.398  1.00 92.00           C  
ATOM   1113  OD1 ASP A 147      19.594  -7.422  11.758  1.00 92.00           O  
ATOM   1114  OD2 ASP A 147      21.656  -6.664  11.844  1.00 92.00           O  
ATOM   1115  N   ASP A 148      19.484  -6.895  16.906  1.00 92.88           N  
ATOM   1116  CA  ASP A 148      19.469  -7.406  18.266  1.00 92.88           C  
ATOM   1117  C   ASP A 148      18.047  -7.727  18.719  1.00 92.88           C  
ATOM   1118  CB  ASP A 148      20.109  -6.398  19.219  1.00 92.88           C  
ATOM   1119  O   ASP A 148      17.266  -6.824  19.016  1.00 92.88           O  
ATOM   1120  CG  ASP A 148      20.281  -6.941  20.625  1.00 92.88           C  
ATOM   1121  OD1 ASP A 148      19.641  -7.957  20.984  1.00 92.88           O  
ATOM   1122  OD2 ASP A 148      21.078  -6.352  21.406  1.00 92.88           O  
ATOM   1123  N   THR A 149      17.672  -9.039  18.875  1.00 92.00           N  
ATOM   1124  CA  THR A 149      16.312  -9.500  19.172  1.00 92.00           C  
ATOM   1125  C   THR A 149      15.914  -9.156  20.594  1.00 92.00           C  
ATOM   1126  CB  THR A 149      16.172 -11.016  18.938  1.00 92.00           C  
ATOM   1127  O   THR A 149      14.727  -9.133  20.938  1.00 92.00           O  
ATOM   1128  CG2 THR A 149      16.375 -11.375  17.469  1.00 92.00           C  
ATOM   1129  OG1 THR A 149      17.172 -11.695  19.719  1.00 92.00           O  
ATOM   1130  N   ASN A 150      16.859  -8.766  21.484  1.00 93.56           N  
ATOM   1131  CA  ASN A 150      16.562  -8.398  22.859  1.00 93.56           C  
ATOM   1132  C   ASN A 150      15.977  -6.996  22.953  1.00 93.56           C  
ATOM   1133  CB  ASN A 150      17.828  -8.516  23.719  1.00 93.56           C  
ATOM   1134  O   ASN A 150      15.414  -6.621  23.984  1.00 93.56           O  
ATOM   1135  CG  ASN A 150      18.297  -9.945  23.875  1.00 93.56           C  
ATOM   1136  ND2 ASN A 150      19.609 -10.125  23.922  1.00 93.56           N  
ATOM   1137  OD1 ASN A 150      17.500 -10.875  23.969  1.00 93.56           O  
ATOM   1138  N   LEU A 151      16.031  -6.273  21.859  1.00 94.31           N  
ATOM   1139  CA  LEU A 151      15.586  -4.883  21.875  1.00 94.31           C  
ATOM   1140  C   LEU A 151      14.133  -4.777  21.422  1.00 94.31           C  
ATOM   1141  CB  LEU A 151      16.484  -4.031  20.969  1.00 94.31           C  
ATOM   1142  O   LEU A 151      13.523  -3.709  21.531  1.00 94.31           O  
ATOM   1143  CG  LEU A 151      17.953  -3.918  21.359  1.00 94.31           C  
ATOM   1144  CD1 LEU A 151      18.719  -3.105  20.328  1.00 94.31           C  
ATOM   1145  CD2 LEU A 151      18.078  -3.293  22.750  1.00 94.31           C  
ATOM   1146  N   ASP A 152      13.570  -5.836  20.922  1.00 94.06           N  
ATOM   1147  CA  ASP A 152      12.164  -5.977  20.562  1.00 94.06           C  
ATOM   1148  C   ASP A 152      11.750  -4.922  19.547  1.00 94.06           C  
ATOM   1149  CB  ASP A 152      11.281  -5.883  21.812  1.00 94.06           C  
ATOM   1150  O   ASP A 152      10.688  -4.301  19.688  1.00 94.06           O  
ATOM   1151  CG  ASP A 152       9.852  -6.344  21.562  1.00 94.06           C  
ATOM   1152  OD1 ASP A 152       9.625  -7.145  20.625  1.00 94.06           O  
ATOM   1153  OD2 ASP A 152       8.953  -5.898  22.297  1.00 94.06           O  
ATOM   1154  N   VAL A 153      12.602  -4.621  18.547  1.00 96.31           N  
ATOM   1155  CA  VAL A 153      12.336  -3.756  17.391  1.00 96.31           C  
ATOM   1156  C   VAL A 153      12.680  -4.496  16.109  1.00 96.31           C  
ATOM   1157  CB  VAL A 153      13.133  -2.436  17.484  1.00 96.31           C  
ATOM   1158  O   VAL A 153      13.664  -4.168  15.438  1.00 96.31           O  
ATOM   1159  CG1 VAL A 153      12.719  -1.479  16.375  1.00 96.31           C  
ATOM   1160  CG2 VAL A 153      12.938  -1.784  18.859  1.00 96.31           C  
ATOM   1161  N   PRO A 154      11.914  -5.523  15.867  1.00 94.31           N  
ATOM   1162  CA  PRO A 154      12.227  -6.461  14.789  1.00 94.31           C  
ATOM   1163  C   PRO A 154      11.953  -5.871  13.398  1.00 94.31           C  
ATOM   1164  CB  PRO A 154      11.289  -7.641  15.062  1.00 94.31           C  
ATOM   1165  O   PRO A 154      12.406  -6.422  12.398  1.00 94.31           O  
ATOM   1166  CG  PRO A 154      10.109  -7.039  15.758  1.00 94.31           C  
ATOM   1167  CD  PRO A 154      10.594  -5.941  16.656  1.00 94.31           C  
ATOM   1168  N   GLY A 155      11.305  -4.629  13.297  1.00 96.00           N  
ATOM   1169  CA  GLY A 155      10.883  -4.059  12.031  1.00 96.00           C  
ATOM   1170  C   GLY A 155       9.430  -4.340  11.703  1.00 96.00           C  
ATOM   1171  O   GLY A 155       8.734  -5.020  12.461  1.00 96.00           O  
ATOM   1172  N   ASN A 156       8.898  -3.773  10.773  1.00 98.38           N  
ATOM   1173  CA  ASN A 156       7.594  -3.961  10.148  1.00 98.38           C  
ATOM   1174  C   ASN A 156       6.465  -3.510  11.070  1.00 98.38           C  
ATOM   1175  CB  ASN A 156       7.398  -5.426   9.742  1.00 98.38           C  
ATOM   1176  O   ASN A 156       5.379  -4.098  11.062  1.00 98.38           O  
ATOM   1177  CG  ASN A 156       8.344  -5.859   8.641  1.00 98.38           C  
ATOM   1178  ND2 ASN A 156       8.609  -7.156   8.562  1.00 98.38           N  
ATOM   1179  OD1 ASN A 156       8.836  -5.031   7.871  1.00 98.38           O  
ATOM   1180  N   ALA A 157       6.672  -2.568  12.000  1.00 98.62           N  
ATOM   1181  CA  ALA A 157       5.625  -2.039  12.867  1.00 98.62           C  
ATOM   1182  C   ALA A 157       4.453  -1.503  12.047  1.00 98.62           C  
ATOM   1183  CB  ALA A 157       6.184  -0.942  13.773  1.00 98.62           C  
ATOM   1184  O   ALA A 157       3.295  -1.627  12.453  1.00 98.62           O  
ATOM   1185  N   GLY A 158       4.762  -0.872  10.938  1.00 98.75           N  
ATOM   1186  CA  GLY A 158       3.719  -0.371  10.055  1.00 98.75           C  
ATOM   1187  C   GLY A 158       2.807  -1.462   9.531  1.00 98.75           C  
ATOM   1188  O   GLY A 158       1.584  -1.300   9.516  1.00 98.75           O  
ATOM   1189  N   LEU A 159       3.385  -2.584   9.070  1.00 98.94           N  
ATOM   1190  CA  LEU A 159       2.584  -3.711   8.602  1.00 98.94           C  
ATOM   1191  C   LEU A 159       1.772  -4.312   9.742  1.00 98.94           C  
ATOM   1192  CB  LEU A 159       3.480  -4.781   7.973  1.00 98.94           C  
ATOM   1193  O   LEU A 159       0.624  -4.715   9.547  1.00 98.94           O  
ATOM   1194  CG  LEU A 159       4.180  -4.402   6.668  1.00 98.94           C  
ATOM   1195  CD1 LEU A 159       5.102  -5.527   6.215  1.00 98.94           C  
ATOM   1196  CD2 LEU A 159       3.156  -4.074   5.586  1.00 98.94           C  
ATOM   1197  N   LYS A 160       2.328  -4.336  10.883  1.00 98.88           N  
ATOM   1198  CA  LYS A 160       1.636  -4.844  12.062  1.00 98.88           C  
ATOM   1199  C   LYS A 160       0.504  -3.908  12.484  1.00 98.88           C  
ATOM   1200  CB  LYS A 160       2.617  -5.031  13.227  1.00 98.88           C  
ATOM   1201  O   LYS A 160      -0.526  -4.359  12.992  1.00 98.88           O  
ATOM   1202  CG  LYS A 160       3.645  -6.129  12.992  1.00 98.88           C  
ATOM   1203  CD  LYS A 160       4.707  -6.133  14.086  1.00 98.88           C  
ATOM   1204  CE  LYS A 160       5.859  -7.066  13.742  1.00 98.88           C  
ATOM   1205  NZ  LYS A 160       7.070  -6.785  14.562  1.00 98.88           N  
ATOM   1206  N   ASP A 161       0.685  -2.619  12.281  1.00 98.94           N  
ATOM   1207  CA  ASP A 161      -0.402  -1.673  12.508  1.00 98.94           C  
ATOM   1208  C   ASP A 161      -1.607  -1.998  11.633  1.00 98.94           C  
ATOM   1209  CB  ASP A 161       0.069  -0.241  12.250  1.00 98.94           C  
ATOM   1210  O   ASP A 161      -2.748  -1.965  12.094  1.00 98.94           O  
ATOM   1211  CG  ASP A 161       1.147   0.216  13.219  1.00 98.94           C  
ATOM   1212  OD1 ASP A 161       1.244  -0.343  14.328  1.00 98.94           O  
ATOM   1213  OD2 ASP A 161       1.906   1.144  12.859  1.00 98.94           O  
ATOM   1214  N   GLN A 162      -1.316  -2.309  10.383  1.00 98.94           N  
ATOM   1215  CA  GLN A 162      -2.377  -2.684   9.453  1.00 98.94           C  
ATOM   1216  C   GLN A 162      -3.131  -3.914   9.945  1.00 98.94           C  
ATOM   1217  CB  GLN A 162      -1.804  -2.943   8.055  1.00 98.94           C  
ATOM   1218  O   GLN A 162      -4.363  -3.949   9.914  1.00 98.94           O  
ATOM   1219  CG  GLN A 162      -1.137  -1.728   7.430  1.00 98.94           C  
ATOM   1220  CD  GLN A 162      -0.309  -2.076   6.207  1.00 98.94           C  
ATOM   1221  NE2 GLN A 162       0.475  -1.117   5.727  1.00 98.94           N  
ATOM   1222  OE1 GLN A 162      -0.374  -3.199   5.699  1.00 98.94           O  
ATOM   1223  N   THR A 163      -2.428  -4.898  10.422  1.00 98.88           N  
ATOM   1224  CA  THR A 163      -3.025  -6.129  10.930  1.00 98.88           C  
ATOM   1225  C   THR A 163      -3.855  -5.844  12.180  1.00 98.88           C  
ATOM   1226  CB  THR A 163      -1.948  -7.180  11.258  1.00 98.88           C  
ATOM   1227  O   THR A 163      -4.938  -6.406  12.352  1.00 98.88           O  
ATOM   1228  CG2 THR A 163      -2.576  -8.469  11.781  1.00 98.88           C  
ATOM   1229  OG1 THR A 163      -1.207  -7.477  10.062  1.00 98.88           O  
ATOM   1230  N   GLN A 164      -3.309  -4.980  13.055  1.00 98.88           N  
ATOM   1231  CA  GLN A 164      -4.074  -4.602  14.234  1.00 98.88           C  
ATOM   1232  C   GLN A 164      -5.387  -3.924  13.852  1.00 98.88           C  
ATOM   1233  CB  GLN A 164      -3.250  -3.674  15.133  1.00 98.88           C  
ATOM   1234  O   GLN A 164      -6.414  -4.141  14.492  1.00 98.88           O  
ATOM   1235  CG  GLN A 164      -3.992  -3.199  16.375  1.00 98.88           C  
ATOM   1236  CD  GLN A 164      -4.406  -4.344  17.281  1.00 98.88           C  
ATOM   1237  NE2 GLN A 164      -5.645  -4.305  17.766  1.00 98.88           N  
ATOM   1238  OE1 GLN A 164      -3.615  -5.254  17.562  1.00 98.88           O  
ATOM   1239  N   ALA A 165      -5.406  -3.105  12.836  1.00 98.94           N  
ATOM   1240  CA  ALA A 165      -6.637  -2.500  12.328  1.00 98.94           C  
ATOM   1241  C   ALA A 165      -7.609  -3.564  11.836  1.00 98.94           C  
ATOM   1242  CB  ALA A 165      -6.320  -1.513  11.211  1.00 98.94           C  
ATOM   1243  O   ALA A 165      -8.820  -3.469  12.078  1.00 98.94           O  
ATOM   1244  N   LEU A 166      -7.117  -4.574  11.164  1.00 98.94           N  
ATOM   1245  CA  LEU A 166      -7.961  -5.664  10.695  1.00 98.94           C  
ATOM   1246  C   LEU A 166      -8.578  -6.426  11.859  1.00 98.94           C  
ATOM   1247  CB  LEU A 166      -7.156  -6.621   9.812  1.00 98.94           C  
ATOM   1248  O   LEU A 166      -9.734  -6.844  11.797  1.00 98.94           O  
ATOM   1249  CG  LEU A 166      -6.645  -6.055   8.484  1.00 98.94           C  
ATOM   1250  CD1 LEU A 166      -5.781  -7.086   7.766  1.00 98.94           C  
ATOM   1251  CD2 LEU A 166      -7.812  -5.621   7.605  1.00 98.94           C  
ATOM   1252  N   ARG A 167      -7.797  -6.578  12.930  1.00 98.88           N  
ATOM   1253  CA  ARG A 167      -8.352  -7.199  14.133  1.00 98.88           C  
ATOM   1254  C   ARG A 167      -9.484  -6.359  14.711  1.00 98.88           C  
ATOM   1255  CB  ARG A 167      -7.258  -7.402  15.188  1.00 98.88           C  
ATOM   1256  O   ARG A 167     -10.516  -6.895  15.117  1.00 98.88           O  
ATOM   1257  CG  ARG A 167      -6.234  -8.469  14.812  1.00 98.88           C  
ATOM   1258  CD  ARG A 167      -5.129  -8.578  15.852  1.00 98.88           C  
ATOM   1259  NE  ARG A 167      -4.082  -9.500  15.438  1.00 98.88           N  
ATOM   1260  NH1 ARG A 167      -4.465 -11.023  17.125  1.00 98.88           N  
ATOM   1261  NH2 ARG A 167      -2.818 -11.414  15.586  1.00 98.88           N  
ATOM   1262  CZ  ARG A 167      -3.791 -10.648  16.047  1.00 98.88           C  
ATOM   1263  N   TRP A 168      -9.219  -5.035  14.672  1.00 98.88           N  
ATOM   1264  CA  TRP A 168     -10.273  -4.137  15.117  1.00 98.88           C  
ATOM   1265  C   TRP A 168     -11.531  -4.309  14.273  1.00 98.88           C  
ATOM   1266  CB  TRP A 168      -9.797  -2.682  15.062  1.00 98.88           C  
ATOM   1267  O   TRP A 168     -12.641  -4.363  14.812  1.00 98.88           O  
ATOM   1268  CG  TRP A 168     -10.766  -1.702  15.656  1.00 98.88           C  
ATOM   1269  CD1 TRP A 168     -10.766  -1.212  16.938  1.00 98.88           C  
ATOM   1270  CD2 TRP A 168     -11.883  -1.098  15.000  1.00 98.88           C  
ATOM   1271  CE2 TRP A 168     -12.516  -0.250  15.938  1.00 98.88           C  
ATOM   1272  CE3 TRP A 168     -12.414  -1.190  13.703  1.00 98.88           C  
ATOM   1273  NE1 TRP A 168     -11.812  -0.338  17.109  1.00 98.88           N  
ATOM   1274  CH2 TRP A 168     -14.148   0.391  14.352  1.00 98.88           C  
ATOM   1275  CZ2 TRP A 168     -13.648   0.500  15.625  1.00 98.88           C  
ATOM   1276  CZ3 TRP A 168     -13.547  -0.443  13.391  1.00 98.88           C  
ATOM   1277  N   VAL A 169     -11.352  -4.418  12.984  1.00 98.94           N  
ATOM   1278  CA  VAL A 169     -12.461  -4.598  12.055  1.00 98.94           C  
ATOM   1279  C   VAL A 169     -13.234  -5.867  12.406  1.00 98.94           C  
ATOM   1280  CB  VAL A 169     -11.977  -4.656  10.594  1.00 98.94           C  
ATOM   1281  O   VAL A 169     -14.461  -5.852  12.508  1.00 98.94           O  
ATOM   1282  CG1 VAL A 169     -13.078  -5.191   9.680  1.00 98.94           C  
ATOM   1283  CG2 VAL A 169     -11.516  -3.277  10.125  1.00 98.94           C  
ATOM   1284  N   GLN A 170     -12.547  -6.898  12.656  1.00 98.88           N  
ATOM   1285  CA  GLN A 170     -13.172  -8.172  13.000  1.00 98.88           C  
ATOM   1286  C   GLN A 170     -14.016  -8.055  14.266  1.00 98.88           C  
ATOM   1287  CB  GLN A 170     -12.109  -9.258  13.172  1.00 98.88           C  
ATOM   1288  O   GLN A 170     -15.102  -8.633  14.344  1.00 98.88           O  
ATOM   1289  CG  GLN A 170     -11.461  -9.703  11.867  1.00 98.88           C  
ATOM   1290  CD  GLN A 170     -12.445 -10.367  10.922  1.00 98.88           C  
ATOM   1291  NE2 GLN A 170     -12.305 -10.094   9.633  1.00 98.88           N  
ATOM   1292  OE1 GLN A 170     -13.320 -11.125  11.352  1.00 98.88           O  
ATOM   1293  N   GLU A 171     -13.648  -7.230  15.133  1.00 98.62           N  
ATOM   1294  CA  GLU A 171     -14.273  -7.148  16.453  1.00 98.62           C  
ATOM   1295  C   GLU A 171     -15.438  -6.160  16.438  1.00 98.62           C  
ATOM   1296  CB  GLU A 171     -13.242  -6.742  17.500  1.00 98.62           C  
ATOM   1297  O   GLU A 171     -16.375  -6.297  17.234  1.00 98.62           O  
ATOM   1298  CG  GLU A 171     -12.211  -7.820  17.812  1.00 98.62           C  
ATOM   1299  CD  GLU A 171     -11.094  -7.344  18.719  1.00 98.62           C  
ATOM   1300  OE1 GLU A 171     -10.172  -8.141  19.016  1.00 98.62           O  
ATOM   1301  OE2 GLU A 171     -11.133  -6.164  19.141  1.00 98.62           O  
ATOM   1302  N   ASN A 172     -15.414  -5.219  15.438  1.00 98.88           N  
ATOM   1303  CA  ASN A 172     -16.297  -4.082  15.688  1.00 98.88           C  
ATOM   1304  C   ASN A 172     -17.172  -3.775  14.477  1.00 98.88           C  
ATOM   1305  CB  ASN A 172     -15.484  -2.850  16.078  1.00 98.88           C  
ATOM   1306  O   ASN A 172     -18.188  -3.102  14.594  1.00 98.88           O  
ATOM   1307  CG  ASN A 172     -14.797  -3.010  17.422  1.00 98.88           C  
ATOM   1308  ND2 ASN A 172     -13.484  -3.199  17.406  1.00 98.88           N  
ATOM   1309  OD1 ASN A 172     -15.438  -2.965  18.469  1.00 98.88           O  
ATOM   1310  N   ILE A 173     -16.844  -4.285  13.305  1.00 98.88           N  
ATOM   1311  CA  ILE A 173     -17.359  -3.725  12.070  1.00 98.88           C  
ATOM   1312  C   ILE A 173     -18.844  -4.070  11.930  1.00 98.88           C  
ATOM   1313  CB  ILE A 173     -16.578  -4.238  10.836  1.00 98.88           C  
ATOM   1314  O   ILE A 173     -19.578  -3.385  11.219  1.00 98.88           O  
ATOM   1315  CG1 ILE A 173     -16.844  -3.350   9.617  1.00 98.88           C  
ATOM   1316  CG2 ILE A 173     -16.938  -5.699  10.539  1.00 98.88           C  
ATOM   1317  CD1 ILE A 173     -16.422  -1.899   9.805  1.00 98.88           C  
ATOM   1318  N   LYS A 174     -19.266  -5.062  12.656  1.00 98.62           N  
ATOM   1319  CA  LYS A 174     -20.688  -5.434  12.617  1.00 98.62           C  
ATOM   1320  C   LYS A 174     -21.562  -4.289  13.109  1.00 98.62           C  
ATOM   1321  CB  LYS A 174     -20.938  -6.688  13.461  1.00 98.62           C  
ATOM   1322  O   LYS A 174     -22.688  -4.109  12.633  1.00 98.62           O  
ATOM   1323  CG  LYS A 174     -22.359  -7.211  13.383  1.00 98.62           C  
ATOM   1324  CD  LYS A 174     -22.516  -8.508  14.164  1.00 98.62           C  
ATOM   1325  CE  LYS A 174     -23.953  -9.031  14.102  1.00 98.62           C  
ATOM   1326  NZ  LYS A 174     -24.109 -10.312  14.852  1.00 98.62           N  
ATOM   1327  N   GLN A 175     -21.078  -3.477  14.023  1.00 98.56           N  
ATOM   1328  CA  GLN A 175     -21.812  -2.355  14.594  1.00 98.56           C  
ATOM   1329  C   GLN A 175     -22.062  -1.271  13.547  1.00 98.56           C  
ATOM   1330  CB  GLN A 175     -21.062  -1.770  15.789  1.00 98.56           C  
ATOM   1331  O   GLN A 175     -22.906  -0.389  13.742  1.00 98.56           O  
ATOM   1332  CG  GLN A 175     -20.766  -2.783  16.891  1.00 98.56           C  
ATOM   1333  CD  GLN A 175     -21.984  -3.621  17.250  1.00 98.56           C  
ATOM   1334  NE2 GLN A 175     -21.781  -4.930  17.375  1.00 98.56           N  
ATOM   1335  OE1 GLN A 175     -23.094  -3.098  17.422  1.00 98.56           O  
ATOM   1336  N   PHE A 176     -21.359  -1.422  12.484  1.00 98.62           N  
ATOM   1337  CA  PHE A 176     -21.469  -0.436  11.414  1.00 98.62           C  
ATOM   1338  C   PHE A 176     -22.172  -1.033  10.195  1.00 98.62           C  
ATOM   1339  CB  PHE A 176     -20.094   0.093  11.023  1.00 98.62           C  
ATOM   1340  O   PHE A 176     -22.062  -0.498   9.094  1.00 98.62           O  
ATOM   1341  CG  PHE A 176     -19.375   0.787  12.148  1.00 98.62           C  
ATOM   1342  CD1 PHE A 176     -19.438   2.166  12.297  1.00 98.62           C  
ATOM   1343  CD2 PHE A 176     -18.609   0.058  13.055  1.00 98.62           C  
ATOM   1344  CE1 PHE A 176     -18.781   2.811  13.336  1.00 98.62           C  
ATOM   1345  CE2 PHE A 176     -17.938   0.695  14.094  1.00 98.62           C  
ATOM   1346  CZ  PHE A 176     -18.031   2.072  14.234  1.00 98.62           C  
ATOM   1347  N   ASN A 177     -22.797  -2.154  10.391  1.00 98.62           N  
ATOM   1348  CA  ASN A 177     -23.547  -2.879   9.367  1.00 98.62           C  
ATOM   1349  C   ASN A 177     -22.609  -3.602   8.398  1.00 98.62           C  
ATOM   1350  CB  ASN A 177     -24.469  -1.928   8.602  1.00 98.62           C  
ATOM   1351  O   ASN A 177     -22.969  -3.818   7.234  1.00 98.62           O  
ATOM   1352  CG  ASN A 177     -25.609  -2.648   7.918  1.00 98.62           C  
ATOM   1353  ND2 ASN A 177     -26.125  -2.070   6.832  1.00 98.62           N  
ATOM   1354  OD1 ASN A 177     -26.047  -3.719   8.359  1.00 98.62           O  
ATOM   1355  N   GLY A 178     -21.422  -3.818   8.758  1.00 98.75           N  
ATOM   1356  CA  GLY A 178     -20.453  -4.574   7.980  1.00 98.75           C  
ATOM   1357  C   GLY A 178     -20.375  -6.035   8.383  1.00 98.75           C  
ATOM   1358  O   GLY A 178     -20.500  -6.371   9.562  1.00 98.75           O  
ATOM   1359  N   ASP A 179     -20.078  -6.883   7.445  1.00 98.81           N  
ATOM   1360  CA  ASP A 179     -19.938  -8.320   7.648  1.00 98.81           C  
ATOM   1361  C   ASP A 179     -18.484  -8.711   7.918  1.00 98.81           C  
ATOM   1362  CB  ASP A 179     -20.469  -9.086   6.438  1.00 98.81           C  
ATOM   1363  O   ASP A 179     -17.656  -8.703   7.004  1.00 98.81           O  
ATOM   1364  CG  ASP A 179     -20.469 -10.594   6.633  1.00 98.81           C  
ATOM   1365  OD1 ASP A 179     -19.938 -11.070   7.664  1.00 98.81           O  
ATOM   1366  OD2 ASP A 179     -20.984 -11.312   5.750  1.00 98.81           O  
ATOM   1367  N   PRO A 180     -18.141  -9.117   9.172  1.00 98.75           N  
ATOM   1368  CA  PRO A 180     -16.750  -9.484   9.469  1.00 98.75           C  
ATOM   1369  C   PRO A 180     -16.312 -10.750   8.742  1.00 98.75           C  
ATOM   1370  CB  PRO A 180     -16.766  -9.695  10.984  1.00 98.75           C  
ATOM   1371  O   PRO A 180     -15.109 -11.047   8.680  1.00 98.75           O  
ATOM   1372  CG  PRO A 180     -18.172 -10.047  11.312  1.00 98.75           C  
ATOM   1373  CD  PRO A 180     -19.078  -9.273  10.398  1.00 98.75           C  
ATOM   1374  N   GLY A 181     -17.312 -11.477   8.125  1.00 98.69           N  
ATOM   1375  CA  GLY A 181     -17.031 -12.695   7.379  1.00 98.69           C  
ATOM   1376  C   GLY A 181     -16.828 -12.445   5.895  1.00 98.69           C  
ATOM   1377  O   GLY A 181     -16.609 -13.391   5.129  1.00 98.69           O  
ATOM   1378  N   ASN A 182     -16.906 -11.227   5.492  1.00 98.81           N  
ATOM   1379  CA  ASN A 182     -16.734 -10.797   4.109  1.00 98.81           C  
ATOM   1380  C   ASN A 182     -15.922  -9.508   4.020  1.00 98.81           C  
ATOM   1381  CB  ASN A 182     -18.094 -10.609   3.434  1.00 98.81           C  
ATOM   1382  O   ASN A 182     -16.469  -8.445   3.734  1.00 98.81           O  
ATOM   1383  CG  ASN A 182     -17.984 -10.531   1.923  1.00 98.81           C  
ATOM   1384  ND2 ASN A 182     -19.125 -10.336   1.261  1.00 98.81           N  
ATOM   1385  OD1 ASN A 182     -16.906 -10.648   1.355  1.00 98.81           O  
ATOM   1386  N   VAL A 183     -14.617  -9.617   4.230  1.00 98.94           N  
ATOM   1387  CA  VAL A 183     -13.688  -8.492   4.285  1.00 98.94           C  
ATOM   1388  C   VAL A 183     -12.719  -8.562   3.104  1.00 98.94           C  
ATOM   1389  CB  VAL A 183     -12.898  -8.469   5.613  1.00 98.94           C  
ATOM   1390  O   VAL A 183     -12.070  -9.586   2.889  1.00 98.94           O  
ATOM   1391  CG1 VAL A 183     -11.883  -7.328   5.621  1.00 98.94           C  
ATOM   1392  CG2 VAL A 183     -13.859  -8.336   6.797  1.00 98.94           C  
ATOM   1393  N   THR A 184     -12.719  -7.438   2.354  1.00 99.00           N  
ATOM   1394  CA  THR A 184     -11.766  -7.285   1.258  1.00 99.00           C  
ATOM   1395  C   THR A 184     -10.742  -6.207   1.581  1.00 99.00           C  
ATOM   1396  CB  THR A 184     -12.484  -6.938  -0.059  1.00 99.00           C  
ATOM   1397  O   THR A 184     -11.102  -5.055   1.842  1.00 99.00           O  
ATOM   1398  CG2 THR A 184     -11.500  -6.859  -1.219  1.00 99.00           C  
ATOM   1399  OG1 THR A 184     -13.461  -7.945  -0.345  1.00 99.00           O  
ATOM   1400  N   ILE A 185      -9.430  -6.641   1.640  1.00 98.94           N  
ATOM   1401  CA  ILE A 185      -8.398  -5.613   1.751  1.00 98.94           C  
ATOM   1402  C   ILE A 185      -7.941  -5.191   0.357  1.00 98.94           C  
ATOM   1403  CB  ILE A 185      -7.195  -6.105   2.586  1.00 98.94           C  
ATOM   1404  O   ILE A 185      -7.895  -6.012  -0.563  1.00 98.94           O  
ATOM   1405  CG1 ILE A 185      -6.570  -7.348   1.938  1.00 98.94           C  
ATOM   1406  CG2 ILE A 185      -7.621  -6.395   4.027  1.00 98.94           C  
ATOM   1407  CD1 ILE A 185      -5.285  -7.812   2.605  1.00 98.94           C  
ATOM   1408  N   PHE A 186      -7.738  -3.904   0.266  1.00 98.94           N  
ATOM   1409  CA  PHE A 186      -7.254  -3.412  -1.018  1.00 98.94           C  
ATOM   1410  C   PHE A 186      -6.391  -2.170  -0.830  1.00 98.94           C  
ATOM   1411  CB  PHE A 186      -8.422  -3.104  -1.956  1.00 98.94           C  
ATOM   1412  O   PHE A 186      -6.496  -1.484   0.190  1.00 98.94           O  
ATOM   1413  CG  PHE A 186      -9.172  -1.850  -1.598  1.00 98.94           C  
ATOM   1414  CD1 PHE A 186      -9.844  -1.746  -0.384  1.00 98.94           C  
ATOM   1415  CD2 PHE A 186      -9.211  -0.773  -2.475  1.00 98.94           C  
ATOM   1416  CE1 PHE A 186     -10.539  -0.586  -0.050  1.00 98.94           C  
ATOM   1417  CE2 PHE A 186      -9.906   0.389  -2.148  1.00 98.94           C  
ATOM   1418  CZ  PHE A 186     -10.570   0.480  -0.935  1.00 98.94           C  
ATOM   1419  N   GLY A 187      -5.422  -2.008  -1.797  1.00 98.69           N  
ATOM   1420  CA  GLY A 187      -4.480  -0.904  -1.718  1.00 98.69           C  
ATOM   1421  C   GLY A 187      -3.742  -0.656  -3.020  1.00 98.69           C  
ATOM   1422  O   GLY A 187      -3.777  -1.488  -3.930  1.00 98.69           O  
ATOM   1423  N   ILE A 188      -3.092   0.583  -3.080  1.00 97.50           N  
ATOM   1424  CA  ILE A 188      -2.357   0.989  -4.273  1.00 97.50           C  
ATOM   1425  C   ILE A 188      -0.889   1.215  -3.924  1.00 97.50           C  
ATOM   1426  CB  ILE A 188      -2.961   2.266  -4.902  1.00 97.50           C  
ATOM   1427  O   ILE A 188      -0.574   1.751  -2.857  1.00 97.50           O  
ATOM   1428  CG1 ILE A 188      -2.148   2.691  -6.129  1.00 97.50           C  
ATOM   1429  CG2 ILE A 188      -3.029   3.395  -3.871  1.00 97.50           C  
ATOM   1430  CD1 ILE A 188      -2.283   1.751  -7.320  1.00 97.50           C  
ATOM   1431  N   SER A 189      -0.006   0.849  -4.883  1.00 97.75           N  
ATOM   1432  CA  SER A 189       1.420   1.065  -4.660  1.00 97.75           C  
ATOM   1433  C   SER A 189       1.893   0.380  -3.383  1.00 97.75           C  
ATOM   1434  CB  SER A 189       1.731   2.561  -4.590  1.00 97.75           C  
ATOM   1435  O   SER A 189       1.746  -0.835  -3.234  1.00 97.75           O  
ATOM   1436  OG  SER A 189       3.121   2.793  -4.738  1.00 97.75           O  
ATOM   1437  N   ALA A 190       2.562   1.175  -2.432  1.00 98.38           N  
ATOM   1438  CA  ALA A 190       2.979   0.550  -1.179  1.00 98.38           C  
ATOM   1439  C   ALA A 190       1.800  -0.123  -0.482  1.00 98.38           C  
ATOM   1440  CB  ALA A 190       3.617   1.585  -0.255  1.00 98.38           C  
ATOM   1441  O   ALA A 190       1.973  -1.129   0.211  1.00 98.38           O  
ATOM   1442  N   GLY A 191       0.598   0.413  -0.585  1.00 98.81           N  
ATOM   1443  CA  GLY A 191      -0.602  -0.242  -0.088  1.00 98.81           C  
ATOM   1444  C   GLY A 191      -0.904  -1.550  -0.794  1.00 98.81           C  
ATOM   1445  O   GLY A 191      -1.348  -2.512  -0.166  1.00 98.81           O  
ATOM   1446  N   GLY A 192      -0.699  -1.567  -2.178  1.00 98.75           N  
ATOM   1447  CA  GLY A 192      -0.798  -2.820  -2.908  1.00 98.75           C  
ATOM   1448  C   GLY A 192       0.210  -3.859  -2.451  1.00 98.75           C  
ATOM   1449  O   GLY A 192      -0.132  -5.031  -2.277  1.00 98.75           O  
ATOM   1450  N   ALA A 193       1.459  -3.408  -2.242  1.00 98.88           N  
ATOM   1451  CA  ALA A 193       2.473  -4.301  -1.682  1.00 98.88           C  
ATOM   1452  C   ALA A 193       2.070  -4.777  -0.290  1.00 98.88           C  
ATOM   1453  CB  ALA A 193       3.826  -3.598  -1.629  1.00 98.88           C  
ATOM   1454  O   ALA A 193       2.242  -5.953   0.043  1.00 98.88           O  
ATOM   1455  N   SER A 194       1.538  -3.898   0.497  1.00 98.94           N  
ATOM   1456  CA  SER A 194       1.062  -4.242   1.834  1.00 98.94           C  
ATOM   1457  C   SER A 194       0.004  -5.340   1.779  1.00 98.94           C  
ATOM   1458  CB  SER A 194       0.493  -3.006   2.533  1.00 98.94           C  
ATOM   1459  O   SER A 194       0.025  -6.270   2.586  1.00 98.94           O  
ATOM   1460  OG  SER A 194       1.525  -2.090   2.854  1.00 98.94           O  
ATOM   1461  N   VAL A 195      -0.929  -5.191   0.826  1.00 98.94           N  
ATOM   1462  CA  VAL A 195      -1.954  -6.215   0.652  1.00 98.94           C  
ATOM   1463  C   VAL A 195      -1.295  -7.570   0.409  1.00 98.94           C  
ATOM   1464  CB  VAL A 195      -2.910  -5.871  -0.512  1.00 98.94           C  
ATOM   1465  O   VAL A 195      -1.659  -8.562   1.038  1.00 98.94           O  
ATOM   1466  CG1 VAL A 195      -3.750  -7.086  -0.899  1.00 98.94           C  
ATOM   1467  CG2 VAL A 195      -3.809  -4.691  -0.134  1.00 98.94           C  
ATOM   1468  N   GLN A 196      -0.299  -7.562  -0.473  1.00 98.81           N  
ATOM   1469  CA  GLN A 196       0.371  -8.828  -0.746  1.00 98.81           C  
ATOM   1470  C   GLN A 196       1.149  -9.312   0.474  1.00 98.81           C  
ATOM   1471  CB  GLN A 196       1.309  -8.695  -1.946  1.00 98.81           C  
ATOM   1472  O   GLN A 196       1.184 -10.516   0.760  1.00 98.81           O  
ATOM   1473  CG  GLN A 196       1.815 -10.023  -2.484  1.00 98.81           C  
ATOM   1474  CD  GLN A 196       2.631  -9.875  -3.754  1.00 98.81           C  
ATOM   1475  NE2 GLN A 196       2.744 -10.953  -4.520  1.00 98.81           N  
ATOM   1476  OE1 GLN A 196       3.156  -8.797  -4.047  1.00 98.81           O  
ATOM   1477  N   PHE A 197       1.782  -8.438   1.219  1.00 98.88           N  
ATOM   1478  CA  PHE A 197       2.432  -8.828   2.465  1.00 98.88           C  
ATOM   1479  C   PHE A 197       1.431  -9.469   3.422  1.00 98.88           C  
ATOM   1480  CB  PHE A 197       3.100  -7.621   3.127  1.00 98.88           C  
ATOM   1481  O   PHE A 197       1.732 -10.469   4.070  1.00 98.88           O  
ATOM   1482  CG  PHE A 197       4.457  -7.297   2.568  1.00 98.88           C  
ATOM   1483  CD1 PHE A 197       5.508  -8.203   2.682  1.00 98.88           C  
ATOM   1484  CD2 PHE A 197       4.688  -6.086   1.931  1.00 98.88           C  
ATOM   1485  CE1 PHE A 197       6.766  -7.906   2.166  1.00 98.88           C  
ATOM   1486  CE2 PHE A 197       5.945  -5.781   1.413  1.00 98.88           C  
ATOM   1487  CZ  PHE A 197       6.980  -6.691   1.533  1.00 98.88           C  
ATOM   1488  N   GLN A 198       0.268  -8.930   3.529  1.00 98.88           N  
ATOM   1489  CA  GLN A 198      -0.766  -9.477   4.402  1.00 98.88           C  
ATOM   1490  C   GLN A 198      -1.202 -10.859   3.934  1.00 98.88           C  
ATOM   1491  CB  GLN A 198      -1.972  -8.539   4.461  1.00 98.88           C  
ATOM   1492  O   GLN A 198      -1.410 -11.758   4.750  1.00 98.88           O  
ATOM   1493  CG  GLN A 198      -1.658  -7.172   5.055  1.00 98.88           C  
ATOM   1494  CD  GLN A 198      -1.302  -7.238   6.527  1.00 98.88           C  
ATOM   1495  NE2 GLN A 198      -0.690  -6.176   7.039  1.00 98.88           N  
ATOM   1496  OE1 GLN A 198      -1.574  -8.234   7.203  1.00 98.88           O  
ATOM   1497  N   VAL A 199      -1.243 -11.016   2.625  1.00 98.81           N  
ATOM   1498  CA  VAL A 199      -1.603 -12.305   2.051  1.00 98.81           C  
ATOM   1499  C   VAL A 199      -0.527 -13.336   2.387  1.00 98.81           C  
ATOM   1500  CB  VAL A 199      -1.793 -12.211   0.521  1.00 98.81           C  
ATOM   1501  O   VAL A 199      -0.840 -14.484   2.713  1.00 98.81           O  
ATOM   1502  CG1 VAL A 199      -1.849 -13.609  -0.101  1.00 98.81           C  
ATOM   1503  CG2 VAL A 199      -3.059 -11.430   0.187  1.00 98.81           C  
ATOM   1504  N   LEU A 200       0.670 -12.945   2.479  1.00 98.69           N  
ATOM   1505  CA  LEU A 200       1.796 -13.852   2.646  1.00 98.69           C  
ATOM   1506  C   LEU A 200       2.051 -14.133   4.125  1.00 98.69           C  
ATOM   1507  CB  LEU A 200       3.057 -13.273   2.000  1.00 98.69           C  
ATOM   1508  O   LEU A 200       2.643 -15.156   4.473  1.00 98.69           O  
ATOM   1509  CG  LEU A 200       3.014 -13.078   0.483  1.00 98.69           C  
ATOM   1510  CD1 LEU A 200       4.355 -12.562  -0.024  1.00 98.69           C  
ATOM   1511  CD2 LEU A 200       2.645 -14.391  -0.212  1.00 98.69           C  
ATOM   1512  N   SER A 201       1.627 -13.297   4.973  1.00 98.19           N  
ATOM   1513  CA  SER A 201       2.018 -13.391   6.375  1.00 98.19           C  
ATOM   1514  C   SER A 201       1.021 -14.219   7.176  1.00 98.19           C  
ATOM   1515  CB  SER A 201       2.139 -11.992   6.988  1.00 98.19           C  
ATOM   1516  O   SER A 201      -0.185 -13.977   7.121  1.00 98.19           O  
ATOM   1517  OG  SER A 201       2.479 -12.070   8.359  1.00 98.19           O  
ATOM   1518  N   PRO A 202       1.462 -15.148   7.953  1.00 96.56           N  
ATOM   1519  CA  PRO A 202       0.559 -15.867   8.859  1.00 96.56           C  
ATOM   1520  C   PRO A 202      -0.022 -14.961   9.945  1.00 96.56           C  
ATOM   1521  CB  PRO A 202       1.452 -16.953   9.461  1.00 96.56           C  
ATOM   1522  O   PRO A 202      -1.041 -15.305  10.555  1.00 96.56           O  
ATOM   1523  CG  PRO A 202       2.844 -16.422   9.328  1.00 96.56           C  
ATOM   1524  CD  PRO A 202       2.920 -15.609   8.062  1.00 96.56           C  
ATOM   1525  N   TYR A 203       0.651 -13.883  10.148  1.00 96.69           N  
ATOM   1526  CA  TYR A 203       0.252 -12.906  11.156  1.00 96.69           C  
ATOM   1527  C   TYR A 203      -1.135 -12.352  10.859  1.00 96.69           C  
ATOM   1528  CB  TYR A 203       1.269 -11.766  11.234  1.00 96.69           C  
ATOM   1529  O   TYR A 203      -1.823 -11.867  11.758  1.00 96.69           O  
ATOM   1530  CG  TYR A 203       1.188 -10.961  12.508  1.00 96.69           C  
ATOM   1531  CD1 TYR A 203       0.572  -9.711  12.531  1.00 96.69           C  
ATOM   1532  CD2 TYR A 203       1.729 -11.453  13.695  1.00 96.69           C  
ATOM   1533  CE1 TYR A 203       0.498  -8.969  13.711  1.00 96.69           C  
ATOM   1534  CE2 TYR A 203       1.661 -10.719  14.875  1.00 96.69           C  
ATOM   1535  OH  TYR A 203       0.973  -8.750  16.031  1.00 96.69           O  
ATOM   1536  CZ  TYR A 203       1.044  -9.484  14.867  1.00 96.69           C  
ATOM   1537  N   ALA A 204      -1.621 -12.414   9.625  1.00 98.00           N  
ATOM   1538  CA  ALA A 204      -2.887 -11.828   9.188  1.00 98.00           C  
ATOM   1539  C   ALA A 204      -3.924 -12.914   8.906  1.00 98.00           C  
ATOM   1540  CB  ALA A 204      -2.676 -10.969   7.941  1.00 98.00           C  
ATOM   1541  O   ALA A 204      -5.023 -12.625   8.438  1.00 98.00           O  
ATOM   1542  N   LYS A 205      -3.617 -14.117   9.227  1.00 97.62           N  
ATOM   1543  CA  LYS A 205      -4.480 -15.250   8.906  1.00 97.62           C  
ATOM   1544  C   LYS A 205      -5.863 -15.086   9.523  1.00 97.62           C  
ATOM   1545  CB  LYS A 205      -3.850 -16.562   9.391  1.00 97.62           C  
ATOM   1546  O   LYS A 205      -5.988 -14.773  10.711  1.00 97.62           O  
ATOM   1547  CG  LYS A 205      -4.594 -17.812   8.938  1.00 97.62           C  
ATOM   1548  CD  LYS A 205      -3.824 -19.078   9.297  1.00 97.62           C  
ATOM   1549  CE  LYS A 205      -4.551 -20.328   8.805  1.00 97.62           C  
ATOM   1550  NZ  LYS A 205      -3.773 -21.562   9.102  1.00 97.62           N  
ATOM   1551  N   GLY A 206      -6.883 -15.203   8.641  1.00 98.06           N  
ATOM   1552  CA  GLY A 206      -8.258 -15.258   9.109  1.00 98.06           C  
ATOM   1553  C   GLY A 206      -8.891 -13.891   9.273  1.00 98.06           C  
ATOM   1554  O   GLY A 206     -10.031 -13.781   9.727  1.00 98.06           O  
ATOM   1555  N   LEU A 207      -8.148 -12.859   8.828  1.00 98.81           N  
ATOM   1556  CA  LEU A 207      -8.648 -11.516   9.117  1.00 98.81           C  
ATOM   1557  C   LEU A 207      -9.289 -10.898   7.887  1.00 98.81           C  
ATOM   1558  CB  LEU A 207      -7.516 -10.625   9.633  1.00 98.81           C  
ATOM   1559  O   LEU A 207      -9.961  -9.867   7.980  1.00 98.81           O  
ATOM   1560  CG  LEU A 207      -6.910 -11.000  10.984  1.00 98.81           C  
ATOM   1561  CD1 LEU A 207      -5.711 -10.117  11.297  1.00 98.81           C  
ATOM   1562  CD2 LEU A 207      -7.957 -10.898  12.086  1.00 98.81           C  
ATOM   1563  N   PHE A 208      -9.117 -11.453   6.719  1.00 98.94           N  
ATOM   1564  CA  PHE A 208      -9.734 -10.992   5.480  1.00 98.94           C  
ATOM   1565  C   PHE A 208     -10.094 -12.172   4.586  1.00 98.94           C  
ATOM   1566  CB  PHE A 208      -8.797 -10.039   4.734  1.00 98.94           C  
ATOM   1567  O   PHE A 208      -9.625 -13.289   4.805  1.00 98.94           O  
ATOM   1568  CG  PHE A 208      -7.484 -10.656   4.340  1.00 98.94           C  
ATOM   1569  CD1 PHE A 208      -6.402 -10.641   5.211  1.00 98.94           C  
ATOM   1570  CD2 PHE A 208      -7.332 -11.258   3.094  1.00 98.94           C  
ATOM   1571  CE1 PHE A 208      -5.188 -11.219   4.848  1.00 98.94           C  
ATOM   1572  CE2 PHE A 208      -6.121 -11.836   2.725  1.00 98.94           C  
ATOM   1573  CZ  PHE A 208      -5.047 -11.812   3.602  1.00 98.94           C  
ATOM   1574  N   HIS A 209     -10.914 -11.812   3.498  1.00 98.88           N  
ATOM   1575  CA  HIS A 209     -11.484 -12.922   2.738  1.00 98.88           C  
ATOM   1576  C   HIS A 209     -11.242 -12.742   1.243  1.00 98.88           C  
ATOM   1577  CB  HIS A 209     -12.984 -13.055   3.020  1.00 98.88           C  
ATOM   1578  O   HIS A 209     -11.391 -13.695   0.469  1.00 98.88           O  
ATOM   1579  CG  HIS A 209     -13.305 -13.281   4.461  1.00 98.88           C  
ATOM   1580  CD2 HIS A 209     -13.594 -14.414   5.141  1.00 98.88           C  
ATOM   1581  ND1 HIS A 209     -13.359 -12.258   5.383  1.00 98.88           N  
ATOM   1582  CE1 HIS A 209     -13.664 -12.750   6.570  1.00 98.88           C  
ATOM   1583  NE2 HIS A 209     -13.812 -14.062   6.449  1.00 98.88           N  
ATOM   1584  N   LYS A 210     -10.836 -11.508   0.878  1.00 98.94           N  
ATOM   1585  CA  LYS A 210     -10.453 -11.156  -0.486  1.00 98.94           C  
ATOM   1586  C   LYS A 210      -9.406 -10.047  -0.495  1.00 98.94           C  
ATOM   1587  CB  LYS A 210     -11.680 -10.727  -1.291  1.00 98.94           C  
ATOM   1588  O   LYS A 210      -9.266  -9.312   0.484  1.00 98.94           O  
ATOM   1589  CG  LYS A 210     -12.766 -11.789  -1.387  1.00 98.94           C  
ATOM   1590  CD  LYS A 210     -14.055 -11.227  -1.965  1.00 98.94           C  
ATOM   1591  CE  LYS A 210     -15.242 -12.125  -1.659  1.00 98.94           C  
ATOM   1592  NZ  LYS A 210     -15.188 -12.672  -0.269  1.00 98.94           N  
ATOM   1593  N   ALA A 211      -8.703 -10.070  -1.669  1.00 98.94           N  
ATOM   1594  CA  ALA A 211      -7.621  -9.086  -1.722  1.00 98.94           C  
ATOM   1595  C   ALA A 211      -7.523  -8.453  -3.107  1.00 98.94           C  
ATOM   1596  CB  ALA A 211      -6.293  -9.734  -1.343  1.00 98.94           C  
ATOM   1597  O   ALA A 211      -7.668  -9.141  -4.121  1.00 98.94           O  
ATOM   1598  N   ILE A 212      -7.289  -7.082  -3.107  1.00 98.94           N  
ATOM   1599  CA  ILE A 212      -7.020  -6.332  -4.328  1.00 98.94           C  
ATOM   1600  C   ILE A 212      -5.703  -5.574  -4.188  1.00 98.94           C  
ATOM   1601  CB  ILE A 212      -8.172  -5.355  -4.660  1.00 98.94           C  
ATOM   1602  O   ILE A 212      -5.582  -4.684  -3.342  1.00 98.94           O  
ATOM   1603  CG1 ILE A 212      -9.500  -6.109  -4.727  1.00 98.94           C  
ATOM   1604  CG2 ILE A 212      -7.891  -4.617  -5.973  1.00 98.94           C  
ATOM   1605  CD1 ILE A 212     -10.719  -5.199  -4.836  1.00 98.94           C  
ATOM   1606  N   ALA A 213      -4.746  -5.969  -5.004  1.00 98.81           N  
ATOM   1607  CA  ALA A 213      -3.439  -5.316  -5.000  1.00 98.81           C  
ATOM   1608  C   ALA A 213      -3.211  -4.539  -6.293  1.00 98.81           C  
ATOM   1609  CB  ALA A 213      -2.330  -6.348  -4.801  1.00 98.81           C  
ATOM   1610  O   ALA A 213      -3.113  -5.133  -7.371  1.00 98.81           O  
ATOM   1611  N   GLN A 214      -3.105  -3.188  -6.141  1.00 98.75           N  
ATOM   1612  CA  GLN A 214      -2.986  -2.295  -7.289  1.00 98.75           C  
ATOM   1613  C   GLN A 214      -1.562  -1.764  -7.426  1.00 98.75           C  
ATOM   1614  CB  GLN A 214      -3.971  -1.132  -7.168  1.00 98.75           C  
ATOM   1615  O   GLN A 214      -1.085  -1.021  -6.566  1.00 98.75           O  
ATOM   1616  CG  GLN A 214      -5.418  -1.568  -6.996  1.00 98.75           C  
ATOM   1617  CD  GLN A 214      -6.344  -0.415  -6.648  1.00 98.75           C  
ATOM   1618  NE2 GLN A 214      -6.559   0.481  -7.605  1.00 98.75           N  
ATOM   1619  OE1 GLN A 214      -6.855  -0.332  -5.527  1.00 98.75           O  
ATOM   1620  N   SER A 215      -0.860  -2.166  -8.523  1.00 98.44           N  
ATOM   1621  CA  SER A 215       0.448  -1.628  -8.883  1.00 98.44           C  
ATOM   1622  C   SER A 215       1.444  -1.792  -7.738  1.00 98.44           C  
ATOM   1623  CB  SER A 215       0.336  -0.151  -9.266  1.00 98.44           C  
ATOM   1624  O   SER A 215       2.230  -0.885  -7.457  1.00 98.44           O  
ATOM   1625  OG  SER A 215      -0.490   0.013 -10.406  1.00 98.44           O  
ATOM   1626  N   GLY A 216       1.452  -2.820  -7.047  1.00 98.31           N  
ATOM   1627  CA  GLY A 216       2.395  -3.092  -5.973  1.00 98.31           C  
ATOM   1628  C   GLY A 216       2.508  -4.566  -5.637  1.00 98.31           C  
ATOM   1629  O   GLY A 216       1.502  -5.281  -5.613  1.00 98.31           O  
ATOM   1630  N   SER A 217       3.768  -4.996  -5.383  1.00 98.44           N  
ATOM   1631  CA  SER A 217       4.027  -6.371  -4.961  1.00 98.44           C  
ATOM   1632  C   SER A 217       5.281  -6.453  -4.098  1.00 98.44           C  
ATOM   1633  CB  SER A 217       4.172  -7.289  -6.176  1.00 98.44           C  
ATOM   1634  O   SER A 217       6.023  -5.477  -3.975  1.00 98.44           O  
ATOM   1635  OG  SER A 217       5.453  -7.148  -6.762  1.00 98.44           O  
ATOM   1636  N   VAL A 218       5.441  -7.648  -3.492  1.00 97.50           N  
ATOM   1637  CA  VAL A 218       6.590  -7.887  -2.625  1.00 97.50           C  
ATOM   1638  C   VAL A 218       7.875  -7.887  -3.453  1.00 97.50           C  
ATOM   1639  CB  VAL A 218       6.453  -9.219  -1.857  1.00 97.50           C  
ATOM   1640  O   VAL A 218       8.977  -7.785  -2.904  1.00 97.50           O  
ATOM   1641  CG1 VAL A 218       5.297  -9.156  -0.864  1.00 97.50           C  
ATOM   1642  CG2 VAL A 218       6.262 -10.383  -2.834  1.00 97.50           C  
ATOM   1643  N   PHE A 219       7.809  -7.980  -4.805  1.00 97.62           N  
ATOM   1644  CA  PHE A 219       8.992  -8.070  -5.648  1.00 97.62           C  
ATOM   1645  C   PHE A 219       9.359  -6.707  -6.223  1.00 97.62           C  
ATOM   1646  CB  PHE A 219       8.781  -9.078  -6.781  1.00 97.62           C  
ATOM   1647  O   PHE A 219      10.336  -6.574  -6.953  1.00 97.62           O  
ATOM   1648  CG  PHE A 219       8.758 -10.508  -6.324  1.00 97.62           C  
ATOM   1649  CD1 PHE A 219       9.547 -10.922  -5.258  1.00 97.62           C  
ATOM   1650  CD2 PHE A 219       7.957 -11.445  -6.965  1.00 97.62           C  
ATOM   1651  CE1 PHE A 219       9.531 -12.250  -4.832  1.00 97.62           C  
ATOM   1652  CE2 PHE A 219       7.938 -12.773  -6.547  1.00 97.62           C  
ATOM   1653  CZ  PHE A 219       8.727 -13.172  -5.480  1.00 97.62           C  
ATOM   1654  N   ASN A 220       8.570  -5.715  -5.906  1.00 96.88           N  
ATOM   1655  CA  ASN A 220       8.969  -4.367  -6.301  1.00 96.88           C  
ATOM   1656  C   ASN A 220      10.180  -3.889  -5.516  1.00 96.88           C  
ATOM   1657  CB  ASN A 220       7.801  -3.393  -6.129  1.00 96.88           C  
ATOM   1658  O   ASN A 220      10.273  -4.113  -4.305  1.00 96.88           O  
ATOM   1659  CG  ASN A 220       6.672  -3.654  -7.105  1.00 96.88           C  
ATOM   1660  ND2 ASN A 220       6.965  -3.559  -8.398  1.00 96.88           N  
ATOM   1661  OD1 ASN A 220       5.539  -3.939  -6.699  1.00 96.88           O  
ATOM   1662  N   SER A 221      11.125  -3.244  -6.133  1.00 93.56           N  
ATOM   1663  CA  SER A 221      12.414  -2.883  -5.555  1.00 93.56           C  
ATOM   1664  C   SER A 221      12.258  -1.873  -4.426  1.00 93.56           C  
ATOM   1665  CB  SER A 221      13.344  -2.314  -6.629  1.00 93.56           C  
ATOM   1666  O   SER A 221      13.039  -1.868  -3.473  1.00 93.56           O  
ATOM   1667  OG  SER A 221      12.773  -1.167  -7.234  1.00 93.56           O  
ATOM   1668  N   TRP A 222      11.219  -1.104  -4.469  1.00 94.62           N  
ATOM   1669  CA  TRP A 222      11.008  -0.040  -3.492  1.00 94.62           C  
ATOM   1670  C   TRP A 222      10.234  -0.558  -2.281  1.00 94.62           C  
ATOM   1671  CB  TRP A 222      10.250   1.133  -4.129  1.00 94.62           C  
ATOM   1672  O   TRP A 222      10.000   0.183  -1.324  1.00 94.62           O  
ATOM   1673  CG  TRP A 222       9.055   0.724  -4.934  1.00 94.62           C  
ATOM   1674  CD1 TRP A 222       8.992   0.570  -6.289  1.00 94.62           C  
ATOM   1675  CD2 TRP A 222       7.750   0.420  -4.430  1.00 94.62           C  
ATOM   1676  CE2 TRP A 222       6.941   0.089  -5.539  1.00 94.62           C  
ATOM   1677  CE3 TRP A 222       7.188   0.395  -3.146  1.00 94.62           C  
ATOM   1678  NE1 TRP A 222       7.723   0.188  -6.660  1.00 94.62           N  
ATOM   1679  CH2 TRP A 222       5.070  -0.279  -4.137  1.00 94.62           C  
ATOM   1680  CZ2 TRP A 222       5.598  -0.262  -5.402  1.00 94.62           C  
ATOM   1681  CZ3 TRP A 222       5.848   0.045  -3.014  1.00 94.62           C  
ATOM   1682  N   ALA A 223       9.836  -1.819  -2.270  1.00 96.56           N  
ATOM   1683  CA  ALA A 223       8.969  -2.359  -1.229  1.00 96.56           C  
ATOM   1684  C   ALA A 223       9.781  -2.844  -0.032  1.00 96.56           C  
ATOM   1685  CB  ALA A 223       8.109  -3.496  -1.785  1.00 96.56           C  
ATOM   1686  O   ALA A 223       9.227  -3.420   0.909  1.00 96.56           O  
ATOM   1687  N   TRP A 224      11.094  -2.613  -0.070  1.00 95.50           N  
ATOM   1688  CA  TRP A 224      11.953  -3.154   0.979  1.00 95.50           C  
ATOM   1689  C   TRP A 224      12.891  -2.080   1.521  1.00 95.50           C  
ATOM   1690  CB  TRP A 224      12.766  -4.340   0.452  1.00 95.50           C  
ATOM   1691  O   TRP A 224      13.281  -1.161   0.795  1.00 95.50           O  
ATOM   1692  CG  TRP A 224      11.930  -5.496  -0.009  1.00 95.50           C  
ATOM   1693  CD1 TRP A 224      11.422  -5.695  -1.264  1.00 95.50           C  
ATOM   1694  CD2 TRP A 224      11.492  -6.605   0.782  1.00 95.50           C  
ATOM   1695  CE2 TRP A 224      10.727  -7.441  -0.059  1.00 95.50           C  
ATOM   1696  CE3 TRP A 224      11.680  -6.973   2.121  1.00 95.50           C  
ATOM   1697  NE1 TRP A 224      10.703  -6.867  -1.300  1.00 95.50           N  
ATOM   1698  CH2 TRP A 224      10.344  -8.969   1.712  1.00 95.50           C  
ATOM   1699  CZ2 TRP A 224      10.148  -8.625   0.398  1.00 95.50           C  
ATOM   1700  CZ3 TRP A 224      11.102  -8.156   2.574  1.00 95.50           C  
ATOM   1701  N   GLY A 225      13.164  -2.203   2.873  1.00 93.75           N  
ATOM   1702  CA  GLY A 225      14.055  -1.246   3.518  1.00 93.75           C  
ATOM   1703  C   GLY A 225      15.352  -1.863   3.996  1.00 93.75           C  
ATOM   1704  O   GLY A 225      15.562  -3.070   3.852  1.00 93.75           O  
ATOM   1705  N   GLN A 226      16.219  -0.980   4.488  1.00 91.81           N  
ATOM   1706  CA  GLN A 226      17.531  -1.372   5.023  1.00 91.81           C  
ATOM   1707  C   GLN A 226      17.531  -1.308   6.547  1.00 91.81           C  
ATOM   1708  CB  GLN A 226      18.625  -0.483   4.453  1.00 91.81           C  
ATOM   1709  O   GLN A 226      16.672  -0.679   7.152  1.00 91.81           O  
ATOM   1710  CG  GLN A 226      18.703  -0.486   2.932  1.00 91.81           C  
ATOM   1711  CD  GLN A 226      19.766   0.450   2.391  1.00 91.81           C  
ATOM   1712  NE2 GLN A 226      19.594   0.888   1.148  1.00 91.81           N  
ATOM   1713  OE1 GLN A 226      20.734   0.777   3.084  1.00 91.81           O  
ATOM   1714  N   LYS A 227      18.562  -1.964   7.102  1.00 89.62           N  
ATOM   1715  CA  LYS A 227      18.891  -1.777   8.516  1.00 89.62           C  
ATOM   1716  C   LYS A 227      19.922  -0.673   8.695  1.00 89.62           C  
ATOM   1717  CB  LYS A 227      19.406  -3.082   9.125  1.00 89.62           C  
ATOM   1718  O   LYS A 227      21.109  -0.870   8.406  1.00 89.62           O  
ATOM   1719  CG  LYS A 227      18.406  -4.230   9.055  1.00 89.62           C  
ATOM   1720  CD  LYS A 227      18.984  -5.512   9.641  1.00 89.62           C  
ATOM   1721  CE  LYS A 227      18.016  -6.676   9.523  1.00 89.62           C  
ATOM   1722  NZ  LYS A 227      18.578  -7.941  10.062  1.00 89.62           N  
ATOM   1723  N   ASN A 228      19.438   0.534   9.156  1.00 91.19           N  
ATOM   1724  CA  ASN A 228      20.328   1.695   9.086  1.00 91.19           C  
ATOM   1725  C   ASN A 228      20.266   2.529  10.359  1.00 91.19           C  
ATOM   1726  CB  ASN A 228      19.969   2.557   7.867  1.00 91.19           C  
ATOM   1727  O   ASN A 228      20.344   3.758  10.305  1.00 91.19           O  
ATOM   1728  CG  ASN A 228      18.547   3.059   7.906  1.00 91.19           C  
ATOM   1729  ND2 ASN A 228      18.234   4.020   7.043  1.00 91.19           N  
ATOM   1730  OD1 ASN A 228      17.719   2.588   8.703  1.00 91.19           O  
ATOM   1731  N   ALA A 229      20.125   1.879  11.531  1.00 94.00           N  
ATOM   1732  CA  ALA A 229      19.938   2.562  12.812  1.00 94.00           C  
ATOM   1733  C   ALA A 229      21.109   3.496  13.102  1.00 94.00           C  
ATOM   1734  CB  ALA A 229      19.797   1.547  13.945  1.00 94.00           C  
ATOM   1735  O   ALA A 229      20.922   4.637  13.523  1.00 94.00           O  
ATOM   1736  N   ILE A 230      22.328   3.076  12.828  1.00 93.12           N  
ATOM   1737  CA  ILE A 230      23.516   3.852  13.125  1.00 93.12           C  
ATOM   1738  C   ILE A 230      23.578   5.086  12.227  1.00 93.12           C  
ATOM   1739  CB  ILE A 230      24.797   3.004  12.945  1.00 93.12           C  
ATOM   1740  O   ILE A 230      23.922   6.180  12.680  1.00 93.12           O  
ATOM   1741  CG1 ILE A 230      24.828   1.850  13.953  1.00 93.12           C  
ATOM   1742  CG2 ILE A 230      26.047   3.879  13.086  1.00 93.12           C  
ATOM   1743  CD1 ILE A 230      25.984   0.877  13.758  1.00 93.12           C  
ATOM   1744  N   GLN A 231      23.266   4.887  10.953  1.00 93.56           N  
ATOM   1745  CA  GLN A 231      23.203   6.004  10.016  1.00 93.56           C  
ATOM   1746  C   GLN A 231      22.219   7.074  10.500  1.00 93.56           C  
ATOM   1747  CB  GLN A 231      22.812   5.520   8.625  1.00 93.56           C  
ATOM   1748  O   GLN A 231      22.500   8.266  10.383  1.00 93.56           O  
ATOM   1749  CG  GLN A 231      22.766   6.625   7.574  1.00 93.56           C  
ATOM   1750  CD  GLN A 231      22.297   6.133   6.219  1.00 93.56           C  
ATOM   1751  NE2 GLN A 231      22.766   6.785   5.160  1.00 93.56           N  
ATOM   1752  OE1 GLN A 231      21.531   5.172   6.125  1.00 93.56           O  
ATOM   1753  N   VAL A 232      21.078   6.668  11.016  1.00 96.06           N  
ATOM   1754  CA  VAL A 232      20.062   7.609  11.492  1.00 96.06           C  
ATOM   1755  C   VAL A 232      20.625   8.414  12.664  1.00 96.06           C  
ATOM   1756  CB  VAL A 232      18.766   6.887  11.898  1.00 96.06           C  
ATOM   1757  O   VAL A 232      20.422   9.625  12.742  1.00 96.06           O  
ATOM   1758  CG1 VAL A 232      17.781   7.863  12.539  1.00 96.06           C  
ATOM   1759  CG2 VAL A 232      18.141   6.203  10.688  1.00 96.06           C  
ATOM   1760  N   VAL A 233      21.297   7.762  13.578  1.00 97.00           N  
ATOM   1761  CA  VAL A 233      21.875   8.430  14.742  1.00 97.00           C  
ATOM   1762  C   VAL A 233      22.891   9.477  14.289  1.00 97.00           C  
ATOM   1763  CB  VAL A 233      22.531   7.426  15.711  1.00 97.00           C  
ATOM   1764  O   VAL A 233      22.922  10.586  14.828  1.00 97.00           O  
ATOM   1765  CG1 VAL A 233      23.359   8.156  16.766  1.00 97.00           C  
ATOM   1766  CG2 VAL A 233      21.469   6.543  16.375  1.00 97.00           C  
ATOM   1767  N   GLU A 234      23.641   9.141  13.258  1.00 95.75           N  
ATOM   1768  CA  GLU A 234      24.625  10.070  12.703  1.00 95.75           C  
ATOM   1769  C   GLU A 234      23.953  11.328  12.156  1.00 95.75           C  
ATOM   1770  CB  GLU A 234      25.453   9.391  11.609  1.00 95.75           C  
ATOM   1771  O   GLU A 234      24.453  12.438  12.344  1.00 95.75           O  
ATOM   1772  CG  GLU A 234      26.406   8.336  12.125  1.00 95.75           C  
ATOM   1773  CD  GLU A 234      27.094   7.559  11.016  1.00 95.75           C  
ATOM   1774  OE1 GLU A 234      28.062   6.805  11.305  1.00 95.75           O  
ATOM   1775  OE2 GLU A 234      26.688   7.707   9.844  1.00 95.75           O  
ATOM   1776  N   LYS A 235      22.781  11.156  11.523  1.00 96.25           N  
ATOM   1777  CA  LYS A 235      22.047  12.289  10.969  1.00 96.25           C  
ATOM   1778  C   LYS A 235      21.484  13.180  12.078  1.00 96.25           C  
ATOM   1779  CB  LYS A 235      20.906  11.797  10.078  1.00 96.25           C  
ATOM   1780  O   LYS A 235      21.172  14.344  11.836  1.00 96.25           O  
ATOM   1781  CG  LYS A 235      21.359  11.148   8.781  1.00 96.25           C  
ATOM   1782  CD  LYS A 235      22.172  12.117   7.930  1.00 96.25           C  
ATOM   1783  CE  LYS A 235      22.656  11.461   6.645  1.00 96.25           C  
ATOM   1784  NZ  LYS A 235      23.531  12.375   5.852  1.00 96.25           N  
ATOM   1785  N   LEU A 236      21.531  12.633  13.250  1.00 96.69           N  
ATOM   1786  CA  LEU A 236      21.109  13.391  14.422  1.00 96.69           C  
ATOM   1787  C   LEU A 236      22.297  14.102  15.070  1.00 96.69           C  
ATOM   1788  CB  LEU A 236      20.422  12.477  15.438  1.00 96.69           C  
ATOM   1789  O   LEU A 236      22.141  14.750  16.109  1.00 96.69           O  
ATOM   1790  CG  LEU A 236      19.016  11.992  15.078  1.00 96.69           C  
ATOM   1791  CD1 LEU A 236      18.594  10.844  15.992  1.00 96.69           C  
ATOM   1792  CD2 LEU A 236      18.016  13.141  15.164  1.00 96.69           C  
ATOM   1793  N   GLY A 237      23.516  13.875  14.492  1.00 96.44           N  
ATOM   1794  CA  GLY A 237      24.719  14.508  15.000  1.00 96.44           C  
ATOM   1795  C   GLY A 237      25.297  13.797  16.219  1.00 96.44           C  
ATOM   1796  O   GLY A 237      26.000  14.414  17.016  1.00 96.44           O  
ATOM   1797  N   LYS A 238      24.859  12.539  16.422  1.00 96.50           N  
ATOM   1798  CA  LYS A 238      25.344  11.734  17.531  1.00 96.50           C  
ATOM   1799  C   LYS A 238      26.141  10.531  17.047  1.00 96.50           C  
ATOM   1800  CB  LYS A 238      24.172  11.273  18.406  1.00 96.50           C  
ATOM   1801  O   LYS A 238      26.109  10.203  15.859  1.00 96.50           O  
ATOM   1802  CG  LYS A 238      23.359  12.414  19.000  1.00 96.50           C  
ATOM   1803  CD  LYS A 238      22.219  11.891  19.875  1.00 96.50           C  
ATOM   1804  CE  LYS A 238      21.438  13.031  20.500  1.00 96.50           C  
ATOM   1805  NZ  LYS A 238      20.500  12.539  21.562  1.00 96.50           N  
ATOM   1806  N   LYS A 239      26.891   9.891  17.906  1.00 95.38           N  
ATOM   1807  CA  LYS A 239      27.656   8.680  17.625  1.00 95.38           C  
ATOM   1808  C   LYS A 239      27.328   7.570  18.609  1.00 95.38           C  
ATOM   1809  CB  LYS A 239      29.156   8.977  17.656  1.00 95.38           C  
ATOM   1810  O   LYS A 239      27.250   7.812  19.828  1.00 95.38           O  
ATOM   1811  CG  LYS A 239      29.625   9.875  16.516  1.00 95.38           C  
ATOM   1812  CD  LYS A 239      31.141  10.055  16.547  1.00 95.38           C  
ATOM   1813  CE  LYS A 239      31.625  10.992  15.445  1.00 95.38           C  
ATOM   1814  NZ  LYS A 239      33.094  11.156  15.453  1.00 95.38           N  
ATOM   1815  N   VAL A 240      27.125   6.441  18.047  1.00 96.19           N  
ATOM   1816  CA  VAL A 240      26.844   5.297  18.906  1.00 96.19           C  
ATOM   1817  C   VAL A 240      27.625   4.082  18.422  1.00 96.19           C  
ATOM   1818  CB  VAL A 240      25.344   4.977  18.938  1.00 96.19           C  
ATOM   1819  O   VAL A 240      28.109   4.055  17.281  1.00 96.19           O  
ATOM   1820  CG1 VAL A 240      24.562   6.133  19.562  1.00 96.19           C  
ATOM   1821  CG2 VAL A 240      24.812   4.684  17.531  1.00 96.19           C  
ATOM   1822  N   SER A 241      27.828   3.098  19.250  1.00 93.62           N  
ATOM   1823  CA  SER A 241      28.641   1.939  18.906  1.00 93.62           C  
ATOM   1824  C   SER A 241      27.797   0.667  18.859  1.00 93.62           C  
ATOM   1825  CB  SER A 241      29.781   1.766  19.922  1.00 93.62           C  
ATOM   1826  O   SER A 241      28.312  -0.408  18.547  1.00 93.62           O  
ATOM   1827  OG  SER A 241      29.266   1.682  21.234  1.00 93.62           O  
ATOM   1828  N   SER A 242      26.469   0.817  19.266  1.00 95.62           N  
ATOM   1829  CA  SER A 242      25.609  -0.367  19.250  1.00 95.62           C  
ATOM   1830  C   SER A 242      24.156   0.001  18.953  1.00 95.62           C  
ATOM   1831  CB  SER A 242      25.688  -1.105  20.594  1.00 95.62           C  
ATOM   1832  O   SER A 242      23.781   1.167  19.062  1.00 95.62           O  
ATOM   1833  OG  SER A 242      25.078  -0.352  21.625  1.00 95.62           O  
ATOM   1834  N   GLU A 243      23.328  -1.008  18.609  1.00 96.06           N  
ATOM   1835  CA  GLU A 243      21.906  -0.830  18.375  1.00 96.06           C  
ATOM   1836  C   GLU A 243      21.188  -0.433  19.672  1.00 96.06           C  
ATOM   1837  CB  GLU A 243      21.281  -2.109  17.812  1.00 96.06           C  
ATOM   1838  O   GLU A 243      20.234   0.358  19.641  1.00 96.06           O  
ATOM   1839  CG  GLU A 243      21.672  -2.385  16.359  1.00 96.06           C  
ATOM   1840  CD  GLU A 243      20.969  -3.594  15.766  1.00 96.06           C  
ATOM   1841  OE1 GLU A 243      20.797  -3.645  14.531  1.00 96.06           O  
ATOM   1842  OE2 GLU A 243      20.609  -4.500  16.547  1.00 96.06           O  
ATOM   1843  N   ALA A 244      21.641  -0.954  20.750  1.00 97.31           N  
ATOM   1844  CA  ALA A 244      21.031  -0.620  22.031  1.00 97.31           C  
ATOM   1845  C   ALA A 244      21.188   0.867  22.344  1.00 97.31           C  
ATOM   1846  CB  ALA A 244      21.656  -1.459  23.141  1.00 97.31           C  
ATOM   1847  O   ALA A 244      20.234   1.518  22.781  1.00 97.31           O  
ATOM   1848  N   GLU A 245      22.422   1.407  22.094  1.00 97.69           N  
ATOM   1849  CA  GLU A 245      22.656   2.830  22.312  1.00 97.69           C  
ATOM   1850  C   GLU A 245      21.859   3.682  21.328  1.00 97.69           C  
ATOM   1851  CB  GLU A 245      24.156   3.141  22.172  1.00 97.69           C  
ATOM   1852  O   GLU A 245      21.328   4.730  21.703  1.00 97.69           O  
ATOM   1853  CG  GLU A 245      25.000   2.596  23.312  1.00 97.69           C  
ATOM   1854  CD  GLU A 245      26.484   2.943  23.172  1.00 97.69           C  
ATOM   1855  OE1 GLU A 245      27.281   2.498  24.016  1.00 97.69           O  
ATOM   1856  OE2 GLU A 245      26.828   3.670  22.219  1.00 97.69           O  
ATOM   1857  N   ALA A 246      21.797   3.152  20.078  1.00 97.75           N  
ATOM   1858  CA  ALA A 246      21.000   3.855  19.078  1.00 97.75           C  
ATOM   1859  C   ALA A 246      19.531   3.949  19.516  1.00 97.75           C  
ATOM   1860  CB  ALA A 246      21.094   3.158  17.734  1.00 97.75           C  
ATOM   1861  O   ALA A 246      18.922   5.016  19.438  1.00 97.75           O  
ATOM   1862  N   LEU A 247      18.984   2.824  19.969  1.00 97.94           N  
ATOM   1863  CA  LEU A 247      17.578   2.795  20.391  1.00 97.94           C  
ATOM   1864  C   LEU A 247      17.344   3.764  21.547  1.00 97.94           C  
ATOM   1865  CB  LEU A 247      17.172   1.378  20.812  1.00 97.94           C  
ATOM   1866  O   LEU A 247      16.312   4.453  21.578  1.00 97.94           O  
ATOM   1867  CG  LEU A 247      15.727   1.193  21.266  1.00 97.94           C  
ATOM   1868  CD1 LEU A 247      14.766   1.662  20.172  1.00 97.94           C  
ATOM   1869  CD2 LEU A 247      15.469  -0.264  21.625  1.00 97.94           C  
ATOM   1870  N   LYS A 248      18.234   3.863  22.484  1.00 97.81           N  
ATOM   1871  CA  LYS A 248      18.109   4.805  23.594  1.00 97.81           C  
ATOM   1872  C   LYS A 248      18.016   6.238  23.094  1.00 97.81           C  
ATOM   1873  CB  LYS A 248      19.297   4.664  24.547  1.00 97.81           C  
ATOM   1874  O   LYS A 248      17.188   7.016  23.562  1.00 97.81           O  
ATOM   1875  CG  LYS A 248      19.172   5.484  25.828  1.00 97.81           C  
ATOM   1876  CD  LYS A 248      20.359   5.281  26.750  1.00 97.81           C  
ATOM   1877  CE  LYS A 248      20.266   6.168  27.984  1.00 97.81           C  
ATOM   1878  NZ  LYS A 248      21.438   5.988  28.891  1.00 97.81           N  
ATOM   1879  N   VAL A 249      18.844   6.543  22.094  1.00 97.94           N  
ATOM   1880  CA  VAL A 249      18.828   7.879  21.516  1.00 97.94           C  
ATOM   1881  C   VAL A 249      17.453   8.133  20.875  1.00 97.94           C  
ATOM   1882  CB  VAL A 249      19.938   8.055  20.453  1.00 97.94           C  
ATOM   1883  O   VAL A 249      16.844   9.172  21.125  1.00 97.94           O  
ATOM   1884  CG1 VAL A 249      19.750   9.359  19.672  1.00 97.94           C  
ATOM   1885  CG2 VAL A 249      21.312   8.031  21.125  1.00 97.94           C  
ATOM   1886  N   PHE A 250      17.016   7.145  20.125  1.00 98.00           N  
ATOM   1887  CA  PHE A 250      15.766   7.289  19.391  1.00 98.00           C  
ATOM   1888  C   PHE A 250      14.602   7.508  20.359  1.00 98.00           C  
ATOM   1889  CB  PHE A 250      15.500   6.055  18.516  1.00 98.00           C  
ATOM   1890  O   PHE A 250      13.703   8.312  20.078  1.00 98.00           O  
ATOM   1891  CG  PHE A 250      16.531   5.836  17.453  1.00 98.00           C  
ATOM   1892  CD1 PHE A 250      17.250   6.906  16.922  1.00 98.00           C  
ATOM   1893  CD2 PHE A 250      16.812   4.555  16.984  1.00 98.00           C  
ATOM   1894  CE1 PHE A 250      18.203   6.703  15.930  1.00 98.00           C  
ATOM   1895  CE2 PHE A 250      17.766   4.348  16.000  1.00 98.00           C  
ATOM   1896  CZ  PHE A 250      18.469   5.422  15.469  1.00 98.00           C  
ATOM   1897  N   LEU A 251      14.562   6.828  21.500  1.00 97.75           N  
ATOM   1898  CA  LEU A 251      13.445   6.895  22.453  1.00 97.75           C  
ATOM   1899  C   LEU A 251      13.445   8.227  23.188  1.00 97.75           C  
ATOM   1900  CB  LEU A 251      13.523   5.738  23.453  1.00 97.75           C  
ATOM   1901  O   LEU A 251      12.406   8.664  23.688  1.00 97.75           O  
ATOM   1902  CG  LEU A 251      13.242   4.344  22.891  1.00 97.75           C  
ATOM   1903  CD1 LEU A 251      13.445   3.289  23.969  1.00 97.75           C  
ATOM   1904  CD2 LEU A 251      11.828   4.270  22.328  1.00 97.75           C  
ATOM   1905  N   GLU A 252      14.547   8.977  23.172  1.00 97.00           N  
ATOM   1906  CA  GLU A 252      14.672  10.234  23.906  1.00 97.00           C  
ATOM   1907  C   GLU A 252      14.414  11.430  23.000  1.00 97.00           C  
ATOM   1908  CB  GLU A 252      16.047  10.352  24.547  1.00 97.00           C  
ATOM   1909  O   GLU A 252      13.961  12.484  23.453  1.00 97.00           O  
ATOM   1910  CG  GLU A 252      16.266   9.398  25.719  1.00 97.00           C  
ATOM   1911  CD  GLU A 252      17.672   9.492  26.312  1.00 97.00           C  
ATOM   1912  OE1 GLU A 252      17.953   8.797  27.312  1.00 97.00           O  
ATOM   1913  OE2 GLU A 252      18.484  10.273  25.781  1.00 97.00           O  
ATOM   1914  N   VAL A 253      14.633  11.234  21.688  1.00 97.62           N  
ATOM   1915  CA  VAL A 253      14.523  12.328  20.734  1.00 97.62           C  
ATOM   1916  C   VAL A 253      13.055  12.625  20.453  1.00 97.62           C  
ATOM   1917  CB  VAL A 253      15.266  12.008  19.422  1.00 97.62           C  
ATOM   1918  O   VAL A 253      12.227  11.703  20.422  1.00 97.62           O  
ATOM   1919  CG1 VAL A 253      14.914  13.031  18.344  1.00 97.62           C  
ATOM   1920  CG2 VAL A 253      16.781  11.977  19.656  1.00 97.62           C  
ATOM   1921  N   ASP A 254      12.719  13.922  20.266  1.00 97.75           N  
ATOM   1922  CA  ASP A 254      11.375  14.312  19.844  1.00 97.75           C  
ATOM   1923  C   ASP A 254      11.031  13.719  18.484  1.00 97.75           C  
ATOM   1924  CB  ASP A 254      11.250  15.836  19.797  1.00 97.75           C  
ATOM   1925  O   ASP A 254      11.891  13.617  17.594  1.00 97.75           O  
ATOM   1926  CG  ASP A 254       9.930  16.312  19.219  1.00 97.75           C  
ATOM   1927  OD1 ASP A 254       9.891  16.719  18.031  1.00 97.75           O  
ATOM   1928  OD2 ASP A 254       8.914  16.266  19.953  1.00 97.75           O  
ATOM   1929  N   GLY A 255       9.836  13.281  18.281  1.00 97.56           N  
ATOM   1930  CA  GLY A 255       9.398  12.625  17.047  1.00 97.56           C  
ATOM   1931  C   GLY A 255       9.625  13.469  15.812  1.00 97.56           C  
ATOM   1932  O   GLY A 255      10.102  12.961  14.789  1.00 97.56           O  
ATOM   1933  N   GLU A 256       9.289  14.719  15.844  1.00 97.50           N  
ATOM   1934  CA  GLU A 256       9.469  15.594  14.695  1.00 97.50           C  
ATOM   1935  C   GLU A 256      10.938  15.742  14.328  1.00 97.50           C  
ATOM   1936  CB  GLU A 256       8.852  16.969  14.969  1.00 97.50           C  
ATOM   1937  O   GLU A 256      11.297  15.719  13.148  1.00 97.50           O  
ATOM   1938  CG  GLU A 256       8.906  17.922  13.781  1.00 97.50           C  
ATOM   1939  CD  GLU A 256       8.078  19.172  13.977  1.00 97.50           C  
ATOM   1940  OE1 GLU A 256       8.328  20.188  13.273  1.00 97.50           O  
ATOM   1941  OE2 GLU A 256       7.172  19.156  14.844  1.00 97.50           O  
ATOM   1942  N   ASP A 257      11.812  15.906  15.391  1.00 97.69           N  
ATOM   1943  CA  ASP A 257      13.250  16.000  15.141  1.00 97.69           C  
ATOM   1944  C   ASP A 257      13.789  14.727  14.508  1.00 97.69           C  
ATOM   1945  CB  ASP A 257      14.000  16.297  16.438  1.00 97.69           C  
ATOM   1946  O   ASP A 257      14.633  14.781  13.609  1.00 97.69           O  
ATOM   1947  CG  ASP A 257      13.750  17.703  16.969  1.00 97.69           C  
ATOM   1948  OD1 ASP A 257      13.352  18.594  16.172  1.00 97.69           O  
ATOM   1949  OD2 ASP A 257      13.945  17.922  18.188  1.00 97.69           O  
ATOM   1950  N   LEU A 258      13.336  13.625  15.047  1.00 98.06           N  
ATOM   1951  CA  LEU A 258      13.727  12.352  14.445  1.00 98.06           C  
ATOM   1952  C   LEU A 258      13.289  12.273  12.992  1.00 98.06           C  
ATOM   1953  CB  LEU A 258      13.133  11.180  15.234  1.00 98.06           C  
ATOM   1954  O   LEU A 258      14.062  11.867  12.125  1.00 98.06           O  
ATOM   1955  CG  LEU A 258      13.469   9.781  14.734  1.00 98.06           C  
ATOM   1956  CD1 LEU A 258      14.984   9.594  14.656  1.00 98.06           C  
ATOM   1957  CD2 LEU A 258      12.844   8.719  15.633  1.00 98.06           C  
ATOM   1958  N   PHE A 259      12.062  12.617  12.719  1.00 97.56           N  
ATOM   1959  CA  PHE A 259      11.547  12.617  11.359  1.00 97.56           C  
ATOM   1960  C   PHE A 259      12.398  13.500  10.453  1.00 97.56           C  
ATOM   1961  CB  PHE A 259      10.094  13.094  11.336  1.00 97.56           C  
ATOM   1962  O   PHE A 259      12.812  13.078   9.375  1.00 97.56           O  
ATOM   1963  CG  PHE A 259       9.547  13.305   9.945  1.00 97.56           C  
ATOM   1964  CD1 PHE A 259       9.383  14.586   9.438  1.00 97.56           C  
ATOM   1965  CD2 PHE A 259       9.195  12.219   9.156  1.00 97.56           C  
ATOM   1966  CE1 PHE A 259       8.875  14.781   8.148  1.00 97.56           C  
ATOM   1967  CE2 PHE A 259       8.688  12.406   7.871  1.00 97.56           C  
ATOM   1968  CZ  PHE A 259       8.531  13.695   7.371  1.00 97.56           C  
ATOM   1969  N   LYS A 260      12.688  14.719  10.836  1.00 96.75           N  
ATOM   1970  CA  LYS A 260      13.461  15.664  10.039  1.00 96.75           C  
ATOM   1971  C   LYS A 260      14.859  15.117   9.742  1.00 96.75           C  
ATOM   1972  CB  LYS A 260      13.570  17.016  10.758  1.00 96.75           C  
ATOM   1973  O   LYS A 260      15.375  15.289   8.641  1.00 96.75           O  
ATOM   1974  CG  LYS A 260      12.281  17.828  10.742  1.00 96.75           C  
ATOM   1975  CD  LYS A 260      12.438  19.125  11.508  1.00 96.75           C  
ATOM   1976  CE  LYS A 260      11.180  19.984  11.430  1.00 96.75           C  
ATOM   1977  NZ  LYS A 260      11.281  21.203  12.273  1.00 96.75           N  
ATOM   1978  N   ALA A 261      15.461  14.477  10.750  1.00 96.81           N  
ATOM   1979  CA  ALA A 261      16.797  13.906  10.562  1.00 96.81           C  
ATOM   1980  C   ALA A 261      16.781  12.836   9.469  1.00 96.81           C  
ATOM   1981  CB  ALA A 261      17.297  13.312  11.867  1.00 96.81           C  
ATOM   1982  O   ALA A 261      17.672  12.789   8.625  1.00 96.81           O  
ATOM   1983  N   THR A 262      15.742  12.078   9.422  1.00 95.38           N  
ATOM   1984  CA  THR A 262      15.672  10.984   8.461  1.00 95.38           C  
ATOM   1985  C   THR A 262      15.422  11.523   7.051  1.00 95.38           C  
ATOM   1986  CB  THR A 262      14.570   9.984   8.828  1.00 95.38           C  
ATOM   1987  O   THR A 262      15.711  10.852   6.062  1.00 95.38           O  
ATOM   1988  CG2 THR A 262      14.773   9.445  10.242  1.00 95.38           C  
ATOM   1989  OG1 THR A 262      13.297  10.625   8.750  1.00 95.38           O  
ATOM   1990  N   GLN A 263      14.867  12.672   6.957  1.00 92.88           N  
ATOM   1991  CA  GLN A 263      14.594  13.273   5.656  1.00 92.88           C  
ATOM   1992  C   GLN A 263      15.891  13.680   4.953  1.00 92.88           C  
ATOM   1993  CB  GLN A 263      13.680  14.492   5.805  1.00 92.88           C  
ATOM   1994  O   GLN A 263      15.891  13.953   3.752  1.00 92.88           O  
ATOM   1995  CG  GLN A 263      12.273  14.141   6.293  1.00 92.88           C  
ATOM   1996  CD  GLN A 263      11.625  13.047   5.473  1.00 92.88           C  
ATOM   1997  NE2 GLN A 263      11.336  11.922   6.117  1.00 92.88           N  
ATOM   1998  OE1 GLN A 263      11.375  13.211   4.273  1.00 92.88           O  
ATOM   1999  N   THR A 264      16.984  13.648   5.656  1.00 93.00           N  
ATOM   2000  CA  THR A 264      18.281  14.008   5.070  1.00 93.00           C  
ATOM   2001  C   THR A 264      18.953  12.781   4.477  1.00 93.00           C  
ATOM   2002  CB  THR A 264      19.203  14.664   6.113  1.00 93.00           C  
ATOM   2003  O   THR A 264      20.000  12.898   3.824  1.00 93.00           O  
ATOM   2004  CG2 THR A 264      18.516  15.844   6.789  1.00 93.00           C  
ATOM   2005  OG1 THR A 264      19.547  13.695   7.109  1.00 93.00           O  
ATOM   2006  N   ILE A 265      18.391  11.648   4.742  1.00 92.56           N  
ATOM   2007  CA  ILE A 265      18.875  10.414   4.133  1.00 92.56           C  
ATOM   2008  C   ILE A 265      18.328  10.289   2.711  1.00 92.56           C  
ATOM   2009  CB  ILE A 265      18.484   9.180   4.969  1.00 92.56           C  
ATOM   2010  O   ILE A 265      17.125  10.445   2.490  1.00 92.56           O  
ATOM   2011  CG1 ILE A 265      19.078   9.266   6.375  1.00 92.56           C  
ATOM   2012  CG2 ILE A 265      18.922   7.887   4.266  1.00 92.56           C  
ATOM   2013  CD1 ILE A 265      18.562   8.211   7.340  1.00 92.56           C  
ATOM   2014  N   SER A 266      19.234  10.078   1.769  1.00 88.50           N  
ATOM   2015  CA  SER A 266      18.812   9.969   0.374  1.00 88.50           C  
ATOM   2016  C   SER A 266      17.844   8.820   0.173  1.00 88.50           C  
ATOM   2017  CB  SER A 266      20.031   9.789  -0.537  1.00 88.50           C  
ATOM   2018  O   SER A 266      18.109   7.691   0.593  1.00 88.50           O  
ATOM   2019  OG  SER A 266      19.641   9.758  -1.898  1.00 88.50           O  
ATOM   2020  N   ASP A 267      16.672   9.102  -0.426  1.00 89.38           N  
ATOM   2021  CA  ASP A 267      15.617   8.141  -0.725  1.00 89.38           C  
ATOM   2022  C   ASP A 267      14.953   8.461  -2.061  1.00 89.38           C  
ATOM   2023  CB  ASP A 267      14.578   8.133   0.394  1.00 89.38           C  
ATOM   2024  O   ASP A 267      14.094   9.352  -2.139  1.00 89.38           O  
ATOM   2025  CG  ASP A 267      13.523   7.051   0.213  1.00 89.38           C  
ATOM   2026  OD1 ASP A 267      13.672   6.207  -0.696  1.00 89.38           O  
ATOM   2027  OD2 ASP A 267      12.539   7.047   0.984  1.00 89.38           O  
ATOM   2028  N   CYS A 268      15.352   7.652  -3.057  1.00 87.94           N  
ATOM   2029  CA  CYS A 268      14.781   7.898  -4.379  1.00 87.94           C  
ATOM   2030  C   CYS A 268      14.102   6.648  -4.922  1.00 87.94           C  
ATOM   2031  CB  CYS A 268      15.867   8.367  -5.348  1.00 87.94           C  
ATOM   2032  O   CYS A 268      14.773   5.672  -5.266  1.00 87.94           O  
ATOM   2033  SG  CYS A 268      15.234   8.836  -6.977  1.00 87.94           S  
ATOM   2034  N   ILE A 269      12.805   6.801  -5.094  1.00 88.38           N  
ATOM   2035  CA  ILE A 269      11.977   5.656  -5.457  1.00 88.38           C  
ATOM   2036  C   ILE A 269      12.289   5.227  -6.891  1.00 88.38           C  
ATOM   2037  CB  ILE A 269      10.469   5.977  -5.312  1.00 88.38           C  
ATOM   2038  O   ILE A 269      12.094   4.066  -7.254  1.00 88.38           O  
ATOM   2039  CG1 ILE A 269       9.633   4.715  -5.555  1.00 88.38           C  
ATOM   2040  CG2 ILE A 269      10.062   7.098  -6.273  1.00 88.38           C  
ATOM   2041  CD1 ILE A 269       8.156   4.879  -5.211  1.00 88.38           C  
ATOM   2042  N   ILE A 270      12.828   6.145  -7.750  1.00 89.50           N  
ATOM   2043  CA  ILE A 270      12.984   5.855  -9.172  1.00 89.50           C  
ATOM   2044  C   ILE A 270      14.305   5.125  -9.406  1.00 89.50           C  
ATOM   2045  CB  ILE A 270      12.922   7.145 -10.023  1.00 89.50           C  
ATOM   2046  O   ILE A 270      14.570   4.656 -10.516  1.00 89.50           O  
ATOM   2047  CG1 ILE A 270      14.008   8.133  -9.570  1.00 89.50           C  
ATOM   2048  CG2 ILE A 270      11.531   7.781  -9.945  1.00 89.50           C  
ATOM   2049  CD1 ILE A 270      14.234   9.281 -10.539  1.00 89.50           C  
ATOM   2050  N   ILE A 271      15.141   4.984  -8.344  1.00 91.94           N  
ATOM   2051  CA  ILE A 271      16.391   4.238  -8.445  1.00 91.94           C  
ATOM   2052  C   ILE A 271      16.172   2.812  -7.941  1.00 91.94           C  
ATOM   2053  CB  ILE A 271      17.516   4.926  -7.645  1.00 91.94           C  
ATOM   2054  O   ILE A 271      16.125   2.572  -6.734  1.00 91.94           O  
ATOM   2055  CG1 ILE A 271      17.781   6.328  -8.203  1.00 91.94           C  
ATOM   2056  CG2 ILE A 271      18.797   4.074  -7.668  1.00 91.94           C  
ATOM   2057  CD1 ILE A 271      18.844   7.113  -7.426  1.00 91.94           C  
ATOM   2058  N   PRO A 272      16.078   1.856  -8.867  1.00 91.94           N  
ATOM   2059  CA  PRO A 272      15.648   0.497  -8.531  1.00 91.94           C  
ATOM   2060  C   PRO A 272      16.781  -0.365  -7.984  1.00 91.94           C  
ATOM   2061  CB  PRO A 272      15.141  -0.051  -9.867  1.00 91.94           C  
ATOM   2062  O   PRO A 272      16.547  -1.436  -7.426  1.00 91.94           O  
ATOM   2063  CG  PRO A 272      15.969   0.646 -10.906  1.00 91.94           C  
ATOM   2064  CD  PRO A 272      16.203   2.059 -10.453  1.00 91.94           C  
ATOM   2065  N   ASP A 273      17.984   0.116  -8.078  1.00 91.12           N  
ATOM   2066  CA  ASP A 273      19.094  -0.776  -7.730  1.00 91.12           C  
ATOM   2067  C   ASP A 273      19.609  -0.482  -6.324  1.00 91.12           C  
ATOM   2068  CB  ASP A 273      20.234  -0.651  -8.750  1.00 91.12           C  
ATOM   2069  O   ASP A 273      20.672  -0.979  -5.934  1.00 91.12           O  
ATOM   2070  CG  ASP A 273      20.688   0.781  -8.945  1.00 91.12           C  
ATOM   2071  OD1 ASP A 273      20.172   1.690  -8.266  1.00 91.12           O  
ATOM   2072  OD2 ASP A 273      21.578   1.003  -9.797  1.00 91.12           O  
ATOM   2073  N   ILE A 274      18.859   0.372  -5.617  1.00 89.06           N  
ATOM   2074  CA  ILE A 274      19.172   0.653  -4.219  1.00 89.06           C  
ATOM   2075  C   ILE A 274      17.938   0.392  -3.350  1.00 89.06           C  
ATOM   2076  CB  ILE A 274      19.656   2.107  -4.035  1.00 89.06           C  
ATOM   2077  O   ILE A 274      16.828   0.819  -3.684  1.00 89.06           O  
ATOM   2078  CG1 ILE A 274      20.906   2.365  -4.891  1.00 89.06           C  
ATOM   2079  CG2 ILE A 274      19.938   2.396  -2.557  1.00 89.06           C  
ATOM   2080  CD1 ILE A 274      21.344   3.822  -4.922  1.00 89.06           C  
ATOM   2081  N   ARG A 275      18.234  -0.269  -2.275  1.00 90.25           N  
ATOM   2082  CA  ARG A 275      17.172  -0.469  -1.299  1.00 90.25           C  
ATOM   2083  C   ARG A 275      16.828   0.834  -0.585  1.00 90.25           C  
ATOM   2084  CB  ARG A 275      17.578  -1.536  -0.277  1.00 90.25           C  
ATOM   2085  O   ARG A 275      17.719   1.653  -0.321  1.00 90.25           O  
ATOM   2086  CG  ARG A 275      17.422  -2.961  -0.787  1.00 90.25           C  
ATOM   2087  CD  ARG A 275      17.656  -3.982   0.320  1.00 90.25           C  
ATOM   2088  NE  ARG A 275      17.969  -5.301  -0.219  1.00 90.25           N  
ATOM   2089  NH1 ARG A 275      17.516  -6.438   1.738  1.00 90.25           N  
ATOM   2090  NH2 ARG A 275      18.219  -7.582  -0.123  1.00 90.25           N  
ATOM   2091  CZ  ARG A 275      17.906  -6.438   0.467  1.00 90.25           C  
ATOM   2092  N   ARG A 276      15.609   0.957  -0.226  1.00 92.75           N  
ATOM   2093  CA  ARG A 276      15.188   2.168   0.470  1.00 92.75           C  
ATOM   2094  C   ARG A 276      15.641   2.150   1.925  1.00 92.75           C  
ATOM   2095  CB  ARG A 276      13.664   2.324   0.400  1.00 92.75           C  
ATOM   2096  O   ARG A 276      15.914   1.086   2.484  1.00 92.75           O  
ATOM   2097  CG  ARG A 276      13.125   2.471  -1.014  1.00 92.75           C  
ATOM   2098  CD  ARG A 276      11.695   2.982  -1.021  1.00 92.75           C  
ATOM   2099  NE  ARG A 276      11.609   4.355  -0.532  1.00 92.75           N  
ATOM   2100  NH1 ARG A 276       9.508   4.758  -1.409  1.00 92.75           N  
ATOM   2101  NH2 ARG A 276      10.602   6.398  -0.239  1.00 92.75           N  
ATOM   2102  CZ  ARG A 276      10.570   5.168  -0.728  1.00 92.75           C  
ATOM   2103  N   PRO A 277      15.680   3.383   2.518  1.00 94.06           N  
ATOM   2104  CA  PRO A 277      16.141   3.424   3.910  1.00 94.06           C  
ATOM   2105  C   PRO A 277      15.164   2.736   4.867  1.00 94.06           C  
ATOM   2106  CB  PRO A 277      16.219   4.922   4.207  1.00 94.06           C  
ATOM   2107  O   PRO A 277      15.594   2.037   5.789  1.00 94.06           O  
ATOM   2108  CG  PRO A 277      16.469   5.562   2.877  1.00 94.06           C  
ATOM   2109  CD  PRO A 277      15.758   4.750   1.825  1.00 94.06           C  
ATOM   2110  N   PHE A 278      13.953   3.045   4.570  1.00 95.56           N  
ATOM   2111  CA  PHE A 278      12.945   2.459   5.449  1.00 95.56           C  
ATOM   2112  C   PHE A 278      11.891   1.713   4.641  1.00 95.56           C  
ATOM   2113  CB  PHE A 278      12.281   3.543   6.305  1.00 95.56           C  
ATOM   2114  O   PHE A 278      11.391   2.225   3.637  1.00 95.56           O  
ATOM   2115  CG  PHE A 278      13.258   4.367   7.105  1.00 95.56           C  
ATOM   2116  CD1 PHE A 278      13.859   3.842   8.242  1.00 95.56           C  
ATOM   2117  CD2 PHE A 278      13.562   5.664   6.719  1.00 95.56           C  
ATOM   2118  CE1 PHE A 278      14.766   4.602   8.984  1.00 95.56           C  
ATOM   2119  CE2 PHE A 278      14.469   6.430   7.457  1.00 95.56           C  
ATOM   2120  CZ  PHE A 278      15.062   5.895   8.586  1.00 95.56           C  
ATOM   2121  N   GLY A 279      11.555   0.549   4.992  1.00 96.12           N  
ATOM   2122  CA  GLY A 279      10.555  -0.343   4.430  1.00 96.12           C  
ATOM   2123  C   GLY A 279      10.500  -1.691   5.121  1.00 96.12           C  
ATOM   2124  O   GLY A 279      11.211  -1.919   6.105  1.00 96.12           O  
ATOM   2125  N   PRO A 280       9.633  -2.537   4.598  1.00 97.62           N  
ATOM   2126  CA  PRO A 280       9.539  -3.875   5.188  1.00 97.62           C  
ATOM   2127  C   PRO A 280      10.867  -4.629   5.152  1.00 97.62           C  
ATOM   2128  CB  PRO A 280       8.492  -4.574   4.316  1.00 97.62           C  
ATOM   2129  O   PRO A 280      11.703  -4.379   4.273  1.00 97.62           O  
ATOM   2130  CG  PRO A 280       7.637  -3.467   3.787  1.00 97.62           C  
ATOM   2131  CD  PRO A 280       8.516  -2.297   3.455  1.00 97.62           C  
ATOM   2132  N   VAL A 281      11.031  -5.547   6.141  1.00 96.38           N  
ATOM   2133  CA  VAL A 281      12.211  -6.402   6.234  1.00 96.38           C  
ATOM   2134  C   VAL A 281      11.789  -7.828   6.570  1.00 96.38           C  
ATOM   2135  CB  VAL A 281      13.211  -5.875   7.289  1.00 96.38           C  
ATOM   2136  O   VAL A 281      10.656  -8.062   7.004  1.00 96.38           O  
ATOM   2137  CG1 VAL A 281      13.703  -4.480   6.914  1.00 96.38           C  
ATOM   2138  CG2 VAL A 281      12.562  -5.863   8.672  1.00 96.38           C  
ATOM   2139  N   ILE A 282      12.641  -8.773   6.254  1.00 95.75           N  
ATOM   2140  CA  ILE A 282      12.469 -10.133   6.770  1.00 95.75           C  
ATOM   2141  C   ILE A 282      12.930 -10.195   8.219  1.00 95.75           C  
ATOM   2142  CB  ILE A 282      13.242 -11.164   5.914  1.00 95.75           C  
ATOM   2143  O   ILE A 282      14.109  -9.977   8.516  1.00 95.75           O  
ATOM   2144  CG1 ILE A 282      12.750 -11.125   4.461  1.00 95.75           C  
ATOM   2145  CG2 ILE A 282      13.102 -12.570   6.504  1.00 95.75           C  
ATOM   2146  CD1 ILE A 282      13.602 -11.945   3.502  1.00 95.75           C  
ATOM   2147  N   GLU A 283      12.023 -10.516   9.172  1.00 95.31           N  
ATOM   2148  CA  GLU A 283      12.305 -10.477  10.602  1.00 95.31           C  
ATOM   2149  C   GLU A 283      12.930 -11.781  11.078  1.00 95.31           C  
ATOM   2150  CB  GLU A 283      11.023 -10.188  11.391  1.00 95.31           C  
ATOM   2151  O   GLU A 283      12.750 -12.828  10.453  1.00 95.31           O  
ATOM   2152  CG  GLU A 283      10.391  -8.836  11.070  1.00 95.31           C  
ATOM   2153  CD  GLU A 283       9.008  -8.664  11.680  1.00 95.31           C  
ATOM   2154  OE1 GLU A 283       8.820  -7.742  12.508  1.00 95.31           O  
ATOM   2155  OE2 GLU A 283       8.109  -9.453  11.328  1.00 95.31           O  
ATOM   2156  N   LYS A 284      13.656 -11.648  12.062  1.00 93.56           N  
ATOM   2157  CA  LYS A 284      13.977 -12.844  12.844  1.00 93.56           C  
ATOM   2158  C   LYS A 284      12.758 -13.352  13.609  1.00 93.56           C  
ATOM   2159  CB  LYS A 284      15.125 -12.562  13.812  1.00 93.56           C  
ATOM   2160  O   LYS A 284      11.891 -12.562  14.000  1.00 93.56           O  
ATOM   2161  CG  LYS A 284      16.438 -12.227  13.133  1.00 93.56           C  
ATOM   2162  CD  LYS A 284      17.547 -12.000  14.148  1.00 93.56           C  
ATOM   2163  CE  LYS A 284      18.875 -11.641  13.477  1.00 93.56           C  
ATOM   2164  NZ  LYS A 284      19.938 -11.352  14.469  1.00 93.56           N  
ATOM   2165  N   PRO A 285      12.672 -14.656  13.695  1.00 92.38           N  
ATOM   2166  CA  PRO A 285      11.508 -15.180  14.414  1.00 92.38           C  
ATOM   2167  C   PRO A 285      11.344 -14.570  15.805  1.00 92.38           C  
ATOM   2168  CB  PRO A 285      11.781 -16.688  14.500  1.00 92.38           C  
ATOM   2169  O   PRO A 285      12.328 -14.438  16.531  1.00 92.38           O  
ATOM   2170  CG  PRO A 285      12.680 -16.969  13.336  1.00 92.38           C  
ATOM   2171  CD  PRO A 285      13.586 -15.797  13.125  1.00 92.38           C  
ATOM   2172  N   ASN A 286      10.133 -14.125  16.125  1.00 89.56           N  
ATOM   2173  CA  ASN A 286       9.688 -13.648  17.438  1.00 89.56           C  
ATOM   2174  C   ASN A 286       8.172 -13.727  17.578  1.00 89.56           C  
ATOM   2175  CB  ASN A 286      10.164 -12.211  17.672  1.00 89.56           C  
ATOM   2176  O   ASN A 286       7.469 -14.016  16.609  1.00 89.56           O  
ATOM   2177  CG  ASN A 286       9.500 -11.211  16.750  1.00 89.56           C  
ATOM   2178  ND2 ASN A 286      10.266 -10.680  15.812  1.00 89.56           N  
ATOM   2179  OD1 ASN A 286       8.312 -10.914  16.891  1.00 89.56           O  
ATOM   2180  N   PRO A 287       7.621 -13.617  18.797  1.00 88.25           N  
ATOM   2181  CA  PRO A 287       6.191 -13.859  19.016  1.00 88.25           C  
ATOM   2182  C   PRO A 287       5.312 -12.961  18.156  1.00 88.25           C  
ATOM   2183  CB  PRO A 287       6.000 -13.555  20.500  1.00 88.25           C  
ATOM   2184  O   PRO A 287       4.172 -13.312  17.844  1.00 88.25           O  
ATOM   2185  CG  PRO A 287       7.309 -13.906  21.125  1.00 88.25           C  
ATOM   2186  CD  PRO A 287       8.414 -13.516  20.188  1.00 88.25           C  
ATOM   2187  N   THR A 288       5.926 -11.852  17.797  1.00 89.00           N  
ATOM   2188  CA  THR A 288       5.086 -10.930  17.031  1.00 89.00           C  
ATOM   2189  C   THR A 288       5.602 -10.773  15.609  1.00 89.00           C  
ATOM   2190  CB  THR A 288       5.020  -9.547  17.719  1.00 89.00           C  
ATOM   2191  O   THR A 288       5.281  -9.797  14.930  1.00 89.00           O  
ATOM   2192  CG2 THR A 288       4.426  -9.648  19.109  1.00 89.00           C  
ATOM   2193  OG1 THR A 288       6.340  -9.000  17.797  1.00 89.00           O  
ATOM   2194  N   ALA A 289       6.445 -11.641  15.156  1.00 94.56           N  
ATOM   2195  CA  ALA A 289       7.027 -11.500  13.828  1.00 94.56           C  
ATOM   2196  C   ALA A 289       5.945 -11.531  12.750  1.00 94.56           C  
ATOM   2197  CB  ALA A 289       8.047 -12.609  13.578  1.00 94.56           C  
ATOM   2198  O   ALA A 289       5.074 -12.406  12.758  1.00 94.56           O  
ATOM   2199  N   PHE A 290       6.066 -10.500  11.875  1.00 97.62           N  
ATOM   2200  CA  PHE A 290       5.129 -10.383  10.766  1.00 97.62           C  
ATOM   2201  C   PHE A 290       5.531 -11.297   9.617  1.00 97.62           C  
ATOM   2202  CB  PHE A 290       5.051  -8.930  10.281  1.00 97.62           C  
ATOM   2203  O   PHE A 290       4.691 -12.008   9.062  1.00 97.62           O  
ATOM   2204  CG  PHE A 290       4.031  -8.711   9.195  1.00 97.62           C  
ATOM   2205  CD1 PHE A 290       4.406  -8.734   7.855  1.00 97.62           C  
ATOM   2206  CD2 PHE A 290       2.701  -8.469   9.508  1.00 97.62           C  
ATOM   2207  CE1 PHE A 290       3.467  -8.531   6.848  1.00 97.62           C  
ATOM   2208  CE2 PHE A 290       1.757  -8.266   8.508  1.00 97.62           C  
ATOM   2209  CZ  PHE A 290       2.141  -8.297   7.180  1.00 97.62           C  
ATOM   2210  N   LEU A 291       6.719 -11.281   9.234  1.00 95.44           N  
ATOM   2211  CA  LEU A 291       7.254 -12.047   8.109  1.00 95.44           C  
ATOM   2212  C   LEU A 291       8.656 -12.555   8.422  1.00 95.44           C  
ATOM   2213  CB  LEU A 291       7.277 -11.188   6.840  1.00 95.44           C  
ATOM   2214  O   LEU A 291       9.586 -11.758   8.594  1.00 95.44           O  
ATOM   2215  CG  LEU A 291       7.578 -11.922   5.531  1.00 95.44           C  
ATOM   2216  CD1 LEU A 291       6.387 -12.773   5.113  1.00 95.44           C  
ATOM   2217  CD2 LEU A 291       7.945 -10.930   4.438  1.00 95.44           C  
ATOM   2218  N   THR A 292       8.844 -13.883   8.414  1.00 95.50           N  
ATOM   2219  CA  THR A 292      10.133 -14.438   8.820  1.00 95.50           C  
ATOM   2220  C   THR A 292      10.797 -15.180   7.664  1.00 95.50           C  
ATOM   2221  CB  THR A 292       9.977 -15.391  10.023  1.00 95.50           C  
ATOM   2222  O   THR A 292      11.938 -15.633   7.781  1.00 95.50           O  
ATOM   2223  CG2 THR A 292       9.508 -14.633  11.266  1.00 95.50           C  
ATOM   2224  OG1 THR A 292       9.023 -16.406   9.703  1.00 95.50           O  
ATOM   2225  N   GLU A 293      10.070 -15.328   6.570  1.00 94.94           N  
ATOM   2226  CA  GLU A 293      10.578 -16.047   5.410  1.00 94.94           C  
ATOM   2227  C   GLU A 293      10.609 -15.164   4.172  1.00 94.94           C  
ATOM   2228  CB  GLU A 293       9.727 -17.297   5.137  1.00 94.94           C  
ATOM   2229  O   GLU A 293       9.828 -14.211   4.062  1.00 94.94           O  
ATOM   2230  CG  GLU A 293       9.781 -18.344   6.250  1.00 94.94           C  
ATOM   2231  CD  GLU A 293       8.938 -19.562   5.965  1.00 94.94           C  
ATOM   2232  OE1 GLU A 293       7.996 -19.844   6.738  1.00 94.94           O  
ATOM   2233  OE2 GLU A 293       9.219 -20.250   4.957  1.00 94.94           O  
ATOM   2234  N   ASN A 294      11.516 -15.539   3.299  1.00 94.88           N  
ATOM   2235  CA  ASN A 294      11.555 -14.883   1.996  1.00 94.88           C  
ATOM   2236  C   ASN A 294      10.250 -15.086   1.229  1.00 94.88           C  
ATOM   2237  CB  ASN A 294      12.742 -15.398   1.173  1.00 94.88           C  
ATOM   2238  O   ASN A 294       9.789 -16.219   1.062  1.00 94.88           O  
ATOM   2239  CG  ASN A 294      13.023 -14.531  -0.040  1.00 94.88           C  
ATOM   2240  ND2 ASN A 294      14.305 -14.305  -0.318  1.00 94.88           N  
ATOM   2241  OD1 ASN A 294      12.102 -14.070  -0.721  1.00 94.88           O  
ATOM   2242  N   PRO A 295       9.633 -13.992   0.764  1.00 96.00           N  
ATOM   2243  CA  PRO A 295       8.344 -14.078   0.060  1.00 96.00           C  
ATOM   2244  C   PRO A 295       8.391 -15.039  -1.127  1.00 96.00           C  
ATOM   2245  CB  PRO A 295       8.109 -12.641  -0.407  1.00 96.00           C  
ATOM   2246  O   PRO A 295       7.395 -15.711  -1.417  1.00 96.00           O  
ATOM   2247  CG  PRO A 295       8.734 -11.789   0.645  1.00 96.00           C  
ATOM   2248  CD  PRO A 295      10.016 -12.438   1.086  1.00 96.00           C  
ATOM   2249  N   ALA A 296       9.516 -15.102  -1.827  1.00 95.06           N  
ATOM   2250  CA  ALA A 296       9.641 -16.031  -2.939  1.00 95.06           C  
ATOM   2251  C   ALA A 296       9.422 -17.469  -2.471  1.00 95.06           C  
ATOM   2252  CB  ALA A 296      11.000 -15.898  -3.607  1.00 95.06           C  
ATOM   2253  O   ALA A 296       8.742 -18.250  -3.139  1.00 95.06           O  
ATOM   2254  N   ASP A 297       9.961 -17.781  -1.305  1.00 95.94           N  
ATOM   2255  CA  ASP A 297       9.820 -19.125  -0.748  1.00 95.94           C  
ATOM   2256  C   ASP A 297       8.375 -19.391  -0.304  1.00 95.94           C  
ATOM   2257  CB  ASP A 297      10.773 -19.328   0.430  1.00 95.94           C  
ATOM   2258  O   ASP A 297       7.855 -20.484  -0.487  1.00 95.94           O  
ATOM   2259  CG  ASP A 297      12.234 -19.281   0.020  1.00 95.94           C  
ATOM   2260  OD1 ASP A 297      12.555 -19.625  -1.140  1.00 95.94           O  
ATOM   2261  OD2 ASP A 297      13.078 -18.906   0.865  1.00 95.94           O  
ATOM   2262  N   ILE A 298       7.746 -18.406   0.253  1.00 97.56           N  
ATOM   2263  CA  ILE A 298       6.359 -18.531   0.683  1.00 97.56           C  
ATOM   2264  C   ILE A 298       5.469 -18.812  -0.525  1.00 97.56           C  
ATOM   2265  CB  ILE A 298       5.875 -17.266   1.416  1.00 97.56           C  
ATOM   2266  O   ILE A 298       4.625 -19.719  -0.483  1.00 97.56           O  
ATOM   2267  CG1 ILE A 298       6.676 -17.047   2.707  1.00 97.56           C  
ATOM   2268  CG2 ILE A 298       4.375 -17.344   1.711  1.00 97.56           C  
ATOM   2269  CD1 ILE A 298       6.406 -15.719   3.393  1.00 97.56           C  
ATOM   2270  N   LEU A 299       5.676 -18.062  -1.585  1.00 97.19           N  
ATOM   2271  CA  LEU A 299       4.855 -18.219  -2.781  1.00 97.19           C  
ATOM   2272  C   LEU A 299       5.090 -19.578  -3.426  1.00 97.19           C  
ATOM   2273  CB  LEU A 299       5.152 -17.109  -3.789  1.00 97.19           C  
ATOM   2274  O   LEU A 299       4.145 -20.250  -3.859  1.00 97.19           O  
ATOM   2275  CG  LEU A 299       4.684 -15.703  -3.404  1.00 97.19           C  
ATOM   2276  CD1 LEU A 299       5.262 -14.672  -4.367  1.00 97.19           C  
ATOM   2277  CD2 LEU A 299       3.160 -15.633  -3.389  1.00 97.19           C  
ATOM   2278  N   LYS A 300       6.352 -20.109  -3.432  1.00 95.56           N  
ATOM   2279  CA  LYS A 300       6.703 -21.391  -4.031  1.00 95.56           C  
ATOM   2280  C   LYS A 300       6.102 -22.547  -3.236  1.00 95.56           C  
ATOM   2281  CB  LYS A 300       8.219 -21.547  -4.117  1.00 95.56           C  
ATOM   2282  O   LYS A 300       5.766 -23.594  -3.805  1.00 95.56           O  
ATOM   2283  CG  LYS A 300       8.859 -20.734  -5.234  1.00 95.56           C  
ATOM   2284  CD  LYS A 300      10.375 -20.891  -5.238  1.00 95.56           C  
ATOM   2285  CE  LYS A 300      11.031 -19.969  -6.262  1.00 95.56           C  
ATOM   2286  NZ  LYS A 300      12.523 -20.000  -6.152  1.00 95.56           N  
ATOM   2287  N   SER A 301       5.980 -22.297  -1.977  1.00 96.56           N  
ATOM   2288  CA  SER A 301       5.508 -23.375  -1.110  1.00 96.56           C  
ATOM   2289  C   SER A 301       3.986 -23.375  -1.011  1.00 96.56           C  
ATOM   2290  CB  SER A 301       6.117 -23.234   0.285  1.00 96.56           C  
ATOM   2291  O   SER A 301       3.387 -24.375  -0.609  1.00 96.56           O  
ATOM   2292  OG  SER A 301       5.574 -22.125   0.972  1.00 96.56           O  
ATOM   2293  N   GLY A 302       3.344 -22.266  -1.348  1.00 96.62           N  
ATOM   2294  CA  GLY A 302       1.899 -22.141  -1.250  1.00 96.62           C  
ATOM   2295  C   GLY A 302       1.421 -21.859   0.162  1.00 96.62           C  
ATOM   2296  O   GLY A 302       0.229 -21.969   0.455  1.00 96.62           O  
ATOM   2297  N   LYS A 303       2.355 -21.484   1.101  1.00 96.69           N  
ATOM   2298  CA  LYS A 303       2.025 -21.250   2.502  1.00 96.69           C  
ATOM   2299  C   LYS A 303       1.576 -19.812   2.721  1.00 96.69           C  
ATOM   2300  CB  LYS A 303       3.227 -21.562   3.396  1.00 96.69           C  
ATOM   2301  O   LYS A 303       2.176 -19.078   3.510  1.00 96.69           O  
ATOM   2302  CG  LYS A 303       3.602 -23.031   3.434  1.00 96.69           C  
ATOM   2303  CD  LYS A 303       4.809 -23.281   4.328  1.00 96.69           C  
ATOM   2304  CE  LYS A 303       5.227 -24.750   4.312  1.00 96.69           C  
ATOM   2305  NZ  LYS A 303       6.445 -24.984   5.141  1.00 96.69           N  
ATOM   2306  N   PHE A 304       0.635 -19.391   1.938  1.00 98.12           N  
ATOM   2307  CA  PHE A 304       0.077 -18.062   2.131  1.00 98.12           C  
ATOM   2308  C   PHE A 304      -1.435 -18.125   2.311  1.00 98.12           C  
ATOM   2309  CB  PHE A 304       0.425 -17.156   0.946  1.00 98.12           C  
ATOM   2310  O   PHE A 304      -2.041 -19.188   2.125  1.00 98.12           O  
ATOM   2311  CG  PHE A 304       0.050 -17.734  -0.392  1.00 98.12           C  
ATOM   2312  CD1 PHE A 304       0.991 -18.406  -1.162  1.00 98.12           C  
ATOM   2313  CD2 PHE A 304      -1.244 -17.609  -0.880  1.00 98.12           C  
ATOM   2314  CE1 PHE A 304       0.647 -18.938  -2.400  1.00 98.12           C  
ATOM   2315  CE2 PHE A 304      -1.595 -18.141  -2.117  1.00 98.12           C  
ATOM   2316  CZ  PHE A 304      -0.647 -18.797  -2.875  1.00 98.12           C  
ATOM   2317  N   ASN A 305      -2.080 -17.078   2.824  1.00 98.50           N  
ATOM   2318  CA  ASN A 305      -3.527 -17.000   2.998  1.00 98.50           C  
ATOM   2319  C   ASN A 305      -4.258 -17.188   1.669  1.00 98.50           C  
ATOM   2320  CB  ASN A 305      -3.926 -15.688   3.654  1.00 98.50           C  
ATOM   2321  O   ASN A 305      -4.082 -16.375   0.750  1.00 98.50           O  
ATOM   2322  CG  ASN A 305      -3.305 -15.500   5.023  1.00 98.50           C  
ATOM   2323  ND2 ASN A 305      -2.312 -14.625   5.113  1.00 98.50           N  
ATOM   2324  OD1 ASN A 305      -3.711 -16.141   5.996  1.00 98.50           O  
ATOM   2325  N   GLN A 306      -5.047 -18.266   1.580  1.00 98.31           N  
ATOM   2326  CA  GLN A 306      -5.730 -18.641   0.347  1.00 98.31           C  
ATOM   2327  C   GLN A 306      -7.055 -17.906   0.200  1.00 98.31           C  
ATOM   2328  CB  GLN A 306      -5.965 -20.156   0.306  1.00 98.31           C  
ATOM   2329  O   GLN A 306      -8.062 -18.297   0.789  1.00 98.31           O  
ATOM   2330  CG  GLN A 306      -4.684 -20.984   0.347  1.00 98.31           C  
ATOM   2331  CD  GLN A 306      -3.875 -20.875  -0.933  1.00 98.31           C  
ATOM   2332  NE2 GLN A 306      -2.566 -21.078  -0.827  1.00 98.31           N  
ATOM   2333  OE1 GLN A 306      -4.422 -20.609  -2.008  1.00 98.31           O  
ATOM   2334  N   VAL A 307      -7.031 -16.797  -0.655  1.00 98.69           N  
ATOM   2335  CA  VAL A 307      -8.219 -15.984  -0.900  1.00 98.69           C  
ATOM   2336  C   VAL A 307      -8.258 -15.547  -2.363  1.00 98.69           C  
ATOM   2337  CB  VAL A 307      -8.273 -14.750   0.026  1.00 98.69           C  
ATOM   2338  O   VAL A 307      -7.227 -15.539  -3.041  1.00 98.69           O  
ATOM   2339  CG1 VAL A 307      -8.328 -15.172   1.492  1.00 98.69           C  
ATOM   2340  CG2 VAL A 307      -7.062 -13.852  -0.225  1.00 98.69           C  
ATOM   2341  N   PRO A 308      -9.477 -15.273  -2.900  1.00 98.69           N  
ATOM   2342  CA  PRO A 308      -9.500 -14.664  -4.234  1.00 98.69           C  
ATOM   2343  C   PRO A 308      -8.758 -13.336  -4.289  1.00 98.69           C  
ATOM   2344  CB  PRO A 308     -11.000 -14.469  -4.504  1.00 98.69           C  
ATOM   2345  O   PRO A 308      -8.812 -12.547  -3.340  1.00 98.69           O  
ATOM   2346  CG  PRO A 308     -11.680 -15.391  -3.547  1.00 98.69           C  
ATOM   2347  CD  PRO A 308     -10.828 -15.531  -2.322  1.00 98.69           C  
ATOM   2348  N   ILE A 309      -8.094 -13.094  -5.520  1.00 98.75           N  
ATOM   2349  CA  ILE A 309      -7.227 -11.922  -5.602  1.00 98.75           C  
ATOM   2350  C   ILE A 309      -7.453 -11.203  -6.934  1.00 98.75           C  
ATOM   2351  CB  ILE A 309      -5.742 -12.305  -5.445  1.00 98.75           C  
ATOM   2352  O   ILE A 309      -7.648 -11.852  -7.965  1.00 98.75           O  
ATOM   2353  CG1 ILE A 309      -5.492 -12.914  -4.059  1.00 98.75           C  
ATOM   2354  CG2 ILE A 309      -4.840 -11.094  -5.684  1.00 98.75           C  
ATOM   2355  CD1 ILE A 309      -4.133 -13.586  -3.916  1.00 98.75           C  
ATOM   2356  N   ILE A 310      -7.539  -9.875  -6.801  1.00 98.88           N  
ATOM   2357  CA  ILE A 310      -7.328  -9.016  -7.965  1.00 98.88           C  
ATOM   2358  C   ILE A 310      -5.957  -8.344  -7.871  1.00 98.88           C  
ATOM   2359  CB  ILE A 310      -8.438  -7.949  -8.086  1.00 98.88           C  
ATOM   2360  O   ILE A 310      -5.613  -7.762  -6.840  1.00 98.88           O  
ATOM   2361  CG1 ILE A 310      -9.797  -8.617  -8.336  1.00 98.88           C  
ATOM   2362  CG2 ILE A 310      -8.109  -6.949  -9.203  1.00 98.88           C  
ATOM   2363  CD1 ILE A 310     -10.969  -7.641  -8.359  1.00 98.88           C  
ATOM   2364  N   GLN A 311      -5.176  -8.484  -8.945  1.00 98.50           N  
ATOM   2365  CA  GLN A 311      -3.939  -7.734  -9.125  1.00 98.50           C  
ATOM   2366  C   GLN A 311      -3.965  -6.926 -10.414  1.00 98.50           C  
ATOM   2367  CB  GLN A 311      -2.734  -8.680  -9.117  1.00 98.50           C  
ATOM   2368  O   GLN A 311      -4.637  -7.305 -11.375  1.00 98.50           O  
ATOM   2369  CG  GLN A 311      -2.471  -9.328  -7.766  1.00 98.50           C  
ATOM   2370  CD  GLN A 311      -1.156 -10.086  -7.723  1.00 98.50           C  
ATOM   2371  NE2 GLN A 311      -0.396  -9.898  -6.648  1.00 98.50           N  
ATOM   2372  OE1 GLN A 311      -0.827 -10.836  -8.648  1.00 98.50           O  
ATOM   2373  N   GLY A 312      -3.258  -5.766 -10.398  1.00 98.19           N  
ATOM   2374  CA  GLY A 312      -3.350  -4.996 -11.625  1.00 98.19           C  
ATOM   2375  C   GLY A 312      -2.297  -3.912 -11.734  1.00 98.19           C  
ATOM   2376  O   GLY A 312      -1.557  -3.660 -10.781  1.00 98.19           O  
ATOM   2377  N   LEU A 313      -2.221  -3.367 -12.961  1.00 98.56           N  
ATOM   2378  CA  LEU A 313      -1.264  -2.326 -13.320  1.00 98.56           C  
ATOM   2379  C   LEU A 313      -1.937  -1.225 -14.133  1.00 98.56           C  
ATOM   2380  CB  LEU A 313      -0.097  -2.922 -14.109  1.00 98.56           C  
ATOM   2381  O   LEU A 313      -2.971  -1.457 -14.766  1.00 98.56           O  
ATOM   2382  CG  LEU A 313       0.785  -3.928 -13.367  1.00 98.56           C  
ATOM   2383  CD1 LEU A 313       1.472  -4.859 -14.359  1.00 98.56           C  
ATOM   2384  CD2 LEU A 313       1.813  -3.203 -12.508  1.00 98.56           C  
ATOM   2385  N   CYS A 314      -1.328  -0.085 -14.008  1.00 98.25           N  
ATOM   2386  CA  CYS A 314      -1.671   0.935 -14.992  1.00 98.25           C  
ATOM   2387  C   CYS A 314      -0.907   0.716 -16.297  1.00 98.25           C  
ATOM   2388  CB  CYS A 314      -1.373   2.330 -14.445  1.00 98.25           C  
ATOM   2389  O   CYS A 314       0.124   0.043 -16.312  1.00 98.25           O  
ATOM   2390  SG  CYS A 314      -2.441   2.816 -13.070  1.00 98.25           S  
ATOM   2391  N   SER A 315      -1.436   1.235 -17.406  1.00 97.31           N  
ATOM   2392  CA  SER A 315      -0.933   0.942 -18.734  1.00 97.31           C  
ATOM   2393  C   SER A 315       0.404   1.633 -19.000  1.00 97.31           C  
ATOM   2394  CB  SER A 315      -1.946   1.374 -19.797  1.00 97.31           C  
ATOM   2395  O   SER A 315       1.150   1.243 -19.891  1.00 97.31           O  
ATOM   2396  OG  SER A 315      -2.250   2.754 -19.672  1.00 97.31           O  
ATOM   2397  N   ASN A 316       0.742   2.660 -18.109  1.00 96.31           N  
ATOM   2398  CA  ASN A 316       2.020   3.361 -18.172  1.00 96.31           C  
ATOM   2399  C   ASN A 316       2.490   3.791 -16.781  1.00 96.31           C  
ATOM   2400  CB  ASN A 316       1.925   4.574 -19.094  1.00 96.31           C  
ATOM   2401  O   ASN A 316       2.453   4.977 -16.453  1.00 96.31           O  
ATOM   2402  CG  ASN A 316       3.283   5.070 -19.547  1.00 96.31           C  
ATOM   2403  ND2 ASN A 316       3.303   5.840 -20.625  1.00 96.31           N  
ATOM   2404  OD1 ASN A 316       4.309   4.766 -18.938  1.00 96.31           O  
ATOM   2405  N   GLU A 317       3.043   2.861 -16.031  1.00 97.25           N  
ATOM   2406  CA  GLU A 317       3.488   3.066 -14.648  1.00 97.25           C  
ATOM   2407  C   GLU A 317       4.645   4.059 -14.586  1.00 97.25           C  
ATOM   2408  CB  GLU A 317       3.900   1.735 -14.016  1.00 97.25           C  
ATOM   2409  O   GLU A 317       4.820   4.754 -13.578  1.00 97.25           O  
ATOM   2410  CG  GLU A 317       2.736   0.786 -13.766  1.00 97.25           C  
ATOM   2411  CD  GLU A 317       1.880   1.187 -12.570  1.00 97.25           C  
ATOM   2412  OE1 GLU A 317       0.981   0.407 -12.180  1.00 97.25           O  
ATOM   2413  OE2 GLU A 317       2.109   2.289 -12.031  1.00 97.25           O  
ATOM   2414  N   GLY A 318       5.398   4.109 -15.625  1.00 94.94           N  
ATOM   2415  CA  GLY A 318       6.637   4.871 -15.672  1.00 94.94           C  
ATOM   2416  C   GLY A 318       6.418   6.371 -15.719  1.00 94.94           C  
ATOM   2417  O   GLY A 318       7.355   7.148 -15.531  1.00 94.94           O  
ATOM   2418  N   LEU A 319       5.195   6.719 -15.922  1.00 93.12           N  
ATOM   2419  CA  LEU A 319       4.902   8.148 -15.953  1.00 93.12           C  
ATOM   2420  C   LEU A 319       5.090   8.773 -14.570  1.00 93.12           C  
ATOM   2421  CB  LEU A 319       3.477   8.391 -16.453  1.00 93.12           C  
ATOM   2422  O   LEU A 319       5.070  10.000 -14.430  1.00 93.12           O  
ATOM   2423  CG  LEU A 319       3.264   8.336 -17.953  1.00 93.12           C  
ATOM   2424  CD1 LEU A 319       1.776   8.422 -18.297  1.00 93.12           C  
ATOM   2425  CD2 LEU A 319       4.039   9.445 -18.656  1.00 93.12           C  
ATOM   2426  N   ILE A 320       5.277   7.891 -13.609  1.00 90.81           N  
ATOM   2427  CA  ILE A 320       5.562   8.352 -12.258  1.00 90.81           C  
ATOM   2428  C   ILE A 320       6.781   9.273 -12.273  1.00 90.81           C  
ATOM   2429  CB  ILE A 320       5.793   7.168 -11.289  1.00 90.81           C  
ATOM   2430  O   ILE A 320       6.918  10.148 -11.414  1.00 90.81           O  
ATOM   2431  CG1 ILE A 320       5.879   7.668  -9.844  1.00 90.81           C  
ATOM   2432  CG2 ILE A 320       7.059   6.395 -11.680  1.00 90.81           C  
ATOM   2433  CD1 ILE A 320       5.840   6.559  -8.805  1.00 90.81           C  
ATOM   2434  N   GLY A 321       7.621   9.070 -13.195  1.00 88.56           N  
ATOM   2435  CA  GLY A 321       8.805   9.898 -13.336  1.00 88.56           C  
ATOM   2436  C   GLY A 321       8.492  11.336 -13.680  1.00 88.56           C  
ATOM   2437  O   GLY A 321       9.336  12.219 -13.508  1.00 88.56           O  
ATOM   2438  N   GLU A 322       7.242  11.570 -14.070  1.00 86.88           N  
ATOM   2439  CA  GLU A 322       6.840  12.914 -14.461  1.00 86.88           C  
ATOM   2440  C   GLU A 322       6.238  13.680 -13.281  1.00 86.88           C  
ATOM   2441  CB  GLU A 322       5.840  12.867 -15.617  1.00 86.88           C  
ATOM   2442  O   GLU A 322       5.863  14.844 -13.414  1.00 86.88           O  
ATOM   2443  CG  GLU A 322       6.391  12.211 -16.875  1.00 86.88           C  
ATOM   2444  CD  GLU A 322       7.621  12.914 -17.438  1.00 86.88           C  
ATOM   2445  OE1 GLU A 322       8.438  12.258 -18.109  1.00 86.88           O  
ATOM   2446  OE2 GLU A 322       7.766  14.133 -17.188  1.00 86.88           O  
ATOM   2447  N   LEU A 323       6.180  12.992 -12.180  1.00 79.06           N  
ATOM   2448  CA  LEU A 323       5.551  13.562 -10.992  1.00 79.06           C  
ATOM   2449  C   LEU A 323       6.496  14.531 -10.289  1.00 79.06           C  
ATOM   2450  CB  LEU A 323       5.125  12.461 -10.023  1.00 79.06           C  
ATOM   2451  O   LEU A 323       6.086  15.258  -9.383  1.00 79.06           O  
ATOM   2452  CG  LEU A 323       3.945  11.594 -10.453  1.00 79.06           C  
ATOM   2453  CD1 LEU A 323       3.654  10.523  -9.406  1.00 79.06           C  
ATOM   2454  CD2 LEU A 323       2.711  12.453 -10.703  1.00 79.06           C  
ATOM   2455  N   GLY A 324       7.648  14.898 -10.992  1.00 70.75           N  
ATOM   2456  CA  GLY A 324       8.562  15.984 -10.656  1.00 70.75           C  
ATOM   2457  C   GLY A 324       8.711  16.203  -9.164  1.00 70.75           C  
ATOM   2458  O   GLY A 324       9.141  15.297  -8.438  1.00 70.75           O  
ATOM   2459  N   ASP A 325       8.250  17.562  -8.648  1.00 66.25           N  
ATOM   2460  CA  ASP A 325       8.359  18.141  -7.309  1.00 66.25           C  
ATOM   2461  C   ASP A 325       7.625  17.266  -6.285  1.00 66.25           C  
ATOM   2462  CB  ASP A 325       7.809  19.562  -7.281  1.00 66.25           C  
ATOM   2463  O   ASP A 325       7.793  17.453  -5.078  1.00 66.25           O  
ATOM   2464  CG  ASP A 325       8.680  20.547  -8.047  1.00 66.25           C  
ATOM   2465  OD1 ASP A 325       9.898  20.312  -8.188  1.00 66.25           O  
ATOM   2466  OD2 ASP A 325       8.141  21.578  -8.516  1.00 66.25           O  
ATOM   2467  N   LEU A 326       6.859  16.250  -6.840  1.00 70.75           N  
ATOM   2468  CA  LEU A 326       6.078  15.469  -5.891  1.00 70.75           C  
ATOM   2469  C   LEU A 326       6.887  14.289  -5.367  1.00 70.75           C  
ATOM   2470  CB  LEU A 326       4.785  14.969  -6.547  1.00 70.75           C  
ATOM   2471  O   LEU A 326       6.570  13.727  -4.316  1.00 70.75           O  
ATOM   2472  CG  LEU A 326       3.775  16.031  -6.957  1.00 70.75           C  
ATOM   2473  CD1 LEU A 326       2.592  15.398  -7.676  1.00 70.75           C  
ATOM   2474  CD2 LEU A 326       3.305  16.828  -5.738  1.00 70.75           C  
ATOM   2475  N   ILE A 327       7.863  13.992  -6.160  1.00 77.81           N  
ATOM   2476  CA  ILE A 327       8.820  12.977  -5.727  1.00 77.81           C  
ATOM   2477  C   ILE A 327      10.242  13.500  -5.918  1.00 77.81           C  
ATOM   2478  CB  ILE A 327       8.625  11.648  -6.492  1.00 77.81           C  
ATOM   2479  O   ILE A 327      10.484  14.375  -6.750  1.00 77.81           O  
ATOM   2480  CG1 ILE A 327       8.852  11.867  -7.996  1.00 77.81           C  
ATOM   2481  CG2 ILE A 327       7.238  11.070  -6.223  1.00 77.81           C  
ATOM   2482  CD1 ILE A 327       8.891  10.578  -8.805  1.00 77.81           C  
ATOM   2483  N   TYR A 328      11.117  13.039  -5.027  1.00 81.94           N  
ATOM   2484  CA  TYR A 328      12.508  13.453  -5.137  1.00 81.94           C  
ATOM   2485  C   TYR A 328      13.211  12.719  -6.273  1.00 81.94           C  
ATOM   2486  CB  TYR A 328      13.250  13.203  -3.820  1.00 81.94           C  
ATOM   2487  O   TYR A 328      13.227  11.484  -6.305  1.00 81.94           O  
ATOM   2488  CG  TYR A 328      14.734  13.453  -3.902  1.00 81.94           C  
ATOM   2489  CD1 TYR A 328      15.641  12.398  -3.924  1.00 81.94           C  
ATOM   2490  CD2 TYR A 328      15.242  14.750  -3.959  1.00 81.94           C  
ATOM   2491  CE1 TYR A 328      17.016  12.617  -3.998  1.00 81.94           C  
ATOM   2492  CE2 TYR A 328      16.609  14.984  -4.031  1.00 81.94           C  
ATOM   2493  OH  TYR A 328      18.844  14.148  -4.125  1.00 81.94           O  
ATOM   2494  CZ  TYR A 328      17.484  13.914  -4.051  1.00 81.94           C  
ATOM   2495  N   ILE A 329      13.742  13.438  -7.309  1.00 83.94           N  
ATOM   2496  CA  ILE A 329      14.570  12.906  -8.383  1.00 83.94           C  
ATOM   2497  C   ILE A 329      15.898  13.664  -8.438  1.00 83.94           C  
ATOM   2498  CB  ILE A 329      13.852  12.992  -9.750  1.00 83.94           C  
ATOM   2499  O   ILE A 329      15.914  14.891  -8.609  1.00 83.94           O  
ATOM   2500  CG1 ILE A 329      12.523  12.234  -9.695  1.00 83.94           C  
ATOM   2501  CG2 ILE A 329      14.750  12.445 -10.867  1.00 83.94           C  
ATOM   2502  CD1 ILE A 329      11.688  12.352 -10.961  1.00 83.94           C  
ATOM   2503  N   PRO A 330      17.016  12.938  -8.227  1.00 84.56           N  
ATOM   2504  CA  PRO A 330      18.312  13.625  -8.312  1.00 84.56           C  
ATOM   2505  C   PRO A 330      18.516  14.320  -9.656  1.00 84.56           C  
ATOM   2506  CB  PRO A 330      19.328  12.500  -8.117  1.00 84.56           C  
ATOM   2507  O   PRO A 330      18.094  13.805 -10.695  1.00 84.56           O  
ATOM   2508  CG  PRO A 330      18.562  11.414  -7.430  1.00 84.56           C  
ATOM   2509  CD  PRO A 330      17.125  11.477  -7.875  1.00 84.56           C  
ATOM   2510  N   LYS A 331      19.172  15.516  -9.617  1.00 84.75           N  
ATOM   2511  CA  LYS A 331      19.391  16.312 -10.820  1.00 84.75           C  
ATOM   2512  C   LYS A 331      20.234  15.547 -11.836  1.00 84.75           C  
ATOM   2513  CB  LYS A 331      20.062  17.641 -10.469  1.00 84.75           C  
ATOM   2514  O   LYS A 331      20.016  15.648 -13.047  1.00 84.75           O  
ATOM   2515  CG  LYS A 331      19.156  18.641  -9.789  1.00 84.75           C  
ATOM   2516  CD  LYS A 331      19.844  19.969  -9.562  1.00 84.75           C  
ATOM   2517  CE  LYS A 331      18.953  20.953  -8.820  1.00 84.75           C  
ATOM   2518  NZ  LYS A 331      19.641  22.250  -8.578  1.00 84.75           N  
ATOM   2519  N   ASP A 332      21.109  14.656 -11.359  1.00 85.00           N  
ATOM   2520  CA  ASP A 332      22.031  13.961 -12.250  1.00 85.00           C  
ATOM   2521  C   ASP A 332      21.531  12.547 -12.547  1.00 85.00           C  
ATOM   2522  CB  ASP A 332      23.422  13.906 -11.641  1.00 85.00           C  
ATOM   2523  O   ASP A 332      22.312  11.688 -12.969  1.00 85.00           O  
ATOM   2524  CG  ASP A 332      23.453  13.234 -10.273  1.00 85.00           C  
ATOM   2525  OD1 ASP A 332      22.406  13.180  -9.602  1.00 85.00           O  
ATOM   2526  OD2 ASP A 332      24.547  12.758  -9.867  1.00 85.00           O  
ATOM   2527  N   PHE A 333      20.281  12.328 -12.297  1.00 87.56           N  
ATOM   2528  CA  PHE A 333      19.719  11.000 -12.516  1.00 87.56           C  
ATOM   2529  C   PHE A 333      19.672  10.680 -14.008  1.00 87.56           C  
ATOM   2530  CB  PHE A 333      18.312  10.906 -11.922  1.00 87.56           C  
ATOM   2531  O   PHE A 333      19.188  11.477 -14.812  1.00 87.56           O  
ATOM   2532  CG  PHE A 333      17.562   9.656 -12.305  1.00 87.56           C  
ATOM   2533  CD1 PHE A 333      16.578   9.688 -13.281  1.00 87.56           C  
ATOM   2534  CD2 PHE A 333      17.859   8.445 -11.695  1.00 87.56           C  
ATOM   2535  CE1 PHE A 333      15.891   8.531 -13.641  1.00 87.56           C  
ATOM   2536  CE2 PHE A 333      17.188   7.281 -12.055  1.00 87.56           C  
ATOM   2537  CZ  PHE A 333      16.188   7.328 -13.023  1.00 87.56           C  
ATOM   2538  N   THR A 334      20.234   9.469 -14.320  1.00 89.62           N  
ATOM   2539  CA  THR A 334      20.125   8.898 -15.656  1.00 89.62           C  
ATOM   2540  C   THR A 334      19.672   7.438 -15.586  1.00 89.62           C  
ATOM   2541  CB  THR A 334      21.453   8.984 -16.422  1.00 89.62           C  
ATOM   2542  O   THR A 334      20.344   6.605 -14.984  1.00 89.62           O  
ATOM   2543  CG2 THR A 334      21.891  10.438 -16.594  1.00 89.62           C  
ATOM   2544  OG1 THR A 334      22.469   8.281 -15.695  1.00 89.62           O  
ATOM   2545  N   PRO A 335      18.469   7.152 -16.219  1.00 89.75           N  
ATOM   2546  CA  PRO A 335      17.891   5.812 -16.062  1.00 89.75           C  
ATOM   2547  C   PRO A 335      18.797   4.715 -16.609  1.00 89.75           C  
ATOM   2548  CB  PRO A 335      16.594   5.902 -16.875  1.00 89.75           C  
ATOM   2549  O   PRO A 335      18.766   3.584 -16.125  1.00 89.75           O  
ATOM   2550  CG  PRO A 335      16.766   7.090 -17.766  1.00 89.75           C  
ATOM   2551  CD  PRO A 335      17.641   8.086 -17.062  1.00 89.75           C  
ATOM   2552  N   ASP A 336      19.703   5.004 -17.531  1.00 91.81           N  
ATOM   2553  CA  ASP A 336      20.531   3.980 -18.156  1.00 91.81           C  
ATOM   2554  C   ASP A 336      21.672   3.559 -17.234  1.00 91.81           C  
ATOM   2555  CB  ASP A 336      21.094   4.488 -19.484  1.00 91.81           C  
ATOM   2556  O   ASP A 336      22.359   2.568 -17.500  1.00 91.81           O  
ATOM   2557  CG  ASP A 336      21.875   5.781 -19.344  1.00 91.81           C  
ATOM   2558  OD1 ASP A 336      21.672   6.512 -18.359  1.00 91.81           O  
ATOM   2559  OD2 ASP A 336      22.719   6.066 -20.234  1.00 91.81           O  
ATOM   2560  N   GLN A 337      21.766   4.230 -16.078  1.00 92.00           N  
ATOM   2561  CA  GLN A 337      22.766   3.850 -15.070  1.00 92.00           C  
ATOM   2562  C   GLN A 337      22.141   2.938 -14.008  1.00 92.00           C  
ATOM   2563  CB  GLN A 337      23.359   5.090 -14.414  1.00 92.00           C  
ATOM   2564  O   GLN A 337      22.859   2.400 -13.164  1.00 92.00           O  
ATOM   2565  CG  GLN A 337      24.188   5.953 -15.359  1.00 92.00           C  
ATOM   2566  CD  GLN A 337      24.766   7.176 -14.680  1.00 92.00           C  
ATOM   2567  NE2 GLN A 337      25.922   7.633 -15.180  1.00 92.00           N  
ATOM   2568  OE1 GLN A 337      24.203   7.703 -13.719  1.00 92.00           O  
ATOM   2569  N   HIS A 338      20.875   2.803 -14.070  1.00 93.50           N  
ATOM   2570  CA  HIS A 338      20.125   2.027 -13.086  1.00 93.50           C  
ATOM   2571  C   HIS A 338      19.188   1.032 -13.766  1.00 93.50           C  
ATOM   2572  CB  HIS A 338      19.328   2.953 -12.164  1.00 93.50           C  
ATOM   2573  O   HIS A 338      17.969   1.104 -13.594  1.00 93.50           O  
ATOM   2574  CG  HIS A 338      20.172   3.973 -11.469  1.00 93.50           C  
ATOM   2575  CD2 HIS A 338      20.391   5.281 -11.734  1.00 93.50           C  
ATOM   2576  ND1 HIS A 338      20.906   3.680 -10.344  1.00 93.50           N  
ATOM   2577  CE1 HIS A 338      21.547   4.770  -9.945  1.00 93.50           C  
ATOM   2578  NE2 HIS A 338      21.250   5.754 -10.773  1.00 93.50           N  
ATOM   2579  N   LEU A 339      19.703  -0.022 -14.406  1.00 94.88           N  
ATOM   2580  CA  LEU A 339      18.969  -0.854 -15.352  1.00 94.88           C  
ATOM   2581  C   LEU A 339      18.312  -2.027 -14.641  1.00 94.88           C  
ATOM   2582  CB  LEU A 339      19.906  -1.370 -16.453  1.00 94.88           C  
ATOM   2583  O   LEU A 339      17.188  -2.408 -14.984  1.00 94.88           O  
ATOM   2584  CG  LEU A 339      20.438  -0.326 -17.438  1.00 94.88           C  
ATOM   2585  CD1 LEU A 339      21.547  -0.928 -18.297  1.00 94.88           C  
ATOM   2586  CD2 LEU A 339      19.312   0.219 -18.297  1.00 94.88           C  
ATOM   2587  N   ILE A 340      19.000  -2.504 -13.641  1.00 94.50           N  
ATOM   2588  CA  ILE A 340      18.547  -3.752 -13.031  1.00 94.50           C  
ATOM   2589  C   ILE A 340      18.328  -3.549 -11.539  1.00 94.50           C  
ATOM   2590  CB  ILE A 340      19.562  -4.895 -13.273  1.00 94.50           C  
ATOM   2591  O   ILE A 340      19.188  -2.994 -10.844  1.00 94.50           O  
ATOM   2592  CG1 ILE A 340      19.734  -5.141 -14.781  1.00 94.50           C  
ATOM   2593  CG2 ILE A 340      19.109  -6.176 -12.562  1.00 94.50           C  
ATOM   2594  CD1 ILE A 340      20.781  -6.199 -15.117  1.00 94.50           C  
ATOM   2595  N   PRO A 341      17.203  -3.984 -11.000  1.00 94.12           N  
ATOM   2596  CA  PRO A 341      16.906  -3.812  -9.570  1.00 94.12           C  
ATOM   2597  C   PRO A 341      17.891  -4.555  -8.672  1.00 94.12           C  
ATOM   2598  CB  PRO A 341      15.500  -4.391  -9.430  1.00 94.12           C  
ATOM   2599  O   PRO A 341      18.453  -5.582  -9.070  1.00 94.12           O  
ATOM   2600  CG  PRO A 341      14.969  -4.434 -10.828  1.00 94.12           C  
ATOM   2601  CD  PRO A 341      16.125  -4.531 -11.781  1.00 94.12           C  
ATOM   2602  N   TRP A 342      18.016  -4.090  -7.434  1.00 93.25           N  
ATOM   2603  CA  TRP A 342      18.953  -4.633  -6.469  1.00 93.25           C  
ATOM   2604  C   TRP A 342      18.609  -6.070  -6.109  1.00 93.25           C  
ATOM   2605  CB  TRP A 342      19.000  -3.770  -5.203  1.00 93.25           C  
ATOM   2606  O   TRP A 342      19.453  -6.820  -5.613  1.00 93.25           O  
ATOM   2607  CG  TRP A 342      17.688  -3.705  -4.477  1.00 93.25           C  
ATOM   2608  CD1 TRP A 342      16.734  -2.732  -4.586  1.00 93.25           C  
ATOM   2609  CD2 TRP A 342      17.188  -4.648  -3.521  1.00 93.25           C  
ATOM   2610  CE2 TRP A 342      15.930  -4.188  -3.092  1.00 93.25           C  
ATOM   2611  CE3 TRP A 342      17.688  -5.844  -2.988  1.00 93.25           C  
ATOM   2612  NE1 TRP A 342      15.664  -3.018  -3.754  1.00 93.25           N  
ATOM   2613  CH2 TRP A 342      15.672  -6.043  -1.646  1.00 93.25           C  
ATOM   2614  CZ2 TRP A 342      15.156  -4.879  -2.152  1.00 93.25           C  
ATOM   2615  CZ3 TRP A 342      16.922  -6.531  -2.053  1.00 93.25           C  
ATOM   2616  N   SER A 343      17.375  -6.438  -6.312  1.00 92.31           N  
ATOM   2617  CA  SER A 343      16.844  -7.715  -5.852  1.00 92.31           C  
ATOM   2618  C   SER A 343      17.234  -8.844  -6.805  1.00 92.31           C  
ATOM   2619  CB  SER A 343      15.328  -7.648  -5.703  1.00 92.31           C  
ATOM   2620  O   SER A 343      16.984 -10.016  -6.516  1.00 92.31           O  
ATOM   2621  OG  SER A 343      14.727  -7.242  -6.918  1.00 92.31           O  
ATOM   2622  N   LEU A 344      17.828  -8.547  -7.895  1.00 92.00           N  
ATOM   2623  CA  LEU A 344      18.375  -9.578  -8.758  1.00 92.00           C  
ATOM   2624  C   LEU A 344      19.859  -9.812  -8.453  1.00 92.00           C  
ATOM   2625  CB  LEU A 344      18.203  -9.195 -10.234  1.00 92.00           C  
ATOM   2626  O   LEU A 344      20.578  -8.875  -8.117  1.00 92.00           O  
ATOM   2627  CG  LEU A 344      16.797  -9.273 -10.797  1.00 92.00           C  
ATOM   2628  CD1 LEU A 344      16.750  -8.750 -12.227  1.00 92.00           C  
ATOM   2629  CD2 LEU A 344      16.266 -10.711 -10.734  1.00 92.00           C  
ATOM   2630  N   ASN A 345      20.328 -11.070  -8.477  1.00 88.50           N  
ATOM   2631  CA  ASN A 345      21.688 -11.461  -8.109  1.00 88.50           C  
ATOM   2632  C   ASN A 345      22.719 -10.789  -9.016  1.00 88.50           C  
ATOM   2633  CB  ASN A 345      21.844 -12.977  -8.164  1.00 88.50           C  
ATOM   2634  O   ASN A 345      22.984 -11.266 -10.117  1.00 88.50           O  
ATOM   2635  CG  ASN A 345      23.203 -13.445  -7.668  1.00 88.50           C  
ATOM   2636  ND2 ASN A 345      23.453 -14.742  -7.754  1.00 88.50           N  
ATOM   2637  OD1 ASN A 345      24.016 -12.641  -7.215  1.00 88.50           O  
ATOM   2638  N   ARG A 346      23.391  -9.797  -8.547  1.00 87.88           N  
ATOM   2639  CA  ARG A 346      24.312  -8.992  -9.336  1.00 87.88           C  
ATOM   2640  C   ARG A 346      25.656  -9.695  -9.477  1.00 87.88           C  
ATOM   2641  CB  ARG A 346      24.516  -7.613  -8.695  1.00 87.88           C  
ATOM   2642  O   ARG A 346      26.484  -9.312 -10.320  1.00 87.88           O  
ATOM   2643  CG  ARG A 346      23.250  -6.750  -8.703  1.00 87.88           C  
ATOM   2644  CD  ARG A 346      23.500  -5.398  -8.055  1.00 87.88           C  
ATOM   2645  NE  ARG A 346      22.297  -4.578  -8.039  1.00 87.88           N  
ATOM   2646  NH1 ARG A 346      23.281  -2.773  -6.984  1.00 87.88           N  
ATOM   2647  NH2 ARG A 346      21.062  -2.691  -7.578  1.00 87.88           N  
ATOM   2648  CZ  ARG A 346      22.219  -3.350  -7.535  1.00 87.88           C  
ATOM   2649  N   LYS A 347      25.859 -10.703  -8.656  1.00 89.94           N  
ATOM   2650  CA  LYS A 347      27.094 -11.469  -8.719  1.00 89.94           C  
ATOM   2651  C   LYS A 347      26.984 -12.609  -9.727  1.00 89.94           C  
ATOM   2652  CB  LYS A 347      27.453 -12.023  -7.340  1.00 89.94           C  
ATOM   2653  O   LYS A 347      27.953 -13.344  -9.945  1.00 89.94           O  
ATOM   2654  CG  LYS A 347      27.766 -10.953  -6.301  1.00 89.94           C  
ATOM   2655  CD  LYS A 347      28.125 -11.562  -4.957  1.00 89.94           C  
ATOM   2656  CE  LYS A 347      28.406 -10.492  -3.912  1.00 89.94           C  
ATOM   2657  NZ  LYS A 347      28.719 -11.086  -2.578  1.00 89.94           N  
ATOM   2658  N   HIS A 348      25.891 -12.742 -10.359  1.00 93.31           N  
ATOM   2659  CA  HIS A 348      25.703 -13.758 -11.383  1.00 93.31           C  
ATOM   2660  C   HIS A 348      26.594 -13.508 -12.586  1.00 93.31           C  
ATOM   2661  CB  HIS A 348      24.234 -13.812 -11.820  1.00 93.31           C  
ATOM   2662  O   HIS A 348      26.828 -12.352 -12.961  1.00 93.31           O  
ATOM   2663  CG  HIS A 348      23.875 -15.047 -12.586  1.00 93.31           C  
ATOM   2664  CD2 HIS A 348      23.234 -16.172 -12.203  1.00 93.31           C  
ATOM   2665  ND1 HIS A 348      24.203 -15.219 -13.914  1.00 93.31           N  
ATOM   2666  CE1 HIS A 348      23.766 -16.391 -14.320  1.00 93.31           C  
ATOM   2667  NE2 HIS A 348      23.172 -17.000 -13.305  1.00 93.31           N  
ATOM   2668  N   SER A 349      27.125 -14.594 -13.148  1.00 95.62           N  
ATOM   2669  CA  SER A 349      28.078 -14.500 -14.250  1.00 95.62           C  
ATOM   2670  C   SER A 349      27.453 -13.844 -15.469  1.00 95.62           C  
ATOM   2671  CB  SER A 349      28.609 -15.891 -14.617  1.00 95.62           C  
ATOM   2672  O   SER A 349      28.156 -13.250 -16.281  1.00 95.62           O  
ATOM   2673  OG  SER A 349      27.547 -16.750 -14.992  1.00 95.62           O  
ATOM   2674  N   ASN A 350      26.094 -13.867 -15.617  1.00 96.56           N  
ATOM   2675  CA  ASN A 350      25.391 -13.328 -16.781  1.00 96.56           C  
ATOM   2676  C   ASN A 350      24.984 -11.875 -16.578  1.00 96.56           C  
ATOM   2677  CB  ASN A 350      24.172 -14.188 -17.125  1.00 96.56           C  
ATOM   2678  O   ASN A 350      24.328 -11.273 -17.438  1.00 96.56           O  
ATOM   2679  CG  ASN A 350      24.547 -15.500 -17.781  1.00 96.56           C  
ATOM   2680  ND2 ASN A 350      23.656 -16.484 -17.688  1.00 96.56           N  
ATOM   2681  OD1 ASN A 350      25.609 -15.625 -18.375  1.00 96.56           O  
ATOM   2682  N   PHE A 351      25.266 -11.289 -15.414  1.00 95.50           N  
ATOM   2683  CA  PHE A 351      24.781  -9.961 -15.070  1.00 95.50           C  
ATOM   2684  C   PHE A 351      25.188  -8.945 -16.125  1.00 95.50           C  
ATOM   2685  CB  PHE A 351      25.312  -9.531 -13.703  1.00 95.50           C  
ATOM   2686  O   PHE A 351      24.375  -8.156 -16.594  1.00 95.50           O  
ATOM   2687  CG  PHE A 351      24.703  -8.250 -13.195  1.00 95.50           C  
ATOM   2688  CD1 PHE A 351      25.406  -7.051 -13.305  1.00 95.50           C  
ATOM   2689  CD2 PHE A 351      23.453  -8.242 -12.602  1.00 95.50           C  
ATOM   2690  CE1 PHE A 351      24.844  -5.859 -12.836  1.00 95.50           C  
ATOM   2691  CE2 PHE A 351      22.891  -7.059 -12.133  1.00 95.50           C  
ATOM   2692  CZ  PHE A 351      23.594  -5.867 -12.250  1.00 95.50           C  
ATOM   2693  N   PRO A 352      26.484  -8.883 -16.609  1.00 97.00           N  
ATOM   2694  CA  PRO A 352      26.859  -7.934 -17.672  1.00 97.00           C  
ATOM   2695  C   PRO A 352      26.016  -8.109 -18.938  1.00 97.00           C  
ATOM   2696  CB  PRO A 352      28.328  -8.250 -17.938  1.00 97.00           C  
ATOM   2697  O   PRO A 352      25.656  -7.121 -19.578  1.00 97.00           O  
ATOM   2698  CG  PRO A 352      28.844  -8.797 -16.641  1.00 97.00           C  
ATOM   2699  CD  PRO A 352      27.750  -9.617 -16.000  1.00 97.00           C  
ATOM   2700  N   LYS A 353      25.766  -9.344 -19.250  1.00 97.50           N  
ATOM   2701  CA  LYS A 353      24.922  -9.625 -20.422  1.00 97.50           C  
ATOM   2702  C   LYS A 353      23.500  -9.094 -20.219  1.00 97.50           C  
ATOM   2703  CB  LYS A 353      24.891 -11.125 -20.703  1.00 97.50           C  
ATOM   2704  O   LYS A 353      22.906  -8.547 -21.141  1.00 97.50           O  
ATOM   2705  CG  LYS A 353      24.125 -11.500 -21.969  1.00 97.50           C  
ATOM   2706  CD  LYS A 353      24.172 -13.000 -22.219  1.00 97.50           C  
ATOM   2707  CE  LYS A 353      23.344 -13.383 -23.453  1.00 97.50           C  
ATOM   2708  NZ  LYS A 353      23.391 -14.852 -23.703  1.00 97.50           N  
ATOM   2709  N   TRP A 354      22.953  -9.297 -19.062  1.00 97.31           N  
ATOM   2710  CA  TRP A 354      21.625  -8.773 -18.734  1.00 97.31           C  
ATOM   2711  C   TRP A 354      21.578  -7.258 -18.922  1.00 97.31           C  
ATOM   2712  CB  TRP A 354      21.234  -9.125 -17.297  1.00 97.31           C  
ATOM   2713  O   TRP A 354      20.641  -6.727 -19.516  1.00 97.31           O  
ATOM   2714  CG  TRP A 354      21.172 -10.602 -17.031  1.00 97.31           C  
ATOM   2715  CD1 TRP A 354      21.094 -11.602 -17.969  1.00 97.31           C  
ATOM   2716  CD2 TRP A 354      21.172 -11.242 -15.758  1.00 97.31           C  
ATOM   2717  CE2 TRP A 354      21.094 -12.633 -15.984  1.00 97.31           C  
ATOM   2718  CE3 TRP A 354      21.234 -10.773 -14.438  1.00 97.31           C  
ATOM   2719  NE1 TRP A 354      21.047 -12.828 -17.344  1.00 97.31           N  
ATOM   2720  CH2 TRP A 354      21.141 -13.070 -13.656  1.00 97.31           C  
ATOM   2721  CZ2 TRP A 354      21.078 -13.562 -14.938  1.00 97.31           C  
ATOM   2722  CZ3 TRP A 354      21.219 -11.695 -13.398  1.00 97.31           C  
ATOM   2723  N   LYS A 355      22.609  -6.551 -18.422  1.00 96.44           N  
ATOM   2724  CA  LYS A 355      22.688  -5.098 -18.547  1.00 96.44           C  
ATOM   2725  C   LYS A 355      22.656  -4.660 -20.000  1.00 96.44           C  
ATOM   2726  CB  LYS A 355      23.938  -4.555 -17.859  1.00 96.44           C  
ATOM   2727  O   LYS A 355      21.938  -3.729 -20.375  1.00 96.44           O  
ATOM   2728  CG  LYS A 355      23.828  -4.500 -16.344  1.00 96.44           C  
ATOM   2729  CD  LYS A 355      25.031  -3.783 -15.719  1.00 96.44           C  
ATOM   2730  CE  LYS A 355      24.875  -3.646 -14.211  1.00 96.44           C  
ATOM   2731  NZ  LYS A 355      26.062  -2.967 -13.602  1.00 96.44           N  
ATOM   2732  N   GLU A 356      23.422  -5.359 -20.812  1.00 97.19           N  
ATOM   2733  CA  GLU A 356      23.469  -5.051 -22.234  1.00 97.19           C  
ATOM   2734  C   GLU A 356      22.109  -5.273 -22.906  1.00 97.19           C  
ATOM   2735  CB  GLU A 356      24.547  -5.895 -22.938  1.00 97.19           C  
ATOM   2736  O   GLU A 356      21.672  -4.457 -23.719  1.00 97.19           O  
ATOM   2737  CG  GLU A 356      25.969  -5.484 -22.594  1.00 97.19           C  
ATOM   2738  CD  GLU A 356      27.016  -6.418 -23.172  1.00 97.19           C  
ATOM   2739  OE1 GLU A 356      28.219  -6.238 -22.875  1.00 97.19           O  
ATOM   2740  OE2 GLU A 356      26.641  -7.336 -23.938  1.00 97.19           O  
ATOM   2741  N   THR A 357      21.516  -6.332 -22.516  1.00 97.62           N  
ATOM   2742  CA  THR A 357      20.219  -6.695 -23.062  1.00 97.62           C  
ATOM   2743  C   THR A 357      19.172  -5.645 -22.719  1.00 97.62           C  
ATOM   2744  CB  THR A 357      19.750  -8.078 -22.562  1.00 97.62           C  
ATOM   2745  O   THR A 357      18.422  -5.195 -23.594  1.00 97.62           O  
ATOM   2746  CG2 THR A 357      18.375  -8.430 -23.109  1.00 97.62           C  
ATOM   2747  OG1 THR A 357      20.703  -9.070 -22.984  1.00 97.62           O  
ATOM   2748  N   ILE A 358      19.188  -5.254 -21.469  1.00 97.50           N  
ATOM   2749  CA  ILE A 358      18.203  -4.289 -21.000  1.00 97.50           C  
ATOM   2750  C   ILE A 358      18.500  -2.914 -21.609  1.00 97.50           C  
ATOM   2751  CB  ILE A 358      18.188  -4.203 -19.469  1.00 97.50           C  
ATOM   2752  O   ILE A 358      17.578  -2.189 -22.000  1.00 97.50           O  
ATOM   2753  CG1 ILE A 358      17.688  -5.523 -18.859  1.00 97.50           C  
ATOM   2754  CG2 ILE A 358      17.328  -3.027 -19.000  1.00 97.50           C  
ATOM   2755  CD1 ILE A 358      16.266  -5.895 -19.281  1.00 97.50           C  
ATOM   2756  N   GLN A 359      19.750  -2.604 -21.672  1.00 97.06           N  
ATOM   2757  CA  GLN A 359      20.125  -1.353 -22.312  1.00 97.06           C  
ATOM   2758  C   GLN A 359      19.656  -1.306 -23.766  1.00 97.06           C  
ATOM   2759  CB  GLN A 359      21.641  -1.166 -22.266  1.00 97.06           C  
ATOM   2760  O   GLN A 359      19.109  -0.295 -24.219  1.00 97.06           O  
ATOM   2761  CG  GLN A 359      22.125   0.127 -22.906  1.00 97.06           C  
ATOM   2762  CD  GLN A 359      21.781   1.355 -22.078  1.00 97.06           C  
ATOM   2763  NE2 GLN A 359      21.406   2.436 -22.766  1.00 97.06           N  
ATOM   2764  OE1 GLN A 359      21.859   1.335 -20.844  1.00 97.06           O  
ATOM   2765  N   ALA A 360      19.797  -2.367 -24.453  1.00 96.69           N  
ATOM   2766  CA  ALA A 360      19.375  -2.449 -25.859  1.00 96.69           C  
ATOM   2767  C   ALA A 360      17.859  -2.400 -25.969  1.00 96.69           C  
ATOM   2768  CB  ALA A 360      19.922  -3.725 -26.500  1.00 96.69           C  
ATOM   2769  O   ALA A 360      17.328  -1.817 -26.922  1.00 96.69           O  
ATOM   2770  N   LEU A 361      17.250  -3.000 -25.016  1.00 97.19           N  
ATOM   2771  CA  LEU A 361      15.789  -3.074 -25.031  1.00 97.19           C  
ATOM   2772  C   LEU A 361      15.172  -1.684 -24.906  1.00 97.19           C  
ATOM   2773  CB  LEU A 361      15.289  -3.967 -23.891  1.00 97.19           C  
ATOM   2774  O   LEU A 361      14.234  -1.348 -25.641  1.00 97.19           O  
ATOM   2775  CG  LEU A 361      13.773  -4.160 -23.781  1.00 97.19           C  
ATOM   2776  CD1 LEU A 361      13.234  -4.777 -25.078  1.00 97.19           C  
ATOM   2777  CD2 LEU A 361      13.422  -5.031 -22.578  1.00 97.19           C  
ATOM   2778  N   TYR A 362      15.789  -0.777 -24.094  1.00 97.00           N  
ATOM   2779  CA  TYR A 362      15.109   0.475 -23.781  1.00 97.00           C  
ATOM   2780  C   TYR A 362      15.859   1.664 -24.375  1.00 97.00           C  
ATOM   2781  CB  TYR A 362      14.961   0.646 -22.266  1.00 97.00           C  
ATOM   2782  O   TYR A 362      15.273   2.729 -24.594  1.00 97.00           O  
ATOM   2783  CG  TYR A 362      14.047  -0.370 -21.625  1.00 97.00           C  
ATOM   2784  CD1 TYR A 362      12.664  -0.301 -21.812  1.00 97.00           C  
ATOM   2785  CD2 TYR A 362      14.555  -1.400 -20.859  1.00 97.00           C  
ATOM   2786  CE1 TYR A 362      11.820  -1.233 -21.219  1.00 97.00           C  
ATOM   2787  CE2 TYR A 362      13.719  -2.340 -20.266  1.00 97.00           C  
ATOM   2788  OH  TYR A 362      11.523  -3.174 -19.859  1.00 97.00           O  
ATOM   2789  CZ  TYR A 362      12.352  -2.248 -20.453  1.00 97.00           C  
ATOM   2790  N   TYR A 363      17.172   1.479 -24.578  1.00 96.81           N  
ATOM   2791  CA  TYR A 363      17.969   2.664 -24.875  1.00 96.81           C  
ATOM   2792  C   TYR A 363      18.906   2.418 -26.047  1.00 96.81           C  
ATOM   2793  CB  TYR A 363      18.766   3.084 -23.625  1.00 96.81           C  
ATOM   2794  O   TYR A 363      20.047   2.889 -26.031  1.00 96.81           O  
ATOM   2795  CG  TYR A 363      17.922   3.311 -22.406  1.00 96.81           C  
ATOM   2796  CD1 TYR A 363      16.906   4.258 -22.406  1.00 96.81           C  
ATOM   2797  CD2 TYR A 363      18.141   2.582 -21.234  1.00 96.81           C  
ATOM   2798  CE1 TYR A 363      16.109   4.473 -21.281  1.00 96.81           C  
ATOM   2799  CE2 TYR A 363      17.359   2.787 -20.109  1.00 96.81           C  
ATOM   2800  OH  TYR A 363      15.578   3.941 -19.016  1.00 96.81           O  
ATOM   2801  CZ  TYR A 363      16.359   3.734 -20.141  1.00 96.81           C  
ATOM   2802  N   LYS A 364      18.516   1.637 -27.031  1.00 92.69           N  
ATOM   2803  CA  LYS A 364      19.344   1.295 -28.188  1.00 92.69           C  
ATOM   2804  C   LYS A 364      19.875   2.549 -28.875  1.00 92.69           C  
ATOM   2805  CB  LYS A 364      18.562   0.431 -29.172  1.00 92.69           C  
ATOM   2806  O   LYS A 364      21.031   2.613 -29.266  1.00 92.69           O  
ATOM   2807  CG  LYS A 364      19.391  -0.052 -30.359  1.00 92.69           C  
ATOM   2808  CD  LYS A 364      18.578  -0.940 -31.297  1.00 92.69           C  
ATOM   2809  CE  LYS A 364      19.391  -1.402 -32.500  1.00 92.69           C  
ATOM   2810  NZ  LYS A 364      18.594  -2.273 -33.406  1.00 92.69           N  
ATOM   2811  N   ASN A 365      19.047   3.609 -28.906  1.00 91.75           N  
ATOM   2812  CA  ASN A 365      19.406   4.836 -29.609  1.00 91.75           C  
ATOM   2813  C   ASN A 365      19.578   6.004 -28.641  1.00 91.75           C  
ATOM   2814  CB  ASN A 365      18.359   5.184 -30.672  1.00 91.75           C  
ATOM   2815  O   ASN A 365      19.375   7.160 -29.016  1.00 91.75           O  
ATOM   2816  CG  ASN A 365      18.203   4.094 -31.719  1.00 91.75           C  
ATOM   2817  ND2 ASN A 365      16.969   3.795 -32.094  1.00 91.75           N  
ATOM   2818  OD1 ASN A 365      19.188   3.527 -32.188  1.00 91.75           O  
ATOM   2819  N   GLY A 366      19.922   5.715 -27.406  1.00 93.50           N  
ATOM   2820  CA  GLY A 366      20.047   6.730 -26.375  1.00 93.50           C  
ATOM   2821  C   GLY A 366      18.797   6.871 -25.516  1.00 93.50           C  
ATOM   2822  O   GLY A 366      17.766   6.262 -25.812  1.00 93.50           O  
ATOM   2823  N   VAL A 367      18.938   7.598 -24.422  1.00 91.94           N  
ATOM   2824  CA  VAL A 367      17.844   7.777 -23.484  1.00 91.94           C  
ATOM   2825  C   VAL A 367      16.812   8.734 -24.062  1.00 91.94           C  
ATOM   2826  CB  VAL A 367      18.344   8.305 -22.125  1.00 91.94           C  
ATOM   2827  O   VAL A 367      17.125   9.891 -24.375  1.00 91.94           O  
ATOM   2828  CG1 VAL A 367      17.172   8.578 -21.188  1.00 91.94           C  
ATOM   2829  CG2 VAL A 367      19.312   7.305 -21.484  1.00 91.94           C  
ATOM   2830  N   ASP A 368      15.586   8.180 -24.422  1.00 91.12           N  
ATOM   2831  CA  ASP A 368      14.438   8.984 -24.844  1.00 91.12           C  
ATOM   2832  C   ASP A 368      13.258   8.797 -23.891  1.00 91.12           C  
ATOM   2833  CB  ASP A 368      14.023   8.625 -26.266  1.00 91.12           C  
ATOM   2834  O   ASP A 368      13.352   8.039 -22.922  1.00 91.12           O  
ATOM   2835  CG  ASP A 368      13.531   7.191 -26.391  1.00 91.12           C  
ATOM   2836  OD1 ASP A 368      13.281   6.535 -25.359  1.00 91.12           O  
ATOM   2837  OD2 ASP A 368      13.398   6.715 -27.547  1.00 91.12           O  
ATOM   2838  N   LYS A 369      12.250   9.562 -24.000  1.00 89.00           N  
ATOM   2839  CA  LYS A 369      11.133   9.594 -23.062  1.00 89.00           C  
ATOM   2840  C   LYS A 369      10.398   8.258 -23.031  1.00 89.00           C  
ATOM   2841  CB  LYS A 369      10.156  10.719 -23.406  1.00 89.00           C  
ATOM   2842  O   LYS A 369      10.078   7.742 -21.953  1.00 89.00           O  
ATOM   2843  CG  LYS A 369      10.656  12.109 -23.047  1.00 89.00           C  
ATOM   2844  CD  LYS A 369       9.586  13.164 -23.281  1.00 89.00           C  
ATOM   2845  CE  LYS A 369      10.086  14.555 -22.922  1.00 89.00           C  
ATOM   2846  NZ  LYS A 369       9.047  15.602 -23.188  1.00 89.00           N  
ATOM   2847  N   LEU A 370      10.148   7.711 -24.172  1.00 90.31           N  
ATOM   2848  CA  LEU A 370       9.445   6.438 -24.234  1.00 90.31           C  
ATOM   2849  C   LEU A 370      10.227   5.344 -23.531  1.00 90.31           C  
ATOM   2850  CB  LEU A 370       9.195   6.035 -25.703  1.00 90.31           C  
ATOM   2851  O   LEU A 370       9.672   4.605 -22.703  1.00 90.31           O  
ATOM   2852  CG  LEU A 370       8.516   4.688 -25.922  1.00 90.31           C  
ATOM   2853  CD1 LEU A 370       7.125   4.684 -25.297  1.00 90.31           C  
ATOM   2854  CD2 LEU A 370       8.438   4.367 -27.406  1.00 90.31           C  
ATOM   2855  N   GLY A 371      11.523   5.219 -23.938  1.00 93.69           N  
ATOM   2856  CA  GLY A 371      12.375   4.238 -23.281  1.00 93.69           C  
ATOM   2857  C   GLY A 371      12.445   4.414 -21.781  1.00 93.69           C  
ATOM   2858  O   GLY A 371      12.391   3.438 -21.031  1.00 93.69           O  
ATOM   2859  N   LYS A 372      12.516   5.629 -21.328  1.00 93.31           N  
ATOM   2860  CA  LYS A 372      12.570   5.941 -19.906  1.00 93.31           C  
ATOM   2861  C   LYS A 372      11.305   5.477 -19.188  1.00 93.31           C  
ATOM   2862  CB  LYS A 372      12.773   7.441 -19.688  1.00 93.31           C  
ATOM   2863  O   LYS A 372      11.375   4.801 -18.156  1.00 93.31           O  
ATOM   2864  CG  LYS A 372      12.805   7.855 -18.219  1.00 93.31           C  
ATOM   2865  CD  LYS A 372      12.922   9.367 -18.078  1.00 93.31           C  
ATOM   2866  CE  LYS A 372      12.742   9.805 -16.625  1.00 93.31           C  
ATOM   2867  NZ  LYS A 372      12.820  11.289 -16.484  1.00 93.31           N  
ATOM   2868  N   HIS A 373      10.133   5.770 -19.641  1.00 93.75           N  
ATOM   2869  CA  HIS A 373       8.867   5.414 -19.016  1.00 93.75           C  
ATOM   2870  C   HIS A 373       8.664   3.900 -19.000  1.00 93.75           C  
ATOM   2871  CB  HIS A 373       7.703   6.086 -19.750  1.00 93.75           C  
ATOM   2872  O   HIS A 373       8.242   3.338 -17.984  1.00 93.75           O  
ATOM   2873  CG  HIS A 373       7.719   7.578 -19.656  1.00 93.75           C  
ATOM   2874  CD2 HIS A 373       8.242   8.406 -18.719  1.00 93.75           C  
ATOM   2875  ND1 HIS A 373       7.129   8.391 -20.594  1.00 93.75           N  
ATOM   2876  CE1 HIS A 373       7.297   9.656 -20.234  1.00 93.75           C  
ATOM   2877  NE2 HIS A 373       7.969   9.688 -19.109  1.00 93.75           N  
ATOM   2878  N   GLN A 374       8.984   3.285 -20.156  1.00 95.50           N  
ATOM   2879  CA  GLN A 374       8.852   1.833 -20.203  1.00 95.50           C  
ATOM   2880  C   GLN A 374       9.789   1.160 -19.219  1.00 95.50           C  
ATOM   2881  CB  GLN A 374       9.117   1.316 -21.625  1.00 95.50           C  
ATOM   2882  O   GLN A 374       9.391   0.245 -18.500  1.00 95.50           O  
ATOM   2883  CG  GLN A 374       8.023   1.670 -22.625  1.00 95.50           C  
ATOM   2884  CD  GLN A 374       8.359   1.222 -24.031  1.00 95.50           C  
ATOM   2885  NE2 GLN A 374       7.332   1.084 -24.875  1.00 95.50           N  
ATOM   2886  OE1 GLN A 374       9.523   1.000 -24.375  1.00 95.50           O  
ATOM   2887  N   HIS A 375      11.062   1.653 -19.219  1.00 96.69           N  
ATOM   2888  CA  HIS A 375      12.055   1.082 -18.297  1.00 96.69           C  
ATOM   2889  C   HIS A 375      11.656   1.308 -16.844  1.00 96.69           C  
ATOM   2890  CB  HIS A 375      13.438   1.680 -18.562  1.00 96.69           C  
ATOM   2891  O   HIS A 375      11.648   0.369 -16.047  1.00 96.69           O  
ATOM   2892  CG  HIS A 375      14.484   1.198 -17.625  1.00 96.69           C  
ATOM   2893  CD2 HIS A 375      14.609   0.029 -16.953  1.00 96.69           C  
ATOM   2894  ND1 HIS A 375      15.578   1.964 -17.266  1.00 96.69           N  
ATOM   2895  CE1 HIS A 375      16.328   1.283 -16.422  1.00 96.69           C  
ATOM   2896  NE2 HIS A 375      15.766   0.106 -16.203  1.00 96.69           N  
ATOM   2897  N   LEU A 376      11.297   2.479 -16.484  1.00 95.50           N  
ATOM   2898  CA  LEU A 376      10.867   2.762 -15.117  1.00 95.50           C  
ATOM   2899  C   LEU A 376       9.641   1.937 -14.750  1.00 95.50           C  
ATOM   2900  CB  LEU A 376      10.562   4.254 -14.945  1.00 95.50           C  
ATOM   2901  O   LEU A 376       9.578   1.355 -13.664  1.00 95.50           O  
ATOM   2902  CG  LEU A 376      11.766   5.195 -14.961  1.00 95.50           C  
ATOM   2903  CD1 LEU A 376      11.305   6.645 -14.836  1.00 95.50           C  
ATOM   2904  CD2 LEU A 376      12.734   4.840 -13.836  1.00 95.50           C  
ATOM   2905  N   GLY A 377       8.641   1.915 -15.602  1.00 97.00           N  
ATOM   2906  CA  GLY A 377       7.449   1.124 -15.359  1.00 97.00           C  
ATOM   2907  C   GLY A 377       7.742  -0.345 -15.125  1.00 97.00           C  
ATOM   2908  O   GLY A 377       7.207  -0.947 -14.188  1.00 97.00           O  
ATOM   2909  N   ASP A 378       8.641  -0.867 -15.938  1.00 97.88           N  
ATOM   2910  CA  ASP A 378       8.930  -2.295 -15.852  1.00 97.88           C  
ATOM   2911  C   ASP A 378       9.734  -2.621 -14.594  1.00 97.88           C  
ATOM   2912  CB  ASP A 378       9.695  -2.758 -17.094  1.00 97.88           C  
ATOM   2913  O   ASP A 378       9.406  -3.562 -13.875  1.00 97.88           O  
ATOM   2914  CG  ASP A 378       8.828  -2.781 -18.344  1.00 97.88           C  
ATOM   2915  OD1 ASP A 378       7.594  -2.633 -18.234  1.00 97.88           O  
ATOM   2916  OD2 ASP A 378       9.391  -2.951 -19.453  1.00 97.88           O  
ATOM   2917  N   THR A 379      10.695  -1.825 -14.297  1.00 95.81           N  
ATOM   2918  CA  THR A 379      11.617  -2.145 -13.211  1.00 95.81           C  
ATOM   2919  C   THR A 379      10.992  -1.815 -11.859  1.00 95.81           C  
ATOM   2920  CB  THR A 379      12.945  -1.383 -13.367  1.00 95.81           C  
ATOM   2921  O   THR A 379      11.242  -2.508 -10.867  1.00 95.81           O  
ATOM   2922  CG2 THR A 379      13.727  -1.877 -14.578  1.00 95.81           C  
ATOM   2923  OG1 THR A 379      12.672   0.016 -13.523  1.00 95.81           O  
ATOM   2924  N   LEU A 380      10.141  -0.856 -11.867  1.00 96.00           N  
ATOM   2925  CA  LEU A 380       9.609  -0.434 -10.578  1.00 96.00           C  
ATOM   2926  C   LEU A 380       8.320  -1.184 -10.250  1.00 96.00           C  
ATOM   2927  CB  LEU A 380       9.352   1.074 -10.570  1.00 96.00           C  
ATOM   2928  O   LEU A 380       7.996  -1.389  -9.078  1.00 96.00           O  
ATOM   2929  CG  LEU A 380      10.586   1.975 -10.641  1.00 96.00           C  
ATOM   2930  CD1 LEU A 380      10.172   3.441 -10.688  1.00 96.00           C  
ATOM   2931  CD2 LEU A 380      11.500   1.710  -9.453  1.00 96.00           C  
ATOM   2932  N   PHE A 381       7.570  -1.664 -11.336  1.00 98.06           N  
ATOM   2933  CA  PHE A 381       6.227  -2.143 -11.031  1.00 98.06           C  
ATOM   2934  C   PHE A 381       5.914  -3.412 -11.812  1.00 98.06           C  
ATOM   2935  CB  PHE A 381       5.188  -1.062 -11.336  1.00 98.06           C  
ATOM   2936  O   PHE A 381       5.699  -4.473 -11.219  1.00 98.06           O  
ATOM   2937  CG  PHE A 381       5.348   0.189 -10.516  1.00 98.06           C  
ATOM   2938  CD1 PHE A 381       4.844   0.258  -9.227  1.00 98.06           C  
ATOM   2939  CD2 PHE A 381       6.004   1.297 -11.039  1.00 98.06           C  
ATOM   2940  CE1 PHE A 381       4.988   1.415  -8.461  1.00 98.06           C  
ATOM   2941  CE2 PHE A 381       6.156   2.455 -10.281  1.00 98.06           C  
ATOM   2942  CZ  PHE A 381       5.645   2.514  -8.992  1.00 98.06           C  
ATOM   2943  N   ASN A 382       5.898  -3.340 -13.148  1.00 98.31           N  
ATOM   2944  CA  ASN A 382       5.328  -4.352 -14.031  1.00 98.31           C  
ATOM   2945  C   ASN A 382       5.953  -5.723 -13.789  1.00 98.31           C  
ATOM   2946  CB  ASN A 382       5.500  -3.943 -15.492  1.00 98.31           C  
ATOM   2947  O   ASN A 382       5.238  -6.703 -13.570  1.00 98.31           O  
ATOM   2948  CG  ASN A 382       4.770  -2.660 -15.836  1.00 98.31           C  
ATOM   2949  ND2 ASN A 382       5.160  -2.029 -16.938  1.00 98.31           N  
ATOM   2950  OD1 ASN A 382       3.861  -2.238 -15.109  1.00 98.31           O  
ATOM   2951  N   VAL A 383       7.324  -5.770 -13.750  1.00 97.88           N  
ATOM   2952  CA  VAL A 383       8.008  -7.051 -13.633  1.00 97.88           C  
ATOM   2953  C   VAL A 383       7.688  -7.695 -12.289  1.00 97.88           C  
ATOM   2954  CB  VAL A 383       9.539  -6.895 -13.797  1.00 97.88           C  
ATOM   2955  O   VAL A 383       7.293  -8.867 -12.234  1.00 97.88           O  
ATOM   2956  CG1 VAL A 383      10.258  -8.180 -13.406  1.00 97.88           C  
ATOM   2957  CG2 VAL A 383       9.883  -6.496 -15.227  1.00 97.88           C  
ATOM   2958  N   GLY A 384       7.801  -6.930 -11.219  1.00 97.44           N  
ATOM   2959  CA  GLY A 384       7.527  -7.449  -9.891  1.00 97.44           C  
ATOM   2960  C   GLY A 384       6.102  -7.945  -9.727  1.00 97.44           C  
ATOM   2961  O   GLY A 384       5.875  -9.031  -9.188  1.00 97.44           O  
ATOM   2962  N   VAL A 385       5.121  -7.211 -10.234  1.00 98.50           N  
ATOM   2963  CA  VAL A 385       3.707  -7.539 -10.078  1.00 98.50           C  
ATOM   2964  C   VAL A 385       3.367  -8.773 -10.914  1.00 98.50           C  
ATOM   2965  CB  VAL A 385       2.801  -6.355 -10.477  1.00 98.50           C  
ATOM   2966  O   VAL A 385       2.703  -9.695 -10.438  1.00 98.50           O  
ATOM   2967  CG1 VAL A 385       1.341  -6.797 -10.562  1.00 98.50           C  
ATOM   2968  CG2 VAL A 385       2.957  -5.207  -9.484  1.00 98.50           C  
ATOM   2969  N   ILE A 386       3.844  -8.828 -12.148  1.00 97.75           N  
ATOM   2970  CA  ILE A 386       3.521  -9.930 -13.047  1.00 97.75           C  
ATOM   2971  C   ILE A 386       4.184 -11.211 -12.539  1.00 97.75           C  
ATOM   2972  CB  ILE A 386       3.967  -9.633 -14.492  1.00 97.75           C  
ATOM   2973  O   ILE A 386       3.551 -12.273 -12.492  1.00 97.75           O  
ATOM   2974  CG1 ILE A 386       3.061  -8.562 -15.117  1.00 97.75           C  
ATOM   2975  CG2 ILE A 386       3.967 -10.906 -15.336  1.00 97.75           C  
ATOM   2976  CD1 ILE A 386       3.537  -8.062 -16.469  1.00 97.75           C  
ATOM   2977  N   VAL A 387       5.445 -11.125 -12.086  1.00 96.75           N  
ATOM   2978  CA  VAL A 387       6.152 -12.305 -11.594  1.00 96.75           C  
ATOM   2979  C   VAL A 387       5.477 -12.812 -10.320  1.00 96.75           C  
ATOM   2980  CB  VAL A 387       7.641 -12.000 -11.320  1.00 96.75           C  
ATOM   2981  O   VAL A 387       5.254 -14.016 -10.164  1.00 96.75           O  
ATOM   2982  CG1 VAL A 387       8.281 -13.125 -10.508  1.00 96.75           C  
ATOM   2983  CG2 VAL A 387       8.391 -11.789 -12.633  1.00 96.75           C  
ATOM   2984  N   SER A 388       5.172 -11.922  -9.414  1.00 97.25           N  
ATOM   2985  CA  SER A 388       4.512 -12.336  -8.180  1.00 97.25           C  
ATOM   2986  C   SER A 388       3.156 -12.977  -8.461  1.00 97.25           C  
ATOM   2987  CB  SER A 388       4.340 -11.148  -7.234  1.00 97.25           C  
ATOM   2988  O   SER A 388       2.770 -13.945  -7.801  1.00 97.25           O  
ATOM   2989  OG  SER A 388       3.324 -10.281  -7.703  1.00 97.25           O  
ATOM   2990  N   THR A 389       2.412 -12.445  -9.422  1.00 97.94           N  
ATOM   2991  CA  THR A 389       1.109 -12.992  -9.789  1.00 97.94           C  
ATOM   2992  C   THR A 389       1.252 -14.406 -10.344  1.00 97.94           C  
ATOM   2993  CB  THR A 389       0.399 -12.102 -10.820  1.00 97.94           C  
ATOM   2994  O   THR A 389       0.502 -15.305  -9.961  1.00 97.94           O  
ATOM   2995  CG2 THR A 389      -0.964 -12.672 -11.195  1.00 97.94           C  
ATOM   2996  OG1 THR A 389       0.220 -10.789 -10.273  1.00 97.94           O  
ATOM   2997  N   LYS A 390       2.205 -14.586 -11.227  1.00 96.44           N  
ATOM   2998  CA  LYS A 390       2.443 -15.906 -11.805  1.00 96.44           C  
ATOM   2999  C   LYS A 390       2.822 -16.922 -10.727  1.00 96.44           C  
ATOM   3000  CB  LYS A 390       3.541 -15.836 -12.867  1.00 96.44           C  
ATOM   3001  O   LYS A 390       2.350 -18.062 -10.734  1.00 96.44           O  
ATOM   3002  CG  LYS A 390       3.111 -15.156 -14.156  1.00 96.44           C  
ATOM   3003  CD  LYS A 390       4.242 -15.117 -15.172  1.00 96.44           C  
ATOM   3004  CE  LYS A 390       3.771 -14.586 -16.516  1.00 96.44           C  
ATOM   3005  NZ  LYS A 390       4.891 -14.492 -17.500  1.00 96.44           N  
ATOM   3006  N   MET A 391       3.602 -16.438  -9.797  1.00 96.31           N  
ATOM   3007  CA  MET A 391       4.023 -17.328  -8.727  1.00 96.31           C  
ATOM   3008  C   MET A 391       2.846 -17.703  -7.824  1.00 96.31           C  
ATOM   3009  CB  MET A 391       5.137 -16.688  -7.895  1.00 96.31           C  
ATOM   3010  O   MET A 391       2.703 -18.844  -7.414  1.00 96.31           O  
ATOM   3011  CG  MET A 391       6.461 -16.578  -8.633  1.00 96.31           C  
ATOM   3012  SD  MET A 391       7.785 -15.852  -7.594  1.00 96.31           S  
ATOM   3013  CE  MET A 391       8.125 -17.250  -6.484  1.00 96.31           C  
ATOM   3014  N   THR A 392       2.055 -16.719  -7.527  1.00 97.19           N  
ATOM   3015  CA  THR A 392       0.866 -16.953  -6.715  1.00 97.19           C  
ATOM   3016  C   THR A 392      -0.085 -17.922  -7.414  1.00 97.19           C  
ATOM   3017  CB  THR A 392       0.130 -15.641  -6.414  1.00 97.19           C  
ATOM   3018  O   THR A 392      -0.628 -18.828  -6.785  1.00 97.19           O  
ATOM   3019  CG2 THR A 392      -1.101 -15.883  -5.547  1.00 97.19           C  
ATOM   3020  OG1 THR A 392       1.019 -14.750  -5.723  1.00 97.19           O  
ATOM   3021  N   LEU A 393      -0.252 -17.750  -8.688  1.00 96.38           N  
ATOM   3022  CA  LEU A 393      -1.170 -18.531  -9.508  1.00 96.38           C  
ATOM   3023  C   LEU A 393      -0.841 -20.031  -9.422  1.00 96.38           C  
ATOM   3024  CB  LEU A 393      -1.113 -18.078 -10.969  1.00 96.38           C  
ATOM   3025  O   LEU A 393      -1.744 -20.859  -9.398  1.00 96.38           O  
ATOM   3026  CG  LEU A 393      -2.072 -18.766 -11.938  1.00 96.38           C  
ATOM   3027  CD1 LEU A 393      -3.516 -18.406 -11.602  1.00 96.38           C  
ATOM   3028  CD2 LEU A 393      -1.740 -18.391 -13.375  1.00 96.38           C  
ATOM   3029  N   LYS A 394       0.431 -20.375  -9.297  1.00 95.44           N  
ATOM   3030  CA  LYS A 394       0.878 -21.766  -9.328  1.00 95.44           C  
ATOM   3031  C   LYS A 394       0.339 -22.547  -8.133  1.00 95.44           C  
ATOM   3032  CB  LYS A 394       2.404 -21.844  -9.359  1.00 95.44           C  
ATOM   3033  O   LYS A 394       0.108 -23.750  -8.227  1.00 95.44           O  
ATOM   3034  CG  LYS A 394       3.021 -21.422 -10.688  1.00 95.44           C  
ATOM   3035  CD  LYS A 394       4.535 -21.594 -10.680  1.00 95.44           C  
ATOM   3036  CE  LYS A 394       5.156 -21.141 -12.000  1.00 95.44           C  
ATOM   3037  NZ  LYS A 394       6.641 -21.281 -11.977  1.00 95.44           N  
ATOM   3038  N   HIS A 395       0.061 -21.797  -7.070  1.00 96.56           N  
ATOM   3039  CA  HIS A 395      -0.278 -22.531  -5.855  1.00 96.56           C  
ATOM   3040  C   HIS A 395      -1.554 -22.000  -5.223  1.00 96.56           C  
ATOM   3041  CB  HIS A 395       0.875 -22.469  -4.855  1.00 96.56           C  
ATOM   3042  O   HIS A 395      -1.946 -22.422  -4.137  1.00 96.56           O  
ATOM   3043  CG  HIS A 395       2.119 -23.156  -5.324  1.00 96.56           C  
ATOM   3044  CD2 HIS A 395       3.283 -22.656  -5.801  1.00 96.56           C  
ATOM   3045  ND1 HIS A 395       2.252 -24.531  -5.340  1.00 96.56           N  
ATOM   3046  CE1 HIS A 395       3.449 -24.844  -5.805  1.00 96.56           C  
ATOM   3047  NE2 HIS A 395       4.094 -23.734  -6.094  1.00 96.56           N  
ATOM   3048  N   SER A 396      -2.266 -21.062  -5.957  1.00 96.81           N  
ATOM   3049  CA  SER A 396      -3.504 -20.516  -5.426  1.00 96.81           C  
ATOM   3050  C   SER A 396      -4.660 -21.484  -5.574  1.00 96.81           C  
ATOM   3051  CB  SER A 396      -3.844 -19.203  -6.129  1.00 96.81           C  
ATOM   3052  O   SER A 396      -4.789 -22.156  -6.605  1.00 96.81           O  
ATOM   3053  OG  SER A 396      -5.023 -18.625  -5.586  1.00 96.81           O  
ATOM   3054  N   LYS A 397      -5.500 -21.547  -4.523  1.00 97.19           N  
ATOM   3055  CA  LYS A 397      -6.691 -22.391  -4.555  1.00 97.19           C  
ATOM   3056  C   LYS A 397      -7.914 -21.594  -5.004  1.00 97.19           C  
ATOM   3057  CB  LYS A 397      -6.945 -23.016  -3.180  1.00 97.19           C  
ATOM   3058  O   LYS A 397      -8.992 -22.172  -5.199  1.00 97.19           O  
ATOM   3059  CG  LYS A 397      -5.840 -23.938  -2.705  1.00 97.19           C  
ATOM   3060  CD  LYS A 397      -6.148 -24.531  -1.331  1.00 97.19           C  
ATOM   3061  CE  LYS A 397      -5.031 -25.438  -0.846  1.00 97.19           C  
ATOM   3062  NZ  LYS A 397      -5.297 -25.953   0.532  1.00 97.19           N  
ATOM   3063  N   TYR A 398      -7.715 -20.312  -5.125  1.00 97.69           N  
ATOM   3064  CA  TYR A 398      -8.797 -19.422  -5.512  1.00 97.69           C  
ATOM   3065  C   TYR A 398      -8.461 -18.672  -6.801  1.00 97.69           C  
ATOM   3066  CB  TYR A 398      -9.094 -18.406  -4.395  1.00 97.69           C  
ATOM   3067  O   TYR A 398      -7.293 -18.578  -7.184  1.00 97.69           O  
ATOM   3068  CG  TYR A 398      -9.688 -19.031  -3.158  1.00 97.69           C  
ATOM   3069  CD1 TYR A 398     -11.070 -19.141  -3.006  1.00 97.69           C  
ATOM   3070  CD2 TYR A 398      -8.875 -19.516  -2.139  1.00 97.69           C  
ATOM   3071  CE1 TYR A 398     -11.625 -19.719  -1.867  1.00 97.69           C  
ATOM   3072  CE2 TYR A 398      -9.422 -20.094  -0.995  1.00 97.69           C  
ATOM   3073  OH  TYR A 398     -11.344 -20.750   0.261  1.00 97.69           O  
ATOM   3074  CZ  TYR A 398     -10.797 -20.188  -0.869  1.00 97.69           C  
ATOM   3075  N   PRO A 399      -9.516 -18.141  -7.430  1.00 97.62           N  
ATOM   3076  CA  PRO A 399      -9.289 -17.406  -8.672  1.00 97.62           C  
ATOM   3077  C   PRO A 399      -8.453 -16.141  -8.469  1.00 97.62           C  
ATOM   3078  CB  PRO A 399     -10.703 -17.062  -9.148  1.00 97.62           C  
ATOM   3079  O   PRO A 399      -8.578 -15.484  -7.434  1.00 97.62           O  
ATOM   3080  CG  PRO A 399     -11.586 -18.031  -8.445  1.00 97.62           C  
ATOM   3081  CD  PRO A 399     -10.945 -18.422  -7.145  1.00 97.62           C  
ATOM   3082  N   ILE A 400      -7.582 -15.914  -9.484  1.00 98.44           N  
ATOM   3083  CA  ILE A 400      -6.824 -14.672  -9.555  1.00 98.44           C  
ATOM   3084  C   ILE A 400      -7.230 -13.898 -10.812  1.00 98.44           C  
ATOM   3085  CB  ILE A 400      -5.305 -14.938  -9.555  1.00 98.44           C  
ATOM   3086  O   ILE A 400      -7.262 -14.453 -11.906  1.00 98.44           O  
ATOM   3087  CG1 ILE A 400      -4.898 -15.719  -8.305  1.00 98.44           C  
ATOM   3088  CG2 ILE A 400      -4.527 -13.617  -9.656  1.00 98.44           C  
ATOM   3089  CD1 ILE A 400      -3.422 -16.094  -8.258  1.00 98.44           C  
ATOM   3090  N   TYR A 401      -7.605 -12.625 -10.586  1.00 98.69           N  
ATOM   3091  CA  TYR A 401      -7.957 -11.711 -11.664  1.00 98.69           C  
ATOM   3092  C   TYR A 401      -6.871 -10.664 -11.867  1.00 98.69           C  
ATOM   3093  CB  TYR A 401      -9.297 -11.031 -11.383  1.00 98.69           C  
ATOM   3094  O   TYR A 401      -6.230 -10.227 -10.906  1.00 98.69           O  
ATOM   3095  CG  TYR A 401     -10.438 -12.000 -11.164  1.00 98.69           C  
ATOM   3096  CD1 TYR A 401     -11.258 -12.383 -12.227  1.00 98.69           C  
ATOM   3097  CD2 TYR A 401     -10.695 -12.531  -9.906  1.00 98.69           C  
ATOM   3098  CE1 TYR A 401     -12.312 -13.273 -12.031  1.00 98.69           C  
ATOM   3099  CE2 TYR A 401     -11.742 -13.422  -9.703  1.00 98.69           C  
ATOM   3100  OH  TYR A 401     -13.586 -14.664 -10.570  1.00 98.69           O  
ATOM   3101  CZ  TYR A 401     -12.547 -13.781 -10.766  1.00 98.69           C  
ATOM   3102  N   PHE A 402      -6.668 -10.305 -13.117  1.00 98.75           N  
ATOM   3103  CA  PHE A 402      -5.652  -9.297 -13.414  1.00 98.75           C  
ATOM   3104  C   PHE A 402      -6.203  -8.234 -14.359  1.00 98.75           C  
ATOM   3105  CB  PHE A 402      -4.410  -9.953 -14.023  1.00 98.75           C  
ATOM   3106  O   PHE A 402      -6.906  -8.555 -15.320  1.00 98.75           O  
ATOM   3107  CG  PHE A 402      -3.184  -9.078 -13.984  1.00 98.75           C  
ATOM   3108  CD1 PHE A 402      -2.896  -8.211 -15.023  1.00 98.75           C  
ATOM   3109  CD2 PHE A 402      -2.318  -9.133 -12.898  1.00 98.75           C  
ATOM   3110  CE1 PHE A 402      -1.761  -7.402 -14.992  1.00 98.75           C  
ATOM   3111  CE2 PHE A 402      -1.182  -8.328 -12.852  1.00 98.75           C  
ATOM   3112  CZ  PHE A 402      -0.905  -7.465 -13.898  1.00 98.75           C  
ATOM   3113  N   TYR A 403      -5.867  -6.930 -14.055  1.00 98.69           N  
ATOM   3114  CA  TYR A 403      -6.324  -5.867 -14.945  1.00 98.69           C  
ATOM   3115  C   TYR A 403      -5.160  -4.980 -15.375  1.00 98.69           C  
ATOM   3116  CB  TYR A 403      -7.398  -5.020 -14.266  1.00 98.69           C  
ATOM   3117  O   TYR A 403      -4.102  -4.984 -14.742  1.00 98.69           O  
ATOM   3118  CG  TYR A 403      -6.859  -4.105 -13.188  1.00 98.69           C  
ATOM   3119  CD1 TYR A 403      -6.871  -4.492 -11.852  1.00 98.69           C  
ATOM   3120  CD2 TYR A 403      -6.340  -2.857 -13.508  1.00 98.69           C  
ATOM   3121  CE1 TYR A 403      -6.379  -3.654 -10.852  1.00 98.69           C  
ATOM   3122  CE2 TYR A 403      -5.844  -2.012 -12.523  1.00 98.69           C  
ATOM   3123  OH  TYR A 403      -5.379  -1.585 -10.219  1.00 98.69           O  
ATOM   3124  CZ  TYR A 403      -5.867  -2.418 -11.195  1.00 98.69           C  
ATOM   3125  N   GLN A 404      -5.293  -4.395 -16.484  1.00 98.44           N  
ATOM   3126  CA  GLN A 404      -4.551  -3.207 -16.906  1.00 98.44           C  
ATOM   3127  C   GLN A 404      -5.469  -1.989 -16.984  1.00 98.44           C  
ATOM   3128  CB  GLN A 404      -3.867  -3.445 -18.250  1.00 98.44           C  
ATOM   3129  O   GLN A 404      -6.453  -2.000 -17.734  1.00 98.44           O  
ATOM   3130  CG  GLN A 404      -2.967  -2.301 -18.688  1.00 98.44           C  
ATOM   3131  CD  GLN A 404      -2.336  -2.545 -20.047  1.00 98.44           C  
ATOM   3132  NE2 GLN A 404      -1.024  -2.762 -20.062  1.00 98.44           N  
ATOM   3133  OE1 GLN A 404      -3.020  -2.539 -21.078  1.00 98.44           O  
ATOM   3134  N   PHE A 405      -5.105  -1.002 -16.234  1.00 98.38           N  
ATOM   3135  CA  PHE A 405      -5.926   0.201 -16.172  1.00 98.38           C  
ATOM   3136  C   PHE A 405      -5.512   1.198 -17.250  1.00 98.38           C  
ATOM   3137  CB  PHE A 405      -5.824   0.849 -14.789  1.00 98.38           C  
ATOM   3138  O   PHE A 405      -4.352   1.610 -17.312  1.00 98.38           O  
ATOM   3139  CG  PHE A 405      -6.934   1.821 -14.492  1.00 98.38           C  
ATOM   3140  CD1 PHE A 405      -6.758   3.184 -14.703  1.00 98.38           C  
ATOM   3141  CD2 PHE A 405      -8.156   1.372 -14.000  1.00 98.38           C  
ATOM   3142  CE1 PHE A 405      -7.785   4.086 -14.430  1.00 98.38           C  
ATOM   3143  CE2 PHE A 405      -9.180   2.268 -13.727  1.00 98.38           C  
ATOM   3144  CZ  PHE A 405      -8.992   3.625 -13.938  1.00 98.38           C  
ATOM   3145  N   ASP A 406      -6.477   1.728 -18.062  1.00 97.00           N  
ATOM   3146  CA  ASP A 406      -6.070   2.527 -19.219  1.00 97.00           C  
ATOM   3147  C   ASP A 406      -7.133   3.566 -19.578  1.00 97.00           C  
ATOM   3148  CB  ASP A 406      -5.793   1.629 -20.422  1.00 97.00           C  
ATOM   3149  O   ASP A 406      -7.312   3.902 -20.750  1.00 97.00           O  
ATOM   3150  CG  ASP A 406      -4.941   2.305 -21.484  1.00 97.00           C  
ATOM   3151  OD1 ASP A 406      -4.207   3.264 -21.156  1.00 97.00           O  
ATOM   3152  OD2 ASP A 406      -5.004   1.877 -22.656  1.00 97.00           O  
ATOM   3153  N   TYR A 407      -7.914   4.031 -18.672  1.00 95.06           N  
ATOM   3154  CA  TYR A 407      -8.883   5.082 -18.938  1.00 95.06           C  
ATOM   3155  C   TYR A 407      -8.188   6.379 -19.344  1.00 95.06           C  
ATOM   3156  CB  TYR A 407      -9.773   5.328 -17.719  1.00 95.06           C  
ATOM   3157  O   TYR A 407      -7.117   6.703 -18.828  1.00 95.06           O  
ATOM   3158  CG  TYR A 407     -10.977   4.422 -17.656  1.00 95.06           C  
ATOM   3159  CD1 TYR A 407     -12.148   4.730 -18.344  1.00 95.06           C  
ATOM   3160  CD2 TYR A 407     -10.953   3.254 -16.891  1.00 95.06           C  
ATOM   3161  CE1 TYR A 407     -13.258   3.900 -18.281  1.00 95.06           C  
ATOM   3162  CE2 TYR A 407     -12.062   2.416 -16.828  1.00 95.06           C  
ATOM   3163  OH  TYR A 407     -14.305   1.920 -17.469  1.00 95.06           O  
ATOM   3164  CZ  TYR A 407     -13.203   2.746 -17.531  1.00 95.06           C  
ATOM   3165  N   ASN A 408      -8.727   7.148 -20.234  1.00 91.31           N  
ATOM   3166  CA  ASN A 408      -8.266   8.461 -20.672  1.00 91.31           C  
ATOM   3167  C   ASN A 408      -9.391   9.492 -20.609  1.00 91.31           C  
ATOM   3168  CB  ASN A 408      -7.707   8.383 -22.094  1.00 91.31           C  
ATOM   3169  O   ASN A 408      -9.750  10.086 -21.625  1.00 91.31           O  
ATOM   3170  CG  ASN A 408      -6.895   9.602 -22.469  1.00 91.31           C  
ATOM   3171  ND2 ASN A 408      -6.859   9.914 -23.766  1.00 91.31           N  
ATOM   3172  OD1 ASN A 408      -6.301  10.258 -21.609  1.00 91.31           O  
ATOM   3173  N   THR A 409      -9.953   9.641 -19.438  1.00 90.19           N  
ATOM   3174  CA  THR A 409     -11.055  10.562 -19.219  1.00 90.19           C  
ATOM   3175  C   THR A 409     -10.570  12.008 -19.234  1.00 90.19           C  
ATOM   3176  CB  THR A 409     -11.758  10.281 -17.875  1.00 90.19           C  
ATOM   3177  O   THR A 409      -9.367  12.266 -19.281  1.00 90.19           O  
ATOM   3178  CG2 THR A 409     -12.273   8.852 -17.812  1.00 90.19           C  
ATOM   3179  OG1 THR A 409     -10.828  10.492 -16.797  1.00 90.19           O  
ATOM   3180  N   GLU A 410     -11.492  12.992 -19.250  1.00 87.88           N  
ATOM   3181  CA  GLU A 410     -11.172  14.414 -19.266  1.00 87.88           C  
ATOM   3182  C   GLU A 410     -10.281  14.781 -18.078  1.00 87.88           C  
ATOM   3183  CB  GLU A 410     -12.453  15.250 -19.234  1.00 87.88           C  
ATOM   3184  O   GLU A 410      -9.336  15.562 -18.219  1.00 87.88           O  
ATOM   3185  CG  GLU A 410     -13.227  15.234 -20.547  1.00 87.88           C  
ATOM   3186  CD  GLU A 410     -12.383  15.625 -21.750  1.00 87.88           C  
ATOM   3187  OE1 GLU A 410     -12.406  14.898 -22.766  1.00 87.88           O  
ATOM   3188  OE2 GLU A 410     -11.695  16.672 -21.672  1.00 87.88           O  
ATOM   3189  N   ASN A 411     -10.523  14.273 -16.906  1.00 86.06           N  
ATOM   3190  CA  ASN A 411      -9.703  14.531 -15.734  1.00 86.06           C  
ATOM   3191  C   ASN A 411      -8.273  14.031 -15.938  1.00 86.06           C  
ATOM   3192  CB  ASN A 411     -10.320  13.891 -14.492  1.00 86.06           C  
ATOM   3193  O   ASN A 411      -7.316  14.695 -15.531  1.00 86.06           O  
ATOM   3194  CG  ASN A 411     -11.391  14.758 -13.867  1.00 86.06           C  
ATOM   3195  ND2 ASN A 411     -12.180  14.172 -12.969  1.00 86.06           N  
ATOM   3196  OD1 ASN A 411     -11.508  15.945 -14.180  1.00 86.06           O  
ATOM   3197  N   VAL A 412      -8.227  12.875 -16.484  1.00 88.25           N  
ATOM   3198  CA  VAL A 412      -6.902  12.320 -16.750  1.00 88.25           C  
ATOM   3199  C   VAL A 412      -6.137  13.234 -17.703  1.00 88.25           C  
ATOM   3200  CB  VAL A 412      -6.996  10.898 -17.344  1.00 88.25           C  
ATOM   3201  O   VAL A 412      -4.965  13.547 -17.469  1.00 88.25           O  
ATOM   3202  CG1 VAL A 412      -5.621  10.406 -17.797  1.00 88.25           C  
ATOM   3203  CG2 VAL A 412      -7.602   9.938 -16.328  1.00 88.25           C  
ATOM   3204  N   LYS A 413      -6.781  13.688 -18.734  1.00 88.12           N  
ATOM   3205  CA  LYS A 413      -6.164  14.578 -19.719  1.00 88.12           C  
ATOM   3206  C   LYS A 413      -5.723  15.883 -19.062  1.00 88.12           C  
ATOM   3207  CB  LYS A 413      -7.137  14.867 -20.859  1.00 88.12           C  
ATOM   3208  O   LYS A 413      -4.625  16.375 -19.344  1.00 88.12           O  
ATOM   3209  CG  LYS A 413      -7.434  13.664 -21.750  1.00 88.12           C  
ATOM   3210  CD  LYS A 413      -8.500  13.984 -22.781  1.00 88.12           C  
ATOM   3211  CE  LYS A 413      -8.891  12.742 -23.578  1.00 88.12           C  
ATOM   3212  NZ  LYS A 413     -10.016  13.023 -24.516  1.00 88.12           N  
ATOM   3213  N   LYS A 414      -6.535  16.406 -18.188  1.00 85.88           N  
ATOM   3214  CA  LYS A 414      -6.219  17.641 -17.484  1.00 85.88           C  
ATOM   3215  C   LYS A 414      -5.000  17.469 -16.594  1.00 85.88           C  
ATOM   3216  CB  LYS A 414      -7.422  18.109 -16.672  1.00 85.88           C  
ATOM   3217  O   LYS A 414      -4.129  18.344 -16.547  1.00 85.88           O  
ATOM   3218  CG  LYS A 414      -8.531  18.734 -17.500  1.00 85.88           C  
ATOM   3219  CD  LYS A 414      -9.664  19.250 -16.609  1.00 85.88           C  
ATOM   3220  CE  LYS A 414     -10.797  19.844 -17.438  1.00 85.88           C  
ATOM   3221  NZ  LYS A 414     -11.953  20.250 -16.594  1.00 85.88           N  
ATOM   3222  N   PHE A 415      -5.066  16.359 -15.859  1.00 83.62           N  
ATOM   3223  CA  PHE A 415      -3.947  16.062 -14.969  1.00 83.62           C  
ATOM   3224  C   PHE A 415      -2.650  15.930 -15.758  1.00 83.62           C  
ATOM   3225  CB  PHE A 415      -4.211  14.789 -14.172  1.00 83.62           C  
ATOM   3226  O   PHE A 415      -1.611  16.453 -15.352  1.00 83.62           O  
ATOM   3227  CG  PHE A 415      -3.166  14.500 -13.125  1.00 83.62           C  
ATOM   3228  CD1 PHE A 415      -2.254  13.469 -13.297  1.00 83.62           C  
ATOM   3229  CD2 PHE A 415      -3.100  15.266 -11.961  1.00 83.62           C  
ATOM   3230  CE1 PHE A 415      -1.286  13.203 -12.336  1.00 83.62           C  
ATOM   3231  CE2 PHE A 415      -2.137  15.000 -10.992  1.00 83.62           C  
ATOM   3232  CZ  PHE A 415      -1.231  13.969 -11.180  1.00 83.62           C  
ATOM   3233  N   ARG A 416      -2.664  15.352 -16.797  1.00 86.62           N  
ATOM   3234  CA  ARG A 416      -1.480  15.195 -17.641  1.00 86.62           C  
ATOM   3235  C   ARG A 416      -0.980  16.547 -18.141  1.00 86.62           C  
ATOM   3236  CB  ARG A 416      -1.780  14.273 -18.828  1.00 86.62           C  
ATOM   3237  O   ARG A 416       0.227  16.797 -18.172  1.00 86.62           O  
ATOM   3238  CG  ARG A 416      -1.868  12.797 -18.453  1.00 86.62           C  
ATOM   3239  CD  ARG A 416      -2.285  11.945 -19.641  1.00 86.62           C  
ATOM   3240  NE  ARG A 416      -1.200  11.797 -20.609  1.00 86.62           N  
ATOM   3241  NH1 ARG A 416      -1.944   9.781 -21.453  1.00 86.62           N  
ATOM   3242  NH2 ARG A 416      -0.038  10.750 -22.281  1.00 86.62           N  
ATOM   3243  CZ  ARG A 416      -1.063  10.781 -21.453  1.00 86.62           C  
ATOM   3244  N   LYS A 417      -1.872  17.297 -18.562  1.00 86.81           N  
ATOM   3245  CA  LYS A 417      -1.514  18.641 -19.016  1.00 86.81           C  
ATOM   3246  C   LYS A 417      -0.845  19.438 -17.891  1.00 86.81           C  
ATOM   3247  CB  LYS A 417      -2.750  19.391 -19.516  1.00 86.81           C  
ATOM   3248  O   LYS A 417       0.148  20.125 -18.125  1.00 86.81           O  
ATOM   3249  CG  LYS A 417      -2.438  20.719 -20.203  1.00 86.81           C  
ATOM   3250  CD  LYS A 417      -3.691  21.344 -20.797  1.00 86.81           C  
ATOM   3251  CE  LYS A 417      -3.385  22.688 -21.453  1.00 86.81           C  
ATOM   3252  NZ  LYS A 417      -4.605  23.297 -22.062  1.00 86.81           N  
ATOM   3253  N   MET A 418      -1.404  19.266 -16.672  1.00 83.81           N  
ATOM   3254  CA  MET A 418      -0.832  19.922 -15.508  1.00 83.81           C  
ATOM   3255  C   MET A 418       0.608  19.469 -15.281  1.00 83.81           C  
ATOM   3256  CB  MET A 418      -1.672  19.625 -14.258  1.00 83.81           C  
ATOM   3257  O   MET A 418       1.460  20.281 -14.891  1.00 83.81           O  
ATOM   3258  CG  MET A 418      -1.146  20.297 -13.000  1.00 83.81           C  
ATOM   3259  SD  MET A 418      -2.018  19.734 -11.492  1.00 83.81           S  
ATOM   3260  CE  MET A 418      -1.446  18.016 -11.414  1.00 83.81           C  
ATOM   3261  N   LEU A 419       0.887  18.266 -15.594  1.00 82.31           N  
ATOM   3262  CA  LEU A 419       2.217  17.703 -15.375  1.00 82.31           C  
ATOM   3263  C   LEU A 419       3.104  17.922 -16.594  1.00 82.31           C  
ATOM   3264  CB  LEU A 419       2.119  16.219 -15.055  1.00 82.31           C  
ATOM   3265  O   LEU A 419       4.234  17.438 -16.641  1.00 82.31           O  
ATOM   3266  CG  LEU A 419       1.409  15.844 -13.750  1.00 82.31           C  
ATOM   3267  CD1 LEU A 419       1.346  14.328 -13.594  1.00 82.31           C  
ATOM   3268  CD2 LEU A 419       2.111  16.484 -12.562  1.00 82.31           C  
ATOM   3269  N   LYS A 420       2.568  18.578 -17.609  1.00 86.00           N  
ATOM   3270  CA  LYS A 420       3.291  18.906 -18.828  1.00 86.00           C  
ATOM   3271  C   LYS A 420       3.799  17.641 -19.516  1.00 86.00           C  
ATOM   3272  CB  LYS A 420       4.461  19.844 -18.531  1.00 86.00           C  
ATOM   3273  O   LYS A 420       4.945  17.578 -19.969  1.00 86.00           O  
ATOM   3274  CG  LYS A 420       4.047  21.172 -17.938  1.00 86.00           C  
ATOM   3275  CD  LYS A 420       5.246  22.094 -17.719  1.00 86.00           C  
ATOM   3276  CE  LYS A 420       4.836  23.422 -17.109  1.00 86.00           C  
ATOM   3277  NZ  LYS A 420       6.008  24.328 -16.922  1.00 86.00           N  
ATOM   3278  N   VAL A 421       3.000  16.609 -19.375  1.00 85.75           N  
ATOM   3279  CA  VAL A 421       3.297  15.367 -20.078  1.00 85.75           C  
ATOM   3280  C   VAL A 421       3.045  15.555 -21.578  1.00 85.75           C  
ATOM   3281  CB  VAL A 421       2.455  14.188 -19.547  1.00 85.75           C  
ATOM   3282  O   VAL A 421       2.002  16.078 -21.984  1.00 85.75           O  
ATOM   3283  CG1 VAL A 421       2.738  12.914 -20.328  1.00 85.75           C  
ATOM   3284  CG2 VAL A 421       2.736  13.969 -18.062  1.00 85.75           C  
ATOM   3285  N   ASP A 422       4.023  15.219 -22.469  1.00 83.31           N  
ATOM   3286  CA  ASP A 422       3.932  15.312 -23.922  1.00 83.31           C  
ATOM   3287  C   ASP A 422       2.721  14.539 -24.438  1.00 83.31           C  
ATOM   3288  CB  ASP A 422       5.211  14.781 -24.578  1.00 83.31           C  
ATOM   3289  O   ASP A 422       2.434  13.438 -23.984  1.00 83.31           O  
ATOM   3290  CG  ASP A 422       5.266  15.047 -26.062  1.00 83.31           C  
ATOM   3291  OD1 ASP A 422       4.551  14.367 -26.828  1.00 83.31           O  
ATOM   3292  OD2 ASP A 422       6.035  15.945 -26.484  1.00 83.31           O  
ATOM   3293  N   ASP A 423       2.045  15.062 -25.453  1.00 84.19           N  
ATOM   3294  CA  ASP A 423       0.817  14.484 -25.984  1.00 84.19           C  
ATOM   3295  C   ASP A 423       1.091  13.141 -26.656  1.00 84.19           C  
ATOM   3296  CB  ASP A 423       0.162  15.445 -26.984  1.00 84.19           C  
ATOM   3297  O   ASP A 423       0.177  12.336 -26.828  1.00 84.19           O  
ATOM   3298  CG  ASP A 423      -0.519  16.625 -26.312  1.00 84.19           C  
ATOM   3299  OD1 ASP A 423      -0.737  16.578 -25.078  1.00 84.19           O  
ATOM   3300  OD2 ASP A 423      -0.843  17.594 -27.016  1.00 84.19           O  
ATOM   3301  N   SER A 424       2.361  12.930 -27.078  1.00 83.56           N  
ATOM   3302  CA  SER A 424       2.725  11.688 -27.750  1.00 83.56           C  
ATOM   3303  C   SER A 424       2.797  10.531 -26.750  1.00 83.56           C  
ATOM   3304  CB  SER A 424       4.066  11.836 -28.469  1.00 83.56           C  
ATOM   3305  O   SER A 424       2.789   9.359 -27.156  1.00 83.56           O  
ATOM   3306  OG  SER A 424       5.117  12.023 -27.531  1.00 83.56           O  
ATOM   3307  N   ILE A 425       2.871  10.812 -25.500  1.00 83.88           N  
ATOM   3308  CA  ILE A 425       2.939   9.812 -24.438  1.00 83.88           C  
ATOM   3309  C   ILE A 425       1.529   9.438 -23.984  1.00 83.88           C  
ATOM   3310  CB  ILE A 425       3.775  10.305 -23.234  1.00 83.88           C  
ATOM   3311  O   ILE A 425       0.729  10.312 -23.641  1.00 83.88           O  
ATOM   3312  CG1 ILE A 425       5.203  10.641 -23.688  1.00 83.88           C  
ATOM   3313  CG2 ILE A 425       3.781   9.266 -22.109  1.00 83.88           C  
ATOM   3314  CD1 ILE A 425       6.066  11.250 -22.578  1.00 83.88           C  
ATOM   3315  N   THR A 426       1.173   8.148 -24.078  1.00 88.94           N  
ATOM   3316  CA  THR A 426      -0.180   7.691 -23.781  1.00 88.94           C  
ATOM   3317  C   THR A 426      -0.178   6.742 -22.594  1.00 88.94           C  
ATOM   3318  CB  THR A 426      -0.809   6.988 -25.000  1.00 88.94           C  
ATOM   3319  O   THR A 426       0.883   6.328 -22.125  1.00 88.94           O  
ATOM   3320  CG2 THR A 426      -0.847   7.914 -26.219  1.00 88.94           C  
ATOM   3321  OG1 THR A 426      -0.038   5.824 -25.328  1.00 88.94           O  
ATOM   3322  N   GLY A 427      -1.301   6.477 -22.078  1.00 92.06           N  
ATOM   3323  CA  GLY A 427      -1.473   5.504 -21.000  1.00 92.06           C  
ATOM   3324  C   GLY A 427      -1.743   6.145 -19.656  1.00 92.06           C  
ATOM   3325  O   GLY A 427      -1.715   7.371 -19.531  1.00 92.06           O  
ATOM   3326  N   MET A 428      -1.941   5.328 -18.734  1.00 93.19           N  
ATOM   3327  CA  MET A 428      -2.260   5.770 -17.375  1.00 93.19           C  
ATOM   3328  C   MET A 428      -1.050   5.621 -16.453  1.00 93.19           C  
ATOM   3329  CB  MET A 428      -3.441   4.977 -16.812  1.00 93.19           C  
ATOM   3330  O   MET A 428      -0.429   4.559 -16.406  1.00 93.19           O  
ATOM   3331  CG  MET A 428      -3.910   5.457 -15.445  1.00 93.19           C  
ATOM   3332  SD  MET A 428      -4.559   7.176 -15.492  1.00 93.19           S  
ATOM   3333  CE  MET A 428      -6.195   6.879 -16.219  1.00 93.19           C  
ATOM   3334  N   SER A 429      -0.822   6.773 -15.766  1.00 93.38           N  
ATOM   3335  CA  SER A 429       0.327   6.824 -14.867  1.00 93.38           C  
ATOM   3336  C   SER A 429       0.068   6.031 -13.586  1.00 93.38           C  
ATOM   3337  CB  SER A 429       0.667   8.273 -14.516  1.00 93.38           C  
ATOM   3338  O   SER A 429      -1.082   5.738 -13.258  1.00 93.38           O  
ATOM   3339  OG  SER A 429       1.799   8.336 -13.664  1.00 93.38           O  
ATOM   3340  N   HIS A 430       1.135   5.734 -12.930  1.00 94.62           N  
ATOM   3341  CA  HIS A 430       1.070   5.098 -11.617  1.00 94.62           C  
ATOM   3342  C   HIS A 430       0.126   5.852 -10.688  1.00 94.62           C  
ATOM   3343  CB  HIS A 430       2.465   5.016 -10.992  1.00 94.62           C  
ATOM   3344  O   HIS A 430       0.256   7.066 -10.508  1.00 94.62           O  
ATOM   3345  CG  HIS A 430       2.479   4.383  -9.641  1.00 94.62           C  
ATOM   3346  CD2 HIS A 430       2.627   4.926  -8.406  1.00 94.62           C  
ATOM   3347  ND1 HIS A 430       2.332   3.025  -9.445  1.00 94.62           N  
ATOM   3348  CE1 HIS A 430       2.387   2.760  -8.156  1.00 94.62           C  
ATOM   3349  NE2 HIS A 430       2.564   3.895  -7.500  1.00 94.62           N  
ATOM   3350  N   GLY A 431      -0.820   5.090 -10.117  1.00 90.69           N  
ATOM   3351  CA  GLY A 431      -1.752   5.672  -9.164  1.00 90.69           C  
ATOM   3352  C   GLY A 431      -3.006   6.223  -9.812  1.00 90.69           C  
ATOM   3353  O   GLY A 431      -3.920   6.680  -9.125  1.00 90.69           O  
ATOM   3354  N   GLY A 432      -3.006   6.145 -11.117  1.00 91.31           N  
ATOM   3355  CA  GLY A 432      -4.129   6.707 -11.844  1.00 91.31           C  
ATOM   3356  C   GLY A 432      -5.449   6.023 -11.531  1.00 91.31           C  
ATOM   3357  O   GLY A 432      -6.508   6.652 -11.578  1.00 91.31           O  
ATOM   3358  N   ASP A 433      -5.402   4.766 -11.281  1.00 93.75           N  
ATOM   3359  CA  ASP A 433      -6.637   4.031 -11.016  1.00 93.75           C  
ATOM   3360  C   ASP A 433      -7.234   4.426  -9.664  1.00 93.75           C  
ATOM   3361  CB  ASP A 433      -6.387   2.523 -11.062  1.00 93.75           C  
ATOM   3362  O   ASP A 433      -8.445   4.324  -9.461  1.00 93.75           O  
ATOM   3363  CG  ASP A 433      -5.172   2.100 -10.250  1.00 93.75           C  
ATOM   3364  OD1 ASP A 433      -4.531   2.965  -9.617  1.00 93.75           O  
ATOM   3365  OD2 ASP A 433      -4.852   0.892 -10.258  1.00 93.75           O  
ATOM   3366  N   GLN A 434      -6.430   4.992  -8.750  1.00 92.50           N  
ATOM   3367  CA  GLN A 434      -6.922   5.453  -7.453  1.00 92.50           C  
ATOM   3368  C   GLN A 434      -7.848   6.656  -7.613  1.00 92.50           C  
ATOM   3369  CB  GLN A 434      -5.754   5.812  -6.531  1.00 92.50           C  
ATOM   3370  O   GLN A 434      -8.805   6.812  -6.848  1.00 92.50           O  
ATOM   3371  CG  GLN A 434      -6.180   6.258  -5.141  1.00 92.50           C  
ATOM   3372  CD  GLN A 434      -5.004   6.484  -4.211  1.00 92.50           C  
ATOM   3373  NE2 GLN A 434      -5.062   7.559  -3.434  1.00 92.50           N  
ATOM   3374  OE1 GLN A 434      -4.051   5.695  -4.188  1.00 92.50           O  
ATOM   3375  N   ASP A 435      -7.633   7.355  -8.625  1.00 89.38           N  
ATOM   3376  CA  ASP A 435      -8.414   8.562  -8.859  1.00 89.38           C  
ATOM   3377  C   ASP A 435      -9.867   8.227  -9.180  1.00 89.38           C  
ATOM   3378  CB  ASP A 435      -7.805   9.391  -9.984  1.00 89.38           C  
ATOM   3379  O   ASP A 435     -10.742   9.094  -9.133  1.00 89.38           O  
ATOM   3380  CG  ASP A 435      -6.434   9.945  -9.641  1.00 89.38           C  
ATOM   3381  OD1 ASP A 435      -6.070   9.969  -8.445  1.00 89.38           O  
ATOM   3382  OD2 ASP A 435      -5.711  10.367 -10.570  1.00 89.38           O  
ATOM   3383  N   PHE A 436     -10.047   7.027  -9.477  1.00 94.00           N  
ATOM   3384  CA  PHE A 436     -11.391   6.570  -9.812  1.00 94.00           C  
ATOM   3385  C   PHE A 436     -12.055   5.922  -8.602  1.00 94.00           C  
ATOM   3386  CB  PHE A 436     -11.344   5.586 -10.984  1.00 94.00           C  
ATOM   3387  O   PHE A 436     -13.234   5.562  -8.664  1.00 94.00           O  
ATOM   3388  CG  PHE A 436     -11.016   6.223 -12.305  1.00 94.00           C  
ATOM   3389  CD1 PHE A 436     -12.008   6.480 -13.234  1.00 94.00           C  
ATOM   3390  CD2 PHE A 436      -9.703   6.566 -12.609  1.00 94.00           C  
ATOM   3391  CE1 PHE A 436     -11.703   7.074 -14.461  1.00 94.00           C  
ATOM   3392  CE2 PHE A 436      -9.391   7.156 -13.828  1.00 94.00           C  
ATOM   3393  CZ  PHE A 436     -10.391   7.410 -14.750  1.00 94.00           C  
ATOM   3394  N   LEU A 437     -11.273   5.758  -7.543  1.00 95.38           N  
ATOM   3395  CA  LEU A 437     -11.805   5.164  -6.320  1.00 95.38           C  
ATOM   3396  C   LEU A 437     -12.086   6.234  -5.273  1.00 95.38           C  
ATOM   3397  CB  LEU A 437     -10.820   4.129  -5.758  1.00 95.38           C  
ATOM   3398  O   LEU A 437     -13.016   6.094  -4.473  1.00 95.38           O  
ATOM   3399  CG  LEU A 437     -10.469   2.957  -6.676  1.00 95.38           C  
ATOM   3400  CD1 LEU A 437      -9.500   2.010  -5.977  1.00 95.38           C  
ATOM   3401  CD2 LEU A 437     -11.734   2.217  -7.102  1.00 95.38           C  
ATOM   3402  N   PHE A 438     -11.273   7.246  -5.336  1.00 93.75           N  
ATOM   3403  CA  PHE A 438     -11.398   8.375  -4.418  1.00 93.75           C  
ATOM   3404  C   PHE A 438     -11.250   9.695  -5.160  1.00 93.75           C  
ATOM   3405  CB  PHE A 438     -10.344   8.273  -3.309  1.00 93.75           C  
ATOM   3406  O   PHE A 438     -10.461   9.805  -6.102  1.00 93.75           O  
ATOM   3407  CG  PHE A 438     -10.422   7.004  -2.506  1.00 93.75           C  
ATOM   3408  CD1 PHE A 438     -11.406   6.840  -1.537  1.00 93.75           C  
ATOM   3409  CD2 PHE A 438      -9.516   5.977  -2.719  1.00 93.75           C  
ATOM   3410  CE1 PHE A 438     -11.484   5.664  -0.793  1.00 93.75           C  
ATOM   3411  CE2 PHE A 438      -9.586   4.801  -1.979  1.00 93.75           C  
ATOM   3412  CZ  PHE A 438     -10.570   4.645  -1.017  1.00 93.75           C  
ATOM   3413  N   PRO A 439     -12.055  10.656  -4.758  1.00 89.12           N  
ATOM   3414  CA  PRO A 439     -11.828  11.977  -5.344  1.00 89.12           C  
ATOM   3415  C   PRO A 439     -10.422  12.516  -5.066  1.00 89.12           C  
ATOM   3416  CB  PRO A 439     -12.883  12.852  -4.668  1.00 89.12           C  
ATOM   3417  O   PRO A 439      -9.875  12.289  -3.982  1.00 89.12           O  
ATOM   3418  CG  PRO A 439     -13.898  11.883  -4.145  1.00 89.12           C  
ATOM   3419  CD  PRO A 439     -13.203  10.594  -3.816  1.00 89.12           C  
ATOM   3420  N   LEU A 440      -9.758  13.125  -6.055  1.00 70.12           N  
ATOM   3421  CA  LEU A 440      -8.406  13.664  -5.961  1.00 70.12           C  
ATOM   3422  C   LEU A 440      -8.414  15.023  -5.258  1.00 70.12           C  
ATOM   3423  CB  LEU A 440      -7.785  13.805  -7.352  1.00 70.12           C  
ATOM   3424  O   LEU A 440      -8.172  16.047  -5.887  1.00 70.12           O  
ATOM   3425  CG  LEU A 440      -6.258  13.891  -7.406  1.00 70.12           C  
ATOM   3426  CD1 LEU A 440      -5.637  12.586  -6.914  1.00 70.12           C  
ATOM   3427  CD2 LEU A 440      -5.789  14.203  -8.820  1.00 70.12           C  
ATOM   3428  N   SER A 441      -8.734  15.102  -4.012  1.00 67.81           N  
ATOM   3429  CA  SER A 441      -8.906  16.359  -3.293  1.00 67.81           C  
ATOM   3430  C   SER A 441      -7.562  17.016  -2.998  1.00 67.81           C  
ATOM   3431  CB  SER A 441      -9.672  16.125  -1.988  1.00 67.81           C  
ATOM   3432  O   SER A 441      -7.484  18.234  -2.846  1.00 67.81           O  
ATOM   3433  OG  SER A 441      -9.023  15.156  -1.190  1.00 67.81           O  
ATOM   3434  N   VAL A 442      -6.492  16.234  -3.066  1.00 62.09           N  
ATOM   3435  CA  VAL A 442      -5.172  16.719  -2.662  1.00 62.09           C  
ATOM   3436  C   VAL A 442      -4.609  17.641  -3.736  1.00 62.09           C  
ATOM   3437  CB  VAL A 442      -4.199  15.539  -2.404  1.00 62.09           C  
ATOM   3438  O   VAL A 442      -3.791  18.516  -3.441  1.00 62.09           O  
ATOM   3439  CG1 VAL A 442      -3.863  14.820  -3.709  1.00 62.09           C  
ATOM   3440  CG2 VAL A 442      -2.930  16.047  -1.724  1.00 62.09           C  
ATOM   3441  N   PHE A 443      -5.176  17.641  -4.945  1.00 63.69           N  
ATOM   3442  CA  PHE A 443      -4.699  18.500  -6.016  1.00 63.69           C  
ATOM   3443  C   PHE A 443      -5.770  19.516  -6.410  1.00 63.69           C  
ATOM   3444  CB  PHE A 443      -4.281  17.672  -7.238  1.00 63.69           C  
ATOM   3445  O   PHE A 443      -5.691  20.125  -7.480  1.00 63.69           O  
ATOM   3446  CG  PHE A 443      -3.111  16.766  -6.980  1.00 63.69           C  
ATOM   3447  CD1 PHE A 443      -1.858  17.297  -6.688  1.00 63.69           C  
ATOM   3448  CD2 PHE A 443      -3.262  15.391  -7.039  1.00 63.69           C  
ATOM   3449  CE1 PHE A 443      -0.771  16.453  -6.449  1.00 63.69           C  
ATOM   3450  CE2 PHE A 443      -2.182  14.547  -6.805  1.00 63.69           C  
ATOM   3451  CZ  PHE A 443      -0.937  15.078  -6.512  1.00 63.69           C  
ATOM   3452  N   GLY A 444      -6.820  19.641  -5.465  1.00 57.22           N  
ATOM   3453  CA  GLY A 444      -7.730  20.766  -5.633  1.00 57.22           C  
ATOM   3454  C   GLY A 444      -8.922  20.453  -6.516  1.00 57.22           C  
ATOM   3455  O   GLY A 444      -9.727  21.328  -6.824  1.00 57.22           O  
ATOM   3456  N   SER A 445      -9.008  19.125  -7.035  1.00 58.72           N  
ATOM   3457  CA  SER A 445     -10.180  18.781  -7.816  1.00 58.72           C  
ATOM   3458  C   SER A 445     -11.102  17.828  -7.039  1.00 58.72           C  
ATOM   3459  CB  SER A 445      -9.773  18.125  -9.141  1.00 58.72           C  
ATOM   3460  O   SER A 445     -10.656  16.781  -6.559  1.00 58.72           O  
ATOM   3461  OG  SER A 445     -10.906  17.672  -9.852  1.00 58.72           O  
ATOM   3462  N   ASN A 446     -12.266  18.312  -6.637  1.00 63.06           N  
ATOM   3463  CA  ASN A 446     -13.180  17.531  -5.797  1.00 63.06           C  
ATOM   3464  C   ASN A 446     -14.359  17.000  -6.594  1.00 63.06           C  
ATOM   3465  CB  ASN A 446     -13.672  18.391  -4.621  1.00 63.06           C  
ATOM   3466  O   ASN A 446     -15.203  16.281  -6.055  1.00 63.06           O  
ATOM   3467  CG  ASN A 446     -12.586  18.672  -3.604  1.00 63.06           C  
ATOM   3468  ND2 ASN A 446     -12.742  19.750  -2.844  1.00 63.06           N  
ATOM   3469  OD1 ASN A 446     -11.609  17.922  -3.498  1.00 63.06           O  
ATOM   3470  N   SER A 447     -14.211  17.125  -8.070  1.00 69.56           N  
ATOM   3471  CA  SER A 447     -15.383  16.641  -8.781  1.00 69.56           C  
ATOM   3472  C   SER A 447     -15.016  16.109 -10.164  1.00 69.56           C  
ATOM   3473  CB  SER A 447     -16.438  17.750  -8.906  1.00 69.56           C  
ATOM   3474  O   SER A 447     -14.016  16.531 -10.742  1.00 69.56           O  
ATOM   3475  OG  SER A 447     -16.922  18.141  -7.633  1.00 69.56           O  
ATOM   3476  N   PRO A 448     -15.664  15.055 -10.516  1.00 81.44           N  
ATOM   3477  CA  PRO A 448     -15.484  14.625 -11.898  1.00 81.44           C  
ATOM   3478  C   PRO A 448     -15.641  15.766 -12.898  1.00 81.44           C  
ATOM   3479  CB  PRO A 448     -16.594  13.578 -12.094  1.00 81.44           C  
ATOM   3480  O   PRO A 448     -16.438  16.672 -12.680  1.00 81.44           O  
ATOM   3481  CG  PRO A 448     -17.016  13.227 -10.703  1.00 81.44           C  
ATOM   3482  CD  PRO A 448     -16.688  14.367  -9.797  1.00 81.44           C  
ATOM   3483  N   ALA A 449     -14.797  15.805 -13.930  1.00 80.12           N  
ATOM   3484  CA  ALA A 449     -14.727  16.891 -14.906  1.00 80.12           C  
ATOM   3485  C   ALA A 449     -15.898  16.828 -15.883  1.00 80.12           C  
ATOM   3486  CB  ALA A 449     -13.398  16.844 -15.664  1.00 80.12           C  
ATOM   3487  O   ALA A 449     -16.266  17.844 -16.484  1.00 80.12           O  
ATOM   3488  N   GLY A 450     -16.562  15.680 -16.016  1.00 86.00           N  
ATOM   3489  CA  GLY A 450     -17.656  15.523 -16.969  1.00 86.00           C  
ATOM   3490  C   GLY A 450     -18.312  14.148 -16.891  1.00 86.00           C  
ATOM   3491  O   GLY A 450     -17.953  13.328 -16.047  1.00 86.00           O  
ATOM   3492  N   PRO A 451     -19.344  13.875 -17.703  1.00 88.75           N  
ATOM   3493  CA  PRO A 451     -20.109  12.633 -17.688  1.00 88.75           C  
ATOM   3494  C   PRO A 451     -19.250  11.398 -17.953  1.00 88.75           C  
ATOM   3495  CB  PRO A 451     -21.125  12.836 -18.812  1.00 88.75           C  
ATOM   3496  O   PRO A 451     -19.516  10.328 -17.406  1.00 88.75           O  
ATOM   3497  CG  PRO A 451     -21.250  14.320 -18.969  1.00 88.75           C  
ATOM   3498  CD  PRO A 451     -19.922  14.938 -18.594  1.00 88.75           C  
ATOM   3499  N   ASP A 452     -18.219  11.516 -18.797  1.00 90.25           N  
ATOM   3500  CA  ASP A 452     -17.344  10.383 -19.062  1.00 90.25           C  
ATOM   3501  C   ASP A 452     -16.594   9.953 -17.797  1.00 90.25           C  
ATOM   3502  CB  ASP A 452     -16.344  10.727 -20.172  1.00 90.25           C  
ATOM   3503  O   ASP A 452     -16.422   8.758 -17.547  1.00 90.25           O  
ATOM   3504  CG  ASP A 452     -17.016  10.883 -21.531  1.00 90.25           C  
ATOM   3505  OD1 ASP A 452     -18.188  10.516 -21.688  1.00 90.25           O  
ATOM   3506  OD2 ASP A 452     -16.328  11.375 -22.453  1.00 90.25           O  
ATOM   3507  N   ASP A 453     -16.203  10.938 -17.000  1.00 91.12           N  
ATOM   3508  CA  ASP A 453     -15.547  10.641 -15.719  1.00 91.12           C  
ATOM   3509  C   ASP A 453     -16.500   9.914 -14.773  1.00 91.12           C  
ATOM   3510  CB  ASP A 453     -15.039  11.930 -15.070  1.00 91.12           C  
ATOM   3511  O   ASP A 453     -16.125   8.906 -14.164  1.00 91.12           O  
ATOM   3512  CG  ASP A 453     -13.844  12.531 -15.797  1.00 91.12           C  
ATOM   3513  OD1 ASP A 453     -12.805  11.844 -15.922  1.00 91.12           O  
ATOM   3514  OD2 ASP A 453     -13.945  13.688 -16.250  1.00 91.12           O  
ATOM   3515  N   VAL A 454     -17.672  10.430 -14.711  1.00 93.50           N  
ATOM   3516  CA  VAL A 454     -18.656   9.859 -13.812  1.00 93.50           C  
ATOM   3517  C   VAL A 454     -18.938   8.406 -14.203  1.00 93.50           C  
ATOM   3518  CB  VAL A 454     -19.969  10.672 -13.828  1.00 93.50           C  
ATOM   3519  O   VAL A 454     -18.953   7.520 -13.344  1.00 93.50           O  
ATOM   3520  CG1 VAL A 454     -21.062   9.953 -13.039  1.00 93.50           C  
ATOM   3521  CG2 VAL A 454     -19.734  12.070 -13.266  1.00 93.50           C  
ATOM   3522  N   ASP A 455     -19.109   8.180 -15.469  1.00 94.62           N  
ATOM   3523  CA  ASP A 455     -19.375   6.828 -15.953  1.00 94.62           C  
ATOM   3524  C   ASP A 455     -18.219   5.887 -15.617  1.00 94.62           C  
ATOM   3525  CB  ASP A 455     -19.625   6.840 -17.469  1.00 94.62           C  
ATOM   3526  O   ASP A 455     -18.438   4.770 -15.156  1.00 94.62           O  
ATOM   3527  CG  ASP A 455     -20.984   7.414 -17.828  1.00 94.62           C  
ATOM   3528  OD1 ASP A 455     -21.844   7.559 -16.938  1.00 94.62           O  
ATOM   3529  OD2 ASP A 455     -21.188   7.715 -19.031  1.00 94.62           O  
ATOM   3530  N   ALA A 456     -17.031   6.324 -15.852  1.00 95.56           N  
ATOM   3531  CA  ALA A 456     -15.852   5.516 -15.562  1.00 95.56           C  
ATOM   3532  C   ALA A 456     -15.742   5.219 -14.070  1.00 95.56           C  
ATOM   3533  CB  ALA A 456     -14.594   6.215 -16.062  1.00 95.56           C  
ATOM   3534  O   ALA A 456     -15.461   4.086 -13.680  1.00 95.56           O  
ATOM   3535  N   ILE A 457     -16.000   6.223 -13.266  1.00 96.06           N  
ATOM   3536  CA  ILE A 457     -15.930   6.074 -11.820  1.00 96.06           C  
ATOM   3537  C   ILE A 457     -16.953   5.035 -11.359  1.00 96.06           C  
ATOM   3538  CB  ILE A 457     -16.172   7.422 -11.102  1.00 96.06           C  
ATOM   3539  O   ILE A 457     -16.625   4.129 -10.594  1.00 96.06           O  
ATOM   3540  CG1 ILE A 457     -14.961   8.344 -11.266  1.00 96.06           C  
ATOM   3541  CG2 ILE A 457     -16.500   7.191  -9.617  1.00 96.06           C  
ATOM   3542  CD1 ILE A 457     -15.242   9.805 -10.953  1.00 96.06           C  
ATOM   3543  N   LYS A 458     -18.109   5.145 -11.812  1.00 96.88           N  
ATOM   3544  CA  LYS A 458     -19.156   4.215 -11.414  1.00 96.88           C  
ATOM   3545  C   LYS A 458     -18.828   2.791 -11.859  1.00 96.88           C  
ATOM   3546  CB  LYS A 458     -20.500   4.645 -12.000  1.00 96.88           C  
ATOM   3547  O   LYS A 458     -19.109   1.831 -11.141  1.00 96.88           O  
ATOM   3548  CG  LYS A 458     -21.125   5.859 -11.320  1.00 96.88           C  
ATOM   3549  CD  LYS A 458     -22.516   6.145 -11.836  1.00 96.88           C  
ATOM   3550  CE  LYS A 458     -23.203   7.230 -11.023  1.00 96.88           C  
ATOM   3551  NZ  LYS A 458     -24.594   7.508 -11.516  1.00 96.88           N  
ATOM   3552  N   THR A 459     -18.297   2.709 -13.039  1.00 97.69           N  
ATOM   3553  CA  THR A 459     -17.906   1.396 -13.547  1.00 97.69           C  
ATOM   3554  C   THR A 459     -16.828   0.771 -12.656  1.00 97.69           C  
ATOM   3555  CB  THR A 459     -17.391   1.483 -14.992  1.00 97.69           C  
ATOM   3556  O   THR A 459     -16.969  -0.373 -12.219  1.00 97.69           O  
ATOM   3557  CG2 THR A 459     -16.906   0.124 -15.492  1.00 97.69           C  
ATOM   3558  OG1 THR A 459     -18.453   1.939 -15.844  1.00 97.69           O  
ATOM   3559  N   VAL A 460     -15.836   1.495 -12.375  1.00 98.00           N  
ATOM   3560  CA  VAL A 460     -14.719   0.994 -11.578  1.00 98.00           C  
ATOM   3561  C   VAL A 460     -15.195   0.663 -10.164  1.00 98.00           C  
ATOM   3562  CB  VAL A 460     -13.562   2.014 -11.523  1.00 98.00           C  
ATOM   3563  O   VAL A 460     -14.906  -0.414  -9.641  1.00 98.00           O  
ATOM   3564  CG1 VAL A 460     -12.492   1.562 -10.531  1.00 98.00           C  
ATOM   3565  CG2 VAL A 460     -12.961   2.209 -12.914  1.00 98.00           C  
ATOM   3566  N   ILE A 461     -15.992   1.548  -9.539  1.00 98.44           N  
ATOM   3567  CA  ILE A 461     -16.531   1.323  -8.203  1.00 98.44           C  
ATOM   3568  C   ILE A 461     -17.406   0.066  -8.203  1.00 98.44           C  
ATOM   3569  CB  ILE A 461     -17.359   2.539  -7.711  1.00 98.44           C  
ATOM   3570  O   ILE A 461     -17.312  -0.755  -7.285  1.00 98.44           O  
ATOM   3571  CG1 ILE A 461     -16.422   3.711  -7.379  1.00 98.44           C  
ATOM   3572  CG2 ILE A 461     -18.203   2.160  -6.500  1.00 98.44           C  
ATOM   3573  CD1 ILE A 461     -15.469   3.438  -6.223  1.00 98.44           C  
ATOM   3574  N   GLY A 462     -18.156  -0.075  -9.188  1.00 98.50           N  
ATOM   3575  CA  GLY A 462     -18.969  -1.266  -9.312  1.00 98.50           C  
ATOM   3576  C   GLY A 462     -18.172  -2.549  -9.359  1.00 98.50           C  
ATOM   3577  O   GLY A 462     -18.516  -3.533  -8.703  1.00 98.50           O  
ATOM   3578  N   ILE A 463     -17.094  -2.562 -10.117  1.00 98.62           N  
ATOM   3579  CA  ILE A 463     -16.234  -3.730 -10.266  1.00 98.62           C  
ATOM   3580  C   ILE A 463     -15.602  -4.074  -8.922  1.00 98.62           C  
ATOM   3581  CB  ILE A 463     -15.148  -3.494 -11.328  1.00 98.62           C  
ATOM   3582  O   ILE A 463     -15.609  -5.234  -8.500  1.00 98.62           O  
ATOM   3583  CG1 ILE A 463     -15.766  -3.502 -12.734  1.00 98.62           C  
ATOM   3584  CG2 ILE A 463     -14.039  -4.543 -11.211  1.00 98.62           C  
ATOM   3585  CD1 ILE A 463     -14.805  -3.055 -13.836  1.00 98.62           C  
ATOM   3586  N   TRP A 464     -15.086  -3.121  -8.242  1.00 98.81           N  
ATOM   3587  CA  TRP A 464     -14.438  -3.352  -6.957  1.00 98.81           C  
ATOM   3588  C   TRP A 464     -15.430  -3.879  -5.926  1.00 98.81           C  
ATOM   3589  CB  TRP A 464     -13.789  -2.062  -6.441  1.00 98.81           C  
ATOM   3590  O   TRP A 464     -15.141  -4.832  -5.199  1.00 98.81           O  
ATOM   3591  CG  TRP A 464     -12.320  -1.966  -6.727  1.00 98.81           C  
ATOM   3592  CD1 TRP A 464     -11.297  -2.012  -5.816  1.00 98.81           C  
ATOM   3593  CD2 TRP A 464     -11.703  -1.803  -8.008  1.00 98.81           C  
ATOM   3594  CE2 TRP A 464     -10.305  -1.757  -7.805  1.00 98.81           C  
ATOM   3595  CE3 TRP A 464     -12.203  -1.690  -9.312  1.00 98.81           C  
ATOM   3596  NE1 TRP A 464     -10.086  -1.886  -6.457  1.00 98.81           N  
ATOM   3597  CH2 TRP A 464      -9.914  -1.496 -10.125  1.00 98.81           C  
ATOM   3598  CZ2 TRP A 464      -9.406  -1.604  -8.859  1.00 98.81           C  
ATOM   3599  CZ3 TRP A 464     -11.297  -1.538 -10.359  1.00 98.81           C  
ATOM   3600  N   THR A 465     -16.609  -3.256  -5.906  1.00 98.75           N  
ATOM   3601  CA  THR A 465     -17.594  -3.637  -4.891  1.00 98.75           C  
ATOM   3602  C   THR A 465     -18.250  -4.965  -5.250  1.00 98.75           C  
ATOM   3603  CB  THR A 465     -18.672  -2.551  -4.715  1.00 98.75           C  
ATOM   3604  O   THR A 465     -18.641  -5.730  -4.363  1.00 98.75           O  
ATOM   3605  CG2 THR A 465     -18.062  -1.257  -4.184  1.00 98.75           C  
ATOM   3606  OG1 THR A 465     -19.281  -2.291  -5.980  1.00 98.75           O  
ATOM   3607  N   ASP A 466     -18.375  -5.301  -6.543  1.00 98.69           N  
ATOM   3608  CA  ASP A 466     -18.859  -6.621  -6.934  1.00 98.69           C  
ATOM   3609  C   ASP A 466     -17.906  -7.719  -6.473  1.00 98.69           C  
ATOM   3610  CB  ASP A 466     -19.047  -6.691  -8.453  1.00 98.69           C  
ATOM   3611  O   ASP A 466     -18.344  -8.766  -5.988  1.00 98.69           O  
ATOM   3612  CG  ASP A 466     -20.312  -5.996  -8.922  1.00 98.69           C  
ATOM   3613  OD1 ASP A 466     -21.141  -5.602  -8.078  1.00 98.69           O  
ATOM   3614  OD2 ASP A 466     -20.484  -5.848 -10.156  1.00 98.69           O  
ATOM   3615  N   PHE A 467     -16.656  -7.449  -6.645  1.00 98.88           N  
ATOM   3616  CA  PHE A 467     -15.664  -8.398  -6.168  1.00 98.88           C  
ATOM   3617  C   PHE A 467     -15.758  -8.562  -4.656  1.00 98.88           C  
ATOM   3618  CB  PHE A 467     -14.258  -7.957  -6.566  1.00 98.88           C  
ATOM   3619  O   PHE A 467     -15.719  -9.688  -4.145  1.00 98.88           O  
ATOM   3620  CG  PHE A 467     -13.172  -8.898  -6.117  1.00 98.88           C  
ATOM   3621  CD1 PHE A 467     -12.305  -8.539  -5.090  1.00 98.88           C  
ATOM   3622  CD2 PHE A 467     -13.016 -10.141  -6.723  1.00 98.88           C  
ATOM   3623  CE1 PHE A 467     -11.297  -9.414  -4.672  1.00 98.88           C  
ATOM   3624  CE2 PHE A 467     -12.016 -11.008  -6.309  1.00 98.88           C  
ATOM   3625  CZ  PHE A 467     -11.156 -10.648  -5.285  1.00 98.88           C  
ATOM   3626  N   ALA A 468     -15.875  -7.465  -3.984  1.00 98.81           N  
ATOM   3627  CA  ALA A 468     -15.992  -7.520  -2.529  1.00 98.81           C  
ATOM   3628  C   ALA A 468     -17.219  -8.320  -2.107  1.00 98.81           C  
ATOM   3629  CB  ALA A 468     -16.062  -6.109  -1.948  1.00 98.81           C  
ATOM   3630  O   ALA A 468     -17.172  -9.078  -1.138  1.00 98.81           O  
ATOM   3631  N   ARG A 469     -18.266  -8.266  -2.879  1.00 98.56           N  
ATOM   3632  CA  ARG A 469     -19.531  -8.906  -2.547  1.00 98.56           C  
ATOM   3633  C   ARG A 469     -19.484 -10.398  -2.848  1.00 98.56           C  
ATOM   3634  CB  ARG A 469     -20.672  -8.250  -3.314  1.00 98.56           C  
ATOM   3635  O   ARG A 469     -19.906 -11.219  -2.025  1.00 98.56           O  
ATOM   3636  CG  ARG A 469     -22.062  -8.734  -2.898  1.00 98.56           C  
ATOM   3637  CD  ARG A 469     -23.156  -8.016  -3.654  1.00 98.56           C  
ATOM   3638  NE  ARG A 469     -22.906  -6.582  -3.736  1.00 98.56           N  
ATOM   3639  NH1 ARG A 469     -24.641  -5.992  -2.312  1.00 98.56           N  
ATOM   3640  NH2 ARG A 469     -23.297  -4.371  -3.242  1.00 98.56           N  
ATOM   3641  CZ  ARG A 469     -23.609  -5.652  -3.098  1.00 98.56           C  
ATOM   3642  N   THR A 470     -18.828 -10.680  -4.023  1.00 97.88           N  
ATOM   3643  CA  THR A 470     -19.109 -12.023  -4.531  1.00 97.88           C  
ATOM   3644  C   THR A 470     -17.812 -12.773  -4.805  1.00 97.88           C  
ATOM   3645  CB  THR A 470     -19.953 -11.969  -5.812  1.00 97.88           C  
ATOM   3646  O   THR A 470     -17.828 -14.000  -4.973  1.00 97.88           O  
ATOM   3647  CG2 THR A 470     -21.219 -11.148  -5.605  1.00 97.88           C  
ATOM   3648  OG1 THR A 470     -19.188 -11.375  -6.867  1.00 97.88           O  
ATOM   3649  N   GLY A 471     -16.688 -12.039  -4.898  1.00 98.25           N  
ATOM   3650  CA  GLY A 471     -15.453 -12.664  -5.328  1.00 98.25           C  
ATOM   3651  C   GLY A 471     -15.281 -12.680  -6.836  1.00 98.25           C  
ATOM   3652  O   GLY A 471     -14.266 -13.141  -7.352  1.00 98.25           O  
ATOM   3653  N   VAL A 472     -16.266 -12.188  -7.578  1.00 98.25           N  
ATOM   3654  CA  VAL A 472     -16.250 -12.047  -9.031  1.00 98.25           C  
ATOM   3655  C   VAL A 472     -16.422 -10.578  -9.406  1.00 98.25           C  
ATOM   3656  CB  VAL A 472     -17.344 -12.906  -9.695  1.00 98.25           C  
ATOM   3657  O   VAL A 472     -17.484  -9.992  -9.148  1.00 98.25           O  
ATOM   3658  CG1 VAL A 472     -17.312 -12.750 -11.211  1.00 98.25           C  
ATOM   3659  CG2 VAL A 472     -17.188 -14.375  -9.305  1.00 98.25           C  
ATOM   3660  N   PRO A 473     -15.375  -9.984 -10.141  1.00 97.81           N  
ATOM   3661  CA  PRO A 473     -15.359  -8.531 -10.320  1.00 97.81           C  
ATOM   3662  C   PRO A 473     -16.344  -8.055 -11.383  1.00 97.81           C  
ATOM   3663  CB  PRO A 473     -13.922  -8.242 -10.750  1.00 97.81           C  
ATOM   3664  O   PRO A 473     -16.906  -6.961 -11.266  1.00 97.81           O  
ATOM   3665  CG  PRO A 473     -13.414  -9.547 -11.273  1.00 97.81           C  
ATOM   3666  CD  PRO A 473     -14.094 -10.656 -10.531  1.00 97.81           C  
ATOM   3667  N   HIS A 474     -16.578  -8.852 -12.375  1.00 97.56           N  
ATOM   3668  CA  HIS A 474     -17.375  -8.500 -13.547  1.00 97.56           C  
ATOM   3669  C   HIS A 474     -17.688  -9.734 -14.391  1.00 97.56           C  
ATOM   3670  CB  HIS A 474     -16.641  -7.457 -14.398  1.00 97.56           C  
ATOM   3671  O   HIS A 474     -16.859 -10.633 -14.523  1.00 97.56           O  
ATOM   3672  CG  HIS A 474     -17.500  -6.855 -15.469  1.00 97.56           C  
ATOM   3673  CD2 HIS A 474     -18.109  -5.648 -15.547  1.00 97.56           C  
ATOM   3674  ND1 HIS A 474     -17.812  -7.523 -16.625  1.00 97.56           N  
ATOM   3675  CE1 HIS A 474     -18.578  -6.750 -17.375  1.00 97.56           C  
ATOM   3676  NE2 HIS A 474     -18.781  -5.605 -16.750  1.00 97.56           N  
ATOM   3677  N   PRO A 475     -18.906  -9.820 -14.977  1.00 95.69           N  
ATOM   3678  CA  PRO A 475     -19.328 -11.008 -15.727  1.00 95.69           C  
ATOM   3679  C   PRO A 475     -18.406 -11.312 -16.906  1.00 95.69           C  
ATOM   3680  CB  PRO A 475     -20.734 -10.648 -16.203  1.00 95.69           C  
ATOM   3681  O   PRO A 475     -18.234 -12.477 -17.281  1.00 95.69           O  
ATOM   3682  CG  PRO A 475     -21.219  -9.617 -15.242  1.00 95.69           C  
ATOM   3683  CD  PRO A 475     -20.031  -8.836 -14.750  1.00 95.69           C  
ATOM   3684  N   LYS A 476     -17.812 -10.250 -17.500  1.00 96.25           N  
ATOM   3685  CA  LYS A 476     -16.953 -10.453 -18.672  1.00 96.25           C  
ATOM   3686  C   LYS A 476     -15.516 -10.727 -18.250  1.00 96.25           C  
ATOM   3687  CB  LYS A 476     -17.016  -9.242 -19.594  1.00 96.25           C  
ATOM   3688  O   LYS A 476     -14.664 -11.023 -19.094  1.00 96.25           O  
ATOM   3689  CG  LYS A 476     -18.359  -9.039 -20.266  1.00 96.25           C  
ATOM   3690  CD  LYS A 476     -18.344  -7.840 -21.203  1.00 96.25           C  
ATOM   3691  CE  LYS A 476     -19.703  -7.629 -21.875  1.00 96.25           C  
ATOM   3692  NZ  LYS A 476     -19.703  -6.430 -22.766  1.00 96.25           N  
ATOM   3693  N   TRP A 477     -15.211 -10.461 -17.000  1.00 97.88           N  
ATOM   3694  CA  TRP A 477     -13.844 -10.578 -16.484  1.00 97.88           C  
ATOM   3695  C   TRP A 477     -13.578 -11.992 -15.969  1.00 97.88           C  
ATOM   3696  CB  TRP A 477     -13.602  -9.555 -15.375  1.00 97.88           C  
ATOM   3697  O   TRP A 477     -13.984 -12.336 -14.859  1.00 97.88           O  
ATOM   3698  CG  TRP A 477     -12.164  -9.422 -14.984  1.00 97.88           C  
ATOM   3699  CD1 TRP A 477     -11.133 -10.266 -15.305  1.00 97.88           C  
ATOM   3700  CD2 TRP A 477     -11.586  -8.375 -14.188  1.00 97.88           C  
ATOM   3701  CE2 TRP A 477     -10.211  -8.648 -14.070  1.00 97.88           C  
ATOM   3702  CE3 TRP A 477     -12.109  -7.230 -13.570  1.00 97.88           C  
ATOM   3703  NE1 TRP A 477      -9.961  -9.805 -14.758  1.00 97.88           N  
ATOM   3704  CH2 TRP A 477      -9.875  -6.707 -12.758  1.00 97.88           C  
ATOM   3705  CZ2 TRP A 477      -9.344  -7.820 -13.352  1.00 97.88           C  
ATOM   3706  CZ3 TRP A 477     -11.242  -6.406 -12.859  1.00 97.88           C  
ATOM   3707  N   ARG A 478     -12.852 -12.750 -16.781  1.00 96.94           N  
ATOM   3708  CA  ARG A 478     -12.492 -14.125 -16.422  1.00 96.94           C  
ATOM   3709  C   ARG A 478     -11.141 -14.164 -15.711  1.00 96.94           C  
ATOM   3710  CB  ARG A 478     -12.461 -15.008 -17.672  1.00 96.94           C  
ATOM   3711  O   ARG A 478     -10.281 -13.320 -15.961  1.00 96.94           O  
ATOM   3712  CG  ARG A 478     -13.758 -15.000 -18.469  1.00 96.94           C  
ATOM   3713  CD  ARG A 478     -14.898 -15.664 -17.703  1.00 96.94           C  
ATOM   3714  NE  ARG A 478     -16.094 -15.797 -18.531  1.00 96.94           N  
ATOM   3715  NH1 ARG A 478     -17.391 -14.383 -17.234  1.00 96.94           N  
ATOM   3716  NH2 ARG A 478     -18.281 -15.367 -19.094  1.00 96.94           N  
ATOM   3717  CZ  ARG A 478     -17.250 -15.180 -18.281  1.00 96.94           C  
ATOM   3718  N   PRO A 479     -10.961 -15.172 -14.727  1.00 97.50           N  
ATOM   3719  CA  PRO A 479      -9.672 -15.281 -14.039  1.00 97.50           C  
ATOM   3720  C   PRO A 479      -8.523 -15.633 -14.984  1.00 97.50           C  
ATOM   3721  CB  PRO A 479      -9.906 -16.406 -13.031  1.00 97.50           C  
ATOM   3722  O   PRO A 479      -8.766 -16.078 -16.109  1.00 97.50           O  
ATOM   3723  CG  PRO A 479     -11.039 -17.203 -13.609  1.00 97.50           C  
ATOM   3724  CD  PRO A 479     -11.875 -16.297 -14.461  1.00 97.50           C  
ATOM   3725  N   ILE A 480      -7.383 -15.445 -14.547  1.00 96.62           N  
ATOM   3726  CA  ILE A 480      -6.195 -15.820 -15.305  1.00 96.62           C  
ATOM   3727  C   ILE A 480      -6.242 -17.312 -15.633  1.00 96.62           C  
ATOM   3728  CB  ILE A 480      -4.902 -15.477 -14.539  1.00 96.62           C  
ATOM   3729  O   ILE A 480      -6.559 -18.125 -14.773  1.00 96.62           O  
ATOM   3730  CG1 ILE A 480      -4.844 -13.977 -14.227  1.00 96.62           C  
ATOM   3731  CG2 ILE A 480      -3.668 -15.922 -15.328  1.00 96.62           C  
ATOM   3732  CD1 ILE A 480      -3.730 -13.594 -13.258  1.00 96.62           C  
ATOM   3733  N   THR A 481      -5.973 -17.672 -16.859  1.00 85.69           N  
ATOM   3734  CA  THR A 481      -6.141 -19.016 -17.406  1.00 85.69           C  
ATOM   3735  C   THR A 481      -4.898 -19.875 -17.125  1.00 85.69           C  
ATOM   3736  CB  THR A 481      -6.422 -18.984 -18.906  1.00 85.69           C  
ATOM   3737  O   THR A 481      -4.992 -21.094 -16.984  1.00 85.69           O  
ATOM   3738  CG2 THR A 481      -7.781 -18.359 -19.203  1.00 85.69           C  
ATOM   3739  OG1 THR A 481      -5.402 -18.203 -19.562  1.00 85.69           O  
ATOM   3740  N   GLY A 482      -3.756 -19.250 -16.938  1.00 86.81           N  
ATOM   3741  CA  GLY A 482      -2.490 -19.922 -16.672  1.00 86.81           C  
ATOM   3742  C   GLY A 482      -1.293 -19.000 -16.797  1.00 86.81           C  
ATOM   3743  O   GLY A 482      -1.411 -17.891 -17.312  1.00 86.81           O  
ATOM   3744  N   PRO A 483      -0.117 -19.453 -16.266  1.00 80.88           N  
ATOM   3745  CA  PRO A 483       1.077 -18.594 -16.266  1.00 80.88           C  
ATOM   3746  C   PRO A 483       1.592 -18.312 -17.672  1.00 80.88           C  
ATOM   3747  CB  PRO A 483       2.094 -19.422 -15.461  1.00 80.88           C  
ATOM   3748  O   PRO A 483       2.193 -17.266 -17.906  1.00 80.88           O  
ATOM   3749  CG  PRO A 483       1.582 -20.828 -15.516  1.00 80.88           C  
ATOM   3750  CD  PRO A 483       0.092 -20.781 -15.695  1.00 80.88           C  
ATOM   3751  N   GLN A 484       1.292 -19.156 -18.703  1.00 81.12           N  
ATOM   3752  CA  GLN A 484       1.773 -19.016 -20.078  1.00 81.12           C  
ATOM   3753  C   GLN A 484       0.790 -18.203 -20.922  1.00 81.12           C  
ATOM   3754  CB  GLN A 484       2.014 -20.375 -20.703  1.00 81.12           C  
ATOM   3755  O   GLN A 484       1.191 -17.516 -21.859  1.00 81.12           O  
ATOM   3756  CG  GLN A 484       3.152 -21.156 -20.062  1.00 81.12           C  
ATOM   3757  CD  GLN A 484       2.799 -21.703 -18.688  1.00 81.12           C  
ATOM   3758  NE2 GLN A 484       3.809 -22.125 -17.938  1.00 81.12           N  
ATOM   3759  OE1 GLN A 484       1.625 -21.719 -18.312  1.00 81.12           O  
ATOM   3760  N   GLN A 485      -0.507 -18.375 -20.625  1.00 84.12           N  
ATOM   3761  CA  GLN A 485      -1.574 -17.578 -21.234  1.00 84.12           C  
ATOM   3762  C   GLN A 485      -2.197 -16.641 -20.203  1.00 84.12           C  
ATOM   3763  CB  GLN A 485      -2.648 -18.484 -21.828  1.00 84.12           C  
ATOM   3764  O   GLN A 485      -3.271 -16.922 -19.672  1.00 84.12           O  
ATOM   3765  CG  GLN A 485      -3.506 -17.797 -22.891  1.00 84.12           C  
ATOM   3766  CD  GLN A 485      -4.484 -18.750 -23.547  1.00 84.12           C  
ATOM   3767  NE2 GLN A 485      -5.098 -18.297 -24.641  1.00 84.12           N  
ATOM   3768  OE1 GLN A 485      -4.691 -19.875 -23.094  1.00 84.12           O  
ATOM   3769  N   PHE A 486      -1.395 -15.633 -19.875  1.00 93.00           N  
ATOM   3770  CA  PHE A 486      -1.696 -14.664 -18.828  1.00 93.00           C  
ATOM   3771  C   PHE A 486      -2.770 -13.688 -19.297  1.00 93.00           C  
ATOM   3772  CB  PHE A 486      -0.432 -13.906 -18.422  1.00 93.00           C  
ATOM   3773  O   PHE A 486      -2.477 -12.734 -20.016  1.00 93.00           O  
ATOM   3774  CG  PHE A 486      -0.556 -13.188 -17.109  1.00 93.00           C  
ATOM   3775  CD1 PHE A 486      -1.186 -11.953 -17.016  1.00 93.00           C  
ATOM   3776  CD2 PHE A 486      -0.042 -13.758 -15.945  1.00 93.00           C  
ATOM   3777  CE1 PHE A 486      -1.302 -11.289 -15.805  1.00 93.00           C  
ATOM   3778  CE2 PHE A 486      -0.154 -13.094 -14.719  1.00 93.00           C  
ATOM   3779  CZ  PHE A 486      -0.783 -11.867 -14.656  1.00 93.00           C  
ATOM   3780  N   SER A 487      -4.086 -13.992 -18.938  1.00 96.44           N  
ATOM   3781  CA  SER A 487      -5.180 -13.125 -19.375  1.00 96.44           C  
ATOM   3782  C   SER A 487      -5.352 -11.945 -18.422  1.00 96.44           C  
ATOM   3783  CB  SER A 487      -6.488 -13.914 -19.453  1.00 96.44           C  
ATOM   3784  O   SER A 487      -5.059 -12.055 -17.234  1.00 96.44           O  
ATOM   3785  OG  SER A 487      -6.773 -14.547 -18.219  1.00 96.44           O  
ATOM   3786  N   TYR A 488      -5.664 -10.781 -19.000  1.00 97.62           N  
ATOM   3787  CA  TYR A 488      -5.980  -9.617 -18.172  1.00 97.62           C  
ATOM   3788  C   TYR A 488      -7.156  -8.844 -18.750  1.00 97.62           C  
ATOM   3789  CB  TYR A 488      -4.762  -8.703 -18.047  1.00 97.62           C  
ATOM   3790  O   TYR A 488      -7.465  -8.953 -19.938  1.00 97.62           O  
ATOM   3791  CG  TYR A 488      -4.395  -7.996 -19.328  1.00 97.62           C  
ATOM   3792  CD1 TYR A 488      -3.617  -8.625 -20.297  1.00 97.62           C  
ATOM   3793  CD2 TYR A 488      -4.824  -6.695 -19.562  1.00 97.62           C  
ATOM   3794  CE1 TYR A 488      -3.275  -7.977 -21.469  1.00 97.62           C  
ATOM   3795  CE2 TYR A 488      -4.488  -6.039 -20.750  1.00 97.62           C  
ATOM   3796  OH  TYR A 488      -3.383  -6.039 -22.859  1.00 97.62           O  
ATOM   3797  CZ  TYR A 488      -3.717  -6.688 -21.688  1.00 97.62           C  
ATOM   3798  N   PHE A 489      -7.832  -8.172 -17.812  1.00 98.31           N  
ATOM   3799  CA  PHE A 489      -8.992  -7.352 -18.141  1.00 98.31           C  
ATOM   3800  C   PHE A 489      -8.586  -5.891 -18.312  1.00 98.31           C  
ATOM   3801  CB  PHE A 489     -10.062  -7.477 -17.062  1.00 98.31           C  
ATOM   3802  O   PHE A 489      -8.070  -5.273 -17.375  1.00 98.31           O  
ATOM   3803  CG  PHE A 489     -11.445  -7.082 -17.531  1.00 98.31           C  
ATOM   3804  CD1 PHE A 489     -12.039  -5.914 -17.062  1.00 98.31           C  
ATOM   3805  CD2 PHE A 489     -12.141  -7.879 -18.422  1.00 98.31           C  
ATOM   3806  CE1 PHE A 489     -13.312  -5.547 -17.500  1.00 98.31           C  
ATOM   3807  CE2 PHE A 489     -13.414  -7.520 -18.859  1.00 98.31           C  
ATOM   3808  CZ  PHE A 489     -14.000  -6.352 -18.391  1.00 98.31           C  
ATOM   3809  N   LYS A 490      -8.695  -5.414 -19.516  1.00 98.19           N  
ATOM   3810  CA  LYS A 490      -8.367  -4.012 -19.766  1.00 98.19           C  
ATOM   3811  C   LYS A 490      -9.516  -3.098 -19.328  1.00 98.19           C  
ATOM   3812  CB  LYS A 490      -8.039  -3.783 -21.234  1.00 98.19           C  
ATOM   3813  O   LYS A 490     -10.617  -3.182 -19.875  1.00 98.19           O  
ATOM   3814  CG  LYS A 490      -7.434  -2.420 -21.531  1.00 98.19           C  
ATOM   3815  CD  LYS A 490      -6.918  -2.334 -22.969  1.00 98.19           C  
ATOM   3816  CE  LYS A 490      -6.238  -0.999 -23.234  1.00 98.19           C  
ATOM   3817  NZ  LYS A 490      -5.652  -0.946 -24.609  1.00 98.19           N  
ATOM   3818  N   LEU A 491      -9.227  -2.297 -18.328  1.00 98.06           N  
ATOM   3819  CA  LEU A 491     -10.172  -1.282 -17.875  1.00 98.06           C  
ATOM   3820  C   LEU A 491      -9.945   0.037 -18.609  1.00 98.06           C  
ATOM   3821  CB  LEU A 491     -10.055  -1.068 -16.375  1.00 98.06           C  
ATOM   3822  O   LEU A 491      -9.031   0.790 -18.266  1.00 98.06           O  
ATOM   3823  CG  LEU A 491     -10.266  -2.305 -15.492  1.00 98.06           C  
ATOM   3824  CD1 LEU A 491     -10.055  -1.954 -14.023  1.00 98.06           C  
ATOM   3825  CD2 LEU A 491     -11.656  -2.889 -15.711  1.00 98.06           C  
ATOM   3826  N   ALA A 492     -10.766   0.298 -19.547  1.00 96.25           N  
ATOM   3827  CA  ALA A 492     -10.734   1.449 -20.453  1.00 96.25           C  
ATOM   3828  C   ALA A 492     -12.141   1.814 -20.922  1.00 96.25           C  
ATOM   3829  CB  ALA A 492      -9.836   1.166 -21.656  1.00 96.25           C  
ATOM   3830  O   ALA A 492     -13.133   1.431 -20.297  1.00 96.25           O  
ATOM   3831  N   GLU A 493     -12.258   2.656 -21.891  1.00 93.25           N  
ATOM   3832  CA  GLU A 493     -13.570   3.002 -22.406  1.00 93.25           C  
ATOM   3833  C   GLU A 493     -14.344   1.756 -22.844  1.00 93.25           C  
ATOM   3834  CB  GLU A 493     -13.445   3.975 -23.578  1.00 93.25           C  
ATOM   3835  O   GLU A 493     -15.555   1.663 -22.641  1.00 93.25           O  
ATOM   3836  CG  GLU A 493     -13.016   5.375 -23.172  1.00 93.25           C  
ATOM   3837  CD  GLU A 493     -12.883   6.328 -24.359  1.00 93.25           C  
ATOM   3838  OE1 GLU A 493     -12.438   7.480 -24.156  1.00 93.25           O  
ATOM   3839  OE2 GLU A 493     -13.219   5.918 -25.484  1.00 93.25           O  
ATOM   3840  N   LYS A 494     -13.594   0.847 -23.391  1.00 94.88           N  
ATOM   3841  CA  LYS A 494     -14.133  -0.475 -23.688  1.00 94.88           C  
ATOM   3842  C   LYS A 494     -13.516  -1.539 -22.797  1.00 94.88           C  
ATOM   3843  CB  LYS A 494     -13.906  -0.832 -25.156  1.00 94.88           C  
ATOM   3844  O   LYS A 494     -12.289  -1.679 -22.750  1.00 94.88           O  
ATOM   3845  CG  LYS A 494     -14.641  -2.084 -25.625  1.00 94.88           C  
ATOM   3846  CD  LYS A 494     -14.430  -2.348 -27.109  1.00 94.88           C  
ATOM   3847  CE  LYS A 494     -15.102  -3.639 -27.547  1.00 94.88           C  
ATOM   3848  NZ  LYS A 494     -14.898  -3.904 -29.000  1.00 94.88           N  
ATOM   3849  N   LEU A 495     -14.406  -2.328 -22.109  1.00 97.62           N  
ATOM   3850  CA  LEU A 495     -13.945  -3.396 -21.234  1.00 97.62           C  
ATOM   3851  C   LEU A 495     -13.758  -4.695 -22.000  1.00 97.62           C  
ATOM   3852  CB  LEU A 495     -14.938  -3.613 -20.094  1.00 97.62           C  
ATOM   3853  O   LEU A 495     -14.719  -5.242 -22.562  1.00 97.62           O  
ATOM   3854  CG  LEU A 495     -15.312  -2.377 -19.266  1.00 97.62           C  
ATOM   3855  CD1 LEU A 495     -16.391  -2.723 -18.234  1.00 97.62           C  
ATOM   3856  CD2 LEU A 495     -14.078  -1.804 -18.578  1.00 97.62           C  
ATOM   3857  N   GLU A 496     -12.539  -5.195 -21.938  1.00 97.50           N  
ATOM   3858  CA  GLU A 496     -12.273  -6.371 -22.766  1.00 97.50           C  
ATOM   3859  C   GLU A 496     -11.117  -7.191 -22.188  1.00 97.50           C  
ATOM   3860  CB  GLU A 496     -11.961  -5.957 -24.203  1.00 97.50           C  
ATOM   3861  O   GLU A 496     -10.227  -6.645 -21.531  1.00 97.50           O  
ATOM   3862  CG  GLU A 496     -11.938  -7.121 -25.188  1.00 97.50           C  
ATOM   3863  CD  GLU A 496     -11.719  -6.684 -26.625  1.00 97.50           C  
ATOM   3864  OE1 GLU A 496     -11.812  -7.539 -27.531  1.00 97.50           O  
ATOM   3865  OE2 GLU A 496     -11.453  -5.480 -26.844  1.00 97.50           O  
ATOM   3866  N   MET A 497     -11.141  -8.570 -22.531  1.00 97.50           N  
ATOM   3867  CA  MET A 497     -10.078  -9.484 -22.125  1.00 97.50           C  
ATOM   3868  C   MET A 497      -8.938  -9.461 -23.141  1.00 97.50           C  
ATOM   3869  CB  MET A 497     -10.617 -10.906 -21.984  1.00 97.50           C  
ATOM   3870  O   MET A 497      -9.172  -9.414 -24.344  1.00 97.50           O  
ATOM   3871  CG  MET A 497     -11.586 -11.078 -20.812  1.00 97.50           C  
ATOM   3872  SD  MET A 497     -10.773 -10.836 -19.188  1.00 97.50           S  
ATOM   3873  CE  MET A 497      -9.648 -12.258 -19.188  1.00 97.50           C  
ATOM   3874  N   PHE A 498      -7.738  -9.438 -22.656  1.00 96.69           N  
ATOM   3875  CA  PHE A 498      -6.520  -9.562 -23.438  1.00 96.69           C  
ATOM   3876  C   PHE A 498      -5.578 -10.594 -22.828  1.00 96.69           C  
ATOM   3877  CB  PHE A 498      -5.812  -8.211 -23.562  1.00 96.69           C  
ATOM   3878  O   PHE A 498      -5.863 -11.148 -21.766  1.00 96.69           O  
ATOM   3879  CG  PHE A 498      -6.582  -7.195 -24.375  1.00 96.69           C  
ATOM   3880  CD1 PHE A 498      -6.293  -6.992 -25.719  1.00 96.69           C  
ATOM   3881  CD2 PHE A 498      -7.590  -6.445 -23.781  1.00 96.69           C  
ATOM   3882  CE1 PHE A 498      -7.000  -6.055 -26.453  1.00 96.69           C  
ATOM   3883  CE2 PHE A 498      -8.305  -5.508 -24.516  1.00 96.69           C  
ATOM   3884  CZ  PHE A 498      -8.008  -5.312 -25.859  1.00 96.69           C  
ATOM   3885  N   THR A 499      -4.496 -10.844 -23.562  1.00 95.69           N  
ATOM   3886  CA  THR A 499      -3.498 -11.758 -23.016  1.00 95.69           C  
ATOM   3887  C   THR A 499      -2.102 -11.148 -23.109  1.00 95.69           C  
ATOM   3888  CB  THR A 499      -3.521 -13.109 -23.766  1.00 95.69           C  
ATOM   3889  O   THR A 499      -1.828 -10.344 -24.000  1.00 95.69           O  
ATOM   3890  CG2 THR A 499      -4.855 -13.828 -23.562  1.00 95.69           C  
ATOM   3891  OG1 THR A 499      -3.318 -12.891 -25.156  1.00 95.69           O  
ATOM   3892  N   ASN A 500      -1.343 -11.500 -22.078  1.00 93.25           N  
ATOM   3893  CA  ASN A 500       0.088 -11.211 -22.047  1.00 93.25           C  
ATOM   3894  C   ASN A 500       0.361  -9.711 -22.172  1.00 93.25           C  
ATOM   3895  CB  ASN A 500       0.811 -11.969 -23.172  1.00 93.25           C  
ATOM   3896  O   ASN A 500       0.806  -9.234 -23.219  1.00 93.25           O  
ATOM   3897  CG  ASN A 500       0.638 -13.469 -23.062  1.00 93.25           C  
ATOM   3898  ND2 ASN A 500       0.455 -14.125 -24.203  1.00 93.25           N  
ATOM   3899  OD1 ASN A 500       0.668 -14.031 -21.969  1.00 93.25           O  
ATOM   3900  N   PRO A 501       0.171  -9.031 -21.000  1.00 93.56           N  
ATOM   3901  CA  PRO A 501       0.485  -7.602 -20.984  1.00 93.56           C  
ATOM   3902  C   PRO A 501       1.973  -7.320 -21.188  1.00 93.56           C  
ATOM   3903  CB  PRO A 501       0.031  -7.160 -19.594  1.00 93.56           C  
ATOM   3904  O   PRO A 501       2.818  -8.016 -20.625  1.00 93.56           O  
ATOM   3905  CG  PRO A 501       0.182  -8.375 -18.734  1.00 93.56           C  
ATOM   3906  CD  PRO A 501      -0.131  -9.586 -19.562  1.00 93.56           C  
ATOM   3907  N   PHE A 502       2.258  -6.359 -22.094  1.00 95.31           N  
ATOM   3908  CA  PHE A 502       3.635  -5.945 -22.344  1.00 95.31           C  
ATOM   3909  C   PHE A 502       4.484  -7.133 -22.781  1.00 95.31           C  
ATOM   3910  CB  PHE A 502       4.238  -5.312 -21.078  1.00 95.31           C  
ATOM   3911  O   PHE A 502       5.613  -7.301 -22.328  1.00 95.31           O  
ATOM   3912  CG  PHE A 502       3.334  -4.309 -20.422  1.00 95.31           C  
ATOM   3913  CD1 PHE A 502       3.020  -3.111 -21.047  1.00 95.31           C  
ATOM   3914  CD2 PHE A 502       2.801  -4.566 -19.156  1.00 95.31           C  
ATOM   3915  CE1 PHE A 502       2.184  -2.182 -20.438  1.00 95.31           C  
ATOM   3916  CE2 PHE A 502       1.963  -3.645 -18.547  1.00 95.31           C  
ATOM   3917  CZ  PHE A 502       1.657  -2.453 -19.172  1.00 95.31           C  
ATOM   3918  N   GLU A 503       4.043  -7.984 -23.625  1.00 94.31           N  
ATOM   3919  CA  GLU A 503       4.543  -9.320 -23.953  1.00 94.31           C  
ATOM   3920  C   GLU A 503       6.023  -9.273 -24.328  1.00 94.31           C  
ATOM   3921  CB  GLU A 503       3.730  -9.930 -25.094  1.00 94.31           C  
ATOM   3922  O   GLU A 503       6.824 -10.039 -23.781  1.00 94.31           O  
ATOM   3923  CG  GLU A 503       4.137 -11.352 -25.453  1.00 94.31           C  
ATOM   3924  CD  GLU A 503       3.201 -12.023 -26.453  1.00 94.31           C  
ATOM   3925  OE1 GLU A 503       3.324 -13.242 -26.672  1.00 94.31           O  
ATOM   3926  OE2 GLU A 503       2.336 -11.312 -27.000  1.00 94.31           O  
ATOM   3927  N   GLU A 504       6.383  -8.422 -25.234  1.00 94.38           N  
ATOM   3928  CA  GLU A 504       7.750  -8.414 -25.734  1.00 94.38           C  
ATOM   3929  C   GLU A 504       8.750  -8.102 -24.625  1.00 94.38           C  
ATOM   3930  CB  GLU A 504       7.902  -7.395 -26.859  1.00 94.38           C  
ATOM   3931  O   GLU A 504       9.734  -8.828 -24.438  1.00 94.38           O  
ATOM   3932  CG  GLU A 504       7.172  -7.785 -28.141  1.00 94.38           C  
ATOM   3933  CD  GLU A 504       7.363  -6.789 -29.281  1.00 94.38           C  
ATOM   3934  OE1 GLU A 504       6.832  -7.020 -30.391  1.00 94.38           O  
ATOM   3935  OE2 GLU A 504       8.055  -5.770 -29.047  1.00 94.38           O  
ATOM   3936  N   ARG A 505       8.477  -7.125 -23.812  1.00 96.69           N  
ATOM   3937  CA  ARG A 505       9.375  -6.715 -22.734  1.00 96.69           C  
ATOM   3938  C   ARG A 505       9.375  -7.730 -21.594  1.00 96.69           C  
ATOM   3939  CB  ARG A 505       8.992  -5.332 -22.219  1.00 96.69           C  
ATOM   3940  O   ARG A 505      10.430  -8.070 -21.062  1.00 96.69           O  
ATOM   3941  CG  ARG A 505       9.109  -4.223 -23.250  1.00 96.69           C  
ATOM   3942  CD  ARG A 505       9.086  -2.846 -22.594  1.00 96.69           C  
ATOM   3943  NE  ARG A 505       7.863  -2.633 -21.828  1.00 96.69           N  
ATOM   3944  NH1 ARG A 505       6.621  -1.860 -23.609  1.00 96.69           N  
ATOM   3945  NH2 ARG A 505       5.672  -2.014 -21.531  1.00 96.69           N  
ATOM   3946  CZ  ARG A 505       6.723  -2.170 -22.328  1.00 96.69           C  
ATOM   3947  N   MET A 506       8.141  -8.312 -21.297  1.00 96.56           N  
ATOM   3948  CA  MET A 506       8.031  -9.250 -20.172  1.00 96.56           C  
ATOM   3949  C   MET A 506       8.711 -10.570 -20.500  1.00 96.56           C  
ATOM   3950  CB  MET A 506       6.562  -9.484 -19.812  1.00 96.56           C  
ATOM   3951  O   MET A 506       9.188 -11.273 -19.594  1.00 96.56           O  
ATOM   3952  CG  MET A 506       5.891  -8.289 -19.156  1.00 96.56           C  
ATOM   3953  SD  MET A 506       6.781  -7.707 -17.672  1.00 96.56           S  
ATOM   3954  CE  MET A 506       7.727  -6.328 -18.375  1.00 96.56           C  
ATOM   3955  N   ARG A 507       8.820 -10.883 -21.766  1.00 95.44           N  
ATOM   3956  CA  ARG A 507       9.547 -12.086 -22.156  1.00 95.44           C  
ATOM   3957  C   ARG A 507      11.031 -11.961 -21.812  1.00 95.44           C  
ATOM   3958  CB  ARG A 507       9.375 -12.367 -23.641  1.00 95.44           C  
ATOM   3959  O   ARG A 507      11.641 -12.898 -21.297  1.00 95.44           O  
ATOM   3960  CG  ARG A 507       9.930 -13.703 -24.094  1.00 95.44           C  
ATOM   3961  CD  ARG A 507       9.672 -13.953 -25.578  1.00 95.44           C  
ATOM   3962  NE  ARG A 507      10.367 -15.148 -26.047  1.00 95.44           N  
ATOM   3963  NH1 ARG A 507       9.750 -14.891 -28.250  1.00 95.44           N  
ATOM   3964  NH2 ARG A 507      11.055 -16.672 -27.625  1.00 95.44           N  
ATOM   3965  CZ  ARG A 507      10.391 -15.570 -27.312  1.00 95.44           C  
ATOM   3966  N   VAL A 508      11.617 -10.836 -22.109  1.00 97.56           N  
ATOM   3967  CA  VAL A 508      13.016 -10.570 -21.828  1.00 97.56           C  
ATOM   3968  C   VAL A 508      13.250 -10.617 -20.312  1.00 97.56           C  
ATOM   3969  CB  VAL A 508      13.477  -9.211 -22.391  1.00 97.56           C  
ATOM   3970  O   VAL A 508      14.156 -11.305 -19.828  1.00 97.56           O  
ATOM   3971  CG1 VAL A 508      14.898  -8.883 -21.938  1.00 97.56           C  
ATOM   3972  CG2 VAL A 508      13.383  -9.211 -23.922  1.00 97.56           C  
ATOM   3973  N   TRP A 509      12.391  -9.961 -19.578  1.00 97.44           N  
ATOM   3974  CA  TRP A 509      12.547  -9.906 -18.125  1.00 97.44           C  
ATOM   3975  C   TRP A 509      12.352 -11.289 -17.516  1.00 97.44           C  
ATOM   3976  CB  TRP A 509      11.547  -8.914 -17.531  1.00 97.44           C  
ATOM   3977  O   TRP A 509      13.086 -11.672 -16.594  1.00 97.44           O  
ATOM   3978  CG  TRP A 509      11.992  -7.488 -17.578  1.00 97.44           C  
ATOM   3979  CD1 TRP A 509      11.477  -6.496 -18.375  1.00 97.44           C  
ATOM   3980  CD2 TRP A 509      13.047  -6.887 -16.828  1.00 97.44           C  
ATOM   3981  CE2 TRP A 509      13.109  -5.527 -17.203  1.00 97.44           C  
ATOM   3982  CE3 TRP A 509      13.938  -7.363 -15.859  1.00 97.44           C  
ATOM   3983  NE1 TRP A 509      12.148  -5.316 -18.156  1.00 97.44           N  
ATOM   3984  CH2 TRP A 509      14.906  -5.137 -15.711  1.00 97.44           C  
ATOM   3985  CZ2 TRP A 509      14.039  -4.645 -16.656  1.00 97.44           C  
ATOM   3986  CZ3 TRP A 509      14.859  -6.484 -15.312  1.00 97.44           C  
ATOM   3987  N   SER A 510      11.359 -11.992 -17.984  1.00 94.44           N  
ATOM   3988  CA  SER A 510      11.109 -13.336 -17.453  1.00 94.44           C  
ATOM   3989  C   SER A 510      12.336 -14.227 -17.625  1.00 94.44           C  
ATOM   3990  CB  SER A 510       9.906 -13.969 -18.156  1.00 94.44           C  
ATOM   3991  O   SER A 510      12.680 -14.992 -16.719  1.00 94.44           O  
ATOM   3992  OG  SER A 510       8.711 -13.289 -17.812  1.00 94.44           O  
ATOM   3993  N   ASP A 511      13.039 -14.133 -18.766  1.00 95.56           N  
ATOM   3994  CA  ASP A 511      14.258 -14.906 -19.000  1.00 95.56           C  
ATOM   3995  C   ASP A 511      15.344 -14.539 -18.000  1.00 95.56           C  
ATOM   3996  CB  ASP A 511      14.758 -14.695 -20.422  1.00 95.56           C  
ATOM   3997  O   ASP A 511      16.000 -15.414 -17.422  1.00 95.56           O  
ATOM   3998  CG  ASP A 511      13.891 -15.383 -21.469  1.00 95.56           C  
ATOM   3999  OD1 ASP A 511      13.047 -16.219 -21.094  1.00 95.56           O  
ATOM   4000  OD2 ASP A 511      14.062 -15.086 -22.672  1.00 95.56           O  
ATOM   4001  N   ILE A 512      15.453 -13.266 -17.797  1.00 97.00           N  
ATOM   4002  CA  ILE A 512      16.500 -12.773 -16.891  1.00 97.00           C  
ATOM   4003  C   ILE A 512      16.203 -13.227 -15.469  1.00 97.00           C  
ATOM   4004  CB  ILE A 512      16.625 -11.242 -16.969  1.00 97.00           C  
ATOM   4005  O   ILE A 512      17.078 -13.734 -14.773  1.00 97.00           O  
ATOM   4006  CG1 ILE A 512      17.219 -10.805 -18.312  1.00 97.00           C  
ATOM   4007  CG2 ILE A 512      17.453 -10.711 -15.797  1.00 97.00           C  
ATOM   4008  CD1 ILE A 512      17.203  -9.305 -18.531  1.00 97.00           C  
ATOM   4009  N   VAL A 513      14.969 -13.055 -15.062  1.00 95.88           N  
ATOM   4010  CA  VAL A 513      14.578 -13.414 -13.703  1.00 95.88           C  
ATOM   4011  C   VAL A 513      14.773 -14.914 -13.484  1.00 95.88           C  
ATOM   4012  CB  VAL A 513      13.117 -13.023 -13.406  1.00 95.88           C  
ATOM   4013  O   VAL A 513      15.289 -15.336 -12.445  1.00 95.88           O  
ATOM   4014  CG1 VAL A 513      12.648 -13.633 -12.086  1.00 95.88           C  
ATOM   4015  CG2 VAL A 513      12.969 -11.500 -13.375  1.00 95.88           C  
ATOM   4016  N   GLU A 514      14.391 -15.688 -14.391  1.00 93.94           N  
ATOM   4017  CA  GLU A 514      14.570 -17.141 -14.320  1.00 93.94           C  
ATOM   4018  C   GLU A 514      16.047 -17.500 -14.234  1.00 93.94           C  
ATOM   4019  CB  GLU A 514      13.922 -17.812 -15.523  1.00 93.94           C  
ATOM   4020  O   GLU A 514      16.438 -18.328 -13.398  1.00 93.94           O  
ATOM   4021  CG  GLU A 514      13.945 -19.344 -15.453  1.00 93.94           C  
ATOM   4022  CD  GLU A 514      13.227 -20.000 -16.625  1.00 93.94           C  
ATOM   4023  OE1 GLU A 514      13.188 -21.250 -16.672  1.00 93.94           O  
ATOM   4024  OE2 GLU A 514      12.703 -19.266 -17.484  1.00 93.94           O  
ATOM   4025  N   GLU A 515      16.875 -16.953 -15.094  1.00 95.06           N  
ATOM   4026  CA  GLU A 515      18.312 -17.203 -15.094  1.00 95.06           C  
ATOM   4027  C   GLU A 515      18.953 -16.828 -13.758  1.00 95.06           C  
ATOM   4028  CB  GLU A 515      19.000 -16.453 -16.234  1.00 95.06           C  
ATOM   4029  O   GLU A 515      19.875 -17.484 -13.289  1.00 95.06           O  
ATOM   4030  CG  GLU A 515      18.734 -17.047 -17.609  1.00 95.06           C  
ATOM   4031  CD  GLU A 515      19.391 -16.266 -18.734  1.00 95.06           C  
ATOM   4032  OE1 GLU A 515      19.094 -16.547 -19.922  1.00 95.06           O  
ATOM   4033  OE2 GLU A 515      20.219 -15.375 -18.438  1.00 95.06           O  
ATOM   4034  N   ALA A 516      18.344 -15.773 -13.203  1.00 93.38           N  
ATOM   4035  CA  ALA A 516      18.875 -15.273 -11.938  1.00 93.38           C  
ATOM   4036  C   ALA A 516      18.438 -16.141 -10.773  1.00 93.38           C  
ATOM   4037  CB  ALA A 516      18.438 -13.828 -11.711  1.00 93.38           C  
ATOM   4038  O   ALA A 516      18.875 -15.961  -9.641  1.00 93.38           O  
ATOM   4039  N   GLY A 517      17.531 -17.109 -11.031  1.00 91.94           N  
ATOM   4040  CA  GLY A 517      16.984 -17.953  -9.984  1.00 91.94           C  
ATOM   4041  C   GLY A 517      15.859 -17.297  -9.203  1.00 91.94           C  
ATOM   4042  O   GLY A 517      15.555 -17.703  -8.078  1.00 91.94           O  
ATOM   4043  N   GLY A 518      15.305 -16.156  -9.758  1.00 92.50           N  
ATOM   4044  CA  GLY A 518      14.250 -15.414  -9.102  1.00 92.50           C  
ATOM   4045  C   GLY A 518      14.758 -14.188  -8.359  1.00 92.50           C  
ATOM   4046  O   GLY A 518      15.930 -13.836  -8.461  1.00 92.50           O  
ATOM   4047  N   PHE A 519      13.836 -13.508  -7.645  1.00 92.50           N  
ATOM   4048  CA  PHE A 519      14.180 -12.375  -6.797  1.00 92.50           C  
ATOM   4049  C   PHE A 519      14.727 -12.844  -5.453  1.00 92.50           C  
ATOM   4050  CB  PHE A 519      12.961 -11.477  -6.582  1.00 92.50           C  
ATOM   4051  O   PHE A 519      14.195 -13.789  -4.859  1.00 92.50           O  
ATOM   4052  CG  PHE A 519      12.492 -10.773  -7.828  1.00 92.50           C  
ATOM   4053  CD1 PHE A 519      13.164  -9.648  -8.305  1.00 92.50           C  
ATOM   4054  CD2 PHE A 519      11.391 -11.234  -8.531  1.00 92.50           C  
ATOM   4055  CE1 PHE A 519      12.734  -9.000  -9.453  1.00 92.50           C  
ATOM   4056  CE2 PHE A 519      10.961 -10.594  -9.688  1.00 92.50           C  
ATOM   4057  CZ  PHE A 519      11.633  -9.469 -10.148  1.00 92.50           C  
ATOM   4058  N   ASP A 520      15.883 -12.273  -5.012  1.00 88.12           N  
ATOM   4059  CA  ASP A 520      16.438 -12.531  -3.686  1.00 88.12           C  
ATOM   4060  C   ASP A 520      16.328 -11.297  -2.791  1.00 88.12           C  
ATOM   4061  CB  ASP A 520      17.906 -12.961  -3.791  1.00 88.12           C  
ATOM   4062  O   ASP A 520      17.156 -10.391  -2.863  1.00 88.12           O  
ATOM   4063  CG  ASP A 520      18.484 -13.422  -2.465  1.00 88.12           C  
ATOM   4064  OD1 ASP A 520      17.766 -13.375  -1.438  1.00 88.12           O  
ATOM   4065  OD2 ASP A 520      19.672 -13.828  -2.443  1.00 88.12           O  
ATOM   4066  N   LEU A 521      15.336 -11.359  -1.855  1.00 89.50           N  
ATOM   4067  CA  LEU A 521      15.000 -10.188  -1.062  1.00 89.50           C  
ATOM   4068  C   LEU A 521      15.789 -10.164   0.242  1.00 89.50           C  
ATOM   4069  CB  LEU A 521      13.500 -10.148  -0.765  1.00 89.50           C  
ATOM   4070  O   LEU A 521      15.695  -9.211   1.015  1.00 89.50           O  
ATOM   4071  CG  LEU A 521      12.562 -10.156  -1.977  1.00 89.50           C  
ATOM   4072  CD1 LEU A 521      11.117 -10.281  -1.528  1.00 89.50           C  
ATOM   4073  CD2 LEU A 521      12.766  -8.898  -2.812  1.00 89.50           C  
ATOM   4074  N   ALA A 522      16.609 -11.234   0.437  1.00 82.31           N  
ATOM   4075  CA  ALA A 522      17.438 -11.352   1.627  1.00 82.31           C  
ATOM   4076  C   ALA A 522      18.844 -10.812   1.365  1.00 82.31           C  
ATOM   4077  CB  ALA A 522      17.516 -12.805   2.086  1.00 82.31           C  
ATOM   4078  O   ALA A 522      19.688 -10.812   2.264  1.00 82.31           O  
ATOM   4079  N   ILE A 523      19.125 -10.367   0.181  1.00 75.50           N  
ATOM   4080  CA  ILE A 523      20.484  -9.961  -0.185  1.00 75.50           C  
ATOM   4081  C   ILE A 523      20.891  -8.758   0.662  1.00 75.50           C  
ATOM   4082  CB  ILE A 523      20.578  -9.609  -1.688  1.00 75.50           C  
ATOM   4083  O   ILE A 523      20.172  -7.770   0.752  1.00 75.50           O  
ATOM   4084  CG1 ILE A 523      20.375 -10.867  -2.539  1.00 75.50           C  
ATOM   4085  CG2 ILE A 523      21.922  -8.953  -2.004  1.00 75.50           C  
ATOM   4086  CD1 ILE A 523      20.281 -10.602  -4.035  1.00 75.50           C  
ATOM   4087  N   ASP A 524      21.688  -8.969   1.686  1.00 62.84           N  
ATOM   4088  CA  ASP A 524      22.250  -7.875   2.482  1.00 62.84           C  
ATOM   4089  C   ASP A 524      23.438  -7.242   1.785  1.00 62.84           C  
ATOM   4090  CB  ASP A 524      22.641  -8.375   3.871  1.00 62.84           C  
ATOM   4091  O   ASP A 524      24.391  -7.938   1.407  1.00 62.84           O  
ATOM   4092  CG  ASP A 524      21.547  -8.203   4.906  1.00 62.84           C  
ATOM   4093  OD1 ASP A 524      20.625  -7.383   4.688  1.00 62.84           O  
ATOM   4094  OD2 ASP A 524      21.609  -8.891   5.949  1.00 62.84           O  
ATOM   4095  N   GLU A 525      23.234  -6.250   0.998  1.00 53.00           N  
ATOM   4096  CA  GLU A 525      24.453  -5.676   0.436  1.00 53.00           C  
ATOM   4097  C   GLU A 525      25.203  -4.848   1.475  1.00 53.00           C  
ATOM   4098  CB  GLU A 525      24.125  -4.816  -0.789  1.00 53.00           C  
ATOM   4099  O   GLU A 525      24.594  -4.031   2.176  1.00 53.00           O  
ATOM   4100  CG  GLU A 525      23.781  -5.625  -2.031  1.00 53.00           C  
ATOM   4101  CD  GLU A 525      23.688  -4.781  -3.291  1.00 53.00           C  
ATOM   4102  OE1 GLU A 525      23.516  -5.348  -4.395  1.00 53.00           O  
ATOM   4103  OE2 GLU A 525      23.797  -3.537  -3.176  1.00 53.00           O  
ATOM   4104  N   LYS A 526      25.844  -5.523   2.402  1.00 44.84           N  
ATOM   4105  CA  LYS A 526      26.750  -4.598   3.084  1.00 44.84           C  
ATOM   4106  C   LYS A 526      27.484  -3.709   2.084  1.00 44.84           C  
ATOM   4107  CB  LYS A 526      27.750  -5.367   3.939  1.00 44.84           C  
ATOM   4108  O   LYS A 526      27.922  -4.180   1.037  1.00 44.84           O  
ATOM   4109  CG  LYS A 526      27.188  -5.879   5.254  1.00 44.84           C  
ATOM   4110  CD  LYS A 526      28.281  -6.457   6.145  1.00 44.84           C  
ATOM   4111  CE  LYS A 526      27.703  -7.055   7.422  1.00 44.84           C  
ATOM   4112  NZ  LYS A 526      28.781  -7.617   8.305  1.00 44.84           N  
ATOM   4113  N   PRO A 527      27.203  -2.371   2.023  1.00 35.19           N  
ATOM   4114  CA  PRO A 527      28.094  -1.630   1.139  1.00 35.19           C  
ATOM   4115  C   PRO A 527      29.516  -2.197   1.132  1.00 35.19           C  
ATOM   4116  CB  PRO A 527      28.078  -0.215   1.723  1.00 35.19           C  
ATOM   4117  O   PRO A 527      29.969  -2.738   2.143  1.00 35.19           O  
ATOM   4118  CG  PRO A 527      27.281  -0.330   2.979  1.00 35.19           C  
ATOM   4119  CD  PRO A 527      26.781  -1.743   3.102  1.00 35.19           C  
TER    4120      PRO A 527                                                      
ENDMDL                                                                          
END                                                                             
