# Supplementary material for: Screening of ester-forming and hydrolyzing enzymes linked to pheromone production in Ips typographus (Linnaeus, 1758)
Source: BMC Genomics. 2026 Mar 24;27:431. doi: 10.1186/s12864-026-12773-0 (PMC13134222; doi:10.1186/s12864-026-12773-0)
Supplement: Supplementary file 5 — Supplementary Material 5. [file 12864_2026_12773_MOESM5_ESM.zip › ItyLIP1.pdb]

MODEL     1                                                                     
ATOM      1  N   MET A   1      38.906   6.363 -39.094  1.00 31.39           N  
ATOM      2  CA  MET A   1      38.500   7.680 -38.594  1.00 31.39           C  
ATOM      3  C   MET A   1      37.469   7.547 -37.500  1.00 31.39           C  
ATOM      4  CB  MET A   1      37.938   8.531 -39.750  1.00 31.39           C  
ATOM      5  O   MET A   1      36.438   6.914 -37.656  1.00 31.39           O  
ATOM      6  CG  MET A   1      38.938   9.539 -40.312  1.00 31.39           C  
ATOM      7  SD  MET A   1      38.188  10.578 -41.625  1.00 31.39           S  
ATOM      8  CE  MET A   1      39.594  11.664 -42.000  1.00 31.39           C  
ATOM      9  N   SER A   2      37.875   7.062 -36.281  1.00 27.16           N  
ATOM     10  CA  SER A   2      37.844   7.305 -34.844  1.00 27.16           C  
ATOM     11  C   SER A   2      36.406   7.281 -34.312  1.00 27.16           C  
ATOM     12  CB  SER A   2      38.500   8.648 -34.500  1.00 27.16           C  
ATOM     13  O   SER A   2      35.562   8.086 -34.750  1.00 27.16           O  
ATOM     14  OG  SER A   2      37.531   9.703 -34.594  1.00 27.16           O  
ATOM     15  N   VAL A   3      35.844   6.117 -34.031  1.00 25.38           N  
ATOM     16  CA  VAL A   3      34.750   5.656 -33.156  1.00 25.38           C  
ATOM     17  C   VAL A   3      35.031   6.156 -31.734  1.00 25.38           C  
ATOM     18  CB  VAL A   3      34.656   4.113 -33.156  1.00 25.38           C  
ATOM     19  O   VAL A   3      36.094   5.938 -31.172  1.00 25.38           O  
ATOM     20  CG1 VAL A   3      33.438   3.660 -32.375  1.00 25.38           C  
ATOM     21  CG2 VAL A   3      34.594   3.590 -34.594  1.00 25.38           C  
ATOM     22  N   SER A   4      34.938   7.480 -31.391  1.00 27.78           N  
ATOM     23  CA  SER A   4      35.125   8.242 -30.172  1.00 27.78           C  
ATOM     24  C   SER A   4      33.938   8.070 -29.219  1.00 27.78           C  
ATOM     25  CB  SER A   4      35.312   9.727 -30.484  1.00 27.78           C  
ATOM     26  O   SER A   4      32.781   8.203 -29.641  1.00 27.78           O  
ATOM     27  OG  SER A   4      34.625  10.539 -29.547  1.00 27.78           O  
ATOM     28  N   VAL A   5      33.875   6.980 -28.359  1.00 32.41           N  
ATOM     29  CA  VAL A   5      33.625   6.781 -26.938  1.00 32.41           C  
ATOM     30  C   VAL A   5      33.031   8.047 -26.328  1.00 32.41           C  
ATOM     31  CB  VAL A   5      34.938   6.395 -26.188  1.00 32.41           C  
ATOM     32  O   VAL A   5      33.750   9.023 -26.078  1.00 32.41           O  
ATOM     33  CG1 VAL A   5      34.625   6.062 -24.719  1.00 32.41           C  
ATOM     34  CG2 VAL A   5      35.594   5.215 -26.875  1.00 32.41           C  
ATOM     35  N   GLY A   6      32.031   8.688 -27.016  1.00 28.83           N  
ATOM     36  CA  GLY A   6      31.266   9.758 -26.375  1.00 28.83           C  
ATOM     37  C   GLY A   6      29.828   9.375 -26.094  1.00 28.83           C  
ATOM     38  O   GLY A   6      29.094  10.148 -25.469  1.00 28.83           O  
ATOM     39  N   ALA A   7      29.641   8.141 -25.547  1.00 32.03           N  
ATOM     40  CA  ALA A   7      28.297   8.016 -25.000  1.00 32.03           C  
ATOM     41  C   ALA A   7      28.312   7.211 -23.703  1.00 32.03           C  
ATOM     42  CB  ALA A   7      27.359   7.371 -26.016  1.00 32.03           C  
ATOM     43  O   ALA A   7      27.312   7.176 -22.969  1.00 32.03           O  
ATOM     44  N   VAL A   8      29.562   7.145 -23.094  1.00 31.47           N  
ATOM     45  CA  VAL A   8      29.469   6.531 -21.781  1.00 31.47           C  
ATOM     46  C   VAL A   8      29.922   7.527 -20.719  1.00 31.47           C  
ATOM     47  CB  VAL A   8      30.312   5.234 -21.688  1.00 31.47           C  
ATOM     48  O   VAL A   8      29.578   7.391 -19.531  1.00 31.47           O  
ATOM     49  CG1 VAL A   8      30.188   4.613 -20.297  1.00 31.47           C  
ATOM     50  CG2 VAL A   8      29.859   4.242 -22.766  1.00 31.47           C  
ATOM     51  N   VAL A   9      30.031   8.836 -21.078  1.00 30.44           N  
ATOM     52  CA  VAL A   9      30.359   9.758 -19.984  1.00 30.44           C  
ATOM     53  C   VAL A   9      29.188  10.727 -19.781  1.00 30.44           C  
ATOM     54  CB  VAL A   9      31.656  10.547 -20.281  1.00 30.44           C  
ATOM     55  O   VAL A   9      29.109  11.398 -18.750  1.00 30.44           O  
ATOM     56  CG1 VAL A   9      31.953  11.523 -19.141  1.00 30.44           C  
ATOM     57  CG2 VAL A   9      32.812   9.578 -20.469  1.00 30.44           C  
ATOM     58  N   GLY A  10      27.969  10.406 -20.344  1.00 27.16           N  
ATOM     59  CA  GLY A  10      26.844  11.234 -19.953  1.00 27.16           C  
ATOM     60  C   GLY A  10      25.844  10.516 -19.062  1.00 27.16           C  
ATOM     61  O   GLY A  10      25.016  11.148 -18.406  1.00 27.16           O  
ATOM     62  N   LEU A  11      26.188   9.273 -18.641  1.00 32.12           N  
ATOM     63  CA  LEU A  11      25.297   8.641 -17.672  1.00 32.12           C  
ATOM     64  C   LEU A  11      25.938   8.586 -16.297  1.00 32.12           C  
ATOM     65  CB  LEU A  11      24.938   7.223 -18.141  1.00 32.12           C  
ATOM     66  O   LEU A  11      25.219   8.477 -15.289  1.00 32.12           O  
ATOM     67  CG  LEU A  11      23.719   7.102 -19.047  1.00 32.12           C  
ATOM     68  CD1 LEU A  11      23.984   6.117 -20.188  1.00 32.12           C  
ATOM     69  CD2 LEU A  11      22.484   6.668 -18.250  1.00 32.12           C  
ATOM     70  N   SER A  12      27.188   9.164 -16.156  1.00 33.22           N  
ATOM     71  CA  SER A  12      27.828   9.133 -14.844  1.00 33.22           C  
ATOM     72  C   SER A  12      27.797  10.508 -14.180  1.00 33.22           C  
ATOM     73  CB  SER A  12      29.266   8.633 -14.953  1.00 33.22           C  
ATOM     74  O   SER A  12      27.781  10.609 -12.953  1.00 33.22           O  
ATOM     75  OG  SER A  12      30.172   9.695 -14.719  1.00 33.22           O  
ATOM     76  N   LEU A  13      27.234  11.555 -14.852  1.00 27.94           N  
ATOM     77  CA  LEU A  13      27.141  12.836 -14.172  1.00 27.94           C  
ATOM     78  C   LEU A  13      25.688  13.133 -13.781  1.00 27.94           C  
ATOM     79  CB  LEU A  13      27.672  13.961 -15.070  1.00 27.94           C  
ATOM     80  O   LEU A  13      25.438  13.805 -12.773  1.00 27.94           O  
ATOM     81  CG  LEU A  13      29.188  14.156 -15.078  1.00 27.94           C  
ATOM     82  CD1 LEU A  13      29.641  14.789 -16.391  1.00 27.94           C  
ATOM     83  CD2 LEU A  13      29.625  15.008 -13.891  1.00 27.94           C  
ATOM     84  N   ALA A  14      24.719  12.312 -14.242  1.00 35.44           N  
ATOM     85  CA  ALA A  14      23.359  12.547 -13.766  1.00 35.44           C  
ATOM     86  C   ALA A  14      23.062  11.719 -12.523  1.00 35.44           C  
ATOM     87  CB  ALA A  14      22.344  12.234 -14.875  1.00 35.44           C  
ATOM     88  O   ALA A  14      22.328  12.164 -11.633  1.00 35.44           O  
ATOM     89  N   ALA A  15      23.984  10.719 -12.164  1.00 36.88           N  
ATOM     90  CA  ALA A  15      23.828  10.023 -10.891  1.00 36.88           C  
ATOM     91  C   ALA A  15      24.672  10.688  -9.797  1.00 36.88           C  
ATOM     92  CB  ALA A  15      24.219   8.555 -11.031  1.00 36.88           C  
ATOM     93  O   ALA A  15      24.266  10.711  -8.633  1.00 36.88           O  
ATOM     94  N   ALA A  16      25.672  11.547 -10.211  1.00 31.23           N  
ATOM     95  CA  ALA A  16      26.516  12.188  -9.203  1.00 31.23           C  
ATOM     96  C   ALA A  16      25.953  13.555  -8.812  1.00 31.23           C  
ATOM     97  CB  ALA A  16      27.953  12.328  -9.703  1.00 31.23           C  
ATOM     98  O   ALA A  16      26.078  13.984  -7.660  1.00 31.23           O  
ATOM     99  N   SER A  17      25.031  14.141  -9.633  1.00 30.34           N  
ATOM    100  CA  SER A  17      24.422  15.414  -9.250  1.00 30.34           C  
ATOM    101  C   SER A  17      23.109  15.195  -8.500  1.00 30.34           C  
ATOM    102  CB  SER A  17      24.172  16.281 -10.484  1.00 30.34           C  
ATOM    103  O   SER A  17      22.609  16.109  -7.855  1.00 30.34           O  
ATOM    104  OG  SER A  17      24.547  15.602 -11.664  1.00 30.34           O  
ATOM    105  N   ILE A  18      22.641  13.914  -8.336  1.00 41.22           N  
ATOM    106  CA  ILE A  18      21.453  13.453  -7.637  1.00 41.22           C  
ATOM    107  C   ILE A  18      21.781  13.242  -6.160  1.00 41.22           C  
ATOM    108  CB  ILE A  18      20.891  12.156  -8.258  1.00 41.22           C  
ATOM    109  O   ILE A  18      20.938  13.508  -5.289  1.00 41.22           O  
ATOM    110  CG1 ILE A  18      20.422  12.406  -9.695  1.00 41.22           C  
ATOM    111  CG2 ILE A  18      19.750  11.602  -7.406  1.00 41.22           C  
ATOM    112  CD1 ILE A  18      20.062  11.148 -10.461  1.00 41.22           C  
ATOM    113  N   ILE A  19      23.141  13.117  -5.840  1.00 41.44           N  
ATOM    114  CA  ILE A  19      23.578  13.070  -4.449  1.00 41.44           C  
ATOM    115  C   ILE A  19      23.781  14.492  -3.926  1.00 41.44           C  
ATOM    116  CB  ILE A  19      24.891  12.250  -4.293  1.00 41.44           C  
ATOM    117  O   ILE A  19      23.547  14.766  -2.748  1.00 41.44           O  
ATOM    118  CG1 ILE A  19      24.641  10.789  -4.688  1.00 41.44           C  
ATOM    119  CG2 ILE A  19      25.422  12.352  -2.863  1.00 41.44           C  
ATOM    120  CD1 ILE A  19      25.906   9.938  -4.711  1.00 41.44           C  
ATOM    121  N   PHE A  20      23.734  15.539  -4.828  1.00 33.31           N  
ATOM    122  CA  PHE A  20      24.016  16.844  -4.250  1.00 33.31           C  
ATOM    123  C   PHE A  20      22.734  17.641  -4.074  1.00 33.31           C  
ATOM    124  CB  PHE A  20      25.000  17.625  -5.129  1.00 33.31           C  
ATOM    125  O   PHE A  20      22.656  18.516  -3.205  1.00 33.31           O  
ATOM    126  CG  PHE A  20      26.438  17.203  -4.941  1.00 33.31           C  
ATOM    127  CD1 PHE A  20      27.156  17.625  -3.826  1.00 33.31           C  
ATOM    128  CD2 PHE A  20      27.062  16.406  -5.879  1.00 33.31           C  
ATOM    129  CE1 PHE A  20      28.484  17.250  -3.650  1.00 33.31           C  
ATOM    130  CE2 PHE A  20      28.391  16.016  -5.711  1.00 33.31           C  
ATOM    131  CZ  PHE A  20      29.094  16.438  -4.598  1.00 33.31           C  
ATOM    132  N   ILE A  21      21.516  17.109  -4.590  1.00 40.44           N  
ATOM    133  CA  ILE A  21      20.328  17.922  -4.375  1.00 40.44           C  
ATOM    134  C   ILE A  21      19.375  17.203  -3.424  1.00 40.44           C  
ATOM    135  CB  ILE A  21      19.625  18.250  -5.707  1.00 40.44           C  
ATOM    136  O   ILE A  21      18.562  17.844  -2.760  1.00 40.44           O  
ATOM    137  CG1 ILE A  21      20.547  19.031  -6.633  1.00 40.44           C  
ATOM    138  CG2 ILE A  21      18.312  19.016  -5.453  1.00 40.44           C  
ATOM    139  CD1 ILE A  21      19.875  19.547  -7.898  1.00 40.44           C  
ATOM    140  N   LEU A  22      19.516  15.938  -3.164  1.00 41.34           N  
ATOM    141  CA  LEU A  22      18.812  15.188  -2.133  1.00 41.34           C  
ATOM    142  C   LEU A  22      19.297  15.570  -0.743  1.00 41.34           C  
ATOM    143  CB  LEU A  22      18.984  13.680  -2.350  1.00 41.34           C  
ATOM    144  O   LEU A  22      18.516  15.602   0.212  1.00 41.34           O  
ATOM    145  CG  LEU A  22      18.203  13.062  -3.508  1.00 41.34           C  
ATOM    146  CD1 LEU A  22      18.625  11.617  -3.729  1.00 41.34           C  
ATOM    147  CD2 LEU A  22      16.703  13.148  -3.238  1.00 41.34           C  
ATOM    148  N   PRO A  23      20.547  16.188  -0.664  1.00 39.81           N  
ATOM    149  CA  PRO A  23      20.844  16.656   0.688  1.00 39.81           C  
ATOM    150  C   PRO A  23      20.125  17.969   1.027  1.00 39.81           C  
ATOM    151  CB  PRO A  23      22.375  16.875   0.659  1.00 39.81           C  
ATOM    152  O   PRO A  23      19.875  18.250   2.201  1.00 39.81           O  
ATOM    153  CG  PRO A  23      22.797  16.406  -0.699  1.00 39.81           C  
ATOM    154  CD  PRO A  23      21.562  16.078  -1.496  1.00 39.81           C  
ATOM    155  N   ASN A  24      19.547  18.625   0.043  1.00 41.84           N  
ATOM    156  CA  ASN A  24      18.781  19.781   0.524  1.00 41.84           C  
ATOM    157  C   ASN A  24      17.359  19.391   0.901  1.00 41.84           C  
ATOM    158  CB  ASN A  24      18.766  20.891  -0.526  1.00 41.84           C  
ATOM    159  O   ASN A  24      16.766  19.969   1.806  1.00 41.84           O  
ATOM    160  CG  ASN A  24      20.016  21.750  -0.489  1.00 41.84           C  
ATOM    161  ND2 ASN A  24      20.281  22.438  -1.586  1.00 41.84           N  
ATOM    162  OD1 ASN A  24      20.734  21.781   0.516  1.00 41.84           O  
ATOM    163  N   ILE A  25      16.859  18.125   0.511  1.00 52.25           N  
ATOM    164  CA  ILE A  25      15.578  17.609   0.965  1.00 52.25           C  
ATOM    165  C   ILE A  25      15.797  16.562   2.051  1.00 52.25           C  
ATOM    166  CB  ILE A  25      14.766  17.000  -0.205  1.00 52.25           C  
ATOM    167  O   ILE A  25      15.039  16.484   3.020  1.00 52.25           O  
ATOM    168  CG1 ILE A  25      14.461  18.078  -1.252  1.00 52.25           C  
ATOM    169  CG2 ILE A  25      13.477  16.359   0.309  1.00 52.25           C  
ATOM    170  CD1 ILE A  25      13.805  17.547  -2.516  1.00 52.25           C  
ATOM    171  N   PHE A  26      17.016  15.898   2.170  1.00 46.19           N  
ATOM    172  CA  PHE A  26      17.172  14.789   3.102  1.00 46.19           C  
ATOM    173  C   PHE A  26      18.422  14.969   3.955  1.00 46.19           C  
ATOM    174  CB  PHE A  26      17.234  13.461   2.348  1.00 46.19           C  
ATOM    175  O   PHE A  26      19.531  14.758   3.480  1.00 46.19           O  
ATOM    176  CG  PHE A  26      15.984  13.141   1.572  1.00 46.19           C  
ATOM    177  CD1 PHE A  26      14.836  12.703   2.225  1.00 46.19           C  
ATOM    178  CD2 PHE A  26      15.953  13.273   0.190  1.00 46.19           C  
ATOM    179  CE1 PHE A  26      13.672  12.406   1.510  1.00 46.19           C  
ATOM    180  CE2 PHE A  26      14.805  12.977  -0.532  1.00 46.19           C  
ATOM    181  CZ  PHE A  26      13.664  12.547   0.130  1.00 46.19           C  
ATOM    182  N   HIS A  27      18.875  16.219   4.434  1.00 40.44           N  
ATOM    183  CA  HIS A  27      19.953  16.578   5.344  1.00 40.44           C  
ATOM    184  C   HIS A  27      20.344  15.406   6.230  1.00 40.44           C  
ATOM    185  CB  HIS A  27      19.547  17.781   6.203  1.00 40.44           C  
ATOM    186  O   HIS A  27      19.484  14.820   6.895  1.00 40.44           O  
ATOM    187  CG  HIS A  27      20.016  19.094   5.652  1.00 40.44           C  
ATOM    188  CD2 HIS A  27      19.312  20.188   5.254  1.00 40.44           C  
ATOM    189  ND1 HIS A  27      21.344  19.406   5.453  1.00 40.44           N  
ATOM    190  CE1 HIS A  27      21.438  20.625   4.957  1.00 40.44           C  
ATOM    191  NE2 HIS A  27      20.219  21.125   4.824  1.00 40.44           N  
ATOM    192  N   HIS A  28      20.875  14.188   5.734  1.00 40.81           N  
ATOM    193  CA  HIS A  28      21.812  13.320   6.438  1.00 40.81           C  
ATOM    194  C   HIS A  28      21.234  11.930   6.641  1.00 40.81           C  
ATOM    195  CB  HIS A  28      22.203  13.938   7.785  1.00 40.81           C  
ATOM    196  O   HIS A  28      20.297  11.750   7.418  1.00 40.81           O  
ATOM    197  CG  HIS A  28      23.266  14.984   7.688  1.00 40.81           C  
ATOM    198  CD2 HIS A  28      24.109  15.477   8.617  1.00 40.81           C  
ATOM    199  ND1 HIS A  28      23.531  15.656   6.512  1.00 40.81           N  
ATOM    200  CE1 HIS A  28      24.516  16.516   6.727  1.00 40.81           C  
ATOM    201  NE2 HIS A  28      24.875  16.438   7.996  1.00 40.81           N  
ATOM    202  N   ALA A  29      21.031  11.141   5.637  1.00 43.59           N  
ATOM    203  CA  ALA A  29      20.906   9.711   5.934  1.00 43.59           C  
ATOM    204  C   ALA A  29      21.562   9.375   7.273  1.00 43.59           C  
ATOM    205  CB  ALA A  29      21.531   8.875   4.816  1.00 43.59           C  
ATOM    206  O   ALA A  29      22.672   9.820   7.559  1.00 43.59           O  
ATOM    207  N   PRO A  30      20.781   9.188   8.391  1.00 42.56           N  
ATOM    208  CA  PRO A  30      21.359   8.914   9.703  1.00 42.56           C  
ATOM    209  C   PRO A  30      22.422   7.816   9.656  1.00 42.56           C  
ATOM    210  CB  PRO A  30      20.156   8.469  10.539  1.00 42.56           C  
ATOM    211  O   PRO A  30      22.391   6.953   8.773  1.00 42.56           O  
ATOM    212  CG  PRO A  30      19.062   8.227   9.547  1.00 42.56           C  
ATOM    213  CD  PRO A  30      19.484   8.820   8.234  1.00 42.56           C  
ATOM    214  N   SER A  31      23.656   8.078  10.242  1.00 45.59           N  
ATOM    215  CA  SER A  31      24.703   7.133  10.570  1.00 45.59           C  
ATOM    216  C   SER A  31      24.156   5.941  11.352  1.00 45.59           C  
ATOM    217  CB  SER A  31      25.812   7.820  11.375  1.00 45.59           C  
ATOM    218  O   SER A  31      23.062   6.012  11.906  1.00 45.59           O  
ATOM    219  OG  SER A  31      25.406   8.023  12.719  1.00 45.59           O  
ATOM    220  N   LEU A  32      24.625   4.652  11.062  1.00 44.62           N  
ATOM    221  CA  LEU A  32      24.328   3.428  11.797  1.00 44.62           C  
ATOM    222  C   LEU A  32      24.203   3.703  13.289  1.00 44.62           C  
ATOM    223  CB  LEU A  32      25.406   2.371  11.539  1.00 44.62           C  
ATOM    224  O   LEU A  32      23.328   3.158  13.961  1.00 44.62           O  
ATOM    225  CG  LEU A  32      25.250   1.538  10.266  1.00 44.62           C  
ATOM    226  CD1 LEU A  32      26.578   0.882   9.898  1.00 44.62           C  
ATOM    227  CD2 LEU A  32      24.156   0.488  10.438  1.00 44.62           C  
ATOM    228  N   ALA A  33      25.047   4.559  13.812  1.00 43.44           N  
ATOM    229  CA  ALA A  33      25.047   4.992  15.203  1.00 43.44           C  
ATOM    230  C   ALA A  33      23.797   5.816  15.531  1.00 43.44           C  
ATOM    231  CB  ALA A  33      26.312   5.793  15.508  1.00 43.44           C  
ATOM    232  O   ALA A  33      23.203   5.664  16.594  1.00 43.44           O  
ATOM    233  N   ASP A  34      23.312   6.695  14.555  1.00 47.22           N  
ATOM    234  CA  ASP A  34      22.047   7.418  14.664  1.00 47.22           C  
ATOM    235  C   ASP A  34      20.859   6.465  14.602  1.00 47.22           C  
ATOM    236  CB  ASP A  34      21.938   8.469  13.555  1.00 47.22           C  
ATOM    237  O   ASP A  34      19.875   6.641  15.328  1.00 47.22           O  
ATOM    238  CG  ASP A  34      22.844   9.672  13.781  1.00 47.22           C  
ATOM    239  OD1 ASP A  34      23.234   9.922  14.938  1.00 47.22           O  
ATOM    240  OD2 ASP A  34      23.156  10.367  12.797  1.00 47.22           O  
ATOM    241  N   ILE A  35      21.047   5.344  13.844  1.00 47.91           N  
ATOM    242  CA  ILE A  35      20.016   4.328  13.664  1.00 47.91           C  
ATOM    243  C   ILE A  35      19.859   3.512  14.945  1.00 47.91           C  
ATOM    244  CB  ILE A  35      20.344   3.400  12.477  1.00 47.91           C  
ATOM    245  O   ILE A  35      18.750   3.227  15.383  1.00 47.91           O  
ATOM    246  CG1 ILE A  35      20.328   4.191  11.164  1.00 47.91           C  
ATOM    247  CG2 ILE A  35      19.359   2.229  12.422  1.00 47.91           C  
ATOM    248  CD1 ILE A  35      20.812   3.402   9.953  1.00 47.91           C  
ATOM    249  N   LEU A  36      21.078   3.139  15.602  1.00 44.66           N  
ATOM    250  CA  LEU A  36      21.078   2.352  16.828  1.00 44.66           C  
ATOM    251  C   LEU A  36      20.625   3.197  18.016  1.00 44.66           C  
ATOM    252  CB  LEU A  36      22.484   1.777  17.094  1.00 44.66           C  
ATOM    253  O   LEU A  36      19.953   2.699  18.906  1.00 44.66           O  
ATOM    254  CG  LEU A  36      22.922   0.614  16.203  1.00 44.66           C  
ATOM    255  CD1 LEU A  36      24.406   0.361  16.359  1.00 44.66           C  
ATOM    256  CD2 LEU A  36      22.125  -0.643  16.531  1.00 44.66           C  
ATOM    257  N   ASN A  37      20.984   4.504  18.109  1.00 38.03           N  
ATOM    258  CA  ASN A  37      20.516   5.441  19.141  1.00 38.03           C  
ATOM    259  C   ASN A  37      19.047   5.805  18.953  1.00 38.03           C  
ATOM    260  CB  ASN A  37      21.391   6.703  19.141  1.00 38.03           C  
ATOM    261  O   ASN A  37      18.359   6.129  19.922  1.00 38.03           O  
ATOM    262  CG  ASN A  37      22.188   6.859  20.406  1.00 38.03           C  
ATOM    263  ND2 ASN A  37      22.891   7.984  20.547  1.00 38.03           N  
ATOM    264  OD1 ASN A  37      22.203   5.973  21.266  1.00 38.03           O  
ATOM    265  N   ILE A  38      18.469   5.590  17.719  1.00 45.16           N  
ATOM    266  CA  ILE A  38      17.109   5.719  17.203  1.00 45.16           C  
ATOM    267  C   ILE A  38      16.219   4.633  17.812  1.00 45.16           C  
ATOM    268  CB  ILE A  38      17.062   5.641  15.664  1.00 45.16           C  
ATOM    269  O   ILE A  38      15.070   4.895  18.188  1.00 45.16           O  
ATOM    270  CG1 ILE A  38      17.828   6.828  15.055  1.00 45.16           C  
ATOM    271  CG2 ILE A  38      15.625   5.586  15.164  1.00 45.16           C  
ATOM    272  CD1 ILE A  38      18.000   6.738  13.539  1.00 45.16           C  
ATOM    273  N   THR A  39      16.719   3.408  18.141  1.00 46.34           N  
ATOM    274  CA  THR A  39      15.898   2.373  18.750  1.00 46.34           C  
ATOM    275  C   THR A  39      15.711   2.639  20.250  1.00 46.34           C  
ATOM    276  CB  THR A  39      16.516   0.976  18.547  1.00 46.34           C  
ATOM    277  O   THR A  39      14.664   2.307  20.812  1.00 46.34           O  
ATOM    278  CG2 THR A  39      16.562   0.602  17.078  1.00 46.34           C  
ATOM    279  OG1 THR A  39      17.844   0.970  19.078  1.00 46.34           O  
ATOM    280  N   HIS A  40      16.562   3.555  20.844  1.00 43.62           N  
ATOM    281  CA  HIS A  40      16.547   3.664  22.297  1.00 43.62           C  
ATOM    282  C   HIS A  40      15.820   4.938  22.734  1.00 43.62           C  
ATOM    283  CB  HIS A  40      17.953   3.637  22.859  1.00 43.62           C  
ATOM    284  O   HIS A  40      15.180   4.957  23.781  1.00 43.62           O  
ATOM    285  CG  HIS A  40      18.266   2.406  23.656  1.00 43.62           C  
ATOM    286  CD2 HIS A  40      18.969   1.298  23.344  1.00 43.62           C  
ATOM    287  ND1 HIS A  40      17.812   2.223  24.938  1.00 43.62           N  
ATOM    288  CE1 HIS A  40      18.234   1.051  25.391  1.00 43.62           C  
ATOM    289  NE2 HIS A  40      18.938   0.469  24.438  1.00 43.62           N  
ATOM    290  N   SER A  41      15.539   6.047  21.891  1.00 39.41           N  
ATOM    291  CA  SER A  41      14.938   7.285  22.375  1.00 39.41           C  
ATOM    292  C   SER A  41      13.477   7.387  21.953  1.00 39.41           C  
ATOM    293  CB  SER A  41      15.711   8.500  21.875  1.00 39.41           C  
ATOM    294  O   SER A  41      12.820   8.398  22.219  1.00 39.41           O  
ATOM    295  OG  SER A  41      15.742   8.516  20.453  1.00 39.41           O  
ATOM    296  N   VAL A  42      12.672   6.297  21.828  1.00 43.75           N  
ATOM    297  CA  VAL A  42      11.289   6.238  21.359  1.00 43.75           C  
ATOM    298  C   VAL A  42      10.352   6.086  22.547  1.00 43.75           C  
ATOM    299  CB  VAL A  42      11.078   5.078  20.359  1.00 43.75           C  
ATOM    300  O   VAL A  42       9.336   5.387  22.453  1.00 43.75           O  
ATOM    301  CG1 VAL A  42       9.633   5.043  19.875  1.00 43.75           C  
ATOM    302  CG2 VAL A  42      12.039   5.215  19.172  1.00 43.75           C  
ATOM    303  N   ASP A  43      10.641   6.590  23.781  1.00 45.59           N  
ATOM    304  CA  ASP A  43       9.594   6.477  24.797  1.00 45.59           C  
ATOM    305  C   ASP A  43       8.984   7.840  25.109  1.00 45.59           C  
ATOM    306  CB  ASP A  43      10.164   5.848  26.078  1.00 45.59           C  
ATOM    307  O   ASP A  43       8.156   7.961  26.016  1.00 45.59           O  
ATOM    308  CG  ASP A  43       9.102   5.152  26.906  1.00 45.59           C  
ATOM    309  OD1 ASP A  43       7.945   5.035  26.453  1.00 45.59           O  
ATOM    310  OD2 ASP A  43       9.430   4.719  28.031  1.00 45.59           O  
ATOM    311  N   GLY A  44       8.688   8.742  24.047  1.00 42.03           N  
ATOM    312  CA  GLY A  44       7.879   9.883  24.469  1.00 42.03           C  
ATOM    313  C   GLY A  44       6.789  10.242  23.484  1.00 42.03           C  
ATOM    314  O   GLY A  44       6.273  11.359  23.500  1.00 42.03           O  
ATOM    315  N   SER A  45       6.148   9.352  22.688  1.00 49.00           N  
ATOM    316  CA  SER A  45       5.055   9.719  21.781  1.00 49.00           C  
ATOM    317  C   SER A  45       3.701   9.555  22.469  1.00 49.00           C  
ATOM    318  CB  SER A  45       5.098   8.883  20.516  1.00 49.00           C  
ATOM    319  O   SER A  45       3.523   8.664  23.297  1.00 49.00           O  
ATOM    320  OG  SER A  45       4.848   7.516  20.797  1.00 49.00           O  
ATOM    321  N   ASN A  46       2.885  10.711  22.688  1.00 50.66           N  
ATOM    322  CA  ASN A  46       1.497  10.875  23.109  1.00 50.66           C  
ATOM    323  C   ASN A  46       0.529  10.266  22.094  1.00 50.66           C  
ATOM    324  CB  ASN A  46       1.173  12.359  23.312  1.00 50.66           C  
ATOM    325  O   ASN A  46       0.845  10.156  20.906  1.00 50.66           O  
ATOM    326  CG  ASN A  46       0.242  12.586  24.484  1.00 50.66           C  
ATOM    327  ND2 ASN A  46      -0.153  13.836  24.688  1.00 50.66           N  
ATOM    328  OD1 ASN A  46      -0.119  11.648  25.203  1.00 50.66           O  
ATOM    329  N   GLU A  47      -0.422   9.320  22.422  1.00 56.50           N  
ATOM    330  CA  GLU A  47      -1.606   8.773  21.750  1.00 56.50           C  
ATOM    331  C   GLU A  47      -2.205   9.781  20.781  1.00 56.50           C  
ATOM    332  CB  GLU A  47      -2.656   8.359  22.797  1.00 56.50           C  
ATOM    333  O   GLU A  47      -2.789   9.391  19.766  1.00 56.50           O  
ATOM    334  CG  GLU A  47      -2.400   6.992  23.406  1.00 56.50           C  
ATOM    335  CD  GLU A  47      -3.467   6.582  24.422  1.00 56.50           C  
ATOM    336  OE1 GLU A  47      -3.324   5.512  25.047  1.00 56.50           O  
ATOM    337  OE2 GLU A  47      -4.453   7.336  24.562  1.00 56.50           O  
ATOM    338  N   SER A  48      -1.885  11.141  20.766  1.00 67.44           N  
ATOM    339  CA  SER A  48      -2.439  12.172  19.891  1.00 67.44           C  
ATOM    340  C   SER A  48      -1.653  12.289  18.594  1.00 67.44           C  
ATOM    341  CB  SER A  48      -2.447  13.523  20.609  1.00 67.44           C  
ATOM    342  O   SER A  48      -2.100  12.938  17.641  1.00 67.44           O  
ATOM    343  OG  SER A  48      -1.128  13.938  20.922  1.00 67.44           O  
ATOM    344  N   ASP A  49      -0.758  11.516  18.281  1.00 84.88           N  
ATOM    345  CA  ASP A  49       0.105  11.742  17.125  1.00 84.88           C  
ATOM    346  C   ASP A  49      -0.364  10.930  15.922  1.00 84.88           C  
ATOM    347  CB  ASP A  49       1.556  11.398  17.469  1.00 84.88           C  
ATOM    348  O   ASP A  49      -0.105  11.305  14.773  1.00 84.88           O  
ATOM    349  CG  ASP A  49       2.205  12.406  18.391  1.00 84.88           C  
ATOM    350  OD1 ASP A  49       1.743  13.562  18.453  1.00 84.88           O  
ATOM    351  OD2 ASP A  49       3.189  12.031  19.078  1.00 84.88           O  
ATOM    352  N   VAL A  50      -1.116   9.922  16.188  1.00 95.44           N  
ATOM    353  CA  VAL A  50      -1.649   9.086  15.109  1.00 95.44           C  
ATOM    354  C   VAL A  50      -3.156   8.906  15.289  1.00 95.44           C  
ATOM    355  CB  VAL A  50      -0.955   7.703  15.070  1.00 95.44           C  
ATOM    356  O   VAL A  50      -3.619   8.539  16.375  1.00 95.44           O  
ATOM    357  CG1 VAL A  50      -1.522   6.848  13.938  1.00 95.44           C  
ATOM    358  CG2 VAL A  50       0.555   7.871  14.914  1.00 95.44           C  
ATOM    359  N   GLN A  51      -3.881   9.258  14.234  1.00 96.00           N  
ATOM    360  CA  GLN A  51      -5.332   9.094  14.242  1.00 96.00           C  
ATOM    361  C   GLN A  51      -5.789   8.102  13.180  1.00 96.00           C  
ATOM    362  CB  GLN A  51      -6.020  10.445  14.031  1.00 96.00           C  
ATOM    363  O   GLN A  51      -5.195   8.023  12.102  1.00 96.00           O  
ATOM    364  CG  GLN A  51      -5.762  11.453  15.141  1.00 96.00           C  
ATOM    365  CD  GLN A  51      -6.402  12.805  14.875  1.00 96.00           C  
ATOM    366  NE2 GLN A  51      -5.766  13.867  15.352  1.00 96.00           N  
ATOM    367  OE1 GLN A  51      -7.461  12.883  14.242  1.00 96.00           O  
ATOM    368  N   PHE A  52      -6.809   7.375  13.594  1.00 97.44           N  
ATOM    369  CA  PHE A  52      -7.469   6.465  12.664  1.00 97.44           C  
ATOM    370  C   PHE A  52      -8.891   6.930  12.375  1.00 97.44           C  
ATOM    371  CB  PHE A  52      -7.484   5.039  13.219  1.00 97.44           C  
ATOM    372  O   PHE A  52      -9.719   7.020  13.281  1.00 97.44           O  
ATOM    373  CG  PHE A  52      -6.113   4.473  13.477  1.00 97.44           C  
ATOM    374  CD1 PHE A  52      -5.402   3.850  12.461  1.00 97.44           C  
ATOM    375  CD2 PHE A  52      -5.535   4.566  14.734  1.00 97.44           C  
ATOM    376  CE1 PHE A  52      -4.137   3.324  12.695  1.00 97.44           C  
ATOM    377  CE2 PHE A  52      -4.270   4.043  14.977  1.00 97.44           C  
ATOM    378  CZ  PHE A  52      -3.570   3.422  13.953  1.00 97.44           C  
ATOM    379  N   VAL A  53      -9.156   7.254  11.086  1.00 97.88           N  
ATOM    380  CA  VAL A  53     -10.445   7.816  10.703  1.00 97.88           C  
ATOM    381  C   VAL A  53     -11.203   6.824   9.820  1.00 97.88           C  
ATOM    382  CB  VAL A  53     -10.273   9.164   9.961  1.00 97.88           C  
ATOM    383  O   VAL A  53     -10.695   6.402   8.781  1.00 97.88           O  
ATOM    384  CG1 VAL A  53     -11.633   9.828   9.734  1.00 97.88           C  
ATOM    385  CG2 VAL A  53      -9.352  10.094  10.742  1.00 97.88           C  
ATOM    386  N   LEU A  54     -12.414   6.504  10.219  1.00 98.25           N  
ATOM    387  CA  LEU A  54     -13.250   5.527   9.531  1.00 98.25           C  
ATOM    388  C   LEU A  54     -14.125   6.207   8.484  1.00 98.25           C  
ATOM    389  CB  LEU A  54     -14.117   4.766  10.531  1.00 98.25           C  
ATOM    390  O   LEU A  54     -14.773   7.219   8.773  1.00 98.25           O  
ATOM    391  CG  LEU A  54     -15.180   3.836   9.938  1.00 98.25           C  
ATOM    392  CD1 LEU A  54     -14.516   2.648   9.242  1.00 98.25           C  
ATOM    393  CD2 LEU A  54     -16.141   3.361  11.016  1.00 98.25           C  
ATOM    394  N   PHE A  55     -14.086   5.633   7.277  1.00 98.31           N  
ATOM    395  CA  PHE A  55     -14.977   5.992   6.180  1.00 98.31           C  
ATOM    396  C   PHE A  55     -15.820   4.793   5.750  1.00 98.31           C  
ATOM    397  CB  PHE A  55     -14.180   6.531   4.992  1.00 98.31           C  
ATOM    398  O   PHE A  55     -15.281   3.713   5.500  1.00 98.31           O  
ATOM    399  CG  PHE A  55     -13.336   7.734   5.316  1.00 98.31           C  
ATOM    400  CD1 PHE A  55     -13.750   9.008   4.949  1.00 98.31           C  
ATOM    401  CD2 PHE A  55     -12.133   7.594   5.996  1.00 98.31           C  
ATOM    402  CE1 PHE A  55     -12.977  10.125   5.254  1.00 98.31           C  
ATOM    403  CE2 PHE A  55     -11.352   8.703   6.301  1.00 98.31           C  
ATOM    404  CZ  PHE A  55     -11.773   9.969   5.926  1.00 98.31           C  
ATOM    405  N   THR A  56     -17.156   5.027   5.688  1.00 97.44           N  
ATOM    406  CA  THR A  56     -18.109   4.059   5.141  1.00 97.44           C  
ATOM    407  C   THR A  56     -19.078   4.734   4.188  1.00 97.44           C  
ATOM    408  CB  THR A  56     -18.891   3.344   6.258  1.00 97.44           C  
ATOM    409  O   THR A  56     -19.172   5.965   4.152  1.00 97.44           O  
ATOM    410  CG2 THR A  56     -17.938   2.568   7.176  1.00 97.44           C  
ATOM    411  OG1 THR A  56     -19.594   4.316   7.035  1.00 97.44           O  
ATOM    412  N   ARG A  57     -19.766   4.133   3.135  1.00 93.38           N  
ATOM    413  CA  ARG A  57     -20.594   4.652   2.043  1.00 93.38           C  
ATOM    414  C   ARG A  57     -21.734   5.508   2.576  1.00 93.38           C  
ATOM    415  CB  ARG A  57     -21.141   3.508   1.194  1.00 93.38           C  
ATOM    416  O   ARG A  57     -22.016   6.578   2.035  1.00 93.38           O  
ATOM    417  CG  ARG A  57     -20.141   2.924   0.215  1.00 93.38           C  
ATOM    418  CD  ARG A  57     -20.781   1.914  -0.723  1.00 93.38           C  
ATOM    419  NE  ARG A  57     -19.828   1.384  -1.688  1.00 93.38           N  
ATOM    420  NH1 ARG A  57     -21.344  -0.007  -2.740  1.00 93.38           N  
ATOM    421  NH2 ARG A  57     -19.172   0.068  -3.449  1.00 93.38           N  
ATOM    422  CZ  ARG A  57     -20.109   0.483  -2.623  1.00 93.38           C  
ATOM    423  N   ASN A  58     -22.125   5.398   3.723  1.00 89.69           N  
ATOM    424  CA  ASN A  58     -23.359   6.066   4.098  1.00 89.69           C  
ATOM    425  C   ASN A  58     -23.250   6.742   5.461  1.00 89.69           C  
ATOM    426  CB  ASN A  58     -24.531   5.078   4.098  1.00 89.69           C  
ATOM    427  O   ASN A  58     -24.250   7.051   6.098  1.00 89.69           O  
ATOM    428  CG  ASN A  58     -24.781   4.477   2.727  1.00 89.69           C  
ATOM    429  ND2 ASN A  58     -25.094   3.188   2.693  1.00 89.69           N  
ATOM    430  OD1 ASN A  58     -24.688   5.168   1.708  1.00 89.69           O  
ATOM    431  N   ASN A  59     -22.031   6.910   5.891  1.00 92.62           N  
ATOM    432  CA  ASN A  59     -21.812   7.559   7.180  1.00 92.62           C  
ATOM    433  C   ASN A  59     -20.750   8.648   7.090  1.00 92.62           C  
ATOM    434  CB  ASN A  59     -21.438   6.527   8.242  1.00 92.62           C  
ATOM    435  O   ASN A  59     -19.906   8.633   6.188  1.00 92.62           O  
ATOM    436  CG  ASN A  59     -22.516   5.496   8.477  1.00 92.62           C  
ATOM    437  ND2 ASN A  59     -22.391   4.352   7.816  1.00 92.62           N  
ATOM    438  OD1 ASN A  59     -23.453   5.727   9.242  1.00 92.62           O  
ATOM    439  N   LEU A  60     -20.953   9.602   7.938  1.00 92.25           N  
ATOM    440  CA  LEU A  60     -19.891  10.602   8.062  1.00 92.25           C  
ATOM    441  C   LEU A  60     -18.625   9.992   8.633  1.00 92.25           C  
ATOM    442  CB  LEU A  60     -20.359  11.758   8.953  1.00 92.25           C  
ATOM    443  O   LEU A  60     -18.688   9.031   9.406  1.00 92.25           O  
ATOM    444  CG  LEU A  60     -21.516  12.609   8.422  1.00 92.25           C  
ATOM    445  CD1 LEU A  60     -22.000  13.578   9.492  1.00 92.25           C  
ATOM    446  CD2 LEU A  60     -21.094  13.359   7.164  1.00 92.25           C  
ATOM    447  N   PRO A  61     -17.469  10.570   8.109  1.00 95.38           N  
ATOM    448  CA  PRO A  61     -16.203  10.094   8.680  1.00 95.38           C  
ATOM    449  C   PRO A  61     -16.172  10.211  10.203  1.00 95.38           C  
ATOM    450  CB  PRO A  61     -15.156  11.008   8.039  1.00 95.38           C  
ATOM    451  O   PRO A  61     -16.656  11.195  10.766  1.00 95.38           O  
ATOM    452  CG  PRO A  61     -15.820  11.539   6.809  1.00 95.38           C  
ATOM    453  CD  PRO A  61     -17.297  11.641   7.062  1.00 95.38           C  
ATOM    454  N   VAL A  62     -15.516   9.180  10.875  1.00 94.88           N  
ATOM    455  CA  VAL A  62     -15.453   9.141  12.328  1.00 94.88           C  
ATOM    456  C   VAL A  62     -14.031   8.789  12.773  1.00 94.88           C  
ATOM    457  CB  VAL A  62     -16.453   8.125  12.914  1.00 94.88           C  
ATOM    458  O   VAL A  62     -13.414   7.871  12.234  1.00 94.88           O  
ATOM    459  CG1 VAL A  62     -16.328   8.047  14.438  1.00 94.88           C  
ATOM    460  CG2 VAL A  62     -17.891   8.492  12.516  1.00 94.88           C  
ATOM    461  N   VAL A  63     -13.547   9.570  13.758  1.00 93.88           N  
ATOM    462  CA  VAL A  63     -12.266   9.227  14.367  1.00 93.88           C  
ATOM    463  C   VAL A  63     -12.453   8.070  15.352  1.00 93.88           C  
ATOM    464  CB  VAL A  63     -11.641  10.445  15.094  1.00 93.88           C  
ATOM    465  O   VAL A  63     -13.297   8.141  16.250  1.00 93.88           O  
ATOM    466  CG1 VAL A  63     -10.336  10.055  15.773  1.00 93.88           C  
ATOM    467  CG2 VAL A  63     -11.406  11.586  14.102  1.00 93.88           C  
ATOM    468  N   LEU A  64     -11.680   7.008  15.109  1.00 93.00           N  
ATOM    469  CA  LEU A  64     -11.742   5.852  16.000  1.00 93.00           C  
ATOM    470  C   LEU A  64     -10.742   5.996  17.141  1.00 93.00           C  
ATOM    471  CB  LEU A  64     -11.461   4.562  15.219  1.00 93.00           C  
ATOM    472  O   LEU A  64      -9.617   6.461  16.938  1.00 93.00           O  
ATOM    473  CG  LEU A  64     -12.375   4.285  14.023  1.00 93.00           C  
ATOM    474  CD1 LEU A  64     -11.922   3.018  13.297  1.00 93.00           C  
ATOM    475  CD2 LEU A  64     -13.820   4.164  14.477  1.00 93.00           C  
ATOM    476  N   THR A  65     -11.172   5.617  18.312  1.00 89.50           N  
ATOM    477  CA  THR A  65     -10.336   5.691  19.516  1.00 89.50           C  
ATOM    478  C   THR A  65      -9.984   4.297  20.016  1.00 89.50           C  
ATOM    479  CB  THR A  65     -11.031   6.488  20.641  1.00 89.50           C  
ATOM    480  O   THR A  65     -10.805   3.643  20.672  1.00 89.50           O  
ATOM    481  CG2 THR A  65     -10.078   6.746  21.797  1.00 89.50           C  
ATOM    482  OG1 THR A  65     -11.484   7.742  20.109  1.00 89.50           O  
ATOM    483  N   PRO A  66      -8.719   3.877  19.609  1.00 86.38           N  
ATOM    484  CA  PRO A  66      -8.312   2.553  20.094  1.00 86.38           C  
ATOM    485  C   PRO A  66      -8.445   2.404  21.609  1.00 86.38           C  
ATOM    486  CB  PRO A  66      -6.844   2.459  19.656  1.00 86.38           C  
ATOM    487  O   PRO A  66      -8.312   3.385  22.344  1.00 86.38           O  
ATOM    488  CG  PRO A  66      -6.727   3.385  18.500  1.00 86.38           C  
ATOM    489  CD  PRO A  66      -7.656   4.547  18.719  1.00 86.38           C  
ATOM    490  N   ASN A  67      -8.906   1.285  22.109  1.00 83.94           N  
ATOM    491  CA  ASN A  67      -9.062   0.879  23.500  1.00 83.94           C  
ATOM    492  C   ASN A  67     -10.414   1.313  24.062  1.00 83.94           C  
ATOM    493  CB  ASN A  67      -7.930   1.443  24.359  1.00 83.94           C  
ATOM    494  O   ASN A  67     -10.656   1.201  25.266  1.00 83.94           O  
ATOM    495  CG  ASN A  67      -6.590   0.801  24.062  1.00 83.94           C  
ATOM    496  ND2 ASN A  67      -5.512   1.541  24.281  1.00 83.94           N  
ATOM    497  OD1 ASN A  67      -6.527  -0.351  23.625  1.00 83.94           O  
ATOM    498  N   ASP A  68     -11.180   1.966  23.203  1.00 85.38           N  
ATOM    499  CA  ASP A  68     -12.570   2.273  23.531  1.00 85.38           C  
ATOM    500  C   ASP A  68     -13.531   1.534  22.609  1.00 85.38           C  
ATOM    501  CB  ASP A  68     -12.820   3.781  23.453  1.00 85.38           C  
ATOM    502  O   ASP A  68     -13.844   2.016  21.516  1.00 85.38           O  
ATOM    503  CG  ASP A  68     -14.227   4.172  23.875  1.00 85.38           C  
ATOM    504  OD1 ASP A  68     -15.016   3.283  24.266  1.00 85.38           O  
ATOM    505  OD2 ASP A  68     -14.547   5.375  23.812  1.00 85.38           O  
ATOM    506  N   SER A  69     -13.938   0.257  23.016  1.00 75.06           N  
ATOM    507  CA  SER A  69     -14.766  -0.573  22.156  1.00 75.06           C  
ATOM    508  C   SER A  69     -16.094   0.108  21.844  1.00 75.06           C  
ATOM    509  CB  SER A  69     -15.016  -1.936  22.797  1.00 75.06           C  
ATOM    510  O   SER A  69     -16.703  -0.158  20.797  1.00 75.06           O  
ATOM    511  OG  SER A  69     -15.570  -1.783  24.094  1.00 75.06           O  
ATOM    512  N   THR A  70     -16.578   0.971  22.703  1.00 80.69           N  
ATOM    513  CA  THR A  70     -17.828   1.682  22.484  1.00 80.69           C  
ATOM    514  C   THR A  70     -17.703   2.682  21.344  1.00 80.69           C  
ATOM    515  CB  THR A  70     -18.297   2.414  23.766  1.00 80.69           C  
ATOM    516  O   THR A  70     -18.703   3.154  20.797  1.00 80.69           O  
ATOM    517  CG2 THR A  70     -18.484   1.439  24.922  1.00 80.69           C  
ATOM    518  OG1 THR A  70     -17.312   3.387  24.125  1.00 80.69           O  
ATOM    519  N   SER A  71     -16.359   2.834  20.953  1.00 81.56           N  
ATOM    520  CA  SER A  71     -16.062   3.859  19.953  1.00 81.56           C  
ATOM    521  C   SER A  71     -16.531   3.424  18.562  1.00 81.56           C  
ATOM    522  CB  SER A  71     -14.578   4.176  19.922  1.00 81.56           C  
ATOM    523  O   SER A  71     -16.734   4.262  17.688  1.00 81.56           O  
ATOM    524  OG  SER A  71     -13.844   3.107  19.359  1.00 81.56           O  
ATOM    525  N   LEU A  72     -16.844   2.105  18.453  1.00 88.75           N  
ATOM    526  CA  LEU A  72     -17.266   1.619  17.141  1.00 88.75           C  
ATOM    527  C   LEU A  72     -18.781   1.691  16.984  1.00 88.75           C  
ATOM    528  CB  LEU A  72     -16.781   0.181  16.938  1.00 88.75           C  
ATOM    529  O   LEU A  72     -19.281   1.673  15.867  1.00 88.75           O  
ATOM    530  CG  LEU A  72     -15.273  -0.017  16.781  1.00 88.75           C  
ATOM    531  CD1 LEU A  72     -14.930  -1.503  16.750  1.00 88.75           C  
ATOM    532  CD2 LEU A  72     -14.758   0.680  15.523  1.00 88.75           C  
ATOM    533  N   ASN A  73     -19.500   1.881  18.109  1.00 86.75           N  
ATOM    534  CA  ASN A  73     -20.953   1.886  18.094  1.00 86.75           C  
ATOM    535  C   ASN A  73     -21.516   3.090  17.344  1.00 86.75           C  
ATOM    536  CB  ASN A  73     -21.516   1.859  19.531  1.00 86.75           C  
ATOM    537  O   ASN A  73     -21.078   4.223  17.578  1.00 86.75           O  
ATOM    538  CG  ASN A  73     -21.312   0.518  20.203  1.00 86.75           C  
ATOM    539  ND2 ASN A  73     -21.688   0.433  21.469  1.00 86.75           N  
ATOM    540  OD1 ASN A  73     -20.828  -0.435  19.594  1.00 86.75           O  
ATOM    541  N   GLY A  74     -22.359   2.852  16.391  1.00 86.88           N  
ATOM    542  CA  GLY A  74     -23.062   3.906  15.680  1.00 86.88           C  
ATOM    543  C   GLY A  74     -22.219   4.562  14.609  1.00 86.88           C  
ATOM    544  O   GLY A  74     -22.594   5.609  14.070  1.00 86.88           O  
ATOM    545  N   THR A  75     -20.984   3.988  14.336  1.00 91.00           N  
ATOM    546  CA  THR A  75     -20.062   4.625  13.398  1.00 91.00           C  
ATOM    547  C   THR A  75     -20.297   4.117  11.984  1.00 91.00           C  
ATOM    548  CB  THR A  75     -18.594   4.375  13.805  1.00 91.00           C  
ATOM    549  O   THR A  75     -19.844   4.727  11.016  1.00 91.00           O  
ATOM    550  CG2 THR A  75     -18.344   4.789  15.250  1.00 91.00           C  
ATOM    551  OG1 THR A  75     -18.297   2.982  13.656  1.00 91.00           O  
ATOM    552  N   GLY A  76     -21.062   3.029  11.828  1.00 92.88           N  
ATOM    553  CA  GLY A  76     -21.188   2.359  10.547  1.00 92.88           C  
ATOM    554  C   GLY A  76     -20.188   1.231  10.359  1.00 92.88           C  
ATOM    555  O   GLY A  76     -20.219   0.519   9.352  1.00 92.88           O  
ATOM    556  N   PHE A  77     -19.250   1.153  11.312  1.00 96.38           N  
ATOM    557  CA  PHE A  77     -18.266   0.072  11.266  1.00 96.38           C  
ATOM    558  C   PHE A  77     -18.969  -1.285  11.336  1.00 96.38           C  
ATOM    559  CB  PHE A  77     -17.266   0.205  12.414  1.00 96.38           C  
ATOM    560  O   PHE A  77     -19.859  -1.489  12.148  1.00 96.38           O  
ATOM    561  CG  PHE A  77     -16.203  -0.865  12.422  1.00 96.38           C  
ATOM    562  CD1 PHE A  77     -16.391  -2.035  13.148  1.00 96.38           C  
ATOM    563  CD2 PHE A  77     -15.031  -0.699  11.703  1.00 96.38           C  
ATOM    564  CE1 PHE A  77     -15.414  -3.027  13.156  1.00 96.38           C  
ATOM    565  CE2 PHE A  77     -14.047  -1.686  11.703  1.00 96.38           C  
ATOM    566  CZ  PHE A  77     -14.242  -2.850  12.430  1.00 96.38           C  
ATOM    567  N   ASN A  78     -18.500  -2.250  10.484  1.00 96.69           N  
ATOM    568  CA  ASN A  78     -18.984  -3.627  10.430  1.00 96.69           C  
ATOM    569  C   ASN A  78     -17.828  -4.617  10.336  1.00 96.69           C  
ATOM    570  CB  ASN A  78     -19.938  -3.814   9.258  1.00 96.69           C  
ATOM    571  O   ASN A  78     -17.156  -4.691   9.305  1.00 96.69           O  
ATOM    572  CG  ASN A  78     -20.625  -5.172   9.266  1.00 96.69           C  
ATOM    573  ND2 ASN A  78     -21.750  -5.273   8.578  1.00 96.69           N  
ATOM    574  OD1 ASN A  78     -20.125  -6.117   9.883  1.00 96.69           O  
ATOM    575  N   SER A  79     -17.703  -5.438  11.383  1.00 96.44           N  
ATOM    576  CA  SER A  79     -16.547  -6.336  11.484  1.00 96.44           C  
ATOM    577  C   SER A  79     -16.609  -7.426  10.422  1.00 96.44           C  
ATOM    578  CB  SER A  79     -16.484  -6.969  12.875  1.00 96.44           C  
ATOM    579  O   SER A  79     -15.609  -8.094  10.148  1.00 96.44           O  
ATOM    580  OG  SER A  79     -17.656  -7.703  13.148  1.00 96.44           O  
ATOM    581  N   GLU A  80     -17.734  -7.613   9.836  1.00 97.12           N  
ATOM    582  CA  GLU A  80     -17.891  -8.633   8.805  1.00 97.12           C  
ATOM    583  C   GLU A  80     -17.438  -8.117   7.441  1.00 97.12           C  
ATOM    584  CB  GLU A  80     -19.344  -9.109   8.734  1.00 97.12           C  
ATOM    585  O   GLU A  80     -17.219  -8.898   6.516  1.00 97.12           O  
ATOM    586  CG  GLU A  80     -19.828  -9.828   9.992  1.00 97.12           C  
ATOM    587  CD  GLU A  80     -21.250 -10.352   9.883  1.00 97.12           C  
ATOM    588  OE1 GLU A  80     -21.672 -11.109  10.773  1.00 97.12           O  
ATOM    589  OE2 GLU A  80     -21.922  -9.992   8.891  1.00 97.12           O  
ATOM    590  N   ASN A  81     -17.344  -6.750   7.316  1.00 98.06           N  
ATOM    591  CA  ASN A  81     -16.844  -6.172   6.070  1.00 98.06           C  
ATOM    592  C   ASN A  81     -15.328  -6.191   5.996  1.00 98.06           C  
ATOM    593  CB  ASN A  81     -17.375  -4.742   5.902  1.00 98.06           C  
ATOM    594  O   ASN A  81     -14.648  -6.027   7.016  1.00 98.06           O  
ATOM    595  CG  ASN A  81     -18.859  -4.688   5.664  1.00 98.06           C  
ATOM    596  ND2 ASN A  81     -19.469  -3.545   5.965  1.00 98.06           N  
ATOM    597  OD1 ASN A  81     -19.469  -5.664   5.211  1.00 98.06           O  
ATOM    598  N   PRO A  82     -14.758  -6.430   4.754  1.00 98.31           N  
ATOM    599  CA  PRO A  82     -13.305  -6.270   4.633  1.00 98.31           C  
ATOM    600  C   PRO A  82     -12.820  -4.898   5.090  1.00 98.31           C  
ATOM    601  CB  PRO A  82     -13.055  -6.469   3.137  1.00 98.31           C  
ATOM    602  O   PRO A  82     -13.461  -3.883   4.785  1.00 98.31           O  
ATOM    603  CG  PRO A  82     -14.203  -7.293   2.660  1.00 98.31           C  
ATOM    604  CD  PRO A  82     -15.430  -6.879   3.420  1.00 98.31           C  
ATOM    605  N   THR A  83     -11.688  -4.859   5.840  1.00 98.81           N  
ATOM    606  CA  THR A  83     -11.133  -3.627   6.383  1.00 98.81           C  
ATOM    607  C   THR A  83      -9.891  -3.205   5.598  1.00 98.81           C  
ATOM    608  CB  THR A  83     -10.766  -3.783   7.871  1.00 98.81           C  
ATOM    609  O   THR A  83      -8.930  -3.969   5.484  1.00 98.81           O  
ATOM    610  CG2 THR A  83     -10.125  -2.512   8.414  1.00 98.81           C  
ATOM    611  OG1 THR A  83     -11.961  -4.062   8.617  1.00 98.81           O  
ATOM    612  N   LYS A  84      -9.961  -1.971   5.023  1.00 98.88           N  
ATOM    613  CA  LYS A  84      -8.844  -1.362   4.297  1.00 98.88           C  
ATOM    614  C   LYS A  84      -8.219  -0.226   5.102  1.00 98.88           C  
ATOM    615  CB  LYS A  84      -9.312  -0.845   2.936  1.00 98.88           C  
ATOM    616  O   LYS A  84      -8.898   0.747   5.441  1.00 98.88           O  
ATOM    617  CG  LYS A  84     -10.211  -1.815   2.180  1.00 98.88           C  
ATOM    618  CD  LYS A  84      -9.484  -3.121   1.874  1.00 98.88           C  
ATOM    619  CE  LYS A  84     -10.391  -4.105   1.143  1.00 98.88           C  
ATOM    620  NZ  LYS A  84      -9.742  -5.438   0.974  1.00 98.88           N  
ATOM    621  N   ILE A  85      -6.988  -0.404   5.492  1.00 98.88           N  
ATOM    622  CA  ILE A  85      -6.258   0.648   6.191  1.00 98.88           C  
ATOM    623  C   ILE A  85      -5.242   1.286   5.246  1.00 98.88           C  
ATOM    624  CB  ILE A  85      -5.551   0.103   7.453  1.00 98.88           C  
ATOM    625  O   ILE A  85      -4.348   0.607   4.738  1.00 98.88           O  
ATOM    626  CG1 ILE A  85      -6.559  -0.595   8.375  1.00 98.88           C  
ATOM    627  CG2 ILE A  85      -4.824   1.229   8.195  1.00 98.88           C  
ATOM    628  CD1 ILE A  85      -5.922  -1.363   9.523  1.00 98.88           C  
ATOM    629  N   ILE A  86      -5.324   2.625   5.035  1.00 98.88           N  
ATOM    630  CA  ILE A  86      -4.492   3.316   4.059  1.00 98.88           C  
ATOM    631  C   ILE A  86      -3.574   4.309   4.773  1.00 98.88           C  
ATOM    632  CB  ILE A  86      -5.348   4.047   3.000  1.00 98.88           C  
ATOM    633  O   ILE A  86      -4.039   5.148   5.547  1.00 98.88           O  
ATOM    634  CG1 ILE A  86      -6.383   3.090   2.398  1.00 98.88           C  
ATOM    635  CG2 ILE A  86      -4.457   4.648   1.908  1.00 98.88           C  
ATOM    636  CD1 ILE A  86      -7.402   3.768   1.495  1.00 98.88           C  
ATOM    637  N   THR A  87      -2.281   4.156   4.543  1.00 98.75           N  
ATOM    638  CA  THR A  87      -1.346   5.055   5.215  1.00 98.75           C  
ATOM    639  C   THR A  87      -0.470   5.781   4.199  1.00 98.75           C  
ATOM    640  CB  THR A  87      -0.454   4.289   6.211  1.00 98.75           C  
ATOM    641  O   THR A  87       0.029   5.168   3.250  1.00 98.75           O  
ATOM    642  CG2 THR A  87       0.377   3.227   5.496  1.00 98.75           C  
ATOM    643  OG1 THR A  87       0.426   5.211   6.863  1.00 98.75           O  
ATOM    644  N   HIS A  88      -0.336   7.121   4.379  1.00 98.44           N  
ATOM    645  CA  HIS A  88       0.459   8.023   3.557  1.00 98.44           C  
ATOM    646  C   HIS A  88       1.930   7.984   3.959  1.00 98.44           C  
ATOM    647  CB  HIS A  88      -0.075   9.453   3.660  1.00 98.44           C  
ATOM    648  O   HIS A  88       2.316   7.215   4.840  1.00 98.44           O  
ATOM    649  CG  HIS A  88       0.008  10.023   5.039  1.00 98.44           C  
ATOM    650  CD2 HIS A  88      -0.919  10.117   6.023  1.00 98.44           C  
ATOM    651  ND1 HIS A  88       1.157  10.602   5.539  1.00 98.44           N  
ATOM    652  CE1 HIS A  88       0.933  11.016   6.773  1.00 98.44           C  
ATOM    653  NE2 HIS A  88      -0.320  10.734   7.090  1.00 98.44           N  
ATOM    654  N   GLY A  89       2.836   8.773   3.240  1.00 96.44           N  
ATOM    655  CA  GLY A  89       4.266   8.812   3.506  1.00 96.44           C  
ATOM    656  C   GLY A  89       4.770  10.195   3.879  1.00 96.44           C  
ATOM    657  O   GLY A  89       4.035  10.984   4.469  1.00 96.44           O  
ATOM    658  N   PHE A  90       5.938  10.492   3.635  1.00 94.94           N  
ATOM    659  CA  PHE A  90       6.676  11.695   4.004  1.00 94.94           C  
ATOM    660  C   PHE A  90       5.977  12.938   3.480  1.00 94.94           C  
ATOM    661  CB  PHE A  90       8.109  11.633   3.467  1.00 94.94           C  
ATOM    662  O   PHE A  90       5.570  12.992   2.316  1.00 94.94           O  
ATOM    663  CG  PHE A  90       8.977  12.773   3.926  1.00 94.94           C  
ATOM    664  CD1 PHE A  90       9.805  13.438   3.029  1.00 94.94           C  
ATOM    665  CD2 PHE A  90       8.977  13.172   5.258  1.00 94.94           C  
ATOM    666  CE1 PHE A  90      10.609  14.492   3.451  1.00 94.94           C  
ATOM    667  CE2 PHE A  90       9.781  14.227   5.688  1.00 94.94           C  
ATOM    668  CZ  PHE A  90      10.594  14.883   4.781  1.00 94.94           C  
ATOM    669  N   LEU A  91       5.715  13.938   4.305  1.00 93.38           N  
ATOM    670  CA  LEU A  91       5.113  15.227   3.980  1.00 93.38           C  
ATOM    671  C   LEU A  91       3.744  15.047   3.338  1.00 93.38           C  
ATOM    672  CB  LEU A  91       6.027  16.031   3.045  1.00 93.38           C  
ATOM    673  O   LEU A  91       3.420  15.711   2.354  1.00 93.38           O  
ATOM    674  CG  LEU A  91       7.395  16.422   3.605  1.00 93.38           C  
ATOM    675  CD1 LEU A  91       8.195  17.188   2.561  1.00 93.38           C  
ATOM    676  CD2 LEU A  91       7.234  17.250   4.879  1.00 93.38           C  
ATOM    677  N   SER A  92       2.924  14.133   3.818  1.00 94.44           N  
ATOM    678  CA  SER A  92       1.588  13.836   3.314  1.00 94.44           C  
ATOM    679  C   SER A  92       0.595  13.641   4.457  1.00 94.44           C  
ATOM    680  CB  SER A  92       1.611  12.578   2.436  1.00 94.44           C  
ATOM    681  O   SER A  92       0.919  13.906   5.617  1.00 94.44           O  
ATOM    682  OG  SER A  92       0.374  12.414   1.766  1.00 94.44           O  
ATOM    683  N   SER A  93      -0.647  13.430   4.031  1.00 97.00           N  
ATOM    684  CA  SER A  93      -1.732  13.227   4.988  1.00 97.00           C  
ATOM    685  C   SER A  93      -2.934  12.562   4.324  1.00 97.00           C  
ATOM    686  CB  SER A  93      -2.156  14.562   5.605  1.00 97.00           C  
ATOM    687  O   SER A  93      -2.877  12.195   3.148  1.00 97.00           O  
ATOM    688  OG  SER A  93      -2.920  15.328   4.684  1.00 97.00           O  
ATOM    689  N   ILE A  94      -4.000  12.367   5.137  1.00 96.50           N  
ATOM    690  CA  ILE A  94      -5.176  11.695   4.594  1.00 96.50           C  
ATOM    691  C   ILE A  94      -5.980  12.680   3.744  1.00 96.50           C  
ATOM    692  CB  ILE A  94      -6.062  11.109   5.715  1.00 96.50           C  
ATOM    693  O   ILE A  94      -7.008  12.312   3.166  1.00 96.50           O  
ATOM    694  CG1 ILE A  94      -6.605  12.227   6.609  1.00 96.50           C  
ATOM    695  CG2 ILE A  94      -5.277  10.086   6.539  1.00 96.50           C  
ATOM    696  CD1 ILE A  94      -7.691  11.773   7.578  1.00 96.50           C  
ATOM    697  N   ARG A  95      -5.543  13.938   3.609  1.00 95.56           N  
ATOM    698  CA  ARG A  95      -6.176  14.922   2.740  1.00 95.56           C  
ATOM    699  C   ARG A  95      -5.625  14.836   1.320  1.00 95.56           C  
ATOM    700  CB  ARG A  95      -5.977  16.328   3.293  1.00 95.56           C  
ATOM    701  O   ARG A  95      -6.207  15.391   0.387  1.00 95.56           O  
ATOM    702  CG  ARG A  95      -6.656  16.578   4.633  1.00 95.56           C  
ATOM    703  CD  ARG A  95      -6.336  17.953   5.191  1.00 95.56           C  
ATOM    704  NE  ARG A  95      -7.059  18.219   6.434  1.00 95.56           N  
ATOM    705  NH1 ARG A  95      -6.129  20.297   6.777  1.00 95.56           N  
ATOM    706  NH2 ARG A  95      -7.648  19.453   8.273  1.00 95.56           N  
ATOM    707  CZ  ARG A  95      -6.941  19.328   7.156  1.00 95.56           C  
ATOM    708  N   ASN A  96      -4.625  14.156   1.171  1.00 96.56           N  
ATOM    709  CA  ASN A  96      -3.928  14.117  -0.111  1.00 96.56           C  
ATOM    710  C   ASN A  96      -4.445  12.977  -0.989  1.00 96.56           C  
ATOM    711  CB  ASN A  96      -2.420  13.977   0.102  1.00 96.56           C  
ATOM    712  O   ASN A  96      -5.109  12.062  -0.501  1.00 96.56           O  
ATOM    713  CG  ASN A  96      -1.801  15.219   0.713  1.00 96.56           C  
ATOM    714  ND2 ASN A  96      -1.761  16.297  -0.055  1.00 96.56           N  
ATOM    715  OD1 ASN A  96      -1.362  15.203   1.866  1.00 96.56           O  
ATOM    716  N   PRO A  97      -4.129  13.055  -2.266  1.00 96.62           N  
ATOM    717  CA  PRO A  97      -4.641  12.078  -3.234  1.00 96.62           C  
ATOM    718  C   PRO A  97      -4.234  10.648  -2.908  1.00 96.62           C  
ATOM    719  CB  PRO A  97      -4.016  12.539  -4.555  1.00 96.62           C  
ATOM    720  O   PRO A  97      -4.977   9.703  -3.207  1.00 96.62           O  
ATOM    721  CG  PRO A  97      -3.873  14.016  -4.418  1.00 96.62           C  
ATOM    722  CD  PRO A  97      -3.473  14.328  -3.006  1.00 96.62           C  
ATOM    723  N   VAL A  98      -3.076  10.484  -2.338  1.00 93.75           N  
ATOM    724  CA  VAL A  98      -2.602   9.148  -1.992  1.00 93.75           C  
ATOM    725  C   VAL A  98      -3.682   8.406  -1.211  1.00 93.75           C  
ATOM    726  CB  VAL A  98      -1.294   9.203  -1.172  1.00 93.75           C  
ATOM    727  O   VAL A  98      -3.885   7.203  -1.410  1.00 93.75           O  
ATOM    728  CG1 VAL A  98      -1.500   9.992   0.121  1.00 93.75           C  
ATOM    729  CG2 VAL A  98      -0.794   7.793  -0.868  1.00 93.75           C  
ATOM    730  N   PHE A  99      -4.395   9.055  -0.327  1.00 98.19           N  
ATOM    731  CA  PHE A  99      -5.461   8.453   0.469  1.00 98.19           C  
ATOM    732  C   PHE A  99      -6.809   8.609  -0.226  1.00 98.19           C  
ATOM    733  CB  PHE A  99      -5.512   9.086   1.863  1.00 98.19           C  
ATOM    734  O   PHE A  99      -7.562   7.641  -0.343  1.00 98.19           O  
ATOM    735  CG  PHE A  99      -6.703   8.656   2.678  1.00 98.19           C  
ATOM    736  CD1 PHE A  99      -7.781   9.523   2.863  1.00 98.19           C  
ATOM    737  CD2 PHE A  99      -6.750   7.398   3.258  1.00 98.19           C  
ATOM    738  CE1 PHE A  99      -8.883   9.133   3.615  1.00 98.19           C  
ATOM    739  CE2 PHE A  99      -7.852   7.000   4.012  1.00 98.19           C  
ATOM    740  CZ  PHE A  99      -8.914   7.867   4.191  1.00 98.19           C  
ATOM    741  N   GLN A 100      -7.145   9.766  -0.762  1.00 98.56           N  
ATOM    742  CA  GLN A 100      -8.477  10.086  -1.271  1.00 98.56           C  
ATOM    743  C   GLN A 100      -8.836   9.195  -2.457  1.00 98.56           C  
ATOM    744  CB  GLN A 100      -8.555  11.555  -1.676  1.00 98.56           C  
ATOM    745  O   GLN A 100      -9.969   8.719  -2.557  1.00 98.56           O  
ATOM    746  CG  GLN A 100      -8.414  12.523  -0.508  1.00 98.56           C  
ATOM    747  CD  GLN A 100      -9.523  12.367   0.519  1.00 98.56           C  
ATOM    748  NE2 GLN A 100      -9.148  12.312   1.792  1.00 98.56           N  
ATOM    749  OE1 GLN A 100     -10.703  12.297   0.170  1.00 98.56           O  
ATOM    750  N   LEU A 101      -7.918   8.891  -3.270  1.00 98.56           N  
ATOM    751  CA  LEU A 101      -8.211   8.125  -4.477  1.00 98.56           C  
ATOM    752  C   LEU A 101      -8.602   6.691  -4.129  1.00 98.56           C  
ATOM    753  CB  LEU A 101      -7.008   8.117  -5.418  1.00 98.56           C  
ATOM    754  O   LEU A 101      -9.633   6.191  -4.594  1.00 98.56           O  
ATOM    755  CG  LEU A 101      -6.660   9.453  -6.078  1.00 98.56           C  
ATOM    756  CD1 LEU A 101      -5.418   9.305  -6.953  1.00 98.56           C  
ATOM    757  CD2 LEU A 101      -7.836   9.969  -6.898  1.00 98.56           C  
ATOM    758  N   SER A 102      -7.828   6.020  -3.326  1.00 98.31           N  
ATOM    759  CA  SER A 102      -8.125   4.637  -2.969  1.00 98.31           C  
ATOM    760  C   SER A 102      -9.367   4.551  -2.086  1.00 98.31           C  
ATOM    761  CB  SER A 102      -6.938   3.996  -2.254  1.00 98.31           C  
ATOM    762  O   SER A 102     -10.180   3.633  -2.230  1.00 98.31           O  
ATOM    763  OG  SER A 102      -5.824   3.895  -3.123  1.00 98.31           O  
ATOM    764  N   LYS A 103      -9.461   5.535  -1.188  1.00 98.62           N  
ATOM    765  CA  LYS A 103     -10.656   5.582  -0.359  1.00 98.62           C  
ATOM    766  C   LYS A 103     -11.914   5.652  -1.219  1.00 98.62           C  
ATOM    767  CB  LYS A 103     -10.609   6.773   0.598  1.00 98.62           C  
ATOM    768  O   LYS A 103     -12.844   4.852  -1.047  1.00 98.62           O  
ATOM    769  CG  LYS A 103     -11.867   6.949   1.434  1.00 98.62           C  
ATOM    770  CD  LYS A 103     -12.047   8.398   1.872  1.00 98.62           C  
ATOM    771  CE  LYS A 103     -12.273   9.320   0.681  1.00 98.62           C  
ATOM    772  NZ  LYS A 103     -12.461  10.742   1.106  1.00 98.62           N  
ATOM    773  N   ASN A 104     -11.945   6.570  -2.152  1.00 98.44           N  
ATOM    774  CA  ASN A 104     -13.102   6.742  -3.018  1.00 98.44           C  
ATOM    775  C   ASN A 104     -13.352   5.508  -3.877  1.00 98.44           C  
ATOM    776  CB  ASN A 104     -12.938   7.980  -3.902  1.00 98.44           C  
ATOM    777  O   ASN A 104     -14.500   5.113  -4.090  1.00 98.44           O  
ATOM    778  CG  ASN A 104     -12.984   9.273  -3.113  1.00 98.44           C  
ATOM    779  ND2 ASN A 104     -12.516  10.359  -3.721  1.00 98.44           N  
ATOM    780  OD1 ASN A 104     -13.445   9.297  -1.968  1.00 98.44           O  
ATOM    781  N   ALA A 105     -12.312   4.930  -4.379  1.00 98.44           N  
ATOM    782  CA  ALA A 105     -12.438   3.730  -5.199  1.00 98.44           C  
ATOM    783  C   ALA A 105     -13.062   2.588  -4.402  1.00 98.44           C  
ATOM    784  CB  ALA A 105     -11.078   3.311  -5.746  1.00 98.44           C  
ATOM    785  O   ALA A 105     -13.992   1.929  -4.879  1.00 98.44           O  
ATOM    786  N   TYR A 106     -12.625   2.377  -3.201  1.00 98.56           N  
ATOM    787  CA  TYR A 106     -13.180   1.306  -2.381  1.00 98.56           C  
ATOM    788  C   TYR A 106     -14.633   1.587  -2.027  1.00 98.56           C  
ATOM    789  CB  TYR A 106     -12.359   1.129  -1.101  1.00 98.56           C  
ATOM    790  O   TYR A 106     -15.484   0.691  -2.092  1.00 98.56           O  
ATOM    791  CG  TYR A 106     -11.125   0.275  -1.284  1.00 98.56           C  
ATOM    792  CD1 TYR A 106     -11.219  -1.021  -1.789  1.00 98.56           C  
ATOM    793  CD2 TYR A 106      -9.867   0.760  -0.951  1.00 98.56           C  
ATOM    794  CE1 TYR A 106     -10.094  -1.812  -1.957  1.00 98.56           C  
ATOM    795  CE2 TYR A 106      -8.727  -0.023  -1.115  1.00 98.56           C  
ATOM    796  OH  TYR A 106      -7.727  -2.084  -1.783  1.00 98.56           O  
ATOM    797  CZ  TYR A 106      -8.852  -1.305  -1.619  1.00 98.56           C  
ATOM    798  N   LEU A 107     -14.914   2.844  -1.665  1.00 98.00           N  
ATOM    799  CA  LEU A 107     -16.281   3.176  -1.252  1.00 98.00           C  
ATOM    800  C   LEU A 107     -17.234   3.094  -2.432  1.00 98.00           C  
ATOM    801  CB  LEU A 107     -16.312   4.578  -0.639  1.00 98.00           C  
ATOM    802  O   LEU A 107     -18.438   2.879  -2.246  1.00 98.00           O  
ATOM    803  CG  LEU A 107     -15.602   4.754   0.702  1.00 98.00           C  
ATOM    804  CD1 LEU A 107     -15.750   6.191   1.196  1.00 98.00           C  
ATOM    805  CD2 LEU A 107     -16.141   3.771   1.732  1.00 98.00           C  
ATOM    806  N   ALA A 108     -16.734   3.193  -3.672  1.00 97.44           N  
ATOM    807  CA  ALA A 108     -17.547   3.148  -4.875  1.00 97.44           C  
ATOM    808  C   ALA A 108     -17.812   1.709  -5.309  1.00 97.44           C  
ATOM    809  CB  ALA A 108     -16.891   3.928  -6.008  1.00 97.44           C  
ATOM    810  O   ALA A 108     -18.766   1.439  -6.051  1.00 97.44           O  
ATOM    811  N   THR A 109     -17.094   0.747  -4.824  1.00 96.62           N  
ATOM    812  CA  THR A 109     -17.172  -0.573  -5.438  1.00 96.62           C  
ATOM    813  C   THR A 109     -17.609  -1.621  -4.422  1.00 96.62           C  
ATOM    814  CB  THR A 109     -15.805  -0.980  -6.039  1.00 96.62           C  
ATOM    815  O   THR A 109     -17.766  -2.795  -4.766  1.00 96.62           O  
ATOM    816  CG2 THR A 109     -15.430  -0.081  -7.215  1.00 96.62           C  
ATOM    817  OG1 THR A 109     -14.797  -0.878  -5.031  1.00 96.62           O  
ATOM    818  N   GLY A 110     -17.781  -1.254  -3.209  1.00 95.69           N  
ATOM    819  CA  GLY A 110     -18.203  -2.281  -2.271  1.00 95.69           C  
ATOM    820  C   GLY A 110     -18.422  -1.753  -0.866  1.00 95.69           C  
ATOM    821  O   GLY A 110     -18.328  -0.546  -0.629  1.00 95.69           O  
ATOM    822  N   GLU A 111     -18.859  -2.658   0.002  1.00 97.38           N  
ATOM    823  CA  GLU A 111     -19.016  -2.355   1.422  1.00 97.38           C  
ATOM    824  C   GLU A 111     -17.734  -2.684   2.195  1.00 97.38           C  
ATOM    825  CB  GLU A 111     -20.203  -3.125   2.010  1.00 97.38           C  
ATOM    826  O   GLU A 111     -17.391  -3.854   2.354  1.00 97.38           O  
ATOM    827  CG  GLU A 111     -21.531  -2.812   1.340  1.00 97.38           C  
ATOM    828  CD  GLU A 111     -22.031  -1.409   1.636  1.00 97.38           C  
ATOM    829  OE1 GLU A 111     -22.641  -0.777   0.736  1.00 97.38           O  
ATOM    830  OE2 GLU A 111     -21.828  -0.938   2.777  1.00 97.38           O  
ATOM    831  N   TYR A 112     -17.000  -1.637   2.486  1.00 98.44           N  
ATOM    832  CA  TYR A 112     -15.727  -1.767   3.186  1.00 98.44           C  
ATOM    833  C   TYR A 112     -15.695  -0.890   4.430  1.00 98.44           C  
ATOM    834  CB  TYR A 112     -14.562  -1.396   2.258  1.00 98.44           C  
ATOM    835  O   TYR A 112     -16.453   0.080   4.535  1.00 98.44           O  
ATOM    836  CG  TYR A 112     -14.516  -2.209   0.988  1.00 98.44           C  
ATOM    837  CD1 TYR A 112     -13.930  -3.471   0.967  1.00 98.44           C  
ATOM    838  CD2 TYR A 112     -15.062  -1.719  -0.193  1.00 98.44           C  
ATOM    839  CE1 TYR A 112     -13.883  -4.223  -0.202  1.00 98.44           C  
ATOM    840  CE2 TYR A 112     -15.023  -2.463  -1.368  1.00 98.44           C  
ATOM    841  OH  TYR A 112     -14.383  -4.453  -2.523  1.00 98.44           O  
ATOM    842  CZ  TYR A 112     -14.430  -3.713  -1.362  1.00 98.44           C  
ATOM    843  N   ASN A 113     -14.945  -1.321   5.383  1.00 98.56           N  
ATOM    844  CA  ASN A 113     -14.367  -0.387   6.344  1.00 98.56           C  
ATOM    845  C   ASN A 113     -13.078   0.238   5.812  1.00 98.56           C  
ATOM    846  CB  ASN A 113     -14.102  -1.085   7.680  1.00 98.56           C  
ATOM    847  O   ASN A 113     -12.039  -0.423   5.750  1.00 98.56           O  
ATOM    848  CG  ASN A 113     -15.336  -1.775   8.227  1.00 98.56           C  
ATOM    849  ND2 ASN A 113     -15.195  -3.047   8.586  1.00 98.56           N  
ATOM    850  OD1 ASN A 113     -16.406  -1.173   8.328  1.00 98.56           O  
ATOM    851  N   VAL A 114     -13.172   1.489   5.328  1.00 98.81           N  
ATOM    852  CA  VAL A 114     -11.961   2.152   4.867  1.00 98.81           C  
ATOM    853  C   VAL A 114     -11.422   3.072   5.961  1.00 98.81           C  
ATOM    854  CB  VAL A 114     -12.211   2.959   3.572  1.00 98.81           C  
ATOM    855  O   VAL A 114     -12.102   4.016   6.379  1.00 98.81           O  
ATOM    856  CG1 VAL A 114     -10.914   3.584   3.066  1.00 98.81           C  
ATOM    857  CG2 VAL A 114     -12.828   2.062   2.500  1.00 98.81           C  
ATOM    858  N   ILE A 115     -10.227   2.816   6.406  1.00 98.81           N  
ATOM    859  CA  ILE A 115      -9.633   3.555   7.516  1.00 98.81           C  
ATOM    860  C   ILE A 115      -8.398   4.305   7.031  1.00 98.81           C  
ATOM    861  CB  ILE A 115      -9.266   2.617   8.688  1.00 98.81           C  
ATOM    862  O   ILE A 115      -7.473   3.703   6.480  1.00 98.81           O  
ATOM    863  CG1 ILE A 115     -10.531   1.969   9.266  1.00 98.81           C  
ATOM    864  CG2 ILE A 115      -8.500   3.379   9.766  1.00 98.81           C  
ATOM    865  CD1 ILE A 115     -10.258   0.786  10.188  1.00 98.81           C  
ATOM    866  N   GLY A 116      -8.422   5.613   7.191  1.00 98.56           N  
ATOM    867  CA  GLY A 116      -7.238   6.430   6.961  1.00 98.56           C  
ATOM    868  C   GLY A 116      -6.379   6.602   8.195  1.00 98.56           C  
ATOM    869  O   GLY A 116      -6.883   6.945   9.266  1.00 98.56           O  
ATOM    870  N   MET A 117      -5.117   6.289   8.078  1.00 98.25           N  
ATOM    871  CA  MET A 117      -4.156   6.516   9.148  1.00 98.25           C  
ATOM    872  C   MET A 117      -3.482   7.879   8.992  1.00 98.25           C  
ATOM    873  CB  MET A 117      -3.100   5.410   9.172  1.00 98.25           C  
ATOM    874  O   MET A 117      -2.668   8.070   8.094  1.00 98.25           O  
ATOM    875  CG  MET A 117      -2.094   5.543  10.305  1.00 98.25           C  
ATOM    876  SD  MET A 117      -0.869   4.176  10.320  1.00 98.25           S  
ATOM    877  CE  MET A 117       0.331   4.840  11.508  1.00 98.25           C  
ATOM    878  N   GLU A 118      -3.807   8.758   9.906  1.00 97.69           N  
ATOM    879  CA  GLU A 118      -3.281  10.125   9.898  1.00 97.69           C  
ATOM    880  C   GLU A 118      -2.115  10.273  10.867  1.00 97.69           C  
ATOM    881  CB  GLU A 118      -4.387  11.125  10.234  1.00 97.69           C  
ATOM    882  O   GLU A 118      -2.305  10.219  12.086  1.00 97.69           O  
ATOM    883  CG  GLU A 118      -3.887  12.555  10.398  1.00 97.69           C  
ATOM    884  CD  GLU A 118      -3.188  13.094   9.156  1.00 97.69           C  
ATOM    885  OE1 GLU A 118      -1.956  13.312   9.203  1.00 97.69           O  
ATOM    886  OE2 GLU A 118      -3.877  13.289   8.133  1.00 97.69           O  
ATOM    887  N   TRP A 119      -0.911  10.312  10.305  1.00 97.56           N  
ATOM    888  CA  TRP A 119       0.261  10.453  11.164  1.00 97.56           C  
ATOM    889  C   TRP A 119       1.147  11.602  10.703  1.00 97.56           C  
ATOM    890  CB  TRP A 119       1.064   9.148  11.188  1.00 97.56           C  
ATOM    891  O   TRP A 119       2.375  11.516  10.781  1.00 97.56           O  
ATOM    892  CG  TRP A 119       1.498   8.680   9.828  1.00 97.56           C  
ATOM    893  CD1 TRP A 119       0.720   8.078   8.875  1.00 97.56           C  
ATOM    894  CD2 TRP A 119       2.816   8.758   9.281  1.00 97.56           C  
ATOM    895  CE2 TRP A 119       2.764   8.195   7.984  1.00 97.56           C  
ATOM    896  CE3 TRP A 119       4.039   9.258   9.750  1.00 97.56           C  
ATOM    897  NE1 TRP A 119       1.475   7.789   7.766  1.00 97.56           N  
ATOM    898  CH2 TRP A 119       5.070   8.609   7.648  1.00 97.56           C  
ATOM    899  CZ2 TRP A 119       3.889   8.117   7.160  1.00 97.56           C  
ATOM    900  CZ3 TRP A 119       5.156   9.172   8.930  1.00 97.56           C  
ATOM    901  N   SER A 120       0.531  12.664  10.078  1.00 96.06           N  
ATOM    902  CA  SER A 120       1.217  13.812   9.500  1.00 96.06           C  
ATOM    903  C   SER A 120       2.029  14.555  10.555  1.00 96.06           C  
ATOM    904  CB  SER A 120       0.211  14.773   8.859  1.00 96.06           C  
ATOM    905  O   SER A 120       3.018  15.219  10.234  1.00 96.06           O  
ATOM    906  OG  SER A 120      -0.732  15.227   9.812  1.00 96.06           O  
ATOM    907  N   LYS A 121       1.731  14.391  11.773  1.00 94.69           N  
ATOM    908  CA  LYS A 121       2.473  15.070  12.836  1.00 94.69           C  
ATOM    909  C   LYS A 121       3.857  14.461  13.016  1.00 94.69           C  
ATOM    910  CB  LYS A 121       1.698  15.008  14.156  1.00 94.69           C  
ATOM    911  O   LYS A 121       4.758  15.094  13.562  1.00 94.69           O  
ATOM    912  CG  LYS A 121       0.444  15.867  14.172  1.00 94.69           C  
ATOM    913  CD  LYS A 121      -0.247  15.820  15.531  1.00 94.69           C  
ATOM    914  CE  LYS A 121      -1.522  16.656  15.539  1.00 94.69           C  
ATOM    915  NZ  LYS A 121      -2.203  16.609  16.875  1.00 94.69           N  
ATOM    916  N   LEU A 122       4.051  13.250  12.484  1.00 94.25           N  
ATOM    917  CA  LEU A 122       5.293  12.508  12.703  1.00 94.25           C  
ATOM    918  C   LEU A 122       6.156  12.523  11.445  1.00 94.25           C  
ATOM    919  CB  LEU A 122       4.996  11.070  13.117  1.00 94.25           C  
ATOM    920  O   LEU A 122       7.289  12.047  11.461  1.00 94.25           O  
ATOM    921  CG  LEU A 122       4.195  10.883  14.406  1.00 94.25           C  
ATOM    922  CD1 LEU A 122       3.887   9.406  14.633  1.00 94.25           C  
ATOM    923  CD2 LEU A 122       4.949  11.469  15.594  1.00 94.25           C  
ATOM    924  N   CYS A 123       5.562  13.078  10.391  1.00 91.69           N  
ATOM    925  CA  CYS A 123       6.320  12.914   9.156  1.00 91.69           C  
ATOM    926  C   CYS A 123       6.594  14.258   8.500  1.00 91.69           C  
ATOM    927  CB  CYS A 123       5.562  12.008   8.180  1.00 91.69           C  
ATOM    928  O   CYS A 123       7.047  14.320   7.355  1.00 91.69           O  
ATOM    929  SG  CYS A 123       4.035  12.734   7.551  1.00 91.69           S  
ATOM    930  N   GLY A 124       6.145  15.383   9.164  1.00 86.31           N  
ATOM    931  CA  GLY A 124       6.316  16.734   8.633  1.00 86.31           C  
ATOM    932  C   GLY A 124       7.637  17.359   9.023  1.00 86.31           C  
ATOM    933  O   GLY A 124       7.770  18.594   9.008  1.00 86.31           O  
ATOM    934  N   THR A 125       8.602  16.516   9.391  1.00 86.19           N  
ATOM    935  CA  THR A 125       9.945  16.938   9.789  1.00 86.19           C  
ATOM    936  C   THR A 125      10.969  16.531   8.734  1.00 86.19           C  
ATOM    937  CB  THR A 125      10.336  16.344  11.156  1.00 86.19           C  
ATOM    938  O   THR A 125      10.609  16.109   7.637  1.00 86.19           O  
ATOM    939  CG2 THR A 125       9.258  16.609  12.195  1.00 86.19           C  
ATOM    940  OG1 THR A 125      10.523  14.938  11.016  1.00 86.19           O  
ATOM    941  N   GLU A 126      12.297  16.781   9.023  1.00 89.75           N  
ATOM    942  CA  GLU A 126      13.328  16.297   8.109  1.00 89.75           C  
ATOM    943  C   GLU A 126      13.234  14.789   7.902  1.00 89.75           C  
ATOM    944  CB  GLU A 126      14.727  16.672   8.625  1.00 89.75           C  
ATOM    945  O   GLU A 126      12.625  14.086   8.711  1.00 89.75           O  
ATOM    946  CG  GLU A 126      15.172  15.844   9.820  1.00 89.75           C  
ATOM    947  CD  GLU A 126      14.547  16.297  11.133  1.00 89.75           C  
ATOM    948  OE1 GLU A 126      14.875  15.719  12.195  1.00 89.75           O  
ATOM    949  OE2 GLU A 126      13.719  17.234  11.094  1.00 89.75           O  
ATOM    950  N   TYR A 127      13.766  14.234   6.875  1.00 88.44           N  
ATOM    951  CA  TYR A 127      13.539  12.859   6.430  1.00 88.44           C  
ATOM    952  C   TYR A 127      13.930  11.867   7.512  1.00 88.44           C  
ATOM    953  CB  TYR A 127      14.328  12.578   5.145  1.00 88.44           C  
ATOM    954  O   TYR A 127      13.188  10.922   7.793  1.00 88.44           O  
ATOM    955  CG  TYR A 127      14.008  11.250   4.516  1.00 88.44           C  
ATOM    956  CD1 TYR A 127      14.898  10.180   4.602  1.00 88.44           C  
ATOM    957  CD2 TYR A 127      12.805  11.047   3.838  1.00 88.44           C  
ATOM    958  CE1 TYR A 127      14.609   8.953   4.020  1.00 88.44           C  
ATOM    959  CE2 TYR A 127      12.508   9.828   3.254  1.00 88.44           C  
ATOM    960  OH  TYR A 127      13.117   7.566   2.773  1.00 88.44           O  
ATOM    961  CZ  TYR A 127      13.406   8.781   3.350  1.00 88.44           C  
ATOM    962  N   ALA A 128      15.070  12.078   8.102  1.00 89.56           N  
ATOM    963  CA  ALA A 128      15.469  11.172   9.180  1.00 89.56           C  
ATOM    964  C   ALA A 128      14.438  11.172  10.305  1.00 89.56           C  
ATOM    965  CB  ALA A 128      16.844  11.570   9.727  1.00 89.56           C  
ATOM    966  O   ALA A 128      14.117  10.117  10.859  1.00 89.56           O  
ATOM    967  N   GLY A 129      14.008  12.398  10.680  1.00 90.50           N  
ATOM    968  CA  GLY A 129      12.938  12.508  11.656  1.00 90.50           C  
ATOM    969  C   GLY A 129      11.664  11.797  11.234  1.00 90.50           C  
ATOM    970  O   GLY A 129      11.023  11.125  12.047  1.00 90.50           O  
ATOM    971  N   ALA A 130      11.336  11.891  10.016  1.00 92.94           N  
ATOM    972  CA  ALA A 130      10.156  11.211   9.477  1.00 92.94           C  
ATOM    973  C   ALA A 130      10.320   9.695   9.539  1.00 92.94           C  
ATOM    974  CB  ALA A 130       9.906  11.656   8.031  1.00 92.94           C  
ATOM    975  O   ALA A 130       9.359   8.977   9.805  1.00 92.94           O  
ATOM    976  N   MET A 131      11.492   9.156   9.297  1.00 94.56           N  
ATOM    977  CA  MET A 131      11.758   7.730   9.430  1.00 94.56           C  
ATOM    978  C   MET A 131      11.516   7.258  10.859  1.00 94.56           C  
ATOM    979  CB  MET A 131      13.203   7.418   9.016  1.00 94.56           C  
ATOM    980  O   MET A 131      10.914   6.203  11.078  1.00 94.56           O  
ATOM    981  CG  MET A 131      13.461   7.570   7.531  1.00 94.56           C  
ATOM    982  SD  MET A 131      15.219   7.293   7.090  1.00 94.56           S  
ATOM    983  CE  MET A 131      15.367   5.523   7.457  1.00 94.56           C  
ATOM    984  N   ARG A 132      11.945   8.086  11.805  1.00 93.25           N  
ATOM    985  CA  ARG A 132      11.656   7.762  13.195  1.00 93.25           C  
ATOM    986  C   ARG A 132      10.156   7.805  13.469  1.00 93.25           C  
ATOM    987  CB  ARG A 132      12.383   8.727  14.133  1.00 93.25           C  
ATOM    988  O   ARG A 132       9.625   6.938  14.156  1.00 93.25           O  
ATOM    989  CG  ARG A 132      13.891   8.516  14.188  1.00 93.25           C  
ATOM    990  CD  ARG A 132      14.531   9.312  15.320  1.00 93.25           C  
ATOM    991  NE  ARG A 132      14.414  10.750  15.109  1.00 93.25           N  
ATOM    992  NH1 ARG A 132      16.266  10.906  13.734  1.00 93.25           N  
ATOM    993  NH2 ARG A 132      15.039  12.781  14.234  1.00 93.25           N  
ATOM    994  CZ  ARG A 132      15.234  11.477  14.359  1.00 93.25           C  
ATOM    995  N   GLY A 133       9.586   8.773  12.938  1.00 95.88           N  
ATOM    996  CA  GLY A 133       8.141   8.867  13.039  1.00 95.88           C  
ATOM    997  C   GLY A 133       7.418   7.664  12.461  1.00 95.88           C  
ATOM    998  O   GLY A 133       6.406   7.219  13.008  1.00 95.88           O  
ATOM    999  N   ALA A 134       7.934   7.148  11.367  1.00 97.25           N  
ATOM   1000  CA  ALA A 134       7.352   5.961  10.742  1.00 97.25           C  
ATOM   1001  C   ALA A 134       7.395   4.766  11.688  1.00 97.25           C  
ATOM   1002  CB  ALA A 134       8.086   5.633   9.438  1.00 97.25           C  
ATOM   1003  O   ALA A 134       6.457   3.963  11.727  1.00 97.25           O  
ATOM   1004  N   GLN A 135       8.477   4.625  12.430  1.00 96.94           N  
ATOM   1005  CA  GLN A 135       8.555   3.553  13.414  1.00 96.94           C  
ATOM   1006  C   GLN A 135       7.473   3.705  14.484  1.00 96.94           C  
ATOM   1007  CB  GLN A 135       9.938   3.525  14.070  1.00 96.94           C  
ATOM   1008  O   GLN A 135       6.801   2.734  14.836  1.00 96.94           O  
ATOM   1009  CG  GLN A 135      11.062   3.154  13.117  1.00 96.94           C  
ATOM   1010  CD  GLN A 135      12.414   3.100  13.797  1.00 96.94           C  
ATOM   1011  NE2 GLN A 135      13.461   3.518  13.086  1.00 96.94           N  
ATOM   1012  OE1 GLN A 135      12.531   2.686  14.953  1.00 96.94           O  
ATOM   1013  N   THR A 136       7.324   4.941  14.961  1.00 96.56           N  
ATOM   1014  CA  THR A 136       6.273   5.219  15.938  1.00 96.56           C  
ATOM   1015  C   THR A 136       4.898   4.934  15.344  1.00 96.56           C  
ATOM   1016  CB  THR A 136       6.332   6.676  16.422  1.00 96.56           C  
ATOM   1017  O   THR A 136       4.062   4.285  15.977  1.00 96.56           O  
ATOM   1018  CG2 THR A 136       5.234   6.957  17.438  1.00 96.56           C  
ATOM   1019  OG1 THR A 136       7.609   6.918  17.031  1.00 96.56           O  
ATOM   1020  N   ALA A 137       4.680   5.375  14.148  1.00 98.00           N  
ATOM   1021  CA  ALA A 137       3.416   5.133  13.461  1.00 98.00           C  
ATOM   1022  C   ALA A 137       3.145   3.639  13.320  1.00 98.00           C  
ATOM   1023  CB  ALA A 137       3.424   5.801  12.086  1.00 98.00           C  
ATOM   1024  O   ALA A 137       2.014   3.186  13.508  1.00 98.00           O  
ATOM   1025  N   GLY A 138       4.184   2.846  12.938  1.00 98.19           N  
ATOM   1026  CA  GLY A 138       4.055   1.401  12.844  1.00 98.19           C  
ATOM   1027  C   GLY A 138       3.600   0.753  14.133  1.00 98.19           C  
ATOM   1028  O   GLY A 138       2.758  -0.147  14.125  1.00 98.19           O  
ATOM   1029  N   ARG A 139       4.137   1.236  15.242  1.00 96.94           N  
ATOM   1030  CA  ARG A 139       3.717   0.717  16.531  1.00 96.94           C  
ATOM   1031  C   ARG A 139       2.238   0.993  16.781  1.00 96.94           C  
ATOM   1032  CB  ARG A 139       4.559   1.328  17.656  1.00 96.94           C  
ATOM   1033  O   ARG A 139       1.495   0.100  17.203  1.00 96.94           O  
ATOM   1034  CG  ARG A 139       6.000   0.842  17.688  1.00 96.94           C  
ATOM   1035  CD  ARG A 139       6.699   1.217  18.984  1.00 96.94           C  
ATOM   1036  NE  ARG A 139       6.766   2.664  19.156  1.00 96.94           N  
ATOM   1037  NH1 ARG A 139       8.781   2.918  18.062  1.00 96.94           N  
ATOM   1038  NH2 ARG A 139       7.711   4.746  18.938  1.00 96.94           N  
ATOM   1039  CZ  ARG A 139       7.750   3.439  18.719  1.00 96.94           C  
ATOM   1040  N   HIS A 140       1.796   2.166  16.516  1.00 97.31           N  
ATOM   1041  CA  HIS A 140       0.398   2.533  16.703  1.00 97.31           C  
ATOM   1042  C   HIS A 140      -0.513   1.746  15.773  1.00 97.31           C  
ATOM   1043  CB  HIS A 140       0.205   4.035  16.484  1.00 97.31           C  
ATOM   1044  O   HIS A 140      -1.616   1.354  16.156  1.00 97.31           O  
ATOM   1045  CG  HIS A 140       0.688   4.875  17.625  1.00 97.31           C  
ATOM   1046  CD2 HIS A 140       1.814   5.613  17.766  1.00 97.31           C  
ATOM   1047  ND1 HIS A 140      -0.024   5.023  18.797  1.00 97.31           N  
ATOM   1048  CE1 HIS A 140       0.646   5.816  19.609  1.00 97.31           C  
ATOM   1049  NE2 HIS A 140       1.766   6.188  19.016  1.00 97.31           N  
ATOM   1050  N   LEU A 141       0.017   1.556  14.602  1.00 98.31           N  
ATOM   1051  CA  LEU A 141      -0.764   0.763  13.656  1.00 98.31           C  
ATOM   1052  C   LEU A 141      -0.942  -0.665  14.164  1.00 98.31           C  
ATOM   1053  CB  LEU A 141      -0.091   0.749  12.281  1.00 98.31           C  
ATOM   1054  O   LEU A 141      -2.045  -1.214  14.109  1.00 98.31           O  
ATOM   1055  CG  LEU A 141      -0.770  -0.096  11.203  1.00 98.31           C  
ATOM   1056  CD1 LEU A 141      -2.217   0.347  11.016  1.00 98.31           C  
ATOM   1057  CD2 LEU A 141      -0.003  -0.003   9.891  1.00 98.31           C  
ATOM   1058  N   GLY A 142       0.077  -1.311  14.656  1.00 97.94           N  
ATOM   1059  CA  GLY A 142      -0.023  -2.639  15.234  1.00 97.94           C  
ATOM   1060  C   GLY A 142      -1.025  -2.721  16.375  1.00 97.94           C  
ATOM   1061  O   GLY A 142      -1.854  -3.633  16.406  1.00 97.94           O  
ATOM   1062  N   ASP A 143      -0.921  -1.740  17.266  1.00 96.62           N  
ATOM   1063  CA  ASP A 143      -1.861  -1.690  18.391  1.00 96.62           C  
ATOM   1064  C   ASP A 143      -3.297  -1.535  17.891  1.00 96.62           C  
ATOM   1065  CB  ASP A 143      -1.507  -0.545  19.328  1.00 96.62           C  
ATOM   1066  O   ASP A 143      -4.215  -2.168  18.406  1.00 96.62           O  
ATOM   1067  CG  ASP A 143      -0.205  -0.775  20.078  1.00 96.62           C  
ATOM   1068  OD1 ASP A 143       0.290  -1.922  20.109  1.00 96.62           O  
ATOM   1069  OD2 ASP A 143       0.328   0.199  20.656  1.00 96.62           O  
ATOM   1070  N   PHE A 144      -3.439  -0.704  16.922  1.00 97.38           N  
ATOM   1071  CA  PHE A 144      -4.758  -0.468  16.328  1.00 97.38           C  
ATOM   1072  C   PHE A 144      -5.320  -1.749  15.734  1.00 97.38           C  
ATOM   1073  CB  PHE A 144      -4.688   0.628  15.266  1.00 97.38           C  
ATOM   1074  O   PHE A 144      -6.488  -2.082  15.953  1.00 97.38           O  
ATOM   1075  CG  PHE A 144      -6.008   0.922  14.609  1.00 97.38           C  
ATOM   1076  CD1 PHE A 144      -6.219   0.626  13.273  1.00 97.38           C  
ATOM   1077  CD2 PHE A 144      -7.047   1.495  15.336  1.00 97.38           C  
ATOM   1078  CE1 PHE A 144      -7.441   0.897  12.664  1.00 97.38           C  
ATOM   1079  CE2 PHE A 144      -8.273   1.769  14.734  1.00 97.38           C  
ATOM   1080  CZ  PHE A 144      -8.469   1.470  13.398  1.00 97.38           C  
ATOM   1081  N   ILE A 145      -4.559  -2.508  15.047  1.00 98.19           N  
ATOM   1082  CA  ILE A 145      -4.996  -3.746  14.422  1.00 98.19           C  
ATOM   1083  C   ILE A 145      -5.352  -4.773  15.492  1.00 98.19           C  
ATOM   1084  CB  ILE A 145      -3.916  -4.312  13.469  1.00 98.19           C  
ATOM   1085  O   ILE A 145      -6.355  -5.484  15.367  1.00 98.19           O  
ATOM   1086  CG1 ILE A 145      -3.752  -3.404  12.250  1.00 98.19           C  
ATOM   1087  CG2 ILE A 145      -4.266  -5.742  13.047  1.00 98.19           C  
ATOM   1088  CD1 ILE A 145      -2.537  -3.736  11.391  1.00 98.19           C  
ATOM   1089  N   ASN A 146      -4.520  -4.867  16.500  1.00 97.56           N  
ATOM   1090  CA  ASN A 146      -4.855  -5.754  17.609  1.00 97.56           C  
ATOM   1091  C   ASN A 146      -6.207  -5.391  18.219  1.00 97.56           C  
ATOM   1092  CB  ASN A 146      -3.760  -5.715  18.672  1.00 97.56           C  
ATOM   1093  O   ASN A 146      -7.000  -6.277  18.547  1.00 97.56           O  
ATOM   1094  CG  ASN A 146      -2.494  -6.422  18.234  1.00 97.56           C  
ATOM   1095  ND2 ASN A 146      -1.348  -5.918  18.688  1.00 97.56           N  
ATOM   1096  OD1 ASN A 146      -2.545  -7.414  17.500  1.00 97.56           O  
ATOM   1097  N   TRP A 147      -6.461  -4.129  18.344  1.00 96.12           N  
ATOM   1098  CA  TRP A 147      -7.734  -3.645  18.859  1.00 96.12           C  
ATOM   1099  C   TRP A 147      -8.883  -4.031  17.938  1.00 96.12           C  
ATOM   1100  CB  TRP A 147      -7.699  -2.125  19.047  1.00 96.12           C  
ATOM   1101  O   TRP A 147      -9.938  -4.473  18.391  1.00 96.12           O  
ATOM   1102  CG  TRP A 147      -9.016  -1.527  19.438  1.00 96.12           C  
ATOM   1103  CD1 TRP A 147      -9.602  -1.554  20.672  1.00 96.12           C  
ATOM   1104  CD2 TRP A 147      -9.922  -0.817  18.578  1.00 96.12           C  
ATOM   1105  CE2 TRP A 147     -11.031  -0.441  19.375  1.00 96.12           C  
ATOM   1106  CE3 TRP A 147      -9.898  -0.462  17.234  1.00 96.12           C  
ATOM   1107  NE1 TRP A 147     -10.812  -0.902  20.641  1.00 96.12           N  
ATOM   1108  CH2 TRP A 147     -12.062   0.609  17.516  1.00 96.12           C  
ATOM   1109  CZ2 TRP A 147     -12.109   0.274  18.844  1.00 96.12           C  
ATOM   1110  CZ3 TRP A 147     -10.977   0.250  16.703  1.00 96.12           C  
ATOM   1111  N   LEU A 148      -8.711  -3.877  16.609  1.00 96.88           N  
ATOM   1112  CA  LEU A 148      -9.727  -4.309  15.656  1.00 96.88           C  
ATOM   1113  C   LEU A 148     -10.023  -5.797  15.820  1.00 96.88           C  
ATOM   1114  CB  LEU A 148      -9.266  -4.027  14.227  1.00 96.88           C  
ATOM   1115  O   LEU A 148     -11.188  -6.203  15.789  1.00 96.88           O  
ATOM   1116  CG  LEU A 148      -9.258  -2.559  13.797  1.00 96.88           C  
ATOM   1117  CD1 LEU A 148      -8.688  -2.422  12.391  1.00 96.88           C  
ATOM   1118  CD2 LEU A 148     -10.672  -1.979  13.859  1.00 96.88           C  
ATOM   1119  N   MET A 149      -8.914  -6.566  15.961  1.00 96.31           N  
ATOM   1120  CA  MET A 149      -9.062  -8.008  16.156  1.00 96.31           C  
ATOM   1121  C   MET A 149      -9.898  -8.312  17.391  1.00 96.31           C  
ATOM   1122  CB  MET A 149      -7.688  -8.672  16.281  1.00 96.31           C  
ATOM   1123  O   MET A 149     -10.797  -9.156  17.344  1.00 96.31           O  
ATOM   1124  CG  MET A 149      -7.750 -10.180  16.438  1.00 96.31           C  
ATOM   1125  SD  MET A 149      -6.117 -10.914  16.844  1.00 96.31           S  
ATOM   1126  CE  MET A 149      -5.789 -10.109  18.438  1.00 96.31           C  
ATOM   1127  N   LEU A 150      -9.711  -7.656  18.469  1.00 94.69           N  
ATOM   1128  CA  LEU A 150     -10.461  -7.855  19.703  1.00 94.69           C  
ATOM   1129  C   LEU A 150     -11.930  -7.488  19.516  1.00 94.69           C  
ATOM   1130  CB  LEU A 150      -9.859  -7.020  20.828  1.00 94.69           C  
ATOM   1131  O   LEU A 150     -12.797  -7.973  20.250  1.00 94.69           O  
ATOM   1132  CG  LEU A 150      -8.508  -7.488  21.375  1.00 94.69           C  
ATOM   1133  CD1 LEU A 150      -7.961  -6.484  22.391  1.00 94.69           C  
ATOM   1134  CD2 LEU A 150      -8.641  -8.875  22.016  1.00 94.69           C  
ATOM   1135  N   ASN A 151     -12.172  -6.719  18.469  1.00 94.75           N  
ATOM   1136  CA  ASN A 151     -13.547  -6.281  18.219  1.00 94.75           C  
ATOM   1137  C   ASN A 151     -14.180  -7.062  17.078  1.00 94.75           C  
ATOM   1138  CB  ASN A 151     -13.586  -4.781  17.922  1.00 94.75           C  
ATOM   1139  O   ASN A 151     -15.164  -6.617  16.484  1.00 94.75           O  
ATOM   1140  CG  ASN A 151     -13.484  -3.938  19.188  1.00 94.75           C  
ATOM   1141  ND2 ASN A 151     -12.289  -3.428  19.453  1.00 94.75           N  
ATOM   1142  OD1 ASN A 151     -14.469  -3.750  19.906  1.00 94.75           O  
ATOM   1143  N   GLY A 152     -13.539  -8.164  16.719  1.00 95.44           N  
ATOM   1144  CA  GLY A 152     -14.234  -9.125  15.883  1.00 95.44           C  
ATOM   1145  C   GLY A 152     -13.742  -9.141  14.453  1.00 95.44           C  
ATOM   1146  O   GLY A 152     -14.258  -9.883  13.617  1.00 95.44           O  
ATOM   1147  N   VAL A 153     -12.805  -8.227  14.141  1.00 97.31           N  
ATOM   1148  CA  VAL A 153     -12.289  -8.211  12.773  1.00 97.31           C  
ATOM   1149  C   VAL A 153     -11.375  -9.414  12.547  1.00 97.31           C  
ATOM   1150  CB  VAL A 153     -11.523  -6.898  12.484  1.00 97.31           C  
ATOM   1151  O   VAL A 153     -10.477  -9.680  13.352  1.00 97.31           O  
ATOM   1152  CG1 VAL A 153     -10.867  -6.953  11.102  1.00 97.31           C  
ATOM   1153  CG2 VAL A 153     -12.461  -5.699  12.586  1.00 97.31           C  
ATOM   1154  N   ASP A 154     -11.570 -10.125  11.531  1.00 97.81           N  
ATOM   1155  CA  ASP A 154     -10.719 -11.234  11.117  1.00 97.81           C  
ATOM   1156  C   ASP A 154      -9.438 -10.734  10.469  1.00 97.81           C  
ATOM   1157  CB  ASP A 154     -11.469 -12.156  10.156  1.00 97.81           C  
ATOM   1158  O   ASP A 154      -9.477  -9.938   9.531  1.00 97.81           O  
ATOM   1159  CG  ASP A 154     -10.734 -13.461   9.891  1.00 97.81           C  
ATOM   1160  OD1 ASP A 154      -9.492 -13.508  10.039  1.00 97.81           O  
ATOM   1161  OD2 ASP A 154     -11.398 -14.453   9.516  1.00 97.81           O  
ATOM   1162  N   LEU A 155      -8.281 -11.234  10.945  1.00 98.38           N  
ATOM   1163  CA  LEU A 155      -6.992 -10.781  10.438  1.00 98.38           C  
ATOM   1164  C   LEU A 155      -6.883 -11.031   8.938  1.00 98.38           C  
ATOM   1165  CB  LEU A 155      -5.848 -11.484  11.164  1.00 98.38           C  
ATOM   1166  O   LEU A 155      -6.211 -10.281   8.227  1.00 98.38           O  
ATOM   1167  CG  LEU A 155      -5.645 -11.102  12.633  1.00 98.38           C  
ATOM   1168  CD1 LEU A 155      -4.453 -11.852  13.219  1.00 98.38           C  
ATOM   1169  CD2 LEU A 155      -5.445  -9.594  12.766  1.00 98.38           C  
ATOM   1170  N   ASP A 156      -7.609 -12.055   8.438  1.00 98.06           N  
ATOM   1171  CA  ASP A 156      -7.574 -12.391   7.020  1.00 98.06           C  
ATOM   1172  C   ASP A 156      -8.266 -11.320   6.184  1.00 98.06           C  
ATOM   1173  CB  ASP A 156      -8.227 -13.750   6.773  1.00 98.06           C  
ATOM   1174  O   ASP A 156      -8.062 -11.242   4.973  1.00 98.06           O  
ATOM   1175  CG  ASP A 156      -7.371 -14.914   7.242  1.00 98.06           C  
ATOM   1176  OD1 ASP A 156      -6.156 -14.727   7.473  1.00 98.06           O  
ATOM   1177  OD2 ASP A 156      -7.914 -16.031   7.383  1.00 98.06           O  
ATOM   1178  N   ASP A 157      -9.062 -10.516   6.844  1.00 98.12           N  
ATOM   1179  CA  ASP A 157      -9.852  -9.523   6.121  1.00 98.12           C  
ATOM   1180  C   ASP A 157      -9.188  -8.148   6.195  1.00 98.12           C  
ATOM   1181  CB  ASP A 157     -11.273  -9.453   6.684  1.00 98.12           C  
ATOM   1182  O   ASP A 157      -9.781  -7.145   5.781  1.00 98.12           O  
ATOM   1183  CG  ASP A 157     -12.156 -10.586   6.199  1.00 98.12           C  
ATOM   1184  OD1 ASP A 157     -11.875 -11.172   5.129  1.00 98.12           O  
ATOM   1185  OD2 ASP A 157     -13.148 -10.906   6.891  1.00 98.12           O  
ATOM   1186  N   ILE A 158      -8.016  -8.109   6.734  1.00 98.81           N  
ATOM   1187  CA  ILE A 158      -7.328  -6.824   6.836  1.00 98.81           C  
ATOM   1188  C   ILE A 158      -6.352  -6.668   5.672  1.00 98.81           C  
ATOM   1189  CB  ILE A 158      -6.586  -6.691   8.188  1.00 98.81           C  
ATOM   1190  O   ILE A 158      -5.555  -7.570   5.398  1.00 98.81           O  
ATOM   1191  CG1 ILE A 158      -7.586  -6.625   9.344  1.00 98.81           C  
ATOM   1192  CG2 ILE A 158      -5.676  -5.461   8.180  1.00 98.81           C  
ATOM   1193  CD1 ILE A 158      -6.938  -6.555  10.719  1.00 98.81           C  
ATOM   1194  N   HIS A 159      -6.430  -5.547   4.969  1.00 98.88           N  
ATOM   1195  CA  HIS A 159      -5.566  -5.109   3.877  1.00 98.88           C  
ATOM   1196  C   HIS A 159      -4.996  -3.721   4.148  1.00 98.88           C  
ATOM   1197  CB  HIS A 159      -6.332  -5.113   2.555  1.00 98.88           C  
ATOM   1198  O   HIS A 159      -5.742  -2.738   4.188  1.00 98.88           O  
ATOM   1199  CG  HIS A 159      -5.508  -4.695   1.380  1.00 98.88           C  
ATOM   1200  CD2 HIS A 159      -4.176  -4.484   1.261  1.00 98.88           C  
ATOM   1201  ND1 HIS A 159      -6.051  -4.445   0.139  1.00 98.88           N  
ATOM   1202  CE1 HIS A 159      -5.086  -4.094  -0.695  1.00 98.88           C  
ATOM   1203  NE2 HIS A 159      -3.938  -4.109  -0.039  1.00 98.88           N  
ATOM   1204  N   ILE A 160      -3.674  -3.650   4.355  1.00 98.94           N  
ATOM   1205  CA  ILE A 160      -3.023  -2.361   4.559  1.00 98.94           C  
ATOM   1206  C   ILE A 160      -2.410  -1.883   3.242  1.00 98.94           C  
ATOM   1207  CB  ILE A 160      -1.941  -2.439   5.656  1.00 98.94           C  
ATOM   1208  O   ILE A 160      -1.721  -2.645   2.559  1.00 98.94           O  
ATOM   1209  CG1 ILE A 160      -2.535  -3.006   6.953  1.00 98.94           C  
ATOM   1210  CG2 ILE A 160      -1.316  -1.062   5.898  1.00 98.94           C  
ATOM   1211  CD1 ILE A 160      -1.513  -3.227   8.055  1.00 98.94           C  
ATOM   1212  N   ILE A 161      -2.662  -0.647   2.910  1.00 98.94           N  
ATOM   1213  CA  ILE A 161      -2.100   0.004   1.732  1.00 98.94           C  
ATOM   1214  C   ILE A 161      -1.195   1.157   2.164  1.00 98.94           C  
ATOM   1215  CB  ILE A 161      -3.207   0.517   0.785  1.00 98.94           C  
ATOM   1216  O   ILE A 161      -1.655   2.111   2.795  1.00 98.94           O  
ATOM   1217  CG1 ILE A 161      -4.152  -0.627   0.402  1.00 98.94           C  
ATOM   1218  CG2 ILE A 161      -2.596   1.162  -0.462  1.00 98.94           C  
ATOM   1219  CD1 ILE A 161      -5.387  -0.733   1.289  1.00 98.94           C  
ATOM   1220  N   GLY A 162       0.083   1.008   1.871  1.00 98.75           N  
ATOM   1221  CA  GLY A 162       1.040   2.023   2.283  1.00 98.75           C  
ATOM   1222  C   GLY A 162       1.832   2.602   1.126  1.00 98.75           C  
ATOM   1223  O   GLY A 162       2.271   1.867   0.239  1.00 98.75           O  
ATOM   1224  N   HIS A 163       1.981   3.922   1.104  1.00 98.62           N  
ATOM   1225  CA  HIS A 163       2.756   4.621   0.085  1.00 98.62           C  
ATOM   1226  C   HIS A 163       4.039   5.199   0.670  1.00 98.62           C  
ATOM   1227  CB  HIS A 163       1.923   5.730  -0.555  1.00 98.62           C  
ATOM   1228  O   HIS A 163       4.023   5.781   1.756  1.00 98.62           O  
ATOM   1229  CG  HIS A 163       2.697   6.590  -1.504  1.00 98.62           C  
ATOM   1230  CD2 HIS A 163       3.207   6.324  -2.729  1.00 98.62           C  
ATOM   1231  ND1 HIS A 163       3.025   7.898  -1.223  1.00 98.62           N  
ATOM   1232  CE1 HIS A 163       3.707   8.406  -2.238  1.00 98.62           C  
ATOM   1233  NE2 HIS A 163       3.832   7.469  -3.166  1.00 98.62           N  
ATOM   1234  N   SER A 164       5.141   4.992  -0.097  1.00 98.00           N  
ATOM   1235  CA  SER A 164       6.395   5.609   0.323  1.00 98.00           C  
ATOM   1236  C   SER A 164       6.789   5.156   1.727  1.00 98.00           C  
ATOM   1237  CB  SER A 164       6.289   7.133   0.280  1.00 98.00           C  
ATOM   1238  O   SER A 164       6.891   3.959   1.993  1.00 98.00           O  
ATOM   1239  OG  SER A 164       7.570   7.730   0.357  1.00 98.00           O  
ATOM   1240  N   LEU A 165       7.012   6.109   2.748  1.00 97.94           N  
ATOM   1241  CA  LEU A 165       7.324   5.723   4.121  1.00 97.94           C  
ATOM   1242  C   LEU A 165       6.176   4.926   4.734  1.00 97.94           C  
ATOM   1243  CB  LEU A 165       7.609   6.965   4.973  1.00 97.94           C  
ATOM   1244  O   LEU A 165       6.398   4.082   5.605  1.00 97.94           O  
ATOM   1245  CG  LEU A 165       8.977   7.621   4.773  1.00 97.94           C  
ATOM   1246  CD1 LEU A 165       9.102   8.859   5.652  1.00 97.94           C  
ATOM   1247  CD2 LEU A 165      10.094   6.629   5.082  1.00 97.94           C  
ATOM   1248  N   GLY A 166       5.027   5.137   4.285  1.00 98.62           N  
ATOM   1249  CA  GLY A 166       3.854   4.438   4.781  1.00 98.62           C  
ATOM   1250  C   GLY A 166       3.873   2.951   4.477  1.00 98.62           C  
ATOM   1251  O   GLY A 166       3.254   2.158   5.188  1.00 98.62           O  
ATOM   1252  N   ALA A 167       4.543   2.574   3.391  1.00 98.62           N  
ATOM   1253  CA  ALA A 167       4.699   1.154   3.090  1.00 98.62           C  
ATOM   1254  C   ALA A 167       5.484   0.443   4.188  1.00 98.62           C  
ATOM   1255  CB  ALA A 167       5.387   0.966   1.741  1.00 98.62           C  
ATOM   1256  O   ALA A 167       5.141  -0.674   4.582  1.00 98.62           O  
ATOM   1257  N   HIS A 168       6.477   1.108   4.652  1.00 98.69           N  
ATOM   1258  CA  HIS A 168       7.250   0.543   5.754  1.00 98.69           C  
ATOM   1259  C   HIS A 168       6.457   0.569   7.055  1.00 98.69           C  
ATOM   1260  CB  HIS A 168       8.570   1.302   5.926  1.00 98.69           C  
ATOM   1261  O   HIS A 168       6.555  -0.358   7.863  1.00 98.69           O  
ATOM   1262  CG  HIS A 168       9.453   1.250   4.719  1.00 98.69           C  
ATOM   1263  CD2 HIS A 168      10.031   2.240   3.998  1.00 98.69           C  
ATOM   1264  ND1 HIS A 168       9.828   0.066   4.125  1.00 98.69           N  
ATOM   1265  CE1 HIS A 168      10.602   0.331   3.086  1.00 98.69           C  
ATOM   1266  NE2 HIS A 168      10.742   1.642   2.988  1.00 98.69           N  
ATOM   1267  N   VAL A 169       5.668   1.586   7.262  1.00 98.75           N  
ATOM   1268  CA  VAL A 169       4.754   1.643   8.398  1.00 98.75           C  
ATOM   1269  C   VAL A 169       3.834   0.425   8.383  1.00 98.75           C  
ATOM   1270  CB  VAL A 169       3.920   2.943   8.391  1.00 98.75           C  
ATOM   1271  O   VAL A 169       3.639  -0.226   9.414  1.00 98.75           O  
ATOM   1272  CG1 VAL A 169       2.805   2.873   9.430  1.00 98.75           C  
ATOM   1273  CG2 VAL A 169       4.816   4.152   8.641  1.00 98.75           C  
ATOM   1274  N   ALA A 170       3.389   0.118   7.184  1.00 98.81           N  
ATOM   1275  CA  ALA A 170       2.520  -1.044   7.020  1.00 98.81           C  
ATOM   1276  C   ALA A 170       3.219  -2.322   7.477  1.00 98.81           C  
ATOM   1277  CB  ALA A 170       2.072  -1.175   5.566  1.00 98.81           C  
ATOM   1278  O   ALA A 170       2.650  -3.113   8.234  1.00 98.81           O  
ATOM   1279  N   GLY A 171       4.441  -2.482   6.988  1.00 98.56           N  
ATOM   1280  CA  GLY A 171       5.203  -3.654   7.387  1.00 98.56           C  
ATOM   1281  C   GLY A 171       5.469  -3.717   8.875  1.00 98.56           C  
ATOM   1282  O   GLY A 171       5.273  -4.758   9.508  1.00 98.56           O  
ATOM   1283  N   MET A 172       5.938  -2.635   9.414  1.00 98.50           N  
ATOM   1284  CA  MET A 172       6.238  -2.574  10.836  1.00 98.50           C  
ATOM   1285  C   MET A 172       4.984  -2.818  11.672  1.00 98.50           C  
ATOM   1286  CB  MET A 172       6.855  -1.223  11.203  1.00 98.50           C  
ATOM   1287  O   MET A 172       5.016  -3.584  12.633  1.00 98.50           O  
ATOM   1288  CG  MET A 172       8.266  -1.027  10.672  1.00 98.50           C  
ATOM   1289  SD  MET A 172       9.031   0.526  11.273  1.00 98.50           S  
ATOM   1290  CE  MET A 172       8.211   1.730  10.195  1.00 98.50           C  
ATOM   1291  N   GLY A 173       3.867  -2.199  11.273  1.00 98.31           N  
ATOM   1292  CA  GLY A 173       2.615  -2.412  11.984  1.00 98.31           C  
ATOM   1293  C   GLY A 173       2.152  -3.855  11.953  1.00 98.31           C  
ATOM   1294  O   GLY A 173       1.785  -4.418  12.984  1.00 98.31           O  
ATOM   1295  N   ALA A 174       2.211  -4.461  10.781  1.00 98.38           N  
ATOM   1296  CA  ALA A 174       1.791  -5.852  10.617  1.00 98.38           C  
ATOM   1297  C   ALA A 174       2.645  -6.785  11.469  1.00 98.38           C  
ATOM   1298  CB  ALA A 174       1.864  -6.262   9.148  1.00 98.38           C  
ATOM   1299  O   ALA A 174       2.152  -7.793  11.977  1.00 98.38           O  
ATOM   1300  N   GLY A 175       3.906  -6.508  11.594  1.00 96.94           N  
ATOM   1301  CA  GLY A 175       4.840  -7.320  12.352  1.00 96.94           C  
ATOM   1302  C   GLY A 175       4.547  -7.320  13.844  1.00 96.94           C  
ATOM   1303  O   GLY A 175       4.984  -8.219  14.562  1.00 96.94           O  
ATOM   1304  N   ARG A 176       3.725  -6.438  14.227  1.00 95.94           N  
ATOM   1305  CA  ARG A 176       3.439  -6.297  15.656  1.00 95.94           C  
ATOM   1306  C   ARG A 176       2.102  -6.938  16.016  1.00 95.94           C  
ATOM   1307  CB  ARG A 176       3.436  -4.820  16.062  1.00 95.94           C  
ATOM   1308  O   ARG A 176       1.724  -6.984  17.188  1.00 95.94           O  
ATOM   1309  CG  ARG A 176       4.824  -4.199  16.141  1.00 95.94           C  
ATOM   1310  CD  ARG A 176       4.758  -2.699  16.375  1.00 95.94           C  
ATOM   1311  NE  ARG A 176       4.672  -2.381  17.797  1.00 95.94           N  
ATOM   1312  NH1 ARG A 176       6.934  -2.615  18.203  1.00 95.94           N  
ATOM   1313  NH2 ARG A 176       5.520  -2.047  19.906  1.00 95.94           N  
ATOM   1314  CZ  ARG A 176       5.707  -2.348  18.641  1.00 95.94           C  
ATOM   1315  N   VAL A 177       1.361  -7.312  15.055  1.00 97.00           N  
ATOM   1316  CA  VAL A 177       0.034  -7.883  15.258  1.00 97.00           C  
ATOM   1317  C   VAL A 177       0.151  -9.219  15.992  1.00 97.00           C  
ATOM   1318  CB  VAL A 177      -0.714  -8.070  13.922  1.00 97.00           C  
ATOM   1319  O   VAL A 177       0.996 -10.047  15.648  1.00 97.00           O  
ATOM   1320  CG1 VAL A 177      -1.983  -8.898  14.125  1.00 97.00           C  
ATOM   1321  CG2 VAL A 177      -1.047  -6.715  13.297  1.00 97.00           C  
ATOM   1322  N   GLN A 178      -0.672  -9.289  17.016  1.00 92.06           N  
ATOM   1323  CA  GLN A 178      -0.772 -10.516  17.797  1.00 92.06           C  
ATOM   1324  C   GLN A 178      -1.806 -11.469  17.188  1.00 92.06           C  
ATOM   1325  CB  GLN A 178      -1.128 -10.203  19.250  1.00 92.06           C  
ATOM   1326  O   GLN A 178      -2.711 -11.031  16.469  1.00 92.06           O  
ATOM   1327  CG  GLN A 178      -0.118  -9.305  19.938  1.00 92.06           C  
ATOM   1328  CD  GLN A 178      -0.557  -8.906  21.344  1.00 92.06           C  
ATOM   1329  NE2 GLN A 178       0.228  -8.055  21.984  1.00 92.06           N  
ATOM   1330  OE1 GLN A 178      -1.594  -9.359  21.828  1.00 92.06           O  
ATOM   1331  N   GLY A 179      -1.499 -12.742  17.062  1.00 89.00           N  
ATOM   1332  CA  GLY A 179      -2.525 -13.680  16.641  1.00 89.00           C  
ATOM   1333  C   GLY A 179      -2.309 -14.203  15.227  1.00 89.00           C  
ATOM   1334  O   GLY A 179      -3.189 -14.844  14.656  1.00 89.00           O  
ATOM   1335  N   GLY A 180      -1.198 -13.805  14.602  1.00 94.44           N  
ATOM   1336  CA  GLY A 180      -0.854 -14.305  13.281  1.00 94.44           C  
ATOM   1337  C   GLY A 180      -0.677 -13.203  12.250  1.00 94.44           C  
ATOM   1338  O   GLY A 180      -0.448 -12.047  12.602  1.00 94.44           O  
ATOM   1339  N   LYS A 181      -0.771 -13.594  10.930  1.00 97.94           N  
ATOM   1340  CA  LYS A 181      -0.528 -12.664   9.828  1.00 97.94           C  
ATOM   1341  C   LYS A 181      -1.833 -12.055   9.320  1.00 97.94           C  
ATOM   1342  CB  LYS A 181       0.193 -13.375   8.680  1.00 97.94           C  
ATOM   1343  O   LYS A 181      -2.865 -12.727   9.281  1.00 97.94           O  
ATOM   1344  CG  LYS A 181       1.637 -13.742   8.984  1.00 97.94           C  
ATOM   1345  CD  LYS A 181       2.342 -14.312   7.766  1.00 97.94           C  
ATOM   1346  CE  LYS A 181       3.811 -14.609   8.047  1.00 97.94           C  
ATOM   1347  NZ  LYS A 181       4.465 -15.320   6.914  1.00 97.94           N  
ATOM   1348  N   ILE A 182      -1.729 -10.711   9.023  1.00 98.75           N  
ATOM   1349  CA  ILE A 182      -2.883 -10.109   8.367  1.00 98.75           C  
ATOM   1350  C   ILE A 182      -2.953 -10.586   6.914  1.00 98.75           C  
ATOM   1351  CB  ILE A 182      -2.828  -8.570   8.422  1.00 98.75           C  
ATOM   1352  O   ILE A 182      -2.029 -11.242   6.422  1.00 98.75           O  
ATOM   1353  CG1 ILE A 182      -1.603  -8.047   7.664  1.00 98.75           C  
ATOM   1354  CG2 ILE A 182      -2.822  -8.086   9.875  1.00 98.75           C  
ATOM   1355  CD1 ILE A 182      -1.582  -6.539   7.480  1.00 98.75           C  
ATOM   1356  N   GLY A 183      -4.062 -10.242   6.273  1.00 98.62           N  
ATOM   1357  CA  GLY A 183      -4.355 -10.805   4.965  1.00 98.62           C  
ATOM   1358  C   GLY A 183      -3.465 -10.258   3.867  1.00 98.62           C  
ATOM   1359  O   GLY A 183      -2.955 -11.016   3.037  1.00 98.62           O  
ATOM   1360  N   ARG A 184      -3.254  -8.938   3.854  1.00 98.81           N  
ATOM   1361  CA  ARG A 184      -2.584  -8.398   2.676  1.00 98.81           C  
ATOM   1362  C   ARG A 184      -1.973  -7.031   2.971  1.00 98.81           C  
ATOM   1363  CB  ARG A 184      -3.561  -8.289   1.503  1.00 98.81           C  
ATOM   1364  O   ARG A 184      -2.547  -6.238   3.719  1.00 98.81           O  
ATOM   1365  CG  ARG A 184      -2.936  -7.750   0.227  1.00 98.81           C  
ATOM   1366  CD  ARG A 184      -3.947  -7.668  -0.907  1.00 98.81           C  
ATOM   1367  NE  ARG A 184      -3.365  -7.078  -2.107  1.00 98.81           N  
ATOM   1368  NH1 ARG A 184      -5.242  -7.383  -3.420  1.00 98.81           N  
ATOM   1369  NH2 ARG A 184      -3.369  -6.398  -4.305  1.00 98.81           N  
ATOM   1370  CZ  ARG A 184      -3.992  -6.953  -3.273  1.00 98.81           C  
ATOM   1371  N   ILE A 185      -0.751  -6.871   2.494  1.00 98.94           N  
ATOM   1372  CA  ILE A 185      -0.119  -5.559   2.420  1.00 98.94           C  
ATOM   1373  C   ILE A 185       0.186  -5.215   0.964  1.00 98.94           C  
ATOM   1374  CB  ILE A 185       1.173  -5.504   3.266  1.00 98.94           C  
ATOM   1375  O   ILE A 185       0.744  -6.035   0.230  1.00 98.94           O  
ATOM   1376  CG1 ILE A 185       0.842  -5.641   4.758  1.00 98.94           C  
ATOM   1377  CG2 ILE A 185       1.944  -4.211   2.992  1.00 98.94           C  
ATOM   1378  CD1 ILE A 185       2.064  -5.797   5.648  1.00 98.94           C  
ATOM   1379  N   THR A 186      -0.279  -4.020   0.499  1.00 98.88           N  
ATOM   1380  CA  THR A 186       0.144  -3.432  -0.768  1.00 98.88           C  
ATOM   1381  C   THR A 186       1.071  -2.244  -0.529  1.00 98.88           C  
ATOM   1382  CB  THR A 186      -1.066  -2.980  -1.605  1.00 98.88           C  
ATOM   1383  O   THR A 186       0.667  -1.242   0.064  1.00 98.88           O  
ATOM   1384  CG2 THR A 186      -0.621  -2.336  -2.914  1.00 98.88           C  
ATOM   1385  OG1 THR A 186      -1.885  -4.121  -1.902  1.00 98.88           O  
ATOM   1386  N   GLY A 187       2.289  -2.377  -0.888  1.00 98.75           N  
ATOM   1387  CA  GLY A 187       3.248  -1.286  -0.841  1.00 98.75           C  
ATOM   1388  C   GLY A 187       3.307  -0.486  -2.129  1.00 98.75           C  
ATOM   1389  O   GLY A 187       3.621  -1.029  -3.189  1.00 98.75           O  
ATOM   1390  N   LEU A 188       2.990   0.742  -2.027  1.00 98.75           N  
ATOM   1391  CA  LEU A 188       2.992   1.617  -3.195  1.00 98.75           C  
ATOM   1392  C   LEU A 188       4.250   2.477  -3.229  1.00 98.75           C  
ATOM   1393  CB  LEU A 188       1.749   2.514  -3.195  1.00 98.75           C  
ATOM   1394  O   LEU A 188       4.348   3.473  -2.508  1.00 98.75           O  
ATOM   1395  CG  LEU A 188       0.401   1.802  -3.072  1.00 98.75           C  
ATOM   1396  CD1 LEU A 188      -0.715   2.816  -2.848  1.00 98.75           C  
ATOM   1397  CD2 LEU A 188       0.124   0.961  -4.312  1.00 98.75           C  
ATOM   1398  N   ASP A 189       5.156   1.989  -4.027  1.00 98.44           N  
ATOM   1399  CA  ASP A 189       6.465   2.607  -4.234  1.00 98.44           C  
ATOM   1400  C   ASP A 189       7.145   2.908  -2.900  1.00 98.44           C  
ATOM   1401  CB  ASP A 189       6.324   3.891  -5.055  1.00 98.44           C  
ATOM   1402  O   ASP A 189       7.434   4.066  -2.594  1.00 98.44           O  
ATOM   1403  CG  ASP A 189       7.605   4.270  -5.785  1.00 98.44           C  
ATOM   1404  OD1 ASP A 189       8.414   3.373  -6.094  1.00 98.44           O  
ATOM   1405  OD2 ASP A 189       7.801   5.477  -6.047  1.00 98.44           O  
ATOM   1406  N   PRO A 190       7.504   1.801  -2.117  1.00 98.06           N  
ATOM   1407  CA  PRO A 190       8.156   1.981  -0.817  1.00 98.06           C  
ATOM   1408  C   PRO A 190       9.414   2.848  -0.901  1.00 98.06           C  
ATOM   1409  CB  PRO A 190       8.508   0.552  -0.397  1.00 98.06           C  
ATOM   1410  O   PRO A 190      10.188   2.721  -1.849  1.00 98.06           O  
ATOM   1411  CG  PRO A 190       7.547  -0.313  -1.149  1.00 98.06           C  
ATOM   1412  CD  PRO A 190       7.309   0.300  -2.500  1.00 98.06           C  
ATOM   1413  N   ALA A 191       9.625   3.729   0.087  1.00 95.31           N  
ATOM   1414  CA  ALA A 191      10.773   4.629   0.130  1.00 95.31           C  
ATOM   1415  C   ALA A 191      12.086   3.848   0.214  1.00 95.31           C  
ATOM   1416  CB  ALA A 191      10.656   5.590   1.312  1.00 95.31           C  
ATOM   1417  O   ALA A 191      12.203   2.910   1.007  1.00 95.31           O  
ATOM   1418  N   GLY A 192      13.070   4.312  -0.610  1.00 90.31           N  
ATOM   1419  CA  GLY A 192      14.359   3.650  -0.659  1.00 90.31           C  
ATOM   1420  C   GLY A 192      15.367   4.223   0.323  1.00 90.31           C  
ATOM   1421  O   GLY A 192      15.969   3.486   1.104  1.00 90.31           O  
ATOM   1422  N   PRO A 193      15.617   5.535   0.357  1.00 88.25           N  
ATOM   1423  CA  PRO A 193      16.656   6.148   1.188  1.00 88.25           C  
ATOM   1424  C   PRO A 193      16.531   5.770   2.662  1.00 88.25           C  
ATOM   1425  CB  PRO A 193      16.438   7.648   0.987  1.00 88.25           C  
ATOM   1426  O   PRO A 193      15.508   6.051   3.291  1.00 88.25           O  
ATOM   1427  CG  PRO A 193      15.789   7.758  -0.357  1.00 88.25           C  
ATOM   1428  CD  PRO A 193      14.875   6.582  -0.547  1.00 88.25           C  
ATOM   1429  N   GLY A 194      17.594   5.090   3.203  1.00 86.25           N  
ATOM   1430  CA  GLY A 194      17.688   4.750   4.613  1.00 86.25           C  
ATOM   1431  C   GLY A 194      17.125   3.373   4.934  1.00 86.25           C  
ATOM   1432  O   GLY A 194      17.203   2.922   6.078  1.00 86.25           O  
ATOM   1433  N   TYR A 195      16.672   2.596   3.912  1.00 87.25           N  
ATOM   1434  CA  TYR A 195      15.977   1.351   4.234  1.00 87.25           C  
ATOM   1435  C   TYR A 195      16.734   0.151   3.676  1.00 87.25           C  
ATOM   1436  CB  TYR A 195      14.547   1.368   3.686  1.00 87.25           C  
ATOM   1437  O   TYR A 195      16.391  -0.997   3.957  1.00 87.25           O  
ATOM   1438  CG  TYR A 195      13.586   2.172   4.527  1.00 87.25           C  
ATOM   1439  CD1 TYR A 195      12.906   1.587   5.594  1.00 87.25           C  
ATOM   1440  CD2 TYR A 195      13.359   3.518   4.258  1.00 87.25           C  
ATOM   1441  CE1 TYR A 195      12.016   2.322   6.367  1.00 87.25           C  
ATOM   1442  CE2 TYR A 195      12.469   4.262   5.027  1.00 87.25           C  
ATOM   1443  OH  TYR A 195      10.930   4.391   6.844  1.00 87.25           O  
ATOM   1444  CZ  TYR A 195      11.805   3.658   6.078  1.00 87.25           C  
ATOM   1445  N   GLY A 196      17.703   0.347   2.795  1.00 79.56           N  
ATOM   1446  CA  GLY A 196      18.422  -0.750   2.172  1.00 79.56           C  
ATOM   1447  C   GLY A 196      19.141  -1.638   3.172  1.00 79.56           C  
ATOM   1448  O   GLY A 196      19.172  -2.859   3.010  1.00 79.56           O  
ATOM   1449  N   ASP A 197      19.562  -1.112   4.355  1.00 80.38           N  
ATOM   1450  CA  ASP A 197      20.406  -1.880   5.270  1.00 80.38           C  
ATOM   1451  C   ASP A 197      19.719  -2.068   6.617  1.00 80.38           C  
ATOM   1452  CB  ASP A 197      21.766  -1.192   5.457  1.00 80.38           C  
ATOM   1453  O   ASP A 197      20.344  -2.531   7.578  1.00 80.38           O  
ATOM   1454  CG  ASP A 197      22.609  -1.175   4.191  1.00 80.38           C  
ATOM   1455  OD1 ASP A 197      22.547  -2.146   3.406  1.00 80.38           O  
ATOM   1456  OD2 ASP A 197      23.328  -0.181   3.977  1.00 80.38           O  
ATOM   1457  N   LEU A 198      18.469  -1.816   6.656  1.00 87.38           N  
ATOM   1458  CA  LEU A 198      17.781  -1.962   7.930  1.00 87.38           C  
ATOM   1459  C   LEU A 198      17.297  -3.396   8.125  1.00 87.38           C  
ATOM   1460  CB  LEU A 198      16.594  -1.000   8.008  1.00 87.38           C  
ATOM   1461  O   LEU A 198      17.094  -4.129   7.156  1.00 87.38           O  
ATOM   1462  CG  LEU A 198      16.922   0.489   8.109  1.00 87.38           C  
ATOM   1463  CD1 LEU A 198      15.648   1.312   8.258  1.00 87.38           C  
ATOM   1464  CD2 LEU A 198      17.875   0.745   9.273  1.00 87.38           C  
ATOM   1465  N   LYS A 199      17.219  -3.801   9.406  1.00 89.62           N  
ATOM   1466  CA  LYS A 199      16.656  -5.102   9.750  1.00 89.62           C  
ATOM   1467  C   LYS A 199      15.227  -5.234   9.242  1.00 89.62           C  
ATOM   1468  CB  LYS A 199      16.703  -5.324  11.266  1.00 89.62           C  
ATOM   1469  O   LYS A 199      14.500  -4.242   9.148  1.00 89.62           O  
ATOM   1470  CG  LYS A 199      18.109  -5.406  11.836  1.00 89.62           C  
ATOM   1471  CD  LYS A 199      18.094  -5.660  13.336  1.00 89.62           C  
ATOM   1472  CE  LYS A 199      19.500  -5.703  13.922  1.00 89.62           C  
ATOM   1473  NZ  LYS A 199      19.484  -5.922  15.398  1.00 89.62           N  
ATOM   1474  N   ASP A 200      14.828  -6.496   8.898  1.00 90.56           N  
ATOM   1475  CA  ASP A 200      13.555  -6.781   8.250  1.00 90.56           C  
ATOM   1476  C   ASP A 200      12.383  -6.273   9.094  1.00 90.56           C  
ATOM   1477  CB  ASP A 200      13.406  -8.281   7.996  1.00 90.56           C  
ATOM   1478  O   ASP A 200      11.359  -5.852   8.547  1.00 90.56           O  
ATOM   1479  CG  ASP A 200      14.312  -8.789   6.887  1.00 90.56           C  
ATOM   1480  OD1 ASP A 200      14.852  -7.965   6.121  1.00 90.56           O  
ATOM   1481  OD2 ASP A 200      14.477 -10.023   6.773  1.00 90.56           O  
ATOM   1482  N   HIS A 201      12.508  -6.262  10.438  1.00 92.44           N  
ATOM   1483  CA  HIS A 201      11.398  -5.840  11.273  1.00 92.44           C  
ATOM   1484  C   HIS A 201      11.242  -4.324  11.266  1.00 92.44           C  
ATOM   1485  CB  HIS A 201      11.594  -6.336  12.711  1.00 92.44           C  
ATOM   1486  O   HIS A 201      10.273  -3.789  11.812  1.00 92.44           O  
ATOM   1487  CG  HIS A 201      12.719  -5.668  13.430  1.00 92.44           C  
ATOM   1488  CD2 HIS A 201      12.727  -4.688  14.359  1.00 92.44           C  
ATOM   1489  ND1 HIS A 201      14.039  -5.996  13.211  1.00 92.44           N  
ATOM   1490  CE1 HIS A 201      14.812  -5.242  13.977  1.00 92.44           C  
ATOM   1491  NE2 HIS A 201      14.031  -4.438  14.688  1.00 92.44           N  
ATOM   1492  N   LEU A 202      12.141  -3.631  10.578  1.00 94.44           N  
ATOM   1493  CA  LEU A 202      12.109  -2.174  10.539  1.00 94.44           C  
ATOM   1494  C   LEU A 202      11.711  -1.675   9.148  1.00 94.44           C  
ATOM   1495  CB  LEU A 202      13.469  -1.595  10.930  1.00 94.44           C  
ATOM   1496  O   LEU A 202      11.844  -0.486   8.852  1.00 94.44           O  
ATOM   1497  CG  LEU A 202      13.922  -1.844  12.375  1.00 94.44           C  
ATOM   1498  CD1 LEU A 202      15.336  -1.328  12.578  1.00 94.44           C  
ATOM   1499  CD2 LEU A 202      12.961  -1.187  13.352  1.00 94.44           C  
ATOM   1500  N   LYS A 203      11.305  -2.545   8.273  1.00 96.25           N  
ATOM   1501  CA  LYS A 203      10.898  -2.203   6.918  1.00 96.25           C  
ATOM   1502  C   LYS A 203       9.914  -3.230   6.359  1.00 96.25           C  
ATOM   1503  CB  LYS A 203      12.117  -2.098   6.004  1.00 96.25           C  
ATOM   1504  O   LYS A 203       9.703  -4.285   6.965  1.00 96.25           O  
ATOM   1505  CG  LYS A 203      12.891  -3.402   5.848  1.00 96.25           C  
ATOM   1506  CD  LYS A 203      14.125  -3.221   4.977  1.00 96.25           C  
ATOM   1507  CE  LYS A 203      14.891  -4.527   4.812  1.00 96.25           C  
ATOM   1508  NZ  LYS A 203      16.109  -4.352   3.955  1.00 96.25           N  
ATOM   1509  N   LEU A 204       9.312  -2.844   5.250  1.00 98.19           N  
ATOM   1510  CA  LEU A 204       8.422  -3.771   4.566  1.00 98.19           C  
ATOM   1511  C   LEU A 204       9.180  -5.012   4.102  1.00 98.19           C  
ATOM   1512  CB  LEU A 204       7.754  -3.088   3.369  1.00 98.19           C  
ATOM   1513  O   LEU A 204      10.258  -4.902   3.521  1.00 98.19           O  
ATOM   1514  CG  LEU A 204       6.754  -3.932   2.576  1.00 98.19           C  
ATOM   1515  CD1 LEU A 204       5.535  -4.250   3.434  1.00 98.19           C  
ATOM   1516  CD2 LEU A 204       6.344  -3.211   1.298  1.00 98.19           C  
ATOM   1517  N   ASP A 205       8.531  -6.164   4.336  1.00 96.81           N  
ATOM   1518  CA  ASP A 205       9.094  -7.465   3.988  1.00 96.81           C  
ATOM   1519  C   ASP A 205       8.008  -8.406   3.471  1.00 96.81           C  
ATOM   1520  CB  ASP A 205       9.797  -8.086   5.195  1.00 96.81           C  
ATOM   1521  O   ASP A 205       6.867  -8.367   3.934  1.00 96.81           O  
ATOM   1522  CG  ASP A 205      10.477  -9.398   4.871  1.00 96.81           C  
ATOM   1523  OD1 ASP A 205       9.875 -10.469   5.094  1.00 96.81           O  
ATOM   1524  OD2 ASP A 205      11.633  -9.367   4.395  1.00 96.81           O  
ATOM   1525  N   PRO A 206       8.383  -9.328   2.531  1.00 97.38           N  
ATOM   1526  CA  PRO A 206       7.379 -10.211   1.923  1.00 97.38           C  
ATOM   1527  C   PRO A 206       6.684 -11.109   2.945  1.00 97.38           C  
ATOM   1528  CB  PRO A 206       8.195 -11.039   0.933  1.00 97.38           C  
ATOM   1529  O   PRO A 206       5.602 -11.633   2.674  1.00 97.38           O  
ATOM   1530  CG  PRO A 206       9.422 -10.227   0.664  1.00 97.38           C  
ATOM   1531  CD  PRO A 206       9.711  -9.391   1.878  1.00 97.38           C  
ATOM   1532  N   LEU A 207       7.246 -11.219   4.164  1.00 97.31           N  
ATOM   1533  CA  LEU A 207       6.695 -12.141   5.152  1.00 97.31           C  
ATOM   1534  C   LEU A 207       5.809 -11.391   6.148  1.00 97.31           C  
ATOM   1535  CB  LEU A 207       7.816 -12.859   5.898  1.00 97.31           C  
ATOM   1536  O   LEU A 207       5.297 -11.992   7.098  1.00 97.31           O  
ATOM   1537  CG  LEU A 207       8.727 -13.758   5.055  1.00 97.31           C  
ATOM   1538  CD1 LEU A 207       9.812 -14.383   5.922  1.00 97.31           C  
ATOM   1539  CD2 LEU A 207       7.902 -14.844   4.355  1.00 97.31           C  
ATOM   1540  N   ASP A 208       5.574 -10.133   5.953  1.00 98.31           N  
ATOM   1541  CA  ASP A 208       4.871  -9.289   6.914  1.00 98.31           C  
ATOM   1542  C   ASP A 208       3.367  -9.539   6.875  1.00 98.31           C  
ATOM   1543  CB  ASP A 208       5.164  -7.809   6.637  1.00 98.31           C  
ATOM   1544  O   ASP A 208       2.645  -9.172   7.801  1.00 98.31           O  
ATOM   1545  CG  ASP A 208       6.547  -7.387   7.090  1.00 98.31           C  
ATOM   1546  OD1 ASP A 208       7.090  -7.984   8.039  1.00 98.31           O  
ATOM   1547  OD2 ASP A 208       7.102  -6.438   6.488  1.00 98.31           O  
ATOM   1548  N   ALA A 209       2.824 -10.188   5.855  1.00 98.62           N  
ATOM   1549  CA  ALA A 209       1.421 -10.555   5.688  1.00 98.62           C  
ATOM   1550  C   ALA A 209       1.283 -11.828   4.852  1.00 98.62           C  
ATOM   1551  CB  ALA A 209       0.643  -9.414   5.043  1.00 98.62           C  
ATOM   1552  O   ALA A 209       2.271 -12.344   4.324  1.00 98.62           O  
ATOM   1553  N   LYS A 210       0.140 -12.391   4.824  1.00 98.44           N  
ATOM   1554  CA  LYS A 210      -0.072 -13.586   4.008  1.00 98.44           C  
ATOM   1555  C   LYS A 210       0.223 -13.297   2.537  1.00 98.44           C  
ATOM   1556  CB  LYS A 210      -1.505 -14.094   4.164  1.00 98.44           C  
ATOM   1557  O   LYS A 210       0.691 -14.180   1.812  1.00 98.44           O  
ATOM   1558  CG  LYS A 210      -1.811 -14.664   5.543  1.00 98.44           C  
ATOM   1559  CD  LYS A 210      -3.213 -15.258   5.602  1.00 98.44           C  
ATOM   1560  CE  LYS A 210      -3.525 -15.812   6.984  1.00 98.44           C  
ATOM   1561  NZ  LYS A 210      -4.898 -16.406   7.047  1.00 98.44           N  
ATOM   1562  N   MET A 211      -0.043 -12.133   2.156  1.00 98.69           N  
ATOM   1563  CA  MET A 211       0.273 -11.656   0.813  1.00 98.69           C  
ATOM   1564  C   MET A 211       0.808 -10.227   0.853  1.00 98.69           C  
ATOM   1565  CB  MET A 211      -0.962 -11.727  -0.087  1.00 98.69           C  
ATOM   1566  O   MET A 211       0.151  -9.328   1.380  1.00 98.69           O  
ATOM   1567  CG  MET A 211      -0.736 -11.172  -1.483  1.00 98.69           C  
ATOM   1568  SD  MET A 211       0.565 -12.086  -2.400  1.00 98.69           S  
ATOM   1569  CE  MET A 211      -0.296 -13.656  -2.701  1.00 98.69           C  
ATOM   1570  N   VAL A 212       1.987 -10.000   0.351  1.00 98.81           N  
ATOM   1571  CA  VAL A 212       2.580  -8.680   0.199  1.00 98.81           C  
ATOM   1572  C   VAL A 212       2.840  -8.398  -1.278  1.00 98.81           C  
ATOM   1573  CB  VAL A 212       3.893  -8.547   1.005  1.00 98.81           C  
ATOM   1574  O   VAL A 212       3.596  -9.117  -1.933  1.00 98.81           O  
ATOM   1575  CG1 VAL A 212       4.520  -7.172   0.797  1.00 98.81           C  
ATOM   1576  CG2 VAL A 212       3.635  -8.805   2.488  1.00 98.81           C  
ATOM   1577  N   ASP A 213       2.189  -7.391  -1.858  1.00 98.75           N  
ATOM   1578  CA  ASP A 213       2.445  -6.949  -3.227  1.00 98.75           C  
ATOM   1579  C   ASP A 213       2.910  -5.496  -3.260  1.00 98.75           C  
ATOM   1580  CB  ASP A 213       1.192  -7.125  -4.090  1.00 98.75           C  
ATOM   1581  O   ASP A 213       2.484  -4.684  -2.434  1.00 98.75           O  
ATOM   1582  CG  ASP A 213      -0.015  -6.391  -3.531  1.00 98.75           C  
ATOM   1583  OD1 ASP A 213      -0.621  -6.871  -2.549  1.00 98.75           O  
ATOM   1584  OD2 ASP A 213      -0.367  -5.324  -4.082  1.00 98.75           O  
ATOM   1585  N   VAL A 214       3.789  -5.223  -4.223  1.00 98.81           N  
ATOM   1586  CA  VAL A 214       4.441  -3.920  -4.285  1.00 98.81           C  
ATOM   1587  C   VAL A 214       4.367  -3.373  -5.711  1.00 98.81           C  
ATOM   1588  CB  VAL A 214       5.914  -3.998  -3.824  1.00 98.81           C  
ATOM   1589  O   VAL A 214       4.590  -4.109  -6.676  1.00 98.81           O  
ATOM   1590  CG1 VAL A 214       6.578  -2.625  -3.908  1.00 98.81           C  
ATOM   1591  CG2 VAL A 214       5.996  -4.551  -2.402  1.00 98.81           C  
ATOM   1592  N   VAL A 215       4.020  -2.115  -5.812  1.00 98.81           N  
ATOM   1593  CA  VAL A 215       4.020  -1.401  -7.086  1.00 98.81           C  
ATOM   1594  C   VAL A 215       5.184  -0.413  -7.125  1.00 98.81           C  
ATOM   1595  CB  VAL A 215       2.686  -0.662  -7.324  1.00 98.81           C  
ATOM   1596  O   VAL A 215       5.180   0.589  -6.406  1.00 98.81           O  
ATOM   1597  CG1 VAL A 215       2.664  -0.018  -8.711  1.00 98.81           C  
ATOM   1598  CG2 VAL A 215       1.507  -1.620  -7.160  1.00 98.81           C  
ATOM   1599  N   HIS A 216       6.168  -0.686  -8.000  1.00 98.56           N  
ATOM   1600  CA  HIS A 216       7.355   0.150  -8.148  1.00 98.56           C  
ATOM   1601  C   HIS A 216       7.188   1.138  -9.297  1.00 98.56           C  
ATOM   1602  CB  HIS A 216       8.594  -0.716  -8.375  1.00 98.56           C  
ATOM   1603  O   HIS A 216       7.215   0.745 -10.469  1.00 98.56           O  
ATOM   1604  CG  HIS A 216       8.867  -1.673  -7.262  1.00 98.56           C  
ATOM   1605  CD2 HIS A 216       8.586  -2.990  -7.129  1.00 98.56           C  
ATOM   1606  ND1 HIS A 216       9.516  -1.298  -6.098  1.00 98.56           N  
ATOM   1607  CE1 HIS A 216       9.609  -2.348  -5.301  1.00 98.56           C  
ATOM   1608  NE2 HIS A 216       9.062  -3.387  -5.902  1.00 98.56           N  
ATOM   1609  N   THR A 217       7.102   2.473  -9.016  1.00 97.56           N  
ATOM   1610  CA  THR A 217       6.883   3.428 -10.094  1.00 97.56           C  
ATOM   1611  C   THR A 217       8.000   4.465 -10.133  1.00 97.56           C  
ATOM   1612  CB  THR A 217       5.523   4.137  -9.938  1.00 97.56           C  
ATOM   1613  O   THR A 217       8.000   5.348 -10.992  1.00 97.56           O  
ATOM   1614  CG2 THR A 217       4.367   3.168 -10.164  1.00 97.56           C  
ATOM   1615  OG1 THR A 217       5.426   4.691  -8.625  1.00 97.56           O  
ATOM   1616  N   PHE A 218       8.938   4.359  -9.141  1.00 94.25           N  
ATOM   1617  CA  PHE A 218      10.094   5.254  -9.117  1.00 94.25           C  
ATOM   1618  C   PHE A 218      11.266   4.602  -8.398  1.00 94.25           C  
ATOM   1619  CB  PHE A 218       9.734   6.578  -8.438  1.00 94.25           C  
ATOM   1620  O   PHE A 218      11.883   5.211  -7.520  1.00 94.25           O  
ATOM   1621  CG  PHE A 218      10.555   7.746  -8.906  1.00 94.25           C  
ATOM   1622  CD1 PHE A 218      10.758   8.844  -8.086  1.00 94.25           C  
ATOM   1623  CD2 PHE A 218      11.125   7.742 -10.172  1.00 94.25           C  
ATOM   1624  CE1 PHE A 218      11.523   9.930  -8.523  1.00 94.25           C  
ATOM   1625  CE2 PHE A 218      11.883   8.820 -10.617  1.00 94.25           C  
ATOM   1626  CZ  PHE A 218      12.086   9.914  -9.789  1.00 94.25           C  
ATOM   1627  N   MET A 219      11.492   3.354  -8.773  1.00 88.44           N  
ATOM   1628  CA  MET A 219      12.492   2.480  -8.172  1.00 88.44           C  
ATOM   1629  C   MET A 219      13.906   2.980  -8.469  1.00 88.44           C  
ATOM   1630  CB  MET A 219      12.328   1.045  -8.672  1.00 88.44           C  
ATOM   1631  O   MET A 219      14.172   3.475  -9.562  1.00 88.44           O  
ATOM   1632  CG  MET A 219      13.305   0.062  -8.039  1.00 88.44           C  
ATOM   1633  SD  MET A 219      12.883  -1.684  -8.422  1.00 88.44           S  
ATOM   1634  CE  MET A 219      14.242  -2.533  -7.562  1.00 88.44           C  
ATOM   1635  N   ARG A 220      14.898   2.887  -7.535  1.00 79.81           N  
ATOM   1636  CA  ARG A 220      16.328   3.203  -7.566  1.00 79.81           C  
ATOM   1637  C   ARG A 220      16.547   4.711  -7.629  1.00 79.81           C  
ATOM   1638  CB  ARG A 220      17.000   2.525  -8.766  1.00 79.81           C  
ATOM   1639  O   ARG A 220      17.688   5.168  -7.699  1.00 79.81           O  
ATOM   1640  CG  ARG A 220      17.047   1.008  -8.664  1.00 79.81           C  
ATOM   1641  CD  ARG A 220      17.797   0.391  -9.836  1.00 79.81           C  
ATOM   1642  NE  ARG A 220      18.094  -1.021  -9.602  1.00 79.81           N  
ATOM   1643  NH1 ARG A 220      18.422  -1.531 -11.828  1.00 79.81           N  
ATOM   1644  NH2 ARG A 220      18.641  -3.160 -10.234  1.00 79.81           N  
ATOM   1645  CZ  ARG A 220      18.391  -1.901 -10.555  1.00 79.81           C  
ATOM   1646  N   VAL A 221      15.398   5.453  -7.707  1.00 80.19           N  
ATOM   1647  CA  VAL A 221      15.500   6.906  -7.629  1.00 80.19           C  
ATOM   1648  C   VAL A 221      15.148   7.375  -6.219  1.00 80.19           C  
ATOM   1649  CB  VAL A 221      14.578   7.594  -8.664  1.00 80.19           C  
ATOM   1650  O   VAL A 221      16.031   7.754  -5.449  1.00 80.19           O  
ATOM   1651  CG1 VAL A 221      14.797   9.109  -8.648  1.00 80.19           C  
ATOM   1652  CG2 VAL A 221      14.828   7.027 -10.062  1.00 80.19           C  
ATOM   1653  N   ILE A 222      13.867   7.207  -5.816  1.00 82.88           N  
ATOM   1654  CA  ILE A 222      13.523   7.480  -4.426  1.00 82.88           C  
ATOM   1655  C   ILE A 222      12.875   6.246  -3.805  1.00 82.88           C  
ATOM   1656  CB  ILE A 222      12.578   8.695  -4.301  1.00 82.88           C  
ATOM   1657  O   ILE A 222      12.664   6.191  -2.590  1.00 82.88           O  
ATOM   1658  CG1 ILE A 222      11.312   8.477  -5.129  1.00 82.88           C  
ATOM   1659  CG2 ILE A 222      13.297   9.977  -4.734  1.00 82.88           C  
ATOM   1660  CD1 ILE A 222      10.195   9.477  -4.836  1.00 82.88           C  
ATOM   1661  N   GLY A 223      12.531   5.215  -4.574  1.00 76.56           N  
ATOM   1662  CA  GLY A 223      12.023   3.947  -4.078  1.00 76.56           C  
ATOM   1663  C   GLY A 223      13.117   2.943  -3.777  1.00 76.56           C  
ATOM   1664  O   GLY A 223      14.273   3.150  -4.148  1.00 76.56           O  
ATOM   1665  N   VAL A 224      12.641   1.767  -3.143  1.00 87.50           N  
ATOM   1666  CA  VAL A 224      13.617   0.740  -2.779  1.00 87.50           C  
ATOM   1667  C   VAL A 224      14.234   0.142  -4.043  1.00 87.50           C  
ATOM   1668  CB  VAL A 224      12.977  -0.372  -1.921  1.00 87.50           C  
ATOM   1669  O   VAL A 224      13.586   0.099  -5.094  1.00 87.50           O  
ATOM   1670  CG1 VAL A 224      12.531   0.178  -0.566  1.00 87.50           C  
ATOM   1671  CG2 VAL A 224      11.789  -0.997  -2.658  1.00 87.50           C  
ATOM   1672  N   ALA A 225      15.484  -0.324  -3.871  1.00 83.75           N  
ATOM   1673  CA  ALA A 225      16.297  -0.738  -5.016  1.00 83.75           C  
ATOM   1674  C   ALA A 225      16.109  -2.227  -5.301  1.00 83.75           C  
ATOM   1675  CB  ALA A 225      17.766  -0.419  -4.766  1.00 83.75           C  
ATOM   1676  O   ALA A 225      16.547  -2.717  -6.348  1.00 83.75           O  
ATOM   1677  N   LYS A 226      15.477  -2.914  -4.367  1.00 90.38           N  
ATOM   1678  CA  LYS A 226      15.266  -4.352  -4.512  1.00 90.38           C  
ATOM   1679  C   LYS A 226      13.797  -4.719  -4.312  1.00 90.38           C  
ATOM   1680  CB  LYS A 226      16.141  -5.125  -3.521  1.00 90.38           C  
ATOM   1681  O   LYS A 226      13.070  -4.020  -3.609  1.00 90.38           O  
ATOM   1682  CG  LYS A 226      17.625  -4.922  -3.725  1.00 90.38           C  
ATOM   1683  CD  LYS A 226      18.453  -5.707  -2.703  1.00 90.38           C  
ATOM   1684  CE  LYS A 226      19.938  -5.484  -2.887  1.00 90.38           C  
ATOM   1685  NZ  LYS A 226      20.734  -6.227  -1.867  1.00 90.38           N  
ATOM   1686  N   PRO A 227      13.461  -5.832  -4.992  1.00 94.06           N  
ATOM   1687  CA  PRO A 227      12.109  -6.316  -4.715  1.00 94.06           C  
ATOM   1688  C   PRO A 227      11.875  -6.594  -3.229  1.00 94.06           C  
ATOM   1689  CB  PRO A 227      12.023  -7.609  -5.527  1.00 94.06           C  
ATOM   1690  O   PRO A 227      12.758  -7.109  -2.547  1.00 94.06           O  
ATOM   1691  CG  PRO A 227      13.070  -7.469  -6.586  1.00 94.06           C  
ATOM   1692  CD  PRO A 227      14.203  -6.652  -6.023  1.00 94.06           C  
ATOM   1693  N   CYS A 228      10.633  -6.242  -2.779  1.00 95.81           N  
ATOM   1694  CA  CYS A 228      10.383  -6.441  -1.356  1.00 95.81           C  
ATOM   1695  C   CYS A 228       8.992  -7.020  -1.127  1.00 95.81           C  
ATOM   1696  CB  CYS A 228      10.523  -5.125  -0.594  1.00 95.81           C  
ATOM   1697  O   CYS A 228       8.469  -6.973  -0.011  1.00 95.81           O  
ATOM   1698  SG  CYS A 228       9.398  -3.832  -1.151  1.00 95.81           S  
ATOM   1699  N   GLY A 229       8.320  -7.551  -2.164  1.00 97.75           N  
ATOM   1700  CA  GLY A 229       7.027  -8.211  -2.059  1.00 97.75           C  
ATOM   1701  C   GLY A 229       7.059  -9.656  -2.516  1.00 97.75           C  
ATOM   1702  O   GLY A 229       8.070 -10.125  -3.045  1.00 97.75           O  
ATOM   1703  N   TYR A 230       5.895 -10.305  -2.193  1.00 98.25           N  
ATOM   1704  CA  TYR A 230       5.648 -11.602  -2.812  1.00 98.25           C  
ATOM   1705  C   TYR A 230       5.398 -11.453  -4.309  1.00 98.25           C  
ATOM   1706  CB  TYR A 230       4.453 -12.297  -2.148  1.00 98.25           C  
ATOM   1707  O   TYR A 230       5.898 -12.242  -5.109  1.00 98.25           O  
ATOM   1708  CG  TYR A 230       4.219 -13.703  -2.639  1.00 98.25           C  
ATOM   1709  CD1 TYR A 230       3.305 -13.961  -3.656  1.00 98.25           C  
ATOM   1710  CD2 TYR A 230       4.910 -14.773  -2.086  1.00 98.25           C  
ATOM   1711  CE1 TYR A 230       3.084 -15.258  -4.109  1.00 98.25           C  
ATOM   1712  CE2 TYR A 230       4.699 -16.078  -2.531  1.00 98.25           C  
ATOM   1713  OH  TYR A 230       3.570 -17.594  -3.990  1.00 98.25           O  
ATOM   1714  CZ  TYR A 230       3.785 -16.312  -3.543  1.00 98.25           C  
ATOM   1715  N   VAL A 231       4.746 -10.406  -4.664  1.00 98.56           N  
ATOM   1716  CA  VAL A 231       4.516  -9.961  -6.031  1.00 98.56           C  
ATOM   1717  C   VAL A 231       4.961  -8.508  -6.184  1.00 98.56           C  
ATOM   1718  CB  VAL A 231       3.027 -10.102  -6.430  1.00 98.56           C  
ATOM   1719  O   VAL A 231       4.547  -7.637  -5.414  1.00 98.56           O  
ATOM   1720  CG1 VAL A 231       2.795  -9.570  -7.844  1.00 98.56           C  
ATOM   1721  CG2 VAL A 231       2.586 -11.562  -6.328  1.00 98.56           C  
ATOM   1722  N   ASP A 232       5.859  -8.281  -7.141  1.00 98.69           N  
ATOM   1723  CA  ASP A 232       6.348  -6.934  -7.426  1.00 98.69           C  
ATOM   1724  C   ASP A 232       5.949  -6.488  -8.836  1.00 98.69           C  
ATOM   1725  CB  ASP A 232       7.867  -6.867  -7.266  1.00 98.69           C  
ATOM   1726  O   ASP A 232       6.266  -7.168  -9.812  1.00 98.69           O  
ATOM   1727  CG  ASP A 232       8.312  -6.922  -5.812  1.00 98.69           C  
ATOM   1728  OD1 ASP A 232       8.523  -5.852  -5.203  1.00 98.69           O  
ATOM   1729  OD2 ASP A 232       8.453  -8.047  -5.281  1.00 98.69           O  
ATOM   1730  N   PHE A 233       5.246  -5.414  -8.891  1.00 98.69           N  
ATOM   1731  CA  PHE A 233       4.828  -4.836 -10.164  1.00 98.69           C  
ATOM   1732  C   PHE A 233       5.746  -3.686 -10.562  1.00 98.69           C  
ATOM   1733  CB  PHE A 233       3.379  -4.352 -10.086  1.00 98.69           C  
ATOM   1734  O   PHE A 233       6.102  -2.850  -9.727  1.00 98.69           O  
ATOM   1735  CG  PHE A 233       2.381  -5.453  -9.852  1.00 98.69           C  
ATOM   1736  CD1 PHE A 233       1.844  -6.160 -10.922  1.00 98.69           C  
ATOM   1737  CD2 PHE A 233       1.979  -5.777  -8.562  1.00 98.69           C  
ATOM   1738  CE1 PHE A 233       0.919  -7.180 -10.711  1.00 98.69           C  
ATOM   1739  CE2 PHE A 233       1.056  -6.797  -8.344  1.00 98.69           C  
ATOM   1740  CZ  PHE A 233       0.526  -7.496  -9.414  1.00 98.69           C  
ATOM   1741  N   TYR A 234       6.082  -3.643 -11.938  1.00 98.44           N  
ATOM   1742  CA  TYR A 234       6.949  -2.611 -12.492  1.00 98.44           C  
ATOM   1743  C   TYR A 234       6.285  -1.909 -13.672  1.00 98.44           C  
ATOM   1744  CB  TYR A 234       8.289  -3.215 -12.938  1.00 98.44           C  
ATOM   1745  O   TYR A 234       6.672  -2.111 -14.820  1.00 98.44           O  
ATOM   1746  CG  TYR A 234       9.047  -3.889 -11.820  1.00 98.44           C  
ATOM   1747  CD1 TYR A 234      10.070  -3.227 -11.148  1.00 98.44           C  
ATOM   1748  CD2 TYR A 234       8.742  -5.188 -11.430  1.00 98.44           C  
ATOM   1749  CE1 TYR A 234      10.781  -3.844 -10.117  1.00 98.44           C  
ATOM   1750  CE2 TYR A 234       9.438  -5.816 -10.406  1.00 98.44           C  
ATOM   1751  OH  TYR A 234      11.148  -5.754  -8.734  1.00 98.44           O  
ATOM   1752  CZ  TYR A 234      10.453  -5.137  -9.758  1.00 98.44           C  
ATOM   1753  N   PRO A 235       5.234  -1.130 -13.398  1.00 98.25           N  
ATOM   1754  CA  PRO A 235       4.617  -0.392 -14.500  1.00 98.25           C  
ATOM   1755  C   PRO A 235       5.617   0.451 -15.289  1.00 98.25           C  
ATOM   1756  CB  PRO A 235       3.588   0.497 -13.797  1.00 98.25           C  
ATOM   1757  O   PRO A 235       6.371   1.229 -14.695  1.00 98.25           O  
ATOM   1758  CG  PRO A 235       3.408  -0.122 -12.453  1.00 98.25           C  
ATOM   1759  CD  PRO A 235       4.688  -0.809 -12.062  1.00 98.25           C  
ATOM   1760  N   ASN A 236       5.605   0.219 -16.594  1.00 97.56           N  
ATOM   1761  CA  ASN A 236       6.453   0.994 -17.484  1.00 97.56           C  
ATOM   1762  C   ASN A 236       7.918   0.923 -17.078  1.00 97.56           C  
ATOM   1763  CB  ASN A 236       5.984   2.449 -17.547  1.00 97.56           C  
ATOM   1764  O   ASN A 236       8.656   1.904 -17.203  1.00 97.56           O  
ATOM   1765  CG  ASN A 236       4.523   2.582 -17.938  1.00 97.56           C  
ATOM   1766  ND2 ASN A 236       3.742   3.229 -17.078  1.00 97.56           N  
ATOM   1767  OD1 ASN A 236       4.105   2.104 -18.984  1.00 97.56           O  
ATOM   1768  N   GLY A 237       8.297  -0.066 -16.406  1.00 95.94           N  
ATOM   1769  CA  GLY A 237       9.695  -0.272 -16.062  1.00 95.94           C  
ATOM   1770  C   GLY A 237      10.031   0.157 -14.648  1.00 95.94           C  
ATOM   1771  O   GLY A 237      11.180   0.046 -14.219  1.00 95.94           O  
ATOM   1772  N   GLY A 238       9.117   0.718 -13.938  1.00 94.19           N  
ATOM   1773  CA  GLY A 238       9.219   0.952 -12.508  1.00 94.19           C  
ATOM   1774  C   GLY A 238      10.008   2.201 -12.156  1.00 94.19           C  
ATOM   1775  O   GLY A 238      10.352   2.420 -11.000  1.00 94.19           O  
ATOM   1776  N   ARG A 239      10.367   3.145 -13.227  1.00 91.12           N  
ATOM   1777  CA  ARG A 239      11.164   4.336 -12.922  1.00 91.12           C  
ATOM   1778  C   ARG A 239      10.430   5.602 -13.352  1.00 91.12           C  
ATOM   1779  CB  ARG A 239      12.531   4.262 -13.609  1.00 91.12           C  
ATOM   1780  O   ARG A 239       9.922   6.344 -12.516  1.00 91.12           O  
ATOM   1781  CG  ARG A 239      13.461   3.219 -13.008  1.00 91.12           C  
ATOM   1782  CD  ARG A 239      14.844   3.264 -13.648  1.00 91.12           C  
ATOM   1783  NE  ARG A 239      15.672   2.146 -13.219  1.00 91.12           N  
ATOM   1784  NH1 ARG A 239      17.547   2.807 -14.406  1.00 91.12           N  
ATOM   1785  NH2 ARG A 239      17.609   0.904 -13.125  1.00 91.12           N  
ATOM   1786  CZ  ARG A 239      16.938   1.955 -13.586  1.00 91.12           C  
ATOM   1787  N   TYR A 240      10.273   5.797 -14.562  1.00 93.62           N  
ATOM   1788  CA  TYR A 240       9.586   6.961 -15.109  1.00 93.62           C  
ATOM   1789  C   TYR A 240       8.266   6.559 -15.766  1.00 93.62           C  
ATOM   1790  CB  TYR A 240      10.469   7.688 -16.125  1.00 93.62           C  
ATOM   1791  O   TYR A 240       8.242   5.691 -16.641  1.00 93.62           O  
ATOM   1792  CG  TYR A 240      11.742   8.250 -15.531  1.00 93.62           C  
ATOM   1793  CD1 TYR A 240      11.711   9.398 -14.742  1.00 93.62           C  
ATOM   1794  CD2 TYR A 240      12.969   7.637 -15.750  1.00 93.62           C  
ATOM   1795  CE1 TYR A 240      12.875   9.930 -14.188  1.00 93.62           C  
ATOM   1796  CE2 TYR A 240      14.141   8.156 -15.203  1.00 93.62           C  
ATOM   1797  OH  TYR A 240      15.242   9.812 -13.891  1.00 93.62           O  
ATOM   1798  CZ  TYR A 240      14.086   9.297 -14.430  1.00 93.62           C  
ATOM   1799  N   GLN A 241       7.281   7.273 -15.289  1.00 97.06           N  
ATOM   1800  CA  GLN A 241       5.941   6.938 -15.758  1.00 97.06           C  
ATOM   1801  C   GLN A 241       5.512   7.859 -16.891  1.00 97.06           C  
ATOM   1802  CB  GLN A 241       4.934   7.012 -14.617  1.00 97.06           C  
ATOM   1803  O   GLN A 241       5.918   9.023 -16.938  1.00 97.06           O  
ATOM   1804  CG  GLN A 241       5.316   6.176 -13.398  1.00 97.06           C  
ATOM   1805  CD  GLN A 241       5.598   4.727 -13.750  1.00 97.06           C  
ATOM   1806  NE2 GLN A 241       6.852   4.316 -13.617  1.00 97.06           N  
ATOM   1807  OE1 GLN A 241       4.691   3.980 -14.133  1.00 97.06           O  
ATOM   1808  N   PRO A 242       4.777   7.281 -17.938  1.00 97.44           N  
ATOM   1809  CA  PRO A 242       4.281   8.133 -19.016  1.00 97.44           C  
ATOM   1810  C   PRO A 242       3.492   9.336 -18.516  1.00 97.44           C  
ATOM   1811  CB  PRO A 242       3.383   7.191 -19.828  1.00 97.44           C  
ATOM   1812  O   PRO A 242       2.654   9.203 -17.609  1.00 97.44           O  
ATOM   1813  CG  PRO A 242       3.934   5.824 -19.562  1.00 97.44           C  
ATOM   1814  CD  PRO A 242       4.383   5.758 -18.125  1.00 97.44           C  
ATOM   1815  N   GLY A 243       3.773  10.570 -19.047  1.00 95.69           N  
ATOM   1816  CA  GLY A 243       3.092  11.805 -18.688  1.00 95.69           C  
ATOM   1817  C   GLY A 243       3.771  12.547 -17.547  1.00 95.69           C  
ATOM   1818  O   GLY A 243       3.350  13.641 -17.172  1.00 95.69           O  
ATOM   1819  N   CYS A 244       4.859  11.930 -16.953  1.00 95.62           N  
ATOM   1820  CA  CYS A 244       5.590  12.562 -15.859  1.00 95.62           C  
ATOM   1821  C   CYS A 244       6.902  13.156 -16.359  1.00 95.62           C  
ATOM   1822  CB  CYS A 244       5.867  11.562 -14.734  1.00 95.62           C  
ATOM   1823  O   CYS A 244       7.543  12.602 -17.250  1.00 95.62           O  
ATOM   1824  SG  CYS A 244       4.371  10.953 -13.930  1.00 95.62           S  
ATOM   1825  N   PRO A 245       7.258  14.344 -15.781  1.00 90.69           N  
ATOM   1826  CA  PRO A 245       8.539  14.930 -16.188  1.00 90.69           C  
ATOM   1827  C   PRO A 245       9.734  14.102 -15.719  1.00 90.69           C  
ATOM   1828  CB  PRO A 245       8.523  16.297 -15.508  1.00 90.69           C  
ATOM   1829  O   PRO A 245       9.609  13.273 -14.812  1.00 90.69           O  
ATOM   1830  CG  PRO A 245       7.656  16.125 -14.305  1.00 90.69           C  
ATOM   1831  CD  PRO A 245       6.605  15.094 -14.617  1.00 90.69           C  
ATOM   1832  N   ASP A 246      10.891  14.328 -16.469  1.00 84.81           N  
ATOM   1833  CA  ASP A 246      12.125  13.680 -16.016  1.00 84.81           C  
ATOM   1834  C   ASP A 246      12.727  14.422 -14.820  1.00 84.81           C  
ATOM   1835  CB  ASP A 246      13.133  13.602 -17.156  1.00 84.81           C  
ATOM   1836  O   ASP A 246      12.086  15.297 -14.234  1.00 84.81           O  
ATOM   1837  CG  ASP A 246      13.578  14.969 -17.641  1.00 84.81           C  
ATOM   1838  OD1 ASP A 246      13.367  15.977 -16.938  1.00 84.81           O  
ATOM   1839  OD2 ASP A 246      14.148  15.047 -18.766  1.00 84.81           O  
ATOM   1840  N   ILE A 247      13.914  14.125 -14.422  1.00 78.19           N  
ATOM   1841  CA  ILE A 247      14.500  14.570 -13.164  1.00 78.19           C  
ATOM   1842  C   ILE A 247      14.969  16.016 -13.297  1.00 78.19           C  
ATOM   1843  CB  ILE A 247      15.672  13.664 -12.742  1.00 78.19           C  
ATOM   1844  O   ILE A 247      15.398  16.625 -12.320  1.00 78.19           O  
ATOM   1845  CG1 ILE A 247      16.641  13.461 -13.906  1.00 78.19           C  
ATOM   1846  CG2 ILE A 247      15.164  12.320 -12.219  1.00 78.19           C  
ATOM   1847  CD1 ILE A 247      18.016  14.109 -13.695  1.00 78.19           C  
ATOM   1848  N   THR A 248      14.875  16.609 -14.492  1.00 79.81           N  
ATOM   1849  CA  THR A 248      15.266  18.000 -14.672  1.00 79.81           C  
ATOM   1850  C   THR A 248      14.312  18.938 -13.914  1.00 79.81           C  
ATOM   1851  CB  THR A 248      15.289  18.391 -16.156  1.00 79.81           C  
ATOM   1852  O   THR A 248      14.680  20.047 -13.562  1.00 79.81           O  
ATOM   1853  CG2 THR A 248      16.312  17.562 -16.938  1.00 79.81           C  
ATOM   1854  OG1 THR A 248      13.992  18.172 -16.719  1.00 79.81           O  
ATOM   1855  N   SER A 249      13.102  18.438 -13.648  1.00 81.31           N  
ATOM   1856  CA  SER A 249      12.133  19.031 -12.734  1.00 81.31           C  
ATOM   1857  C   SER A 249      11.930  18.156 -11.500  1.00 81.31           C  
ATOM   1858  CB  SER A 249      10.789  19.234 -13.445  1.00 81.31           C  
ATOM   1859  O   SER A 249      10.953  17.391 -11.422  1.00 81.31           O  
ATOM   1860  OG  SER A 249      10.055  20.281 -12.820  1.00 81.31           O  
ATOM   1861  N   LEU A 250      12.906  18.234 -10.570  1.00 76.38           N  
ATOM   1862  CA  LEU A 250      13.062  17.219  -9.539  1.00 76.38           C  
ATOM   1863  C   LEU A 250      11.781  17.047  -8.734  1.00 76.38           C  
ATOM   1864  CB  LEU A 250      14.227  17.578  -8.609  1.00 76.38           C  
ATOM   1865  O   LEU A 250      11.219  15.961  -8.664  1.00 76.38           O  
ATOM   1866  CG  LEU A 250      14.555  16.562  -7.516  1.00 76.38           C  
ATOM   1867  CD1 LEU A 250      14.906  15.211  -8.133  1.00 76.38           C  
ATOM   1868  CD2 LEU A 250      15.703  17.062  -6.645  1.00 76.38           C  
ATOM   1869  N   THR A 251      11.273  18.219  -8.211  1.00 78.56           N  
ATOM   1870  CA  THR A 251      10.109  18.141  -7.332  1.00 78.56           C  
ATOM   1871  C   THR A 251       8.906  17.578  -8.070  1.00 78.56           C  
ATOM   1872  CB  THR A 251       9.758  19.531  -6.762  1.00 78.56           C  
ATOM   1873  O   THR A 251       8.234  16.656  -7.574  1.00 78.56           O  
ATOM   1874  CG2 THR A 251       8.562  19.438  -5.812  1.00 78.56           C  
ATOM   1875  OG1 THR A 251      10.883  20.047  -6.043  1.00 78.56           O  
ATOM   1876  N   GLU A 252       8.594  18.062  -9.258  1.00 81.81           N  
ATOM   1877  CA  GLU A 252       7.469  17.594 -10.062  1.00 81.81           C  
ATOM   1878  C   GLU A 252       7.645  16.141 -10.469  1.00 81.81           C  
ATOM   1879  CB  GLU A 252       7.293  18.469 -11.305  1.00 81.81           C  
ATOM   1880  O   GLU A 252       6.680  15.367 -10.492  1.00 81.81           O  
ATOM   1881  CG  GLU A 252       6.758  19.859 -11.000  1.00 81.81           C  
ATOM   1882  CD  GLU A 252       6.691  20.766 -12.227  1.00 81.81           C  
ATOM   1883  OE1 GLU A 252       6.328  21.953 -12.094  1.00 81.81           O  
ATOM   1884  OE2 GLU A 252       7.008  20.266 -13.336  1.00 81.81           O  
ATOM   1885  N   SER A 253       8.867  15.781 -10.758  1.00 85.31           N  
ATOM   1886  CA  SER A 253       9.172  14.406 -11.148  1.00 85.31           C  
ATOM   1887  C   SER A 253       8.906  13.438 -10.008  1.00 85.31           C  
ATOM   1888  CB  SER A 253      10.625  14.289 -11.609  1.00 85.31           C  
ATOM   1889  O   SER A 253       8.297  12.383 -10.203  1.00 85.31           O  
ATOM   1890  OG  SER A 253      10.906  12.977 -12.055  1.00 85.31           O  
ATOM   1891  N   ILE A 254       9.352  13.844  -8.820  1.00 84.44           N  
ATOM   1892  CA  ILE A 254       9.172  12.992  -7.648  1.00 84.44           C  
ATOM   1893  C   ILE A 254       7.680  12.812  -7.367  1.00 84.44           C  
ATOM   1894  CB  ILE A 254       9.883  13.586  -6.406  1.00 84.44           C  
ATOM   1895  O   ILE A 254       7.207  11.688  -7.203  1.00 84.44           O  
ATOM   1896  CG1 ILE A 254      11.406  13.484  -6.562  1.00 84.44           C  
ATOM   1897  CG2 ILE A 254       9.414  12.875  -5.129  1.00 84.44           C  
ATOM   1898  CD1 ILE A 254      12.188  14.195  -5.473  1.00 84.44           C  
ATOM   1899  N   PHE A 255       6.926  13.906  -7.375  1.00 86.88           N  
ATOM   1900  CA  PHE A 255       5.504  13.859  -7.051  1.00 86.88           C  
ATOM   1901  C   PHE A 255       4.738  13.047  -8.086  1.00 86.88           C  
ATOM   1902  CB  PHE A 255       4.926  15.273  -6.957  1.00 86.88           C  
ATOM   1903  O   PHE A 255       3.857  12.258  -7.738  1.00 86.88           O  
ATOM   1904  CG  PHE A 255       5.227  15.977  -5.660  1.00 86.88           C  
ATOM   1905  CD1 PHE A 255       4.660  15.531  -4.469  1.00 86.88           C  
ATOM   1906  CD2 PHE A 255       6.082  17.062  -5.625  1.00 86.88           C  
ATOM   1907  CE1 PHE A 255       4.938  16.172  -3.266  1.00 86.88           C  
ATOM   1908  CE2 PHE A 255       6.363  17.719  -4.426  1.00 86.88           C  
ATOM   1909  CZ  PHE A 255       5.789  17.266  -3.248  1.00 86.88           C  
ATOM   1910  N   CYS A 256       5.078  13.172  -9.312  1.00 94.50           N  
ATOM   1911  CA  CYS A 256       4.340  12.523 -10.391  1.00 94.50           C  
ATOM   1912  C   CYS A 256       4.711  11.055 -10.508  1.00 94.50           C  
ATOM   1913  CB  CYS A 256       4.609  13.234 -11.719  1.00 94.50           C  
ATOM   1914  O   CYS A 256       3.852  10.180 -10.359  1.00 94.50           O  
ATOM   1915  SG  CYS A 256       3.609  12.617 -13.094  1.00 94.50           S  
ATOM   1916  N   ASN A 257       6.035  10.734 -10.633  1.00 96.75           N  
ATOM   1917  CA  ASN A 257       6.484   9.367 -10.836  1.00 96.75           C  
ATOM   1918  C   ASN A 257       6.234   8.508  -9.602  1.00 96.75           C  
ATOM   1919  CB  ASN A 257       7.969   9.336 -11.211  1.00 96.75           C  
ATOM   1920  O   ASN A 257       5.727   7.387  -9.711  1.00 96.75           O  
ATOM   1921  CG  ASN A 257       8.211   9.758 -12.648  1.00 96.75           C  
ATOM   1922  ND2 ASN A 257       8.711  10.977 -12.828  1.00 96.75           N  
ATOM   1923  OD1 ASN A 257       7.961   8.992 -13.586  1.00 96.75           O  
ATOM   1924  N   HIS A 258       6.539   9.008  -8.430  1.00 95.88           N  
ATOM   1925  CA  HIS A 258       6.348   8.352  -7.145  1.00 95.88           C  
ATOM   1926  C   HIS A 258       4.867   8.195  -6.816  1.00 95.88           C  
ATOM   1927  CB  HIS A 258       7.055   9.125  -6.035  1.00 95.88           C  
ATOM   1928  O   HIS A 258       4.430   7.125  -6.383  1.00 95.88           O  
ATOM   1929  CG  HIS A 258       7.062   8.422  -4.719  1.00 95.88           C  
ATOM   1930  CD2 HIS A 258       6.781   8.859  -3.469  1.00 95.88           C  
ATOM   1931  ND1 HIS A 258       7.391   7.086  -4.590  1.00 95.88           N  
ATOM   1932  CE1 HIS A 258       7.309   6.738  -3.316  1.00 95.88           C  
ATOM   1933  NE2 HIS A 258       6.945   7.797  -2.615  1.00 95.88           N  
ATOM   1934  N   GLY A 259       4.055   9.172  -7.180  1.00 96.12           N  
ATOM   1935  CA  GLY A 259       2.627   9.203  -6.906  1.00 96.12           C  
ATOM   1936  C   GLY A 259       1.816   8.367  -7.875  1.00 96.12           C  
ATOM   1937  O   GLY A 259       0.652   8.055  -7.613  1.00 96.12           O  
ATOM   1938  N   ARG A 260       2.473   7.926  -9.008  1.00 98.25           N  
ATOM   1939  CA  ARG A 260       1.739   7.129  -9.984  1.00 98.25           C  
ATOM   1940  C   ARG A 260       1.321   5.785  -9.398  1.00 98.25           C  
ATOM   1941  CB  ARG A 260       2.586   6.910 -11.242  1.00 98.25           C  
ATOM   1942  O   ARG A 260       0.313   5.207  -9.805  1.00 98.25           O  
ATOM   1943  CG  ARG A 260       1.850   6.195 -12.359  1.00 98.25           C  
ATOM   1944  CD  ARG A 260       0.665   7.008 -12.867  1.00 98.25           C  
ATOM   1945  NE  ARG A 260       1.092   8.273 -13.453  1.00 98.25           N  
ATOM   1946  NH1 ARG A 260      -0.067   7.980 -15.430  1.00 98.25           N  
ATOM   1947  NH2 ARG A 260       1.181   9.875 -15.102  1.00 98.25           N  
ATOM   1948  CZ  ARG A 260       0.734   8.703 -14.664  1.00 98.25           C  
ATOM   1949  N   SER A 261       1.967   5.320  -8.422  1.00 98.50           N  
ATOM   1950  CA  SER A 261       1.668   4.035  -7.801  1.00 98.50           C  
ATOM   1951  C   SER A 261       0.266   4.027  -7.203  1.00 98.50           C  
ATOM   1952  CB  SER A 261       2.697   3.713  -6.719  1.00 98.50           C  
ATOM   1953  O   SER A 261      -0.506   3.092  -7.434  1.00 98.50           O  
ATOM   1954  OG  SER A 261       2.682   4.699  -5.699  1.00 98.50           O  
ATOM   1955  N   TYR A 262      -0.122   5.078  -6.457  1.00 98.50           N  
ATOM   1956  CA  TYR A 262      -1.433   5.023  -5.820  1.00 98.50           C  
ATOM   1957  C   TYR A 262      -2.535   5.391  -6.809  1.00 98.50           C  
ATOM   1958  CB  TYR A 262      -1.483   5.965  -4.609  1.00 98.50           C  
ATOM   1959  O   TYR A 262      -3.701   5.047  -6.602  1.00 98.50           O  
ATOM   1960  CG  TYR A 262      -1.089   7.387  -4.930  1.00 98.50           C  
ATOM   1961  CD1 TYR A 262       0.097   7.926  -4.438  1.00 98.50           C  
ATOM   1962  CD2 TYR A 262      -1.902   8.188  -5.719  1.00 98.50           C  
ATOM   1963  CE1 TYR A 262       0.463   9.234  -4.727  1.00 98.50           C  
ATOM   1964  CE2 TYR A 262      -1.546   9.500  -6.016  1.00 98.50           C  
ATOM   1965  OH  TYR A 262      -0.006  11.312  -5.805  1.00 98.50           O  
ATOM   1966  CZ  TYR A 262      -0.364  10.016  -5.516  1.00 98.50           C  
ATOM   1967  N   GLU A 263      -2.238   6.043  -7.945  1.00 98.50           N  
ATOM   1968  CA  GLU A 263      -3.219   6.285  -9.000  1.00 98.50           C  
ATOM   1969  C   GLU A 263      -3.570   4.992  -9.727  1.00 98.50           C  
ATOM   1970  CB  GLU A 263      -2.695   7.324  -9.992  1.00 98.50           C  
ATOM   1971  O   GLU A 263      -4.746   4.703  -9.961  1.00 98.50           O  
ATOM   1972  CG  GLU A 263      -2.545   8.719  -9.406  1.00 98.50           C  
ATOM   1973  CD  GLU A 263      -1.959   9.727 -10.383  1.00 98.50           C  
ATOM   1974  OE1 GLU A 263      -2.074  10.945 -10.141  1.00 98.50           O  
ATOM   1975  OE2 GLU A 263      -1.379   9.289 -11.398  1.00 98.50           O  
ATOM   1976  N   LEU A 264      -2.510   4.270 -10.070  1.00 98.75           N  
ATOM   1977  CA  LEU A 264      -2.721   2.996 -10.750  1.00 98.75           C  
ATOM   1978  C   LEU A 264      -3.488   2.023  -9.859  1.00 98.75           C  
ATOM   1979  CB  LEU A 264      -1.380   2.381 -11.156  1.00 98.75           C  
ATOM   1980  O   LEU A 264      -4.406   1.344 -10.320  1.00 98.75           O  
ATOM   1981  CG  LEU A 264      -0.540   3.188 -12.148  1.00 98.75           C  
ATOM   1982  CD1 LEU A 264       0.783   2.479 -12.422  1.00 98.75           C  
ATOM   1983  CD2 LEU A 264      -1.311   3.408 -13.445  1.00 98.75           C  
ATOM   1984  N   PHE A 265      -3.076   1.995  -8.641  1.00 98.75           N  
ATOM   1985  CA  PHE A 265      -3.736   1.085  -7.715  1.00 98.75           C  
ATOM   1986  C   PHE A 265      -5.211   1.435  -7.574  1.00 98.75           C  
ATOM   1987  CB  PHE A 265      -3.053   1.121  -6.344  1.00 98.75           C  
ATOM   1988  O   PHE A 265      -6.070   0.548  -7.578  1.00 98.75           O  
ATOM   1989  CG  PHE A 265      -3.584   0.101  -5.375  1.00 98.75           C  
ATOM   1990  CD1 PHE A 265      -4.336   0.493  -4.273  1.00 98.75           C  
ATOM   1991  CD2 PHE A 265      -3.332  -1.252  -5.562  1.00 98.75           C  
ATOM   1992  CE1 PHE A 265      -4.828  -0.449  -3.373  1.00 98.75           C  
ATOM   1993  CE2 PHE A 265      -3.822  -2.199  -4.668  1.00 98.75           C  
ATOM   1994  CZ  PHE A 265      -4.570  -1.796  -3.574  1.00 98.75           C  
ATOM   1995  N   ALA A 266      -5.520   2.729  -7.387  1.00 98.56           N  
ATOM   1996  CA  ALA A 266      -6.910   3.168  -7.281  1.00 98.56           C  
ATOM   1997  C   ALA A 266      -7.715   2.740  -8.500  1.00 98.56           C  
ATOM   1998  CB  ALA A 266      -6.977   4.684  -7.105  1.00 98.56           C  
ATOM   1999  O   ALA A 266      -8.859   2.291  -8.375  1.00 98.56           O  
ATOM   2000  N   GLU A 267      -7.145   2.926  -9.703  1.00 98.31           N  
ATOM   2001  CA  GLU A 267      -7.820   2.479 -10.914  1.00 98.31           C  
ATOM   2002  C   GLU A 267      -8.039   0.970 -10.906  1.00 98.31           C  
ATOM   2003  CB  GLU A 267      -7.016   2.881 -12.156  1.00 98.31           C  
ATOM   2004  O   GLU A 267      -9.094   0.488 -11.328  1.00 98.31           O  
ATOM   2005  CG  GLU A 267      -7.684   2.508 -13.469  1.00 98.31           C  
ATOM   2006  CD  GLU A 267      -6.941   3.029 -14.688  1.00 98.31           C  
ATOM   2007  OE1 GLU A 267      -7.086   2.443 -15.789  1.00 98.31           O  
ATOM   2008  OE2 GLU A 267      -6.207   4.031 -14.547  1.00 98.31           O  
ATOM   2009  N   ALA A 268      -7.121   0.235 -10.422  1.00 98.12           N  
ATOM   2010  CA  ALA A 268      -7.238  -1.221 -10.383  1.00 98.12           C  
ATOM   2011  C   ALA A 268      -8.383  -1.657  -9.477  1.00 98.12           C  
ATOM   2012  CB  ALA A 268      -5.926  -1.848  -9.914  1.00 98.12           C  
ATOM   2013  O   ALA A 268      -8.961  -2.730  -9.672  1.00 98.12           O  
ATOM   2014  N   ILE A 269      -8.641  -0.850  -8.477  1.00 98.06           N  
ATOM   2015  CA  ILE A 269      -9.742  -1.157  -7.570  1.00 98.06           C  
ATOM   2016  C   ILE A 269     -11.070  -1.088  -8.320  1.00 98.06           C  
ATOM   2017  CB  ILE A 269      -9.766  -0.196  -6.359  1.00 98.06           C  
ATOM   2018  O   ILE A 269     -11.930  -1.959  -8.164  1.00 98.06           O  
ATOM   2019  CG1 ILE A 269      -8.531  -0.424  -5.477  1.00 98.06           C  
ATOM   2020  CG2 ILE A 269     -11.055  -0.367  -5.555  1.00 98.06           C  
ATOM   2021  CD1 ILE A 269      -8.281   0.689  -4.469  1.00 98.06           C  
ATOM   2022  N   THR A 270     -11.242  -0.112  -9.180  1.00 97.00           N  
ATOM   2023  CA  THR A 270     -12.523   0.123  -9.844  1.00 97.00           C  
ATOM   2024  C   THR A 270     -12.602  -0.650 -11.156  1.00 97.00           C  
ATOM   2025  CB  THR A 270     -12.742   1.622 -10.117  1.00 97.00           C  
ATOM   2026  O   THR A 270     -13.688  -0.853 -11.703  1.00 97.00           O  
ATOM   2027  CG2 THR A 270     -12.844   2.408  -8.812  1.00 97.00           C  
ATOM   2028  OG1 THR A 270     -11.648   2.131 -10.883  1.00 97.00           O  
ATOM   2029  N   ASN A 271     -11.484  -1.129 -11.672  1.00 96.44           N  
ATOM   2030  CA  ASN A 271     -11.406  -1.883 -12.922  1.00 96.44           C  
ATOM   2031  C   ASN A 271     -10.586  -3.160 -12.758  1.00 96.44           C  
ATOM   2032  CB  ASN A 271     -10.820  -1.017 -14.039  1.00 96.44           C  
ATOM   2033  O   ASN A 271      -9.367  -3.146 -12.930  1.00 96.44           O  
ATOM   2034  CG  ASN A 271     -10.789  -1.729 -15.375  1.00 96.44           C  
ATOM   2035  ND2 ASN A 271     -10.180  -1.096 -16.375  1.00 96.44           N  
ATOM   2036  OD1 ASN A 271     -11.305  -2.838 -15.516  1.00 96.44           O  
ATOM   2037  N   PRO A 272     -11.242  -4.363 -12.430  1.00 94.69           N  
ATOM   2038  CA  PRO A 272     -10.539  -5.605 -12.109  1.00 94.69           C  
ATOM   2039  C   PRO A 272      -9.758  -6.164 -13.297  1.00 94.69           C  
ATOM   2040  CB  PRO A 272     -11.664  -6.555 -11.695  1.00 94.69           C  
ATOM   2041  O   PRO A 272      -8.875  -7.008 -13.117  1.00 94.69           O  
ATOM   2042  CG  PRO A 272     -12.766  -5.660 -11.219  1.00 94.69           C  
ATOM   2043  CD  PRO A 272     -12.711  -4.383 -12.008  1.00 94.69           C  
ATOM   2044  N   GLU A 273     -10.062  -5.637 -14.484  1.00 94.69           N  
ATOM   2045  CA  GLU A 273      -9.375  -6.137 -15.672  1.00 94.69           C  
ATOM   2046  C   GLU A 273      -8.234  -5.207 -16.078  1.00 94.69           C  
ATOM   2047  CB  GLU A 273     -10.352  -6.312 -16.828  1.00 94.69           C  
ATOM   2048  O   GLU A 273      -7.605  -5.410 -17.125  1.00 94.69           O  
ATOM   2049  CG  GLU A 273     -11.383  -7.410 -16.609  1.00 94.69           C  
ATOM   2050  CD  GLU A 273     -12.227  -7.699 -17.828  1.00 94.69           C  
ATOM   2051  OE1 GLU A 273     -12.883  -8.766 -17.891  1.00 94.69           O  
ATOM   2052  OE2 GLU A 273     -12.234  -6.855 -18.750  1.00 94.69           O  
ATOM   2053  N   ALA A 274      -8.055  -4.117 -15.258  1.00 96.56           N  
ATOM   2054  CA  ALA A 274      -6.969  -3.180 -15.555  1.00 96.56           C  
ATOM   2055  C   ALA A 274      -5.613  -3.791 -15.227  1.00 96.56           C  
ATOM   2056  CB  ALA A 274      -7.168  -1.877 -14.781  1.00 96.56           C  
ATOM   2057  O   ALA A 274      -5.504  -4.637 -14.336  1.00 96.56           O  
ATOM   2058  N   PHE A 275      -4.656  -3.467 -16.062  1.00 97.50           N  
ATOM   2059  CA  PHE A 275      -3.229  -3.631 -15.836  1.00 97.50           C  
ATOM   2060  C   PHE A 275      -2.842  -5.105 -15.852  1.00 97.50           C  
ATOM   2061  CB  PHE A 275      -2.822  -2.998 -14.500  1.00 97.50           C  
ATOM   2062  O   PHE A 275      -2.166  -5.586 -14.945  1.00 97.50           O  
ATOM   2063  CG  PHE A 275      -3.236  -1.560 -14.359  1.00 97.50           C  
ATOM   2064  CD1 PHE A 275      -2.873  -0.620 -15.312  1.00 97.50           C  
ATOM   2065  CD2 PHE A 275      -3.988  -1.146 -13.266  1.00 97.50           C  
ATOM   2066  CE1 PHE A 275      -3.256   0.714 -15.188  1.00 97.50           C  
ATOM   2067  CE2 PHE A 275      -4.375   0.186 -13.133  1.00 97.50           C  
ATOM   2068  CZ  PHE A 275      -4.004   1.113 -14.094  1.00 97.50           C  
ATOM   2069  N   LYS A 276      -3.354  -5.871 -16.781  1.00 97.31           N  
ATOM   2070  CA  LYS A 276      -2.816  -7.211 -17.000  1.00 97.31           C  
ATOM   2071  C   LYS A 276      -1.305  -7.168 -17.203  1.00 97.31           C  
ATOM   2072  CB  LYS A 276      -3.490  -7.867 -18.203  1.00 97.31           C  
ATOM   2073  O   LYS A 276      -0.806  -6.398 -18.031  1.00 97.31           O  
ATOM   2074  CG  LYS A 276      -3.100  -9.320 -18.422  1.00 97.31           C  
ATOM   2075  CD  LYS A 276      -3.811  -9.922 -19.625  1.00 97.31           C  
ATOM   2076  CE  LYS A 276      -3.477 -11.391 -19.797  1.00 97.31           C  
ATOM   2077  NZ  LYS A 276      -4.207 -12.000 -20.953  1.00 97.31           N  
ATOM   2078  N   SER A 277      -0.604  -8.086 -16.484  1.00 97.62           N  
ATOM   2079  CA  SER A 277       0.848  -7.941 -16.469  1.00 97.62           C  
ATOM   2080  C   SER A 277       1.535  -9.133 -17.125  1.00 97.62           C  
ATOM   2081  CB  SER A 277       1.347  -7.789 -15.023  1.00 97.62           C  
ATOM   2082  O   SER A 277       0.918 -10.180 -17.328  1.00 97.62           O  
ATOM   2083  OG  SER A 277       0.956  -8.898 -14.234  1.00 97.62           O  
ATOM   2084  N   LYS A 278       2.760  -8.875 -17.516  1.00 97.56           N  
ATOM   2085  CA  LYS A 278       3.674  -9.914 -17.984  1.00 97.56           C  
ATOM   2086  C   LYS A 278       4.699 -10.266 -16.906  1.00 97.56           C  
ATOM   2087  CB  LYS A 278       4.387  -9.461 -19.250  1.00 97.56           C  
ATOM   2088  O   LYS A 278       5.168  -9.391 -16.172  1.00 97.56           O  
ATOM   2089  CG  LYS A 278       3.461  -9.266 -20.438  1.00 97.56           C  
ATOM   2090  CD  LYS A 278       4.234  -8.883 -21.703  1.00 97.56           C  
ATOM   2091  CE  LYS A 278       3.316  -8.734 -22.906  1.00 97.56           C  
ATOM   2092  NZ  LYS A 278       4.070  -8.344 -24.125  1.00 97.56           N  
ATOM   2093  N   ARG A 279       5.012 -11.539 -16.844  1.00 97.88           N  
ATOM   2094  CA  ARG A 279       5.977 -12.000 -15.844  1.00 97.88           C  
ATOM   2095  C   ARG A 279       7.406 -11.773 -16.328  1.00 97.88           C  
ATOM   2096  CB  ARG A 279       5.758 -13.477 -15.531  1.00 97.88           C  
ATOM   2097  O   ARG A 279       7.715 -11.992 -17.500  1.00 97.88           O  
ATOM   2098  CG  ARG A 279       6.609 -14.000 -14.383  1.00 97.88           C  
ATOM   2099  CD  ARG A 279       6.227 -15.422 -13.992  1.00 97.88           C  
ATOM   2100  NE  ARG A 279       6.996 -15.891 -12.844  1.00 97.88           N  
ATOM   2101  NH1 ARG A 279       5.809 -17.859 -12.594  1.00 97.88           N  
ATOM   2102  NH2 ARG A 279       7.539 -17.359 -11.172  1.00 97.88           N  
ATOM   2103  CZ  ARG A 279       6.777 -17.031 -12.203  1.00 97.88           C  
ATOM   2104  N   CYS A 280       8.258 -11.328 -15.383  1.00 97.38           N  
ATOM   2105  CA  CYS A 280       9.680 -11.125 -15.633  1.00 97.38           C  
ATOM   2106  C   CYS A 280      10.523 -12.109 -14.844  1.00 97.38           C  
ATOM   2107  CB  CYS A 280      10.086  -9.695 -15.289  1.00 97.38           C  
ATOM   2108  O   CYS A 280      10.133 -12.531 -13.750  1.00 97.38           O  
ATOM   2109  SG  CYS A 280       9.078  -8.430 -16.094  1.00 97.38           S  
ATOM   2110  N   LEU A 281      11.688 -12.453 -15.453  1.00 95.25           N  
ATOM   2111  CA  LEU A 281      12.586 -13.398 -14.781  1.00 95.25           C  
ATOM   2112  C   LEU A 281      13.492 -12.672 -13.797  1.00 95.25           C  
ATOM   2113  CB  LEU A 281      13.430 -14.156 -15.805  1.00 95.25           C  
ATOM   2114  O   LEU A 281      13.820 -13.211 -12.734  1.00 95.25           O  
ATOM   2115  CG  LEU A 281      12.672 -15.109 -16.734  1.00 95.25           C  
ATOM   2116  CD1 LEU A 281      13.625 -15.742 -17.734  1.00 95.25           C  
ATOM   2117  CD2 LEU A 281      11.953 -16.188 -15.922  1.00 95.25           C  
ATOM   2118  N   THR A 282      13.891 -11.438 -14.227  1.00 95.50           N  
ATOM   2119  CA  THR A 282      14.812 -10.672 -13.398  1.00 95.50           C  
ATOM   2120  C   THR A 282      14.344  -9.234 -13.250  1.00 95.50           C  
ATOM   2121  CB  THR A 282      16.234 -10.695 -13.977  1.00 95.50           C  
ATOM   2122  O   THR A 282      13.539  -8.758 -14.055  1.00 95.50           O  
ATOM   2123  CG2 THR A 282      16.703 -12.125 -14.234  1.00 95.50           C  
ATOM   2124  OG1 THR A 282      16.250  -9.969 -15.211  1.00 95.50           O  
ATOM   2125  N   THR A 283      14.859  -8.578 -12.250  1.00 94.19           N  
ATOM   2126  CA  THR A 283      14.570  -7.168 -12.039  1.00 94.19           C  
ATOM   2127  C   THR A 283      15.070  -6.328 -13.211  1.00 94.19           C  
ATOM   2128  CB  THR A 283      15.195  -6.656 -10.734  1.00 94.19           C  
ATOM   2129  O   THR A 283      14.422  -5.359 -13.617  1.00 94.19           O  
ATOM   2130  CG2 THR A 283      14.836  -5.195 -10.484  1.00 94.19           C  
ATOM   2131  OG1 THR A 283      14.719  -7.449  -9.641  1.00 94.19           O  
ATOM   2132  N   ASP A 284      16.188  -6.695 -13.812  1.00 94.12           N  
ATOM   2133  CA  ASP A 284      16.703  -5.980 -14.969  1.00 94.12           C  
ATOM   2134  C   ASP A 284      15.734  -6.047 -16.141  1.00 94.12           C  
ATOM   2135  CB  ASP A 284      18.062  -6.547 -15.383  1.00 94.12           C  
ATOM   2136  O   ASP A 284      15.531  -5.055 -16.844  1.00 94.12           O  
ATOM   2137  CG  ASP A 284      19.188  -6.145 -14.438  1.00 94.12           C  
ATOM   2138  OD1 ASP A 284      19.031  -5.152 -13.695  1.00 94.12           O  
ATOM   2139  OD2 ASP A 284      20.234  -6.820 -14.445  1.00 94.12           O  
ATOM   2140  N   GLU A 285      15.133  -7.176 -16.328  1.00 95.31           N  
ATOM   2141  CA  GLU A 285      14.125  -7.305 -17.375  1.00 95.31           C  
ATOM   2142  C   GLU A 285      12.922  -6.418 -17.094  1.00 95.31           C  
ATOM   2143  CB  GLU A 285      13.688  -8.766 -17.516  1.00 95.31           C  
ATOM   2144  O   GLU A 285      12.383  -5.785 -18.000  1.00 95.31           O  
ATOM   2145  CG  GLU A 285      14.703  -9.648 -18.219  1.00 95.31           C  
ATOM   2146  CD  GLU A 285      14.211 -11.062 -18.453  1.00 95.31           C  
ATOM   2147  OE1 GLU A 285      14.977 -11.891 -19.000  1.00 95.31           O  
ATOM   2148  OE2 GLU A 285      13.055 -11.352 -18.078  1.00 95.31           O  
ATOM   2149  N   ALA A 286      12.516  -6.504 -15.852  1.00 95.81           N  
ATOM   2150  CA  ALA A 286      11.375  -5.684 -15.453  1.00 95.81           C  
ATOM   2151  C   ALA A 286      11.656  -4.203 -15.688  1.00 95.81           C  
ATOM   2152  CB  ALA A 286      11.039  -5.926 -13.984  1.00 95.81           C  
ATOM   2153  O   ALA A 286      10.828  -3.496 -16.266  1.00 95.81           O  
ATOM   2154  N   LEU A 287      12.836  -3.727 -15.367  1.00 94.69           N  
ATOM   2155  CA  LEU A 287      13.195  -2.314 -15.453  1.00 94.69           C  
ATOM   2156  C   LEU A 287      13.383  -1.889 -16.906  1.00 94.69           C  
ATOM   2157  CB  LEU A 287      14.477  -2.035 -14.656  1.00 94.69           C  
ATOM   2158  O   LEU A 287      13.219  -0.713 -17.234  1.00 94.69           O  
ATOM   2159  CG  LEU A 287      14.359  -2.135 -13.133  1.00 94.69           C  
ATOM   2160  CD1 LEU A 287      15.727  -1.940 -12.484  1.00 94.69           C  
ATOM   2161  CD2 LEU A 287      13.359  -1.111 -12.602  1.00 94.69           C  
ATOM   2162  N   SER A 288      13.711  -2.838 -17.781  1.00 94.88           N  
ATOM   2163  CA  SER A 288      13.930  -2.518 -19.188  1.00 94.88           C  
ATOM   2164  C   SER A 288      12.695  -2.822 -20.031  1.00 94.88           C  
ATOM   2165  CB  SER A 288      15.133  -3.297 -19.734  1.00 94.88           C  
ATOM   2166  O   SER A 288      12.703  -2.650 -21.250  1.00 94.88           O  
ATOM   2167  OG  SER A 288      14.883  -4.691 -19.703  1.00 94.88           O  
ATOM   2168  N   GLY A 289      11.578  -3.291 -19.375  1.00 93.50           N  
ATOM   2169  CA  GLY A 289      10.352  -3.613 -20.078  1.00 93.50           C  
ATOM   2170  C   GLY A 289      10.500  -4.785 -21.031  1.00 93.50           C  
ATOM   2171  O   GLY A 289       9.852  -4.832 -22.078  1.00 93.50           O  
ATOM   2172  N   LYS A 290      11.375  -5.652 -20.797  1.00 93.94           N  
ATOM   2173  CA  LYS A 290      11.680  -6.762 -21.703  1.00 93.94           C  
ATOM   2174  C   LYS A 290      11.117  -8.078 -21.172  1.00 93.94           C  
ATOM   2175  CB  LYS A 290      13.188  -6.883 -21.906  1.00 93.94           C  
ATOM   2176  O   LYS A 290      11.695  -9.141 -21.391  1.00 93.94           O  
ATOM   2177  CG  LYS A 290      13.805  -5.727 -22.688  1.00 93.94           C  
ATOM   2178  CD  LYS A 290      15.297  -5.914 -22.875  1.00 93.94           C  
ATOM   2179  CE  LYS A 290      15.914  -4.758 -23.656  1.00 93.94           C  
ATOM   2180  NZ  LYS A 290      17.391  -4.898 -23.781  1.00 93.94           N  
ATOM   2181  N   CYS A 291       9.992  -8.031 -20.422  1.00 92.81           N  
ATOM   2182  CA  CYS A 291       9.344  -9.234 -19.922  1.00 92.81           C  
ATOM   2183  C   CYS A 291       8.656  -9.992 -21.062  1.00 92.81           C  
ATOM   2184  CB  CYS A 291       8.320  -8.883 -18.844  1.00 92.81           C  
ATOM   2185  O   CYS A 291       7.953  -9.398 -21.875  1.00 92.81           O  
ATOM   2186  SG  CYS A 291       9.016  -7.969 -17.453  1.00 92.81           S  
ATOM   2187  N   VAL A 292       8.812 -11.297 -21.203  1.00 86.69           N  
ATOM   2188  CA  VAL A 292       8.297 -11.984 -22.391  1.00 86.69           C  
ATOM   2189  C   VAL A 292       7.277 -13.039 -21.969  1.00 86.69           C  
ATOM   2190  CB  VAL A 292       9.438 -12.633 -23.203  1.00 86.69           C  
ATOM   2191  O   VAL A 292       6.508 -13.531 -22.797  1.00 86.69           O  
ATOM   2192  CG1 VAL A 292      10.328 -11.555 -23.828  1.00 86.69           C  
ATOM   2193  CG2 VAL A 292      10.258 -13.562 -22.328  1.00 86.69           C  
ATOM   2194  N   GLU A 293       7.137 -13.273 -20.734  1.00 93.44           N  
ATOM   2195  CA  GLU A 293       6.242 -14.344 -20.297  1.00 93.44           C  
ATOM   2196  C   GLU A 293       4.836 -13.820 -20.031  1.00 93.44           C  
ATOM   2197  CB  GLU A 293       6.793 -15.047 -19.062  1.00 93.44           C  
ATOM   2198  O   GLU A 293       4.645 -12.969 -19.156  1.00 93.44           O  
ATOM   2199  CG  GLU A 293       6.027 -16.297 -18.672  1.00 93.44           C  
ATOM   2200  CD  GLU A 293       6.621 -17.016 -17.469  1.00 93.44           C  
ATOM   2201  OE1 GLU A 293       5.926 -17.859 -16.859  1.00 93.44           O  
ATOM   2202  OE2 GLU A 293       7.793 -16.734 -17.125  1.00 93.44           O  
ATOM   2203  N   GLU A 294       3.812 -14.391 -20.891  1.00 95.06           N  
ATOM   2204  CA  GLU A 294       2.422 -14.008 -20.672  1.00 95.06           C  
ATOM   2205  C   GLU A 294       1.931 -14.477 -19.297  1.00 95.06           C  
ATOM   2206  CB  GLU A 294       1.525 -14.570 -21.766  1.00 95.06           C  
ATOM   2207  O   GLU A 294       2.395 -15.500 -18.781  1.00 95.06           O  
ATOM   2208  CG  GLU A 294       1.829 -14.016 -23.156  1.00 95.06           C  
ATOM   2209  CD  GLU A 294       1.583 -12.523 -23.266  1.00 95.06           C  
ATOM   2210  OE1 GLU A 294       2.367 -11.828 -23.953  1.00 95.06           O  
ATOM   2211  OE2 GLU A 294       0.599 -12.039 -22.656  1.00 95.06           O  
ATOM   2212  N   SER A 295       1.090 -13.688 -18.719  1.00 96.00           N  
ATOM   2213  CA  SER A 295       0.469 -14.062 -17.453  1.00 96.00           C  
ATOM   2214  C   SER A 295      -0.968 -13.562 -17.359  1.00 96.00           C  
ATOM   2215  CB  SER A 295       1.277 -13.516 -16.266  1.00 96.00           C  
ATOM   2216  O   SER A 295      -1.424 -12.820 -18.234  1.00 96.00           O  
ATOM   2217  OG  SER A 295       1.012 -12.133 -16.078  1.00 96.00           O  
ATOM   2218  N   ASN A 296      -1.782 -14.086 -16.438  1.00 95.62           N  
ATOM   2219  CA  ASN A 296      -3.111 -13.586 -16.109  1.00 95.62           C  
ATOM   2220  C   ASN A 296      -3.135 -12.938 -14.727  1.00 95.62           C  
ATOM   2221  CB  ASN A 296      -4.145 -14.711 -16.188  1.00 95.62           C  
ATOM   2222  O   ASN A 296      -4.090 -13.109 -13.969  1.00 95.62           O  
ATOM   2223  CG  ASN A 296      -4.438 -15.133 -17.609  1.00 95.62           C  
ATOM   2224  ND2 ASN A 296      -4.500 -16.438 -17.828  1.00 95.62           N  
ATOM   2225  OD1 ASN A 296      -4.602 -14.297 -18.500  1.00 95.62           O  
ATOM   2226  N   VAL A 297      -2.037 -12.258 -14.438  1.00 98.00           N  
ATOM   2227  CA  VAL A 297      -1.903 -11.547 -13.172  1.00 98.00           C  
ATOM   2228  C   VAL A 297      -2.256 -10.070 -13.367  1.00 98.00           C  
ATOM   2229  CB  VAL A 297      -0.478 -11.680 -12.594  1.00 98.00           C  
ATOM   2230  O   VAL A 297      -1.723  -9.414 -14.258  1.00 98.00           O  
ATOM   2231  CG1 VAL A 297      -0.299 -10.766 -11.383  1.00 98.00           C  
ATOM   2232  CG2 VAL A 297      -0.188 -13.133 -12.219  1.00 98.00           C  
ATOM   2233  N   PHE A 298      -3.229  -9.562 -12.609  1.00 98.31           N  
ATOM   2234  CA  PHE A 298      -3.709  -8.188 -12.680  1.00 98.31           C  
ATOM   2235  C   PHE A 298      -3.395  -7.441 -11.383  1.00 98.31           C  
ATOM   2236  CB  PHE A 298      -5.215  -8.156 -12.945  1.00 98.31           C  
ATOM   2237  O   PHE A 298      -3.570  -7.980 -10.289  1.00 98.31           O  
ATOM   2238  CG  PHE A 298      -5.617  -8.828 -14.234  1.00 98.31           C  
ATOM   2239  CD1 PHE A 298      -5.871  -8.078 -15.375  1.00 98.31           C  
ATOM   2240  CD2 PHE A 298      -5.738 -10.211 -14.297  1.00 98.31           C  
ATOM   2241  CE1 PHE A 298      -6.242  -8.695 -16.562  1.00 98.31           C  
ATOM   2242  CE2 PHE A 298      -6.109 -10.836 -15.484  1.00 98.31           C  
ATOM   2243  CZ  PHE A 298      -6.359 -10.078 -16.625  1.00 98.31           C  
ATOM   2244  N   LEU A 299      -2.906  -6.199 -11.570  1.00 98.31           N  
ATOM   2245  CA  LEU A 299      -2.725  -5.367 -10.383  1.00 98.31           C  
ATOM   2246  C   LEU A 299      -4.031  -5.234  -9.609  1.00 98.31           C  
ATOM   2247  CB  LEU A 299      -2.205  -3.982 -10.773  1.00 98.31           C  
ATOM   2248  O   LEU A 299      -5.086  -4.984 -10.195  1.00 98.31           O  
ATOM   2249  CG  LEU A 299      -2.107  -2.955  -9.641  1.00 98.31           C  
ATOM   2250  CD1 LEU A 299      -1.073  -3.395  -8.609  1.00 98.31           C  
ATOM   2251  CD2 LEU A 299      -1.760  -1.579 -10.203  1.00 98.31           C  
ATOM   2252  N   GLY A 300      -4.000  -5.461  -8.281  1.00 96.94           N  
ATOM   2253  CA  GLY A 300      -5.125  -5.230  -7.391  1.00 96.94           C  
ATOM   2254  C   GLY A 300      -6.039  -6.434  -7.262  1.00 96.94           C  
ATOM   2255  O   GLY A 300      -6.969  -6.430  -6.449  1.00 96.94           O  
ATOM   2256  N   GLN A 301      -5.738  -7.516  -8.062  1.00 97.50           N  
ATOM   2257  CA  GLN A 301      -6.562  -8.719  -8.000  1.00 97.50           C  
ATOM   2258  C   GLN A 301      -5.793  -9.883  -7.383  1.00 97.50           C  
ATOM   2259  CB  GLN A 301      -7.062  -9.102  -9.398  1.00 97.50           C  
ATOM   2260  O   GLN A 301      -5.137 -10.648  -8.094  1.00 97.50           O  
ATOM   2261  CG  GLN A 301      -7.793  -7.977 -10.117  1.00 97.50           C  
ATOM   2262  CD  GLN A 301      -8.906  -7.367  -9.281  1.00 97.50           C  
ATOM   2263  NE2 GLN A 301      -8.859  -6.055  -9.102  1.00 97.50           N  
ATOM   2264  OE1 GLN A 301      -9.797  -8.078  -8.805  1.00 97.50           O  
ATOM   2265  N   ILE A 302      -5.992 -10.109  -6.105  1.00 96.69           N  
ATOM   2266  CA  ILE A 302      -5.172 -10.992  -5.285  1.00 96.69           C  
ATOM   2267  C   ILE A 302      -5.344 -12.438  -5.750  1.00 96.69           C  
ATOM   2268  CB  ILE A 302      -5.531 -10.875  -3.785  1.00 96.69           C  
ATOM   2269  O   ILE A 302      -4.406 -13.242  -5.672  1.00 96.69           O  
ATOM   2270  CG1 ILE A 302      -4.578 -11.727  -2.938  1.00 96.69           C  
ATOM   2271  CG2 ILE A 302      -6.988 -11.273  -3.545  1.00 96.69           C  
ATOM   2272  CD1 ILE A 302      -4.715 -11.492  -1.438  1.00 96.69           C  
ATOM   2273  N   ASP A 303      -6.473 -12.758  -6.309  1.00 97.06           N  
ATOM   2274  CA  ASP A 303      -6.770 -14.133  -6.695  1.00 97.06           C  
ATOM   2275  C   ASP A 303      -5.961 -14.547  -7.926  1.00 97.06           C  
ATOM   2276  CB  ASP A 303      -8.266 -14.305  -6.965  1.00 97.06           C  
ATOM   2277  O   ASP A 303      -5.809 -15.734  -8.203  1.00 97.06           O  
ATOM   2278  CG  ASP A 303      -9.109 -14.164  -5.711  1.00 97.06           C  
ATOM   2279  OD1 ASP A 303      -8.602 -14.406  -4.598  1.00 97.06           O  
ATOM   2280  OD2 ASP A 303     -10.305 -13.820  -5.840  1.00 97.06           O  
ATOM   2281  N   THR A 304      -5.379 -13.539  -8.547  1.00 97.75           N  
ATOM   2282  CA  THR A 304      -4.605 -13.844  -9.742  1.00 97.75           C  
ATOM   2283  C   THR A 304      -3.115 -13.914  -9.430  1.00 97.75           C  
ATOM   2284  CB  THR A 304      -4.852 -12.797 -10.852  1.00 97.75           C  
ATOM   2285  O   THR A 304      -2.307 -14.258 -10.289  1.00 97.75           O  
ATOM   2286  CG2 THR A 304      -6.344 -12.586 -11.078  1.00 97.75           C  
ATOM   2287  OG1 THR A 304      -4.262 -11.555 -10.461  1.00 97.75           O  
ATOM   2288  N   TYR A 305      -2.707 -13.602  -8.258  1.00 98.12           N  
ATOM   2289  CA  TYR A 305      -1.301 -13.414  -7.922  1.00 98.12           C  
ATOM   2290  C   TYR A 305      -0.567 -14.750  -7.887  1.00 98.12           C  
ATOM   2291  CB  TYR A 305      -1.161 -12.703  -6.570  1.00 98.12           C  
ATOM   2292  O   TYR A 305      -1.085 -15.734  -7.352  1.00 98.12           O  
ATOM   2293  CG  TYR A 305      -1.434 -11.227  -6.637  1.00 98.12           C  
ATOM   2294  CD1 TYR A 305      -1.911 -10.633  -7.801  1.00 98.12           C  
ATOM   2295  CD2 TYR A 305      -1.212 -10.414  -5.527  1.00 98.12           C  
ATOM   2296  CE1 TYR A 305      -2.160  -9.266  -7.863  1.00 98.12           C  
ATOM   2297  CE2 TYR A 305      -1.459  -9.039  -5.578  1.00 98.12           C  
ATOM   2298  OH  TYR A 305      -2.180  -7.125  -6.809  1.00 98.12           O  
ATOM   2299  CZ  TYR A 305      -1.933  -8.477  -6.750  1.00 98.12           C  
ATOM   2300  N   ARG A 306       0.635 -14.734  -8.461  1.00 96.81           N  
ATOM   2301  CA  ARG A 306       1.709 -15.719  -8.383  1.00 96.81           C  
ATOM   2302  C   ARG A 306       3.041 -15.055  -8.062  1.00 96.81           C  
ATOM   2303  CB  ARG A 306       1.819 -16.500  -9.695  1.00 96.81           C  
ATOM   2304  O   ARG A 306       3.338 -13.969  -8.562  1.00 96.81           O  
ATOM   2305  CG  ARG A 306       0.521 -17.156 -10.133  1.00 96.81           C  
ATOM   2306  CD  ARG A 306       0.186 -18.359  -9.258  1.00 96.81           C  
ATOM   2307  NE  ARG A 306      -0.951 -19.109  -9.789  1.00 96.81           N  
ATOM   2308  NH1 ARG A 306      -2.549 -17.875  -8.672  1.00 96.81           N  
ATOM   2309  NH2 ARG A 306      -3.180 -19.609 -10.039  1.00 96.81           N  
ATOM   2310  CZ  ARG A 306      -2.225 -18.859  -9.500  1.00 96.81           C  
ATOM   2311  N   GLN A 307       3.812 -15.758  -7.141  1.00 97.69           N  
ATOM   2312  CA  GLN A 307       5.082 -15.148  -6.762  1.00 97.69           C  
ATOM   2313  C   GLN A 307       5.891 -14.742  -7.992  1.00 97.69           C  
ATOM   2314  CB  GLN A 307       5.898 -16.109  -5.895  1.00 97.69           C  
ATOM   2315  O   GLN A 307       6.023 -15.516  -8.938  1.00 97.69           O  
ATOM   2316  CG  GLN A 307       7.215 -15.523  -5.398  1.00 97.69           C  
ATOM   2317  CD  GLN A 307       7.996 -16.484  -4.523  1.00 97.69           C  
ATOM   2318  NE2 GLN A 307       9.156 -16.047  -4.051  1.00 97.69           N  
ATOM   2319  OE1 GLN A 307       7.555 -17.609  -4.273  1.00 97.69           O  
ATOM   2320  N   GLY A 308       6.367 -13.453  -7.934  1.00 97.38           N  
ATOM   2321  CA  GLY A 308       7.242 -13.078  -9.031  1.00 97.38           C  
ATOM   2322  C   GLY A 308       7.227 -11.594  -9.328  1.00 97.38           C  
ATOM   2323  O   GLY A 308       6.754 -10.797  -8.516  1.00 97.38           O  
ATOM   2324  N   LEU A 309       7.828 -11.219 -10.453  1.00 98.38           N  
ATOM   2325  CA  LEU A 309       7.988  -9.859 -10.969  1.00 98.38           C  
ATOM   2326  C   LEU A 309       7.113  -9.633 -12.195  1.00 98.38           C  
ATOM   2327  CB  LEU A 309       9.453  -9.586 -11.312  1.00 98.38           C  
ATOM   2328  O   LEU A 309       7.117 -10.438 -13.125  1.00 98.38           O  
ATOM   2329  CG  LEU A 309      10.492 -10.086 -10.305  1.00 98.38           C  
ATOM   2330  CD1 LEU A 309      11.898  -9.883 -10.859  1.00 98.38           C  
ATOM   2331  CD2 LEU A 309      10.328  -9.359  -8.977  1.00 98.38           C  
ATOM   2332  N   TYR A 310       6.402  -8.523 -12.133  1.00 98.44           N  
ATOM   2333  CA  TYR A 310       5.426  -8.312 -13.203  1.00 98.44           C  
ATOM   2334  C   TYR A 310       5.535  -6.906 -13.773  1.00 98.44           C  
ATOM   2335  CB  TYR A 310       4.004  -8.555 -12.680  1.00 98.44           C  
ATOM   2336  O   TYR A 310       5.801  -5.949 -13.047  1.00 98.44           O  
ATOM   2337  CG  TYR A 310       3.752  -9.977 -12.250  1.00 98.44           C  
ATOM   2338  CD1 TYR A 310       3.252 -10.922 -13.141  1.00 98.44           C  
ATOM   2339  CD2 TYR A 310       4.008 -10.383 -10.945  1.00 98.44           C  
ATOM   2340  CE1 TYR A 310       3.014 -12.234 -12.750  1.00 98.44           C  
ATOM   2341  CE2 TYR A 310       3.775 -11.695 -10.539  1.00 98.44           C  
ATOM   2342  OH  TYR A 310       3.047 -13.906 -11.047  1.00 98.44           O  
ATOM   2343  CZ  TYR A 310       3.279 -12.609 -11.445  1.00 98.44           C  
ATOM   2344  N   TYR A 311       5.367  -6.879 -15.039  1.00 98.25           N  
ATOM   2345  CA  TYR A 311       5.473  -5.648 -15.820  1.00 98.25           C  
ATOM   2346  C   TYR A 311       4.199  -5.395 -16.609  1.00 98.25           C  
ATOM   2347  CB  TYR A 311       6.672  -5.719 -16.766  1.00 98.25           C  
ATOM   2348  O   TYR A 311       3.598  -6.324 -17.156  1.00 98.25           O  
ATOM   2349  CG  TYR A 311       6.707  -4.602 -17.781  1.00 98.25           C  
ATOM   2350  CD1 TYR A 311       6.102  -4.750 -19.031  1.00 98.25           C  
ATOM   2351  CD2 TYR A 311       7.348  -3.400 -17.500  1.00 98.25           C  
ATOM   2352  CE1 TYR A 311       6.129  -3.727 -19.969  1.00 98.25           C  
ATOM   2353  CE2 TYR A 311       7.383  -2.369 -18.438  1.00 98.25           C  
ATOM   2354  OH  TYR A 311       6.805  -1.523 -20.594  1.00 98.25           O  
ATOM   2355  CZ  TYR A 311       6.773  -2.541 -19.672  1.00 98.25           C  
ATOM   2356  N   PHE A 312       3.744  -4.133 -16.703  1.00 97.75           N  
ATOM   2357  CA  PHE A 312       2.686  -3.736 -17.625  1.00 97.75           C  
ATOM   2358  C   PHE A 312       2.865  -2.289 -18.062  1.00 97.75           C  
ATOM   2359  CB  PHE A 312       1.310  -3.920 -16.969  1.00 97.75           C  
ATOM   2360  O   PHE A 312       3.559  -1.515 -17.406  1.00 97.75           O  
ATOM   2361  CG  PHE A 312       1.139  -3.152 -15.688  1.00 97.75           C  
ATOM   2362  CD1 PHE A 312       1.410  -3.750 -14.469  1.00 97.75           C  
ATOM   2363  CD2 PHE A 312       0.705  -1.834 -15.711  1.00 97.75           C  
ATOM   2364  CE1 PHE A 312       1.253  -3.043 -13.273  1.00 97.75           C  
ATOM   2365  CE2 PHE A 312       0.544  -1.120 -14.523  1.00 97.75           C  
ATOM   2366  CZ  PHE A 312       0.818  -1.728 -13.312  1.00 97.75           C  
ATOM   2367  N   GLN A 313       2.258  -1.966 -19.219  1.00 97.19           N  
ATOM   2368  CA  GLN A 313       2.289  -0.618 -19.781  1.00 97.19           C  
ATOM   2369  C   GLN A 313       1.021   0.153 -19.422  1.00 97.19           C  
ATOM   2370  CB  GLN A 313       2.463  -0.667 -21.297  1.00 97.19           C  
ATOM   2371  O   GLN A 313      -0.048  -0.440 -19.250  1.00 97.19           O  
ATOM   2372  CG  GLN A 313       3.814  -1.209 -21.734  1.00 97.19           C  
ATOM   2373  CD  GLN A 313       3.975  -1.215 -23.250  1.00 97.19           C  
ATOM   2374  NE2 GLN A 313       5.168  -0.865 -23.719  1.00 97.19           N  
ATOM   2375  OE1 GLN A 313       3.035  -1.532 -23.984  1.00 97.19           O  
ATOM   2376  N   THR A 314       1.212   1.452 -19.312  1.00 98.12           N  
ATOM   2377  CA  THR A 314       0.072   2.318 -19.047  1.00 98.12           C  
ATOM   2378  C   THR A 314       0.026   3.482 -20.031  1.00 98.12           C  
ATOM   2379  CB  THR A 314       0.119   2.865 -17.609  1.00 98.12           C  
ATOM   2380  O   THR A 314       1.022   3.781 -20.688  1.00 98.12           O  
ATOM   2381  CG2 THR A 314       0.306   1.737 -16.594  1.00 98.12           C  
ATOM   2382  OG1 THR A 314       1.211   3.785 -17.484  1.00 98.12           O  
ATOM   2383  N   ARG A 315      -1.144   4.176 -20.203  1.00 97.88           N  
ATOM   2384  CA  ARG A 315      -1.271   5.457 -20.891  1.00 97.88           C  
ATOM   2385  C   ARG A 315      -0.638   6.578 -20.078  1.00 97.88           C  
ATOM   2386  CB  ARG A 315      -2.742   5.773 -21.156  1.00 97.88           C  
ATOM   2387  O   ARG A 315      -0.242   6.375 -18.922  1.00 97.88           O  
ATOM   2388  CG  ARG A 315      -3.428   4.770 -22.078  1.00 97.88           C  
ATOM   2389  CD  ARG A 315      -4.906   5.086 -22.250  1.00 97.88           C  
ATOM   2390  NE  ARG A 315      -5.578   4.082 -23.062  1.00 97.88           N  
ATOM   2391  NH1 ARG A 315      -7.250   3.652 -21.531  1.00 97.88           N  
ATOM   2392  NH2 ARG A 315      -7.207   2.529 -23.531  1.00 97.88           N  
ATOM   2393  CZ  ARG A 315      -6.676   3.424 -22.719  1.00 97.88           C  
ATOM   2394  N   GLU A 316      -0.529   7.707 -20.703  1.00 97.19           N  
ATOM   2395  CA  GLU A 316       0.050   8.867 -20.031  1.00 97.19           C  
ATOM   2396  C   GLU A 316      -0.972   9.547 -19.125  1.00 97.19           C  
ATOM   2397  CB  GLU A 316       0.588   9.867 -21.062  1.00 97.19           C  
ATOM   2398  O   GLU A 316      -0.602  10.266 -18.203  1.00 97.19           O  
ATOM   2399  CG  GLU A 316      -0.484  10.461 -21.969  1.00 97.19           C  
ATOM   2400  CD  GLU A 316       0.072  11.414 -23.016  1.00 97.19           C  
ATOM   2401  OE1 GLU A 316      -0.724  12.094 -23.703  1.00 97.19           O  
ATOM   2402  OE2 GLU A 316       1.314  11.484 -23.141  1.00 97.19           O  
ATOM   2403  N   SER A 317      -2.367   9.352 -19.469  1.00 95.62           N  
ATOM   2404  CA  SER A 317      -3.459   9.938 -18.703  1.00 95.62           C  
ATOM   2405  C   SER A 317      -4.547   8.914 -18.406  1.00 95.62           C  
ATOM   2406  CB  SER A 317      -4.059  11.133 -19.453  1.00 95.62           C  
ATOM   2407  O   SER A 317      -4.641   7.891 -19.078  1.00 95.62           O  
ATOM   2408  OG  SER A 317      -3.064  12.102 -19.734  1.00 95.62           O  
ATOM   2409  N   PRO A 318      -5.312   9.141 -17.281  1.00 94.69           N  
ATOM   2410  CA  PRO A 318      -6.387   8.195 -16.953  1.00 94.69           C  
ATOM   2411  C   PRO A 318      -7.473   8.148 -18.031  1.00 94.69           C  
ATOM   2412  CB  PRO A 318      -6.945   8.742 -15.633  1.00 94.69           C  
ATOM   2413  O   PRO A 318      -7.715   9.148 -18.719  1.00 94.69           O  
ATOM   2414  CG  PRO A 318      -5.855   9.602 -15.086  1.00 94.69           C  
ATOM   2415  CD  PRO A 318      -5.059  10.156 -16.234  1.00 94.69           C  
ATOM   2416  N   PRO A 319      -8.273   7.066 -18.109  1.00 95.94           N  
ATOM   2417  CA  PRO A 319      -7.809   5.836 -17.469  1.00 95.94           C  
ATOM   2418  C   PRO A 319      -6.473   5.352 -18.031  1.00 95.94           C  
ATOM   2419  CB  PRO A 319      -8.922   4.832 -17.781  1.00 95.94           C  
ATOM   2420  O   PRO A 319      -6.223   5.465 -19.234  1.00 95.94           O  
ATOM   2421  CG  PRO A 319      -9.516   5.301 -19.062  1.00 95.94           C  
ATOM   2422  CD  PRO A 319      -9.422   6.801 -19.125  1.00 95.94           C  
ATOM   2423  N   TYR A 320      -5.582   4.867 -17.031  1.00 97.75           N  
ATOM   2424  CA  TYR A 320      -4.211   4.516 -17.375  1.00 97.75           C  
ATOM   2425  C   TYR A 320      -4.152   3.156 -18.062  1.00 97.75           C  
ATOM   2426  CB  TYR A 320      -3.316   4.512 -16.141  1.00 97.75           C  
ATOM   2427  O   TYR A 320      -3.262   2.898 -18.875  1.00 97.75           O  
ATOM   2428  CG  TYR A 320      -3.143   5.875 -15.508  1.00 97.75           C  
ATOM   2429  CD1 TYR A 320      -2.330   6.840 -16.094  1.00 97.75           C  
ATOM   2430  CD2 TYR A 320      -3.787   6.203 -14.320  1.00 97.75           C  
ATOM   2431  CE1 TYR A 320      -2.164   8.094 -15.523  1.00 97.75           C  
ATOM   2432  CE2 TYR A 320      -3.629   7.453 -13.734  1.00 97.75           C  
ATOM   2433  OH  TYR A 320      -2.658   9.633 -13.773  1.00 97.75           O  
ATOM   2434  CZ  TYR A 320      -2.818   8.391 -14.344  1.00 97.75           C  
ATOM   2435  N   SER A 321      -5.070   2.309 -17.656  1.00 96.75           N  
ATOM   2436  CA  SER A 321      -5.098   0.969 -18.234  1.00 96.75           C  
ATOM   2437  C   SER A 321      -5.191   1.027 -19.750  1.00 96.75           C  
ATOM   2438  CB  SER A 321      -6.270   0.164 -17.672  1.00 96.75           C  
ATOM   2439  O   SER A 321      -5.887   1.882 -20.312  1.00 96.75           O  
ATOM   2440  OG  SER A 321      -6.348  -1.108 -18.297  1.00 96.75           O  
ATOM   2441  N   MET A 322      -4.457   0.073 -20.422  1.00 93.25           N  
ATOM   2442  CA  MET A 322      -4.535  -0.042 -21.875  1.00 93.25           C  
ATOM   2443  C   MET A 322      -5.828  -0.729 -22.297  1.00 93.25           C  
ATOM   2444  CB  MET A 322      -3.332  -0.812 -22.422  1.00 93.25           C  
ATOM   2445  O   MET A 322      -6.258  -0.601 -23.438  1.00 93.25           O  
ATOM   2446  CG  MET A 322      -1.998  -0.135 -22.141  1.00 93.25           C  
ATOM   2447  SD  MET A 322      -1.847   1.483 -23.000  1.00 93.25           S  
ATOM   2448  CE  MET A 322      -1.480   0.925 -24.688  1.00 93.25           C  
ATOM   2449  N   GLU A 323      -6.418  -1.412 -21.359  1.00 84.56           N  
ATOM   2450  CA  GLU A 323      -7.656  -2.143 -21.609  1.00 84.56           C  
ATOM   2451  C   GLU A 323      -8.875  -1.264 -21.328  1.00 84.56           C  
ATOM   2452  CB  GLU A 323      -7.719  -3.404 -20.734  1.00 84.56           C  
ATOM   2453  O   GLU A 323      -8.859  -0.426 -20.438  1.00 84.56           O  
ATOM   2454  CG  GLU A 323      -6.656  -4.438 -21.078  1.00 84.56           C  
ATOM   2455  CD  GLU A 323      -5.301  -4.137 -20.469  1.00 84.56           C  
ATOM   2456  OE1 GLU A 323      -4.293  -4.762 -20.875  1.00 84.56           O  
ATOM   2457  OE2 GLU A 323      -5.246  -3.270 -19.562  1.00 84.56           O  
ATOM   2458  N   ALA A 324      -9.898  -1.315 -22.234  1.00 71.12           N  
ATOM   2459  CA  ALA A 324     -11.148  -0.579 -22.062  1.00 71.12           C  
ATOM   2460  C   ALA A 324     -11.945  -1.109 -20.875  1.00 71.12           C  
ATOM   2461  CB  ALA A 324     -11.984  -0.657 -23.344  1.00 71.12           C  
ATOM   2462  O   ALA A 324     -11.828  -2.285 -20.516  1.00 71.12           O  
ATOM   2463  N   LYS A 325     -12.500  -0.189 -19.969  1.00 65.12           N  
ATOM   2464  CA  LYS A 325     -13.469  -0.553 -18.922  1.00 65.12           C  
ATOM   2465  C   LYS A 325     -14.695  -1.225 -19.531  1.00 65.12           C  
ATOM   2466  CB  LYS A 325     -13.883   0.679 -18.125  1.00 65.12           C  
ATOM   2467  O   LYS A 325     -15.258  -0.737 -20.516  1.00 65.12           O  
ATOM   2468  CG  LYS A 325     -14.453   0.359 -16.750  1.00 65.12           C  
ATOM   2469  CD  LYS A 325     -14.703   1.625 -15.938  1.00 65.12           C  
ATOM   2470  CE  LYS A 325     -15.352   1.312 -14.602  1.00 65.12           C  
ATOM   2471  NZ  LYS A 325     -15.562   2.545 -13.781  1.00 65.12           N  
ATOM   2472  N   ASN A 326     -14.844  -2.553 -19.594  1.00 53.69           N  
ATOM   2473  CA  ASN A 326     -16.109  -3.111 -20.078  1.00 53.69           C  
ATOM   2474  C   ASN A 326     -17.297  -2.584 -19.281  1.00 53.69           C  
ATOM   2475  CB  ASN A 326     -16.062  -4.641 -20.031  1.00 53.69           C  
ATOM   2476  O   ASN A 326     -17.266  -2.564 -18.047  1.00 53.69           O  
ATOM   2477  CG  ASN A 326     -15.273  -5.242 -21.172  1.00 53.69           C  
ATOM   2478  ND2 ASN A 326     -14.805  -6.473 -20.984  1.00 53.69           N  
ATOM   2479  OD1 ASN A 326     -15.078  -4.609 -22.219  1.00 53.69           O  
ATOM   2480  N   GLN A 327     -17.875  -1.400 -19.547  1.00 46.78           N  
ATOM   2481  CA  GLN A 327     -19.172  -0.947 -19.047  1.00 46.78           C  
ATOM   2482  C   GLN A 327     -20.156  -2.102 -18.984  1.00 46.78           C  
ATOM   2483  CB  GLN A 327     -19.719   0.171 -19.938  1.00 46.78           C  
ATOM   2484  O   GLN A 327     -20.344  -2.824 -19.969  1.00 46.78           O  
ATOM   2485  CG  GLN A 327     -18.984   1.495 -19.781  1.00 46.78           C  
ATOM   2486  CD  GLN A 327     -19.578   2.604 -20.625  1.00 46.78           C  
ATOM   2487  NE2 GLN A 327     -19.156   3.836 -20.391  1.00 46.78           N  
ATOM   2488  OE1 GLN A 327     -20.438   2.354 -21.484  1.00 46.78           O  
ATOM   2489  N   LYS A 328     -20.000  -3.107 -18.125  1.00 43.97           N  
ATOM   2490  CA  LYS A 328     -21.141  -4.004 -17.938  1.00 43.97           C  
ATOM   2491  C   LYS A 328     -22.453  -3.312 -18.312  1.00 43.97           C  
ATOM   2492  CB  LYS A 328     -21.203  -4.512 -16.500  1.00 43.97           C  
ATOM   2493  O   LYS A 328     -22.734  -2.209 -17.828  1.00 43.97           O  
ATOM   2494  CG  LYS A 328     -20.391  -5.781 -16.250  1.00 43.97           C  
ATOM   2495  CD  LYS A 328     -20.594  -6.297 -14.836  1.00 43.97           C  
ATOM   2496  CE  LYS A 328     -19.734  -7.535 -14.570  1.00 43.97           C  
ATOM   2497  NZ  LYS A 328     -19.953  -8.070 -13.195  1.00 43.97           N  
ATOM   2498  N   THR A 329     -22.906  -3.217 -19.594  1.00 35.81           N  
ATOM   2499  CA  THR A 329     -24.250  -2.996 -20.141  1.00 35.81           C  
ATOM   2500  C   THR A 329     -25.312  -3.508 -19.172  1.00 35.81           C  
ATOM   2501  CB  THR A 329     -24.422  -3.684 -21.500  1.00 35.81           C  
ATOM   2502  O   THR A 329     -25.188  -4.609 -18.625  1.00 35.81           O  
ATOM   2503  CG2 THR A 329     -23.812  -2.840 -22.625  1.00 35.81           C  
ATOM   2504  OG1 THR A 329     -23.766  -4.957 -21.484  1.00 35.81           O  
ATOM   2505  N   THR A 330     -25.609  -2.750 -18.141  1.00 36.41           N  
ATOM   2506  CA  THR A 330     -26.906  -2.863 -17.469  1.00 36.41           C  
ATOM   2507  C   THR A 330     -28.000  -3.266 -18.453  1.00 36.41           C  
ATOM   2508  CB  THR A 330     -27.297  -1.540 -16.781  1.00 36.41           C  
ATOM   2509  O   THR A 330     -28.172  -2.619 -19.484  1.00 36.41           O  
ATOM   2510  CG2 THR A 330     -26.750  -1.484 -15.344  1.00 36.41           C  
ATOM   2511  OG1 THR A 330     -26.750  -0.444 -17.516  1.00 36.41           O  
ATOM   2512  N   GLU A 331     -28.109  -4.504 -18.906  1.00 35.97           N  
ATOM   2513  CA  GLU A 331     -29.453  -4.918 -19.312  1.00 35.97           C  
ATOM   2514  C   GLU A 331     -30.375  -5.109 -18.109  1.00 35.97           C  
ATOM   2515  CB  GLU A 331     -29.391  -6.207 -20.141  1.00 35.97           C  
ATOM   2516  O   GLU A 331     -29.938  -5.613 -17.078  1.00 35.97           O  
ATOM   2517  CG  GLU A 331     -28.875  -6.004 -21.562  1.00 35.97           C  
ATOM   2518  CD  GLU A 331     -28.875  -7.285 -22.375  1.00 35.97           C  
ATOM   2519  OE1 GLU A 331     -28.484  -7.242 -23.562  1.00 35.97           O  
ATOM   2520  OE2 GLU A 331     -29.266  -8.344 -21.828  1.00 35.97           O  
TER    2521      GLU A 331                                                      
ENDMDL                                                                          
END                                                                             
