# Supplementary material for: Screening of ester-forming and hydrolyzing enzymes linked to pheromone production in Ips typographus (Linnaeus, 1758)
Source: BMC Genomics. 2026 Mar 24;27:431. doi: 10.1186/s12864-026-12773-0 (PMC13134222; doi:10.1186/s12864-026-12773-0)
Supplement: Supplementary file 5 — Supplementary Material 5. [file 12864_2026_12773_MOESM5_ESM.zip › ItyLIP2.pdb]

MODEL     1                                                                     
ATOM      1  N   ALA A   1      11.570 -33.281 -54.344  1.00 33.59           N  
ATOM      2  CA  ALA A   1      11.906 -33.656 -52.969  1.00 33.59           C  
ATOM      3  C   ALA A   1      12.648 -32.531 -52.250  1.00 33.59           C  
ATOM      4  CB  ALA A   1      12.742 -34.938 -52.938  1.00 33.59           C  
ATOM      5  O   ALA A   1      13.781 -32.219 -52.625  1.00 33.59           O  
ATOM      6  N   THR A   2      11.867 -31.703 -51.688  1.00 29.56           N  
ATOM      7  CA  THR A   2      11.953 -31.125 -50.344  1.00 29.56           C  
ATOM      8  C   THR A   2      10.992 -29.953 -50.219  1.00 29.56           C  
ATOM      9  CB  THR A   2      13.383 -30.672 -50.031  1.00 29.56           C  
ATOM     10  O   THR A   2      11.062 -28.984 -50.969  1.00 29.56           O  
ATOM     11  CG2 THR A   2      13.648 -30.703 -48.531  1.00 29.56           C  
ATOM     12  OG1 THR A   2      14.320 -31.531 -50.688  1.00 29.56           O  
ATOM     13  N   LEU A   3       9.750 -30.219 -49.719  1.00 30.94           N  
ATOM     14  CA  LEU A   3       8.703 -29.938 -48.750  1.00 30.94           C  
ATOM     15  C   LEU A   3       9.055 -28.703 -47.906  1.00 30.94           C  
ATOM     16  CB  LEU A   3       8.477 -31.141 -47.812  1.00 30.94           C  
ATOM     17  O   LEU A   3      10.117 -28.656 -47.281  1.00 30.94           O  
ATOM     18  CG  LEU A   3       7.648 -32.281 -48.406  1.00 30.94           C  
ATOM     19  CD1 LEU A   3       7.922 -33.562 -47.625  1.00 30.94           C  
ATOM     20  CD2 LEU A   3       6.160 -31.938 -48.344  1.00 30.94           C  
ATOM     21  N   TYR A   4       8.672 -27.484 -48.312  1.00 35.12           N  
ATOM     22  CA  TYR A   4       8.250 -26.141 -47.906  1.00 35.12           C  
ATOM     23  C   TYR A   4       7.707 -26.141 -46.469  1.00 35.12           C  
ATOM     24  CB  TYR A   4       7.195 -25.609 -48.875  1.00 35.12           C  
ATOM     25  O   TYR A   4       6.840 -26.953 -46.125  1.00 35.12           O  
ATOM     26  CG  TYR A   4       7.758 -24.688 -49.938  1.00 35.12           C  
ATOM     27  CD1 TYR A   4       7.910 -23.328 -49.688  1.00 35.12           C  
ATOM     28  CD2 TYR A   4       8.133 -25.172 -51.188  1.00 35.12           C  
ATOM     29  CE1 TYR A   4       8.422 -22.469 -50.656  1.00 35.12           C  
ATOM     30  CE2 TYR A   4       8.648 -24.344 -52.156  1.00 35.12           C  
ATOM     31  OH  TYR A   4       9.297 -22.156 -52.844  1.00 35.12           O  
ATOM     32  CZ  TYR A   4       8.789 -22.984 -51.875  1.00 35.12           C  
ATOM     33  N   ASN A   5       8.508 -26.047 -45.375  1.00 32.16           N  
ATOM     34  CA  ASN A   5       8.750 -25.250 -44.188  1.00 32.16           C  
ATOM     35  C   ASN A   5       7.461 -24.625 -43.656  1.00 32.16           C  
ATOM     36  CB  ASN A   5       9.789 -24.156 -44.469  1.00 32.16           C  
ATOM     37  O   ASN A   5       6.812 -23.844 -44.344  1.00 32.16           O  
ATOM     38  CG  ASN A   5      10.930 -24.156 -43.469  1.00 32.16           C  
ATOM     39  ND2 ASN A   5      12.070 -23.609 -43.875  1.00 32.16           N  
ATOM     40  OD1 ASN A   5      10.789 -24.656 -42.344  1.00 32.16           O  
ATOM     41  N   SER A   6       6.668 -25.297 -42.812  1.00 35.19           N  
ATOM     42  CA  SER A   6       5.855 -25.172 -41.594  1.00 35.19           C  
ATOM     43  C   SER A   6       6.422 -24.109 -40.656  1.00 35.19           C  
ATOM     44  CB  SER A   6       5.766 -26.516 -40.875  1.00 35.19           C  
ATOM     45  O   SER A   6       7.547 -24.250 -40.188  1.00 35.19           O  
ATOM     46  OG  SER A   6       5.941 -26.344 -39.500  1.00 35.19           O  
ATOM     47  N   ARG A   7       6.324 -22.828 -40.875  1.00 34.06           N  
ATOM     48  CA  ARG A   7       6.664 -21.672 -40.062  1.00 34.06           C  
ATOM     49  C   ARG A   7       5.465 -21.188 -39.250  1.00 34.06           C  
ATOM     50  CB  ARG A   7       7.191 -20.531 -40.938  1.00 34.06           C  
ATOM     51  O   ARG A   7       4.387 -20.969 -39.812  1.00 34.06           O  
ATOM     52  CG  ARG A   7       8.664 -20.656 -41.312  1.00 34.06           C  
ATOM     53  CD  ARG A   7       9.227 -19.344 -41.844  1.00 34.06           C  
ATOM     54  NE  ARG A   7      10.531 -19.547 -42.469  1.00 34.06           N  
ATOM     55  NH1 ARG A   7      11.250 -17.375 -42.125  1.00 34.06           N  
ATOM     56  NH2 ARG A   7      12.617 -18.891 -43.156  1.00 34.06           N  
ATOM     57  CZ  ARG A   7      11.469 -18.594 -42.594  1.00 34.06           C  
ATOM     58  N   TYR A   8       5.133 -21.797 -38.094  1.00 34.91           N  
ATOM     59  CA  TYR A   8       4.945 -21.453 -36.688  1.00 34.91           C  
ATOM     60  C   TYR A   8       3.834 -20.422 -36.531  1.00 34.91           C  
ATOM     61  CB  TYR A   8       6.250 -20.906 -36.094  1.00 34.91           C  
ATOM     62  O   TYR A   8       3.904 -19.328 -37.094  1.00 34.91           O  
ATOM     63  CG  TYR A   8       7.254 -21.969 -35.750  1.00 34.91           C  
ATOM     64  CD1 TYR A   8       7.172 -22.672 -34.562  1.00 34.91           C  
ATOM     65  CD2 TYR A   8       8.281 -22.297 -36.625  1.00 34.91           C  
ATOM     66  CE1 TYR A   8       8.094 -23.656 -34.219  1.00 34.91           C  
ATOM     67  CE2 TYR A   8       9.211 -23.281 -36.312  1.00 34.91           C  
ATOM     68  OH  TYR A   8      10.031 -24.938 -34.812  1.00 34.91           O  
ATOM     69  CZ  TYR A   8       9.109 -23.953 -35.125  1.00 34.91           C  
ATOM     70  N   THR A   9       2.588 -20.734 -36.688  1.00 31.70           N  
ATOM     71  CA  THR A   9       1.375 -20.203 -36.062  1.00 31.70           C  
ATOM     72  C   THR A   9       1.650 -19.750 -34.625  1.00 31.70           C  
ATOM     73  CB  THR A   9       0.249 -21.250 -36.062  1.00 31.70           C  
ATOM     74  O   THR A   9       2.246 -20.484 -33.844  1.00 31.70           O  
ATOM     75  CG2 THR A   9      -1.080 -20.641 -36.500  1.00 31.70           C  
ATOM     76  OG1 THR A   9       0.584 -22.312 -36.969  1.00 31.70           O  
ATOM     77  N   PHE A  10       2.223 -18.594 -34.344  1.00 34.31           N  
ATOM     78  CA  PHE A  10       2.270 -17.672 -33.250  1.00 34.31           C  
ATOM     79  C   PHE A  10       1.021 -17.797 -32.375  1.00 34.31           C  
ATOM     80  CB  PHE A  10       2.412 -16.234 -33.750  1.00 34.31           C  
ATOM     81  O   PHE A  10      -0.094 -17.562 -32.844  1.00 34.31           O  
ATOM     82  CG  PHE A  10       3.771 -15.633 -33.500  1.00 34.31           C  
ATOM     83  CD1 PHE A  10       4.020 -14.891 -32.344  1.00 34.31           C  
ATOM     84  CD2 PHE A  10       4.801 -15.812 -34.406  1.00 34.31           C  
ATOM     85  CE1 PHE A  10       5.277 -14.336 -32.094  1.00 34.31           C  
ATOM     86  CE2 PHE A  10       6.059 -15.258 -34.188  1.00 34.31           C  
ATOM     87  CZ  PHE A  10       6.293 -14.523 -33.031  1.00 34.31           C  
ATOM     88  N   PHE A  11       0.729 -18.875 -31.688  1.00 36.09           N  
ATOM     89  CA  PHE A  11      -0.262 -18.906 -30.609  1.00 36.09           C  
ATOM     90  C   PHE A  11      -0.013 -17.797 -29.609  1.00 36.09           C  
ATOM     91  CB  PHE A  11      -0.245 -20.266 -29.906  1.00 36.09           C  
ATOM     92  O   PHE A  11       1.065 -17.703 -29.016  1.00 36.09           O  
ATOM     93  CG  PHE A  11      -1.030 -21.328 -30.609  1.00 36.09           C  
ATOM     94  CD1 PHE A  11      -2.408 -21.422 -30.453  1.00 36.09           C  
ATOM     95  CD2 PHE A  11      -0.391 -22.250 -31.438  1.00 36.09           C  
ATOM     96  CE1 PHE A  11      -3.139 -22.406 -31.109  1.00 36.09           C  
ATOM     97  CE2 PHE A  11      -1.114 -23.234 -32.094  1.00 36.09           C  
ATOM     98  CZ  PHE A  11      -2.488 -23.312 -31.938  1.00 36.09           C  
ATOM     99  N   SER A  12      -0.036 -16.531 -29.906  1.00 45.16           N  
ATOM    100  CA  SER A  12      -0.230 -15.461 -28.938  1.00 45.16           C  
ATOM    101  C   SER A  12      -0.927 -15.977 -27.672  1.00 45.16           C  
ATOM    102  CB  SER A  12      -1.042 -14.320 -29.547  1.00 45.16           C  
ATOM    103  O   SER A  12      -1.908 -16.719 -27.766  1.00 45.16           O  
ATOM    104  OG  SER A  12      -2.381 -14.727 -29.781  1.00 45.16           O  
ATOM    105  N   TYR A  13      -0.380 -16.906 -26.922  1.00 50.25           N  
ATOM    106  CA  TYR A  13      -0.838 -17.375 -25.625  1.00 50.25           C  
ATOM    107  C   TYR A  13      -1.854 -16.406 -25.016  1.00 50.25           C  
ATOM    108  CB  TYR A  13       0.347 -17.547 -24.672  1.00 50.25           C  
ATOM    109  O   TYR A  13      -1.526 -15.258 -24.719  1.00 50.25           O  
ATOM    110  CG  TYR A  13       1.039 -18.875 -24.797  1.00 50.25           C  
ATOM    111  CD1 TYR A  13       0.553 -20.016 -24.141  1.00 50.25           C  
ATOM    112  CD2 TYR A  13       2.182 -19.016 -25.578  1.00 50.25           C  
ATOM    113  CE1 TYR A  13       1.189 -21.234 -24.250  1.00 50.25           C  
ATOM    114  CE2 TYR A  13       2.824 -20.250 -25.703  1.00 50.25           C  
ATOM    115  OH  TYR A  13       2.955 -22.562 -25.156  1.00 50.25           O  
ATOM    116  CZ  TYR A  13       2.322 -21.344 -25.031  1.00 50.25           C  
ATOM    117  N   LEU A  14      -3.082 -16.172 -25.469  1.00 64.62           N  
ATOM    118  CA  LEU A  14      -4.258 -15.523 -24.891  1.00 64.62           C  
ATOM    119  C   LEU A  14      -4.395 -15.844 -23.406  1.00 64.62           C  
ATOM    120  CB  LEU A  14      -5.523 -15.961 -25.641  1.00 64.62           C  
ATOM    121  O   LEU A  14      -4.176 -16.984 -23.000  1.00 64.62           O  
ATOM    122  CG  LEU A  14      -5.789 -15.281 -26.984  1.00 64.62           C  
ATOM    123  CD1 LEU A  14      -6.605 -16.188 -27.891  1.00 64.62           C  
ATOM    124  CD2 LEU A  14      -6.500 -13.945 -26.781  1.00 64.62           C  
ATOM    125  N   GLY A  15      -3.518 -15.406 -22.469  1.00 73.06           N  
ATOM    126  CA  GLY A  15      -3.816 -15.539 -21.062  1.00 73.06           C  
ATOM    127  C   GLY A  15      -5.223 -16.031 -20.797  1.00 73.06           C  
ATOM    128  O   GLY A  15      -5.992 -16.281 -21.719  1.00 73.06           O  
ATOM    129  N   PRO A  16      -5.496 -16.594 -19.469  1.00 83.06           N  
ATOM    130  CA  PRO A  16      -6.820 -17.125 -19.141  1.00 83.06           C  
ATOM    131  C   PRO A  16      -7.938 -16.109 -19.406  1.00 83.06           C  
ATOM    132  CB  PRO A  16      -6.711 -17.422 -17.641  1.00 83.06           C  
ATOM    133  O   PRO A  16      -7.762 -14.914 -19.203  1.00 83.06           O  
ATOM    134  CG  PRO A  16      -5.559 -16.594 -17.172  1.00 83.06           C  
ATOM    135  CD  PRO A  16      -4.672 -16.281 -18.344  1.00 83.06           C  
ATOM    136  N   PRO A  17      -8.977 -16.547 -20.094  1.00 85.50           N  
ATOM    137  CA  PRO A  17     -10.133 -15.648 -20.219  1.00 85.50           C  
ATOM    138  C   PRO A  17     -10.500 -14.992 -18.891  1.00 85.50           C  
ATOM    139  CB  PRO A  17     -11.250 -16.578 -20.703  1.00 85.50           C  
ATOM    140  O   PRO A  17     -10.445 -15.633 -17.844  1.00 85.50           O  
ATOM    141  CG  PRO A  17     -10.547 -17.750 -21.297  1.00 85.50           C  
ATOM    142  CD  PRO A  17      -9.242 -17.938 -20.578  1.00 85.50           C  
ATOM    143  N   SER A  18     -10.719 -13.664 -18.922  1.00 87.06           N  
ATOM    144  CA  SER A  18     -11.047 -12.898 -17.734  1.00 87.06           C  
ATOM    145  C   SER A  18     -12.266 -12.008 -17.953  1.00 87.06           C  
ATOM    146  CB  SER A  18      -9.852 -12.047 -17.297  1.00 87.06           C  
ATOM    147  O   SER A  18     -12.562 -11.641 -19.094  1.00 87.06           O  
ATOM    148  OG  SER A  18      -9.508 -11.117 -18.297  1.00 87.06           O  
ATOM    149  N   ILE A  19     -13.023 -11.805 -16.891  1.00 88.25           N  
ATOM    150  CA  ILE A  19     -14.133 -10.859 -16.922  1.00 88.25           C  
ATOM    151  C   ILE A  19     -14.031  -9.906 -15.734  1.00 88.25           C  
ATOM    152  CB  ILE A  19     -15.500 -11.578 -16.922  1.00 88.25           C  
ATOM    153  O   ILE A  19     -13.406 -10.234 -14.719  1.00 88.25           O  
ATOM    154  CG1 ILE A  19     -15.648 -12.430 -15.648  1.00 88.25           C  
ATOM    155  CG2 ILE A  19     -15.656 -12.445 -18.172  1.00 88.25           C  
ATOM    156  CD1 ILE A  19     -17.062 -12.953 -15.414  1.00 88.25           C  
ATOM    157  N   SER A  20     -14.445  -8.703 -15.914  1.00 84.56           N  
ATOM    158  CA  SER A  20     -14.609  -7.762 -14.812  1.00 84.56           C  
ATOM    159  C   SER A  20     -16.062  -7.676 -14.375  1.00 84.56           C  
ATOM    160  CB  SER A  20     -14.117  -6.375 -15.219  1.00 84.56           C  
ATOM    161  O   SER A  20     -16.953  -7.422 -15.188  1.00 84.56           O  
ATOM    162  OG  SER A  20     -14.211  -5.465 -14.141  1.00 84.56           O  
ATOM    163  N   LEU A  21     -16.297  -8.125 -13.156  1.00 80.31           N  
ATOM    164  CA  LEU A  21     -17.625  -8.047 -12.555  1.00 80.31           C  
ATOM    165  C   LEU A  21     -17.625  -7.113 -11.352  1.00 80.31           C  
ATOM    166  CB  LEU A  21     -18.109  -9.438 -12.141  1.00 80.31           C  
ATOM    167  O   LEU A  21     -16.891  -7.336 -10.383  1.00 80.31           O  
ATOM    168  CG  LEU A  21     -19.547  -9.523 -11.602  1.00 80.31           C  
ATOM    169  CD1 LEU A  21     -20.547  -9.312 -12.734  1.00 80.31           C  
ATOM    170  CD2 LEU A  21     -19.781 -10.867 -10.922  1.00 80.31           C  
ATOM    171  N   ASP A  22     -18.500  -6.051 -11.297  1.00 77.81           N  
ATOM    172  CA  ASP A  22     -18.641  -5.121 -10.180  1.00 77.81           C  
ATOM    173  C   ASP A  22     -17.266  -4.582  -9.750  1.00 77.81           C  
ATOM    174  CB  ASP A  22     -19.328  -5.797  -8.992  1.00 77.81           C  
ATOM    175  O   ASP A  22     -16.953  -4.547  -8.562  1.00 77.81           O  
ATOM    176  CG  ASP A  22     -20.812  -6.016  -9.227  1.00 77.81           C  
ATOM    177  OD1 ASP A  22     -21.391  -5.371 -10.125  1.00 77.81           O  
ATOM    178  OD2 ASP A  22     -21.406  -6.840  -8.492  1.00 77.81           O  
ATOM    179  N   ASN A  23     -16.359  -4.242 -10.734  1.00 81.75           N  
ATOM    180  CA  ASN A  23     -15.047  -3.662 -10.484  1.00 81.75           C  
ATOM    181  C   ASN A  23     -14.094  -4.680  -9.867  1.00 81.75           C  
ATOM    182  CB  ASN A  23     -15.164  -2.428  -9.594  1.00 81.75           C  
ATOM    183  O   ASN A  23     -13.242  -4.320  -9.055  1.00 81.75           O  
ATOM    184  CG  ASN A  23     -15.922  -1.295 -10.250  1.00 81.75           C  
ATOM    185  ND2 ASN A  23     -16.750  -0.599  -9.477  1.00 81.75           N  
ATOM    186  OD1 ASN A  23     -15.773  -1.048 -11.453  1.00 81.75           O  
ATOM    187  N   ALA A  24     -14.406  -5.941 -10.062  1.00 87.50           N  
ATOM    188  CA  ALA A  24     -13.531  -7.027  -9.625  1.00 87.50           C  
ATOM    189  C   ALA A  24     -13.070  -7.871 -10.812  1.00 87.50           C  
ATOM    190  CB  ALA A  24     -14.250  -7.906  -8.602  1.00 87.50           C  
ATOM    191  O   ALA A  24     -13.875  -8.227 -11.680  1.00 87.50           O  
ATOM    192  N   ASN A  25     -11.797  -8.195 -10.750  1.00 91.44           N  
ATOM    193  CA  ASN A  25     -11.219  -8.984 -11.828  1.00 91.44           C  
ATOM    194  C   ASN A  25     -11.281 -10.477 -11.523  1.00 91.44           C  
ATOM    195  CB  ASN A  25      -9.766  -8.562 -12.086  1.00 91.44           C  
ATOM    196  O   ASN A  25     -10.758 -10.938 -10.508  1.00 91.44           O  
ATOM    197  CG  ASN A  25      -9.664  -7.168 -12.664  1.00 91.44           C  
ATOM    198  ND2 ASN A  25      -8.734  -6.375 -12.141  1.00 91.44           N  
ATOM    199  OD1 ASN A  25     -10.406  -6.805 -13.578  1.00 91.44           O  
ATOM    200  N   LEU A  26     -11.961 -11.219 -12.453  1.00 92.56           N  
ATOM    201  CA  LEU A  26     -12.086 -12.664 -12.328  1.00 92.56           C  
ATOM    202  C   LEU A  26     -11.445 -13.375 -13.516  1.00 92.56           C  
ATOM    203  CB  LEU A  26     -13.555 -13.062 -12.203  1.00 92.56           C  
ATOM    204  O   LEU A  26     -11.578 -12.922 -14.656  1.00 92.56           O  
ATOM    205  CG  LEU A  26     -14.336 -12.445 -11.047  1.00 92.56           C  
ATOM    206  CD1 LEU A  26     -15.836 -12.656 -11.242  1.00 92.56           C  
ATOM    207  CD2 LEU A  26     -13.875 -13.023  -9.711  1.00 92.56           C  
ATOM    208  N   GLN A  27     -10.797 -14.516 -13.094  1.00 93.50           N  
ATOM    209  CA  GLN A  27     -10.125 -15.305 -14.133  1.00 93.50           C  
ATOM    210  C   GLN A  27     -10.516 -16.781 -14.039  1.00 93.50           C  
ATOM    211  CB  GLN A  27      -8.609 -15.156 -14.023  1.00 93.50           C  
ATOM    212  O   GLN A  27     -10.766 -17.297 -12.953  1.00 93.50           O  
ATOM    213  CG  GLN A  27      -8.086 -13.805 -14.484  1.00 93.50           C  
ATOM    214  CD  GLN A  27      -6.574 -13.695 -14.414  1.00 93.50           C  
ATOM    215  NE2 GLN A  27      -5.953 -14.617 -13.688  1.00 93.50           N  
ATOM    216  OE1 GLN A  27      -5.973 -12.797 -15.000  1.00 93.50           O  
ATOM    217  N   LEU A  28     -10.672 -17.375 -15.273  1.00 91.94           N  
ATOM    218  CA  LEU A  28     -11.094 -18.766 -15.336  1.00 91.94           C  
ATOM    219  C   LEU A  28     -10.094 -19.672 -14.633  1.00 91.94           C  
ATOM    220  CB  LEU A  28     -11.273 -19.203 -16.797  1.00 91.94           C  
ATOM    221  O   LEU A  28     -10.484 -20.594 -13.914  1.00 91.94           O  
ATOM    222  CG  LEU A  28     -11.781 -20.625 -17.016  1.00 91.94           C  
ATOM    223  CD1 LEU A  28     -13.133 -20.812 -16.328  1.00 91.94           C  
ATOM    224  CD2 LEU A  28     -11.898 -20.938 -18.500  1.00 91.94           C  
ATOM    225  N   TYR A  29      -8.781 -19.562 -14.883  1.00 91.25           N  
ATOM    226  CA  TYR A  29      -7.738 -20.297 -14.172  1.00 91.25           C  
ATOM    227  C   TYR A  29      -6.625 -19.359 -13.711  1.00 91.25           C  
ATOM    228  CB  TYR A  29      -7.156 -21.406 -15.055  1.00 91.25           C  
ATOM    229  O   TYR A  29      -6.434 -18.297 -14.289  1.00 91.25           O  
ATOM    230  CG  TYR A  29      -6.836 -20.953 -16.453  1.00 91.25           C  
ATOM    231  CD1 TYR A  29      -7.781 -21.047 -17.484  1.00 91.25           C  
ATOM    232  CD2 TYR A  29      -5.586 -20.438 -16.766  1.00 91.25           C  
ATOM    233  CE1 TYR A  29      -7.484 -20.641 -18.781  1.00 91.25           C  
ATOM    234  CE2 TYR A  29      -5.281 -20.016 -18.062  1.00 91.25           C  
ATOM    235  OH  TYR A  29      -5.941 -19.703 -20.328  1.00 91.25           O  
ATOM    236  CZ  TYR A  29      -6.234 -20.125 -19.062  1.00 91.25           C  
ATOM    237  N   PRO A  30      -5.988 -19.734 -12.484  1.00 94.69           N  
ATOM    238  CA  PRO A  30      -4.973 -18.859 -11.891  1.00 94.69           C  
ATOM    239  C   PRO A  30      -3.678 -18.828 -12.703  1.00 94.69           C  
ATOM    240  CB  PRO A  30      -4.734 -19.484 -10.508  1.00 94.69           C  
ATOM    241  O   PRO A  30      -3.395 -19.766 -13.453  1.00 94.69           O  
ATOM    242  CG  PRO A  30      -4.930 -20.953 -10.703  1.00 94.69           C  
ATOM    243  CD  PRO A  30      -6.031 -21.156 -11.703  1.00 94.69           C  
ATOM    244  N   ILE A  31      -2.963 -17.797 -12.680  1.00 94.25           N  
ATOM    245  CA  ILE A  31      -1.582 -17.688 -13.141  1.00 94.25           C  
ATOM    246  C   ILE A  31      -0.630 -17.797 -11.953  1.00 94.25           C  
ATOM    247  CB  ILE A  31      -1.339 -16.359 -13.891  1.00 94.25           C  
ATOM    248  O   ILE A  31      -0.613 -16.938 -11.078  1.00 94.25           O  
ATOM    249  CG1 ILE A  31      -2.238 -16.281 -15.133  1.00 94.25           C  
ATOM    250  CG2 ILE A  31       0.137 -16.219 -14.281  1.00 94.25           C  
ATOM    251  CD1 ILE A  31      -2.189 -14.938 -15.844  1.00 94.25           C  
ATOM    252  N   ASN A  32       0.107 -18.906 -11.922  1.00 94.44           N  
ATOM    253  CA  ASN A  32       1.014 -19.188 -10.820  1.00 94.44           C  
ATOM    254  C   ASN A  32       2.469 -18.938 -11.203  1.00 94.44           C  
ATOM    255  CB  ASN A  32       0.829 -20.625 -10.336  1.00 94.44           C  
ATOM    256  O   ASN A  32       3.090 -19.781 -11.859  1.00 94.44           O  
ATOM    257  CG  ASN A  32       1.576 -20.922  -9.055  1.00 94.44           C  
ATOM    258  ND2 ASN A  32       1.118 -21.922  -8.312  1.00 94.44           N  
ATOM    259  OD1 ASN A  32       2.559 -20.250  -8.727  1.00 94.44           O  
ATOM    260  N   LYS A  33       2.994 -17.828 -10.734  1.00 94.88           N  
ATOM    261  CA  LYS A  33       4.340 -17.406 -11.117  1.00 94.88           C  
ATOM    262  C   LYS A  33       5.398 -18.141 -10.297  1.00 94.88           C  
ATOM    263  CB  LYS A  33       4.508 -15.898 -10.961  1.00 94.88           C  
ATOM    264  O   LYS A  33       6.598 -18.000 -10.547  1.00 94.88           O  
ATOM    265  CG  LYS A  33       3.783 -15.086 -12.016  1.00 94.88           C  
ATOM    266  CD  LYS A  33       4.340 -15.359 -13.406  1.00 94.88           C  
ATOM    267  CE  LYS A  33       3.650 -14.500 -14.461  1.00 94.88           C  
ATOM    268  NZ  LYS A  33       4.094 -14.859 -15.844  1.00 94.88           N  
ATOM    269  N   ASN A  34       4.945 -19.016  -9.398  1.00 91.00           N  
ATOM    270  CA  ASN A  34       5.855 -19.922  -8.719  1.00 91.00           C  
ATOM    271  C   ASN A  34       6.125 -21.172  -9.555  1.00 91.00           C  
ATOM    272  CB  ASN A  34       5.293 -20.312  -7.348  1.00 91.00           C  
ATOM    273  O   ASN A  34       7.133 -21.859  -9.352  1.00 91.00           O  
ATOM    274  CG  ASN A  34       5.301 -19.156  -6.363  1.00 91.00           C  
ATOM    275  ND2 ASN A  34       4.113 -18.688  -6.000  1.00 91.00           N  
ATOM    276  OD1 ASN A  34       6.359 -18.703  -5.938  1.00 91.00           O  
ATOM    277  N   LYS A  35       5.312 -21.406 -10.445  1.00 91.12           N  
ATOM    278  CA  LYS A  35       5.480 -22.531 -11.367  1.00 91.12           C  
ATOM    279  C   LYS A  35       6.004 -22.062 -12.719  1.00 91.12           C  
ATOM    280  CB  LYS A  35       4.160 -23.281 -11.547  1.00 91.12           C  
ATOM    281  O   LYS A  35       6.891 -22.688 -13.305  1.00 91.12           O  
ATOM    282  CG  LYS A  35       3.693 -24.016 -10.305  1.00 91.12           C  
ATOM    283  CD  LYS A  35       2.436 -24.828 -10.578  1.00 91.12           C  
ATOM    284  CE  LYS A  35       1.963 -25.578  -9.336  1.00 91.12           C  
ATOM    285  NZ  LYS A  35       0.702 -26.328  -9.586  1.00 91.12           N  
ATOM    286  N   CYS A  36       5.512 -20.938 -13.148  1.00 91.00           N  
ATOM    287  CA  CYS A  36       5.969 -20.281 -14.367  1.00 91.00           C  
ATOM    288  C   CYS A  36       6.617 -18.938 -14.055  1.00 91.00           C  
ATOM    289  CB  CYS A  36       4.805 -20.078 -15.336  1.00 91.00           C  
ATOM    290  O   CYS A  36       5.926 -17.922 -13.906  1.00 91.00           O  
ATOM    291  SG  CYS A  36       5.301 -19.422 -16.938  1.00 91.00           S  
ATOM    292  N   HIS A  37       7.973 -18.953 -14.133  1.00 91.62           N  
ATOM    293  CA  HIS A  37       8.727 -17.875 -13.500  1.00 91.62           C  
ATOM    294  C   HIS A  37       8.891 -16.688 -14.445  1.00 91.62           C  
ATOM    295  CB  HIS A  37      10.102 -18.391 -13.055  1.00 91.62           C  
ATOM    296  O   HIS A  37       9.141 -15.570 -14.000  1.00 91.62           O  
ATOM    297  CG  HIS A  37      10.039 -19.406 -11.969  1.00 91.62           C  
ATOM    298  CD2 HIS A  37       9.000 -19.859 -11.227  1.00 91.62           C  
ATOM    299  ND1 HIS A  37      11.148 -20.109 -11.539  1.00 91.62           N  
ATOM    300  CE1 HIS A  37      10.789 -20.938 -10.578  1.00 91.62           C  
ATOM    301  NE2 HIS A  37       9.492 -20.812 -10.367  1.00 91.62           N  
ATOM    302  N   HIS A  38       8.625 -16.906 -15.711  1.00 93.62           N  
ATOM    303  CA  HIS A  38       8.773 -15.812 -16.656  1.00 93.62           C  
ATOM    304  C   HIS A  38       7.754 -14.711 -16.391  1.00 93.62           C  
ATOM    305  CB  HIS A  38       8.641 -16.312 -18.094  1.00 93.62           C  
ATOM    306  O   HIS A  38       6.562 -14.992 -16.234  1.00 93.62           O  
ATOM    307  CG  HIS A  38       8.688 -15.227 -19.125  1.00 93.62           C  
ATOM    308  CD2 HIS A  38       7.723 -14.719 -19.922  1.00 93.62           C  
ATOM    309  ND1 HIS A  38       9.844 -14.539 -19.422  1.00 93.62           N  
ATOM    310  CE1 HIS A  38       9.578 -13.648 -20.359  1.00 93.62           C  
ATOM    311  NE2 HIS A  38       8.305 -13.734 -20.672  1.00 93.62           N  
ATOM    312  N   ILE A  39       8.266 -13.398 -16.359  1.00 95.62           N  
ATOM    313  CA  ILE A  39       7.395 -12.250 -16.109  1.00 95.62           C  
ATOM    314  C   ILE A  39       7.285 -11.406 -17.375  1.00 95.62           C  
ATOM    315  CB  ILE A  39       7.910 -11.391 -14.930  1.00 95.62           C  
ATOM    316  O   ILE A  39       8.289 -10.906 -17.875  1.00 95.62           O  
ATOM    317  CG1 ILE A  39       7.918 -12.211 -13.633  1.00 95.62           C  
ATOM    318  CG2 ILE A  39       7.062 -10.133 -14.766  1.00 95.62           C  
ATOM    319  CD1 ILE A  39       8.586 -11.508 -12.461  1.00 95.62           C  
ATOM    320  N   ASP A  40       6.137 -11.289 -17.875  1.00 94.88           N  
ATOM    321  CA  ASP A  40       5.855 -10.336 -18.953  1.00 94.88           C  
ATOM    322  C   ASP A  40       5.641  -8.930 -18.391  1.00 94.88           C  
ATOM    323  CB  ASP A  40       4.633 -10.773 -19.750  1.00 94.88           C  
ATOM    324  O   ASP A  40       4.703  -8.703 -17.625  1.00 94.88           O  
ATOM    325  CG  ASP A  40       4.387  -9.914 -20.984  1.00 94.88           C  
ATOM    326  OD1 ASP A  40       4.242  -8.680 -20.844  1.00 94.88           O  
ATOM    327  OD2 ASP A  40       4.332 -10.477 -22.094  1.00 94.88           O  
ATOM    328  N   PRO A  41       6.461  -7.957 -18.750  1.00 93.94           N  
ATOM    329  CA  PRO A  41       6.426  -6.633 -18.125  1.00 93.94           C  
ATOM    330  C   PRO A  41       5.238  -5.793 -18.594  1.00 93.94           C  
ATOM    331  CB  PRO A  41       7.746  -6.000 -18.578  1.00 93.94           C  
ATOM    332  O   PRO A  41       5.078  -4.648 -18.172  1.00 93.94           O  
ATOM    333  CG  PRO A  41       8.031  -6.613 -19.906  1.00 93.94           C  
ATOM    334  CD  PRO A  41       7.578  -8.047 -19.891  1.00 93.94           C  
ATOM    335  N   VAL A  42       4.426  -6.391 -19.406  1.00 91.38           N  
ATOM    336  CA  VAL A  42       3.238  -5.691 -19.875  1.00 91.38           C  
ATOM    337  C   VAL A  42       1.984  -6.375 -19.344  1.00 91.38           C  
ATOM    338  CB  VAL A  42       3.195  -5.637 -21.422  1.00 91.38           C  
ATOM    339  O   VAL A  42       1.160  -5.742 -18.672  1.00 91.38           O  
ATOM    340  CG1 VAL A  42       1.923  -4.941 -21.906  1.00 91.38           C  
ATOM    341  CG2 VAL A  42       4.434  -4.926 -21.969  1.00 91.38           C  
ATOM    342  N   ARG A  43       1.904  -7.633 -19.406  1.00 91.62           N  
ATOM    343  CA  ARG A  43       0.675  -8.359 -19.109  1.00 91.62           C  
ATOM    344  C   ARG A  43       0.640  -8.812 -17.656  1.00 91.62           C  
ATOM    345  CB  ARG A  43       0.532  -9.570 -20.031  1.00 91.62           C  
ATOM    346  O   ARG A  43      -0.432  -8.891 -17.047  1.00 91.62           O  
ATOM    347  CG  ARG A  43       0.275  -9.211 -21.484  1.00 91.62           C  
ATOM    348  CD  ARG A  43      -0.013 -10.445 -22.328  1.00 91.62           C  
ATOM    349  NE  ARG A  43       1.136 -11.344 -22.391  1.00 91.62           N  
ATOM    350  NH1 ARG A  43       0.090 -12.945 -23.688  1.00 91.62           N  
ATOM    351  NH2 ARG A  43       2.258 -13.250 -23.000  1.00 91.62           N  
ATOM    352  CZ  ARG A  43       1.158 -12.516 -23.016  1.00 91.62           C  
ATOM    353  N   ASP A  44       1.918  -9.109 -17.109  1.00 95.31           N  
ATOM    354  CA  ASP A  44       1.954  -9.688 -15.766  1.00 95.31           C  
ATOM    355  C   ASP A  44       2.131  -8.602 -14.711  1.00 95.31           C  
ATOM    356  CB  ASP A  44       3.078 -10.719 -15.656  1.00 95.31           C  
ATOM    357  O   ASP A  44       1.293  -8.453 -13.820  1.00 95.31           O  
ATOM    358  CG  ASP A  44       2.807 -11.977 -16.453  1.00 95.31           C  
ATOM    359  OD1 ASP A  44       1.624 -12.305 -16.703  1.00 95.31           O  
ATOM    360  OD2 ASP A  44       3.783 -12.656 -16.844  1.00 95.31           O  
ATOM    361  N   ILE A  45       3.123  -7.875 -14.891  1.00 97.62           N  
ATOM    362  CA  ILE A  45       3.408  -6.809 -13.938  1.00 97.62           C  
ATOM    363  C   ILE A  45       3.861  -5.559 -14.680  1.00 97.62           C  
ATOM    364  CB  ILE A  45       4.484  -7.242 -12.914  1.00 97.62           C  
ATOM    365  O   ILE A  45       4.855  -5.586 -15.406  1.00 97.62           O  
ATOM    366  CG1 ILE A  45       4.066  -8.547 -12.219  1.00 97.62           C  
ATOM    367  CG2 ILE A  45       4.727  -6.129 -11.883  1.00 97.62           C  
ATOM    368  CD1 ILE A  45       5.160  -9.164 -11.359  1.00 97.62           C  
ATOM    369  N   SER A  46       3.121  -4.516 -14.508  1.00 97.19           N  
ATOM    370  CA  SER A  46       3.486  -3.238 -15.109  1.00 97.19           C  
ATOM    371  C   SER A  46       3.379  -2.100 -14.102  1.00 97.19           C  
ATOM    372  CB  SER A  46       2.600  -2.943 -16.312  1.00 97.19           C  
ATOM    373  O   SER A  46       2.701  -2.232 -13.078  1.00 97.19           O  
ATOM    374  OG  SER A  46       1.248  -2.785 -15.930  1.00 97.19           O  
ATOM    375  N   PHE A  47       4.133  -1.032 -14.383  1.00 98.62           N  
ATOM    376  CA  PHE A  47       4.184   0.139 -13.516  1.00 98.62           C  
ATOM    377  C   PHE A  47       3.670   1.375 -14.250  1.00 98.62           C  
ATOM    378  CB  PHE A  47       5.613   0.378 -13.023  1.00 98.62           C  
ATOM    379  O   PHE A  47       4.266   1.811 -15.234  1.00 98.62           O  
ATOM    380  CG  PHE A  47       6.250  -0.836 -12.406  1.00 98.62           C  
ATOM    381  CD1 PHE A  47       5.906  -1.246 -11.117  1.00 98.62           C  
ATOM    382  CD2 PHE A  47       7.199  -1.568 -13.102  1.00 98.62           C  
ATOM    383  CE1 PHE A  47       6.496  -2.369 -10.547  1.00 98.62           C  
ATOM    384  CE2 PHE A  47       7.793  -2.693 -12.539  1.00 98.62           C  
ATOM    385  CZ  PHE A  47       7.441  -3.090 -11.258  1.00 98.62           C  
ATOM    386  N   GLN A  48       2.588   1.938 -13.711  1.00 98.62           N  
ATOM    387  CA  GLN A  48       1.911   3.053 -14.367  1.00 98.62           C  
ATOM    388  C   GLN A  48       2.205   4.371 -13.648  1.00 98.62           C  
ATOM    389  CB  GLN A  48       0.402   2.811 -14.414  1.00 98.62           C  
ATOM    390  O   GLN A  48       1.799   4.562 -12.500  1.00 98.62           O  
ATOM    391  CG  GLN A  48       0.018   1.437 -14.945  1.00 98.62           C  
ATOM    392  CD  GLN A  48       0.516   1.194 -16.359  1.00 98.62           C  
ATOM    393  NE2 GLN A  48       1.083   0.016 -16.594  1.00 98.62           N  
ATOM    394  OE1 GLN A  48       0.392   2.061 -17.234  1.00 98.62           O  
ATOM    395  N   LEU A  49       2.871   5.270 -14.391  1.00 98.75           N  
ATOM    396  CA  LEU A  49       3.312   6.527 -13.805  1.00 98.75           C  
ATOM    397  C   LEU A  49       2.297   7.637 -14.062  1.00 98.75           C  
ATOM    398  CB  LEU A  49       4.680   6.930 -14.359  1.00 98.75           C  
ATOM    399  O   LEU A  49       1.893   7.859 -15.203  1.00 98.75           O  
ATOM    400  CG  LEU A  49       5.176   8.336 -14.000  1.00 98.75           C  
ATOM    401  CD1 LEU A  49       5.531   8.406 -12.516  1.00 98.75           C  
ATOM    402  CD2 LEU A  49       6.371   8.719 -14.859  1.00 98.75           C  
ATOM    403  N   TYR A  50       1.903   8.266 -13.016  1.00 98.56           N  
ATOM    404  CA  TYR A  50       1.142   9.508 -13.047  1.00 98.56           C  
ATOM    405  C   TYR A  50       1.942  10.648 -12.445  1.00 98.56           C  
ATOM    406  CB  TYR A  50      -0.186   9.344 -12.305  1.00 98.56           C  
ATOM    407  O   TYR A  50       2.738  10.445 -11.523  1.00 98.56           O  
ATOM    408  CG  TYR A  50      -1.112   8.328 -12.930  1.00 98.56           C  
ATOM    409  CD1 TYR A  50      -2.107   8.719 -13.820  1.00 98.56           C  
ATOM    410  CD2 TYR A  50      -0.995   6.977 -12.633  1.00 98.56           C  
ATOM    411  CE1 TYR A  50      -2.965   7.789 -14.398  1.00 98.56           C  
ATOM    412  CE2 TYR A  50      -1.847   6.035 -13.203  1.00 98.56           C  
ATOM    413  OH  TYR A  50      -3.672   5.527 -14.648  1.00 98.56           O  
ATOM    414  CZ  TYR A  50      -2.826   6.453 -14.086  1.00 98.56           C  
ATOM    415  N   THR A  51       1.705  11.820 -13.000  1.00 98.00           N  
ATOM    416  CA  THR A  51       2.256  13.062 -12.477  1.00 98.00           C  
ATOM    417  C   THR A  51       1.268  14.211 -12.656  1.00 98.00           C  
ATOM    418  CB  THR A  51       3.588  13.414 -13.164  1.00 98.00           C  
ATOM    419  O   THR A  51       0.175  14.016 -13.195  1.00 98.00           O  
ATOM    420  CG2 THR A  51       4.527  12.219 -13.195  1.00 98.00           C  
ATOM    421  OG1 THR A  51       3.328  13.836 -14.508  1.00 98.00           O  
ATOM    422  N   ARG A  52       1.645  15.375 -12.219  1.00 95.31           N  
ATOM    423  CA  ARG A  52       0.812  16.562 -12.414  1.00 95.31           C  
ATOM    424  C   ARG A  52       0.623  16.859 -13.898  1.00 95.31           C  
ATOM    425  CB  ARG A  52       1.427  17.766 -11.703  1.00 95.31           C  
ATOM    426  O   ARG A  52      -0.393  17.422 -14.297  1.00 95.31           O  
ATOM    427  CG  ARG A  52       0.609  19.047 -11.844  1.00 95.31           C  
ATOM    428  CD  ARG A  52       1.180  20.172 -11.000  1.00 95.31           C  
ATOM    429  NE  ARG A  52       2.504  20.578 -11.469  1.00 95.31           N  
ATOM    430  NH1 ARG A  52       1.902  22.750 -11.938  1.00 95.31           N  
ATOM    431  NH2 ARG A  52       4.055  22.047 -12.297  1.00 95.31           N  
ATOM    432  CZ  ARG A  52       2.816  21.797 -11.898  1.00 95.31           C  
ATOM    433  N   HIS A  53       1.540  16.438 -14.695  1.00 96.00           N  
ATOM    434  CA  HIS A  53       1.522  16.734 -16.125  1.00 96.00           C  
ATOM    435  C   HIS A  53       0.709  15.703 -16.891  1.00 96.00           C  
ATOM    436  CB  HIS A  53       2.947  16.797 -16.672  1.00 96.00           C  
ATOM    437  O   HIS A  53       0.325  15.945 -18.047  1.00 96.00           O  
ATOM    438  CG  HIS A  53       3.787  17.875 -16.047  1.00 96.00           C  
ATOM    439  CD2 HIS A  53       4.883  17.781 -15.250  1.00 96.00           C  
ATOM    440  ND1 HIS A  53       3.523  19.219 -16.203  1.00 96.00           N  
ATOM    441  CE1 HIS A  53       4.426  19.906 -15.531  1.00 96.00           C  
ATOM    442  NE2 HIS A  53       5.258  19.078 -14.945  1.00 96.00           N  
ATOM    443  N   ASN A  54       0.474  14.586 -16.234  1.00 95.75           N  
ATOM    444  CA  ASN A  54      -0.392  13.562 -16.797  1.00 95.75           C  
ATOM    445  C   ASN A  54      -1.208  12.852 -15.727  1.00 95.75           C  
ATOM    446  CB  ASN A  54       0.432  12.547 -17.594  1.00 95.75           C  
ATOM    447  O   ASN A  54      -1.068  11.641 -15.531  1.00 95.75           O  
ATOM    448  CG  ASN A  54       1.510  11.883 -16.766  1.00 95.75           C  
ATOM    449  ND2 ASN A  54       1.678  10.578 -16.938  1.00 95.75           N  
ATOM    450  OD1 ASN A  54       2.186  12.539 -15.969  1.00 95.75           O  
ATOM    451  N   PRO A  55      -2.135  13.562 -15.203  1.00 94.31           N  
ATOM    452  CA  PRO A  55      -2.832  13.078 -14.008  1.00 94.31           C  
ATOM    453  C   PRO A  55      -3.852  11.984 -14.328  1.00 94.31           C  
ATOM    454  CB  PRO A  55      -3.523  14.328 -13.469  1.00 94.31           C  
ATOM    455  O   PRO A  55      -4.242  11.219 -13.445  1.00 94.31           O  
ATOM    456  CG  PRO A  55      -3.709  15.211 -14.656  1.00 94.31           C  
ATOM    457  CD  PRO A  55      -2.529  15.031 -15.570  1.00 94.31           C  
ATOM    458  N   LEU A  56      -4.234  11.828 -15.641  1.00 94.44           N  
ATOM    459  CA  LEU A  56      -5.348  10.938 -15.953  1.00 94.44           C  
ATOM    460  C   LEU A  56      -4.883   9.773 -16.828  1.00 94.44           C  
ATOM    461  CB  LEU A  56      -6.465  11.711 -16.656  1.00 94.44           C  
ATOM    462  O   LEU A  56      -5.496   8.703 -16.828  1.00 94.44           O  
ATOM    463  CG  LEU A  56      -7.113  12.844 -15.867  1.00 94.44           C  
ATOM    464  CD1 LEU A  56      -8.156  13.555 -16.719  1.00 94.44           C  
ATOM    465  CD2 LEU A  56      -7.738  12.305 -14.586  1.00 94.44           C  
ATOM    466  N   MET A  57      -3.811  10.078 -17.594  1.00 96.19           N  
ATOM    467  CA  MET A  57      -3.270   9.031 -18.453  1.00 96.19           C  
ATOM    468  C   MET A  57      -1.855   8.648 -18.031  1.00 96.19           C  
ATOM    469  CB  MET A  57      -3.275   9.477 -19.922  1.00 96.19           C  
ATOM    470  O   MET A  57      -0.941   9.477 -18.094  1.00 96.19           O  
ATOM    471  CG  MET A  57      -4.660   9.797 -20.453  1.00 96.19           C  
ATOM    472  SD  MET A  57      -5.746   8.320 -20.531  1.00 96.19           S  
ATOM    473  CE  MET A  57      -4.938   7.402 -21.875  1.00 96.19           C  
ATOM    474  N   PRO A  58      -1.681   7.410 -17.672  1.00 97.69           N  
ATOM    475  CA  PRO A  58      -0.364   7.020 -17.156  1.00 97.69           C  
ATOM    476  C   PRO A  58       0.645   6.746 -18.266  1.00 97.69           C  
ATOM    477  CB  PRO A  58      -0.658   5.746 -16.359  1.00 97.69           C  
ATOM    478  O   PRO A  58       0.255   6.496 -19.406  1.00 97.69           O  
ATOM    479  CG  PRO A  58      -1.810   5.109 -17.062  1.00 97.69           C  
ATOM    480  CD  PRO A  58      -2.719   6.195 -17.578  1.00 97.69           C  
ATOM    481  N   THR A  59       1.858   6.891 -17.953  1.00 97.94           N  
ATOM    482  CA  THR A  59       2.967   6.402 -18.766  1.00 97.94           C  
ATOM    483  C   THR A  59       3.529   5.105 -18.188  1.00 97.94           C  
ATOM    484  CB  THR A  59       4.090   7.453 -18.859  1.00 97.94           C  
ATOM    485  O   THR A  59       4.039   5.090 -17.062  1.00 97.94           O  
ATOM    486  CG2 THR A  59       5.215   6.969 -19.766  1.00 97.94           C  
ATOM    487  OG1 THR A  59       3.551   8.672 -19.391  1.00 97.94           O  
ATOM    488  N   PRO A  60       3.445   4.047 -19.000  1.00 97.69           N  
ATOM    489  CA  PRO A  60       4.027   2.797 -18.500  1.00 97.69           C  
ATOM    490  C   PRO A  60       5.547   2.855 -18.391  1.00 97.69           C  
ATOM    491  CB  PRO A  60       3.594   1.770 -19.547  1.00 97.69           C  
ATOM    492  O   PRO A  60       6.219   3.344 -19.297  1.00 97.69           O  
ATOM    493  CG  PRO A  60       2.486   2.436 -20.297  1.00 97.69           C  
ATOM    494  CD  PRO A  60       2.707   3.920 -20.266  1.00 97.69           C  
ATOM    495  N   LEU A  61       6.027   2.418 -17.281  1.00 98.12           N  
ATOM    496  CA  LEU A  61       7.465   2.287 -17.078  1.00 98.12           C  
ATOM    497  C   LEU A  61       7.863   0.821 -16.953  1.00 98.12           C  
ATOM    498  CB  LEU A  61       7.895   3.059 -15.820  1.00 98.12           C  
ATOM    499  O   LEU A  61       7.082   0.000 -16.469  1.00 98.12           O  
ATOM    500  CG  LEU A  61       7.605   4.559 -15.820  1.00 98.12           C  
ATOM    501  CD1 LEU A  61       8.062   5.184 -14.508  1.00 98.12           C  
ATOM    502  CD2 LEU A  61       8.281   5.238 -17.000  1.00 98.12           C  
ATOM    503  N   ARG A  62       9.148   0.554 -17.453  1.00 97.19           N  
ATOM    504  CA  ARG A  62       9.664  -0.808 -17.391  1.00 97.19           C  
ATOM    505  C   ARG A  62      11.117  -0.820 -16.938  1.00 97.19           C  
ATOM    506  CB  ARG A  62       9.539  -1.489 -18.750  1.00 97.19           C  
ATOM    507  O   ARG A  62      11.828   0.180 -17.062  1.00 97.19           O  
ATOM    508  CG  ARG A  62       8.117  -1.574 -19.266  1.00 97.19           C  
ATOM    509  CD  ARG A  62       8.062  -2.096 -20.703  1.00 97.19           C  
ATOM    510  NE  ARG A  62       6.699  -2.109 -21.219  1.00 97.19           N  
ATOM    511  NH1 ARG A  62       7.227  -1.054 -23.203  1.00 97.19           N  
ATOM    512  NH2 ARG A  62       5.062  -1.677 -22.781  1.00 97.19           N  
ATOM    513  CZ  ARG A  62       6.332  -1.613 -22.406  1.00 97.19           C  
ATOM    514  N   ILE A  63      11.469  -1.976 -16.391  1.00 97.88           N  
ATOM    515  CA  ILE A  63      12.844  -2.145 -15.953  1.00 97.88           C  
ATOM    516  C   ILE A  63      13.781  -2.066 -17.156  1.00 97.88           C  
ATOM    517  CB  ILE A  63      13.039  -3.484 -15.211  1.00 97.88           C  
ATOM    518  O   ILE A  63      13.500  -2.641 -18.203  1.00 97.88           O  
ATOM    519  CG1 ILE A  63      12.195  -3.514 -13.930  1.00 97.88           C  
ATOM    520  CG2 ILE A  63      14.523  -3.711 -14.883  1.00 97.88           C  
ATOM    521  CD1 ILE A  63      12.195  -4.859 -13.219  1.00 97.88           C  
ATOM    522  N   ASP A  64      14.789  -1.285 -17.078  1.00 97.19           N  
ATOM    523  CA  ASP A  64      15.891  -1.156 -18.031  1.00 97.19           C  
ATOM    524  C   ASP A  64      15.422  -0.482 -19.312  1.00 97.19           C  
ATOM    525  CB  ASP A  64      16.500  -2.527 -18.344  1.00 97.19           C  
ATOM    526  O   ASP A  64      15.984  -0.731 -20.391  1.00 97.19           O  
ATOM    527  CG  ASP A  64      17.234  -3.131 -17.156  1.00 97.19           C  
ATOM    528  OD1 ASP A  64      17.766  -2.371 -16.328  1.00 97.19           O  
ATOM    529  OD2 ASP A  64      17.297  -4.375 -17.078  1.00 97.19           O  
ATOM    530  N   ASP A  65      14.312   0.208 -19.312  1.00 97.81           N  
ATOM    531  CA  ASP A  65      13.836   0.988 -20.453  1.00 97.81           C  
ATOM    532  C   ASP A  65      14.109   2.477 -20.250  1.00 97.81           C  
ATOM    533  CB  ASP A  65      12.336   0.753 -20.672  1.00 97.81           C  
ATOM    534  O   ASP A  65      13.203   3.238 -19.906  1.00 97.81           O  
ATOM    535  CG  ASP A  65      11.844   1.290 -22.000  1.00 97.81           C  
ATOM    536  OD1 ASP A  65      12.547   2.111 -22.625  1.00 97.81           O  
ATOM    537  OD2 ASP A  65      10.734   0.890 -22.422  1.00 97.81           O  
ATOM    538  N   ASP A  66      15.320   2.992 -20.531  1.00 98.00           N  
ATOM    539  CA  ASP A  66      15.773   4.355 -20.297  1.00 98.00           C  
ATOM    540  C   ASP A  66      15.031   5.348 -21.188  1.00 98.00           C  
ATOM    541  CB  ASP A  66      17.281   4.469 -20.531  1.00 98.00           C  
ATOM    542  O   ASP A  66      14.734   6.469 -20.766  1.00 98.00           O  
ATOM    543  CG  ASP A  66      18.109   3.773 -19.469  1.00 98.00           C  
ATOM    544  OD1 ASP A  66      17.547   3.410 -18.406  1.00 98.00           O  
ATOM    545  OD2 ASP A  66      19.328   3.590 -19.672  1.00 98.00           O  
ATOM    546  N   GLU A  67      14.789   4.914 -22.344  1.00 97.75           N  
ATOM    547  CA  GLU A  67      14.109   5.785 -23.281  1.00 97.75           C  
ATOM    548  C   GLU A  67      12.711   6.145 -22.797  1.00 97.75           C  
ATOM    549  CB  GLU A  67      14.023   5.117 -24.656  1.00 97.75           C  
ATOM    550  O   GLU A  67      12.328   7.320 -22.797  1.00 97.75           O  
ATOM    551  CG  GLU A  67      13.430   6.012 -25.750  1.00 97.75           C  
ATOM    552  CD  GLU A  67      13.344   5.336 -27.109  1.00 97.75           C  
ATOM    553  OE1 GLU A  67      12.789   5.938 -28.047  1.00 97.75           O  
ATOM    554  OE2 GLU A  67      13.844   4.191 -27.219  1.00 97.75           O  
ATOM    555  N   ALA A  68      11.906   5.105 -22.344  1.00 97.00           N  
ATOM    556  CA  ALA A  68      10.562   5.348 -21.828  1.00 97.00           C  
ATOM    557  C   ALA A  68      10.602   6.242 -20.594  1.00 97.00           C  
ATOM    558  CB  ALA A  68       9.875   4.023 -21.500  1.00 97.00           C  
ATOM    559  O   ALA A  68       9.766   7.133 -20.438  1.00 97.00           O  
ATOM    560  N   LEU A  69      11.555   6.020 -19.703  1.00 98.12           N  
ATOM    561  CA  LEU A  69      11.703   6.820 -18.500  1.00 98.12           C  
ATOM    562  C   LEU A  69      12.031   8.266 -18.844  1.00 98.12           C  
ATOM    563  CB  LEU A  69      12.789   6.234 -17.594  1.00 98.12           C  
ATOM    564  O   LEU A  69      11.422   9.195 -18.297  1.00 98.12           O  
ATOM    565  CG  LEU A  69      13.039   6.961 -16.266  1.00 98.12           C  
ATOM    566  CD1 LEU A  69      11.750   7.039 -15.461  1.00 98.12           C  
ATOM    567  CD2 LEU A  69      14.133   6.266 -15.477  1.00 98.12           C  
ATOM    568  N   ALA A  70      13.000   8.445 -19.812  1.00 97.38           N  
ATOM    569  CA  ALA A  70      13.438   9.781 -20.203  1.00 97.38           C  
ATOM    570  C   ALA A  70      12.297  10.555 -20.859  1.00 97.38           C  
ATOM    571  CB  ALA A  70      14.633   9.688 -21.156  1.00 97.38           C  
ATOM    572  O   ALA A  70      12.188  11.773 -20.688  1.00 97.38           O  
ATOM    573  N   ASN A  71      11.461   9.805 -21.609  1.00 97.38           N  
ATOM    574  CA  ASN A  71      10.375  10.438 -22.359  1.00 97.38           C  
ATOM    575  C   ASN A  71       9.117  10.578 -21.516  1.00 97.38           C  
ATOM    576  CB  ASN A  71      10.078   9.656 -23.641  1.00 97.38           C  
ATOM    577  O   ASN A  71       8.117  11.141 -21.969  1.00 97.38           O  
ATOM    578  CG  ASN A  71      11.180   9.781 -24.672  1.00 97.38           C  
ATOM    579  ND2 ASN A  71      11.336   8.758 -25.500  1.00 97.38           N  
ATOM    580  OD1 ASN A  71      11.883  10.797 -24.734  1.00 97.38           O  
ATOM    581  N   SER A  72       9.172  10.070 -20.297  1.00 97.88           N  
ATOM    582  CA  SER A  72       8.031  10.203 -19.391  1.00 97.88           C  
ATOM    583  C   SER A  72       8.078  11.531 -18.641  1.00 97.88           C  
ATOM    584  CB  SER A  72       7.992   9.047 -18.391  1.00 97.88           C  
ATOM    585  O   SER A  72       8.938  12.375 -18.906  1.00 97.88           O  
ATOM    586  OG  SER A  72       8.992   9.203 -17.406  1.00 97.88           O  
ATOM    587  N   HIS A  73       7.059  11.766 -17.734  1.00 97.81           N  
ATOM    588  CA  HIS A  73       7.020  12.953 -16.891  1.00 97.81           C  
ATOM    589  C   HIS A  73       7.559  12.656 -15.500  1.00 97.81           C  
ATOM    590  CB  HIS A  73       5.590  13.492 -16.797  1.00 97.81           C  
ATOM    591  O   HIS A  73       7.281  13.391 -14.547  1.00 97.81           O  
ATOM    592  CG  HIS A  73       5.078  14.062 -18.078  1.00 97.81           C  
ATOM    593  CD2 HIS A  73       4.094  13.641 -18.906  1.00 97.81           C  
ATOM    594  ND1 HIS A  73       5.598  15.211 -18.656  1.00 97.81           N  
ATOM    595  CE1 HIS A  73       4.953  15.469 -19.781  1.00 97.81           C  
ATOM    596  NE2 HIS A  73       4.035  14.531 -19.953  1.00 97.81           N  
ATOM    597  N   PHE A  74       8.328  11.531 -15.398  1.00 98.38           N  
ATOM    598  CA  PHE A  74       8.969  11.250 -14.117  1.00 98.38           C  
ATOM    599  C   PHE A  74       9.945  12.359 -13.750  1.00 98.38           C  
ATOM    600  CB  PHE A  74       9.703   9.898 -14.172  1.00 98.38           C  
ATOM    601  O   PHE A  74      10.797  12.742 -14.555  1.00 98.38           O  
ATOM    602  CG  PHE A  74      10.109   9.383 -12.820  1.00 98.38           C  
ATOM    603  CD1 PHE A  74      11.258   9.844 -12.195  1.00 98.38           C  
ATOM    604  CD2 PHE A  74       9.336   8.422 -12.172  1.00 98.38           C  
ATOM    605  CE1 PHE A  74      11.633   9.367 -10.945  1.00 98.38           C  
ATOM    606  CE2 PHE A  74       9.711   7.938 -10.922  1.00 98.38           C  
ATOM    607  CZ  PHE A  74      10.859   8.414 -10.305  1.00 98.38           C  
ATOM    608  N   ASN A  75       9.844  12.852 -12.547  1.00 97.94           N  
ATOM    609  CA  ASN A  75      10.695  13.906 -12.023  1.00 97.94           C  
ATOM    610  C   ASN A  75      11.508  13.430 -10.820  1.00 97.94           C  
ATOM    611  CB  ASN A  75       9.867  15.133 -11.648  1.00 97.94           C  
ATOM    612  O   ASN A  75      10.961  13.219  -9.734  1.00 97.94           O  
ATOM    613  CG  ASN A  75      10.727  16.344 -11.297  1.00 97.94           C  
ATOM    614  ND2 ASN A  75      10.148  17.531 -11.422  1.00 97.94           N  
ATOM    615  OD1 ASN A  75      11.891  16.188 -10.922  1.00 97.94           O  
ATOM    616  N   PHE A  76      12.859  13.383 -10.969  1.00 97.56           N  
ATOM    617  CA  PHE A  76      13.734  12.805  -9.961  1.00 97.56           C  
ATOM    618  C   PHE A  76      13.844  13.727  -8.750  1.00 97.56           C  
ATOM    619  CB  PHE A  76      15.125  12.539 -10.547  1.00 97.56           C  
ATOM    620  O   PHE A  76      14.336  13.320  -7.695  1.00 97.56           O  
ATOM    621  CG  PHE A  76      15.180  11.367 -11.484  1.00 97.56           C  
ATOM    622  CD1 PHE A  76      15.289  10.070 -11.000  1.00 97.56           C  
ATOM    623  CD2 PHE A  76      15.117  11.562 -12.859  1.00 97.56           C  
ATOM    624  CE1 PHE A  76      15.328   8.984 -11.867  1.00 97.56           C  
ATOM    625  CE2 PHE A  76      15.164  10.477 -13.734  1.00 97.56           C  
ATOM    626  CZ  PHE A  76      15.273   9.195 -13.234  1.00 97.56           C  
ATOM    627  N   SER A  77      13.375  14.938  -8.859  1.00 96.94           N  
ATOM    628  CA  SER A  77      13.438  15.898  -7.762  1.00 96.94           C  
ATOM    629  C   SER A  77      12.172  15.867  -6.918  1.00 96.94           C  
ATOM    630  CB  SER A  77      13.664  17.312  -8.305  1.00 96.94           C  
ATOM    631  O   SER A  77      12.094  16.531  -5.879  1.00 96.94           O  
ATOM    632  OG  SER A  77      14.898  17.391  -9.000  1.00 96.94           O  
ATOM    633  N   GLU A  78      11.180  15.078  -7.359  1.00 97.75           N  
ATOM    634  CA  GLU A  78       9.906  15.000  -6.641  1.00 97.75           C  
ATOM    635  C   GLU A  78       9.805  13.711  -5.828  1.00 97.75           C  
ATOM    636  CB  GLU A  78       8.734  15.102  -7.617  1.00 97.75           C  
ATOM    637  O   GLU A  78      10.383  12.688  -6.203  1.00 97.75           O  
ATOM    638  CG  GLU A  78       8.703  16.391  -8.414  1.00 97.75           C  
ATOM    639  CD  GLU A  78       8.406  17.625  -7.559  1.00 97.75           C  
ATOM    640  OE1 GLU A  78       8.656  18.750  -8.016  1.00 97.75           O  
ATOM    641  OE2 GLU A  78       7.922  17.438  -6.418  1.00 97.75           O  
ATOM    642  N   PRO A  79       9.086  13.805  -4.688  1.00 97.88           N  
ATOM    643  CA  PRO A  79       8.836  12.562  -3.951  1.00 97.88           C  
ATOM    644  C   PRO A  79       8.016  11.555  -4.758  1.00 97.88           C  
ATOM    645  CB  PRO A  79       8.055  13.039  -2.723  1.00 97.88           C  
ATOM    646  O   PRO A  79       7.242  11.945  -5.637  1.00 97.88           O  
ATOM    647  CG  PRO A  79       7.434  14.328  -3.137  1.00 97.88           C  
ATOM    648  CD  PRO A  79       8.320  14.977  -4.164  1.00 97.88           C  
ATOM    649  N   THR A  80       8.227  10.227  -4.434  1.00 98.62           N  
ATOM    650  CA  THR A  80       7.555   9.164  -5.172  1.00 98.62           C  
ATOM    651  C   THR A  80       6.707   8.305  -4.234  1.00 98.62           C  
ATOM    652  CB  THR A  80       8.570   8.273  -5.910  1.00 98.62           C  
ATOM    653  O   THR A  80       7.176   7.891  -3.174  1.00 98.62           O  
ATOM    654  CG2 THR A  80       7.863   7.156  -6.676  1.00 98.62           C  
ATOM    655  OG1 THR A  80       9.320   9.070  -6.836  1.00 98.62           O  
ATOM    656  N   ILE A  81       5.426   8.188  -4.594  1.00 98.75           N  
ATOM    657  CA  ILE A  81       4.566   7.195  -3.951  1.00 98.75           C  
ATOM    658  C   ILE A  81       4.348   6.012  -4.891  1.00 98.75           C  
ATOM    659  CB  ILE A  81       3.211   7.809  -3.537  1.00 98.75           C  
ATOM    660  O   ILE A  81       4.008   6.195  -6.062  1.00 98.75           O  
ATOM    661  CG1 ILE A  81       2.297   6.730  -2.943  1.00 98.75           C  
ATOM    662  CG2 ILE A  81       2.541   8.492  -4.730  1.00 98.75           C  
ATOM    663  CD1 ILE A  81       2.822   6.117  -1.651  1.00 98.75           C  
ATOM    664  N   PHE A  82       4.617   4.824  -4.395  1.00 98.88           N  
ATOM    665  CA  PHE A  82       4.441   3.551  -5.078  1.00 98.88           C  
ATOM    666  C   PHE A  82       3.320   2.742  -4.434  1.00 98.88           C  
ATOM    667  CB  PHE A  82       5.742   2.746  -5.070  1.00 98.88           C  
ATOM    668  O   PHE A  82       3.469   2.252  -3.312  1.00 98.88           O  
ATOM    669  CG  PHE A  82       5.797   1.663  -6.113  1.00 98.88           C  
ATOM    670  CD1 PHE A  82       4.750   0.763  -6.258  1.00 98.88           C  
ATOM    671  CD2 PHE A  82       6.898   1.546  -6.953  1.00 98.88           C  
ATOM    672  CE1 PHE A  82       4.797  -0.240  -7.223  1.00 98.88           C  
ATOM    673  CE2 PHE A  82       6.953   0.546  -7.918  1.00 98.88           C  
ATOM    674  CZ  PHE A  82       5.902  -0.346  -8.055  1.00 98.88           C  
ATOM    675  N   PHE A  83       2.221   2.525  -5.137  1.00 98.88           N  
ATOM    676  CA  PHE A  83       1.039   1.920  -4.535  1.00 98.88           C  
ATOM    677  C   PHE A  83       0.782   0.536  -5.121  1.00 98.88           C  
ATOM    678  CB  PHE A  83      -0.189   2.812  -4.738  1.00 98.88           C  
ATOM    679  O   PHE A  83       0.789   0.362  -6.340  1.00 98.88           O  
ATOM    680  CG  PHE A  83      -1.455   2.248  -4.156  1.00 98.88           C  
ATOM    681  CD1 PHE A  83      -2.402   1.637  -4.969  1.00 98.88           C  
ATOM    682  CD2 PHE A  83      -1.698   2.328  -2.789  1.00 98.88           C  
ATOM    683  CE1 PHE A  83      -3.574   1.113  -4.430  1.00 98.88           C  
ATOM    684  CE2 PHE A  83      -2.869   1.808  -2.242  1.00 98.88           C  
ATOM    685  CZ  PHE A  83      -3.805   1.201  -3.064  1.00 98.88           C  
ATOM    686  N   PHE A  84       0.534  -0.481  -4.238  1.00 98.88           N  
ATOM    687  CA  PHE A  84       0.236  -1.869  -4.566  1.00 98.88           C  
ATOM    688  C   PHE A  84      -1.246  -2.166  -4.375  1.00 98.88           C  
ATOM    689  CB  PHE A  84       1.076  -2.820  -3.711  1.00 98.88           C  
ATOM    690  O   PHE A  84      -1.765  -2.070  -3.262  1.00 98.88           O  
ATOM    691  CG  PHE A  84       2.561  -2.666  -3.908  1.00 98.88           C  
ATOM    692  CD1 PHE A  84       3.275  -3.588  -4.664  1.00 98.88           C  
ATOM    693  CD2 PHE A  84       3.240  -1.597  -3.340  1.00 98.88           C  
ATOM    694  CE1 PHE A  84       4.648  -3.447  -4.848  1.00 98.88           C  
ATOM    695  CE2 PHE A  84       4.613  -1.450  -3.521  1.00 98.88           C  
ATOM    696  CZ  PHE A  84       5.316  -2.377  -4.273  1.00 98.88           C  
ATOM    697  N   HIS A  85      -1.993  -2.514  -5.445  1.00 98.62           N  
ATOM    698  CA  HIS A  85      -3.426  -2.770  -5.359  1.00 98.62           C  
ATOM    699  C   HIS A  85      -3.705  -4.145  -4.762  1.00 98.62           C  
ATOM    700  CB  HIS A  85      -4.074  -2.654  -6.738  1.00 98.62           C  
ATOM    701  O   HIS A  85      -2.789  -4.953  -4.598  1.00 98.62           O  
ATOM    702  CG  HIS A  85      -3.631  -3.709  -7.703  1.00 98.62           C  
ATOM    703  CD2 HIS A  85      -2.725  -3.672  -8.703  1.00 98.62           C  
ATOM    704  ND1 HIS A  85      -4.141  -4.988  -7.691  1.00 98.62           N  
ATOM    705  CE1 HIS A  85      -3.566  -5.695  -8.648  1.00 98.62           C  
ATOM    706  NE2 HIS A  85      -2.703  -4.918  -9.281  1.00 98.62           N  
ATOM    707  N   ALA A  86      -4.949  -4.422  -4.363  1.00 97.56           N  
ATOM    708  CA  ALA A  86      -5.410  -5.598  -3.633  1.00 97.56           C  
ATOM    709  C   ALA A  86      -5.910  -6.680  -4.586  1.00 97.56           C  
ATOM    710  CB  ALA A  86      -6.512  -5.211  -2.648  1.00 97.56           C  
ATOM    711  O   ALA A  86      -5.883  -6.500  -5.809  1.00 97.56           O  
ATOM    712  N   PHE A  87      -6.344  -7.832  -3.998  1.00 96.69           N  
ATOM    713  CA  PHE A  87      -7.020  -8.953  -4.637  1.00 96.69           C  
ATOM    714  C   PHE A  87      -8.258  -8.477  -5.391  1.00 96.69           C  
ATOM    715  CB  PHE A  87      -7.410 -10.008  -3.602  1.00 96.69           C  
ATOM    716  O   PHE A  87      -8.969  -7.578  -4.926  1.00 96.69           O  
ATOM    717  CG  PHE A  87      -7.930 -11.289  -4.207  1.00 96.69           C  
ATOM    718  CD1 PHE A  87      -9.125 -11.836  -3.771  1.00 96.69           C  
ATOM    719  CD2 PHE A  87      -7.219 -11.938  -5.207  1.00 96.69           C  
ATOM    720  CE1 PHE A  87      -9.609 -13.023  -4.328  1.00 96.69           C  
ATOM    721  CE2 PHE A  87      -7.695 -13.117  -5.766  1.00 96.69           C  
ATOM    722  CZ  PHE A  87      -8.891 -13.656  -5.324  1.00 96.69           C  
ATOM    723  N   PHE A  88      -8.508  -8.828  -6.656  1.00 94.31           N  
ATOM    724  CA  PHE A  88      -9.641  -8.492  -7.508  1.00 94.31           C  
ATOM    725  C   PHE A  88      -9.445  -7.133  -8.164  1.00 94.31           C  
ATOM    726  CB  PHE A  88     -10.945  -8.508  -6.699  1.00 94.31           C  
ATOM    727  O   PHE A  88     -10.242  -6.723  -9.008  1.00 94.31           O  
ATOM    728  CG  PHE A  88     -11.484  -9.883  -6.434  1.00 94.31           C  
ATOM    729  CD1 PHE A  88     -11.906 -10.695  -7.480  1.00 94.31           C  
ATOM    730  CD2 PHE A  88     -11.562 -10.367  -5.137  1.00 94.31           C  
ATOM    731  CE1 PHE A  88     -12.406 -11.969  -7.234  1.00 94.31           C  
ATOM    732  CE2 PHE A  88     -12.062 -11.648  -4.883  1.00 94.31           C  
ATOM    733  CZ  PHE A  88     -12.484 -12.445  -5.934  1.00 94.31           C  
ATOM    734  N   GLU A  89      -8.414  -6.430  -7.793  1.00 94.75           N  
ATOM    735  CA  GLU A  89      -8.320  -5.027  -8.188  1.00 94.75           C  
ATOM    736  C   GLU A  89      -7.219  -4.816  -9.227  1.00 94.75           C  
ATOM    737  CB  GLU A  89      -8.062  -4.141  -6.961  1.00 94.75           C  
ATOM    738  O   GLU A  89      -6.602  -5.777  -9.680  1.00 94.75           O  
ATOM    739  CG  GLU A  89      -9.156  -4.230  -5.902  1.00 94.75           C  
ATOM    740  CD  GLU A  89      -8.867  -3.377  -4.676  1.00 94.75           C  
ATOM    741  OE1 GLU A  89      -9.742  -3.283  -3.787  1.00 94.75           O  
ATOM    742  OE2 GLU A  89      -7.762  -2.797  -4.609  1.00 94.75           O  
ATOM    743  N   SER A  90      -7.109  -3.564  -9.727  1.00 96.19           N  
ATOM    744  CA  SER A  90      -6.086  -3.102 -10.656  1.00 96.19           C  
ATOM    745  C   SER A  90      -5.793  -1.618 -10.461  1.00 96.19           C  
ATOM    746  CB  SER A  90      -6.520  -3.361 -12.102  1.00 96.19           C  
ATOM    747  O   SER A  90      -6.414  -0.960  -9.625  1.00 96.19           O  
ATOM    748  OG  SER A  90      -7.516  -2.438 -12.500  1.00 96.19           O  
ATOM    749  N   TYR A  91      -4.891  -1.178 -11.250  1.00 96.50           N  
ATOM    750  CA  TYR A  91      -4.488   0.216 -11.102  1.00 96.50           C  
ATOM    751  C   TYR A  91      -5.605   1.156 -11.539  1.00 96.50           C  
ATOM    752  CB  TYR A  91      -3.221   0.499 -11.914  1.00 96.50           C  
ATOM    753  O   TYR A  91      -5.594   2.342 -11.203  1.00 96.50           O  
ATOM    754  CG  TYR A  91      -3.479   0.729 -13.383  1.00 96.50           C  
ATOM    755  CD1 TYR A  91      -3.682  -0.341 -14.250  1.00 96.50           C  
ATOM    756  CD2 TYR A  91      -3.520   2.018 -13.906  1.00 96.50           C  
ATOM    757  CE1 TYR A  91      -3.918  -0.133 -15.609  1.00 96.50           C  
ATOM    758  CE2 TYR A  91      -3.756   2.238 -15.258  1.00 96.50           C  
ATOM    759  OH  TYR A  91      -4.188   1.369 -17.438  1.00 96.50           O  
ATOM    760  CZ  TYR A  91      -3.953   1.158 -16.094  1.00 96.50           C  
ATOM    761  N   GLN A  92      -6.590   0.681 -12.266  1.00 95.50           N  
ATOM    762  CA  GLN A  92      -7.660   1.518 -12.797  1.00 95.50           C  
ATOM    763  C   GLN A  92      -8.883   1.487 -11.883  1.00 95.50           C  
ATOM    764  CB  GLN A  92      -8.047   1.068 -14.211  1.00 95.50           C  
ATOM    765  O   GLN A  92      -9.812   2.283 -12.055  1.00 95.50           O  
ATOM    766  CG  GLN A  92      -6.957   1.299 -15.242  1.00 95.50           C  
ATOM    767  CD  GLN A  92      -7.340   0.794 -16.625  1.00 95.50           C  
ATOM    768  NE2 GLN A  92      -7.020   1.573 -17.656  1.00 95.50           N  
ATOM    769  OE1 GLN A  92      -7.922  -0.287 -16.766  1.00 95.50           O  
ATOM    770  N   LEU A  93      -8.852   0.607 -10.938  1.00 95.00           N  
ATOM    771  CA  LEU A  93     -10.023   0.482 -10.086  1.00 95.00           C  
ATOM    772  C   LEU A  93      -9.938   1.424  -8.891  1.00 95.00           C  
ATOM    773  CB  LEU A  93     -10.188  -0.962  -9.602  1.00 95.00           C  
ATOM    774  O   LEU A  93      -8.930   2.117  -8.719  1.00 95.00           O  
ATOM    775  CG  LEU A  93     -10.531  -2.000 -10.672  1.00 95.00           C  
ATOM    776  CD1 LEU A  93     -10.883  -3.334 -10.023  1.00 95.00           C  
ATOM    777  CD2 LEU A  93     -11.680  -1.509 -11.547  1.00 95.00           C  
ATOM    778  N   ILE A  94     -10.930   1.513  -8.133  1.00 95.44           N  
ATOM    779  CA  ILE A  94     -11.273   2.609  -7.234  1.00 95.44           C  
ATOM    780  C   ILE A  94     -10.172   2.801  -6.199  1.00 95.44           C  
ATOM    781  CB  ILE A  94     -12.633   2.361  -6.535  1.00 95.44           C  
ATOM    782  O   ILE A  94      -9.680   3.916  -6.004  1.00 95.44           O  
ATOM    783  CG1 ILE A  94     -13.781   2.502  -7.535  1.00 95.44           C  
ATOM    784  CG2 ILE A  94     -12.812   3.316  -5.352  1.00 95.44           C  
ATOM    785  CD1 ILE A  94     -15.141   2.100  -6.980  1.00 95.44           C  
ATOM    786  N   PRO A  95      -9.734   1.743  -5.547  1.00 96.81           N  
ATOM    787  CA  PRO A  95      -8.719   2.021  -4.523  1.00 96.81           C  
ATOM    788  C   PRO A  95      -7.480   2.711  -5.090  1.00 96.81           C  
ATOM    789  CB  PRO A  95      -8.375   0.633  -3.980  1.00 96.81           C  
ATOM    790  O   PRO A  95      -6.996   3.688  -4.516  1.00 96.81           O  
ATOM    791  CG  PRO A  95      -9.633  -0.162  -4.137  1.00 96.81           C  
ATOM    792  CD  PRO A  95     -10.273   0.219  -5.438  1.00 96.81           C  
ATOM    793  N   ALA A  96      -6.922   2.221  -6.137  1.00 98.00           N  
ATOM    794  CA  ALA A  96      -5.727   2.805  -6.742  1.00 98.00           C  
ATOM    795  C   ALA A  96      -6.000   4.223  -7.234  1.00 98.00           C  
ATOM    796  CB  ALA A  96      -5.234   1.933  -7.895  1.00 98.00           C  
ATOM    797  O   ALA A  96      -5.203   5.133  -6.992  1.00 98.00           O  
ATOM    798  N   THR A  97      -7.141   4.430  -7.879  1.00 97.69           N  
ATOM    799  CA  THR A  97      -7.453   5.758  -8.391  1.00 97.69           C  
ATOM    800  C   THR A  97      -7.711   6.734  -7.246  1.00 97.69           C  
ATOM    801  CB  THR A  97      -8.680   5.723  -9.320  1.00 97.69           C  
ATOM    802  O   THR A  97      -7.418   7.926  -7.363  1.00 97.69           O  
ATOM    803  CG2 THR A  97      -8.414   4.852 -10.547  1.00 97.69           C  
ATOM    804  OG1 THR A  97      -9.805   5.191  -8.609  1.00 97.69           O  
ATOM    805  N   TYR A  98      -8.281   6.195  -6.184  1.00 98.06           N  
ATOM    806  CA  TYR A  98      -8.492   7.008  -4.992  1.00 98.06           C  
ATOM    807  C   TYR A  98      -7.172   7.547  -4.453  1.00 98.06           C  
ATOM    808  CB  TYR A  98      -9.211   6.195  -3.906  1.00 98.06           C  
ATOM    809  O   TYR A  98      -7.059   8.734  -4.141  1.00 98.06           O  
ATOM    810  CG  TYR A  98      -9.820   7.043  -2.818  1.00 98.06           C  
ATOM    811  CD1 TYR A  98      -9.062   7.477  -1.734  1.00 98.06           C  
ATOM    812  CD2 TYR A  98     -11.164   7.410  -2.871  1.00 98.06           C  
ATOM    813  CE1 TYR A  98      -9.625   8.258  -0.728  1.00 98.06           C  
ATOM    814  CE2 TYR A  98     -11.734   8.188  -1.871  1.00 98.06           C  
ATOM    815  OH  TYR A  98     -11.523   9.383   0.187  1.00 98.06           O  
ATOM    816  CZ  TYR A  98     -10.961   8.609  -0.806  1.00 98.06           C  
ATOM    817  N   ILE A  99      -6.176   6.719  -4.371  1.00 98.38           N  
ATOM    818  CA  ILE A  99      -4.848   7.094  -3.895  1.00 98.38           C  
ATOM    819  C   ILE A  99      -4.195   8.055  -4.883  1.00 98.38           C  
ATOM    820  CB  ILE A  99      -3.953   5.852  -3.682  1.00 98.38           C  
ATOM    821  O   ILE A  99      -3.582   9.047  -4.484  1.00 98.38           O  
ATOM    822  CG1 ILE A  99      -4.520   4.969  -2.564  1.00 98.38           C  
ATOM    823  CG2 ILE A  99      -2.514   6.270  -3.369  1.00 98.38           C  
ATOM    824  CD1 ILE A  99      -4.684   5.684  -1.230  1.00 98.38           C  
ATOM    825  N   ARG A 100      -4.297   7.781  -6.121  1.00 98.31           N  
ATOM    826  CA  ARG A 100      -3.768   8.672  -7.148  1.00 98.31           C  
ATOM    827  C   ARG A 100      -4.336  10.078  -6.996  1.00 98.31           C  
ATOM    828  CB  ARG A 100      -4.078   8.133  -8.547  1.00 98.31           C  
ATOM    829  O   ARG A 100      -3.586  11.055  -6.973  1.00 98.31           O  
ATOM    830  CG  ARG A 100      -3.631   9.047  -9.672  1.00 98.31           C  
ATOM    831  CD  ARG A 100      -4.406   8.773 -10.961  1.00 98.31           C  
ATOM    832  NE  ARG A 100      -5.828   9.070 -10.805  1.00 98.31           N  
ATOM    833  NH1 ARG A 100      -6.484   7.906 -12.688  1.00 98.31           N  
ATOM    834  NH2 ARG A 100      -8.047   8.977 -11.391  1.00 98.31           N  
ATOM    835  CZ  ARG A 100      -6.781   8.648 -11.625  1.00 98.31           C  
ATOM    836  N   THR A 101      -5.617  10.133  -6.848  1.00 98.00           N  
ATOM    837  CA  THR A 101      -6.289  11.422  -6.730  1.00 98.00           C  
ATOM    838  C   THR A 101      -5.824  12.164  -5.480  1.00 98.00           C  
ATOM    839  CB  THR A 101      -7.820  11.250  -6.695  1.00 98.00           C  
ATOM    840  O   THR A 101      -5.578  13.367  -5.523  1.00 98.00           O  
ATOM    841  CG2 THR A 101      -8.516  12.594  -6.504  1.00 98.00           C  
ATOM    842  OG1 THR A 101      -8.258  10.672  -7.926  1.00 98.00           O  
ATOM    843  N   ALA A 102      -5.711  11.461  -4.402  1.00 98.19           N  
ATOM    844  CA  ALA A 102      -5.270  12.078  -3.156  1.00 98.19           C  
ATOM    845  C   ALA A 102      -3.889  12.711  -3.318  1.00 98.19           C  
ATOM    846  CB  ALA A 102      -5.250  11.047  -2.029  1.00 98.19           C  
ATOM    847  O   ALA A 102      -3.680  13.867  -2.938  1.00 98.19           O  
ATOM    848  N   TYR A 103      -3.021  12.062  -3.957  1.00 98.19           N  
ATOM    849  CA  TYR A 103      -1.658  12.570  -4.086  1.00 98.19           C  
ATOM    850  C   TYR A 103      -1.571  13.648  -5.160  1.00 98.19           C  
ATOM    851  CB  TYR A 103      -0.693  11.422  -4.414  1.00 98.19           C  
ATOM    852  O   TYR A 103      -0.719  14.531  -5.090  1.00 98.19           O  
ATOM    853  CG  TYR A 103      -0.134  10.734  -3.193  1.00 98.19           C  
ATOM    854  CD1 TYR A 103       1.004  11.219  -2.553  1.00 98.19           C  
ATOM    855  CD2 TYR A 103      -0.743   9.594  -2.678  1.00 98.19           C  
ATOM    856  CE1 TYR A 103       1.523  10.586  -1.430  1.00 98.19           C  
ATOM    857  CE2 TYR A 103      -0.232   8.953  -1.556  1.00 98.19           C  
ATOM    858  OH  TYR A 103       1.409   8.820   0.173  1.00 98.19           O  
ATOM    859  CZ  TYR A 103       0.899   9.453  -0.939  1.00 98.19           C  
ATOM    860  N   THR A 104      -2.385  13.508  -6.180  1.00 96.62           N  
ATOM    861  CA  THR A 104      -2.447  14.586  -7.164  1.00 96.62           C  
ATOM    862  C   THR A 104      -2.879  15.891  -6.508  1.00 96.62           C  
ATOM    863  CB  THR A 104      -3.414  14.234  -8.312  1.00 96.62           C  
ATOM    864  O   THR A 104      -2.367  16.969  -6.848  1.00 96.62           O  
ATOM    865  CG2 THR A 104      -3.516  15.383  -9.312  1.00 96.62           C  
ATOM    866  OG1 THR A 104      -2.943  13.062  -8.992  1.00 96.62           O  
ATOM    867  N   ARG A 105      -3.787  15.844  -5.516  1.00 96.19           N  
ATOM    868  CA  ARG A 105      -4.297  17.031  -4.816  1.00 96.19           C  
ATOM    869  C   ARG A 105      -3.279  17.547  -3.805  1.00 96.19           C  
ATOM    870  CB  ARG A 105      -5.617  16.703  -4.113  1.00 96.19           C  
ATOM    871  O   ARG A 105      -3.256  18.734  -3.494  1.00 96.19           O  
ATOM    872  CG  ARG A 105      -6.789  16.516  -5.062  1.00 96.19           C  
ATOM    873  CD  ARG A 105      -8.102  16.328  -4.312  1.00 96.19           C  
ATOM    874  NE  ARG A 105      -9.234  16.203  -5.223  1.00 96.19           N  
ATOM    875  NH1 ARG A 105     -10.828  16.062  -3.557  1.00 96.19           N  
ATOM    876  NH2 ARG A 105     -11.453  15.984  -5.762  1.00 96.19           N  
ATOM    877  CZ  ARG A 105     -10.500  16.094  -4.844  1.00 96.19           C  
ATOM    878  N   ARG A 106      -2.484  16.719  -3.350  1.00 94.81           N  
ATOM    879  CA  ARG A 106      -1.525  17.062  -2.305  1.00 94.81           C  
ATOM    880  C   ARG A 106      -0.377  17.891  -2.869  1.00 94.81           C  
ATOM    881  CB  ARG A 106      -0.980  15.797  -1.636  1.00 94.81           C  
ATOM    882  O   ARG A 106       0.119  18.812  -2.207  1.00 94.81           O  
ATOM    883  CG  ARG A 106       0.118  16.062  -0.619  1.00 94.81           C  
ATOM    884  CD  ARG A 106       0.648  14.773  -0.010  1.00 94.81           C  
ATOM    885  NE  ARG A 106       1.845  15.016   0.793  1.00 94.81           N  
ATOM    886  NH1 ARG A 106       0.696  15.609   2.707  1.00 94.81           N  
ATOM    887  NH2 ARG A 106       2.988  15.586   2.701  1.00 94.81           N  
ATOM    888  CZ  ARG A 106       1.840  15.398   2.064  1.00 94.81           C  
ATOM    889  N   GLY A 107       0.032  17.641  -3.934  1.00 92.94           N  
ATOM    890  CA  GLY A 107       1.166  18.344  -4.527  1.00 92.94           C  
ATOM    891  C   GLY A 107       1.872  17.516  -5.590  1.00 92.94           C  
ATOM    892  O   GLY A 107       1.316  16.547  -6.102  1.00 92.94           O  
ATOM    893  N   ASP A 108       3.023  18.031  -5.957  1.00 95.88           N  
ATOM    894  CA  ASP A 108       3.750  17.359  -7.031  1.00 95.88           C  
ATOM    895  C   ASP A 108       4.395  16.078  -6.531  1.00 95.88           C  
ATOM    896  CB  ASP A 108       4.816  18.297  -7.621  1.00 95.88           C  
ATOM    897  O   ASP A 108       5.160  16.094  -5.566  1.00 95.88           O  
ATOM    898  CG  ASP A 108       4.223  19.469  -8.367  1.00 95.88           C  
ATOM    899  OD1 ASP A 108       3.076  19.375  -8.852  1.00 95.88           O  
ATOM    900  OD2 ASP A 108       4.914  20.516  -8.477  1.00 95.88           O  
ATOM    901  N   HIS A 109       4.008  14.961  -7.156  1.00 98.00           N  
ATOM    902  CA  HIS A 109       4.527  13.625  -6.855  1.00 98.00           C  
ATOM    903  C   HIS A 109       4.691  12.805  -8.125  1.00 98.00           C  
ATOM    904  CB  HIS A 109       3.611  12.906  -5.871  1.00 98.00           C  
ATOM    905  O   HIS A 109       4.008  13.047  -9.125  1.00 98.00           O  
ATOM    906  CG  HIS A 109       3.695  13.430  -4.473  1.00 98.00           C  
ATOM    907  CD2 HIS A 109       4.301  12.930  -3.369  1.00 98.00           C  
ATOM    908  ND1 HIS A 109       3.105  14.609  -4.086  1.00 98.00           N  
ATOM    909  CE1 HIS A 109       3.344  14.812  -2.801  1.00 98.00           C  
ATOM    910  NE2 HIS A 109       4.066  13.805  -2.344  1.00 98.00           N  
ATOM    911  N   ASN A 110       5.691  11.969  -8.062  1.00 98.69           N  
ATOM    912  CA  ASN A 110       5.605  10.789  -8.914  1.00 98.69           C  
ATOM    913  C   ASN A 110       4.699   9.727  -8.297  1.00 98.69           C  
ATOM    914  CB  ASN A 110       6.996  10.211  -9.180  1.00 98.69           C  
ATOM    915  O   ASN A 110       4.949   9.258  -7.184  1.00 98.69           O  
ATOM    916  CG  ASN A 110       7.934  11.227  -9.805  1.00 98.69           C  
ATOM    917  ND2 ASN A 110       9.078  11.453  -9.172  1.00 98.69           N  
ATOM    918  OD1 ASN A 110       7.637  11.797 -10.859  1.00 98.69           O  
ATOM    919  N   ILE A 111       3.598   9.430  -8.969  1.00 98.81           N  
ATOM    920  CA  ILE A 111       2.674   8.414  -8.484  1.00 98.81           C  
ATOM    921  C   ILE A 111       2.785   7.156  -9.352  1.00 98.81           C  
ATOM    922  CB  ILE A 111       1.218   8.930  -8.477  1.00 98.81           C  
ATOM    923  O   ILE A 111       2.377   7.160 -10.516  1.00 98.81           O  
ATOM    924  CG1 ILE A 111       1.124  10.250  -7.699  1.00 98.81           C  
ATOM    925  CG2 ILE A 111       0.275   7.875  -7.883  1.00 98.81           C  
ATOM    926  CD1 ILE A 111      -0.118  11.070  -8.023  1.00 98.81           C  
ATOM    927  N   ILE A 112       3.301   6.098  -8.773  1.00 98.88           N  
ATOM    928  CA  ILE A 112       3.449   4.844  -9.500  1.00 98.88           C  
ATOM    929  C   ILE A 112       2.445   3.820  -8.969  1.00 98.88           C  
ATOM    930  CB  ILE A 112       4.887   4.289  -9.383  1.00 98.88           C  
ATOM    931  O   ILE A 112       2.512   3.420  -7.809  1.00 98.88           O  
ATOM    932  CG1 ILE A 112       5.891   5.277  -9.992  1.00 98.88           C  
ATOM    933  CG2 ILE A 112       4.992   2.920 -10.062  1.00 98.88           C  
ATOM    934  CD1 ILE A 112       7.348   4.918  -9.734  1.00 98.88           C  
ATOM    935  N   LEU A 113       1.535   3.410  -9.820  1.00 98.81           N  
ATOM    936  CA  LEU A 113       0.566   2.371  -9.484  1.00 98.81           C  
ATOM    937  C   LEU A 113       0.963   1.038 -10.117  1.00 98.81           C  
ATOM    938  CB  LEU A 113      -0.833   2.773  -9.961  1.00 98.81           C  
ATOM    939  O   LEU A 113       1.089   0.935 -11.336  1.00 98.81           O  
ATOM    940  CG  LEU A 113      -1.339   4.141  -9.500  1.00 98.81           C  
ATOM    941  CD1 LEU A 113      -2.793   4.336  -9.914  1.00 98.81           C  
ATOM    942  CD2 LEU A 113      -1.183   4.285  -7.988  1.00 98.81           C  
ATOM    943  N   LEU A 114       1.200   0.068  -9.273  1.00 98.56           N  
ATOM    944  CA  LEU A 114       1.476  -1.284  -9.750  1.00 98.56           C  
ATOM    945  C   LEU A 114       0.251  -1.880 -10.430  1.00 98.56           C  
ATOM    946  CB  LEU A 114       1.908  -2.180  -8.586  1.00 98.56           C  
ATOM    947  O   LEU A 114      -0.873  -1.733  -9.945  1.00 98.56           O  
ATOM    948  CG  LEU A 114       2.033  -3.674  -8.891  1.00 98.56           C  
ATOM    949  CD1 LEU A 114       3.369  -3.967  -9.570  1.00 98.56           C  
ATOM    950  CD2 LEU A 114       1.886  -4.496  -7.613  1.00 98.56           C  
ATOM    951  N   ASN A 115       0.471  -2.539 -11.570  1.00 98.19           N  
ATOM    952  CA  ASN A 115      -0.612  -3.230 -12.258  1.00 98.19           C  
ATOM    953  C   ASN A 115      -0.305  -4.715 -12.438  1.00 98.19           C  
ATOM    954  CB  ASN A 115      -0.887  -2.576 -13.617  1.00 98.19           C  
ATOM    955  O   ASN A 115       0.515  -5.086 -13.281  1.00 98.19           O  
ATOM    956  CG  ASN A 115      -2.158  -3.088 -14.258  1.00 98.19           C  
ATOM    957  ND2 ASN A 115      -2.111  -3.309 -15.570  1.00 98.19           N  
ATOM    958  OD1 ASN A 115      -3.176  -3.281 -13.594  1.00 98.19           O  
ATOM    959  N   ALA A 116      -1.016  -5.523 -11.641  1.00 97.69           N  
ATOM    960  CA  ALA A 116      -0.833  -6.969 -11.719  1.00 97.69           C  
ATOM    961  C   ALA A 116      -2.162  -7.699 -11.547  1.00 97.69           C  
ATOM    962  CB  ALA A 116       0.171  -7.438 -10.672  1.00 97.69           C  
ATOM    963  O   ALA A 116      -2.250  -8.664 -10.781  1.00 97.69           O  
ATOM    964  N   PRO A 117      -3.203  -7.320 -12.211  1.00 96.00           N  
ATOM    965  CA  PRO A 117      -4.531  -7.887 -11.977  1.00 96.00           C  
ATOM    966  C   PRO A 117      -4.613  -9.375 -12.320  1.00 96.00           C  
ATOM    967  CB  PRO A 117      -5.438  -7.062 -12.891  1.00 96.00           C  
ATOM    968  O   PRO A 117      -5.355 -10.117 -11.672  1.00 96.00           O  
ATOM    969  CG  PRO A 117      -4.531  -6.551 -13.961  1.00 96.00           C  
ATOM    970  CD  PRO A 117      -3.193  -6.250 -13.352  1.00 96.00           C  
ATOM    971  N   ARG A 118      -3.789  -9.852 -13.211  1.00 94.69           N  
ATOM    972  CA  ARG A 118      -3.852 -11.258 -13.602  1.00 94.69           C  
ATOM    973  C   ARG A 118      -3.307 -12.156 -12.492  1.00 94.69           C  
ATOM    974  CB  ARG A 118      -3.072 -11.492 -14.898  1.00 94.69           C  
ATOM    975  O   ARG A 118      -3.732 -13.305 -12.359  1.00 94.69           O  
ATOM    976  CG  ARG A 118      -3.672 -10.789 -16.109  1.00 94.69           C  
ATOM    977  CD  ARG A 118      -2.775 -10.922 -17.328  1.00 94.69           C  
ATOM    978  NE  ARG A 118      -2.691 -12.305 -17.797  1.00 94.69           N  
ATOM    979  NH1 ARG A 118      -0.957 -11.922 -19.266  1.00 94.69           N  
ATOM    980  NH2 ARG A 118      -1.838 -14.023 -19.047  1.00 94.69           N  
ATOM    981  CZ  ARG A 118      -1.829 -12.750 -18.703  1.00 94.69           C  
ATOM    982  N   LEU A 119      -2.373 -11.594 -11.766  1.00 97.00           N  
ATOM    983  CA  LEU A 119      -1.743 -12.367 -10.695  1.00 97.00           C  
ATOM    984  C   LEU A 119      -2.553 -12.273  -9.406  1.00 97.00           C  
ATOM    985  CB  LEU A 119      -0.314 -11.875 -10.453  1.00 97.00           C  
ATOM    986  O   LEU A 119      -2.367 -13.078  -8.492  1.00 97.00           O  
ATOM    987  CG  LEU A 119       0.639 -11.945 -11.648  1.00 97.00           C  
ATOM    988  CD1 LEU A 119       2.070 -11.672 -11.195  1.00 97.00           C  
ATOM    989  CD2 LEU A 119       0.536 -13.297 -12.336  1.00 97.00           C  
ATOM    990  N   GLU A 120      -3.412 -11.273  -9.406  1.00 96.50           N  
ATOM    991  CA  GLU A 120      -4.211 -11.016  -8.219  1.00 96.50           C  
ATOM    992  C   GLU A 120      -5.699 -11.219  -8.492  1.00 96.50           C  
ATOM    993  CB  GLU A 120      -3.963  -9.594  -7.699  1.00 96.50           C  
ATOM    994  O   GLU A 120      -6.547 -10.625  -7.820  1.00 96.50           O  
ATOM    995  CG  GLU A 120      -2.516  -9.328  -7.312  1.00 96.50           C  
ATOM    996  CD  GLU A 120      -2.023 -10.203  -6.176  1.00 96.50           C  
ATOM    997  OE1 GLU A 120      -0.811 -10.508  -6.125  1.00 96.50           O  
ATOM    998  OE2 GLU A 120      -2.859 -10.594  -5.328  1.00 96.50           O  
ATOM    999  N   ALA A 121      -5.961 -12.039  -9.438  1.00 94.88           N  
ATOM   1000  CA  ALA A 121      -7.344 -12.211  -9.867  1.00 94.88           C  
ATOM   1001  C   ALA A 121      -8.055 -13.258  -9.023  1.00 94.88           C  
ATOM   1002  CB  ALA A 121      -7.398 -12.594 -11.344  1.00 94.88           C  
ATOM   1003  O   ALA A 121      -7.438 -14.227  -8.570  1.00 94.88           O  
ATOM   1004  N   GLY A 122      -9.328 -13.062  -8.805  1.00 93.88           N  
ATOM   1005  CA  GLY A 122     -10.180 -14.062  -8.180  1.00 93.88           C  
ATOM   1006  C   GLY A 122     -10.672 -15.117  -9.148  1.00 93.88           C  
ATOM   1007  O   GLY A 122     -10.594 -14.938 -10.367  1.00 93.88           O  
ATOM   1008  N   PRO A 123     -11.188 -16.109  -8.570  1.00 94.00           N  
ATOM   1009  CA  PRO A 123     -11.383 -16.469  -7.168  1.00 94.00           C  
ATOM   1010  C   PRO A 123     -10.188 -17.219  -6.578  1.00 94.00           C  
ATOM   1011  CB  PRO A 123     -12.625 -17.359  -7.199  1.00 94.00           C  
ATOM   1012  O   PRO A 123     -10.312 -17.859  -5.539  1.00 94.00           O  
ATOM   1013  CG  PRO A 123     -12.516 -18.109  -8.492  1.00 94.00           C  
ATOM   1014  CD  PRO A 123     -11.938 -17.203  -9.523  1.00 94.00           C  
ATOM   1015  N   TRP A 124      -9.008 -17.016  -7.184  1.00 96.19           N  
ATOM   1016  CA  TRP A 124      -7.863 -17.859  -6.855  1.00 96.19           C  
ATOM   1017  C   TRP A 124      -6.980 -17.188  -5.805  1.00 96.19           C  
ATOM   1018  CB  TRP A 124      -7.043 -18.172  -8.109  1.00 96.19           C  
ATOM   1019  O   TRP A 124      -5.820 -16.859  -6.078  1.00 96.19           O  
ATOM   1020  CG  TRP A 124      -7.863 -18.625  -9.273  1.00 96.19           C  
ATOM   1021  CD1 TRP A 124      -8.055 -17.969 -10.461  1.00 96.19           C  
ATOM   1022  CD2 TRP A 124      -8.602 -19.844  -9.367  1.00 96.19           C  
ATOM   1023  CE2 TRP A 124      -9.227 -19.859 -10.641  1.00 96.19           C  
ATOM   1024  CE3 TRP A 124      -8.805 -20.938  -8.508  1.00 96.19           C  
ATOM   1025  NE1 TRP A 124      -8.875 -18.703 -11.281  1.00 96.19           N  
ATOM   1026  CH2 TRP A 124     -10.211 -21.969 -10.195  1.00 96.19           C  
ATOM   1027  CZ2 TRP A 124     -10.031 -20.922 -11.062  1.00 96.19           C  
ATOM   1028  CZ3 TRP A 124      -9.609 -21.984  -8.930  1.00 96.19           C  
ATOM   1029  N   TYR A 125      -7.469 -17.156  -4.582  1.00 96.94           N  
ATOM   1030  CA  TYR A 125      -6.801 -16.406  -3.521  1.00 96.94           C  
ATOM   1031  C   TYR A 125      -5.469 -17.047  -3.160  1.00 96.94           C  
ATOM   1032  CB  TYR A 125      -7.695 -16.328  -2.277  1.00 96.94           C  
ATOM   1033  O   TYR A 125      -4.469 -16.359  -2.971  1.00 96.94           O  
ATOM   1034  CG  TYR A 125      -7.070 -15.562  -1.134  1.00 96.94           C  
ATOM   1035  CD1 TYR A 125      -6.398 -16.234  -0.112  1.00 96.94           C  
ATOM   1036  CD2 TYR A 125      -7.152 -14.180  -1.072  1.00 96.94           C  
ATOM   1037  CE1 TYR A 125      -5.824 -15.539   0.946  1.00 96.94           C  
ATOM   1038  CE2 TYR A 125      -6.578 -13.469  -0.019  1.00 96.94           C  
ATOM   1039  OH  TYR A 125      -5.352 -13.461   2.027  1.00 96.94           O  
ATOM   1040  CZ  TYR A 125      -5.918 -14.156   0.983  1.00 96.94           C  
ATOM   1041  N   TYR A 126      -5.500 -18.344  -2.977  1.00 97.12           N  
ATOM   1042  CA  TYR A 126      -4.281 -19.047  -2.594  1.00 97.12           C  
ATOM   1043  C   TYR A 126      -3.139 -18.703  -3.547  1.00 97.12           C  
ATOM   1044  CB  TYR A 126      -4.512 -20.547  -2.568  1.00 97.12           C  
ATOM   1045  O   TYR A 126      -2.047 -18.328  -3.111  1.00 97.12           O  
ATOM   1046  CG  TYR A 126      -3.316 -21.344  -2.098  1.00 97.12           C  
ATOM   1047  CD1 TYR A 126      -2.389 -21.844  -3.006  1.00 97.12           C  
ATOM   1048  CD2 TYR A 126      -3.111 -21.594  -0.744  1.00 97.12           C  
ATOM   1049  CE1 TYR A 126      -1.285 -22.578  -2.578  1.00 97.12           C  
ATOM   1050  CE2 TYR A 126      -2.012 -22.312  -0.304  1.00 97.12           C  
ATOM   1051  OH  TYR A 126      -0.016 -23.531  -0.796  1.00 97.12           O  
ATOM   1052  CZ  TYR A 126      -1.106 -22.812  -1.227  1.00 97.12           C  
ATOM   1053  N   THR A 127      -3.424 -18.797  -4.848  1.00 97.62           N  
ATOM   1054  CA  THR A 127      -2.424 -18.469  -5.863  1.00 97.62           C  
ATOM   1055  C   THR A 127      -2.084 -16.984  -5.832  1.00 97.62           C  
ATOM   1056  CB  THR A 127      -2.910 -18.859  -7.270  1.00 97.62           C  
ATOM   1057  O   THR A 127      -0.916 -16.609  -5.938  1.00 97.62           O  
ATOM   1058  CG2 THR A 127      -1.838 -18.578  -8.320  1.00 97.62           C  
ATOM   1059  OG1 THR A 127      -3.229 -20.250  -7.289  1.00 97.62           O  
ATOM   1060  N   ALA A 128      -3.055 -16.172  -5.730  1.00 98.12           N  
ATOM   1061  CA  ALA A 128      -2.826 -14.727  -5.645  1.00 98.12           C  
ATOM   1062  C   ALA A 128      -1.914 -14.383  -4.473  1.00 98.12           C  
ATOM   1063  CB  ALA A 128      -4.156 -13.984  -5.520  1.00 98.12           C  
ATOM   1064  O   ALA A 128      -1.005 -13.555  -4.602  1.00 98.12           O  
ATOM   1065  N   ALA A 129      -2.148 -15.031  -3.320  1.00 98.19           N  
ATOM   1066  CA  ALA A 129      -1.313 -14.805  -2.145  1.00 98.19           C  
ATOM   1067  C   ALA A 129       0.132 -15.211  -2.412  1.00 98.19           C  
ATOM   1068  CB  ALA A 129      -1.867 -15.570  -0.946  1.00 98.19           C  
ATOM   1069  O   ALA A 129       1.064 -14.500  -2.039  1.00 98.19           O  
ATOM   1070  N   GLN A 130       0.326 -16.266  -3.070  1.00 97.81           N  
ATOM   1071  CA  GLN A 130       1.671 -16.734  -3.400  1.00 97.81           C  
ATOM   1072  C   GLN A 130       2.355 -15.773  -4.371  1.00 97.81           C  
ATOM   1073  CB  GLN A 130       1.625 -18.141  -3.996  1.00 97.81           C  
ATOM   1074  O   GLN A 130       3.561 -15.531  -4.270  1.00 97.81           O  
ATOM   1075  CG  GLN A 130       1.238 -19.219  -2.992  1.00 97.81           C  
ATOM   1076  CD  GLN A 130       1.173 -20.594  -3.611  1.00 97.81           C  
ATOM   1077  NE2 GLN A 130       1.786 -21.578  -2.951  1.00 97.81           N  
ATOM   1078  OE1 GLN A 130       0.575 -20.797  -4.676  1.00 97.81           O  
ATOM   1079  N   ASN A 131       1.641 -15.242  -5.223  1.00 98.31           N  
ATOM   1080  CA  ASN A 131       2.184 -14.344  -6.227  1.00 98.31           C  
ATOM   1081  C   ASN A 131       2.670 -13.039  -5.605  1.00 98.31           C  
ATOM   1082  CB  ASN A 131       1.142 -14.055  -7.312  1.00 98.31           C  
ATOM   1083  O   ASN A 131       3.398 -12.273  -6.242  1.00 98.31           O  
ATOM   1084  CG  ASN A 131       1.016 -15.188  -8.312  1.00 98.31           C  
ATOM   1085  ND2 ASN A 131      -0.135 -15.266  -8.969  1.00 98.31           N  
ATOM   1086  OD1 ASN A 131       1.943 -15.977  -8.492  1.00 98.31           O  
ATOM   1087  N   THR A 132       2.246 -12.734  -4.336  1.00 98.44           N  
ATOM   1088  CA  THR A 132       2.699 -11.516  -3.674  1.00 98.44           C  
ATOM   1089  C   THR A 132       4.223 -11.477  -3.598  1.00 98.44           C  
ATOM   1090  CB  THR A 132       2.109 -11.398  -2.256  1.00 98.44           C  
ATOM   1091  O   THR A 132       4.828 -10.406  -3.727  1.00 98.44           O  
ATOM   1092  CG2 THR A 132       0.585 -11.352  -2.297  1.00 98.44           C  
ATOM   1093  OG1 THR A 132       2.520 -12.531  -1.479  1.00 98.44           O  
ATOM   1094  N   ARG A 133       4.832 -12.641  -3.373  1.00 98.31           N  
ATOM   1095  CA  ARG A 133       6.289 -12.719  -3.350  1.00 98.31           C  
ATOM   1096  C   ARG A 133       6.879 -12.289  -4.688  1.00 98.31           C  
ATOM   1097  CB  ARG A 133       6.754 -14.133  -2.998  1.00 98.31           C  
ATOM   1098  O   ARG A 133       7.785 -11.453  -4.738  1.00 98.31           O  
ATOM   1099  CG  ARG A 133       8.266 -14.305  -3.016  1.00 98.31           C  
ATOM   1100  CD  ARG A 133       8.664 -15.742  -2.709  1.00 98.31           C  
ATOM   1101  NE  ARG A 133       8.383 -16.625  -3.830  1.00 98.31           N  
ATOM   1102  NH1 ARG A 133      10.539 -16.609  -4.656  1.00 98.31           N  
ATOM   1103  NH2 ARG A 133       8.914 -17.844  -5.707  1.00 98.31           N  
ATOM   1104  CZ  ARG A 133       9.281 -17.031  -4.730  1.00 98.31           C  
ATOM   1105  N   VAL A 134       6.348 -12.781  -5.766  1.00 98.38           N  
ATOM   1106  CA  VAL A 134       6.852 -12.508  -7.109  1.00 98.38           C  
ATOM   1107  C   VAL A 134       6.688 -11.031  -7.438  1.00 98.38           C  
ATOM   1108  CB  VAL A 134       6.133 -13.375  -8.164  1.00 98.38           C  
ATOM   1109  O   VAL A 134       7.637 -10.375  -7.871  1.00 98.38           O  
ATOM   1110  CG1 VAL A 134       6.559 -12.969  -9.578  1.00 98.38           C  
ATOM   1111  CG2 VAL A 134       6.410 -14.859  -7.926  1.00 98.38           C  
ATOM   1112  N   VAL A 135       5.555 -10.547  -7.172  1.00 98.75           N  
ATOM   1113  CA  VAL A 135       5.266  -9.148  -7.473  1.00 98.75           C  
ATOM   1114  C   VAL A 135       6.164  -8.242  -6.633  1.00 98.75           C  
ATOM   1115  CB  VAL A 135       3.779  -8.805  -7.219  1.00 98.75           C  
ATOM   1116  O   VAL A 135       6.734  -7.273  -7.145  1.00 98.75           O  
ATOM   1117  CG1 VAL A 135       3.523  -7.316  -7.430  1.00 98.75           C  
ATOM   1118  CG2 VAL A 135       2.881  -9.641  -8.133  1.00 98.75           C  
ATOM   1119  N   GLY A 136       6.266  -8.523  -5.359  1.00 98.75           N  
ATOM   1120  CA  GLY A 136       7.113  -7.742  -4.473  1.00 98.75           C  
ATOM   1121  C   GLY A 136       8.570  -7.723  -4.902  1.00 98.75           C  
ATOM   1122  O   GLY A 136       9.195  -6.664  -4.941  1.00 98.75           O  
ATOM   1123  N   GLU A 137       9.117  -8.852  -5.262  1.00 98.62           N  
ATOM   1124  CA  GLU A 137      10.508  -8.945  -5.684  1.00 98.62           C  
ATOM   1125  C   GLU A 137      10.742  -8.211  -7.000  1.00 98.62           C  
ATOM   1126  CB  GLU A 137      10.930 -10.414  -5.816  1.00 98.62           C  
ATOM   1127  O   GLU A 137      11.734  -7.504  -7.152  1.00 98.62           O  
ATOM   1128  CG  GLU A 137      11.055 -11.141  -4.488  1.00 98.62           C  
ATOM   1129  CD  GLU A 137      11.297 -12.633  -4.645  1.00 98.62           C  
ATOM   1130  OE1 GLU A 137      11.516 -13.328  -3.621  1.00 98.62           O  
ATOM   1131  OE2 GLU A 137      11.273 -13.117  -5.797  1.00 98.62           O  
ATOM   1132  N   TYR A 138       9.820  -8.398  -7.922  1.00 98.69           N  
ATOM   1133  CA  TYR A 138       9.930  -7.723  -9.211  1.00 98.69           C  
ATOM   1134  C   TYR A 138       9.844  -6.211  -9.039  1.00 98.69           C  
ATOM   1135  CB  TYR A 138       8.828  -8.203 -10.164  1.00 98.69           C  
ATOM   1136  O   TYR A 138      10.578  -5.465  -9.703  1.00 98.69           O  
ATOM   1137  CG  TYR A 138       9.008  -7.727 -11.586  1.00 98.69           C  
ATOM   1138  CD1 TYR A 138       8.234  -6.680 -12.094  1.00 98.69           C  
ATOM   1139  CD2 TYR A 138       9.945  -8.320 -12.422  1.00 98.69           C  
ATOM   1140  CE1 TYR A 138       8.398  -6.238 -13.398  1.00 98.69           C  
ATOM   1141  CE2 TYR A 138      10.109  -7.891 -13.734  1.00 98.69           C  
ATOM   1142  OH  TYR A 138       9.500  -6.418 -15.508  1.00 98.69           O  
ATOM   1143  CZ  TYR A 138       9.336  -6.848 -14.211  1.00 98.69           C  
ATOM   1144  N   SER A 139       9.000  -5.785  -8.195  1.00 98.81           N  
ATOM   1145  CA  SER A 139       8.875  -4.359  -7.906  1.00 98.81           C  
ATOM   1146  C   SER A 139      10.148  -3.816  -7.266  1.00 98.81           C  
ATOM   1147  CB  SER A 139       7.684  -4.098  -6.988  1.00 98.81           C  
ATOM   1148  O   SER A 139      10.547  -2.682  -7.535  1.00 98.81           O  
ATOM   1149  OG  SER A 139       6.469  -4.441  -7.633  1.00 98.81           O  
ATOM   1150  N   ALA A 140      10.812  -4.578  -6.391  1.00 98.88           N  
ATOM   1151  CA  ALA A 140      12.094  -4.188  -5.801  1.00 98.88           C  
ATOM   1152  C   ALA A 140      13.148  -3.959  -6.879  1.00 98.88           C  
ATOM   1153  CB  ALA A 140      12.570  -5.250  -4.812  1.00 98.88           C  
ATOM   1154  O   ALA A 140      13.906  -2.990  -6.816  1.00 98.88           O  
ATOM   1155  N   GLN A 141      13.117  -4.832  -7.871  1.00 98.75           N  
ATOM   1156  CA  GLN A 141      14.031  -4.664  -9.000  1.00 98.75           C  
ATOM   1157  C   GLN A 141      13.750  -3.361  -9.742  1.00 98.75           C  
ATOM   1158  CB  GLN A 141      13.930  -5.852  -9.953  1.00 98.75           C  
ATOM   1159  O   GLN A 141      14.672  -2.650 -10.141  1.00 98.75           O  
ATOM   1160  CG  GLN A 141      14.438  -7.160  -9.367  1.00 98.75           C  
ATOM   1161  CD  GLN A 141      14.242  -8.336 -10.297  1.00 98.75           C  
ATOM   1162  NE2 GLN A 141      13.938  -9.500  -9.734  1.00 98.75           N  
ATOM   1163  OE1 GLN A 141      14.352  -8.203 -11.523  1.00 98.75           O  
ATOM   1164  N   PHE A 142      12.539  -3.100  -9.922  1.00 98.81           N  
ATOM   1165  CA  PHE A 142      12.125  -1.869 -10.586  1.00 98.81           C  
ATOM   1166  C   PHE A 142      12.602  -0.648  -9.805  1.00 98.81           C  
ATOM   1167  CB  PHE A 142      10.602  -1.828 -10.750  1.00 98.81           C  
ATOM   1168  O   PHE A 142      13.141   0.295 -10.391  1.00 98.81           O  
ATOM   1169  CG  PHE A 142      10.094  -0.546 -11.352  1.00 98.81           C  
ATOM   1170  CD1 PHE A 142       9.289   0.315 -10.609  1.00 98.81           C  
ATOM   1171  CD2 PHE A 142      10.414  -0.202 -12.656  1.00 98.81           C  
ATOM   1172  CE1 PHE A 142       8.820   1.503 -11.164  1.00 98.81           C  
ATOM   1173  CE2 PHE A 142       9.945   0.983 -13.219  1.00 98.81           C  
ATOM   1174  CZ  PHE A 142       9.148   1.833 -12.469  1.00 98.81           C  
ATOM   1175  N   ILE A 143      12.430  -0.694  -8.531  1.00 98.88           N  
ATOM   1176  CA  ILE A 143      12.867   0.405  -7.672  1.00 98.88           C  
ATOM   1177  C   ILE A 143      14.383   0.562  -7.758  1.00 98.88           C  
ATOM   1178  CB  ILE A 143      12.430   0.182  -6.207  1.00 98.88           C  
ATOM   1179  O   ILE A 143      14.891   1.679  -7.875  1.00 98.88           O  
ATOM   1180  CG1 ILE A 143      10.922   0.401  -6.055  1.00 98.88           C  
ATOM   1181  CG2 ILE A 143      13.219   1.103  -5.266  1.00 98.88           C  
ATOM   1182  CD1 ILE A 143      10.367  -0.042  -4.711  1.00 98.88           C  
ATOM   1183  N   ASP A 144      15.117  -0.530  -7.691  1.00 98.88           N  
ATOM   1184  CA  ASP A 144      16.562  -0.483  -7.840  1.00 98.88           C  
ATOM   1185  C   ASP A 144      16.969   0.166  -9.164  1.00 98.88           C  
ATOM   1186  CB  ASP A 144      17.156  -1.890  -7.742  1.00 98.88           C  
ATOM   1187  O   ASP A 144      17.922   0.941  -9.219  1.00 98.88           O  
ATOM   1188  CG  ASP A 144      17.172  -2.438  -6.324  1.00 98.88           C  
ATOM   1189  OD1 ASP A 144      17.219  -1.641  -5.363  1.00 98.88           O  
ATOM   1190  OD2 ASP A 144      17.109  -3.676  -6.172  1.00 98.88           O  
ATOM   1191  N   TYR A 145      16.234  -0.156 -10.172  1.00 98.69           N  
ATOM   1192  CA  TYR A 145      16.453   0.468 -11.477  1.00 98.69           C  
ATOM   1193  C   TYR A 145      16.250   1.976 -11.398  1.00 98.69           C  
ATOM   1194  CB  TYR A 145      15.508  -0.135 -12.523  1.00 98.69           C  
ATOM   1195  O   TYR A 145      17.094   2.750 -11.852  1.00 98.69           O  
ATOM   1196  CG  TYR A 145      15.328   0.730 -13.750  1.00 98.69           C  
ATOM   1197  CD1 TYR A 145      14.094   1.297 -14.047  1.00 98.69           C  
ATOM   1198  CD2 TYR A 145      16.391   0.982 -14.602  1.00 98.69           C  
ATOM   1199  CE1 TYR A 145      13.922   2.094 -15.180  1.00 98.69           C  
ATOM   1200  CE2 TYR A 145      16.234   1.776 -15.734  1.00 98.69           C  
ATOM   1201  OH  TYR A 145      14.836   3.115 -17.125  1.00 98.69           O  
ATOM   1202  CZ  TYR A 145      15.000   2.328 -16.016  1.00 98.69           C  
ATOM   1203  N   LEU A 146      15.195   2.439 -10.828  1.00 98.69           N  
ATOM   1204  CA  LEU A 146      14.922   3.867 -10.719  1.00 98.69           C  
ATOM   1205  C   LEU A 146      16.000   4.570  -9.914  1.00 98.69           C  
ATOM   1206  CB  LEU A 146      13.555   4.105 -10.070  1.00 98.69           C  
ATOM   1207  O   LEU A 146      16.438   5.668 -10.266  1.00 98.69           O  
ATOM   1208  CG  LEU A 146      12.328   3.711 -10.898  1.00 98.69           C  
ATOM   1209  CD1 LEU A 146      11.047   3.977 -10.117  1.00 98.69           C  
ATOM   1210  CD2 LEU A 146      12.320   4.465 -12.227  1.00 98.69           C  
ATOM   1211  N   VAL A 147      16.453   3.908  -8.844  1.00 98.62           N  
ATOM   1212  CA  VAL A 147      17.500   4.477  -8.008  1.00 98.62           C  
ATOM   1213  C   VAL A 147      18.781   4.629  -8.812  1.00 98.62           C  
ATOM   1214  CB  VAL A 147      17.750   3.607  -6.754  1.00 98.62           C  
ATOM   1215  O   VAL A 147      19.469   5.656  -8.734  1.00 98.62           O  
ATOM   1216  CG1 VAL A 147      19.000   4.082  -6.016  1.00 98.62           C  
ATOM   1217  CG2 VAL A 147      16.547   3.633  -5.828  1.00 98.62           C  
ATOM   1218  N   SER A 148      19.062   3.676  -9.594  1.00 98.50           N  
ATOM   1219  CA  SER A 148      20.266   3.734 -10.414  1.00 98.50           C  
ATOM   1220  C   SER A 148      20.203   4.875 -11.422  1.00 98.50           C  
ATOM   1221  CB  SER A 148      20.484   2.408 -11.141  1.00 98.50           C  
ATOM   1222  O   SER A 148      21.219   5.312 -11.945  1.00 98.50           O  
ATOM   1223  OG  SER A 148      19.625   2.303 -12.258  1.00 98.50           O  
ATOM   1224  N   ARG A 149      19.047   5.449 -11.633  1.00 98.44           N  
ATOM   1225  CA  ARG A 149      18.859   6.531 -12.594  1.00 98.44           C  
ATOM   1226  C   ARG A 149      18.641   7.867 -11.891  1.00 98.44           C  
ATOM   1227  CB  ARG A 149      17.688   6.234 -13.523  1.00 98.44           C  
ATOM   1228  O   ARG A 149      18.531   8.906 -12.539  1.00 98.44           O  
ATOM   1229  CG  ARG A 149      17.844   4.949 -14.328  1.00 98.44           C  
ATOM   1230  CD  ARG A 149      19.172   4.902 -15.070  1.00 98.44           C  
ATOM   1231  NE  ARG A 149      19.328   3.662 -15.820  1.00 98.44           N  
ATOM   1232  NH1 ARG A 149      21.484   4.109 -16.516  1.00 98.44           N  
ATOM   1233  NH2 ARG A 149      20.453   2.158 -17.141  1.00 98.44           N  
ATOM   1234  CZ  ARG A 149      20.422   3.312 -16.484  1.00 98.44           C  
ATOM   1235  N   GLY A 150      18.516   7.793 -10.617  1.00 97.75           N  
ATOM   1236  CA  GLY A 150      18.531   9.094  -9.961  1.00 97.75           C  
ATOM   1237  C   GLY A 150      17.453   9.234  -8.906  1.00 97.75           C  
ATOM   1238  O   GLY A 150      17.312  10.297  -8.289  1.00 97.75           O  
ATOM   1239  N   LEU A 151      16.625   8.141  -8.789  1.00 98.06           N  
ATOM   1240  CA  LEU A 151      15.617   8.211  -7.730  1.00 98.06           C  
ATOM   1241  C   LEU A 151      16.281   8.312  -6.359  1.00 98.06           C  
ATOM   1242  CB  LEU A 151      14.695   6.992  -7.773  1.00 98.06           C  
ATOM   1243  O   LEU A 151      17.203   7.555  -6.059  1.00 98.06           O  
ATOM   1244  CG  LEU A 151      13.641   6.898  -6.676  1.00 98.06           C  
ATOM   1245  CD1 LEU A 151      12.484   7.848  -6.973  1.00 98.06           C  
ATOM   1246  CD2 LEU A 151      13.141   5.465  -6.535  1.00 98.06           C  
ATOM   1247  N   TYR A 152      15.883   9.297  -5.590  1.00 97.44           N  
ATOM   1248  CA  TYR A 152      16.328   9.461  -4.211  1.00 97.44           C  
ATOM   1249  C   TYR A 152      15.516   8.570  -3.270  1.00 97.44           C  
ATOM   1250  CB  TYR A 152      16.203  10.922  -3.775  1.00 97.44           C  
ATOM   1251  O   TYR A 152      14.352   8.859  -2.979  1.00 97.44           O  
ATOM   1252  CG  TYR A 152      16.750  11.195  -2.396  1.00 97.44           C  
ATOM   1253  CD1 TYR A 152      15.969  11.789  -1.414  1.00 97.44           C  
ATOM   1254  CD2 TYR A 152      18.062  10.859  -2.074  1.00 97.44           C  
ATOM   1255  CE1 TYR A 152      16.469  12.039  -0.143  1.00 97.44           C  
ATOM   1256  CE2 TYR A 152      18.578  11.102  -0.808  1.00 97.44           C  
ATOM   1257  OH  TYR A 152      18.281  11.945   1.406  1.00 97.44           O  
ATOM   1258  CZ  TYR A 152      17.781  11.695   0.150  1.00 97.44           C  
ATOM   1259  N   LEU A 153      16.094   7.500  -2.812  1.00 97.44           N  
ATOM   1260  CA  LEU A 153      15.422   6.418  -2.104  1.00 97.44           C  
ATOM   1261  C   LEU A 153      14.734   6.938  -0.844  1.00 97.44           C  
ATOM   1262  CB  LEU A 153      16.422   5.316  -1.736  1.00 97.44           C  
ATOM   1263  O   LEU A 153      13.602   6.551  -0.545  1.00 97.44           O  
ATOM   1264  CG  LEU A 153      15.828   4.016  -1.192  1.00 97.44           C  
ATOM   1265  CD1 LEU A 153      14.867   3.402  -2.211  1.00 97.44           C  
ATOM   1266  CD2 LEU A 153      16.938   3.033  -0.831  1.00 97.44           C  
ATOM   1267  N   PRO A 154      15.383   7.816  -0.117  1.00 96.62           N  
ATOM   1268  CA  PRO A 154      14.750   8.297   1.117  1.00 96.62           C  
ATOM   1269  C   PRO A 154      13.438   9.023   0.866  1.00 96.62           C  
ATOM   1270  CB  PRO A 154      15.805   9.242   1.700  1.00 96.62           C  
ATOM   1271  O   PRO A 154      12.641   9.219   1.793  1.00 96.62           O  
ATOM   1272  CG  PRO A 154      17.109   8.703   1.231  1.00 96.62           C  
ATOM   1273  CD  PRO A 154      16.953   8.211  -0.180  1.00 96.62           C  
ATOM   1274  N   SER A 155      13.180   9.516  -0.360  1.00 96.75           N  
ATOM   1275  CA  SER A 155      11.938  10.211  -0.691  1.00 96.75           C  
ATOM   1276  C   SER A 155      10.859   9.234  -1.158  1.00 96.75           C  
ATOM   1277  CB  SER A 155      12.188  11.266  -1.771  1.00 96.75           C  
ATOM   1278  O   SER A 155       9.742   9.641  -1.481  1.00 96.75           O  
ATOM   1279  OG  SER A 155      12.477  10.648  -3.014  1.00 96.75           O  
ATOM   1280  N   LEU A 156      11.164   7.926  -1.185  1.00 98.44           N  
ATOM   1281  CA  LEU A 156      10.234   6.910  -1.674  1.00 98.44           C  
ATOM   1282  C   LEU A 156       9.344   6.398  -0.547  1.00 98.44           C  
ATOM   1283  CB  LEU A 156      11.008   5.742  -2.297  1.00 98.44           C  
ATOM   1284  O   LEU A 156       9.828   6.070   0.537  1.00 98.44           O  
ATOM   1285  CG  LEU A 156      10.172   4.547  -2.760  1.00 98.44           C  
ATOM   1286  CD1 LEU A 156       9.250   4.957  -3.904  1.00 98.44           C  
ATOM   1287  CD2 LEU A 156      11.078   3.393  -3.180  1.00 98.44           C  
ATOM   1288  N   HIS A 157       8.031   6.340  -0.767  1.00 98.81           N  
ATOM   1289  CA  HIS A 157       7.000   5.824   0.126  1.00 98.81           C  
ATOM   1290  C   HIS A 157       6.215   4.695  -0.533  1.00 98.81           C  
ATOM   1291  CB  HIS A 157       6.051   6.945   0.552  1.00 98.81           C  
ATOM   1292  O   HIS A 157       5.590   4.898  -1.576  1.00 98.81           O  
ATOM   1293  CG  HIS A 157       4.969   6.496   1.478  1.00 98.81           C  
ATOM   1294  CD2 HIS A 157       4.715   5.285   2.027  1.00 98.81           C  
ATOM   1295  ND1 HIS A 157       3.980   7.344   1.937  1.00 98.81           N  
ATOM   1296  CE1 HIS A 157       3.166   6.668   2.732  1.00 98.81           C  
ATOM   1297  NE2 HIS A 157       3.590   5.418   2.803  1.00 98.81           N  
ATOM   1298  N   LEU A 158       6.301   3.516   0.077  1.00 98.94           N  
ATOM   1299  CA  LEU A 158       5.492   2.400  -0.404  1.00 98.94           C  
ATOM   1300  C   LEU A 158       4.180   2.311   0.367  1.00 98.94           C  
ATOM   1301  CB  LEU A 158       6.262   1.084  -0.276  1.00 98.94           C  
ATOM   1302  O   LEU A 158       4.160   2.455   1.592  1.00 98.94           O  
ATOM   1303  CG  LEU A 158       7.656   1.051  -0.904  1.00 98.94           C  
ATOM   1304  CD1 LEU A 158       8.289  -0.326  -0.724  1.00 98.94           C  
ATOM   1305  CD2 LEU A 158       7.586   1.423  -2.381  1.00 98.94           C  
ATOM   1306  N   ALA A 159       3.084   2.059  -0.378  1.00 98.94           N  
ATOM   1307  CA  ALA A 159       1.772   1.834   0.227  1.00 98.94           C  
ATOM   1308  C   ALA A 159       1.037   0.692  -0.468  1.00 98.94           C  
ATOM   1309  CB  ALA A 159       0.937   3.111   0.176  1.00 98.94           C  
ATOM   1310  O   ALA A 159       1.162   0.512  -1.682  1.00 98.94           O  
ATOM   1311  N   GLY A 160       0.374  -0.095   0.321  1.00 98.81           N  
ATOM   1312  CA  GLY A 160      -0.356  -1.209  -0.264  1.00 98.81           C  
ATOM   1313  C   GLY A 160      -1.620  -1.561   0.499  1.00 98.81           C  
ATOM   1314  O   GLY A 160      -1.686  -1.384   1.717  1.00 98.81           O  
ATOM   1315  N   LEU A 161      -2.645  -2.047  -0.216  1.00 98.81           N  
ATOM   1316  CA  LEU A 161      -3.918  -2.492   0.338  1.00 98.81           C  
ATOM   1317  C   LEU A 161      -4.031  -4.012   0.290  1.00 98.81           C  
ATOM   1318  CB  LEU A 161      -5.086  -1.857  -0.424  1.00 98.81           C  
ATOM   1319  O   LEU A 161      -3.768  -4.625  -0.747  1.00 98.81           O  
ATOM   1320  CG  LEU A 161      -6.484  -2.363  -0.066  1.00 98.81           C  
ATOM   1321  CD1 LEU A 161      -6.812  -2.025   1.385  1.00 98.81           C  
ATOM   1322  CD2 LEU A 161      -7.523  -1.770  -1.009  1.00 98.81           C  
ATOM   1323  N   SER A 162      -4.422  -4.617   1.490  1.00 98.62           N  
ATOM   1324  CA  SER A 162      -4.672  -6.055   1.515  1.00 98.62           C  
ATOM   1325  C   SER A 162      -3.469  -6.836   1.002  1.00 98.62           C  
ATOM   1326  CB  SER A 162      -5.906  -6.395   0.677  1.00 98.62           C  
ATOM   1327  O   SER A 162      -2.367  -6.711   1.540  1.00 98.62           O  
ATOM   1328  OG  SER A 162      -6.336  -7.723   0.932  1.00 98.62           O  
ATOM   1329  N   LEU A 163      -3.594  -7.719  -0.138  1.00 98.81           N  
ATOM   1330  CA  LEU A 163      -2.449  -8.430  -0.697  1.00 98.81           C  
ATOM   1331  C   LEU A 163      -1.371  -7.449  -1.150  1.00 98.81           C  
ATOM   1332  CB  LEU A 163      -2.887  -9.305  -1.873  1.00 98.81           C  
ATOM   1333  O   LEU A 163      -0.182  -7.773  -1.123  1.00 98.81           O  
ATOM   1334  CG  LEU A 163      -3.695 -10.555  -1.523  1.00 98.81           C  
ATOM   1335  CD1 LEU A 163      -3.975 -11.375  -2.779  1.00 98.81           C  
ATOM   1336  CD2 LEU A 163      -2.961 -11.391  -0.483  1.00 98.81           C  
ATOM   1337  N   GLY A 164      -1.774  -6.277  -1.502  1.00 98.81           N  
ATOM   1338  CA  GLY A 164      -0.829  -5.246  -1.902  1.00 98.81           C  
ATOM   1339  C   GLY A 164       0.083  -4.805  -0.774  1.00 98.81           C  
ATOM   1340  O   GLY A 164       1.258  -4.504  -1.000  1.00 98.81           O  
ATOM   1341  N   ALA A 165      -0.439  -4.711   0.426  1.00 98.88           N  
ATOM   1342  CA  ALA A 165       0.384  -4.379   1.586  1.00 98.88           C  
ATOM   1343  C   ALA A 165       1.451  -5.441   1.824  1.00 98.88           C  
ATOM   1344  CB  ALA A 165      -0.488  -4.215   2.828  1.00 98.88           C  
ATOM   1345  O   ALA A 165       2.592  -5.121   2.166  1.00 98.88           O  
ATOM   1346  N   GLN A 166       1.055  -6.707   1.609  1.00 98.81           N  
ATOM   1347  CA  GLN A 166       2.023  -7.789   1.728  1.00 98.81           C  
ATOM   1348  C   GLN A 166       3.096  -7.691   0.646  1.00 98.81           C  
ATOM   1349  CB  GLN A 166       1.323  -9.148   1.651  1.00 98.81           C  
ATOM   1350  O   GLN A 166       4.281  -7.871   0.922  1.00 98.81           O  
ATOM   1351  CG  GLN A 166       0.322  -9.383   2.773  1.00 98.81           C  
ATOM   1352  CD  GLN A 166       0.978  -9.461   4.141  1.00 98.81           C  
ATOM   1353  NE2 GLN A 166       0.261 -10.008   5.113  1.00 98.81           N  
ATOM   1354  OE1 GLN A 166       2.119  -9.023   4.320  1.00 98.81           O  
ATOM   1355  N   MET A 167       2.701  -7.324  -0.556  1.00 98.88           N  
ATOM   1356  CA  MET A 167       3.635  -7.098  -1.656  1.00 98.88           C  
ATOM   1357  C   MET A 167       4.637  -6.004  -1.307  1.00 98.88           C  
ATOM   1358  CB  MET A 167       2.879  -6.730  -2.936  1.00 98.88           C  
ATOM   1359  O   MET A 167       5.832  -6.145  -1.563  1.00 98.88           O  
ATOM   1360  CG  MET A 167       1.986  -7.840  -3.463  1.00 98.88           C  
ATOM   1361  SD  MET A 167       0.838  -7.258  -4.770  1.00 98.88           S  
ATOM   1362  CE  MET A 167      -0.214  -8.727  -4.949  1.00 98.88           C  
ATOM   1363  N   ALA A 168       4.094  -4.953  -0.725  1.00 98.94           N  
ATOM   1364  CA  ALA A 168       4.938  -3.828  -0.337  1.00 98.94           C  
ATOM   1365  C   ALA A 168       6.004  -4.262   0.666  1.00 98.94           C  
ATOM   1366  CB  ALA A 168       4.090  -2.701   0.246  1.00 98.94           C  
ATOM   1367  O   ALA A 168       7.148  -3.812   0.596  1.00 98.94           O  
ATOM   1368  N   GLY A 169       5.586  -5.121   1.618  1.00 98.81           N  
ATOM   1369  CA  GLY A 169       6.555  -5.664   2.555  1.00 98.81           C  
ATOM   1370  C   GLY A 169       7.656  -6.461   1.878  1.00 98.81           C  
ATOM   1371  O   GLY A 169       8.844  -6.254   2.158  1.00 98.81           O  
ATOM   1372  N   VAL A 170       7.234  -7.328   1.021  1.00 98.81           N  
ATOM   1373  CA  VAL A 170       8.203  -8.133   0.277  1.00 98.81           C  
ATOM   1374  C   VAL A 170       9.094  -7.223  -0.558  1.00 98.81           C  
ATOM   1375  CB  VAL A 170       7.496  -9.164  -0.632  1.00 98.81           C  
ATOM   1376  O   VAL A 170      10.312  -7.406  -0.596  1.00 98.81           O  
ATOM   1377  CG1 VAL A 170       8.500  -9.844  -1.558  1.00 98.81           C  
ATOM   1378  CG2 VAL A 170       6.754 -10.203   0.212  1.00 98.81           C  
ATOM   1379  N   CYS A 171       8.539  -6.262  -1.144  1.00 98.88           N  
ATOM   1380  CA  CYS A 171       9.289  -5.289  -1.936  1.00 98.88           C  
ATOM   1381  C   CYS A 171      10.328  -4.578  -1.083  1.00 98.88           C  
ATOM   1382  CB  CYS A 171       8.344  -4.266  -2.561  1.00 98.88           C  
ATOM   1383  O   CYS A 171      11.508  -4.527  -1.449  1.00 98.88           O  
ATOM   1384  SG  CYS A 171       9.180  -2.996  -3.531  1.00 98.88           S  
ATOM   1385  N   GLY A 172       9.930  -4.062   0.018  1.00 98.62           N  
ATOM   1386  CA  GLY A 172      10.828  -3.334   0.897  1.00 98.62           C  
ATOM   1387  C   GLY A 172      12.023  -4.152   1.336  1.00 98.62           C  
ATOM   1388  O   GLY A 172      13.156  -3.664   1.316  1.00 98.62           O  
ATOM   1389  N   GLN A 173      11.805  -5.352   1.638  1.00 97.88           N  
ATOM   1390  CA  GLN A 173      12.875  -6.195   2.152  1.00 97.88           C  
ATOM   1391  C   GLN A 173      13.844  -6.598   1.038  1.00 97.88           C  
ATOM   1392  CB  GLN A 173      12.305  -7.441   2.828  1.00 97.88           C  
ATOM   1393  O   GLN A 173      14.977  -6.988   1.306  1.00 97.88           O  
ATOM   1394  CG  GLN A 173      11.688  -8.438   1.858  1.00 97.88           C  
ATOM   1395  CD  GLN A 173      11.531  -9.820   2.459  1.00 97.88           C  
ATOM   1396  NE2 GLN A 173      11.414 -10.836   1.602  1.00 97.88           N  
ATOM   1397  OE1 GLN A 173      11.508  -9.984   3.684  1.00 97.88           O  
ATOM   1398  N   ASN A 174      13.391  -6.520  -0.216  1.00 98.62           N  
ATOM   1399  CA  ASN A 174      14.188  -7.043  -1.319  1.00 98.62           C  
ATOM   1400  C   ASN A 174      14.875  -5.922  -2.096  1.00 98.62           C  
ATOM   1401  CB  ASN A 174      13.320  -7.883  -2.258  1.00 98.62           C  
ATOM   1402  O   ASN A 174      15.656  -6.188  -3.012  1.00 98.62           O  
ATOM   1403  CG  ASN A 174      13.086  -9.289  -1.732  1.00 98.62           C  
ATOM   1404  ND2 ASN A 174      11.945  -9.492  -1.089  1.00 98.62           N  
ATOM   1405  OD1 ASN A 174      13.922 -10.180  -1.904  1.00 98.62           O  
ATOM   1406  N   VAL A 175      14.617  -4.652  -1.807  1.00 98.62           N  
ATOM   1407  CA  VAL A 175      15.344  -3.549  -2.424  1.00 98.62           C  
ATOM   1408  C   VAL A 175      16.812  -3.607  -2.012  1.00 98.62           C  
ATOM   1409  CB  VAL A 175      14.742  -2.182  -2.043  1.00 98.62           C  
ATOM   1410  O   VAL A 175      17.125  -3.680  -0.821  1.00 98.62           O  
ATOM   1411  CG1 VAL A 175      15.664  -1.042  -2.461  1.00 98.62           C  
ATOM   1412  CG2 VAL A 175      13.359  -2.014  -2.682  1.00 98.62           C  
ATOM   1413  N   LYS A 176      17.703  -3.564  -2.992  1.00 98.31           N  
ATOM   1414  CA  LYS A 176      19.141  -3.762  -2.746  1.00 98.31           C  
ATOM   1415  C   LYS A 176      19.859  -2.426  -2.652  1.00 98.31           C  
ATOM   1416  CB  LYS A 176      19.750  -4.621  -3.848  1.00 98.31           C  
ATOM   1417  O   LYS A 176      20.953  -2.348  -2.082  1.00 98.31           O  
ATOM   1418  CG  LYS A 176      19.234  -6.047  -3.895  1.00 98.31           C  
ATOM   1419  CD  LYS A 176      19.938  -6.875  -4.957  1.00 98.31           C  
ATOM   1420  CE  LYS A 176      19.453  -8.320  -4.957  1.00 98.31           C  
ATOM   1421  NZ  LYS A 176      20.094  -9.117  -6.047  1.00 98.31           N  
ATOM   1422  N   SER A 177      19.266  -1.396  -3.189  1.00 97.81           N  
ATOM   1423  CA  SER A 177      19.906  -0.090  -3.320  1.00 97.81           C  
ATOM   1424  C   SER A 177      19.875   0.676  -2.002  1.00 97.81           C  
ATOM   1425  CB  SER A 177      19.219   0.732  -4.414  1.00 97.81           C  
ATOM   1426  O   SER A 177      20.391   1.790  -1.915  1.00 97.81           O  
ATOM   1427  OG  SER A 177      17.828   0.805  -4.188  1.00 97.81           O  
ATOM   1428  N   GLY A 178      19.328   0.080  -0.950  1.00 97.06           N  
ATOM   1429  CA  GLY A 178      19.219   0.697   0.362  1.00 97.06           C  
ATOM   1430  C   GLY A 178      17.922   0.350   1.070  1.00 97.06           C  
ATOM   1431  O   GLY A 178      17.203  -0.569   0.660  1.00 97.06           O  
ATOM   1432  N   ARG A 179      17.734   1.181   2.174  1.00 96.31           N  
ATOM   1433  CA  ARG A 179      16.547   0.890   2.973  1.00 96.31           C  
ATOM   1434  C   ARG A 179      15.414   1.858   2.648  1.00 96.31           C  
ATOM   1435  CB  ARG A 179      16.875   0.952   4.465  1.00 96.31           C  
ATOM   1436  O   ARG A 179      15.617   3.074   2.631  1.00 96.31           O  
ATOM   1437  CG  ARG A 179      15.844   0.266   5.352  1.00 96.31           C  
ATOM   1438  CD  ARG A 179      16.312   0.188   6.801  1.00 96.31           C  
ATOM   1439  NE  ARG A 179      15.320  -0.464   7.652  1.00 96.31           N  
ATOM   1440  NH1 ARG A 179      16.297   0.195   9.641  1.00 96.31           N  
ATOM   1441  NH2 ARG A 179      14.383  -1.073   9.656  1.00 96.31           N  
ATOM   1442  CZ  ARG A 179      15.336  -0.446   8.984  1.00 96.31           C  
ATOM   1443  N   ILE A 180      14.203   1.258   2.391  1.00 97.88           N  
ATOM   1444  CA  ILE A 180      13.008   2.059   2.156  1.00 97.88           C  
ATOM   1445  C   ILE A 180      12.664   2.859   3.412  1.00 97.88           C  
ATOM   1446  CB  ILE A 180      11.805   1.176   1.743  1.00 97.88           C  
ATOM   1447  O   ILE A 180      12.773   2.348   4.527  1.00 97.88           O  
ATOM   1448  CG1 ILE A 180      12.141   0.375   0.480  1.00 97.88           C  
ATOM   1449  CG2 ILE A 180      10.555   2.031   1.533  1.00 97.88           C  
ATOM   1450  CD1 ILE A 180      12.406   1.238  -0.747  1.00 97.88           C  
ATOM   1451  N   ARG A 181      12.305   4.141   3.174  1.00 96.94           N  
ATOM   1452  CA  ARG A 181      12.055   5.020   4.312  1.00 96.94           C  
ATOM   1453  C   ARG A 181      10.734   4.672   4.996  1.00 96.94           C  
ATOM   1454  CB  ARG A 181      12.047   6.484   3.869  1.00 96.94           C  
ATOM   1455  O   ARG A 181      10.664   4.629   6.227  1.00 96.94           O  
ATOM   1456  CG  ARG A 181      11.812   7.473   5.004  1.00 96.94           C  
ATOM   1457  CD  ARG A 181      12.258   8.875   4.629  1.00 96.94           C  
ATOM   1458  NE  ARG A 181      11.258   9.875   5.004  1.00 96.94           N  
ATOM   1459  NH1 ARG A 181      12.430  10.664   6.832  1.00 96.94           N  
ATOM   1460  NH2 ARG A 181      10.398  11.570   6.289  1.00 96.94           N  
ATOM   1461  CZ  ARG A 181      11.367  10.703   6.043  1.00 96.94           C  
ATOM   1462  N   ARG A 182       9.711   4.434   4.164  1.00 98.62           N  
ATOM   1463  CA  ARG A 182       8.406   4.262   4.793  1.00 98.62           C  
ATOM   1464  C   ARG A 182       7.523   3.311   3.986  1.00 98.62           C  
ATOM   1465  CB  ARG A 182       7.703   5.609   4.961  1.00 98.62           C  
ATOM   1466  O   ARG A 182       7.480   3.391   2.758  1.00 98.62           O  
ATOM   1467  CG  ARG A 182       6.336   5.520   5.617  1.00 98.62           C  
ATOM   1468  CD  ARG A 182       5.703   6.891   5.797  1.00 98.62           C  
ATOM   1469  NE  ARG A 182       4.352   6.793   6.348  1.00 98.62           N  
ATOM   1470  NH1 ARG A 182       4.047   9.078   6.547  1.00 98.62           N  
ATOM   1471  NH2 ARG A 182       2.385   7.633   7.184  1.00 98.62           N  
ATOM   1472  CZ  ARG A 182       3.598   7.836   6.691  1.00 98.62           C  
ATOM   1473  N   ILE A 183       6.871   2.416   4.707  1.00 98.94           N  
ATOM   1474  CA  ILE A 183       5.812   1.576   4.160  1.00 98.94           C  
ATOM   1475  C   ILE A 183       4.531   1.770   4.969  1.00 98.94           C  
ATOM   1476  CB  ILE A 183       6.219   0.086   4.148  1.00 98.94           C  
ATOM   1477  O   ILE A 183       4.555   1.710   6.199  1.00 98.94           O  
ATOM   1478  CG1 ILE A 183       7.414  -0.134   3.213  1.00 98.94           C  
ATOM   1479  CG2 ILE A 183       5.035  -0.795   3.740  1.00 98.94           C  
ATOM   1480  CD1 ILE A 183       7.949  -1.560   3.213  1.00 98.94           C  
ATOM   1481  N   THR A 184       3.420   2.078   4.242  1.00 98.94           N  
ATOM   1482  CA  THR A 184       2.096   2.121   4.852  1.00 98.94           C  
ATOM   1483  C   THR A 184       1.267   0.912   4.426  1.00 98.94           C  
ATOM   1484  CB  THR A 184       1.350   3.416   4.477  1.00 98.94           C  
ATOM   1485  O   THR A 184       1.002   0.722   3.234  1.00 98.94           O  
ATOM   1486  CG2 THR A 184      -0.042   3.449   5.098  1.00 98.94           C  
ATOM   1487  OG1 THR A 184       2.100   4.543   4.945  1.00 98.94           O  
ATOM   1488  N   GLY A 185       0.915   0.082   5.398  1.00 98.88           N  
ATOM   1489  CA  GLY A 185       0.036  -1.052   5.160  1.00 98.88           C  
ATOM   1490  C   GLY A 185      -1.428  -0.733   5.398  1.00 98.88           C  
ATOM   1491  O   GLY A 185      -1.812  -0.353   6.508  1.00 98.88           O  
ATOM   1492  N   LEU A 186      -2.205  -0.852   4.383  1.00 98.94           N  
ATOM   1493  CA  LEU A 186      -3.637  -0.593   4.480  1.00 98.94           C  
ATOM   1494  C   LEU A 186      -4.418  -1.897   4.590  1.00 98.94           C  
ATOM   1495  CB  LEU A 186      -4.121   0.206   3.266  1.00 98.94           C  
ATOM   1496  O   LEU A 186      -4.664  -2.566   3.580  1.00 98.94           O  
ATOM   1497  CG  LEU A 186      -3.318   1.461   2.918  1.00 98.94           C  
ATOM   1498  CD1 LEU A 186      -3.750   2.004   1.559  1.00 98.94           C  
ATOM   1499  CD2 LEU A 186      -3.486   2.521   4.000  1.00 98.94           C  
ATOM   1500  N   ASP A 187      -4.676  -2.205   5.852  1.00 98.88           N  
ATOM   1501  CA  ASP A 187      -5.371  -3.436   6.215  1.00 98.88           C  
ATOM   1502  C   ASP A 187      -4.754  -4.645   5.516  1.00 98.88           C  
ATOM   1503  CB  ASP A 187      -6.859  -3.332   5.875  1.00 98.88           C  
ATOM   1504  O   ASP A 187      -5.434  -5.344   4.758  1.00 98.88           O  
ATOM   1505  CG  ASP A 187      -7.727  -4.250   6.715  1.00 98.88           C  
ATOM   1506  OD1 ASP A 187      -7.340  -4.578   7.855  1.00 98.88           O  
ATOM   1507  OD2 ASP A 187      -8.812  -4.648   6.230  1.00 98.88           O  
ATOM   1508  N   PRO A 188      -3.408  -4.902   5.863  1.00 98.81           N  
ATOM   1509  CA  PRO A 188      -2.730  -6.039   5.234  1.00 98.81           C  
ATOM   1510  C   PRO A 188      -3.529  -7.336   5.336  1.00 98.81           C  
ATOM   1511  CB  PRO A 188      -1.417  -6.141   6.016  1.00 98.81           C  
ATOM   1512  O   PRO A 188      -4.156  -7.598   6.367  1.00 98.81           O  
ATOM   1513  CG  PRO A 188      -1.216  -4.781   6.605  1.00 98.81           C  
ATOM   1514  CD  PRO A 188      -2.559  -4.219   6.977  1.00 98.81           C  
ATOM   1515  N   ALA A 189      -3.488  -8.141   4.277  1.00 98.56           N  
ATOM   1516  CA  ALA A 189      -4.230  -9.398   4.230  1.00 98.56           C  
ATOM   1517  C   ALA A 189      -3.787 -10.344   5.348  1.00 98.56           C  
ATOM   1518  CB  ALA A 189      -4.051 -10.078   2.871  1.00 98.56           C  
ATOM   1519  O   ALA A 189      -2.590 -10.547   5.562  1.00 98.56           O  
ATOM   1520  N   GLY A 190      -4.793 -10.914   6.031  1.00 97.94           N  
ATOM   1521  CA  GLY A 190      -4.535 -11.867   7.102  1.00 97.94           C  
ATOM   1522  C   GLY A 190      -4.473 -13.305   6.621  1.00 97.94           C  
ATOM   1523  O   GLY A 190      -3.484 -14.000   6.855  1.00 97.94           O  
ATOM   1524  N   PRO A 191      -5.492 -13.797   5.895  1.00 97.25           N  
ATOM   1525  CA  PRO A 191      -5.539 -15.203   5.484  1.00 97.25           C  
ATOM   1526  C   PRO A 191      -4.242 -15.672   4.832  1.00 97.25           C  
ATOM   1527  CB  PRO A 191      -6.695 -15.242   4.480  1.00 97.25           C  
ATOM   1528  O   PRO A 191      -3.799 -15.094   3.838  1.00 97.25           O  
ATOM   1529  CG  PRO A 191      -7.598 -14.125   4.902  1.00 97.25           C  
ATOM   1530  CD  PRO A 191      -6.754 -12.977   5.363  1.00 97.25           C  
ATOM   1531  N   LEU A 192      -3.525 -16.719   5.430  1.00 97.38           N  
ATOM   1532  CA  LEU A 192      -2.299 -17.406   5.027  1.00 97.38           C  
ATOM   1533  C   LEU A 192      -1.073 -16.703   5.602  1.00 97.38           C  
ATOM   1534  CB  LEU A 192      -2.197 -17.469   3.502  1.00 97.38           C  
ATOM   1535  O   LEU A 192      -0.078 -17.359   5.930  1.00 97.38           O  
ATOM   1536  CG  LEU A 192      -3.291 -18.266   2.781  1.00 97.38           C  
ATOM   1537  CD1 LEU A 192      -3.049 -18.250   1.275  1.00 97.38           C  
ATOM   1538  CD2 LEU A 192      -3.355 -19.688   3.309  1.00 97.38           C  
ATOM   1539  N   PHE A 193      -1.151 -15.453   5.820  1.00 98.00           N  
ATOM   1540  CA  PHE A 193       0.038 -14.664   6.109  1.00 98.00           C  
ATOM   1541  C   PHE A 193       0.390 -14.734   7.590  1.00 98.00           C  
ATOM   1542  CB  PHE A 193      -0.170 -13.203   5.691  1.00 98.00           C  
ATOM   1543  O   PHE A 193       1.521 -14.438   7.980  1.00 98.00           O  
ATOM   1544  CG  PHE A 193      -0.131 -12.984   4.203  1.00 98.00           C  
ATOM   1545  CD1 PHE A 193       1.061 -12.672   3.561  1.00 98.00           C  
ATOM   1546  CD2 PHE A 193      -1.288 -13.102   3.441  1.00 98.00           C  
ATOM   1547  CE1 PHE A 193       1.099 -12.469   2.184  1.00 98.00           C  
ATOM   1548  CE2 PHE A 193      -1.258 -12.898   2.064  1.00 98.00           C  
ATOM   1549  CZ  PHE A 193      -0.064 -12.586   1.438  1.00 98.00           C  
ATOM   1550  N   THR A 194      -0.598 -15.133   8.430  1.00 95.69           N  
ATOM   1551  CA  THR A 194      -0.302 -15.305   9.852  1.00 95.69           C  
ATOM   1552  C   THR A 194       0.662 -16.469  10.062  1.00 95.69           C  
ATOM   1553  CB  THR A 194      -1.587 -15.539  10.664  1.00 95.69           C  
ATOM   1554  O   THR A 194       1.377 -16.516  11.062  1.00 95.69           O  
ATOM   1555  CG2 THR A 194      -2.488 -14.312  10.641  1.00 95.69           C  
ATOM   1556  OG1 THR A 194      -2.301 -16.656  10.102  1.00 95.69           O  
ATOM   1557  N   LYS A 195       0.768 -17.344   9.055  1.00 95.31           N  
ATOM   1558  CA  LYS A 195       1.599 -18.547   9.188  1.00 95.31           C  
ATOM   1559  C   LYS A 195       2.844 -18.438   8.312  1.00 95.31           C  
ATOM   1560  CB  LYS A 195       0.800 -19.797   8.828  1.00 95.31           C  
ATOM   1561  O   LYS A 195       3.758 -19.266   8.430  1.00 95.31           O  
ATOM   1562  CG  LYS A 195      -0.389 -20.047   9.742  1.00 95.31           C  
ATOM   1563  CD  LYS A 195      -1.144 -21.312   9.328  1.00 95.31           C  
ATOM   1564  CE  LYS A 195      -2.338 -21.578  10.234  1.00 95.31           C  
ATOM   1565  NZ  LYS A 195      -3.121 -22.766   9.797  1.00 95.31           N  
ATOM   1566  N   TRP A 196       2.867 -17.500   7.508  1.00 96.69           N  
ATOM   1567  CA  TRP A 196       3.996 -17.359   6.598  1.00 96.69           C  
ATOM   1568  C   TRP A 196       5.156 -16.641   7.273  1.00 96.69           C  
ATOM   1569  CB  TRP A 196       3.574 -16.609   5.332  1.00 96.69           C  
ATOM   1570  O   TRP A 196       4.945 -15.836   8.188  1.00 96.69           O  
ATOM   1571  CG  TRP A 196       2.805 -17.438   4.355  1.00 96.69           C  
ATOM   1572  CD1 TRP A 196       2.252 -18.672   4.578  1.00 96.69           C  
ATOM   1573  CD2 TRP A 196       2.506 -17.109   2.994  1.00 96.69           C  
ATOM   1574  CE2 TRP A 196       1.768 -18.188   2.453  1.00 96.69           C  
ATOM   1575  CE3 TRP A 196       2.791 -16.000   2.182  1.00 96.69           C  
ATOM   1576  NE1 TRP A 196       1.626 -19.125   3.438  1.00 96.69           N  
ATOM   1577  CH2 TRP A 196       1.603 -17.094   0.360  1.00 96.69           C  
ATOM   1578  CZ2 TRP A 196       1.310 -18.188   1.133  1.00 96.69           C  
ATOM   1579  CZ3 TRP A 196       2.336 -16.000   0.870  1.00 96.69           C  
ATOM   1580  N   PRO A 197       6.359 -16.938   6.836  1.00 97.38           N  
ATOM   1581  CA  PRO A 197       7.527 -16.266   7.426  1.00 97.38           C  
ATOM   1582  C   PRO A 197       7.602 -14.781   7.078  1.00 97.38           C  
ATOM   1583  CB  PRO A 197       8.711 -17.031   6.816  1.00 97.38           C  
ATOM   1584  O   PRO A 197       7.004 -14.344   6.090  1.00 97.38           O  
ATOM   1585  CG  PRO A 197       8.211 -17.500   5.488  1.00 97.38           C  
ATOM   1586  CD  PRO A 197       6.762 -17.859   5.625  1.00 97.38           C  
ATOM   1587  N   LYS A 198       8.406 -14.047   7.883  1.00 97.06           N  
ATOM   1588  CA  LYS A 198       8.547 -12.594   7.746  1.00 97.06           C  
ATOM   1589  C   LYS A 198       9.070 -12.227   6.359  1.00 97.06           C  
ATOM   1590  CB  LYS A 198       9.484 -12.047   8.820  1.00 97.06           C  
ATOM   1591  O   LYS A 198       8.766 -11.148   5.844  1.00 97.06           O  
ATOM   1592  CG  LYS A 198       8.883 -12.031  10.219  1.00 97.06           C  
ATOM   1593  CD  LYS A 198       9.812 -11.367  11.227  1.00 97.06           C  
ATOM   1594  CE  LYS A 198       9.188 -11.297  12.609  1.00 97.06           C  
ATOM   1595  NZ  LYS A 198      10.117 -10.695  13.609  1.00 97.06           N  
ATOM   1596  N   SER A 199       9.852 -13.109   5.730  1.00 97.06           N  
ATOM   1597  CA  SER A 199      10.430 -12.828   4.418  1.00 97.06           C  
ATOM   1598  C   SER A 199       9.352 -12.766   3.342  1.00 97.06           C  
ATOM   1599  CB  SER A 199      11.469 -13.883   4.051  1.00 97.06           C  
ATOM   1600  O   SER A 199       9.578 -12.242   2.250  1.00 97.06           O  
ATOM   1601  OG  SER A 199      10.875 -15.172   3.996  1.00 97.06           O  
ATOM   1602  N   LEU A 200       8.156 -13.219   3.678  1.00 97.38           N  
ATOM   1603  CA  LEU A 200       7.121 -13.320   2.658  1.00 97.38           C  
ATOM   1604  C   LEU A 200       5.906 -12.477   3.029  1.00 97.38           C  
ATOM   1605  CB  LEU A 200       6.703 -14.781   2.463  1.00 97.38           C  
ATOM   1606  O   LEU A 200       4.816 -12.680   2.492  1.00 97.38           O  
ATOM   1607  CG  LEU A 200       7.777 -15.727   1.927  1.00 97.38           C  
ATOM   1608  CD1 LEU A 200       7.207 -17.141   1.760  1.00 97.38           C  
ATOM   1609  CD2 LEU A 200       8.336 -15.211   0.604  1.00 97.38           C  
ATOM   1610  N   LYS A 201       6.031 -11.625   4.008  1.00 97.94           N  
ATOM   1611  CA  LYS A 201       4.914 -10.773   4.410  1.00 97.94           C  
ATOM   1612  C   LYS A 201       5.410  -9.453   5.000  1.00 97.94           C  
ATOM   1613  CB  LYS A 201       4.027 -11.500   5.426  1.00 97.94           C  
ATOM   1614  O   LYS A 201       6.594  -9.320   5.309  1.00 97.94           O  
ATOM   1615  CG  LYS A 201       4.707 -11.773   6.758  1.00 97.94           C  
ATOM   1616  CD  LYS A 201       3.803 -12.562   7.695  1.00 97.94           C  
ATOM   1617  CE  LYS A 201       4.480 -12.844   9.031  1.00 97.94           C  
ATOM   1618  NZ  LYS A 201       3.766 -13.898   9.805  1.00 97.94           N  
ATOM   1619  N   LEU A 202       4.516  -8.539   5.141  1.00 98.75           N  
ATOM   1620  CA  LEU A 202       4.816  -7.234   5.730  1.00 98.75           C  
ATOM   1621  C   LEU A 202       5.164  -7.375   7.207  1.00 98.75           C  
ATOM   1622  CB  LEU A 202       3.631  -6.281   5.559  1.00 98.75           C  
ATOM   1623  O   LEU A 202       4.477  -8.078   7.949  1.00 98.75           O  
ATOM   1624  CG  LEU A 202       3.820  -4.863   6.098  1.00 98.75           C  
ATOM   1625  CD1 LEU A 202       4.891  -4.129   5.293  1.00 98.75           C  
ATOM   1626  CD2 LEU A 202       2.502  -4.098   6.066  1.00 98.75           C  
ATOM   1627  N   ASP A 203       6.223  -6.719   7.613  1.00 98.44           N  
ATOM   1628  CA  ASP A 203       6.594  -6.570   9.016  1.00 98.44           C  
ATOM   1629  C   ASP A 203       7.379  -5.281   9.242  1.00 98.44           C  
ATOM   1630  CB  ASP A 203       7.414  -7.773   9.484  1.00 98.44           C  
ATOM   1631  O   ASP A 203       7.711  -4.574   8.289  1.00 98.44           O  
ATOM   1632  CG  ASP A 203       8.852  -7.742   8.984  1.00 98.44           C  
ATOM   1633  OD1 ASP A 203       9.734  -7.250   9.719  1.00 98.44           O  
ATOM   1634  OD2 ASP A 203       9.094  -8.219   7.855  1.00 98.44           O  
ATOM   1635  N   ALA A 204       7.652  -4.934  10.539  1.00 98.38           N  
ATOM   1636  CA  ALA A 204       8.234  -3.648  10.906  1.00 98.38           C  
ATOM   1637  C   ALA A 204       9.648  -3.508  10.344  1.00 98.38           C  
ATOM   1638  CB  ALA A 204       8.258  -3.488  12.422  1.00 98.38           C  
ATOM   1639  O   ALA A 204      10.141  -2.393  10.156  1.00 98.38           O  
ATOM   1640  N   GLY A 205      10.297  -4.621  10.008  1.00 98.12           N  
ATOM   1641  CA  GLY A 205      11.680  -4.602   9.539  1.00 98.12           C  
ATOM   1642  C   GLY A 205      11.789  -4.344   8.047  1.00 98.12           C  
ATOM   1643  O   GLY A 205      12.898  -4.227   7.516  1.00 98.12           O  
ATOM   1644  N   ASP A 206      10.750  -4.160   7.336  1.00 98.56           N  
ATOM   1645  CA  ASP A 206      10.742  -4.070   5.879  1.00 98.56           C  
ATOM   1646  C   ASP A 206      11.031  -2.643   5.418  1.00 98.56           C  
ATOM   1647  CB  ASP A 206       9.398  -4.539   5.316  1.00 98.56           C  
ATOM   1648  O   ASP A 206      11.242  -2.400   4.227  1.00 98.56           O  
ATOM   1649  CG  ASP A 206       9.180  -6.035   5.469  1.00 98.56           C  
ATOM   1650  OD1 ASP A 206      10.164  -6.805   5.367  1.00 98.56           O  
ATOM   1651  OD2 ASP A 206       8.023  -6.449   5.691  1.00 98.56           O  
ATOM   1652  N   ALA A 207      11.086  -1.668   6.316  1.00 98.56           N  
ATOM   1653  CA  ALA A 207      11.430  -0.271   6.066  1.00 98.56           C  
ATOM   1654  C   ALA A 207      11.898   0.415   7.348  1.00 98.56           C  
ATOM   1655  CB  ALA A 207      10.242   0.475   5.473  1.00 98.56           C  
ATOM   1656  O   ALA A 207      11.867  -0.181   8.430  1.00 98.56           O  
ATOM   1657  N   GLU A 208      12.445   1.589   7.215  1.00 98.25           N  
ATOM   1658  CA  GLU A 208      12.836   2.355   8.391  1.00 98.25           C  
ATOM   1659  C   GLU A 208      11.633   2.662   9.281  1.00 98.25           C  
ATOM   1660  CB  GLU A 208      13.531   3.656   7.980  1.00 98.25           C  
ATOM   1661  O   GLU A 208      11.766   2.768  10.500  1.00 98.25           O  
ATOM   1662  CG  GLU A 208      14.883   3.449   7.320  1.00 98.25           C  
ATOM   1663  CD  GLU A 208      15.578   4.750   6.949  1.00 98.25           C  
ATOM   1664  OE1 GLU A 208      16.625   4.707   6.258  1.00 98.25           O  
ATOM   1665  OE2 GLU A 208      15.078   5.820   7.359  1.00 98.25           O  
ATOM   1666  N   PHE A 209      10.500   2.834   8.633  1.00 98.75           N  
ATOM   1667  CA  PHE A 209       9.258   3.115   9.344  1.00 98.75           C  
ATOM   1668  C   PHE A 209       8.070   2.471   8.633  1.00 98.75           C  
ATOM   1669  CB  PHE A 209       9.039   4.625   9.461  1.00 98.75           C  
ATOM   1670  O   PHE A 209       7.820   2.742   7.457  1.00 98.75           O  
ATOM   1671  CG  PHE A 209       7.809   5.000  10.250  1.00 98.75           C  
ATOM   1672  CD1 PHE A 209       6.664   5.457   9.602  1.00 98.75           C  
ATOM   1673  CD2 PHE A 209       7.797   4.891  11.633  1.00 98.75           C  
ATOM   1674  CE1 PHE A 209       5.527   5.801  10.328  1.00 98.75           C  
ATOM   1675  CE2 PHE A 209       6.664   5.234  12.367  1.00 98.75           C  
ATOM   1676  CZ  PHE A 209       5.531   5.691  11.711  1.00 98.75           C  
ATOM   1677  N   VAL A 210       7.402   1.566   9.383  1.00 98.88           N  
ATOM   1678  CA  VAL A 210       6.227   0.879   8.859  1.00 98.88           C  
ATOM   1679  C   VAL A 210       5.008   1.209   9.719  1.00 98.88           C  
ATOM   1680  CB  VAL A 210       6.441  -0.650   8.805  1.00 98.88           C  
ATOM   1681  O   VAL A 210       5.012   0.970  10.930  1.00 98.88           O  
ATOM   1682  CG1 VAL A 210       5.176  -1.354   8.320  1.00 98.88           C  
ATOM   1683  CG2 VAL A 210       7.625  -0.989   7.898  1.00 98.88           C  
ATOM   1684  N   ASP A 211       3.975   1.819   9.094  1.00 98.81           N  
ATOM   1685  CA  ASP A 211       2.703   2.039   9.773  1.00 98.81           C  
ATOM   1686  C   ASP A 211       1.567   1.300   9.070  1.00 98.81           C  
ATOM   1687  CB  ASP A 211       2.389   3.533   9.859  1.00 98.81           C  
ATOM   1688  O   ASP A 211       1.607   1.101   7.855  1.00 98.81           O  
ATOM   1689  CG  ASP A 211       2.227   4.180   8.492  1.00 98.81           C  
ATOM   1690  OD1 ASP A 211       2.967   3.816   7.551  1.00 98.81           O  
ATOM   1691  OD2 ASP A 211       1.354   5.062   8.352  1.00 98.81           O  
ATOM   1692  N   VAL A 212       0.623   0.888   9.914  1.00 98.94           N  
ATOM   1693  CA  VAL A 212      -0.459   0.046   9.414  1.00 98.94           C  
ATOM   1694  C   VAL A 212      -1.801   0.577   9.914  1.00 98.94           C  
ATOM   1695  CB  VAL A 212      -0.276  -1.428   9.844  1.00 98.94           C  
ATOM   1696  O   VAL A 212      -1.930   0.951  11.086  1.00 98.94           O  
ATOM   1697  CG1 VAL A 212      -1.383  -2.303   9.258  1.00 98.94           C  
ATOM   1698  CG2 VAL A 212       1.098  -1.940   9.414  1.00 98.94           C  
ATOM   1699  N   ILE A 213      -2.773   0.619   9.039  1.00 98.94           N  
ATOM   1700  CA  ILE A 213      -4.148   0.938   9.398  1.00 98.94           C  
ATOM   1701  C   ILE A 213      -5.016  -0.314   9.289  1.00 98.94           C  
ATOM   1702  CB  ILE A 213      -4.723   2.066   8.516  1.00 98.94           C  
ATOM   1703  O   ILE A 213      -5.293  -0.789   8.188  1.00 98.94           O  
ATOM   1704  CG1 ILE A 213      -3.840   3.318   8.609  1.00 98.94           C  
ATOM   1705  CG2 ILE A 213      -6.168   2.383   8.906  1.00 98.94           C  
ATOM   1706  CD1 ILE A 213      -4.238   4.426   7.645  1.00 98.94           C  
ATOM   1707  N   HIS A 214      -5.465  -0.857  10.453  1.00 98.88           N  
ATOM   1708  CA  HIS A 214      -6.297  -2.053  10.531  1.00 98.88           C  
ATOM   1709  C   HIS A 214      -7.777  -1.688  10.586  1.00 98.88           C  
ATOM   1710  CB  HIS A 214      -5.918  -2.891  11.758  1.00 98.88           C  
ATOM   1711  O   HIS A 214      -8.234  -1.054  11.547  1.00 98.88           O  
ATOM   1712  CG  HIS A 214      -4.516  -3.408  11.719  1.00 98.88           C  
ATOM   1713  CD2 HIS A 214      -3.369  -2.908  12.227  1.00 98.88           C  
ATOM   1714  ND1 HIS A 214      -4.176  -4.586  11.086  1.00 98.88           N  
ATOM   1715  CE1 HIS A 214      -2.875  -4.785  11.211  1.00 98.88           C  
ATOM   1716  NE2 HIS A 214      -2.361  -3.781  11.898  1.00 98.88           N  
ATOM   1717  N   THR A 215      -8.578  -2.154   9.617  1.00 98.81           N  
ATOM   1718  CA  THR A 215      -9.984  -1.770   9.617  1.00 98.81           C  
ATOM   1719  C   THR A 215     -10.883  -3.000   9.508  1.00 98.81           C  
ATOM   1720  CB  THR A 215     -10.305  -0.796   8.469  1.00 98.81           C  
ATOM   1721  O   THR A 215     -12.109  -2.887   9.547  1.00 98.81           O  
ATOM   1722  CG2 THR A 215      -9.617   0.550   8.688  1.00 98.81           C  
ATOM   1723  OG1 THR A 215      -9.836  -1.359   7.230  1.00 98.81           O  
ATOM   1724  N   ASP A 216     -10.273  -4.184   9.336  1.00 98.44           N  
ATOM   1725  CA  ASP A 216     -10.992  -5.453   9.234  1.00 98.44           C  
ATOM   1726  C   ASP A 216     -10.141  -6.609   9.750  1.00 98.44           C  
ATOM   1727  CB  ASP A 216     -11.414  -5.719   7.789  1.00 98.44           C  
ATOM   1728  O   ASP A 216     -10.047  -7.656   9.109  1.00 98.44           O  
ATOM   1729  CG  ASP A 216     -12.477  -6.797   7.672  1.00 98.44           C  
ATOM   1730  OD1 ASP A 216     -13.141  -7.117   8.688  1.00 98.44           O  
ATOM   1731  OD2 ASP A 216     -12.656  -7.332   6.559  1.00 98.44           O  
ATOM   1732  N   ALA A 217      -9.445  -6.395  10.797  1.00 98.12           N  
ATOM   1733  CA  ALA A 217      -8.531  -7.375  11.383  1.00 98.12           C  
ATOM   1734  C   ALA A 217      -9.273  -8.656  11.750  1.00 98.12           C  
ATOM   1735  CB  ALA A 217      -7.848  -6.793  12.617  1.00 98.12           C  
ATOM   1736  O   ALA A 217     -10.336  -8.617  12.359  1.00 98.12           O  
ATOM   1737  N   GLY A 218      -8.711  -9.906  11.289  1.00 96.69           N  
ATOM   1738  CA  GLY A 218      -9.266 -11.195  11.664  1.00 96.69           C  
ATOM   1739  C   GLY A 218     -10.219 -11.758  10.625  1.00 96.69           C  
ATOM   1740  O   GLY A 218     -10.570 -12.945  10.672  1.00 96.69           O  
ATOM   1741  N   ILE A 219     -10.750 -10.906   9.781  1.00 95.50           N  
ATOM   1742  CA  ILE A 219     -11.570 -11.375   8.680  1.00 95.50           C  
ATOM   1743  C   ILE A 219     -10.766 -11.344   7.383  1.00 95.50           C  
ATOM   1744  CB  ILE A 219     -12.859 -10.539   8.523  1.00 95.50           C  
ATOM   1745  O   ILE A 219     -10.305 -12.383   6.898  1.00 95.50           O  
ATOM   1746  CG1 ILE A 219     -13.656 -10.547   9.836  1.00 95.50           C  
ATOM   1747  CG2 ILE A 219     -13.711 -11.047   7.359  1.00 95.50           C  
ATOM   1748  CD1 ILE A 219     -14.172 -11.930  10.234  1.00 95.50           C  
ATOM   1749  N   PHE A 220     -10.516 -10.164   6.875  1.00 96.88           N  
ATOM   1750  CA  PHE A 220      -9.656 -10.047   5.707  1.00 96.88           C  
ATOM   1751  C   PHE A 220      -8.289  -9.500   6.094  1.00 96.88           C  
ATOM   1752  CB  PHE A 220     -10.297  -9.156   4.645  1.00 96.88           C  
ATOM   1753  O   PHE A 220      -7.285  -9.781   5.434  1.00 96.88           O  
ATOM   1754  CG  PHE A 220     -11.555  -9.727   4.051  1.00 96.88           C  
ATOM   1755  CD1 PHE A 220     -11.539 -10.945   3.389  1.00 96.88           C  
ATOM   1756  CD2 PHE A 220     -12.758  -9.039   4.156  1.00 96.88           C  
ATOM   1757  CE1 PHE A 220     -12.703 -11.477   2.840  1.00 96.88           C  
ATOM   1758  CE2 PHE A 220     -13.930  -9.562   3.611  1.00 96.88           C  
ATOM   1759  CZ  PHE A 220     -13.898 -10.781   2.951  1.00 96.88           C  
ATOM   1760  N   GLY A 221      -8.258  -8.672   7.102  1.00 98.12           N  
ATOM   1761  CA  GLY A 221      -7.031  -8.008   7.520  1.00 98.12           C  
ATOM   1762  C   GLY A 221      -6.227  -8.805   8.523  1.00 98.12           C  
ATOM   1763  O   GLY A 221      -6.770  -9.688   9.195  1.00 98.12           O  
ATOM   1764  N   TYR A 222      -4.953  -8.461   8.672  1.00 98.31           N  
ATOM   1765  CA  TYR A 222      -4.031  -9.086   9.625  1.00 98.31           C  
ATOM   1766  C   TYR A 222      -4.453  -8.797  11.062  1.00 98.31           C  
ATOM   1767  CB  TYR A 222      -2.602  -8.594   9.391  1.00 98.31           C  
ATOM   1768  O   TYR A 222      -4.758  -7.652  11.406  1.00 98.31           O  
ATOM   1769  CG  TYR A 222      -1.542  -9.555   9.859  1.00 98.31           C  
ATOM   1770  CD1 TYR A 222      -1.048  -9.492  11.164  1.00 98.31           C  
ATOM   1771  CD2 TYR A 222      -1.031 -10.531   9.016  1.00 98.31           C  
ATOM   1772  CE1 TYR A 222      -0.069 -10.375  11.609  1.00 98.31           C  
ATOM   1773  CE2 TYR A 222      -0.052 -11.414   9.445  1.00 98.31           C  
ATOM   1774  OH  TYR A 222       1.391 -12.211  11.172  1.00 98.31           O  
ATOM   1775  CZ  TYR A 222       0.422 -11.328  10.742  1.00 98.31           C  
ATOM   1776  N   PRO A 223      -4.508  -9.852  11.938  1.00 98.00           N  
ATOM   1777  CA  PRO A 223      -5.184  -9.719  13.234  1.00 98.00           C  
ATOM   1778  C   PRO A 223      -4.270  -9.164  14.320  1.00 98.00           C  
ATOM   1779  CB  PRO A 223      -5.605 -11.156  13.555  1.00 98.00           C  
ATOM   1780  O   PRO A 223      -4.734  -8.836  15.414  1.00 98.00           O  
ATOM   1781  CG  PRO A 223      -4.586 -12.016  12.883  1.00 98.00           C  
ATOM   1782  CD  PRO A 223      -4.211 -11.375  11.578  1.00 98.00           C  
ATOM   1783  N   ARG A 224      -3.035  -8.930  14.008  1.00 97.25           N  
ATOM   1784  CA  ARG A 224      -2.102  -8.516  15.047  1.00 97.25           C  
ATOM   1785  C   ARG A 224      -1.267  -7.324  14.586  1.00 97.25           C  
ATOM   1786  CB  ARG A 224      -1.185  -9.672  15.445  1.00 97.25           C  
ATOM   1787  O   ARG A 224      -1.264  -6.984  13.398  1.00 97.25           O  
ATOM   1788  CG  ARG A 224      -1.929 -10.906  15.930  1.00 97.25           C  
ATOM   1789  CD  ARG A 224      -0.981 -12.062  16.203  1.00 97.25           C  
ATOM   1790  NE  ARG A 224      -1.704 -13.273  16.578  1.00 97.25           N  
ATOM   1791  NH1 ARG A 224       0.192 -14.531  16.984  1.00 97.25           N  
ATOM   1792  NH2 ARG A 224      -1.885 -15.461  17.266  1.00 97.25           N  
ATOM   1793  CZ  ARG A 224      -1.131 -14.414  16.953  1.00 97.25           C  
ATOM   1794  N   GLN A 225      -0.563  -6.758  15.609  1.00 97.56           N  
ATOM   1795  CA  GLN A 225       0.375  -5.672  15.344  1.00 97.56           C  
ATOM   1796  C   GLN A 225       1.540  -6.152  14.477  1.00 97.56           C  
ATOM   1797  CB  GLN A 225       0.898  -5.078  16.656  1.00 97.56           C  
ATOM   1798  O   GLN A 225       2.223  -7.117  14.836  1.00 97.56           O  
ATOM   1799  CG  GLN A 225       1.908  -3.957  16.453  1.00 97.56           C  
ATOM   1800  CD  GLN A 225       2.467  -3.436  17.766  1.00 97.56           C  
ATOM   1801  NE2 GLN A 225       3.053  -2.244  17.734  1.00 97.56           N  
ATOM   1802  OE1 GLN A 225       2.369  -4.098  18.797  1.00 97.56           O  
ATOM   1803  N   ILE A 226       1.796  -5.434  13.289  1.00 98.00           N  
ATOM   1804  CA  ILE A 226       2.848  -5.918  12.406  1.00 98.00           C  
ATOM   1805  C   ILE A 226       3.732  -4.754  11.969  1.00 98.00           C  
ATOM   1806  CB  ILE A 226       2.258  -6.637  11.172  1.00 98.00           C  
ATOM   1807  O   ILE A 226       4.758  -4.953  11.312  1.00 98.00           O  
ATOM   1808  CG1 ILE A 226       1.269  -5.719  10.438  1.00 98.00           C  
ATOM   1809  CG2 ILE A 226       1.588  -7.949  11.578  1.00 98.00           C  
ATOM   1810  CD1 ILE A 226       0.805  -6.254   9.094  1.00 98.00           C  
ATOM   1811  N   GLY A 227       3.426  -3.477  12.359  1.00 98.44           N  
ATOM   1812  CA  GLY A 227       4.230  -2.307  12.047  1.00 98.44           C  
ATOM   1813  C   GLY A 227       4.922  -1.719  13.266  1.00 98.44           C  
ATOM   1814  O   GLY A 227       4.820  -2.262  14.367  1.00 98.44           O  
ATOM   1815  N   HIS A 228       5.637  -0.608  12.922  1.00 98.81           N  
ATOM   1816  CA  HIS A 228       6.141   0.184  14.039  1.00 98.81           C  
ATOM   1817  C   HIS A 228       5.000   0.884  14.773  1.00 98.81           C  
ATOM   1818  CB  HIS A 228       7.160   1.213  13.547  1.00 98.81           C  
ATOM   1819  O   HIS A 228       5.012   0.969  16.000  1.00 98.81           O  
ATOM   1820  CG  HIS A 228       8.414   0.603  13.000  1.00 98.81           C  
ATOM   1821  CD2 HIS A 228       9.508   0.113  13.625  1.00 98.81           C  
ATOM   1822  ND1 HIS A 228       8.633   0.448  11.648  1.00 98.81           N  
ATOM   1823  CE1 HIS A 228       9.820  -0.114  11.469  1.00 98.81           C  
ATOM   1824  NE2 HIS A 228      10.367  -0.327  12.648  1.00 98.81           N  
ATOM   1825  N   VAL A 229       4.066   1.289  13.906  1.00 98.75           N  
ATOM   1826  CA  VAL A 229       2.834   1.899  14.391  1.00 98.75           C  
ATOM   1827  C   VAL A 229       1.630   1.203  13.766  1.00 98.75           C  
ATOM   1828  CB  VAL A 229       2.793   3.414  14.094  1.00 98.75           C  
ATOM   1829  O   VAL A 229       1.562   1.050  12.539  1.00 98.75           O  
ATOM   1830  CG1 VAL A 229       1.448   4.012  14.500  1.00 98.75           C  
ATOM   1831  CG2 VAL A 229       3.939   4.133  14.805  1.00 98.75           C  
ATOM   1832  N   ASP A 230       0.720   0.796  14.617  1.00 98.88           N  
ATOM   1833  CA  ASP A 230      -0.526   0.199  14.148  1.00 98.88           C  
ATOM   1834  C   ASP A 230      -1.733   1.012  14.609  1.00 98.88           C  
ATOM   1835  CB  ASP A 230      -0.646  -1.246  14.641  1.00 98.88           C  
ATOM   1836  O   ASP A 230      -1.924   1.223  15.812  1.00 98.88           O  
ATOM   1837  CG  ASP A 230       0.316  -2.191  13.938  1.00 98.88           C  
ATOM   1838  OD1 ASP A 230      -0.124  -2.990  13.086  1.00 98.88           O  
ATOM   1839  OD2 ASP A 230       1.526  -2.139  14.250  1.00 98.88           O  
ATOM   1840  N   PHE A 231      -2.451   1.520  13.656  1.00 98.94           N  
ATOM   1841  CA  PHE A 231      -3.697   2.223  13.938  1.00 98.94           C  
ATOM   1842  C   PHE A 231      -4.883   1.267  13.867  1.00 98.94           C  
ATOM   1843  CB  PHE A 231      -3.898   3.377  12.945  1.00 98.94           C  
ATOM   1844  O   PHE A 231      -5.000   0.474  12.930  1.00 98.94           O  
ATOM   1845  CG  PHE A 231      -2.836   4.438  13.031  1.00 98.94           C  
ATOM   1846  CD1 PHE A 231      -2.865   5.395  14.031  1.00 98.94           C  
ATOM   1847  CD2 PHE A 231      -1.804   4.477  12.102  1.00 98.94           C  
ATOM   1848  CE1 PHE A 231      -1.883   6.379  14.109  1.00 98.94           C  
ATOM   1849  CE2 PHE A 231      -0.818   5.457  12.172  1.00 98.94           C  
ATOM   1850  CZ  PHE A 231      -0.859   6.406  13.180  1.00 98.94           C  
ATOM   1851  N   TRP A 232      -5.762   1.393  14.875  1.00 98.88           N  
ATOM   1852  CA  TRP A 232      -6.945   0.549  15.000  1.00 98.88           C  
ATOM   1853  C   TRP A 232      -8.211   1.396  15.094  1.00 98.88           C  
ATOM   1854  CB  TRP A 232      -6.832  -0.364  16.219  1.00 98.88           C  
ATOM   1855  O   TRP A 232      -8.867   1.419  16.141  1.00 98.88           O  
ATOM   1856  CG  TRP A 232      -5.578  -1.185  16.266  1.00 98.88           C  
ATOM   1857  CD1 TRP A 232      -4.371  -0.826  16.797  1.00 98.88           C  
ATOM   1858  CD2 TRP A 232      -5.402  -2.500  15.727  1.00 98.88           C  
ATOM   1859  CE2 TRP A 232      -4.066  -2.881  15.977  1.00 98.88           C  
ATOM   1860  CE3 TRP A 232      -6.246  -3.398  15.062  1.00 98.88           C  
ATOM   1861  NE1 TRP A 232      -3.459  -1.842  16.641  1.00 98.88           N  
ATOM   1862  CH2 TRP A 232      -4.402  -4.980  14.938  1.00 98.88           C  
ATOM   1863  CZ2 TRP A 232      -3.555  -4.121  15.586  1.00 98.88           C  
ATOM   1864  CZ3 TRP A 232      -5.738  -4.633  14.672  1.00 98.88           C  
ATOM   1865  N   PRO A 233      -8.555   2.148  13.984  1.00 98.75           N  
ATOM   1866  CA  PRO A 233      -9.781   2.951  14.047  1.00 98.75           C  
ATOM   1867  C   PRO A 233     -11.023   2.105  14.312  1.00 98.75           C  
ATOM   1868  CB  PRO A 233      -9.852   3.605  12.664  1.00 98.75           C  
ATOM   1869  O   PRO A 233     -11.234   1.082  13.656  1.00 98.75           O  
ATOM   1870  CG  PRO A 233      -9.133   2.658  11.758  1.00 98.75           C  
ATOM   1871  CD  PRO A 233      -8.016   2.014  12.531  1.00 98.75           C  
ATOM   1872  N   ASN A 234     -11.789   2.578  15.320  1.00 98.56           N  
ATOM   1873  CA  ASN A 234     -13.023   1.885  15.648  1.00 98.56           C  
ATOM   1874  C   ASN A 234     -12.773   0.420  16.000  1.00 98.56           C  
ATOM   1875  CB  ASN A 234     -14.023   1.991  14.492  1.00 98.56           C  
ATOM   1876  O   ASN A 234     -13.469  -0.469  15.500  1.00 98.56           O  
ATOM   1877  CG  ASN A 234     -14.227   3.420  14.023  1.00 98.56           C  
ATOM   1878  ND2 ASN A 234     -14.016   3.658  12.734  1.00 98.56           N  
ATOM   1879  OD1 ASN A 234     -14.570   4.301  14.820  1.00 98.56           O  
ATOM   1880  N   ARG A 235     -11.719   0.122  16.688  1.00 98.12           N  
ATOM   1881  CA  ARG A 235     -11.328  -1.188  17.188  1.00 98.12           C  
ATOM   1882  C   ARG A 235     -10.578  -1.987  16.141  1.00 98.12           C  
ATOM   1883  CB  ARG A 235     -12.562  -1.969  17.656  1.00 98.12           C  
ATOM   1884  O   ARG A 235      -9.961  -3.012  16.438  1.00 98.12           O  
ATOM   1885  CG  ARG A 235     -12.227  -3.293  18.328  1.00 98.12           C  
ATOM   1886  CD  ARG A 235     -13.484  -4.008  18.812  1.00 98.12           C  
ATOM   1887  NE  ARG A 235     -13.172  -5.316  19.391  1.00 98.12           N  
ATOM   1888  NH1 ARG A 235     -15.367  -6.043  19.453  1.00 98.12           N  
ATOM   1889  NH2 ARG A 235     -13.680  -7.406  20.188  1.00 98.12           N  
ATOM   1890  CZ  ARG A 235     -14.070  -6.250  19.672  1.00 98.12           C  
ATOM   1891  N   GLY A 236     -10.562  -1.481  14.930  1.00 98.38           N  
ATOM   1892  CA  GLY A 236      -9.773  -2.084  13.867  1.00 98.38           C  
ATOM   1893  C   GLY A 236     -10.391  -3.354  13.312  1.00 98.38           C  
ATOM   1894  O   GLY A 236      -9.734  -4.113  12.602  1.00 98.38           O  
ATOM   1895  N   ILE A 237     -11.602  -3.713  13.633  1.00 98.31           N  
ATOM   1896  CA  ILE A 237     -12.297  -4.902  13.164  1.00 98.31           C  
ATOM   1897  C   ILE A 237     -13.617  -4.500  12.508  1.00 98.31           C  
ATOM   1898  CB  ILE A 237     -12.555  -5.902  14.312  1.00 98.31           C  
ATOM   1899  O   ILE A 237     -14.070  -3.365  12.664  1.00 98.31           O  
ATOM   1900  CG1 ILE A 237     -13.477  -5.285  15.367  1.00 98.31           C  
ATOM   1901  CG2 ILE A 237     -11.227  -6.355  14.938  1.00 98.31           C  
ATOM   1902  CD1 ILE A 237     -13.938  -6.262  16.438  1.00 98.31           C  
ATOM   1903  N   ALA A 238     -14.227  -5.430  11.680  1.00 97.19           N  
ATOM   1904  CA  ALA A 238     -15.547  -5.258  11.070  1.00 97.19           C  
ATOM   1905  C   ALA A 238     -16.656  -5.414  12.109  1.00 97.19           C  
ATOM   1906  CB  ALA A 238     -15.742  -6.254   9.938  1.00 97.19           C  
ATOM   1907  O   ALA A 238     -16.500  -6.176  13.070  1.00 97.19           O  
ATOM   1908  N   PRO A 239     -17.750  -4.723  11.875  1.00 97.44           N  
ATOM   1909  CA  PRO A 239     -17.938  -3.701  10.844  1.00 97.44           C  
ATOM   1910  C   PRO A 239     -17.422  -2.328  11.273  1.00 97.44           C  
ATOM   1911  CB  PRO A 239     -19.453  -3.674  10.641  1.00 97.44           C  
ATOM   1912  O   PRO A 239     -17.531  -1.969  12.453  1.00 97.44           O  
ATOM   1913  CG  PRO A 239     -20.031  -4.059  11.961  1.00 97.44           C  
ATOM   1914  CD  PRO A 239     -19.109  -5.062  12.609  1.00 97.44           C  
ATOM   1915  N   GLN A 240     -16.750  -1.637  10.352  1.00 98.25           N  
ATOM   1916  CA  GLN A 240     -16.453  -0.220  10.531  1.00 98.25           C  
ATOM   1917  C   GLN A 240     -17.703   0.632  10.383  1.00 98.25           C  
ATOM   1918  CB  GLN A 240     -15.383   0.236   9.531  1.00 98.25           C  
ATOM   1919  O   GLN A 240     -18.672   0.221   9.734  1.00 98.25           O  
ATOM   1920  CG  GLN A 240     -14.039  -0.458   9.703  1.00 98.25           C  
ATOM   1921  CD  GLN A 240     -13.375  -0.130  11.023  1.00 98.25           C  
ATOM   1922  NE2 GLN A 240     -13.359  -1.096  11.938  1.00 98.25           N  
ATOM   1923  OE1 GLN A 240     -12.875   0.981  11.227  1.00 98.25           O  
ATOM   1924  N   PRO A 241     -17.734   1.865  11.070  1.00 98.19           N  
ATOM   1925  CA  PRO A 241     -18.906   2.736  10.898  1.00 98.19           C  
ATOM   1926  C   PRO A 241     -19.250   2.967   9.422  1.00 98.19           C  
ATOM   1927  CB  PRO A 241     -18.469   4.043  11.562  1.00 98.19           C  
ATOM   1928  O   PRO A 241     -18.375   3.293   8.625  1.00 98.19           O  
ATOM   1929  CG  PRO A 241     -17.484   3.629  12.602  1.00 98.19           C  
ATOM   1930  CD  PRO A 241     -16.656   2.506  12.055  1.00 98.19           C  
ATOM   1931  N   GLY A 242     -20.578   2.781   8.984  1.00 97.12           N  
ATOM   1932  CA  GLY A 242     -21.078   2.969   7.633  1.00 97.12           C  
ATOM   1933  C   GLY A 242     -21.031   1.701   6.801  1.00 97.12           C  
ATOM   1934  O   GLY A 242     -21.422   1.706   5.633  1.00 97.12           O  
ATOM   1935  N   CYS A 243     -20.578   0.574   7.445  1.00 96.88           N  
ATOM   1936  CA  CYS A 243     -20.375  -0.629   6.645  1.00 96.88           C  
ATOM   1937  C   CYS A 243     -21.328  -1.736   7.082  1.00 96.88           C  
ATOM   1938  CB  CYS A 243     -18.922  -1.113   6.754  1.00 96.88           C  
ATOM   1939  O   CYS A 243     -21.188  -2.885   6.656  1.00 96.88           O  
ATOM   1940  SG  CYS A 243     -17.734  -0.019   5.961  1.00 96.88           S  
ATOM   1941  N   ASN A 244     -22.203  -1.474   8.047  1.00 94.94           N  
ATOM   1942  CA  ASN A 244     -23.172  -2.516   8.391  1.00 94.94           C  
ATOM   1943  C   ASN A 244     -24.156  -2.754   7.254  1.00 94.94           C  
ATOM   1944  CB  ASN A 244     -23.922  -2.158   9.680  1.00 94.94           C  
ATOM   1945  O   ASN A 244     -24.281  -1.932   6.348  1.00 94.94           O  
ATOM   1946  CG  ASN A 244     -24.703  -0.868   9.562  1.00 94.94           C  
ATOM   1947  ND2 ASN A 244     -24.594  -0.013  10.570  1.00 94.94           N  
ATOM   1948  OD1 ASN A 244     -25.406  -0.643   8.570  1.00 94.94           O  
ATOM   1949  N   PHE A 245     -24.781  -3.912   7.305  1.00 92.44           N  
ATOM   1950  CA  PHE A 245     -25.641  -4.379   6.227  1.00 92.44           C  
ATOM   1951  C   PHE A 245     -26.703  -3.332   5.891  1.00 92.44           C  
ATOM   1952  CB  PHE A 245     -26.312  -5.699   6.613  1.00 92.44           C  
ATOM   1953  O   PHE A 245     -26.891  -2.990   4.723  1.00 92.44           O  
ATOM   1954  CG  PHE A 245     -27.219  -6.254   5.543  1.00 92.44           C  
ATOM   1955  CD1 PHE A 245     -28.578  -5.957   5.535  1.00 92.44           C  
ATOM   1956  CD2 PHE A 245     -26.703  -7.078   4.547  1.00 92.44           C  
ATOM   1957  CE1 PHE A 245     -29.406  -6.469   4.547  1.00 92.44           C  
ATOM   1958  CE2 PHE A 245     -27.547  -7.594   3.557  1.00 92.44           C  
ATOM   1959  CZ  PHE A 245     -28.891  -7.289   3.559  1.00 92.44           C  
ATOM   1960  N   LYS A 246     -27.359  -2.799   6.898  1.00 93.25           N  
ATOM   1961  CA  LYS A 246     -28.453  -1.838   6.707  1.00 93.25           C  
ATOM   1962  C   LYS A 246     -27.953  -0.577   6.008  1.00 93.25           C  
ATOM   1963  CB  LYS A 246     -29.094  -1.476   8.047  1.00 93.25           C  
ATOM   1964  O   LYS A 246     -28.594  -0.075   5.086  1.00 93.25           O  
ATOM   1965  CG  LYS A 246     -29.953  -2.580   8.641  1.00 93.25           C  
ATOM   1966  CD  LYS A 246     -30.641  -2.125   9.922  1.00 93.25           C  
ATOM   1967  CE  LYS A 246     -31.422  -3.260  10.570  1.00 93.25           C  
ATOM   1968  NZ  LYS A 246     -32.062  -2.830  11.844  1.00 93.25           N  
ATOM   1969  N   GLU A 247     -26.797  -0.113   6.406  1.00 92.56           N  
ATOM   1970  CA  GLU A 247     -26.250   1.113   5.840  1.00 92.56           C  
ATOM   1971  C   GLU A 247     -25.797   0.899   4.395  1.00 92.56           C  
ATOM   1972  CB  GLU A 247     -25.078   1.618   6.688  1.00 92.56           C  
ATOM   1973  O   GLU A 247     -26.047   1.739   3.531  1.00 92.56           O  
ATOM   1974  CG  GLU A 247     -25.500   2.158   8.047  1.00 92.56           C  
ATOM   1975  CD  GLU A 247     -24.312   2.572   8.914  1.00 92.56           C  
ATOM   1976  OE1 GLU A 247     -24.312   3.705   9.445  1.00 92.56           O  
ATOM   1977  OE2 GLU A 247     -23.375   1.758   9.055  1.00 92.56           O  
ATOM   1978  N   VAL A 248     -25.172  -0.208   4.137  1.00 91.56           N  
ATOM   1979  CA  VAL A 248     -24.719  -0.515   2.785  1.00 91.56           C  
ATOM   1980  C   VAL A 248     -25.906  -0.706   1.861  1.00 91.56           C  
ATOM   1981  CB  VAL A 248     -23.812  -1.773   2.762  1.00 91.56           C  
ATOM   1982  O   VAL A 248     -25.922  -0.208   0.733  1.00 91.56           O  
ATOM   1983  CG1 VAL A 248     -23.531  -2.203   1.325  1.00 91.56           C  
ATOM   1984  CG2 VAL A 248     -22.516  -1.515   3.518  1.00 91.56           C  
ATOM   1985  N   LYS A 249     -26.859  -1.417   2.342  1.00 92.44           N  
ATOM   1986  CA  LYS A 249     -28.062  -1.655   1.547  1.00 92.44           C  
ATOM   1987  C   LYS A 249     -28.734  -0.342   1.159  1.00 92.44           C  
ATOM   1988  CB  LYS A 249     -29.047  -2.541   2.314  1.00 92.44           C  
ATOM   1989  O   LYS A 249     -29.188  -0.177   0.019  1.00 92.44           O  
ATOM   1990  CG  LYS A 249     -30.266  -2.955   1.506  1.00 92.44           C  
ATOM   1991  CD  LYS A 249     -31.156  -3.934   2.277  1.00 92.44           C  
ATOM   1992  CE  LYS A 249     -32.375  -4.352   1.467  1.00 92.44           C  
ATOM   1993  NZ  LYS A 249     -33.219  -5.316   2.219  1.00 92.44           N  
ATOM   1994  N   ARG A 250     -28.797   0.536   2.084  1.00 92.12           N  
ATOM   1995  CA  ARG A 250     -29.422   1.833   1.856  1.00 92.12           C  
ATOM   1996  C   ARG A 250     -28.641   2.652   0.837  1.00 92.12           C  
ATOM   1997  CB  ARG A 250     -29.547   2.609   3.170  1.00 92.12           C  
ATOM   1998  O   ARG A 250     -29.219   3.242  -0.074  1.00 92.12           O  
ATOM   1999  CG  ARG A 250     -30.344   3.898   3.053  1.00 92.12           C  
ATOM   2000  CD  ARG A 250     -30.328   4.695   4.352  1.00 92.12           C  
ATOM   2001  NE  ARG A 250     -28.969   5.137   4.691  1.00 92.12           N  
ATOM   2002  NH1 ARG A 250     -29.672   6.934   5.969  1.00 92.12           N  
ATOM   2003  NH2 ARG A 250     -27.422   6.504   5.699  1.00 92.12           N  
ATOM   2004  CZ  ARG A 250     -28.688   6.191   5.453  1.00 92.12           C  
ATOM   2005  N   ARG A 251     -27.344   2.725   0.882  1.00 91.19           N  
ATOM   2006  CA  ARG A 251     -26.531   3.611   0.061  1.00 91.19           C  
ATOM   2007  C   ARG A 251     -26.234   2.986  -1.300  1.00 91.19           C  
ATOM   2008  CB  ARG A 251     -25.219   3.939   0.773  1.00 91.19           C  
ATOM   2009  O   ARG A 251     -26.172   3.689  -2.311  1.00 91.19           O  
ATOM   2010  CG  ARG A 251     -24.234   4.742  -0.074  1.00 91.19           C  
ATOM   2011  CD  ARG A 251     -23.016   5.172   0.727  1.00 91.19           C  
ATOM   2012  NE  ARG A 251     -22.172   4.039   1.063  1.00 91.19           N  
ATOM   2013  NH1 ARG A 251     -20.203   5.258   1.103  1.00 91.19           N  
ATOM   2014  NH2 ARG A 251     -20.172   3.006   1.539  1.00 91.19           N  
ATOM   2015  CZ  ARG A 251     -20.844   4.102   1.234  1.00 91.19           C  
ATOM   2016  N   ASN A 252     -26.047   1.549  -1.305  1.00 87.69           N  
ATOM   2017  CA  ASN A 252     -25.656   0.857  -2.531  1.00 87.69           C  
ATOM   2018  C   ASN A 252     -26.172  -0.581  -2.547  1.00 87.69           C  
ATOM   2019  CB  ASN A 252     -24.141   0.882  -2.707  1.00 87.69           C  
ATOM   2020  O   ASN A 252     -25.391  -1.524  -2.426  1.00 87.69           O  
ATOM   2021  CG  ASN A 252     -23.719   0.591  -4.133  1.00 87.69           C  
ATOM   2022  ND2 ASN A 252     -22.422   0.691  -4.395  1.00 87.69           N  
ATOM   2023  OD1 ASN A 252     -24.547   0.280  -4.992  1.00 87.69           O  
ATOM   2024  N   PRO A 253     -27.500  -0.849  -2.818  1.00 85.56           N  
ATOM   2025  CA  PRO A 253     -28.125  -2.160  -2.637  1.00 85.56           C  
ATOM   2026  C   PRO A 253     -27.625  -3.197  -3.641  1.00 85.56           C  
ATOM   2027  CB  PRO A 253     -29.609  -1.874  -2.842  1.00 85.56           C  
ATOM   2028  O   PRO A 253     -27.672  -4.398  -3.369  1.00 85.56           O  
ATOM   2029  CG  PRO A 253     -29.656  -0.589  -3.604  1.00 85.56           C  
ATOM   2030  CD  PRO A 253     -28.469   0.237  -3.209  1.00 85.56           C  
ATOM   2031  N   ASP A 254     -27.031  -2.721  -4.770  1.00 85.94           N  
ATOM   2032  CA  ASP A 254     -26.656  -3.650  -5.832  1.00 85.94           C  
ATOM   2033  C   ASP A 254     -25.172  -4.000  -5.746  1.00 85.94           C  
ATOM   2034  CB  ASP A 254     -26.984  -3.059  -7.203  1.00 85.94           C  
ATOM   2035  O   ASP A 254     -24.672  -4.820  -6.520  1.00 85.94           O  
ATOM   2036  CG  ASP A 254     -28.469  -2.869  -7.434  1.00 85.94           C  
ATOM   2037  OD1 ASP A 254     -29.266  -3.705  -6.961  1.00 85.94           O  
ATOM   2038  OD2 ASP A 254     -28.844  -1.878  -8.094  1.00 85.94           O  
ATOM   2039  N   ALA A 255     -24.484  -3.395  -4.727  1.00 84.00           N  
ATOM   2040  CA  ALA A 255     -23.031  -3.582  -4.625  1.00 84.00           C  
ATOM   2041  C   ALA A 255     -22.703  -4.785  -3.748  1.00 84.00           C  
ATOM   2042  CB  ALA A 255     -22.375  -2.324  -4.074  1.00 84.00           C  
ATOM   2043  O   ALA A 255     -22.453  -4.637  -2.549  1.00 84.00           O  
ATOM   2044  N   LEU A 256     -22.656  -5.965  -4.316  1.00 84.56           N  
ATOM   2045  CA  LEU A 256     -22.469  -7.211  -3.584  1.00 84.56           C  
ATOM   2046  C   LEU A 256     -21.094  -7.242  -2.908  1.00 84.56           C  
ATOM   2047  CB  LEU A 256     -22.609  -8.414  -4.523  1.00 84.56           C  
ATOM   2048  O   LEU A 256     -20.984  -7.652  -1.751  1.00 84.56           O  
ATOM   2049  CG  LEU A 256     -24.016  -8.672  -5.086  1.00 84.56           C  
ATOM   2050  CD1 LEU A 256     -23.969  -9.820  -6.090  1.00 84.56           C  
ATOM   2051  CD2 LEU A 256     -25.000  -8.969  -3.961  1.00 84.56           C  
ATOM   2052  N   LEU A 257     -20.141  -6.730  -3.576  1.00 87.19           N  
ATOM   2053  CA  LEU A 257     -18.781  -6.777  -3.045  1.00 87.19           C  
ATOM   2054  C   LEU A 257     -18.625  -5.824  -1.865  1.00 87.19           C  
ATOM   2055  CB  LEU A 257     -17.766  -6.426  -4.137  1.00 87.19           C  
ATOM   2056  O   LEU A 257     -17.844  -6.086  -0.950  1.00 87.19           O  
ATOM   2057  CG  LEU A 257     -17.547  -7.473  -5.230  1.00 87.19           C  
ATOM   2058  CD1 LEU A 257     -16.500  -7.000  -6.223  1.00 87.19           C  
ATOM   2059  CD2 LEU A 257     -17.156  -8.812  -4.617  1.00 87.19           C  
ATOM   2060  N   GLU A 258     -19.422  -4.758  -1.865  1.00 88.75           N  
ATOM   2061  CA  GLU A 258     -19.328  -3.793  -0.773  1.00 88.75           C  
ATOM   2062  C   GLU A 258     -19.781  -4.410   0.547  1.00 88.75           C  
ATOM   2063  CB  GLU A 258     -20.172  -2.551  -1.085  1.00 88.75           C  
ATOM   2064  O   GLU A 258     -19.250  -4.086   1.607  1.00 88.75           O  
ATOM   2065  CG  GLU A 258     -20.016  -1.436  -0.061  1.00 88.75           C  
ATOM   2066  CD  GLU A 258     -20.609  -0.110  -0.528  1.00 88.75           C  
ATOM   2067  OE1 GLU A 258     -20.625   0.858   0.265  1.00 88.75           O  
ATOM   2068  OE2 GLU A 258     -21.047  -0.039  -1.697  1.00 88.75           O  
ATOM   2069  N   TYR A 259     -20.688  -5.305   0.499  1.00 88.44           N  
ATOM   2070  CA  TYR A 259     -21.141  -5.984   1.709  1.00 88.44           C  
ATOM   2071  C   TYR A 259     -20.000  -6.742   2.367  1.00 88.44           C  
ATOM   2072  CB  TYR A 259     -22.281  -6.945   1.390  1.00 88.44           C  
ATOM   2073  O   TYR A 259     -19.891  -6.785   3.596  1.00 88.44           O  
ATOM   2074  CG  TYR A 259     -23.594  -6.250   1.094  1.00 88.44           C  
ATOM   2075  CD1 TYR A 259     -24.234  -5.484   2.066  1.00 88.44           C  
ATOM   2076  CD2 TYR A 259     -24.188  -6.363  -0.156  1.00 88.44           C  
ATOM   2077  CE1 TYR A 259     -25.438  -4.848   1.799  1.00 88.44           C  
ATOM   2078  CE2 TYR A 259     -25.406  -5.727  -0.435  1.00 88.44           C  
ATOM   2079  OH  TYR A 259     -27.203  -4.344   0.277  1.00 88.44           O  
ATOM   2080  CZ  TYR A 259     -26.016  -4.973   0.547  1.00 88.44           C  
ATOM   2081  N   ALA A 260     -19.156  -7.227   1.520  1.00 89.50           N  
ATOM   2082  CA  ALA A 260     -18.078  -8.086   2.018  1.00 89.50           C  
ATOM   2083  C   ALA A 260     -16.828  -7.273   2.344  1.00 89.50           C  
ATOM   2084  CB  ALA A 260     -17.750  -9.172   0.996  1.00 89.50           C  
ATOM   2085  O   ALA A 260     -16.172  -7.520   3.355  1.00 89.50           O  
ATOM   2086  N   PHE A 261     -16.516  -6.152   1.601  1.00 94.12           N  
ATOM   2087  CA  PHE A 261     -15.180  -5.570   1.648  1.00 94.12           C  
ATOM   2088  C   PHE A 261     -15.227  -4.160   2.227  1.00 94.12           C  
ATOM   2089  CB  PHE A 261     -14.555  -5.543   0.251  1.00 94.12           C  
ATOM   2090  O   PHE A 261     -14.180  -3.521   2.402  1.00 94.12           O  
ATOM   2091  CG  PHE A 261     -14.078  -6.887  -0.226  1.00 94.12           C  
ATOM   2092  CD1 PHE A 261     -12.859  -7.402   0.201  1.00 94.12           C  
ATOM   2093  CD2 PHE A 261     -14.852  -7.641  -1.103  1.00 94.12           C  
ATOM   2094  CE1 PHE A 261     -12.414  -8.648  -0.239  1.00 94.12           C  
ATOM   2095  CE2 PHE A 261     -14.414  -8.883  -1.546  1.00 94.12           C  
ATOM   2096  CZ  PHE A 261     -13.195  -9.391  -1.114  1.00 94.12           C  
ATOM   2097  N   CYS A 262     -16.422  -3.645   2.531  1.00 96.56           N  
ATOM   2098  CA  CYS A 262     -16.578  -2.252   2.938  1.00 96.56           C  
ATOM   2099  C   CYS A 262     -15.625  -1.900   4.066  1.00 96.56           C  
ATOM   2100  CB  CYS A 262     -18.016  -1.984   3.377  1.00 96.56           C  
ATOM   2101  O   CYS A 262     -14.883  -0.922   3.975  1.00 96.56           O  
ATOM   2102  SG  CYS A 262     -18.312  -0.288   3.922  1.00 96.56           S  
ATOM   2103  N   SER A 263     -15.609  -2.662   5.191  1.00 98.25           N  
ATOM   2104  CA  SER A 263     -14.734  -2.379   6.324  1.00 98.25           C  
ATOM   2105  C   SER A 263     -13.266  -2.441   5.918  1.00 98.25           C  
ATOM   2106  CB  SER A 263     -15.000  -3.363   7.465  1.00 98.25           C  
ATOM   2107  O   SER A 263     -12.461  -1.608   6.344  1.00 98.25           O  
ATOM   2108  OG  SER A 263     -16.297  -3.174   8.000  1.00 98.25           O  
ATOM   2109  N   HIS A 264     -12.961  -3.422   5.078  1.00 98.19           N  
ATOM   2110  CA  HIS A 264     -11.609  -3.621   4.566  1.00 98.19           C  
ATOM   2111  C   HIS A 264     -11.141  -2.420   3.750  1.00 98.19           C  
ATOM   2112  CB  HIS A 264     -11.539  -4.891   3.715  1.00 98.19           C  
ATOM   2113  O   HIS A 264     -10.000  -1.977   3.885  1.00 98.19           O  
ATOM   2114  CG  HIS A 264     -10.148  -5.305   3.363  1.00 98.19           C  
ATOM   2115  CD2 HIS A 264      -9.586  -5.613   2.172  1.00 98.19           C  
ATOM   2116  ND1 HIS A 264      -9.148  -5.445   4.309  1.00 98.19           N  
ATOM   2117  CE1 HIS A 264      -8.031  -5.820   3.709  1.00 98.19           C  
ATOM   2118  NE2 HIS A 264      -8.266  -5.930   2.414  1.00 98.19           N  
ATOM   2119  N   TRP A 265     -12.008  -1.709   3.059  1.00 97.81           N  
ATOM   2120  CA  TRP A 265     -11.734  -0.588   2.168  1.00 97.81           C  
ATOM   2121  C   TRP A 265     -11.578   0.709   2.953  1.00 97.81           C  
ATOM   2122  CB  TRP A 265     -12.844  -0.441   1.129  1.00 97.81           C  
ATOM   2123  O   TRP A 265     -11.000   1.678   2.459  1.00 97.81           O  
ATOM   2124  CG  TRP A 265     -12.883  -1.545   0.115  1.00 97.81           C  
ATOM   2125  CD1 TRP A 265     -11.867  -2.402  -0.208  1.00 97.81           C  
ATOM   2126  CD2 TRP A 265     -13.992  -1.907  -0.712  1.00 97.81           C  
ATOM   2127  CE2 TRP A 265     -13.586  -2.994  -1.513  1.00 97.81           C  
ATOM   2128  CE3 TRP A 265     -15.297  -1.417  -0.853  1.00 97.81           C  
ATOM   2129  NE1 TRP A 265     -12.281  -3.277  -1.187  1.00 97.81           N  
ATOM   2130  CH2 TRP A 265     -15.703  -3.104  -2.561  1.00 97.81           C  
ATOM   2131  CZ2 TRP A 265     -14.430  -3.602  -2.443  1.00 97.81           C  
ATOM   2132  CZ3 TRP A 265     -16.141  -2.023  -1.778  1.00 97.81           C  
ATOM   2133  N   ARG A 266     -12.000   0.742   4.258  1.00 98.56           N  
ATOM   2134  CA  ARG A 266     -11.875   1.955   5.062  1.00 98.56           C  
ATOM   2135  C   ARG A 266     -10.414   2.338   5.254  1.00 98.56           C  
ATOM   2136  CB  ARG A 266     -12.555   1.770   6.418  1.00 98.56           C  
ATOM   2137  O   ARG A 266     -10.094   3.520   5.395  1.00 98.56           O  
ATOM   2138  CG  ARG A 266     -14.070   1.895   6.375  1.00 98.56           C  
ATOM   2139  CD  ARG A 266     -14.508   3.279   5.922  1.00 98.56           C  
ATOM   2140  NE  ARG A 266     -15.961   3.426   5.961  1.00 98.56           N  
ATOM   2141  NH1 ARG A 266     -16.094   4.770   4.086  1.00 98.56           N  
ATOM   2142  NH2 ARG A 266     -18.000   4.195   5.219  1.00 98.56           N  
ATOM   2143  CZ  ARG A 266     -16.672   4.129   5.086  1.00 98.56           C  
ATOM   2144  N   SER A 267      -9.586   1.374   5.156  1.00 98.75           N  
ATOM   2145  CA  SER A 267      -8.172   1.656   5.363  1.00 98.75           C  
ATOM   2146  C   SER A 267      -7.637   2.602   4.293  1.00 98.75           C  
ATOM   2147  CB  SER A 267      -7.359   0.360   5.363  1.00 98.75           C  
ATOM   2148  O   SER A 267      -7.074   3.652   4.609  1.00 98.75           O  
ATOM   2149  OG  SER A 267      -7.496  -0.318   4.125  1.00 98.75           O  
ATOM   2150  N   TYR A 268      -7.852   2.342   2.979  1.00 98.69           N  
ATOM   2151  CA  TYR A 268      -7.316   3.238   1.960  1.00 98.69           C  
ATOM   2152  C   TYR A 268      -8.102   4.543   1.917  1.00 98.69           C  
ATOM   2153  CB  TYR A 268      -7.344   2.566   0.583  1.00 98.69           C  
ATOM   2154  O   TYR A 268      -7.562   5.586   1.539  1.00 98.69           O  
ATOM   2155  CG  TYR A 268      -8.719   2.539  -0.050  1.00 98.69           C  
ATOM   2156  CD1 TYR A 268      -9.516   1.403   0.026  1.00 98.69           C  
ATOM   2157  CD2 TYR A 268      -9.211   3.648  -0.728  1.00 98.69           C  
ATOM   2158  CE1 TYR A 268     -10.781   1.373  -0.558  1.00 98.69           C  
ATOM   2159  CE2 TYR A 268     -10.469   3.631  -1.315  1.00 98.69           C  
ATOM   2160  OH  TYR A 268     -12.492   2.465  -1.805  1.00 98.69           O  
ATOM   2161  CZ  TYR A 268     -11.250   2.490  -1.225  1.00 98.69           C  
ATOM   2162  N   GLN A 269      -9.375   4.504   2.330  1.00 98.69           N  
ATOM   2163  CA  GLN A 269     -10.172   5.727   2.391  1.00 98.69           C  
ATOM   2164  C   GLN A 269      -9.656   6.664   3.480  1.00 98.69           C  
ATOM   2165  CB  GLN A 269     -11.641   5.402   2.635  1.00 98.69           C  
ATOM   2166  O   GLN A 269      -9.500   7.863   3.254  1.00 98.69           O  
ATOM   2167  CG  GLN A 269     -12.312   4.680   1.474  1.00 98.69           C  
ATOM   2168  CD  GLN A 269     -13.656   4.082   1.850  1.00 98.69           C  
ATOM   2169  NE2 GLN A 269     -14.531   3.918   0.862  1.00 98.69           N  
ATOM   2170  OE1 GLN A 269     -13.906   3.771   3.018  1.00 98.69           O  
ATOM   2171  N   PHE A 270      -9.367   6.074   4.668  1.00 98.88           N  
ATOM   2172  CA  PHE A 270      -8.789   6.879   5.742  1.00 98.88           C  
ATOM   2173  C   PHE A 270      -7.441   7.449   5.332  1.00 98.88           C  
ATOM   2174  CB  PHE A 270      -8.641   6.043   7.020  1.00 98.88           C  
ATOM   2175  O   PHE A 270      -7.172   8.633   5.535  1.00 98.88           O  
ATOM   2176  CG  PHE A 270      -9.945   5.539   7.574  1.00 98.88           C  
ATOM   2177  CD1 PHE A 270     -11.148   6.152   7.227  1.00 98.88           C  
ATOM   2178  CD2 PHE A 270      -9.977   4.457   8.445  1.00 98.88           C  
ATOM   2179  CE1 PHE A 270     -12.359   5.691   7.738  1.00 98.88           C  
ATOM   2180  CE2 PHE A 270     -11.188   3.992   8.961  1.00 98.88           C  
ATOM   2181  CZ  PHE A 270     -12.375   4.609   8.602  1.00 98.88           C  
ATOM   2182  N   PHE A 271      -6.652   6.578   4.770  1.00 98.88           N  
ATOM   2183  CA  PHE A 271      -5.320   7.012   4.359  1.00 98.88           C  
ATOM   2184  C   PHE A 271      -5.406   8.125   3.328  1.00 98.88           C  
ATOM   2185  CB  PHE A 271      -4.520   5.832   3.795  1.00 98.88           C  
ATOM   2186  O   PHE A 271      -4.723   9.148   3.447  1.00 98.88           O  
ATOM   2187  CG  PHE A 271      -3.135   6.203   3.342  1.00 98.88           C  
ATOM   2188  CD1 PHE A 271      -2.787   6.148   1.998  1.00 98.88           C  
ATOM   2189  CD2 PHE A 271      -2.176   6.605   4.262  1.00 98.88           C  
ATOM   2190  CE1 PHE A 271      -1.505   6.488   1.577  1.00 98.88           C  
ATOM   2191  CE2 PHE A 271      -0.891   6.945   3.852  1.00 98.88           C  
ATOM   2192  CZ  PHE A 271      -0.557   6.887   2.508  1.00 98.88           C  
ATOM   2193  N   GLY A 272      -6.223   7.895   2.266  1.00 98.62           N  
ATOM   2194  CA  GLY A 272      -6.402   8.914   1.245  1.00 98.62           C  
ATOM   2195  C   GLY A 272      -6.840  10.250   1.810  1.00 98.62           C  
ATOM   2196  O   GLY A 272      -6.328  11.297   1.409  1.00 98.62           O  
ATOM   2197  N   GLU A 273      -7.809  10.211   2.756  1.00 98.69           N  
ATOM   2198  CA  GLU A 273      -8.250  11.445   3.408  1.00 98.69           C  
ATOM   2199  C   GLU A 273      -7.102  12.117   4.148  1.00 98.69           C  
ATOM   2200  CB  GLU A 273      -9.406  11.148   4.375  1.00 98.69           C  
ATOM   2201  O   GLU A 273      -6.969  13.344   4.109  1.00 98.69           O  
ATOM   2202  CG  GLU A 273      -9.961  12.391   5.059  1.00 98.69           C  
ATOM   2203  CD  GLU A 273     -11.211  12.117   5.883  1.00 98.69           C  
ATOM   2204  OE1 GLU A 273     -11.438  12.812   6.895  1.00 98.69           O  
ATOM   2205  OE2 GLU A 273     -11.969  11.188   5.508  1.00 98.69           O  
ATOM   2206  N   SER A 274      -6.305  11.383   4.809  1.00 98.56           N  
ATOM   2207  CA  SER A 274      -5.176  11.938   5.543  1.00 98.56           C  
ATOM   2208  C   SER A 274      -4.168  12.586   4.602  1.00 98.56           C  
ATOM   2209  CB  SER A 274      -4.488  10.852   6.375  1.00 98.56           C  
ATOM   2210  O   SER A 274      -3.416  13.477   5.008  1.00 98.56           O  
ATOM   2211  OG  SER A 274      -3.689  10.023   5.551  1.00 98.56           O  
ATOM   2212  N   VAL A 275      -4.117  12.070   3.375  1.00 98.50           N  
ATOM   2213  CA  VAL A 275      -3.205  12.617   2.379  1.00 98.50           C  
ATOM   2214  C   VAL A 275      -3.688  14.000   1.941  1.00 98.50           C  
ATOM   2215  CB  VAL A 275      -3.074  11.688   1.154  1.00 98.50           C  
ATOM   2216  O   VAL A 275      -2.893  14.938   1.831  1.00 98.50           O  
ATOM   2217  CG1 VAL A 275      -2.289  12.367   0.037  1.00 98.50           C  
ATOM   2218  CG2 VAL A 275      -2.408  10.367   1.554  1.00 98.50           C  
ATOM   2219  N   VAL A 276      -4.914  14.133   1.735  1.00 98.00           N  
ATOM   2220  CA  VAL A 276      -5.512  15.359   1.211  1.00 98.00           C  
ATOM   2221  C   VAL A 276      -5.562  16.422   2.309  1.00 98.00           C  
ATOM   2222  CB  VAL A 276      -6.930  15.102   0.648  1.00 98.00           C  
ATOM   2223  O   VAL A 276      -5.277  17.594   2.061  1.00 98.00           O  
ATOM   2224  CG1 VAL A 276      -7.621  16.422   0.317  1.00 98.00           C  
ATOM   2225  CG2 VAL A 276      -6.855  14.211  -0.588  1.00 98.00           C  
ATOM   2226  N   ASP A 277      -5.891  16.016   3.521  1.00 97.62           N  
ATOM   2227  CA  ASP A 277      -6.070  16.953   4.625  1.00 97.62           C  
ATOM   2228  C   ASP A 277      -5.086  16.656   5.758  1.00 97.62           C  
ATOM   2229  CB  ASP A 277      -7.508  16.891   5.152  1.00 97.62           C  
ATOM   2230  O   ASP A 277      -5.262  15.711   6.512  1.00 97.62           O  
ATOM   2231  CG  ASP A 277      -7.773  17.891   6.262  1.00 97.62           C  
ATOM   2232  OD1 ASP A 277      -6.867  18.688   6.598  1.00 97.62           O  
ATOM   2233  OD2 ASP A 277      -8.898  17.891   6.805  1.00 97.62           O  
ATOM   2234  N   PRO A 278      -4.016  17.547   5.969  1.00 95.88           N  
ATOM   2235  CA  PRO A 278      -3.002  17.328   7.004  1.00 95.88           C  
ATOM   2236  C   PRO A 278      -3.576  17.406   8.414  1.00 95.88           C  
ATOM   2237  CB  PRO A 278      -2.002  18.469   6.762  1.00 95.88           C  
ATOM   2238  O   PRO A 278      -2.930  16.969   9.375  1.00 95.88           O  
ATOM   2239  CG  PRO A 278      -2.213  18.859   5.336  1.00 95.88           C  
ATOM   2240  CD  PRO A 278      -3.650  18.625   4.980  1.00 95.88           C  
ATOM   2241  N   HIS A 279      -4.832  17.859   8.562  1.00 96.94           N  
ATOM   2242  CA  HIS A 279      -5.441  18.016   9.883  1.00 96.94           C  
ATOM   2243  C   HIS A 279      -6.410  16.875  10.172  1.00 96.94           C  
ATOM   2244  CB  HIS A 279      -6.168  19.359   9.984  1.00 96.94           C  
ATOM   2245  O   HIS A 279      -7.086  16.875  11.203  1.00 96.94           O  
ATOM   2246  CG  HIS A 279      -5.266  20.531   9.812  1.00 96.94           C  
ATOM   2247  CD2 HIS A 279      -5.184  21.453   8.820  1.00 96.94           C  
ATOM   2248  ND1 HIS A 279      -4.305  20.875  10.734  1.00 96.94           N  
ATOM   2249  CE1 HIS A 279      -3.666  21.953  10.320  1.00 96.94           C  
ATOM   2250  NE2 HIS A 279      -4.180  22.328   9.156  1.00 96.94           N  
ATOM   2251  N   ALA A 280      -6.547  15.922   9.188  1.00 97.88           N  
ATOM   2252  CA  ALA A 280      -7.441  14.781   9.359  1.00 97.88           C  
ATOM   2253  C   ALA A 280      -6.848  13.766  10.336  1.00 97.88           C  
ATOM   2254  CB  ALA A 280      -7.730  14.117   8.016  1.00 97.88           C  
ATOM   2255  O   ALA A 280      -5.629  13.594  10.398  1.00 97.88           O  
ATOM   2256  N   PHE A 281      -7.809  13.211  11.227  1.00 98.19           N  
ATOM   2257  CA  PHE A 281      -7.523  12.078  12.102  1.00 98.19           C  
ATOM   2258  C   PHE A 281      -6.484  12.461  13.156  1.00 98.19           C  
ATOM   2259  CB  PHE A 281      -7.031  10.875  11.289  1.00 98.19           C  
ATOM   2260  O   PHE A 281      -5.559  11.695  13.430  1.00 98.19           O  
ATOM   2261  CG  PHE A 281      -8.008  10.414  10.242  1.00 98.19           C  
ATOM   2262  CD1 PHE A 281      -9.219   9.844  10.602  1.00 98.19           C  
ATOM   2263  CD2 PHE A 281      -7.707  10.555   8.891  1.00 98.19           C  
ATOM   2264  CE1 PHE A 281     -10.125   9.414   9.633  1.00 98.19           C  
ATOM   2265  CE2 PHE A 281      -8.602  10.125   7.918  1.00 98.19           C  
ATOM   2266  CZ  PHE A 281      -9.812   9.555   8.289  1.00 98.19           C  
ATOM   2267  N   GLN A 282      -6.609  13.742  13.641  1.00 97.06           N  
ATOM   2268  CA  GLN A 282      -5.762  14.148  14.750  1.00 97.06           C  
ATOM   2269  C   GLN A 282      -6.180  13.445  16.047  1.00 97.06           C  
ATOM   2270  CB  GLN A 282      -5.805  15.664  14.938  1.00 97.06           C  
ATOM   2271  O   GLN A 282      -7.340  13.055  16.188  1.00 97.06           O  
ATOM   2272  CG  GLN A 282      -5.297  16.438  13.734  1.00 97.06           C  
ATOM   2273  CD  GLN A 282      -3.820  16.219  13.469  1.00 97.06           C  
ATOM   2274  NE2 GLN A 282      -3.467  16.031  12.203  1.00 97.06           N  
ATOM   2275  OE1 GLN A 282      -3.002  16.234  14.398  1.00 97.06           O  
ATOM   2276  N   GLY A 283      -5.207  13.047  16.766  1.00 95.12           N  
ATOM   2277  CA  GLY A 283      -5.531  12.641  18.125  1.00 95.12           C  
ATOM   2278  C   GLY A 283      -5.668  11.141  18.281  1.00 95.12           C  
ATOM   2279  O   GLY A 283      -6.465  10.664  19.094  1.00 95.12           O  
ATOM   2280  N   ALA A 284      -5.062  10.352  17.375  1.00 98.31           N  
ATOM   2281  CA  ALA A 284      -5.016   8.922  17.641  1.00 98.31           C  
ATOM   2282  C   ALA A 284      -4.219   8.625  18.922  1.00 98.31           C  
ATOM   2283  CB  ALA A 284      -4.414   8.172  16.453  1.00 98.31           C  
ATOM   2284  O   ALA A 284      -3.100   9.117  19.078  1.00 98.31           O  
ATOM   2285  N   VAL A 285      -4.758   7.867  19.797  1.00 98.50           N  
ATOM   2286  CA  VAL A 285      -4.258   7.715  21.156  1.00 98.50           C  
ATOM   2287  C   VAL A 285      -3.508   6.391  21.297  1.00 98.50           C  
ATOM   2288  CB  VAL A 285      -5.398   7.785  22.203  1.00 98.50           C  
ATOM   2289  O   VAL A 285      -4.020   5.340  20.891  1.00 98.50           O  
ATOM   2290  CG1 VAL A 285      -4.875   7.496  23.609  1.00 98.50           C  
ATOM   2291  CG2 VAL A 285      -6.082   9.148  22.156  1.00 98.50           C  
ATOM   2292  N   ASN A 286      -2.285   6.527  21.828  1.00 98.62           N  
ATOM   2293  CA  ASN A 286      -1.523   5.332  22.172  1.00 98.62           C  
ATOM   2294  C   ASN A 286      -2.115   4.621  23.375  1.00 98.62           C  
ATOM   2295  CB  ASN A 286      -0.056   5.688  22.422  1.00 98.62           C  
ATOM   2296  O   ASN A 286      -2.203   5.203  24.469  1.00 98.62           O  
ATOM   2297  CG  ASN A 286       0.817   4.461  22.609  1.00 98.62           C  
ATOM   2298  ND2 ASN A 286       1.062   3.740  21.516  1.00 98.62           N  
ATOM   2299  OD1 ASN A 286       1.268   4.160  23.703  1.00 98.62           O  
ATOM   2300  N   CYS A 287      -2.457   3.449  23.125  1.00 98.12           N  
ATOM   2301  CA  CYS A 287      -3.107   2.672  24.172  1.00 98.12           C  
ATOM   2302  C   CYS A 287      -2.795   1.187  24.016  1.00 98.12           C  
ATOM   2303  CB  CYS A 287      -4.617   2.891  24.141  1.00 98.12           C  
ATOM   2304  O   CYS A 287      -2.459   0.725  22.922  1.00 98.12           O  
ATOM   2305  SG  CYS A 287      -5.426   2.611  25.734  1.00 98.12           S  
ATOM   2306  N   GLU A 288      -2.865   0.423  25.172  1.00 97.19           N  
ATOM   2307  CA  GLU A 288      -2.533  -0.999  25.156  1.00 97.19           C  
ATOM   2308  C   GLU A 288      -3.596  -1.810  24.422  1.00 97.19           C  
ATOM   2309  CB  GLU A 288      -2.367  -1.521  26.594  1.00 97.19           C  
ATOM   2310  O   GLU A 288      -3.275  -2.768  23.719  1.00 97.19           O  
ATOM   2311  CG  GLU A 288      -1.095  -1.046  27.281  1.00 97.19           C  
ATOM   2312  CD  GLU A 288      -0.902  -1.640  28.656  1.00 97.19           C  
ATOM   2313  OE1 GLU A 288       0.150  -1.386  29.297  1.00 97.19           O  
ATOM   2314  OE2 GLU A 288      -1.812  -2.365  29.125  1.00 97.19           O  
ATOM   2315  N   SER A 289      -4.855  -1.449  24.594  1.00 97.88           N  
ATOM   2316  CA  SER A 289      -5.961  -2.170  23.969  1.00 97.88           C  
ATOM   2317  C   SER A 289      -7.141  -1.243  23.688  1.00 97.88           C  
ATOM   2318  CB  SER A 289      -6.406  -3.336  24.844  1.00 97.88           C  
ATOM   2319  O   SER A 289      -7.230  -0.157  24.266  1.00 97.88           O  
ATOM   2320  OG  SER A 289      -7.094  -2.865  25.984  1.00 97.88           O  
ATOM   2321  N   TRP A 290      -7.992  -1.706  22.844  1.00 97.88           N  
ATOM   2322  CA  TRP A 290      -9.227  -0.970  22.562  1.00 97.88           C  
ATOM   2323  C   TRP A 290     -10.078  -0.844  23.828  1.00 97.88           C  
ATOM   2324  CB  TRP A 290     -10.023  -1.656  21.453  1.00 97.88           C  
ATOM   2325  O   TRP A 290     -10.672   0.207  24.078  1.00 97.88           O  
ATOM   2326  CG  TRP A 290     -11.359  -1.028  21.188  1.00 97.88           C  
ATOM   2327  CD1 TRP A 290     -12.586  -1.493  21.594  1.00 97.88           C  
ATOM   2328  CD2 TRP A 290     -11.609   0.180  20.469  1.00 97.88           C  
ATOM   2329  CE2 TRP A 290     -13.008   0.388  20.469  1.00 97.88           C  
ATOM   2330  CE3 TRP A 290     -10.781   1.109  19.812  1.00 97.88           C  
ATOM   2331  NE1 TRP A 290     -13.578  -0.646  21.156  1.00 97.88           N  
ATOM   2332  CH2 TRP A 290     -12.766   2.381  19.219  1.00 97.88           C  
ATOM   2333  CZ2 TRP A 290     -13.594   1.488  19.844  1.00 97.88           C  
ATOM   2334  CZ3 TRP A 290     -11.375   2.203  19.203  1.00 97.88           C  
ATOM   2335  N   GLY A 291     -10.180  -1.900  24.594  1.00 98.25           N  
ATOM   2336  CA  GLY A 291     -10.906  -1.867  25.859  1.00 98.25           C  
ATOM   2337  C   GLY A 291     -10.445  -0.761  26.781  1.00 98.25           C  
ATOM   2338  O   GLY A 291     -11.266  -0.061  27.391  1.00 98.25           O  
ATOM   2339  N   ASP A 292      -9.086  -0.570  26.938  1.00 98.12           N  
ATOM   2340  CA  ASP A 292      -8.523   0.509  27.734  1.00 98.12           C  
ATOM   2341  C   ASP A 292      -8.891   1.874  27.156  1.00 98.12           C  
ATOM   2342  CB  ASP A 292      -7.000   0.371  27.828  1.00 98.12           C  
ATOM   2343  O   ASP A 292      -9.195   2.807  27.906  1.00 98.12           O  
ATOM   2344  CG  ASP A 292      -6.562  -0.790  28.703  1.00 98.12           C  
ATOM   2345  OD1 ASP A 292      -7.398  -1.328  29.469  1.00 98.12           O  
ATOM   2346  OD2 ASP A 292      -5.375  -1.168  28.641  1.00 98.12           O  
ATOM   2347  N   TYR A 293      -8.844   1.979  25.891  1.00 98.12           N  
ATOM   2348  CA  TYR A 293      -9.219   3.203  25.188  1.00 98.12           C  
ATOM   2349  C   TYR A 293     -10.672   3.564  25.469  1.00 98.12           C  
ATOM   2350  CB  TYR A 293      -8.992   3.049  23.688  1.00 98.12           C  
ATOM   2351  O   TYR A 293     -10.977   4.699  25.844  1.00 98.12           O  
ATOM   2352  CG  TYR A 293      -9.539   4.195  22.875  1.00 98.12           C  
ATOM   2353  CD1 TYR A 293     -10.766   4.094  22.219  1.00 98.12           C  
ATOM   2354  CD2 TYR A 293      -8.828   5.387  22.750  1.00 98.12           C  
ATOM   2355  CE1 TYR A 293     -11.273   5.148  21.469  1.00 98.12           C  
ATOM   2356  CE2 TYR A 293      -9.320   6.445  22.000  1.00 98.12           C  
ATOM   2357  OH  TYR A 293     -11.039   7.367  20.609  1.00 98.12           O  
ATOM   2358  CZ  TYR A 293     -10.539   6.320  21.359  1.00 98.12           C  
ATOM   2359  N   GLU A 294     -11.539   2.625  25.453  1.00 97.50           N  
ATOM   2360  CA  GLU A 294     -12.969   2.854  25.641  1.00 97.50           C  
ATOM   2361  C   GLU A 294     -13.281   3.256  27.078  1.00 97.50           C  
ATOM   2362  CB  GLU A 294     -13.766   1.602  25.250  1.00 97.50           C  
ATOM   2363  O   GLU A 294     -14.164   4.086  27.312  1.00 97.50           O  
ATOM   2364  CG  GLU A 294     -14.008   1.460  23.766  1.00 97.50           C  
ATOM   2365  CD  GLU A 294     -15.000   0.357  23.422  1.00 97.50           C  
ATOM   2366  OE1 GLU A 294     -15.953   0.617  22.656  1.00 97.50           O  
ATOM   2367  OE2 GLU A 294     -14.812  -0.775  23.922  1.00 97.50           O  
ATOM   2368  N   LYS A 295     -12.539   2.684  27.984  1.00 97.44           N  
ATOM   2369  CA  LYS A 295     -12.758   2.949  29.406  1.00 97.44           C  
ATOM   2370  C   LYS A 295     -12.109   4.266  29.812  1.00 97.44           C  
ATOM   2371  CB  LYS A 295     -12.203   1.804  30.250  1.00 97.44           C  
ATOM   2372  O   LYS A 295     -12.258   4.707  30.969  1.00 97.44           O  
ATOM   2373  CG  LYS A 295     -12.992   0.508  30.125  1.00 97.44           C  
ATOM   2374  CD  LYS A 295     -12.336  -0.626  30.906  1.00 97.44           C  
ATOM   2375  CE  LYS A 295     -13.000  -1.964  30.625  1.00 97.44           C  
ATOM   2376  NZ  LYS A 295     -12.242  -3.102  31.219  1.00 97.44           N  
ATOM   2377  N   GLY A 296     -11.352   4.871  28.906  1.00 96.88           N  
ATOM   2378  CA  GLY A 296     -10.711   6.148  29.172  1.00 96.88           C  
ATOM   2379  C   GLY A 296      -9.406   6.012  29.938  1.00 96.88           C  
ATOM   2380  O   GLY A 296      -8.906   6.984  30.500  1.00 96.88           O  
ATOM   2381  N   ALA A 297      -8.898   4.797  30.047  1.00 97.38           N  
ATOM   2382  CA  ALA A 297      -7.613   4.570  30.703  1.00 97.38           C  
ATOM   2383  C   ALA A 297      -6.492   5.324  29.984  1.00 97.38           C  
ATOM   2384  CB  ALA A 297      -7.293   3.076  30.750  1.00 97.38           C  
ATOM   2385  O   ALA A 297      -5.473   5.656  30.594  1.00 97.38           O  
ATOM   2386  N   CYS A 298      -6.559   5.438  28.672  1.00 97.88           N  
ATOM   2387  CA  CYS A 298      -5.723   6.297  27.844  1.00 97.88           C  
ATOM   2388  C   CYS A 298      -6.574   7.273  27.047  1.00 97.88           C  
ATOM   2389  CB  CYS A 298      -4.867   5.457  26.891  1.00 97.88           C  
ATOM   2390  O   CYS A 298      -7.676   6.930  26.609  1.00 97.88           O  
ATOM   2391  SG  CYS A 298      -5.793   4.172  26.031  1.00 97.88           S  
ATOM   2392  N   ASN A 299      -6.148   8.531  27.047  1.00 95.88           N  
ATOM   2393  CA  ASN A 299      -6.828   9.570  26.297  1.00 95.88           C  
ATOM   2394  C   ASN A 299      -5.852  10.641  25.812  1.00 95.88           C  
ATOM   2395  CB  ASN A 299      -7.945  10.203  27.125  1.00 95.88           C  
ATOM   2396  O   ASN A 299      -4.645  10.523  26.016  1.00 95.88           O  
ATOM   2397  CG  ASN A 299      -7.445  10.781  28.438  1.00 95.88           C  
ATOM   2398  ND2 ASN A 299      -8.023  10.328  29.531  1.00 95.88           N  
ATOM   2399  OD1 ASN A 299      -6.547  11.625  28.453  1.00 95.88           O  
ATOM   2400  N   GLN A 300      -6.359  11.625  25.125  1.00 93.44           N  
ATOM   2401  CA  GLN A 300      -5.508  12.625  24.500  1.00 93.44           C  
ATOM   2402  C   GLN A 300      -4.750  13.445  25.547  1.00 93.44           C  
ATOM   2403  CB  GLN A 300      -6.336  13.555  23.609  1.00 93.44           C  
ATOM   2404  O   GLN A 300      -3.719  14.047  25.234  1.00 93.44           O  
ATOM   2405  CG  GLN A 300      -6.879  12.883  22.359  1.00 93.44           C  
ATOM   2406  CD  GLN A 300      -7.598  13.852  21.438  1.00 93.44           C  
ATOM   2407  NE2 GLN A 300      -8.492  13.328  20.609  1.00 93.44           N  
ATOM   2408  OE1 GLN A 300      -7.355  15.062  21.469  1.00 93.44           O  
ATOM   2409  N   GLU A 301      -5.191  13.398  26.812  1.00 94.62           N  
ATOM   2410  CA  GLU A 301      -4.602  14.211  27.875  1.00 94.62           C  
ATOM   2411  C   GLU A 301      -3.467  13.461  28.578  1.00 94.62           C  
ATOM   2412  CB  GLU A 301      -5.664  14.625  28.891  1.00 94.62           C  
ATOM   2413  O   GLU A 301      -2.535  14.078  29.094  1.00 94.62           O  
ATOM   2414  CG  GLU A 301      -6.746  15.531  28.328  1.00 94.62           C  
ATOM   2415  CD  GLU A 301      -7.836  15.867  29.328  1.00 94.62           C  
ATOM   2416  OE1 GLU A 301      -8.797  16.578  28.953  1.00 94.62           O  
ATOM   2417  OE2 GLU A 301      -7.727  15.422  30.484  1.00 94.62           O  
ATOM   2418  N   ASN A 302      -3.594  12.125  28.516  1.00 96.56           N  
ATOM   2419  CA  ASN A 302      -2.623  11.438  29.359  1.00 96.56           C  
ATOM   2420  C   ASN A 302      -1.821  10.406  28.578  1.00 96.56           C  
ATOM   2421  CB  ASN A 302      -3.322  10.773  30.547  1.00 96.56           C  
ATOM   2422  O   ASN A 302      -1.062   9.633  29.156  1.00 96.56           O  
ATOM   2423  CG  ASN A 302      -4.277   9.672  30.125  1.00 96.56           C  
ATOM   2424  ND2 ASN A 302      -5.094   9.203  31.062  1.00 96.56           N  
ATOM   2425  OD1 ASN A 302      -4.285   9.258  28.969  1.00 96.56           O  
ATOM   2426  N   SER A 303      -2.010  10.328  27.328  1.00 97.44           N  
ATOM   2427  CA  SER A 303      -1.263   9.398  26.484  1.00 97.44           C  
ATOM   2428  C   SER A 303      -0.735  10.086  25.234  1.00 97.44           C  
ATOM   2429  CB  SER A 303      -2.141   8.203  26.094  1.00 97.44           C  
ATOM   2430  O   SER A 303      -1.256  11.125  24.812  1.00 97.44           O  
ATOM   2431  OG  SER A 303      -2.498   7.449  27.234  1.00 97.44           O  
ATOM   2432  N   PHE A 304       0.424   9.484  24.719  1.00 98.00           N  
ATOM   2433  CA  PHE A 304       0.988   9.992  23.469  1.00 98.00           C  
ATOM   2434  C   PHE A 304      -0.034   9.922  22.344  1.00 98.00           C  
ATOM   2435  CB  PHE A 304       2.248   9.211  23.094  1.00 98.00           C  
ATOM   2436  O   PHE A 304      -0.772   8.938  22.234  1.00 98.00           O  
ATOM   2437  CG  PHE A 304       2.939   9.734  21.859  1.00 98.00           C  
ATOM   2438  CD1 PHE A 304       2.812   9.078  20.641  1.00 98.00           C  
ATOM   2439  CD2 PHE A 304       3.717  10.883  21.922  1.00 98.00           C  
ATOM   2440  CE1 PHE A 304       3.453   9.555  19.500  1.00 98.00           C  
ATOM   2441  CE2 PHE A 304       4.359  11.367  20.781  1.00 98.00           C  
ATOM   2442  CZ  PHE A 304       4.227  10.703  19.578  1.00 98.00           C  
ATOM   2443  N   THR A 305      -0.156  11.000  21.562  1.00 98.06           N  
ATOM   2444  CA  THR A 305      -1.055  11.031  20.406  1.00 98.06           C  
ATOM   2445  C   THR A 305      -0.291  11.359  19.125  1.00 98.06           C  
ATOM   2446  CB  THR A 305      -2.193  12.047  20.609  1.00 98.06           C  
ATOM   2447  O   THR A 305       0.785  11.961  19.188  1.00 98.06           O  
ATOM   2448  CG2 THR A 305      -2.967  11.758  21.891  1.00 98.06           C  
ATOM   2449  OG1 THR A 305      -1.640  13.367  20.688  1.00 98.06           O  
ATOM   2450  N   THR A 306      -0.779  10.898  18.062  1.00 98.44           N  
ATOM   2451  CA  THR A 306      -0.255  11.195  16.734  1.00 98.44           C  
ATOM   2452  C   THR A 306      -1.364  11.125  15.695  1.00 98.44           C  
ATOM   2453  CB  THR A 306       0.877  10.227  16.359  1.00 98.44           C  
ATOM   2454  O   THR A 306      -2.383  10.469  15.906  1.00 98.44           O  
ATOM   2455  CG2 THR A 306       0.343   8.812  16.141  1.00 98.44           C  
ATOM   2456  OG1 THR A 306       1.493  10.672  15.141  1.00 98.44           O  
ATOM   2457  N   PRO A 307      -1.187  11.953  14.617  1.00 98.44           N  
ATOM   2458  CA  PRO A 307      -2.152  11.781  13.531  1.00 98.44           C  
ATOM   2459  C   PRO A 307      -2.096  10.391  12.906  1.00 98.44           C  
ATOM   2460  CB  PRO A 307      -1.738  12.852  12.523  1.00 98.44           C  
ATOM   2461  O   PRO A 307      -1.022   9.781  12.836  1.00 98.44           O  
ATOM   2462  CG  PRO A 307      -0.940  13.836  13.312  1.00 98.44           C  
ATOM   2463  CD  PRO A 307      -0.218  13.102  14.406  1.00 98.44           C  
ATOM   2464  N   MET A 308      -3.268   9.836  12.594  1.00 98.62           N  
ATOM   2465  CA  MET A 308      -3.301   8.617  11.797  1.00 98.62           C  
ATOM   2466  C   MET A 308      -3.133   8.930  10.312  1.00 98.62           C  
ATOM   2467  CB  MET A 308      -4.609   7.855  12.023  1.00 98.62           C  
ATOM   2468  O   MET A 308      -3.723   9.891   9.805  1.00 98.62           O  
ATOM   2469  CG  MET A 308      -4.703   6.555  11.242  1.00 98.62           C  
ATOM   2470  SD  MET A 308      -6.305   5.691  11.508  1.00 98.62           S  
ATOM   2471  CE  MET A 308      -7.414   6.797  10.586  1.00 98.62           C  
ATOM   2472  N   GLY A 309      -2.324   8.180   9.609  1.00 98.06           N  
ATOM   2473  CA  GLY A 309      -2.162   8.336   8.172  1.00 98.06           C  
ATOM   2474  C   GLY A 309      -0.842   8.969   7.785  1.00 98.06           C  
ATOM   2475  O   GLY A 309       0.193   8.688   8.391  1.00 98.06           O  
ATOM   2476  N   LEU A 310      -0.816   9.758   6.766  1.00 98.00           N  
ATOM   2477  CA  LEU A 310       0.391  10.258   6.117  1.00 98.00           C  
ATOM   2478  C   LEU A 310       1.232  11.070   7.098  1.00 98.00           C  
ATOM   2479  CB  LEU A 310       0.030  11.117   4.902  1.00 98.00           C  
ATOM   2480  O   LEU A 310       2.463  11.070   7.012  1.00 98.00           O  
ATOM   2481  CG  LEU A 310       1.203  11.664   4.090  1.00 98.00           C  
ATOM   2482  CD1 LEU A 310       1.990  10.523   3.455  1.00 98.00           C  
ATOM   2483  CD2 LEU A 310       0.707  12.633   3.020  1.00 98.00           C  
ATOM   2484  N   TYR A 311       0.581  11.758   8.047  1.00 98.00           N  
ATOM   2485  CA  TYR A 311       1.312  12.703   8.883  1.00 98.00           C  
ATOM   2486  C   TYR A 311       1.604  12.109  10.250  1.00 98.00           C  
ATOM   2487  CB  TYR A 311       0.521  14.008   9.031  1.00 98.00           C  
ATOM   2488  O   TYR A 311       1.790  12.844  11.227  1.00 98.00           O  
ATOM   2489  CG  TYR A 311       0.389  14.789   7.750  1.00 98.00           C  
ATOM   2490  CD1 TYR A 311       1.424  15.609   7.297  1.00 98.00           C  
ATOM   2491  CD2 TYR A 311      -0.771  14.719   6.984  1.00 98.00           C  
ATOM   2492  CE1 TYR A 311       1.306  16.328   6.117  1.00 98.00           C  
ATOM   2493  CE2 TYR A 311      -0.900  15.438   5.801  1.00 98.00           C  
ATOM   2494  OH  TYR A 311       0.019  16.953   4.207  1.00 98.00           O  
ATOM   2495  CZ  TYR A 311       0.142  16.234   5.375  1.00 98.00           C  
ATOM   2496  N   VAL A 312       1.575  10.805  10.391  1.00 98.50           N  
ATOM   2497  CA  VAL A 312       1.938  10.117  11.625  1.00 98.50           C  
ATOM   2498  C   VAL A 312       3.336  10.539  12.062  1.00 98.50           C  
ATOM   2499  CB  VAL A 312       1.876   8.578  11.461  1.00 98.50           C  
ATOM   2500  O   VAL A 312       4.203  10.805  11.227  1.00 98.50           O  
ATOM   2501  CG1 VAL A 312       2.836   8.117  10.367  1.00 98.50           C  
ATOM   2502  CG2 VAL A 312       2.197   7.887  12.781  1.00 98.50           C  
ATOM   2503  N   ASP A 313       3.541  10.797  13.383  1.00 97.88           N  
ATOM   2504  CA  ASP A 313       4.863  11.055  13.945  1.00 97.88           C  
ATOM   2505  C   ASP A 313       5.781   9.852  13.750  1.00 97.88           C  
ATOM   2506  CB  ASP A 313       4.758  11.391  15.438  1.00 97.88           C  
ATOM   2507  O   ASP A 313       5.527   8.766  14.281  1.00 97.88           O  
ATOM   2508  CG  ASP A 313       6.082  11.820  16.047  1.00 97.88           C  
ATOM   2509  OD1 ASP A 313       7.148  11.461  15.492  1.00 97.88           O  
ATOM   2510  OD2 ASP A 313       6.059  12.523  17.078  1.00 97.88           O  
ATOM   2511  N   PRO A 314       6.902   9.992  12.984  1.00 96.38           N  
ATOM   2512  CA  PRO A 314       7.770   8.859  12.664  1.00 96.38           C  
ATOM   2513  C   PRO A 314       8.422   8.250  13.898  1.00 96.38           C  
ATOM   2514  CB  PRO A 314       8.820   9.477  11.742  1.00 96.38           C  
ATOM   2515  O   PRO A 314       8.961   7.141  13.828  1.00 96.38           O  
ATOM   2516  CG  PRO A 314       8.781  10.945  12.031  1.00 96.38           C  
ATOM   2517  CD  PRO A 314       7.375  11.305  12.430  1.00 96.38           C  
ATOM   2518  N   ARG A 315       8.344   8.938  15.062  1.00 97.00           N  
ATOM   2519  CA  ARG A 315       8.930   8.414  16.297  1.00 97.00           C  
ATOM   2520  C   ARG A 315       7.918   7.594  17.078  1.00 97.00           C  
ATOM   2521  CB  ARG A 315       9.461   9.562  17.156  1.00 97.00           C  
ATOM   2522  O   ARG A 315       8.266   6.949  18.078  1.00 97.00           O  
ATOM   2523  CG  ARG A 315      10.617  10.328  16.531  1.00 97.00           C  
ATOM   2524  CD  ARG A 315      11.008  11.547  17.359  1.00 97.00           C  
ATOM   2525  NE  ARG A 315       9.898  12.492  17.484  1.00 97.00           N  
ATOM   2526  NH1 ARG A 315      11.031  13.961  18.859  1.00 97.00           N  
ATOM   2527  NH2 ARG A 315       8.867  14.398  18.234  1.00 97.00           N  
ATOM   2528  CZ  ARG A 315       9.938  13.617  18.188  1.00 97.00           C  
ATOM   2529  N   ALA A 316       6.652   7.648  16.594  1.00 97.94           N  
ATOM   2530  CA  ALA A 316       5.598   6.930  17.297  1.00 97.94           C  
ATOM   2531  C   ALA A 316       5.805   5.422  17.219  1.00 97.94           C  
ATOM   2532  CB  ALA A 316       4.227   7.305  16.734  1.00 97.94           C  
ATOM   2533  O   ALA A 316       6.324   4.914  16.219  1.00 97.94           O  
ATOM   2534  N   ARG A 317       5.453   4.734  18.359  1.00 98.25           N  
ATOM   2535  CA  ARG A 317       5.520   3.275  18.422  1.00 98.25           C  
ATOM   2536  C   ARG A 317       4.305   2.701  19.141  1.00 98.25           C  
ATOM   2537  CB  ARG A 317       6.805   2.820  19.109  1.00 98.25           C  
ATOM   2538  O   ARG A 317       3.801   3.305  20.094  1.00 98.25           O  
ATOM   2539  CG  ARG A 317       8.078   3.273  18.406  1.00 98.25           C  
ATOM   2540  CD  ARG A 317       8.273   2.553  17.078  1.00 98.25           C  
ATOM   2541  NE  ARG A 317       9.555   2.891  16.469  1.00 98.25           N  
ATOM   2542  NH1 ARG A 317       8.820   4.867  15.523  1.00 98.25           N  
ATOM   2543  NH2 ARG A 317      10.992   4.191  15.234  1.00 98.25           N  
ATOM   2544  CZ  ARG A 317       9.789   3.982  15.750  1.00 98.25           C  
ATOM   2545  N   GLY A 318       3.895   1.577  18.609  1.00 98.25           N  
ATOM   2546  CA  GLY A 318       2.861   0.854  19.328  1.00 98.25           C  
ATOM   2547  C   GLY A 318       1.490   0.977  18.688  1.00 98.25           C  
ATOM   2548  O   GLY A 318       1.378   1.205  17.484  1.00 98.25           O  
ATOM   2549  N   ASN A 319       0.447   0.796  19.469  1.00 98.75           N  
ATOM   2550  CA  ASN A 319      -0.939   0.774  19.000  1.00 98.75           C  
ATOM   2551  C   ASN A 319      -1.646   2.094  19.297  1.00 98.75           C  
ATOM   2552  CB  ASN A 319      -1.697  -0.388  19.656  1.00 98.75           C  
ATOM   2553  O   ASN A 319      -1.541   2.629  20.406  1.00 98.75           O  
ATOM   2554  CG  ASN A 319      -1.114  -1.739  19.281  1.00 98.75           C  
ATOM   2555  ND2 ASN A 319      -0.705  -2.500  20.297  1.00 98.75           N  
ATOM   2556  OD1 ASN A 319      -1.031  -2.096  18.109  1.00 98.75           O  
ATOM   2557  N   PHE A 320      -2.379   2.516  18.250  1.00 98.81           N  
ATOM   2558  CA  PHE A 320      -3.127   3.762  18.375  1.00 98.81           C  
ATOM   2559  C   PHE A 320      -4.590   3.553  18.000  1.00 98.81           C  
ATOM   2560  CB  PHE A 320      -2.508   4.848  17.484  1.00 98.81           C  
ATOM   2561  O   PHE A 320      -4.895   2.826  17.047  1.00 98.81           O  
ATOM   2562  CG  PHE A 320      -1.188   5.367  18.000  1.00 98.81           C  
ATOM   2563  CD1 PHE A 320      -1.108   6.594  18.641  1.00 98.81           C  
ATOM   2564  CD2 PHE A 320      -0.028   4.621  17.828  1.00 98.81           C  
ATOM   2565  CE1 PHE A 320       0.112   7.074  19.109  1.00 98.81           C  
ATOM   2566  CE2 PHE A 320       1.194   5.094  18.297  1.00 98.81           C  
ATOM   2567  CZ  PHE A 320       1.263   6.320  18.938  1.00 98.81           C  
ATOM   2568  N   TYR A 321      -5.438   4.188  18.719  1.00 98.75           N  
ATOM   2569  CA  TYR A 321      -6.875   4.023  18.547  1.00 98.75           C  
ATOM   2570  C   TYR A 321      -7.551   5.371  18.312  1.00 98.75           C  
ATOM   2571  CB  TYR A 321      -7.492   3.334  19.766  1.00 98.75           C  
ATOM   2572  O   TYR A 321      -7.125   6.391  18.859  1.00 98.75           O  
ATOM   2573  CG  TYR A 321      -6.875   1.990  20.078  1.00 98.75           C  
ATOM   2574  CD1 TYR A 321      -7.336   0.832  19.453  1.00 98.75           C  
ATOM   2575  CD2 TYR A 321      -5.836   1.876  20.984  1.00 98.75           C  
ATOM   2576  CE1 TYR A 321      -6.777  -0.408  19.734  1.00 98.75           C  
ATOM   2577  CE2 TYR A 321      -5.270   0.640  21.281  1.00 98.75           C  
ATOM   2578  OH  TYR A 321      -5.184  -1.720  20.938  1.00 98.75           O  
ATOM   2579  CZ  TYR A 321      -5.742  -0.494  20.641  1.00 98.75           C  
ATOM   2580  N   ILE A 322      -8.570   5.371  17.500  1.00 98.31           N  
ATOM   2581  CA  ILE A 322      -9.312   6.586  17.172  1.00 98.31           C  
ATOM   2582  C   ILE A 322     -10.688   6.223  16.625  1.00 98.31           C  
ATOM   2583  CB  ILE A 322      -8.547   7.457  16.141  1.00 98.31           C  
ATOM   2584  O   ILE A 322     -10.875   5.141  16.062  1.00 98.31           O  
ATOM   2585  CG1 ILE A 322      -9.211   8.828  16.016  1.00 98.31           C  
ATOM   2586  CG2 ILE A 322      -8.453   6.750  14.789  1.00 98.31           C  
ATOM   2587  CD1 ILE A 322      -8.344   9.875  15.320  1.00 98.31           C  
ATOM   2588  N   ARG A 323     -11.648   7.078  16.859  1.00 98.19           N  
ATOM   2589  CA  ARG A 323     -12.984   6.914  16.297  1.00 98.19           C  
ATOM   2590  C   ARG A 323     -13.148   7.730  15.023  1.00 98.19           C  
ATOM   2591  CB  ARG A 323     -14.047   7.320  17.328  1.00 98.19           C  
ATOM   2592  O   ARG A 323     -12.516   8.773  14.859  1.00 98.19           O  
ATOM   2593  CG  ARG A 323     -14.102   6.418  18.547  1.00 98.19           C  
ATOM   2594  CD  ARG A 323     -15.297   6.742  19.438  1.00 98.19           C  
ATOM   2595  NE  ARG A 323     -15.297   5.941  20.656  1.00 98.19           N  
ATOM   2596  NH1 ARG A 323     -16.719   4.320  19.828  1.00 98.19           N  
ATOM   2597  NH2 ARG A 323     -15.898   4.160  21.969  1.00 98.19           N  
ATOM   2598  CZ  ARG A 323     -15.977   4.809  20.812  1.00 98.19           C  
ATOM   2599  N   THR A 324     -14.023   7.223  14.109  1.00 98.56           N  
ATOM   2600  CA  THR A 324     -14.258   7.898  12.836  1.00 98.56           C  
ATOM   2601  C   THR A 324     -15.750   8.016  12.547  1.00 98.56           C  
ATOM   2602  CB  THR A 324     -13.562   7.164  11.680  1.00 98.56           C  
ATOM   2603  O   THR A 324     -16.562   7.348  13.188  1.00 98.56           O  
ATOM   2604  CG2 THR A 324     -12.078   6.965  11.961  1.00 98.56           C  
ATOM   2605  OG1 THR A 324     -14.180   5.883  11.492  1.00 98.56           O  
ATOM   2606  N   ASN A 325     -16.125   8.961  11.562  1.00 98.31           N  
ATOM   2607  CA  ASN A 325     -17.500   9.078  11.062  1.00 98.31           C  
ATOM   2608  C   ASN A 325     -17.844   7.930  10.125  1.00 98.31           C  
ATOM   2609  CB  ASN A 325     -17.703  10.422  10.359  1.00 98.31           C  
ATOM   2610  O   ASN A 325     -16.969   7.273   9.570  1.00 98.31           O  
ATOM   2611  CG  ASN A 325     -17.578  11.602  11.312  1.00 98.31           C  
ATOM   2612  ND2 ASN A 325     -16.875  12.641  10.875  1.00 98.31           N  
ATOM   2613  OD1 ASN A 325     -18.109  11.570  12.422  1.00 98.31           O  
ATOM   2614  N   PRO A 326     -19.172   7.633   9.969  1.00 97.19           N  
ATOM   2615  CA  PRO A 326     -19.609   6.574   9.055  1.00 97.19           C  
ATOM   2616  C   PRO A 326     -19.438   6.957   7.582  1.00 97.19           C  
ATOM   2617  CB  PRO A 326     -21.078   6.387   9.398  1.00 97.19           C  
ATOM   2618  O   PRO A 326     -19.359   6.082   6.719  1.00 97.19           O  
ATOM   2619  CG  PRO A 326     -21.500   7.676  10.039  1.00 97.19           C  
ATOM   2620  CD  PRO A 326     -20.312   8.227  10.797  1.00 97.19           C  
ATOM   2621  N   GLU A 327     -19.406   8.336   7.250  1.00 95.31           N  
ATOM   2622  CA  GLU A 327     -19.250   8.844   5.891  1.00 95.31           C  
ATOM   2623  C   GLU A 327     -18.125   9.875   5.820  1.00 95.31           C  
ATOM   2624  CB  GLU A 327     -20.547   9.445   5.379  1.00 95.31           C  
ATOM   2625  O   GLU A 327     -17.781  10.484   6.832  1.00 95.31           O  
ATOM   2626  CG  GLU A 327     -21.703   8.445   5.301  1.00 95.31           C  
ATOM   2627  CD  GLU A 327     -23.000   9.070   4.816  1.00 95.31           C  
ATOM   2628  OE1 GLU A 327     -23.969   8.320   4.535  1.00 95.31           O  
ATOM   2629  OE2 GLU A 327     -23.062  10.312   4.715  1.00 95.31           O  
ATOM   2630  N   SER A 328     -17.562   9.984   4.625  1.00 95.56           N  
ATOM   2631  CA  SER A 328     -16.547  11.000   4.402  1.00 95.56           C  
ATOM   2632  C   SER A 328     -17.125  12.406   4.543  1.00 95.56           C  
ATOM   2633  CB  SER A 328     -15.914  10.836   3.016  1.00 95.56           C  
ATOM   2634  O   SER A 328     -18.250  12.656   4.125  1.00 95.56           O  
ATOM   2635  OG  SER A 328     -14.914  11.812   2.799  1.00 95.56           O  
ATOM   2636  N   PRO A 329     -16.344  13.414   5.074  1.00 97.06           N  
ATOM   2637  CA  PRO A 329     -15.055  13.125   5.699  1.00 97.06           C  
ATOM   2638  C   PRO A 329     -15.188  12.289   6.969  1.00 97.06           C  
ATOM   2639  CB  PRO A 329     -14.500  14.516   6.020  1.00 97.06           C  
ATOM   2640  O   PRO A 329     -16.109  12.500   7.762  1.00 97.06           O  
ATOM   2641  CG  PRO A 329     -15.711  15.375   6.215  1.00 97.06           C  
ATOM   2642  CD  PRO A 329     -16.812  14.836   5.359  1.00 97.06           C  
ATOM   2643  N   TYR A 330     -14.297  11.242   7.020  1.00 98.38           N  
ATOM   2644  CA  TYR A 330     -14.359  10.266   8.102  1.00 98.38           C  
ATOM   2645  C   TYR A 330     -13.758  10.836   9.383  1.00 98.38           C  
ATOM   2646  CB  TYR A 330     -13.617   8.984   7.711  1.00 98.38           C  
ATOM   2647  O   TYR A 330     -14.156  10.453  10.484  1.00 98.38           O  
ATOM   2648  CG  TYR A 330     -14.188   8.305   6.488  1.00 98.38           C  
ATOM   2649  CD1 TYR A 330     -15.414   7.633   6.551  1.00 98.38           C  
ATOM   2650  CD2 TYR A 330     -13.508   8.320   5.277  1.00 98.38           C  
ATOM   2651  CE1 TYR A 330     -15.945   7.004   5.430  1.00 98.38           C  
ATOM   2652  CE2 TYR A 330     -14.031   7.695   4.148  1.00 98.38           C  
ATOM   2653  OH  TYR A 330     -15.766   6.418   3.123  1.00 98.38           O  
ATOM   2654  CZ  TYR A 330     -15.250   7.039   4.234  1.00 98.38           C  
ATOM   2655  N   SER A 331     -12.758  11.664   9.141  1.00 97.88           N  
ATOM   2656  CA  SER A 331     -12.117  12.312  10.281  1.00 97.88           C  
ATOM   2657  C   SER A 331     -13.109  13.164  11.062  1.00 97.88           C  
ATOM   2658  CB  SER A 331     -10.945  13.180   9.820  1.00 97.88           C  
ATOM   2659  O   SER A 331     -13.930  13.867  10.477  1.00 97.88           O  
ATOM   2660  OG  SER A 331     -10.359  13.859  10.914  1.00 97.88           O  
ATOM   2661  N   LYS A 332     -13.000  13.203  12.430  1.00 96.38           N  
ATOM   2662  CA  LYS A 332     -13.859  14.000  13.297  1.00 96.38           C  
ATOM   2663  C   LYS A 332     -13.203  15.320  13.672  1.00 96.38           C  
ATOM   2664  CB  LYS A 332     -14.227  13.219  14.562  1.00 96.38           C  
ATOM   2665  O   LYS A 332     -13.805  16.156  14.359  1.00 96.38           O  
ATOM   2666  CG  LYS A 332     -15.125  12.016  14.312  1.00 96.38           C  
ATOM   2667  CD  LYS A 332     -15.586  11.383  15.617  1.00 96.38           C  
ATOM   2668  CE  LYS A 332     -16.609  10.281  15.375  1.00 96.38           C  
ATOM   2669  NZ  LYS A 332     -17.188   9.766  16.656  1.00 96.38           N  
ATOM   2670  N   THR A 333     -12.094  15.609  13.250  1.00 90.62           N  
ATOM   2671  CA  THR A 333     -11.375  16.828  13.594  1.00 90.62           C  
ATOM   2672  C   THR A 333     -11.531  17.875  12.484  1.00 90.62           C  
ATOM   2673  CB  THR A 333      -9.883  16.547  13.828  1.00 90.62           C  
ATOM   2674  O   THR A 333     -11.828  17.531  11.344  1.00 90.62           O  
ATOM   2675  CG2 THR A 333      -9.680  15.641  15.039  1.00 90.62           C  
ATOM   2676  OG1 THR A 333      -9.328  15.914  12.672  1.00 90.62           O  
TER    2677      ALA A   1                                                      
ENDMDL                                                                          
END                                                                             
