# Supplementary material for: Screening of ester-forming and hydrolyzing enzymes linked to pheromone production in Ips typographus (Linnaeus, 1758)
Source: BMC Genomics. 2026 Mar 24;27:431. doi: 10.1186/s12864-026-12773-0 (PMC13134222; doi:10.1186/s12864-026-12773-0)
Supplement: Supplementary file 5 — Supplementary Material 5. [file 12864_2026_12773_MOESM5_ESM.zip › ItyCE1.pdb]

MODEL     1                                                                     
ATOM      1  N   MET A   1      65.750  38.750 -12.344  1.00 39.41           N  
ATOM      2  CA  MET A   1      64.438  39.406 -12.594  1.00 39.41           C  
ATOM      3  C   MET A   1      63.469  38.406 -13.195  1.00 39.41           C  
ATOM      4  CB  MET A   1      64.625  40.594 -13.523  1.00 39.41           C  
ATOM      5  O   MET A   1      63.688  37.844 -14.273  1.00 39.41           O  
ATOM      6  CG  MET A   1      64.438  41.938 -12.828  1.00 39.41           C  
ATOM      7  SD  MET A   1      64.812  43.344 -13.930  1.00 39.41           S  
ATOM      8  CE  MET A   1      63.125  43.812 -14.422  1.00 39.41           C  
ATOM      9  N   MET A   2      63.000  37.344 -12.406  1.00 33.94           N  
ATOM     10  CA  MET A   2      61.688  36.844 -12.047  1.00 33.94           C  
ATOM     11  C   MET A   2      60.719  37.000 -13.211  1.00 33.94           C  
ATOM     12  CB  MET A   2      61.156  37.594 -10.820  1.00 33.94           C  
ATOM     13  O   MET A   2      60.531  38.094 -13.750  1.00 33.94           O  
ATOM     14  CG  MET A   2      61.500  36.938  -9.500  1.00 33.94           C  
ATOM     15  SD  MET A   2      60.812  37.844  -8.055  1.00 33.94           S  
ATOM     16  CE  MET A   2      59.438  36.750  -7.621  1.00 33.94           C  
ATOM     17  N   TRP A   3      60.281  35.906 -13.820  1.00 38.50           N  
ATOM     18  CA  TRP A   3      58.906  35.375 -13.742  1.00 38.50           C  
ATOM     19  C   TRP A   3      58.594  34.500 -14.953  1.00 38.50           C  
ATOM     20  CB  TRP A   3      57.906  36.500 -13.641  1.00 38.50           C  
ATOM     21  O   TRP A   3      58.562  35.000 -16.078  1.00 38.50           O  
ATOM     22  CG  TRP A   3      57.500  36.875 -12.234  1.00 38.50           C  
ATOM     23  CD1 TRP A   3      58.344  36.906 -11.148  1.00 38.50           C  
ATOM     24  CD2 TRP A   3      56.219  37.219 -11.766  1.00 38.50           C  
ATOM     25  CE2 TRP A   3      56.312  37.469 -10.383  1.00 38.50           C  
ATOM     26  CE3 TRP A   3      54.969  37.344 -12.391  1.00 38.50           C  
ATOM     27  NE1 TRP A   3      57.625  37.281 -10.023  1.00 38.50           N  
ATOM     28  CH2 TRP A   3      54.000  37.938 -10.234  1.00 38.50           C  
ATOM     29  CZ2 TRP A   3      55.219  37.844  -9.602  1.00 38.50           C  
ATOM     30  CZ3 TRP A   3      53.875  37.719 -11.617  1.00 38.50           C  
ATOM     31  N   ASN A   4      58.969  33.250 -15.000  1.00 39.66           N  
ATOM     32  CA  ASN A   4      58.531  32.062 -15.727  1.00 39.66           C  
ATOM     33  C   ASN A   4      57.094  31.703 -15.422  1.00 39.66           C  
ATOM     34  CB  ASN A   4      59.469  30.875 -15.398  1.00 39.66           C  
ATOM     35  O   ASN A   4      56.719  31.469 -14.266  1.00 39.66           O  
ATOM     36  CG  ASN A   4      60.750  30.922 -16.172  1.00 39.66           C  
ATOM     37  ND2 ASN A   4      61.844  30.469 -15.531  1.00 39.66           N  
ATOM     38  OD1 ASN A   4      60.812  31.359 -17.328  1.00 39.66           O  
ATOM     39  N   ILE A   5      56.031  32.312 -15.961  1.00 43.97           N  
ATOM     40  CA  ILE A   5      54.625  32.156 -16.203  1.00 43.97           C  
ATOM     41  C   ILE A   5      54.312  30.750 -16.703  1.00 43.97           C  
ATOM     42  CB  ILE A   5      54.125  33.219 -17.234  1.00 43.97           C  
ATOM     43  O   ILE A   5      54.812  30.328 -17.734  1.00 43.97           O  
ATOM     44  CG1 ILE A   5      54.281  34.625 -16.688  1.00 43.97           C  
ATOM     45  CG2 ILE A   5      52.656  32.938 -17.625  1.00 43.97           C  
ATOM     46  CD1 ILE A   5      53.969  35.719 -17.688  1.00 43.97           C  
ATOM     47  N   LEU A   6      54.219  29.703 -15.898  1.00 41.50           N  
ATOM     48  CA  LEU A   6      53.688  28.359 -15.961  1.00 41.50           C  
ATOM     49  C   LEU A   6      52.156  28.391 -16.062  1.00 41.50           C  
ATOM     50  CB  LEU A   6      54.094  27.547 -14.734  1.00 41.50           C  
ATOM     51  O   LEU A   6      51.500  28.922 -15.172  1.00 41.50           O  
ATOM     52  CG  LEU A   6      55.375  26.719 -14.875  1.00 41.50           C  
ATOM     53  CD1 LEU A   6      56.156  26.672 -13.555  1.00 41.50           C  
ATOM     54  CD2 LEU A   6      55.031  25.312 -15.352  1.00 41.50           C  
ATOM     55  N   LEU A   7      51.500  28.625 -17.156  1.00 40.59           N  
ATOM     56  CA  LEU A   7      50.156  28.453 -17.750  1.00 40.59           C  
ATOM     57  C   LEU A   7      49.688  27.016 -17.594  1.00 40.59           C  
ATOM     58  CB  LEU A   7      50.188  28.859 -19.219  1.00 40.59           C  
ATOM     59  O   LEU A   7      50.312  26.094 -18.125  1.00 40.59           O  
ATOM     60  CG  LEU A   7      49.531  30.203 -19.562  1.00 40.59           C  
ATOM     61  CD1 LEU A   7      50.500  31.031 -20.422  1.00 40.59           C  
ATOM     62  CD2 LEU A   7      48.219  30.016 -20.281  1.00 40.59           C  
ATOM     63  N   THR A   8      49.250  26.500 -16.453  1.00 44.25           N  
ATOM     64  CA  THR A   8      48.438  25.328 -16.125  1.00 44.25           C  
ATOM     65  C   THR A   8      47.062  25.422 -16.781  1.00 44.25           C  
ATOM     66  CB  THR A   8      48.281  25.188 -14.594  1.00 44.25           C  
ATOM     67  O   THR A   8      46.312  26.375 -16.547  1.00 44.25           O  
ATOM     68  CG2 THR A   8      49.562  24.672 -13.953  1.00 44.25           C  
ATOM     69  OG1 THR A   8      47.938  26.469 -14.039  1.00 44.25           O  
ATOM     70  N   LEU A   9      46.875  25.234 -18.000  1.00 39.62           N  
ATOM     71  CA  LEU A   9      45.719  24.844 -18.812  1.00 39.62           C  
ATOM     72  C   LEU A   9      44.906  23.734 -18.141  1.00 39.62           C  
ATOM     73  CB  LEU A   9      46.188  24.391 -20.203  1.00 39.62           C  
ATOM     74  O   LEU A   9      45.438  22.641 -17.906  1.00 39.62           O  
ATOM     75  CG  LEU A   9      45.688  25.219 -21.391  1.00 39.62           C  
ATOM     76  CD1 LEU A   9      46.844  26.016 -22.000  1.00 39.62           C  
ATOM     77  CD2 LEU A   9      45.031  24.328 -22.438  1.00 39.62           C  
ATOM     78  N   SER A  10      44.219  23.922 -17.062  1.00 40.75           N  
ATOM     79  CA  SER A  10      43.062  23.234 -16.453  1.00 40.75           C  
ATOM     80  C   SER A  10      42.031  22.844 -17.516  1.00 40.75           C  
ATOM     81  CB  SER A  10      42.406  24.125 -15.391  1.00 40.75           C  
ATOM     82  O   SER A  10      41.469  23.719 -18.172  1.00 40.75           O  
ATOM     83  OG  SER A  10      42.844  25.453 -15.508  1.00 40.75           O  
ATOM     84  N   LEU A  11      42.219  21.969 -18.406  1.00 38.88           N  
ATOM     85  CA  LEU A  11      41.312  21.109 -19.188  1.00 38.88           C  
ATOM     86  C   LEU A  11      40.094  20.719 -18.344  1.00 38.88           C  
ATOM     87  CB  LEU A  11      42.062  19.859 -19.672  1.00 38.88           C  
ATOM     88  O   LEU A  11      40.250  20.094 -17.297  1.00 38.88           O  
ATOM     89  CG  LEU A  11      42.656  19.938 -21.078  1.00 38.88           C  
ATOM     90  CD1 LEU A  11      44.000  19.219 -21.109  1.00 38.88           C  
ATOM     91  CD2 LEU A  11      41.688  19.328 -22.094  1.00 38.88           C  
ATOM     92  N   TYR A  12      39.219  21.578 -17.953  1.00 41.00           N  
ATOM     93  CA  TYR A  12      37.844  21.359 -17.547  1.00 41.00           C  
ATOM     94  C   TYR A  12      37.156  20.328 -18.438  1.00 41.00           C  
ATOM     95  CB  TYR A  12      37.031  22.688 -17.578  1.00 41.00           C  
ATOM     96  O   TYR A  12      37.062  20.531 -19.656  1.00 41.00           O  
ATOM     97  CG  TYR A  12      37.125  23.469 -16.281  1.00 41.00           C  
ATOM     98  CD1 TYR A  12      36.219  23.219 -15.258  1.00 41.00           C  
ATOM     99  CD2 TYR A  12      38.094  24.438 -16.094  1.00 41.00           C  
ATOM    100  CE1 TYR A  12      36.250  23.938 -14.070  1.00 41.00           C  
ATOM    101  CE2 TYR A  12      38.156  25.172 -14.914  1.00 41.00           C  
ATOM    102  OH  TYR A  12      37.281  25.625 -12.727  1.00 41.00           O  
ATOM    103  CZ  TYR A  12      37.250  24.906 -13.906  1.00 41.00           C  
ATOM    104  N   LEU A  13      37.656  19.156 -18.641  1.00 38.47           N  
ATOM    105  CA  LEU A  13      36.875  18.031 -19.156  1.00 38.47           C  
ATOM    106  C   LEU A  13      35.406  18.141 -18.750  1.00 38.47           C  
ATOM    107  CB  LEU A  13      37.438  16.703 -18.656  1.00 38.47           C  
ATOM    108  O   LEU A  13      35.094  18.234 -17.562  1.00 38.47           O  
ATOM    109  CG  LEU A  13      38.500  16.047 -19.562  1.00 38.47           C  
ATOM    110  CD1 LEU A  13      39.500  15.273 -18.719  1.00 38.47           C  
ATOM    111  CD2 LEU A  13      37.844  15.133 -20.578  1.00 38.47           C  
ATOM    112  N   ALA A  14      34.594  19.141 -19.094  1.00 42.16           N  
ATOM    113  CA  ALA A  14      33.156  19.156 -19.125  1.00 42.16           C  
ATOM    114  C   ALA A  14      32.594  17.734 -19.062  1.00 42.16           C  
ATOM    115  CB  ALA A  14      32.656  19.875 -20.391  1.00 42.16           C  
ATOM    116  O   ALA A  14      32.875  16.906 -19.938  1.00 42.16           O  
ATOM    117  N   ALA A  15      32.906  16.875 -18.125  1.00 49.72           N  
ATOM    118  CA  ALA A  15      32.094  15.672 -17.859  1.00 49.72           C  
ATOM    119  C   ALA A  15      30.781  15.711 -18.641  1.00 49.72           C  
ATOM    120  CB  ALA A  15      31.844  15.523 -16.359  1.00 49.72           C  
ATOM    121  O   ALA A  15      30.078  16.719 -18.625  1.00 49.72           O  
ATOM    122  N   GLU A  16      30.688  15.656 -19.938  1.00 54.47           N  
ATOM    123  CA  GLU A  16      29.531  15.367 -20.766  1.00 54.47           C  
ATOM    124  C   GLU A  16      28.281  15.172 -19.906  1.00 54.47           C  
ATOM    125  CB  GLU A  16      29.766  14.125 -21.625  1.00 54.47           C  
ATOM    126  O   GLU A  16      28.312  14.438 -18.922  1.00 54.47           O  
ATOM    127  CG  GLU A  16      30.203  14.445 -23.047  1.00 54.47           C  
ATOM    128  CD  GLU A  16      30.500  13.203 -23.875  1.00 54.47           C  
ATOM    129  OE1 GLU A  16      30.844  13.336 -25.078  1.00 54.47           O  
ATOM    130  OE2 GLU A  16      30.391  12.086 -23.328  1.00 54.47           O  
ATOM    131  N   ALA A  17      27.625  16.141 -19.391  1.00 58.34           N  
ATOM    132  CA  ALA A  17      26.344  16.219 -18.688  1.00 58.34           C  
ATOM    133  C   ALA A  17      25.484  14.992 -18.969  1.00 58.34           C  
ATOM    134  CB  ALA A  17      25.594  17.500 -19.078  1.00 58.34           C  
ATOM    135  O   ALA A  17      25.375  14.562 -20.125  1.00 58.34           O  
ATOM    136  N   LEU A  18      25.516  13.914 -18.078  1.00 88.19           N  
ATOM    137  CA  LEU A  18      24.562  12.820 -17.938  1.00 88.19           C  
ATOM    138  C   LEU A  18      23.125  13.328 -18.031  1.00 88.19           C  
ATOM    139  CB  LEU A  18      24.766  12.109 -16.594  1.00 88.19           C  
ATOM    140  O   LEU A  18      22.359  13.258 -17.062  1.00 88.19           O  
ATOM    141  CG  LEU A  18      26.094  11.375 -16.406  1.00 88.19           C  
ATOM    142  CD1 LEU A  18      26.266  10.938 -14.961  1.00 88.19           C  
ATOM    143  CD2 LEU A  18      26.188  10.180 -17.359  1.00 88.19           C  
ATOM    144  N   GLN A  19      22.797  14.086 -19.109  1.00 92.56           N  
ATOM    145  CA  GLN A  19      21.500  14.711 -19.312  1.00 92.56           C  
ATOM    146  C   GLN A  19      20.594  13.852 -20.188  1.00 92.56           C  
ATOM    147  CB  GLN A  19      21.672  16.109 -19.922  1.00 92.56           C  
ATOM    148  O   GLN A  19      21.062  13.242 -21.156  1.00 92.56           O  
ATOM    149  CG  GLN A  19      20.359  16.844 -20.125  1.00 92.56           C  
ATOM    150  CD  GLN A  19      20.547  18.203 -20.781  1.00 92.56           C  
ATOM    151  NE2 GLN A  19      20.766  19.234 -19.969  1.00 92.56           N  
ATOM    152  OE1 GLN A  19      20.500  18.328 -22.016  1.00 92.56           O  
ATOM    153  N   VAL A  20      19.297  13.719 -19.812  1.00 93.81           N  
ATOM    154  CA  VAL A  20      18.250  13.078 -20.609  1.00 93.81           C  
ATOM    155  C   VAL A  20      17.203  14.109 -21.016  1.00 93.81           C  
ATOM    156  CB  VAL A  20      17.578  11.922 -19.828  1.00 93.81           C  
ATOM    157  O   VAL A  20      16.859  15.000 -20.234  1.00 93.81           O  
ATOM    158  CG1 VAL A  20      16.375  11.375 -20.594  1.00 93.81           C  
ATOM    159  CG2 VAL A  20      18.578  10.812 -19.531  1.00 93.81           C  
ATOM    160  N   THR A  21      16.812  14.086 -22.281  1.00 94.12           N  
ATOM    161  CA  THR A  21      15.766  14.977 -22.766  1.00 94.12           C  
ATOM    162  C   THR A  21      14.438  14.234 -22.891  1.00 94.12           C  
ATOM    163  CB  THR A  21      16.141  15.594 -24.125  1.00 94.12           C  
ATOM    164  O   THR A  21      14.328  13.281 -23.656  1.00 94.12           O  
ATOM    165  CG2 THR A  21      15.055  16.562 -24.594  1.00 94.12           C  
ATOM    166  OG1 THR A  21      17.375  16.312 -24.000  1.00 94.12           O  
ATOM    167  N   THR A  22      13.477  14.672 -22.078  1.00 95.50           N  
ATOM    168  CA  THR A  22      12.117  14.133 -22.094  1.00 95.50           C  
ATOM    169  C   THR A  22      11.180  15.062 -22.844  1.00 95.50           C  
ATOM    170  CB  THR A  22      11.586  13.898 -20.672  1.00 95.50           C  
ATOM    171  O   THR A  22      11.555  16.188 -23.203  1.00 95.50           O  
ATOM    172  CG2 THR A  22      12.625  13.219 -19.797  1.00 95.50           C  
ATOM    173  OG1 THR A  22      11.234  15.164 -20.094  1.00 95.50           O  
ATOM    174  N   PRO A  23      10.016  14.594 -23.125  1.00 96.75           N  
ATOM    175  CA  PRO A  23       9.031  15.484 -23.750  1.00 96.75           C  
ATOM    176  C   PRO A  23       8.742  16.734 -22.906  1.00 96.75           C  
ATOM    177  CB  PRO A  23       7.781  14.602 -23.859  1.00 96.75           C  
ATOM    178  O   PRO A  23       8.328  17.750 -23.438  1.00 96.75           O  
ATOM    179  CG  PRO A  23       8.312  13.219 -24.031  1.00 96.75           C  
ATOM    180  CD  PRO A  23       9.523  13.055 -23.156  1.00 96.75           C  
ATOM    181  N   ASP A  24       8.906  16.703 -21.578  1.00 96.81           N  
ATOM    182  CA  ASP A  24       8.617  17.828 -20.688  1.00 96.81           C  
ATOM    183  C   ASP A  24       9.805  18.766 -20.594  1.00 96.81           C  
ATOM    184  CB  ASP A  24       8.227  17.312 -19.297  1.00 96.81           C  
ATOM    185  O   ASP A  24       9.641  19.953 -20.297  1.00 96.81           O  
ATOM    186  CG  ASP A  24       6.859  16.656 -19.266  1.00 96.81           C  
ATOM    187  OD1 ASP A  24       6.059  16.875 -20.203  1.00 96.81           O  
ATOM    188  OD2 ASP A  24       6.582  15.922 -18.297  1.00 96.81           O  
ATOM    189  N   GLY A  25      11.016  18.297 -20.875  1.00 96.88           N  
ATOM    190  CA  GLY A  25      12.219  19.125 -20.828  1.00 96.88           C  
ATOM    191  C   GLY A  25      13.453  18.344 -20.406  1.00 96.88           C  
ATOM    192  O   GLY A  25      13.359  17.172 -20.031  1.00 96.88           O  
ATOM    193  N   PRO A  26      14.648  18.953 -20.531  1.00 96.88           N  
ATOM    194  CA  PRO A  26      15.906  18.297 -20.188  1.00 96.88           C  
ATOM    195  C   PRO A  26      16.109  18.141 -18.688  1.00 96.88           C  
ATOM    196  CB  PRO A  26      16.969  19.219 -20.797  1.00 96.88           C  
ATOM    197  O   PRO A  26      15.719  19.031 -17.906  1.00 96.88           O  
ATOM    198  CG  PRO A  26      16.328  20.578 -20.797  1.00 96.88           C  
ATOM    199  CD  PRO A  26      14.852  20.406 -21.016  1.00 96.88           C  
ATOM    200  N   ILE A  27      16.781  16.984 -18.328  1.00 96.75           N  
ATOM    201  CA  ILE A  27      17.031  16.688 -16.922  1.00 96.75           C  
ATOM    202  C   ILE A  27      18.469  16.250 -16.734  1.00 96.75           C  
ATOM    203  CB  ILE A  27      16.062  15.609 -16.391  1.00 96.75           C  
ATOM    204  O   ILE A  27      18.922  15.305 -17.391  1.00 96.75           O  
ATOM    205  CG1 ILE A  27      14.602  16.047 -16.594  1.00 96.75           C  
ATOM    206  CG2 ILE A  27      16.344  15.305 -14.922  1.00 96.75           C  
ATOM    207  CD1 ILE A  27      13.586  14.938 -16.406  1.00 96.75           C  
ATOM    208  N   ASN A  28      19.141  16.938 -15.828  1.00 96.00           N  
ATOM    209  CA  ASN A  28      20.484  16.500 -15.438  1.00 96.00           C  
ATOM    210  C   ASN A  28      20.422  15.383 -14.398  1.00 96.00           C  
ATOM    211  CB  ASN A  28      21.297  17.672 -14.914  1.00 96.00           C  
ATOM    212  O   ASN A  28      19.609  15.422 -13.484  1.00 96.00           O  
ATOM    213  CG  ASN A  28      21.641  18.688 -15.992  1.00 96.00           C  
ATOM    214  ND2 ASN A  28      21.734  19.953 -15.617  1.00 96.00           N  
ATOM    215  OD1 ASN A  28      21.812  18.328 -17.156  1.00 96.00           O  
ATOM    216  N   GLY A  29      21.266  14.383 -14.609  1.00 95.69           N  
ATOM    217  CA  GLY A  29      21.328  13.289 -13.656  1.00 95.69           C  
ATOM    218  C   GLY A  29      22.719  13.094 -13.078  1.00 95.69           C  
ATOM    219  O   GLY A  29      23.609  13.930 -13.273  1.00 95.69           O  
ATOM    220  N   VAL A  30      22.844  12.031 -12.234  1.00 94.94           N  
ATOM    221  CA  VAL A  30      24.109  11.695 -11.602  1.00 94.94           C  
ATOM    222  C   VAL A  30      24.344  10.188 -11.680  1.00 94.94           C  
ATOM    223  CB  VAL A  30      24.156  12.164 -10.125  1.00 94.94           C  
ATOM    224  O   VAL A  30      23.406   9.398 -11.641  1.00 94.94           O  
ATOM    225  CG1 VAL A  30      23.094  11.438  -9.305  1.00 94.94           C  
ATOM    226  CG2 VAL A  30      25.547  11.938  -9.531  1.00 94.94           C  
ATOM    227  N   ALA A  31      25.594   9.805 -11.961  1.00 94.75           N  
ATOM    228  CA  ALA A  31      25.969   8.398 -11.945  1.00 94.75           C  
ATOM    229  C   ALA A  31      26.141   7.891 -10.516  1.00 94.75           C  
ATOM    230  CB  ALA A  31      27.266   8.188 -12.734  1.00 94.75           C  
ATOM    231  O   ALA A  31      26.703   8.586  -9.664  1.00 94.75           O  
ATOM    232  N   GLN A  32      25.594   6.715 -10.242  1.00 93.88           N  
ATOM    233  CA  GLN A  32      25.766   6.004  -8.977  1.00 93.88           C  
ATOM    234  C   GLN A  32      26.234   4.574  -9.203  1.00 93.88           C  
ATOM    235  CB  GLN A  32      24.453   6.000  -8.195  1.00 93.88           C  
ATOM    236  O   GLN A  32      26.344   4.125 -10.352  1.00 93.88           O  
ATOM    237  CG  GLN A  32      23.922   7.391  -7.875  1.00 93.88           C  
ATOM    238  CD  GLN A  32      22.922   7.391  -6.730  1.00 93.88           C  
ATOM    239  NE2 GLN A  32      23.328   7.926  -5.586  1.00 93.88           N  
ATOM    240  OE1 GLN A  32      21.797   6.914  -6.871  1.00 93.88           O  
ATOM    241  N   THR A  33      26.547   3.900  -8.062  1.00 93.56           N  
ATOM    242  CA  THR A  33      27.000   2.520  -8.180  1.00 93.56           C  
ATOM    243  C   THR A  33      26.234   1.610  -7.227  1.00 93.56           C  
ATOM    244  CB  THR A  33      28.516   2.404  -7.902  1.00 93.56           C  
ATOM    245  O   THR A  33      25.969   1.991  -6.086  1.00 93.56           O  
ATOM    246  CG2 THR A  33      29.016   0.990  -8.172  1.00 93.56           C  
ATOM    247  OG1 THR A  33      29.219   3.318  -8.750  1.00 93.56           O  
ATOM    248  N   THR A  34      25.859   0.454  -7.789  1.00 92.44           N  
ATOM    249  CA  THR A  34      25.219  -0.540  -6.938  1.00 92.44           C  
ATOM    250  C   THR A  34      26.219  -1.133  -5.949  1.00 92.44           C  
ATOM    251  CB  THR A  34      24.578  -1.669  -7.773  1.00 92.44           C  
ATOM    252  O   THR A  34      27.422  -0.871  -6.043  1.00 92.44           O  
ATOM    253  CG2 THR A  34      23.719  -1.105  -8.891  1.00 92.44           C  
ATOM    254  OG1 THR A  34      25.625  -2.469  -8.352  1.00 92.44           O  
ATOM    255  N   THR A  35      25.672  -1.990  -5.023  1.00 87.19           N  
ATOM    256  CA  THR A  35      26.516  -2.646  -4.039  1.00 87.19           C  
ATOM    257  C   THR A  35      27.453  -3.646  -4.715  1.00 87.19           C  
ATOM    258  CB  THR A  35      25.688  -3.363  -2.965  1.00 87.19           C  
ATOM    259  O   THR A  35      28.484  -4.020  -4.148  1.00 87.19           O  
ATOM    260  CG2 THR A  35      24.859  -2.369  -2.156  1.00 87.19           C  
ATOM    261  OG1 THR A  35      24.797  -4.297  -3.600  1.00 87.19           O  
ATOM    262  N   LEU A  36      27.172  -4.043  -5.969  1.00 89.75           N  
ATOM    263  CA  LEU A  36      27.969  -5.000  -6.719  1.00 89.75           C  
ATOM    264  C   LEU A  36      28.875  -4.285  -7.727  1.00 89.75           C  
ATOM    265  CB  LEU A  36      27.078  -6.004  -7.441  1.00 89.75           C  
ATOM    266  O   LEU A  36      29.500  -4.930  -8.570  1.00 89.75           O  
ATOM    267  CG  LEU A  36      26.203  -6.902  -6.555  1.00 89.75           C  
ATOM    268  CD1 LEU A  36      25.359  -7.836  -7.410  1.00 89.75           C  
ATOM    269  CD2 LEU A  36      27.078  -7.695  -5.586  1.00 89.75           C  
ATOM    270  N   GLY A  37      28.844  -2.984  -7.734  1.00 92.31           N  
ATOM    271  CA  GLY A  37      29.781  -2.217  -8.539  1.00 92.31           C  
ATOM    272  C   GLY A  37      29.234  -1.836  -9.898  1.00 92.31           C  
ATOM    273  O   GLY A  37      29.969  -1.347 -10.758  1.00 92.31           O  
ATOM    274  N   LYS A  38      27.969  -2.135 -10.156  1.00 93.31           N  
ATOM    275  CA  LYS A  38      27.328  -1.760 -11.414  1.00 93.31           C  
ATOM    276  C   LYS A  38      26.938  -0.288 -11.414  1.00 93.31           C  
ATOM    277  CB  LYS A  38      26.109  -2.637 -11.680  1.00 93.31           C  
ATOM    278  O   LYS A  38      26.375   0.211 -10.422  1.00 93.31           O  
ATOM    279  CG  LYS A  38      25.500  -2.447 -13.055  1.00 93.31           C  
ATOM    280  CD  LYS A  38      24.359  -3.426 -13.305  1.00 93.31           C  
ATOM    281  CE  LYS A  38      23.734  -3.232 -14.680  1.00 93.31           C  
ATOM    282  NZ  LYS A  38      22.641  -4.215 -14.938  1.00 93.31           N  
ATOM    283  N   THR A  39      27.297   0.418 -12.477  1.00 94.75           N  
ATOM    284  CA  THR A  39      26.953   1.828 -12.617  1.00 94.75           C  
ATOM    285  C   THR A  39      25.500   1.986 -13.062  1.00 94.75           C  
ATOM    286  CB  THR A  39      27.875   2.535 -13.617  1.00 94.75           C  
ATOM    287  O   THR A  39      25.016   1.234 -13.906  1.00 94.75           O  
ATOM    288  CG2 THR A  39      27.500   4.004 -13.781  1.00 94.75           C  
ATOM    289  OG1 THR A  39      29.234   2.453 -13.148  1.00 94.75           O  
ATOM    290  N   TYR A  40      24.781   2.885 -12.414  1.00 94.94           N  
ATOM    291  CA  TYR A  40      23.453   3.291 -12.836  1.00 94.94           C  
ATOM    292  C   TYR A  40      23.266   4.801 -12.703  1.00 94.94           C  
ATOM    293  CB  TYR A  40      22.375   2.562 -12.023  1.00 94.94           C  
ATOM    294  O   TYR A  40      24.125   5.484 -12.133  1.00 94.94           O  
ATOM    295  CG  TYR A  40      22.359   2.957 -10.562  1.00 94.94           C  
ATOM    296  CD1 TYR A  40      23.266   2.402  -9.656  1.00 94.94           C  
ATOM    297  CD2 TYR A  40      21.438   3.883 -10.086  1.00 94.94           C  
ATOM    298  CE1 TYR A  40      23.234   2.760  -8.312  1.00 94.94           C  
ATOM    299  CE2 TYR A  40      21.406   4.246  -8.750  1.00 94.94           C  
ATOM    300  OH  TYR A  40      22.281   4.039  -6.539  1.00 94.94           O  
ATOM    301  CZ  TYR A  40      22.312   3.682  -7.867  1.00 94.94           C  
ATOM    302  N   TYR A  41      22.203   5.312 -13.281  1.00 95.69           N  
ATOM    303  CA  TYR A  41      22.000   6.754 -13.359  1.00 95.69           C  
ATOM    304  C   TYR A  41      20.703   7.160 -12.648  1.00 95.69           C  
ATOM    305  CB  TYR A  41      21.969   7.223 -14.812  1.00 95.69           C  
ATOM    306  O   TYR A  41      19.672   6.512 -12.820  1.00 95.69           O  
ATOM    307  CG  TYR A  41      23.188   6.816 -15.609  1.00 95.69           C  
ATOM    308  CD1 TYR A  41      24.297   7.648 -15.688  1.00 95.69           C  
ATOM    309  CD2 TYR A  41      23.219   5.605 -16.281  1.00 95.69           C  
ATOM    310  CE1 TYR A  41      25.422   7.281 -16.422  1.00 95.69           C  
ATOM    311  CE2 TYR A  41      24.344   5.227 -17.031  1.00 95.69           C  
ATOM    312  OH  TYR A  41      26.547   5.703 -17.812  1.00 95.69           O  
ATOM    313  CZ  TYR A  41      25.438   6.070 -17.078  1.00 95.69           C  
ATOM    314  N   THR A  42      20.859   8.203 -11.930  1.00 95.81           N  
ATOM    315  CA  THR A  42      19.766   8.672 -11.094  1.00 95.81           C  
ATOM    316  C   THR A  42      19.344  10.086 -11.492  1.00 95.81           C  
ATOM    317  CB  THR A  42      20.141   8.641  -9.602  1.00 95.81           C  
ATOM    318  O   THR A  42      20.188  10.938 -11.750  1.00 95.81           O  
ATOM    319  CG2 THR A  42      18.984   9.117  -8.727  1.00 95.81           C  
ATOM    320  OG1 THR A  42      20.500   7.305  -9.234  1.00 95.81           O  
ATOM    321  N   TYR A  43      18.031  10.266 -11.484  1.00 96.56           N  
ATOM    322  CA  TYR A  43      17.391  11.562 -11.703  1.00 96.56           C  
ATOM    323  C   TYR A  43      16.406  11.891 -10.586  1.00 96.56           C  
ATOM    324  CB  TYR A  43      16.672  11.578 -13.055  1.00 96.56           C  
ATOM    325  O   TYR A  43      15.297  11.359 -10.562  1.00 96.56           O  
ATOM    326  CG  TYR A  43      17.531  11.117 -14.211  1.00 96.56           C  
ATOM    327  CD1 TYR A  43      18.219  12.039 -15.008  1.00 96.56           C  
ATOM    328  CD2 TYR A  43      17.672   9.766 -14.500  1.00 96.56           C  
ATOM    329  CE1 TYR A  43      19.000  11.617 -16.078  1.00 96.56           C  
ATOM    330  CE2 TYR A  43      18.453   9.336 -15.562  1.00 96.56           C  
ATOM    331  OH  TYR A  43      19.906   9.844 -17.391  1.00 96.56           O  
ATOM    332  CZ  TYR A  43      19.125  10.266 -16.344  1.00 96.56           C  
ATOM    333  N   TYR A  44      16.812  12.766  -9.727  1.00 96.00           N  
ATOM    334  CA  TYR A  44      16.078  13.039  -8.500  1.00 96.00           C  
ATOM    335  C   TYR A  44      15.047  14.141  -8.719  1.00 96.00           C  
ATOM    336  CB  TYR A  44      17.031  13.438  -7.371  1.00 96.00           C  
ATOM    337  O   TYR A  44      15.258  15.055  -9.523  1.00 96.00           O  
ATOM    338  CG  TYR A  44      17.906  12.305  -6.898  1.00 96.00           C  
ATOM    339  CD1 TYR A  44      17.375  11.195  -6.266  1.00 96.00           C  
ATOM    340  CD2 TYR A  44      19.297  12.352  -7.082  1.00 96.00           C  
ATOM    341  CE1 TYR A  44      18.172  10.148  -5.824  1.00 96.00           C  
ATOM    342  CE2 TYR A  44      20.109  11.320  -6.648  1.00 96.00           C  
ATOM    343  OH  TYR A  44      20.344   9.195  -5.590  1.00 96.00           O  
ATOM    344  CZ  TYR A  44      19.547  10.219  -6.020  1.00 96.00           C  
ATOM    345  N   SER A  45      13.961  14.062  -8.016  1.00 95.12           N  
ATOM    346  CA  SER A  45      12.984  15.102  -7.699  1.00 95.12           C  
ATOM    347  C   SER A  45      12.477  15.781  -8.961  1.00 95.12           C  
ATOM    348  CB  SER A  45      13.602  16.141  -6.758  1.00 95.12           C  
ATOM    349  O   SER A  45      12.500  17.016  -9.062  1.00 95.12           O  
ATOM    350  OG  SER A  45      14.016  15.539  -5.543  1.00 95.12           O  
ATOM    351  N   ILE A  46      12.031  14.930  -9.945  1.00 97.56           N  
ATOM    352  CA  ILE A  46      11.383  15.430 -11.156  1.00 97.56           C  
ATOM    353  C   ILE A  46       9.930  15.789 -10.859  1.00 97.56           C  
ATOM    354  CB  ILE A  46      11.461  14.391 -12.297  1.00 97.56           C  
ATOM    355  O   ILE A  46       9.141  14.922 -10.469  1.00 97.56           O  
ATOM    356  CG1 ILE A  46      12.914  13.977 -12.555  1.00 97.56           C  
ATOM    357  CG2 ILE A  46      10.820  14.945 -13.578  1.00 97.56           C  
ATOM    358  CD1 ILE A  46      13.062  12.719 -13.398  1.00 97.56           C  
ATOM    359  N   PRO A  47       9.562  17.094 -11.070  1.00 97.38           N  
ATOM    360  CA  PRO A  47       8.156  17.438 -10.828  1.00 97.38           C  
ATOM    361  C   PRO A  47       7.211  16.797 -11.844  1.00 97.38           C  
ATOM    362  CB  PRO A  47       8.148  18.969 -10.969  1.00 97.38           C  
ATOM    363  O   PRO A  47       7.418  16.922 -13.055  1.00 97.38           O  
ATOM    364  CG  PRO A  47       9.273  19.281 -11.898  1.00 97.38           C  
ATOM    365  CD  PRO A  47      10.375  18.281 -11.672  1.00 97.38           C  
ATOM    366  N   TYR A  48       6.238  16.047 -11.297  1.00 98.38           N  
ATOM    367  CA  TYR A  48       5.250  15.492 -12.219  1.00 98.38           C  
ATOM    368  C   TYR A  48       3.924  16.234 -12.109  1.00 98.38           C  
ATOM    369  CB  TYR A  48       5.039  14.000 -11.961  1.00 98.38           C  
ATOM    370  O   TYR A  48       2.994  15.977 -12.875  1.00 98.38           O  
ATOM    371  CG  TYR A  48       4.434  13.703 -10.609  1.00 98.38           C  
ATOM    372  CD1 TYR A  48       5.234  13.352  -9.523  1.00 98.38           C  
ATOM    373  CD2 TYR A  48       3.057  13.766 -10.414  1.00 98.38           C  
ATOM    374  CE1 TYR A  48       4.680  13.070  -8.281  1.00 98.38           C  
ATOM    375  CE2 TYR A  48       2.490  13.484  -9.172  1.00 98.38           C  
ATOM    376  OH  TYR A  48       2.754  12.867  -6.883  1.00 98.38           O  
ATOM    377  CZ  TYR A  48       3.309  13.148  -8.117  1.00 98.38           C  
ATOM    378  N   ALA A  49       3.828  17.172 -11.133  1.00 98.19           N  
ATOM    379  CA  ALA A  49       2.625  17.984 -10.938  1.00 98.19           C  
ATOM    380  C   ALA A  49       2.977  19.391 -10.484  1.00 98.19           C  
ATOM    381  CB  ALA A  49       1.703  17.312  -9.914  1.00 98.19           C  
ATOM    382  O   ALA A  49       4.035  19.609  -9.898  1.00 98.19           O  
ATOM    383  N   LYS A  50       2.033  20.297 -10.836  1.00 98.00           N  
ATOM    384  CA  LYS A  50       2.115  21.625 -10.219  1.00 98.00           C  
ATOM    385  C   LYS A  50       1.939  21.531  -8.711  1.00 98.00           C  
ATOM    386  CB  LYS A  50       1.064  22.562 -10.820  1.00 98.00           C  
ATOM    387  O   LYS A  50       1.236  20.656  -8.211  1.00 98.00           O  
ATOM    388  CG  LYS A  50       1.257  22.844 -12.305  1.00 98.00           C  
ATOM    389  CD  LYS A  50       0.225  23.828 -12.820  1.00 98.00           C  
ATOM    390  CE  LYS A  50       0.460  24.172 -14.289  1.00 98.00           C  
ATOM    391  NZ  LYS A  50      -0.534  25.156 -14.797  1.00 98.00           N  
ATOM    392  N   PRO A  51       2.607  22.516  -8.000  1.00 97.44           N  
ATOM    393  CA  PRO A  51       2.414  22.484  -6.551  1.00 97.44           C  
ATOM    394  C   PRO A  51       0.945  22.594  -6.148  1.00 97.44           C  
ATOM    395  CB  PRO A  51       3.205  23.703  -6.062  1.00 97.44           C  
ATOM    396  O   PRO A  51       0.222  23.438  -6.660  1.00 97.44           O  
ATOM    397  CG  PRO A  51       4.242  23.922  -7.113  1.00 97.44           C  
ATOM    398  CD  PRO A  51       3.648  23.594  -8.453  1.00 97.44           C  
ATOM    399  N   PRO A  52       0.509  21.688  -5.336  1.00 97.44           N  
ATOM    400  CA  PRO A  52      -0.888  21.719  -4.898  1.00 97.44           C  
ATOM    401  C   PRO A  52      -1.122  22.703  -3.750  1.00 97.44           C  
ATOM    402  CB  PRO A  52      -1.151  20.281  -4.449  1.00 97.44           C  
ATOM    403  O   PRO A  52      -1.539  22.297  -2.662  1.00 97.44           O  
ATOM    404  CG  PRO A  52       0.155  19.812  -3.900  1.00 97.44           C  
ATOM    405  CD  PRO A  52       1.262  20.406  -4.719  1.00 97.44           C  
ATOM    406  N   ILE A  53      -0.952  23.938  -3.969  1.00 96.94           N  
ATOM    407  CA  ILE A  53      -1.088  24.984  -2.953  1.00 96.94           C  
ATOM    408  C   ILE A  53      -2.271  25.875  -3.293  1.00 96.94           C  
ATOM    409  CB  ILE A  53       0.204  25.812  -2.822  1.00 96.94           C  
ATOM    410  O   ILE A  53      -2.760  25.875  -4.426  1.00 96.94           O  
ATOM    411  CG1 ILE A  53       0.559  26.469  -4.168  1.00 96.94           C  
ATOM    412  CG2 ILE A  53       1.358  24.953  -2.309  1.00 96.94           C  
ATOM    413  CD1 ILE A  53       1.760  27.391  -4.105  1.00 96.94           C  
ATOM    414  N   GLY A  54      -2.709  26.609  -2.262  1.00 95.06           N  
ATOM    415  CA  GLY A  54      -3.801  27.547  -2.457  1.00 95.06           C  
ATOM    416  C   GLY A  54      -5.055  26.891  -3.018  1.00 95.06           C  
ATOM    417  O   GLY A  54      -5.547  25.906  -2.469  1.00 95.06           O  
ATOM    418  N   SER A  55      -5.500  27.422  -4.137  1.00 96.44           N  
ATOM    419  CA  SER A  55      -6.758  26.969  -4.715  1.00 96.44           C  
ATOM    420  C   SER A  55      -6.633  25.562  -5.273  1.00 96.44           C  
ATOM    421  CB  SER A  55      -7.219  27.922  -5.820  1.00 96.44           C  
ATOM    422  O   SER A  55      -7.641  24.891  -5.543  1.00 96.44           O  
ATOM    423  OG  SER A  55      -6.258  27.984  -6.859  1.00 96.44           O  
ATOM    424  N   ARG A  56      -5.297  24.938  -5.277  1.00 97.06           N  
ATOM    425  CA  ARG A  56      -5.055  23.609  -5.828  1.00 97.06           C  
ATOM    426  C   ARG A  56      -4.996  22.562  -4.727  1.00 97.06           C  
ATOM    427  CB  ARG A  56      -3.754  23.594  -6.637  1.00 97.06           C  
ATOM    428  O   ARG A  56      -5.012  21.359  -5.004  1.00 97.06           O  
ATOM    429  CG  ARG A  56      -3.828  24.375  -7.938  1.00 97.06           C  
ATOM    430  CD  ARG A  56      -2.506  24.344  -8.695  1.00 97.06           C  
ATOM    431  NE  ARG A  56      -2.508  25.266  -9.828  1.00 97.06           N  
ATOM    432  NH1 ARG A  56      -4.062  24.078 -11.055  1.00 97.06           N  
ATOM    433  NH2 ARG A  56      -3.172  26.016 -11.891  1.00 97.06           N  
ATOM    434  CZ  ARG A  56      -3.248  25.125 -10.922  1.00 97.06           C  
ATOM    435  N   ARG A  57      -4.875  22.797  -3.365  1.00 95.81           N  
ATOM    436  CA  ARG A  57      -4.570  21.984  -2.188  1.00 95.81           C  
ATOM    437  C   ARG A  57      -5.504  20.797  -2.088  1.00 95.81           C  
ATOM    438  CB  ARG A  57      -4.664  22.844  -0.917  1.00 95.81           C  
ATOM    439  O   ARG A  57      -5.066  19.672  -1.797  1.00 95.81           O  
ATOM    440  CG  ARG A  57      -4.117  22.141   0.324  1.00 95.81           C  
ATOM    441  CD  ARG A  57      -4.168  23.062   1.542  1.00 95.81           C  
ATOM    442  NE  ARG A  57      -3.166  24.109   1.467  1.00 95.81           N  
ATOM    443  NH1 ARG A  57      -4.062  25.375   3.186  1.00 95.81           N  
ATOM    444  NH2 ARG A  57      -2.180  26.094   2.094  1.00 95.81           N  
ATOM    445  CZ  ARG A  57      -3.137  25.188   2.248  1.00 95.81           C  
ATOM    446  N   PHE A  58      -6.469  20.625  -2.648  1.00 96.81           N  
ATOM    447  CA  PHE A  58      -7.422  19.547  -2.457  1.00 96.81           C  
ATOM    448  C   PHE A  58      -8.055  19.125  -3.785  1.00 96.81           C  
ATOM    449  CB  PHE A  58      -8.516  19.953  -1.463  1.00 96.81           C  
ATOM    450  O   PHE A  58      -8.961  18.297  -3.818  1.00 96.81           O  
ATOM    451  CG  PHE A  58      -7.980  20.438  -0.143  1.00 96.81           C  
ATOM    452  CD1 PHE A  58      -7.102  19.656   0.597  1.00 96.81           C  
ATOM    453  CD2 PHE A  58      -8.359  21.672   0.359  1.00 96.81           C  
ATOM    454  CE1 PHE A  58      -6.605  20.109   1.819  1.00 96.81           C  
ATOM    455  CE2 PHE A  58      -7.871  22.125   1.580  1.00 96.81           C  
ATOM    456  CZ  PHE A  58      -6.996  21.344   2.309  1.00 96.81           C  
ATOM    457  N   MET A  59      -7.578  19.719  -4.758  1.00 95.12           N  
ATOM    458  CA  MET A  59      -8.141  19.453  -6.082  1.00 95.12           C  
ATOM    459  C   MET A  59      -7.305  18.438  -6.840  1.00 95.12           C  
ATOM    460  CB  MET A  59      -8.234  20.750  -6.887  1.00 95.12           C  
ATOM    461  O   MET A  59      -6.168  18.156  -6.461  1.00 95.12           O  
ATOM    462  CG  MET A  59      -9.070  21.828  -6.211  1.00 95.12           C  
ATOM    463  SD  MET A  59     -10.789  21.281  -5.871  1.00 95.12           S  
ATOM    464  CE  MET A  59     -11.039  22.016  -4.227  1.00 95.12           C  
ATOM    465  N   PRO A  60      -7.902  17.875  -7.859  1.00 95.69           N  
ATOM    466  CA  PRO A  60      -7.098  16.984  -8.695  1.00 95.69           C  
ATOM    467  C   PRO A  60      -5.797  17.625  -9.164  1.00 95.69           C  
ATOM    468  CB  PRO A  60      -8.016  16.688  -9.883  1.00 95.69           C  
ATOM    469  O   PRO A  60      -5.777  18.812  -9.500  1.00 95.69           O  
ATOM    470  CG  PRO A  60      -9.398  16.844  -9.344  1.00 95.69           C  
ATOM    471  CD  PRO A  60      -9.406  17.984  -8.367  1.00 95.69           C  
ATOM    472  N   PRO A  61      -4.648  16.797  -9.125  1.00 97.62           N  
ATOM    473  CA  PRO A  61      -3.365  17.375  -9.539  1.00 97.62           C  
ATOM    474  C   PRO A  61      -3.350  17.781 -11.008  1.00 97.62           C  
ATOM    475  CB  PRO A  61      -2.371  16.234  -9.281  1.00 97.62           C  
ATOM    476  O   PRO A  61      -4.051  17.188 -11.828  1.00 97.62           O  
ATOM    477  CG  PRO A  61      -3.164  14.984  -9.461  1.00 97.62           C  
ATOM    478  CD  PRO A  61      -4.543  15.203  -8.906  1.00 97.62           C  
ATOM    479  N   GLU A  62      -2.570  18.812 -11.289  1.00 98.12           N  
ATOM    480  CA  GLU A  62      -2.316  19.297 -12.648  1.00 98.12           C  
ATOM    481  C   GLU A  62      -0.875  19.016 -13.070  1.00 98.12           C  
ATOM    482  CB  GLU A  62      -2.619  20.781 -12.758  1.00 98.12           C  
ATOM    483  O   GLU A  62       0.055  19.219 -12.289  1.00 98.12           O  
ATOM    484  CG  GLU A  62      -4.062  21.141 -12.445  1.00 98.12           C  
ATOM    485  CD  GLU A  62      -4.320  22.641 -12.438  1.00 98.12           C  
ATOM    486  OE1 GLU A  62      -5.363  23.078 -11.906  1.00 98.12           O  
ATOM    487  OE2 GLU A  62      -3.467  23.391 -12.977  1.00 98.12           O  
ATOM    488  N   ALA A  63      -0.746  18.578 -14.289  1.00 98.38           N  
ATOM    489  CA  ALA A  63       0.586  18.250 -14.797  1.00 98.38           C  
ATOM    490  C   ALA A  63       1.500  19.469 -14.742  1.00 98.38           C  
ATOM    491  CB  ALA A  63       0.498  17.719 -16.219  1.00 98.38           C  
ATOM    492  O   ALA A  63       1.054  20.594 -14.969  1.00 98.38           O  
ATOM    493  N   SER A  64       2.764  19.188 -14.469  1.00 97.38           N  
ATOM    494  CA  SER A  64       3.770  20.234 -14.500  1.00 97.38           C  
ATOM    495  C   SER A  64       3.926  20.812 -15.906  1.00 97.38           C  
ATOM    496  CB  SER A  64       5.117  19.719 -14.000  1.00 97.38           C  
ATOM    497  O   SER A  64       3.732  20.094 -16.891  1.00 97.38           O  
ATOM    498  OG  SER A  64       6.043  20.781 -13.852  1.00 97.38           O  
ATOM    499  N   ASP A  65       4.301  22.156 -15.984  1.00 96.50           N  
ATOM    500  CA  ASP A  65       4.594  22.766 -17.266  1.00 96.50           C  
ATOM    501  C   ASP A  65       5.914  22.250 -17.844  1.00 96.50           C  
ATOM    502  CB  ASP A  65       4.629  24.297 -17.141  1.00 96.50           C  
ATOM    503  O   ASP A  65       6.863  22.016 -17.094  1.00 96.50           O  
ATOM    504  CG  ASP A  65       3.287  24.891 -16.750  1.00 96.50           C  
ATOM    505  OD1 ASP A  65       2.240  24.391 -17.219  1.00 96.50           O  
ATOM    506  OD2 ASP A  65       3.275  25.859 -15.969  1.00 96.50           O  
ATOM    507  N   PRO A  66       5.895  22.062 -19.141  1.00 96.62           N  
ATOM    508  CA  PRO A  66       7.211  21.766 -19.719  1.00 96.62           C  
ATOM    509  C   PRO A  66       8.227  22.875 -19.438  1.00 96.62           C  
ATOM    510  CB  PRO A  66       6.922  21.656 -21.219  1.00 96.62           C  
ATOM    511  O   PRO A  66       7.848  24.016 -19.141  1.00 96.62           O  
ATOM    512  CG  PRO A  66       5.453  21.391 -21.297  1.00 96.62           C  
ATOM    513  CD  PRO A  66       4.785  22.062 -20.125  1.00 96.62           C  
ATOM    514  N   TRP A  67       9.492  22.438 -19.469  1.00 97.19           N  
ATOM    515  CA  TRP A  67      10.539  23.422 -19.219  1.00 97.19           C  
ATOM    516  C   TRP A  67      11.617  23.328 -20.297  1.00 97.19           C  
ATOM    517  CB  TRP A  67      11.164  23.203 -17.844  1.00 97.19           C  
ATOM    518  O   TRP A  67      11.711  22.344 -21.016  1.00 97.19           O  
ATOM    519  CG  TRP A  67      11.711  21.828 -17.609  1.00 97.19           C  
ATOM    520  CD1 TRP A  67      12.977  21.391 -17.891  1.00 97.19           C  
ATOM    521  CD2 TRP A  67      11.008  20.703 -17.078  1.00 97.19           C  
ATOM    522  CE2 TRP A  67      11.906  19.625 -17.047  1.00 97.19           C  
ATOM    523  CE3 TRP A  67       9.695  20.516 -16.609  1.00 97.19           C  
ATOM    524  NE1 TRP A  67      13.102  20.062 -17.547  1.00 97.19           N  
ATOM    525  CH2 TRP A  67      10.250  18.203 -16.141  1.00 97.19           C  
ATOM    526  CZ2 TRP A  67      11.539  18.359 -16.578  1.00 97.19           C  
ATOM    527  CZ3 TRP A  67       9.336  19.250 -16.141  1.00 97.19           C  
ATOM    528  N   THR A  68      12.453  24.438 -20.469  1.00 97.25           N  
ATOM    529  CA  THR A  68      13.477  24.484 -21.500  1.00 97.25           C  
ATOM    530  C   THR A  68      14.875  24.391 -20.891  1.00 97.25           C  
ATOM    531  CB  THR A  68      13.367  25.781 -22.344  1.00 97.25           C  
ATOM    532  O   THR A  68      15.766  23.766 -21.469  1.00 97.25           O  
ATOM    533  CG2 THR A  68      12.070  25.812 -23.141  1.00 97.25           C  
ATOM    534  OG1 THR A  68      13.391  26.906 -21.453  1.00 97.25           O  
ATOM    535  N   GLU A  69      14.945  24.969 -19.641  1.00 96.38           N  
ATOM    536  CA  GLU A  69      16.203  24.859 -18.922  1.00 96.38           C  
ATOM    537  C   GLU A  69      16.312  23.500 -18.219  1.00 96.38           C  
ATOM    538  CB  GLU A  69      16.375  26.000 -17.922  1.00 96.38           C  
ATOM    539  O   GLU A  69      15.328  23.000 -17.672  1.00 96.38           O  
ATOM    540  CG  GLU A  69      16.406  27.375 -18.562  1.00 96.38           C  
ATOM    541  CD  GLU A  69      17.531  27.531 -19.578  1.00 96.38           C  
ATOM    542  OE1 GLU A  69      17.266  28.047 -20.703  1.00 96.38           O  
ATOM    543  OE2 GLU A  69      18.672  27.141 -19.281  1.00 96.38           O  
ATOM    544  N   PRO A  70      17.594  22.906 -18.328  1.00 95.94           N  
ATOM    545  CA  PRO A  70      17.734  21.609 -17.688  1.00 95.94           C  
ATOM    546  C   PRO A  70      17.328  21.625 -16.219  1.00 95.94           C  
ATOM    547  CB  PRO A  70      19.219  21.281 -17.844  1.00 95.94           C  
ATOM    548  O   PRO A  70      17.828  22.453 -15.453  1.00 95.94           O  
ATOM    549  CG  PRO A  70      19.641  22.031 -19.062  1.00 95.94           C  
ATOM    550  CD  PRO A  70      18.906  23.344 -19.094  1.00 95.94           C  
ATOM    551  N   HIS A  71      16.344  20.797 -15.844  1.00 96.12           N  
ATOM    552  CA  HIS A  71      16.016  20.547 -14.445  1.00 96.12           C  
ATOM    553  C   HIS A  71      17.156  19.875 -13.703  1.00 96.12           C  
ATOM    554  CB  HIS A  71      14.750  19.688 -14.336  1.00 96.12           C  
ATOM    555  O   HIS A  71      17.734  18.906 -14.203  1.00 96.12           O  
ATOM    556  CG  HIS A  71      14.375  19.359 -12.930  1.00 96.12           C  
ATOM    557  CD2 HIS A  71      14.531  18.219 -12.219  1.00 96.12           C  
ATOM    558  ND1 HIS A  71      13.750  20.250 -12.086  1.00 96.12           N  
ATOM    559  CE1 HIS A  71      13.539  19.672 -10.914  1.00 96.12           C  
ATOM    560  NE2 HIS A  71      14.000  18.438 -10.969  1.00 96.12           N  
ATOM    561  N   ASP A  72      17.516  20.453 -12.562  1.00 95.94           N  
ATOM    562  CA  ASP A  72      18.594  19.859 -11.773  1.00 95.94           C  
ATOM    563  C   ASP A  72      18.109  18.609 -11.047  1.00 95.94           C  
ATOM    564  CB  ASP A  72      19.141  20.875 -10.773  1.00 95.94           C  
ATOM    565  O   ASP A  72      17.484  18.703  -9.984  1.00 95.94           O  
ATOM    566  CG  ASP A  72      20.344  20.359 -10.000  1.00 95.94           C  
ATOM    567  OD1 ASP A  72      20.797  19.234 -10.281  1.00 95.94           O  
ATOM    568  OD2 ASP A  72      20.812  21.078  -9.094  1.00 95.94           O  
ATOM    569  N   GLY A  73      18.484  17.453 -11.562  1.00 95.75           N  
ATOM    570  CA  GLY A  73      18.125  16.172 -10.977  1.00 95.75           C  
ATOM    571  C   GLY A  73      19.312  15.438 -10.375  1.00 95.75           C  
ATOM    572  O   GLY A  73      19.281  14.219 -10.227  1.00 95.75           O  
ATOM    573  N   THR A  74      20.391  16.172 -10.070  1.00 95.31           N  
ATOM    574  CA  THR A  74      21.625  15.570  -9.578  1.00 95.31           C  
ATOM    575  C   THR A  74      21.594  15.469  -8.055  1.00 95.31           C  
ATOM    576  CB  THR A  74      22.859  16.375 -10.023  1.00 95.31           C  
ATOM    577  O   THR A  74      22.406  14.750  -7.465  1.00 95.31           O  
ATOM    578  CG2 THR A  74      22.922  16.500 -11.539  1.00 95.31           C  
ATOM    579  OG1 THR A  74      22.781  17.703  -9.453  1.00 95.31           O  
ATOM    580  N   THR A  75      20.641  16.188  -7.398  1.00 92.25           N  
ATOM    581  CA  THR A  75      20.469  16.156  -5.949  1.00 92.25           C  
ATOM    582  C   THR A  75      19.016  15.953  -5.582  1.00 92.25           C  
ATOM    583  CB  THR A  75      21.000  17.453  -5.297  1.00 92.25           C  
ATOM    584  O   THR A  75      18.125  16.547  -6.203  1.00 92.25           O  
ATOM    585  CG2 THR A  75      20.938  17.359  -3.777  1.00 92.25           C  
ATOM    586  OG1 THR A  75      22.344  17.672  -5.707  1.00 92.25           O  
ATOM    587  N   GLU A  76      18.906  15.094  -4.590  1.00 90.31           N  
ATOM    588  CA  GLU A  76      17.531  14.836  -4.152  1.00 90.31           C  
ATOM    589  C   GLU A  76      16.969  16.016  -3.369  1.00 90.31           C  
ATOM    590  CB  GLU A  76      17.469  13.562  -3.305  1.00 90.31           C  
ATOM    591  O   GLU A  76      17.578  16.484  -2.408  1.00 90.31           O  
ATOM    592  CG  GLU A  76      16.062  13.039  -3.082  1.00 90.31           C  
ATOM    593  CD  GLU A  76      16.016  11.664  -2.436  1.00 90.31           C  
ATOM    594  OE1 GLU A  76      15.258  10.797  -2.906  1.00 90.31           O  
ATOM    595  OE2 GLU A  76      16.766  11.461  -1.451  1.00 90.31           O  
ATOM    596  N   ASN A  77      15.812  16.547  -3.828  1.00 88.94           N  
ATOM    597  CA  ASN A  77      15.023  17.484  -3.027  1.00 88.94           C  
ATOM    598  C   ASN A  77      14.469  16.812  -1.775  1.00 88.94           C  
ATOM    599  CB  ASN A  77      13.883  18.078  -3.859  1.00 88.94           C  
ATOM    600  O   ASN A  77      13.734  15.820  -1.868  1.00 88.94           O  
ATOM    601  CG  ASN A  77      13.117  19.156  -3.119  1.00 88.94           C  
ATOM    602  ND2 ASN A  77      12.602  20.125  -3.859  1.00 88.94           N  
ATOM    603  OD1 ASN A  77      12.992  19.109  -1.893  1.00 88.94           O  
ATOM    604  N   PRO A  78      14.758  17.438  -0.633  1.00 89.19           N  
ATOM    605  CA  PRO A  78      14.398  16.734   0.604  1.00 89.19           C  
ATOM    606  C   PRO A  78      12.930  16.922   0.979  1.00 89.19           C  
ATOM    607  CB  PRO A  78      15.312  17.391   1.649  1.00 89.19           C  
ATOM    608  O   PRO A  78      12.492  16.406   2.014  1.00 89.19           O  
ATOM    609  CG  PRO A  78      15.484  18.797   1.188  1.00 89.19           C  
ATOM    610  CD  PRO A  78      15.539  18.797  -0.312  1.00 89.19           C  
ATOM    611  N   ASN A  79      12.219  17.703   0.054  1.00 92.19           N  
ATOM    612  CA  ASN A  79      10.828  17.969   0.384  1.00 92.19           C  
ATOM    613  C   ASN A  79      10.016  16.688   0.454  1.00 92.19           C  
ATOM    614  CB  ASN A  79      10.203  18.938  -0.631  1.00 92.19           C  
ATOM    615  O   ASN A  79      10.125  15.828  -0.424  1.00 92.19           O  
ATOM    616  CG  ASN A  79      10.703  20.359  -0.465  1.00 92.19           C  
ATOM    617  ND2 ASN A  79      10.281  21.250  -1.361  1.00 92.19           N  
ATOM    618  OD1 ASN A  79      11.461  20.656   0.461  1.00 92.19           O  
ATOM    619  N   VAL A  80       9.258  16.531   1.525  1.00 93.25           N  
ATOM    620  CA  VAL A  80       8.266  15.477   1.670  1.00 93.25           C  
ATOM    621  C   VAL A  80       6.891  16.094   1.937  1.00 93.25           C  
ATOM    622  CB  VAL A  80       8.641  14.500   2.805  1.00 93.25           C  
ATOM    623  O   VAL A  80       6.789  17.250   2.340  1.00 93.25           O  
ATOM    624  CG1 VAL A  80       9.953  13.781   2.484  1.00 93.25           C  
ATOM    625  CG2 VAL A  80       8.742  15.234   4.137  1.00 93.25           C  
ATOM    626  N   CYS A  81       5.848  15.219   1.631  1.00 95.38           N  
ATOM    627  CA  CYS A  81       4.492  15.688   1.886  1.00 95.38           C  
ATOM    628  C   CYS A  81       4.211  15.758   3.381  1.00 95.38           C  
ATOM    629  CB  CYS A  81       3.473  14.766   1.214  1.00 95.38           C  
ATOM    630  O   CYS A  81       4.848  15.062   4.172  1.00 95.38           O  
ATOM    631  SG  CYS A  81       3.602  14.727  -0.587  1.00 95.38           S  
ATOM    632  N   TYR A  82       3.336  16.672   3.779  1.00 95.94           N  
ATOM    633  CA  TYR A  82       2.934  16.781   5.176  1.00 95.94           C  
ATOM    634  C   TYR A  82       2.396  15.445   5.688  1.00 95.94           C  
ATOM    635  CB  TYR A  82       1.873  17.859   5.355  1.00 95.94           C  
ATOM    636  O   TYR A  82       1.663  14.750   4.980  1.00 95.94           O  
ATOM    637  CG  TYR A  82       2.447  19.266   5.465  1.00 95.94           C  
ATOM    638  CD1 TYR A  82       2.900  19.750   6.688  1.00 95.94           C  
ATOM    639  CD2 TYR A  82       2.537  20.078   4.352  1.00 95.94           C  
ATOM    640  CE1 TYR A  82       3.430  21.031   6.793  1.00 95.94           C  
ATOM    641  CE2 TYR A  82       3.062  21.375   4.445  1.00 95.94           C  
ATOM    642  OH  TYR A  82       4.027  23.109   5.770  1.00 95.94           O  
ATOM    643  CZ  TYR A  82       3.506  21.828   5.668  1.00 95.94           C  
ATOM    644  N   GLN A  83       2.744  15.133   7.027  1.00 94.56           N  
ATOM    645  CA  GLN A  83       2.369  13.844   7.609  1.00 94.56           C  
ATOM    646  C   GLN A  83       1.829  14.023   9.023  1.00 94.56           C  
ATOM    647  CB  GLN A  83       3.562  12.891   7.617  1.00 94.56           C  
ATOM    648  O   GLN A  83       1.976  15.086   9.625  1.00 94.56           O  
ATOM    649  CG  GLN A  83       4.273  12.781   6.273  1.00 94.56           C  
ATOM    650  CD  GLN A  83       5.461  11.836   6.309  1.00 94.56           C  
ATOM    651  NE2 GLN A  83       5.703  11.242   7.469  1.00 94.56           N  
ATOM    652  OE1 GLN A  83       6.152  11.648   5.305  1.00 94.56           O  
ATOM    653  N   VAL A  84       0.998  13.156   9.781  1.00 91.44           N  
ATOM    654  CA  VAL A  84       0.096  13.266  10.930  1.00 91.44           C  
ATOM    655  C   VAL A  84       0.858  12.969  12.219  1.00 91.44           C  
ATOM    656  CB  VAL A  84      -1.110  12.305  10.789  1.00 91.44           C  
ATOM    657  O   VAL A  84       0.750  13.711  13.195  1.00 91.44           O  
ATOM    658  CG1 VAL A  84      -1.948  12.305  12.070  1.00 91.44           C  
ATOM    659  CG2 VAL A  84      -1.967  12.703   9.586  1.00 91.44           C  
ATOM    660  N   TYR A  85       2.062  12.422  12.391  1.00 86.94           N  
ATOM    661  CA  TYR A  85       2.691  12.047  13.648  1.00 86.94           C  
ATOM    662  C   TYR A  85       4.070  12.680  13.781  1.00 86.94           C  
ATOM    663  CB  TYR A  85       2.807  10.523  13.758  1.00 86.94           C  
ATOM    664  O   TYR A  85       4.457  13.109  14.875  1.00 86.94           O  
ATOM    665  CG  TYR A  85       1.476   9.820  13.859  1.00 86.94           C  
ATOM    666  CD1 TYR A  85       0.587  10.109  14.891  1.00 86.94           C  
ATOM    667  CD2 TYR A  85       1.104   8.859  12.922  1.00 86.94           C  
ATOM    668  CE1 TYR A  85      -0.640   9.461  14.984  1.00 86.94           C  
ATOM    669  CE2 TYR A  85      -0.121   8.203  13.008  1.00 86.94           C  
ATOM    670  OH  TYR A  85      -2.197   7.867  14.133  1.00 86.94           O  
ATOM    671  CZ  TYR A  85      -0.984   8.516  14.047  1.00 86.94           C  
ATOM    672  N   VAL A  86       4.746  12.680  12.773  1.00 85.75           N  
ATOM    673  CA  VAL A  86       6.082  13.266  12.859  1.00 85.75           C  
ATOM    674  C   VAL A  86       6.172  14.484  11.953  1.00 85.75           C  
ATOM    675  CB  VAL A  86       7.176  12.242  12.492  1.00 85.75           C  
ATOM    676  O   VAL A  86       5.852  14.406  10.766  1.00 85.75           O  
ATOM    677  CG1 VAL A  86       8.570  12.836  12.695  1.00 85.75           C  
ATOM    678  CG2 VAL A  86       7.016  10.961  13.312  1.00 85.75           C  
ATOM    679  N   ASP A  87       6.547  15.609  12.594  1.00 86.75           N  
ATOM    680  CA  ASP A  87       6.727  16.844  11.844  1.00 86.75           C  
ATOM    681  C   ASP A  87       8.188  17.047  11.453  1.00 86.75           C  
ATOM    682  CB  ASP A  87       6.234  18.047  12.664  1.00 86.75           C  
ATOM    683  O   ASP A  87       9.008  17.438  12.281  1.00 86.75           O  
ATOM    684  CG  ASP A  87       4.723  18.094  12.797  1.00 86.75           C  
ATOM    685  OD1 ASP A  87       4.016  17.594  11.898  1.00 86.75           O  
ATOM    686  OD2 ASP A  87       4.234  18.625  13.820  1.00 86.75           O  
ATOM    687  N   TYR A  88       8.406  16.797  10.164  1.00 88.56           N  
ATOM    688  CA  TYR A  88       9.750  17.000   9.641  1.00 88.56           C  
ATOM    689  C   TYR A  88       9.930  18.406   9.109  1.00 88.56           C  
ATOM    690  CB  TYR A  88      10.055  15.984   8.523  1.00 88.56           C  
ATOM    691  O   TYR A  88       8.961  19.047   8.664  1.00 88.56           O  
ATOM    692  CG  TYR A  88       9.992  14.547   8.984  1.00 88.56           C  
ATOM    693  CD1 TYR A  88      11.023  13.992   9.742  1.00 88.56           C  
ATOM    694  CD2 TYR A  88       8.906  13.734   8.664  1.00 88.56           C  
ATOM    695  CE1 TYR A  88      10.977  12.672  10.164  1.00 88.56           C  
ATOM    696  CE2 TYR A  88       8.852  12.414   9.078  1.00 88.56           C  
ATOM    697  OH  TYR A  88       9.836  10.578  10.242  1.00 88.56           O  
ATOM    698  CZ  TYR A  88       9.891  11.891   9.828  1.00 88.56           C  
ATOM    699  N   GLU A  89      11.133  18.875   9.242  1.00 89.50           N  
ATOM    700  CA  GLU A  89      11.445  20.188   8.680  1.00 89.50           C  
ATOM    701  C   GLU A  89      11.258  20.203   7.168  1.00 89.50           C  
ATOM    702  CB  GLU A  89      12.875  20.609   9.039  1.00 89.50           C  
ATOM    703  O   GLU A  89      10.969  21.250   6.578  1.00 89.50           O  
ATOM    704  CG  GLU A  89      13.055  20.984  10.508  1.00 89.50           C  
ATOM    705  CD  GLU A  89      14.469  21.422  10.844  1.00 89.50           C  
ATOM    706  OE1 GLU A  89      14.727  21.797  12.008  1.00 89.50           O  
ATOM    707  OE2 GLU A  89      15.328  21.391   9.930  1.00 89.50           O  
ATOM    708  N   GLN A  90      11.320  19.078   6.570  1.00 91.38           N  
ATOM    709  CA  GLN A  90      11.312  18.922   5.121  1.00 91.38           C  
ATOM    710  C   GLN A  90       9.891  18.859   4.582  1.00 91.38           C  
ATOM    711  CB  GLN A  90      12.094  17.672   4.703  1.00 91.38           C  
ATOM    712  O   GLN A  90       9.680  18.734   3.373  1.00 91.38           O  
ATOM    713  CG  GLN A  90      13.594  17.766   4.953  1.00 91.38           C  
ATOM    714  CD  GLN A  90      13.961  17.516   6.402  1.00 91.38           C  
ATOM    715  NE2 GLN A  90      15.227  17.719   6.734  1.00 91.38           N  
ATOM    716  OE1 GLN A  90      13.109  17.125   7.215  1.00 91.38           O  
ATOM    717  N   GLU A  91       8.836  18.859   5.430  1.00 93.88           N  
ATOM    718  CA  GLU A  91       7.449  18.859   4.977  1.00 93.88           C  
ATOM    719  C   GLU A  91       7.121  20.125   4.191  1.00 93.88           C  
ATOM    720  CB  GLU A  91       6.496  18.719   6.164  1.00 93.88           C  
ATOM    721  O   GLU A  91       7.402  21.234   4.645  1.00 93.88           O  
ATOM    722  CG  GLU A  91       6.602  17.375   6.879  1.00 93.88           C  
ATOM    723  CD  GLU A  91       5.676  17.266   8.078  1.00 93.88           C  
ATOM    724  OE1 GLU A  91       5.270  16.125   8.430  1.00 93.88           O  
ATOM    725  OE2 GLU A  91       5.352  18.312   8.680  1.00 93.88           O  
ATOM    726  N   ASN A  92       6.477  19.781   2.984  1.00 95.25           N  
ATOM    727  CA  ASN A  92       6.148  20.844   2.037  1.00 95.25           C  
ATOM    728  C   ASN A  92       5.023  20.422   1.096  1.00 95.25           C  
ATOM    729  CB  ASN A  92       7.387  21.250   1.235  1.00 95.25           C  
ATOM    730  O   ASN A  92       4.969  19.266   0.663  1.00 95.25           O  
ATOM    731  CG  ASN A  92       7.227  22.609   0.561  1.00 95.25           C  
ATOM    732  ND2 ASN A  92       8.023  23.578   0.989  1.00 95.25           N  
ATOM    733  OD1 ASN A  92       6.395  22.766  -0.336  1.00 95.25           O  
ATOM    734  N   GLU A  93       4.117  21.422   0.824  1.00 96.62           N  
ATOM    735  CA  GLU A  93       3.031  21.062  -0.079  1.00 96.62           C  
ATOM    736  C   GLU A  93       3.539  20.875  -1.506  1.00 96.62           C  
ATOM    737  CB  GLU A  93       1.928  22.125  -0.049  1.00 96.62           C  
ATOM    738  O   GLU A  93       2.908  20.188  -2.309  1.00 96.62           O  
ATOM    739  CG  GLU A  93       1.127  22.141   1.245  1.00 96.62           C  
ATOM    740  CD  GLU A  93       0.031  23.188   1.258  1.00 96.62           C  
ATOM    741  OE1 GLU A  93      -1.110  22.891   0.845  1.00 96.62           O  
ATOM    742  OE2 GLU A  93       0.317  24.328   1.684  1.00 96.62           O  
ATOM    743  N   ASP A  94       4.590  21.578  -1.847  1.00 96.12           N  
ATOM    744  CA  ASP A  94       5.242  21.344  -3.129  1.00 96.12           C  
ATOM    745  C   ASP A  94       6.098  20.078  -3.082  1.00 96.12           C  
ATOM    746  CB  ASP A  94       6.105  22.547  -3.525  1.00 96.12           C  
ATOM    747  O   ASP A  94       7.328  20.156  -3.084  1.00 96.12           O  
ATOM    748  CG  ASP A  94       6.707  22.406  -4.914  1.00 96.12           C  
ATOM    749  OD1 ASP A  94       6.301  21.500  -5.668  1.00 96.12           O  
ATOM    750  OD2 ASP A  94       7.594  23.219  -5.254  1.00 96.12           O  
ATOM    751  N   CYS A  95       5.441  18.953  -2.939  1.00 95.56           N  
ATOM    752  CA  CYS A  95       6.121  17.688  -2.654  1.00 95.56           C  
ATOM    753  C   CYS A  95       5.863  16.672  -3.756  1.00 95.56           C  
ATOM    754  CB  CYS A  95       5.664  17.125  -1.309  1.00 95.56           C  
ATOM    755  O   CYS A  95       6.316  15.523  -3.668  1.00 95.56           O  
ATOM    756  SG  CYS A  95       3.904  16.734  -1.245  1.00 95.56           S  
ATOM    757  N   LEU A  96       5.117  16.969  -4.844  1.00 97.69           N  
ATOM    758  CA  LEU A  96       4.746  15.992  -5.863  1.00 97.69           C  
ATOM    759  C   LEU A  96       5.840  15.859  -6.914  1.00 97.69           C  
ATOM    760  CB  LEU A  96       3.428  16.391  -6.531  1.00 97.69           C  
ATOM    761  O   LEU A  96       5.727  16.406  -8.008  1.00 97.69           O  
ATOM    762  CG  LEU A  96       2.215  16.531  -5.609  1.00 97.69           C  
ATOM    763  CD1 LEU A  96       0.977  16.906  -6.414  1.00 97.69           C  
ATOM    764  CD2 LEU A  96       1.980  15.234  -4.836  1.00 97.69           C  
ATOM    765  N   HIS A  97       6.871  15.094  -6.547  1.00 96.69           N  
ATOM    766  CA  HIS A  97       8.016  14.773  -7.391  1.00 96.69           C  
ATOM    767  C   HIS A  97       8.250  13.266  -7.461  1.00 96.69           C  
ATOM    768  CB  HIS A  97       9.273  15.477  -6.879  1.00 96.69           C  
ATOM    769  O   HIS A  97       7.766  12.523  -6.605  1.00 96.69           O  
ATOM    770  CG  HIS A  97       9.125  16.953  -6.758  1.00 96.69           C  
ATOM    771  CD2 HIS A  97       9.328  17.953  -7.660  1.00 96.69           C  
ATOM    772  ND1 HIS A  97       8.719  17.578  -5.594  1.00 96.69           N  
ATOM    773  CE1 HIS A  97       8.680  18.891  -5.785  1.00 96.69           C  
ATOM    774  NE2 HIS A  97       9.047  19.141  -7.031  1.00 96.69           N  
ATOM    775  N   LEU A  98       8.914  12.852  -8.492  1.00 97.69           N  
ATOM    776  CA  LEU A  98       9.312  11.453  -8.602  1.00 97.69           C  
ATOM    777  C   LEU A  98      10.789  11.336  -8.969  1.00 97.69           C  
ATOM    778  CB  LEU A  98       8.453  10.734  -9.641  1.00 97.69           C  
ATOM    779  O   LEU A  98      11.422  12.328  -9.328  1.00 97.69           O  
ATOM    780  CG  LEU A  98       8.492  11.297 -11.062  1.00 97.69           C  
ATOM    781  CD1 LEU A  98       9.742  10.812 -11.789  1.00 97.69           C  
ATOM    782  CD2 LEU A  98       7.234  10.906 -11.828  1.00 97.69           C  
ATOM    783  N   ASN A  99      11.312  10.180  -8.703  1.00 97.19           N  
ATOM    784  CA  ASN A  99      12.695   9.836  -9.023  1.00 97.19           C  
ATOM    785  C   ASN A  99      12.766   8.703 -10.047  1.00 97.19           C  
ATOM    786  CB  ASN A  99      13.469   9.461  -7.762  1.00 97.19           C  
ATOM    787  O   ASN A  99      11.906   7.812 -10.055  1.00 97.19           O  
ATOM    788  CG  ASN A  99      13.336  10.508  -6.668  1.00 97.19           C  
ATOM    789  ND2 ASN A  99      12.664  10.148  -5.582  1.00 97.19           N  
ATOM    790  OD1 ASN A  99      13.836  11.625  -6.801  1.00 97.19           O  
ATOM    791  N   VAL A 100      13.766   8.844 -10.969  1.00 97.56           N  
ATOM    792  CA  VAL A 100      13.992   7.781 -11.938  1.00 97.56           C  
ATOM    793  C   VAL A 100      15.414   7.242 -11.797  1.00 97.56           C  
ATOM    794  CB  VAL A 100      13.758   8.273 -13.383  1.00 97.56           C  
ATOM    795  O   VAL A 100      16.375   8.016 -11.766  1.00 97.56           O  
ATOM    796  CG1 VAL A 100      14.047   7.160 -14.391  1.00 97.56           C  
ATOM    797  CG2 VAL A 100      12.320   8.781 -13.547  1.00 97.56           C  
ATOM    798  N   PHE A 101      15.508   5.922 -11.656  1.00 97.00           N  
ATOM    799  CA  PHE A 101      16.781   5.207 -11.594  1.00 97.00           C  
ATOM    800  C   PHE A 101      16.938   4.266 -12.789  1.00 97.00           C  
ATOM    801  CB  PHE A 101      16.891   4.418 -10.289  1.00 97.00           C  
ATOM    802  O   PHE A 101      16.109   3.373 -12.984  1.00 97.00           O  
ATOM    803  CG  PHE A 101      16.562   5.227  -9.062  1.00 97.00           C  
ATOM    804  CD1 PHE A 101      17.578   5.852  -8.336  1.00 97.00           C  
ATOM    805  CD2 PHE A 101      15.250   5.363  -8.633  1.00 97.00           C  
ATOM    806  CE1 PHE A 101      17.266   6.598  -7.199  1.00 97.00           C  
ATOM    807  CE2 PHE A 101      14.945   6.109  -7.504  1.00 97.00           C  
ATOM    808  CZ  PHE A 101      15.953   6.727  -6.785  1.00 97.00           C  
ATOM    809  N   SER A 102      18.016   4.477 -13.469  1.00 96.19           N  
ATOM    810  CA  SER A 102      18.156   3.742 -14.727  1.00 96.19           C  
ATOM    811  C   SER A 102      19.531   3.121 -14.867  1.00 96.19           C  
ATOM    812  CB  SER A 102      17.875   4.664 -15.914  1.00 96.19           C  
ATOM    813  O   SER A 102      20.547   3.799 -14.672  1.00 96.19           O  
ATOM    814  OG  SER A 102      18.031   3.965 -17.141  1.00 96.19           O  
ATOM    815  N   PRO A 103      19.547   1.776 -15.180  1.00 93.81           N  
ATOM    816  CA  PRO A 103      20.844   1.159 -15.469  1.00 93.81           C  
ATOM    817  C   PRO A 103      21.344   1.491 -16.875  1.00 93.81           C  
ATOM    818  CB  PRO A 103      20.547  -0.339 -15.336  1.00 93.81           C  
ATOM    819  O   PRO A 103      22.484   1.160 -17.219  1.00 93.81           O  
ATOM    820  CG  PRO A 103      19.125  -0.493 -15.734  1.00 93.81           C  
ATOM    821  CD  PRO A 103      18.359   0.724 -15.281  1.00 93.81           C  
ATOM    822  N   GLN A 104      20.484   2.127 -17.578  1.00 86.12           N  
ATOM    823  CA  GLN A 104      20.828   2.492 -18.953  1.00 86.12           C  
ATOM    824  C   GLN A 104      21.703   3.744 -18.984  1.00 86.12           C  
ATOM    825  CB  GLN A 104      19.562   2.711 -19.781  1.00 86.12           C  
ATOM    826  O   GLN A 104      21.344   4.770 -18.406  1.00 86.12           O  
ATOM    827  CG  GLN A 104      19.844   3.219 -21.203  1.00 86.12           C  
ATOM    828  CD  GLN A 104      20.406   2.146 -22.109  1.00 86.12           C  
ATOM    829  NE2 GLN A 104      21.266   2.549 -23.031  1.00 86.12           N  
ATOM    830  OE1 GLN A 104      20.078   0.964 -21.984  1.00 86.12           O  
ATOM    831  N   ASP A 105      22.797   3.602 -19.781  1.00 83.94           N  
ATOM    832  CA  ASP A 105      23.641   4.766 -20.078  1.00 83.94           C  
ATOM    833  C   ASP A 105      22.906   5.746 -20.984  1.00 83.94           C  
ATOM    834  CB  ASP A 105      24.953   4.328 -20.703  1.00 83.94           C  
ATOM    835  O   ASP A 105      22.469   5.375 -22.078  1.00 83.94           O  
ATOM    836  CG  ASP A 105      25.938   5.473 -20.859  1.00 83.94           C  
ATOM    837  OD1 ASP A 105      25.531   6.648 -20.812  1.00 83.94           O  
ATOM    838  OD2 ASP A 105      27.141   5.195 -21.047  1.00 83.94           O  
ATOM    839  N   PRO A 106      22.719   6.969 -20.531  1.00 78.94           N  
ATOM    840  CA  PRO A 106      21.984   7.949 -21.328  1.00 78.94           C  
ATOM    841  C   PRO A 106      22.625   8.195 -22.688  1.00 78.94           C  
ATOM    842  CB  PRO A 106      22.031   9.219 -20.469  1.00 78.94           C  
ATOM    843  O   PRO A 106      21.969   8.711 -23.609  1.00 78.94           O  
ATOM    844  CG  PRO A 106      23.125   8.961 -19.484  1.00 78.94           C  
ATOM    845  CD  PRO A 106      23.297   7.480 -19.328  1.00 78.94           C  
ATOM    846  N   SER A 107      23.922   7.855 -22.891  1.00 75.50           N  
ATOM    847  CA  SER A 107      24.609   8.055 -24.156  1.00 75.50           C  
ATOM    848  C   SER A 107      24.297   6.945 -25.141  1.00 75.50           C  
ATOM    849  CB  SER A 107      26.125   8.125 -23.922  1.00 75.50           C  
ATOM    850  O   SER A 107      24.609   7.055 -26.328  1.00 75.50           O  
ATOM    851  OG  SER A 107      26.641   6.863 -23.531  1.00 75.50           O  
ATOM    852  N   GLN A 108      23.656   5.922 -24.641  1.00 74.94           N  
ATOM    853  CA  GLN A 108      23.266   4.797 -25.484  1.00 74.94           C  
ATOM    854  C   GLN A 108      21.828   4.934 -25.953  1.00 74.94           C  
ATOM    855  CB  GLN A 108      23.469   3.475 -24.750  1.00 74.94           C  
ATOM    856  O   GLN A 108      20.984   5.484 -25.234  1.00 74.94           O  
ATOM    857  CG  GLN A 108      24.906   3.166 -24.406  1.00 74.94           C  
ATOM    858  CD  GLN A 108      25.094   1.769 -23.844  1.00 74.94           C  
ATOM    859  NE2 GLN A 108      26.344   1.416 -23.531  1.00 74.94           N  
ATOM    860  OE1 GLN A 108      24.141   1.012 -23.688  1.00 74.94           O  
ATOM    861  N   THR A 109      21.578   4.609 -27.328  1.00 63.06           N  
ATOM    862  CA  THR A 109      20.312   4.820 -28.047  1.00 63.06           C  
ATOM    863  C   THR A 109      19.453   3.566 -27.984  1.00 63.06           C  
ATOM    864  CB  THR A 109      20.562   5.211 -29.516  1.00 63.06           C  
ATOM    865  O   THR A 109      18.234   3.635 -28.219  1.00 63.06           O  
ATOM    866  CG2 THR A 109      20.938   6.684 -29.641  1.00 63.06           C  
ATOM    867  OG1 THR A 109      21.641   4.414 -30.031  1.00 63.06           O  
ATOM    868  N   SER A 110      19.422   2.809 -26.875  1.00 65.12           N  
ATOM    869  CA  SER A 110      18.453   1.765 -27.219  1.00 65.12           C  
ATOM    870  C   SER A 110      18.391   0.688 -26.141  1.00 65.12           C  
ATOM    871  CB  SER A 110      18.812   1.132 -28.562  1.00 65.12           C  
ATOM    872  O   SER A 110      18.750  -0.465 -26.391  1.00 65.12           O  
ATOM    873  OG  SER A 110      19.656   0.008 -28.375  1.00 65.12           O  
ATOM    874  N   ARG A 111      17.578   0.923 -25.047  1.00 77.00           N  
ATOM    875  CA  ARG A 111      17.062  -0.208 -24.281  1.00 77.00           C  
ATOM    876  C   ARG A 111      15.586  -0.014 -23.938  1.00 77.00           C  
ATOM    877  CB  ARG A 111      17.875  -0.403 -23.000  1.00 77.00           C  
ATOM    878  O   ARG A 111      15.125   1.118 -23.781  1.00 77.00           O  
ATOM    879  CG  ARG A 111      19.281  -0.909 -23.234  1.00 77.00           C  
ATOM    880  CD  ARG A 111      19.938  -1.378 -21.938  1.00 77.00           C  
ATOM    881  NE  ARG A 111      21.281  -1.919 -22.188  1.00 77.00           N  
ATOM    882  NH1 ARG A 111      22.016  -1.605 -20.016  1.00 77.00           N  
ATOM    883  NH2 ARG A 111      23.406  -2.523 -21.578  1.00 77.00           N  
ATOM    884  CZ  ARG A 111      22.234  -2.014 -21.266  1.00 77.00           C  
ATOM    885  N   SER A 112      14.875  -0.901 -24.203  1.00 92.00           N  
ATOM    886  CA  SER A 112      13.469  -1.080 -23.859  1.00 92.00           C  
ATOM    887  C   SER A 112      13.312  -1.905 -22.594  1.00 92.00           C  
ATOM    888  CB  SER A 112      12.719  -1.752 -25.016  1.00 92.00           C  
ATOM    889  O   SER A 112      12.977  -3.092 -22.656  1.00 92.00           O  
ATOM    890  OG  SER A 112      11.320  -1.775 -24.750  1.00 92.00           O  
ATOM    891  N   LEU A 113      13.734  -1.235 -21.438  1.00 96.75           N  
ATOM    892  CA  LEU A 113      13.766  -1.950 -20.172  1.00 96.75           C  
ATOM    893  C   LEU A 113      12.398  -1.921 -19.500  1.00 96.75           C  
ATOM    894  CB  LEU A 113      14.820  -1.344 -19.234  1.00 96.75           C  
ATOM    895  O   LEU A 113      11.648  -0.950 -19.641  1.00 96.75           O  
ATOM    896  CG  LEU A 113      16.266  -1.464 -19.688  1.00 96.75           C  
ATOM    897  CD1 LEU A 113      17.188  -0.645 -18.781  1.00 96.75           C  
ATOM    898  CD2 LEU A 113      16.703  -2.926 -19.719  1.00 96.75           C  
ATOM    899  N   PRO A 114      12.070  -3.090 -18.734  1.00 98.12           N  
ATOM    900  CA  PRO A 114      10.891  -3.039 -17.859  1.00 98.12           C  
ATOM    901  C   PRO A 114      11.008  -1.974 -16.781  1.00 98.12           C  
ATOM    902  CB  PRO A 114      10.844  -4.441 -17.250  1.00 98.12           C  
ATOM    903  O   PRO A 114      12.117  -1.638 -16.344  1.00 98.12           O  
ATOM    904  CG  PRO A 114      12.266  -4.922 -17.297  1.00 98.12           C  
ATOM    905  CD  PRO A 114      12.930  -4.344 -18.500  1.00 98.12           C  
ATOM    906  N   VAL A 115       9.867  -1.405 -16.438  1.00 98.69           N  
ATOM    907  CA  VAL A 115       9.812  -0.312 -15.477  1.00 98.69           C  
ATOM    908  C   VAL A 115       9.039  -0.755 -14.234  1.00 98.69           C  
ATOM    909  CB  VAL A 115       9.156   0.951 -16.078  1.00 98.69           C  
ATOM    910  O   VAL A 115       7.945  -1.320 -14.344  1.00 98.69           O  
ATOM    911  CG1 VAL A 115       9.148   2.094 -15.070  1.00 98.69           C  
ATOM    912  CG2 VAL A 115       9.898   1.370 -17.359  1.00 98.69           C  
ATOM    913  N   LEU A 116       9.664  -0.542 -13.117  1.00 98.75           N  
ATOM    914  CA  LEU A 116       8.984  -0.731 -11.836  1.00 98.75           C  
ATOM    915  C   LEU A 116       8.719   0.608 -11.164  1.00 98.75           C  
ATOM    916  CB  LEU A 116       9.812  -1.629 -10.914  1.00 98.75           C  
ATOM    917  O   LEU A 116       9.656   1.330 -10.812  1.00 98.75           O  
ATOM    918  CG  LEU A 116       9.250  -1.855  -9.508  1.00 98.75           C  
ATOM    919  CD1 LEU A 116       7.887  -2.541  -9.586  1.00 98.75           C  
ATOM    920  CD2 LEU A 116      10.219  -2.680  -8.672  1.00 98.75           C  
ATOM    921  N   VAL A 117       7.426   0.945 -11.016  1.00 98.75           N  
ATOM    922  CA  VAL A 117       7.020   2.135 -10.273  1.00 98.75           C  
ATOM    923  C   VAL A 117       6.605   1.744  -8.859  1.00 98.75           C  
ATOM    924  CB  VAL A 117       5.859   2.875 -10.984  1.00 98.75           C  
ATOM    925  O   VAL A 117       5.637   1.006  -8.672  1.00 98.75           O  
ATOM    926  CG1 VAL A 117       5.469   4.129 -10.203  1.00 98.75           C  
ATOM    927  CG2 VAL A 117       6.250   3.230 -12.414  1.00 98.75           C  
ATOM    928  N   TYR A 118       7.305   2.236  -7.930  1.00 97.81           N  
ATOM    929  CA  TYR A 118       7.055   1.885  -6.539  1.00 97.81           C  
ATOM    930  C   TYR A 118       6.277   2.988  -5.828  1.00 97.81           C  
ATOM    931  CB  TYR A 118       8.367   1.615  -5.805  1.00 97.81           C  
ATOM    932  O   TYR A 118       6.688   4.152  -5.844  1.00 97.81           O  
ATOM    933  CG  TYR A 118       8.195   1.269  -4.348  1.00 97.81           C  
ATOM    934  CD1 TYR A 118       8.414   2.219  -3.352  1.00 97.81           C  
ATOM    935  CD2 TYR A 118       7.801  -0.008  -3.959  1.00 97.81           C  
ATOM    936  CE1 TYR A 118       8.258   1.903  -2.006  1.00 97.81           C  
ATOM    937  CE2 TYR A 118       7.637  -0.335  -2.617  1.00 97.81           C  
ATOM    938  OH  TYR A 118       7.703   0.308  -0.320  1.00 97.81           O  
ATOM    939  CZ  TYR A 118       7.863   0.626  -1.649  1.00 97.81           C  
ATOM    940  N   ILE A 119       5.168   2.607  -5.105  1.00 97.56           N  
ATOM    941  CA  ILE A 119       4.336   3.496  -4.301  1.00 97.56           C  
ATOM    942  C   ILE A 119       4.520   3.180  -2.820  1.00 97.56           C  
ATOM    943  CB  ILE A 119       2.846   3.383  -4.695  1.00 97.56           C  
ATOM    944  O   ILE A 119       4.203   2.076  -2.371  1.00 97.56           O  
ATOM    945  CG1 ILE A 119       2.660   3.695  -6.184  1.00 97.56           C  
ATOM    946  CG2 ILE A 119       1.987   4.309  -3.828  1.00 97.56           C  
ATOM    947  CD1 ILE A 119       1.256   3.420  -6.703  1.00 97.56           C  
ATOM    948  N   HIS A 120       5.039   4.148  -2.092  1.00 96.00           N  
ATOM    949  CA  HIS A 120       5.367   3.912  -0.690  1.00 96.00           C  
ATOM    950  C   HIS A 120       4.105   3.814   0.160  1.00 96.00           C  
ATOM    951  CB  HIS A 120       6.273   5.023  -0.157  1.00 96.00           C  
ATOM    952  O   HIS A 120       3.057   4.344  -0.214  1.00 96.00           O  
ATOM    953  CG  HIS A 120       5.609   6.359  -0.082  1.00 96.00           C  
ATOM    954  CD2 HIS A 120       5.602   7.398  -0.947  1.00 96.00           C  
ATOM    955  ND1 HIS A 120       4.832   6.746   0.991  1.00 96.00           N  
ATOM    956  CE1 HIS A 120       4.379   7.969   0.780  1.00 96.00           C  
ATOM    957  NE2 HIS A 120       4.832   8.391  -0.388  1.00 96.00           N  
ATOM    958  N   GLY A 121       4.246   3.006   1.339  1.00 95.00           N  
ATOM    959  CA  GLY A 121       3.168   2.855   2.305  1.00 95.00           C  
ATOM    960  C   GLY A 121       3.207   3.896   3.406  1.00 95.00           C  
ATOM    961  O   GLY A 121       3.686   5.012   3.197  1.00 95.00           O  
ATOM    962  N   GLY A 122       2.576   3.682   4.520  1.00 94.12           N  
ATOM    963  CA  GLY A 122       2.557   4.613   5.637  1.00 94.12           C  
ATOM    964  C   GLY A 122       1.155   5.016   6.051  1.00 94.12           C  
ATOM    965  O   GLY A 122       0.943   6.133   6.535  1.00 94.12           O  
ATOM    966  N   GLY A 123       0.171   4.160   5.727  1.00 95.75           N  
ATOM    967  CA  GLY A 123      -1.194   4.348   6.191  1.00 95.75           C  
ATOM    968  C   GLY A 123      -1.883   5.543   5.562  1.00 95.75           C  
ATOM    969  O   GLY A 123      -2.771   6.145   6.168  1.00 95.75           O  
ATOM    970  N   PHE A 124      -1.254   6.051   4.430  1.00 97.62           N  
ATOM    971  CA  PHE A 124      -1.777   7.203   3.707  1.00 97.62           C  
ATOM    972  C   PHE A 124      -1.515   8.492   4.477  1.00 97.62           C  
ATOM    973  CB  PHE A 124      -3.279   7.043   3.449  1.00 97.62           C  
ATOM    974  O   PHE A 124      -2.066   9.547   4.145  1.00 97.62           O  
ATOM    975  CG  PHE A 124      -3.635   5.789   2.697  1.00 97.62           C  
ATOM    976  CD1 PHE A 124      -3.338   5.664   1.347  1.00 97.62           C  
ATOM    977  CD2 PHE A 124      -4.266   4.734   3.344  1.00 97.62           C  
ATOM    978  CE1 PHE A 124      -3.666   4.504   0.648  1.00 97.62           C  
ATOM    979  CE2 PHE A 124      -4.598   3.572   2.652  1.00 97.62           C  
ATOM    980  CZ  PHE A 124      -4.297   3.459   1.305  1.00 97.62           C  
ATOM    981  N   ILE A 125      -0.827   8.398   5.621  1.00 96.06           N  
ATOM    982  CA  ILE A 125      -0.655   9.594   6.445  1.00 96.06           C  
ATOM    983  C   ILE A 125       0.833   9.875   6.645  1.00 96.06           C  
ATOM    984  CB  ILE A 125      -1.358   9.445   7.812  1.00 96.06           C  
ATOM    985  O   ILE A 125       1.205  10.836   7.320  1.00 96.06           O  
ATOM    986  CG1 ILE A 125      -0.886   8.164   8.516  1.00 96.06           C  
ATOM    987  CG2 ILE A 125      -2.881   9.438   7.641  1.00 96.06           C  
ATOM    988  CD1 ILE A 125      -1.319   8.070   9.977  1.00 96.06           C  
ATOM    989  N   GLN A 126       1.705   9.016   6.148  1.00 94.19           N  
ATOM    990  CA  GLN A 126       3.150   9.219   6.180  1.00 94.19           C  
ATOM    991  C   GLN A 126       3.842   8.438   5.070  1.00 94.19           C  
ATOM    992  CB  GLN A 126       3.721   8.812   7.543  1.00 94.19           C  
ATOM    993  O   GLN A 126       3.217   7.602   4.410  1.00 94.19           O  
ATOM    994  CG  GLN A 126       3.588   7.328   7.848  1.00 94.19           C  
ATOM    995  CD  GLN A 126       4.027   6.980   9.258  1.00 94.19           C  
ATOM    996  NE2 GLN A 126       4.430   5.730   9.461  1.00 94.19           N  
ATOM    997  OE1 GLN A 126       4.008   7.824  10.156  1.00 94.19           O  
ATOM    998  N   GLY A 127       5.172   8.719   4.977  1.00 92.62           N  
ATOM    999  CA  GLY A 127       6.004   8.078   3.973  1.00 92.62           C  
ATOM   1000  C   GLY A 127       6.559   9.055   2.951  1.00 92.62           C  
ATOM   1001  O   GLY A 127       6.203  10.234   2.953  1.00 92.62           O  
ATOM   1002  N   SER A 128       7.480   8.523   2.137  1.00 93.12           N  
ATOM   1003  CA  SER A 128       8.047   9.359   1.080  1.00 93.12           C  
ATOM   1004  C   SER A 128       8.727   8.508   0.015  1.00 93.12           C  
ATOM   1005  CB  SER A 128       9.047  10.359   1.662  1.00 93.12           C  
ATOM   1006  O   SER A 128       8.984   7.320   0.230  1.00 93.12           O  
ATOM   1007  OG  SER A 128      10.258   9.719   2.012  1.00 93.12           O  
ATOM   1008  N   GLY A 129       8.852   9.172  -1.169  1.00 91.44           N  
ATOM   1009  CA  GLY A 129       9.562   8.516  -2.258  1.00 91.44           C  
ATOM   1010  C   GLY A 129      11.039   8.867  -2.309  1.00 91.44           C  
ATOM   1011  O   GLY A 129      11.680   8.727  -3.352  1.00 91.44           O  
ATOM   1012  N   LEU A 130      11.531   9.297  -1.206  1.00 89.50           N  
ATOM   1013  CA  LEU A 130      12.930   9.703  -1.143  1.00 89.50           C  
ATOM   1014  C   LEU A 130      13.844   8.484  -1.054  1.00 89.50           C  
ATOM   1015  CB  LEU A 130      13.172  10.617   0.057  1.00 89.50           C  
ATOM   1016  O   LEU A 130      13.484   7.477  -0.436  1.00 89.50           O  
ATOM   1017  CG  LEU A 130      12.430  11.961   0.045  1.00 89.50           C  
ATOM   1018  CD1 LEU A 130      12.734  12.742   1.315  1.00 89.50           C  
ATOM   1019  CD2 LEU A 130      12.805  12.766  -1.193  1.00 89.50           C  
ATOM   1020  N   GLU A 131      15.086   8.625  -1.678  1.00 84.62           N  
ATOM   1021  CA  GLU A 131      16.109   7.602  -1.543  1.00 84.62           C  
ATOM   1022  C   GLU A 131      16.875   7.746  -0.223  1.00 84.62           C  
ATOM   1023  CB  GLU A 131      17.094   7.668  -2.717  1.00 84.62           C  
ATOM   1024  O   GLU A 131      17.219   6.750   0.411  1.00 84.62           O  
ATOM   1025  CG  GLU A 131      18.188   6.613  -2.668  1.00 84.62           C  
ATOM   1026  CD  GLU A 131      19.328   6.887  -3.629  1.00 84.62           C  
ATOM   1027  OE1 GLU A 131      20.234   6.031  -3.754  1.00 84.62           O  
ATOM   1028  OE2 GLU A 131      19.328   7.969  -4.262  1.00 84.62           O  
ATOM   1029  N   SER A 132      17.172   8.938   0.318  1.00 73.69           N  
ATOM   1030  CA  SER A 132      18.109   9.289   1.375  1.00 73.69           C  
ATOM   1031  C   SER A 132      17.484   9.117   2.754  1.00 73.69           C  
ATOM   1032  CB  SER A 132      18.594  10.727   1.204  1.00 73.69           C  
ATOM   1033  O   SER A 132      18.188   9.109   3.766  1.00 73.69           O  
ATOM   1034  OG  SER A 132      17.500  11.633   1.188  1.00 73.69           O  
ATOM   1035  N   SER A 133      16.266   8.703   2.971  1.00 66.69           N  
ATOM   1036  CA  SER A 133      15.773   8.781   4.340  1.00 66.69           C  
ATOM   1037  C   SER A 133      14.977   7.539   4.715  1.00 66.69           C  
ATOM   1038  CB  SER A 133      14.906  10.031   4.523  1.00 66.69           C  
ATOM   1039  O   SER A 133      13.805   7.414   4.355  1.00 66.69           O  
ATOM   1040  OG  SER A 133      14.398  10.102   5.844  1.00 66.69           O  
ATOM   1041  N   ALA A 134      15.695   6.562   5.371  1.00 53.28           N  
ATOM   1042  CA  ALA A 134      15.031   5.363   5.875  1.00 53.28           C  
ATOM   1043  C   ALA A 134      13.969   5.723   6.914  1.00 53.28           C  
ATOM   1044  CB  ALA A 134      16.062   4.402   6.477  1.00 53.28           C  
ATOM   1045  O   ALA A 134      12.914   5.094   6.965  1.00 53.28           O  
ATOM   1046  N   ALA A 135      14.289   6.852   7.766  1.00 51.00           N  
ATOM   1047  CA  ALA A 135      13.414   7.188   8.883  1.00 51.00           C  
ATOM   1048  C   ALA A 135      12.031   7.613   8.391  1.00 51.00           C  
ATOM   1049  CB  ALA A 135      14.039   8.289   9.734  1.00 51.00           C  
ATOM   1050  O   ALA A 135      11.031   7.395   9.070  1.00 51.00           O  
ATOM   1051  N   ILE A 136      11.961   8.031   7.105  1.00 59.19           N  
ATOM   1052  CA  ILE A 136      10.703   8.516   6.547  1.00 59.19           C  
ATOM   1053  C   ILE A 136      10.219   7.570   5.449  1.00 59.19           C  
ATOM   1054  CB  ILE A 136      10.852   9.953   5.988  1.00 59.19           C  
ATOM   1055  O   ILE A 136       9.328   7.914   4.668  1.00 59.19           O  
ATOM   1056  CG1 ILE A 136      12.086  10.047   5.090  1.00 59.19           C  
ATOM   1057  CG2 ILE A 136      10.922  10.969   7.133  1.00 59.19           C  
ATOM   1058  CD1 ILE A 136      12.172  11.344   4.289  1.00 59.19           C  
ATOM   1059  N   GLY A 137      10.852   6.324   5.508  1.00 58.53           N  
ATOM   1060  CA  GLY A 137      10.391   5.398   4.484  1.00 58.53           C  
ATOM   1061  C   GLY A 137      11.297   5.359   3.268  1.00 58.53           C  
ATOM   1062  O   GLY A 137      10.836   5.121   2.152  1.00 58.53           O  
ATOM   1063  N   GLY A 138      12.641   5.738   3.342  1.00 68.38           N  
ATOM   1064  CA  GLY A 138      13.586   5.691   2.238  1.00 68.38           C  
ATOM   1065  C   GLY A 138      13.648   4.336   1.560  1.00 68.38           C  
ATOM   1066  O   GLY A 138      13.391   3.309   2.191  1.00 68.38           O  
ATOM   1067  N   MET A 139      13.492   4.391   0.219  1.00 80.69           N  
ATOM   1068  CA  MET A 139      13.656   3.256  -0.684  1.00 80.69           C  
ATOM   1069  C   MET A 139      14.867   3.457  -1.591  1.00 80.69           C  
ATOM   1070  CB  MET A 139      12.398   3.049  -1.529  1.00 80.69           C  
ATOM   1071  O   MET A 139      15.070   4.547  -2.135  1.00 80.69           O  
ATOM   1072  CG  MET A 139      12.680   2.900  -3.016  1.00 80.69           C  
ATOM   1073  SD  MET A 139      11.164   2.502  -3.979  1.00 80.69           S  
ATOM   1074  CE  MET A 139      10.508   4.172  -4.238  1.00 80.69           C  
ATOM   1075  N   TYR A 140      15.617   2.283  -1.646  1.00 85.25           N  
ATOM   1076  CA  TYR A 140      16.812   2.293  -2.473  1.00 85.25           C  
ATOM   1077  C   TYR A 140      16.656   1.363  -3.670  1.00 85.25           C  
ATOM   1078  CB  TYR A 140      18.047   1.882  -1.649  1.00 85.25           C  
ATOM   1079  O   TYR A 140      16.328   0.186  -3.512  1.00 85.25           O  
ATOM   1080  CG  TYR A 140      18.391   2.857  -0.550  1.00 85.25           C  
ATOM   1081  CD1 TYR A 140      19.328   3.867  -0.758  1.00 85.25           C  
ATOM   1082  CD2 TYR A 140      17.781   2.770   0.698  1.00 85.25           C  
ATOM   1083  CE1 TYR A 140      19.656   4.766   0.252  1.00 85.25           C  
ATOM   1084  CE2 TYR A 140      18.094   3.664   1.715  1.00 85.25           C  
ATOM   1085  OH  TYR A 140      19.344   5.547   2.486  1.00 85.25           O  
ATOM   1086  CZ  TYR A 140      19.031   4.656   1.483  1.00 85.25           C  
ATOM   1087  N   PRO A 141      16.969   1.887  -4.820  1.00 87.62           N  
ATOM   1088  CA  PRO A 141      16.734   1.122  -6.047  1.00 87.62           C  
ATOM   1089  C   PRO A 141      17.875   0.144  -6.352  1.00 87.62           C  
ATOM   1090  CB  PRO A 141      16.656   2.205  -7.125  1.00 87.62           C  
ATOM   1091  O   PRO A 141      17.812  -0.576  -7.352  1.00 87.62           O  
ATOM   1092  CG  PRO A 141      17.609   3.262  -6.688  1.00 87.62           C  
ATOM   1093  CD  PRO A 141      17.594   3.330  -5.188  1.00 87.62           C  
ATOM   1094  N   ARG A 142      18.844   0.057  -5.465  1.00 89.75           N  
ATOM   1095  CA  ARG A 142      20.125  -0.559  -5.809  1.00 89.75           C  
ATOM   1096  C   ARG A 142      19.953  -2.039  -6.129  1.00 89.75           C  
ATOM   1097  CB  ARG A 142      21.125  -0.386  -4.668  1.00 89.75           C  
ATOM   1098  O   ARG A 142      20.594  -2.564  -7.039  1.00 89.75           O  
ATOM   1099  CG  ARG A 142      21.594   1.048  -4.469  1.00 89.75           C  
ATOM   1100  CD  ARG A 142      22.578   1.168  -3.307  1.00 89.75           C  
ATOM   1101  NE  ARG A 142      22.859   2.562  -2.992  1.00 89.75           N  
ATOM   1102  NH1 ARG A 142      24.391   2.082  -1.322  1.00 89.75           N  
ATOM   1103  NH2 ARG A 142      23.922   4.262  -1.855  1.00 89.75           N  
ATOM   1104  CZ  ARG A 142      23.719   2.965  -2.059  1.00 89.75           C  
ATOM   1105  N   TYR A 143      19.125  -2.721  -5.449  1.00 93.12           N  
ATOM   1106  CA  TYR A 143      18.953  -4.145  -5.711  1.00 93.12           C  
ATOM   1107  C   TYR A 143      18.406  -4.375  -7.113  1.00 93.12           C  
ATOM   1108  CB  TYR A 143      18.016  -4.770  -4.676  1.00 93.12           C  
ATOM   1109  O   TYR A 143      18.812  -5.305  -7.809  1.00 93.12           O  
ATOM   1110  CG  TYR A 143      18.594  -4.797  -3.277  1.00 93.12           C  
ATOM   1111  CD1 TYR A 143      19.953  -4.672  -3.064  1.00 93.12           C  
ATOM   1112  CD2 TYR A 143      17.766  -4.953  -2.170  1.00 93.12           C  
ATOM   1113  CE1 TYR A 143      20.484  -4.699  -1.779  1.00 93.12           C  
ATOM   1114  CE2 TYR A 143      18.281  -4.980  -0.882  1.00 93.12           C  
ATOM   1115  OH  TYR A 143      20.172  -4.879   0.578  1.00 93.12           O  
ATOM   1116  CZ  TYR A 143      19.641  -4.852  -0.696  1.00 93.12           C  
ATOM   1117  N   PHE A 144      17.547  -3.498  -7.562  1.00 94.62           N  
ATOM   1118  CA  PHE A 144      16.906  -3.691  -8.852  1.00 94.62           C  
ATOM   1119  C   PHE A 144      17.812  -3.225  -9.984  1.00 94.62           C  
ATOM   1120  CB  PHE A 144      15.570  -2.941  -8.906  1.00 94.62           C  
ATOM   1121  O   PHE A 144      17.656  -3.654 -11.133  1.00 94.62           O  
ATOM   1122  CG  PHE A 144      14.484  -3.576  -8.078  1.00 94.62           C  
ATOM   1123  CD1 PHE A 144      13.953  -4.809  -8.438  1.00 94.62           C  
ATOM   1124  CD2 PHE A 144      14.000  -2.938  -6.945  1.00 94.62           C  
ATOM   1125  CE1 PHE A 144      12.945  -5.398  -7.672  1.00 94.62           C  
ATOM   1126  CE2 PHE A 144      12.992  -3.521  -6.180  1.00 94.62           C  
ATOM   1127  CZ  PHE A 144      12.469  -4.750  -6.543  1.00 94.62           C  
ATOM   1128  N   MET A 145      18.656  -2.318  -9.672  1.00 94.88           N  
ATOM   1129  CA  MET A 145      19.547  -1.848 -10.734  1.00 94.88           C  
ATOM   1130  C   MET A 145      20.406  -2.986 -11.258  1.00 94.88           C  
ATOM   1131  CB  MET A 145      20.438  -0.711 -10.219  1.00 94.88           C  
ATOM   1132  O   MET A 145      20.797  -2.986 -12.430  1.00 94.88           O  
ATOM   1133  CG  MET A 145      19.672   0.552  -9.867  1.00 94.88           C  
ATOM   1134  SD  MET A 145      18.672   1.186 -11.266  1.00 94.88           S  
ATOM   1135  CE  MET A 145      17.062   0.442 -10.875  1.00 94.88           C  
ATOM   1136  N   ASP A 146      20.609  -4.039 -10.438  1.00 93.69           N  
ATOM   1137  CA  ASP A 146      21.375  -5.207 -10.852  1.00 93.69           C  
ATOM   1138  C   ASP A 146      20.531  -6.145 -11.711  1.00 93.69           C  
ATOM   1139  CB  ASP A 146      21.922  -5.953  -9.633  1.00 93.69           C  
ATOM   1140  O   ASP A 146      21.047  -7.082 -12.312  1.00 93.69           O  
ATOM   1141  CG  ASP A 146      23.031  -5.203  -8.922  1.00 93.69           C  
ATOM   1142  OD1 ASP A 146      23.953  -4.695  -9.594  1.00 93.69           O  
ATOM   1143  OD2 ASP A 146      22.984  -5.121  -7.676  1.00 93.69           O  
ATOM   1144  N   GLU A 147      19.219  -5.812 -11.820  1.00 95.06           N  
ATOM   1145  CA  GLU A 147      18.312  -6.699 -12.547  1.00 95.06           C  
ATOM   1146  C   GLU A 147      17.828  -6.055 -13.844  1.00 95.06           C  
ATOM   1147  CB  GLU A 147      17.109  -7.070 -11.664  1.00 95.06           C  
ATOM   1148  O   GLU A 147      16.844  -6.512 -14.438  1.00 95.06           O  
ATOM   1149  CG  GLU A 147      17.500  -7.836 -10.406  1.00 95.06           C  
ATOM   1150  CD  GLU A 147      18.047  -9.219 -10.688  1.00 95.06           C  
ATOM   1151  OE1 GLU A 147      18.797  -9.766  -9.836  1.00 95.06           O  
ATOM   1152  OE2 GLU A 147      17.734  -9.773 -11.766  1.00 95.06           O  
ATOM   1153  N   ASP A 148      18.484  -5.000 -14.359  1.00 93.44           N  
ATOM   1154  CA  ASP A 148      18.188  -4.316 -15.609  1.00 93.44           C  
ATOM   1155  C   ASP A 148      16.719  -3.852 -15.641  1.00 93.44           C  
ATOM   1156  CB  ASP A 148      18.469  -5.227 -16.812  1.00 93.44           C  
ATOM   1157  O   ASP A 148      16.016  -4.070 -16.625  1.00 93.44           O  
ATOM   1158  CG  ASP A 148      19.953  -5.465 -17.031  1.00 93.44           C  
ATOM   1159  OD1 ASP A 148      20.750  -4.520 -16.844  1.00 93.44           O  
ATOM   1160  OD2 ASP A 148      20.328  -6.602 -17.391  1.00 93.44           O  
ATOM   1161  N   ILE A 149      16.297  -3.271 -14.609  1.00 96.50           N  
ATOM   1162  CA  ILE A 149      14.984  -2.668 -14.438  1.00 96.50           C  
ATOM   1163  C   ILE A 149      15.133  -1.178 -14.141  1.00 96.50           C  
ATOM   1164  CB  ILE A 149      14.195  -3.363 -13.305  1.00 96.50           C  
ATOM   1165  O   ILE A 149      16.047  -0.771 -13.422  1.00 96.50           O  
ATOM   1166  CG1 ILE A 149      13.852  -4.805 -13.703  1.00 96.50           C  
ATOM   1167  CG2 ILE A 149      12.922  -2.574 -12.977  1.00 96.50           C  
ATOM   1168  CD1 ILE A 149      13.328  -5.656 -12.547  1.00 96.50           C  
ATOM   1169  N   ILE A 150      14.219  -0.420 -14.836  1.00 97.50           N  
ATOM   1170  CA  ILE A 150      14.102   0.976 -14.430  1.00 97.50           C  
ATOM   1171  C   ILE A 150      13.195   1.080 -13.203  1.00 97.50           C  
ATOM   1172  CB  ILE A 150      13.555   1.856 -15.570  1.00 97.50           C  
ATOM   1173  O   ILE A 150      12.125   0.474 -13.164  1.00 97.50           O  
ATOM   1174  CG1 ILE A 150      14.555   1.897 -16.734  1.00 97.50           C  
ATOM   1175  CG2 ILE A 150      13.250   3.268 -15.070  1.00 97.50           C  
ATOM   1176  CD1 ILE A 150      14.109   2.766 -17.906  1.00 97.50           C  
ATOM   1177  N   PHE A 151      13.656   1.800 -12.242  1.00 97.88           N  
ATOM   1178  CA  PHE A 151      12.914   1.967 -11.000  1.00 97.88           C  
ATOM   1179  C   PHE A 151      12.469   3.414 -10.828  1.00 97.88           C  
ATOM   1180  CB  PHE A 151      13.766   1.532  -9.805  1.00 97.88           C  
ATOM   1181  O   PHE A 151      13.273   4.340 -10.977  1.00 97.88           O  
ATOM   1182  CG  PHE A 151      13.000   1.454  -8.508  1.00 97.88           C  
ATOM   1183  CD1 PHE A 151      12.836   2.580  -7.715  1.00 97.88           C  
ATOM   1184  CD2 PHE A 151      12.445   0.252  -8.094  1.00 97.88           C  
ATOM   1185  CE1 PHE A 151      12.125   2.512  -6.520  1.00 97.88           C  
ATOM   1186  CE2 PHE A 151      11.734   0.174  -6.895  1.00 97.88           C  
ATOM   1187  CZ  PHE A 151      11.578   1.305  -6.109  1.00 97.88           C  
ATOM   1188  N   VAL A 152      11.188   3.582 -10.539  1.00 98.25           N  
ATOM   1189  CA  VAL A 152      10.609   4.902 -10.305  1.00 98.25           C  
ATOM   1190  C   VAL A 152       9.977   4.957  -8.914  1.00 98.25           C  
ATOM   1191  CB  VAL A 152       9.562   5.266 -11.383  1.00 98.25           C  
ATOM   1192  O   VAL A 152       9.219   4.062  -8.539  1.00 98.25           O  
ATOM   1193  CG1 VAL A 152       8.961   6.641 -11.102  1.00 98.25           C  
ATOM   1194  CG2 VAL A 152      10.195   5.227 -12.773  1.00 98.25           C  
ATOM   1195  N   SER A 153      10.336   5.938  -8.148  1.00 96.81           N  
ATOM   1196  CA  SER A 153       9.672   6.227  -6.879  1.00 96.81           C  
ATOM   1197  C   SER A 153       9.016   7.602  -6.895  1.00 96.81           C  
ATOM   1198  CB  SER A 153      10.680   6.148  -5.727  1.00 96.81           C  
ATOM   1199  O   SER A 153       9.406   8.477  -7.672  1.00 96.81           O  
ATOM   1200  OG  SER A 153      11.688   7.133  -5.867  1.00 96.81           O  
ATOM   1201  N   LEU A 154       7.961   7.781  -6.090  1.00 96.88           N  
ATOM   1202  CA  LEU A 154       7.223   9.031  -6.176  1.00 96.88           C  
ATOM   1203  C   LEU A 154       6.656   9.430  -4.816  1.00 96.88           C  
ATOM   1204  CB  LEU A 154       6.090   8.922  -7.199  1.00 96.88           C  
ATOM   1205  O   LEU A 154       6.523   8.586  -3.926  1.00 96.88           O  
ATOM   1206  CG  LEU A 154       4.973   7.930  -6.871  1.00 96.88           C  
ATOM   1207  CD1 LEU A 154       3.689   8.680  -6.527  1.00 96.88           C  
ATOM   1208  CD2 LEU A 154       4.746   6.973  -8.039  1.00 96.88           C  
ATOM   1209  N   ASN A 155       6.422  10.719  -4.672  1.00 96.50           N  
ATOM   1210  CA  ASN A 155       5.605  11.266  -3.596  1.00 96.50           C  
ATOM   1211  C   ASN A 155       4.160  11.484  -4.043  1.00 96.50           C  
ATOM   1212  CB  ASN A 155       6.203  12.578  -3.080  1.00 96.50           C  
ATOM   1213  O   ASN A 155       3.902  11.742  -5.219  1.00 96.50           O  
ATOM   1214  CG  ASN A 155       7.480  12.367  -2.295  1.00 96.50           C  
ATOM   1215  ND2 ASN A 155       8.328  13.391  -2.250  1.00 96.50           N  
ATOM   1216  OD1 ASN A 155       7.707  11.289  -1.733  1.00 96.50           O  
ATOM   1217  N   TYR A 156       3.266  11.305  -3.064  1.00 98.06           N  
ATOM   1218  CA  TYR A 156       1.866  11.680  -3.242  1.00 98.06           C  
ATOM   1219  C   TYR A 156       1.292  12.273  -1.962  1.00 98.06           C  
ATOM   1220  CB  TYR A 156       1.039  10.461  -3.668  1.00 98.06           C  
ATOM   1221  O   TYR A 156       1.854  12.094  -0.879  1.00 98.06           O  
ATOM   1222  CG  TYR A 156       1.010   9.359  -2.639  1.00 98.06           C  
ATOM   1223  CD1 TYR A 156       1.939   8.320  -2.676  1.00 98.06           C  
ATOM   1224  CD2 TYR A 156       0.053   9.344  -1.630  1.00 98.06           C  
ATOM   1225  CE1 TYR A 156       1.915   7.297  -1.730  1.00 98.06           C  
ATOM   1226  CE2 TYR A 156       0.020   8.328  -0.680  1.00 98.06           C  
ATOM   1227  OH  TYR A 156       0.925   6.305   0.200  1.00 98.06           O  
ATOM   1228  CZ  TYR A 156       0.954   7.312  -0.738  1.00 98.06           C  
ATOM   1229  N   ARG A 157       0.252  13.156  -2.168  1.00 98.50           N  
ATOM   1230  CA  ARG A 157      -0.317  13.836  -1.012  1.00 98.50           C  
ATOM   1231  C   ARG A 157      -0.844  12.836   0.011  1.00 98.50           C  
ATOM   1232  CB  ARG A 157      -1.439  14.781  -1.443  1.00 98.50           C  
ATOM   1233  O   ARG A 157      -1.423  11.812  -0.356  1.00 98.50           O  
ATOM   1234  CG  ARG A 157      -0.947  16.062  -2.092  1.00 98.50           C  
ATOM   1235  CD  ARG A 157      -2.098  16.906  -2.639  1.00 98.50           C  
ATOM   1236  NE  ARG A 157      -2.633  16.328  -3.875  1.00 98.50           N  
ATOM   1237  NH1 ARG A 157      -4.188  18.016  -4.211  1.00 98.50           N  
ATOM   1238  NH2 ARG A 157      -4.023  16.281  -5.703  1.00 98.50           N  
ATOM   1239  CZ  ARG A 157      -3.613  16.875  -4.594  1.00 98.50           C  
ATOM   1240  N   LEU A 158      -0.634  13.070   1.324  1.00 97.88           N  
ATOM   1241  CA  LEU A 158      -0.965  12.219   2.467  1.00 97.88           C  
ATOM   1242  C   LEU A 158      -1.911  12.945   3.420  1.00 97.88           C  
ATOM   1243  CB  LEU A 158       0.306  11.805   3.209  1.00 97.88           C  
ATOM   1244  O   LEU A 158      -2.107  14.156   3.309  1.00 97.88           O  
ATOM   1245  CG  LEU A 158       1.359  11.062   2.387  1.00 97.88           C  
ATOM   1246  CD1 LEU A 158       2.668  10.961   3.164  1.00 97.88           C  
ATOM   1247  CD2 LEU A 158       0.855   9.672   2.002  1.00 97.88           C  
ATOM   1248  N   GLY A 159      -2.561  12.164   4.320  1.00 97.88           N  
ATOM   1249  CA  GLY A 159      -3.389  12.742   5.367  1.00 97.88           C  
ATOM   1250  C   GLY A 159      -4.488  13.641   4.836  1.00 97.88           C  
ATOM   1251  O   GLY A 159      -5.109  13.328   3.816  1.00 97.88           O  
ATOM   1252  N   VAL A 160      -4.652  14.695   5.555  1.00 98.19           N  
ATOM   1253  CA  VAL A 160      -5.762  15.602   5.250  1.00 98.19           C  
ATOM   1254  C   VAL A 160      -5.559  16.219   3.869  1.00 98.19           C  
ATOM   1255  CB  VAL A 160      -5.895  16.703   6.316  1.00 98.19           C  
ATOM   1256  O   VAL A 160      -6.531  16.484   3.158  1.00 98.19           O  
ATOM   1257  CG1 VAL A 160      -4.656  17.609   6.324  1.00 98.19           C  
ATOM   1258  CG2 VAL A 160      -7.156  17.531   6.070  1.00 98.19           C  
ATOM   1259  N   PHE A 161      -4.340  16.328   3.406  1.00 98.38           N  
ATOM   1260  CA  PHE A 161      -4.051  16.953   2.125  1.00 98.38           C  
ATOM   1261  C   PHE A 161      -4.410  16.031   0.971  1.00 98.38           C  
ATOM   1262  CB  PHE A 161      -2.572  17.344   2.041  1.00 98.38           C  
ATOM   1263  O   PHE A 161      -4.711  16.484  -0.133  1.00 98.38           O  
ATOM   1264  CG  PHE A 161      -2.174  18.422   3.012  1.00 98.38           C  
ATOM   1265  CD1 PHE A 161      -2.254  19.766   2.652  1.00 98.38           C  
ATOM   1266  CD2 PHE A 161      -1.720  18.094   4.281  1.00 98.38           C  
ATOM   1267  CE1 PHE A 161      -1.885  20.766   3.549  1.00 98.38           C  
ATOM   1268  CE2 PHE A 161      -1.350  19.094   5.184  1.00 98.38           C  
ATOM   1269  CZ  PHE A 161      -1.433  20.422   4.816  1.00 98.38           C  
ATOM   1270  N   GLY A 162      -4.387  14.789   1.249  1.00 98.06           N  
ATOM   1271  CA  GLY A 162      -4.582  13.852   0.157  1.00 98.06           C  
ATOM   1272  C   GLY A 162      -5.949  13.195   0.173  1.00 98.06           C  
ATOM   1273  O   GLY A 162      -6.430  12.727  -0.862  1.00 98.06           O  
ATOM   1274  N   PHE A 163      -6.562  13.234   1.334  1.00 98.25           N  
ATOM   1275  CA  PHE A 163      -7.691  12.312   1.379  1.00 98.25           C  
ATOM   1276  C   PHE A 163      -8.875  12.945   2.100  1.00 98.25           C  
ATOM   1277  CB  PHE A 163      -7.293  11.000   2.070  1.00 98.25           C  
ATOM   1278  O   PHE A 163      -9.820  12.250   2.477  1.00 98.25           O  
ATOM   1279  CG  PHE A 163      -6.293  10.188   1.296  1.00 98.25           C  
ATOM   1280  CD1 PHE A 163      -6.707   9.359   0.260  1.00 98.25           C  
ATOM   1281  CD2 PHE A 163      -4.941  10.250   1.604  1.00 98.25           C  
ATOM   1282  CE1 PHE A 163      -5.785   8.602  -0.459  1.00 98.25           C  
ATOM   1283  CE2 PHE A 163      -4.012   9.492   0.891  1.00 98.25           C  
ATOM   1284  CZ  PHE A 163      -4.438   8.672  -0.140  1.00 98.25           C  
ATOM   1285  N   ILE A 164      -8.906  14.188   2.334  1.00 97.69           N  
ATOM   1286  CA  ILE A 164     -10.062  14.836   2.949  1.00 97.69           C  
ATOM   1287  C   ILE A 164     -11.250  14.773   1.999  1.00 97.69           C  
ATOM   1288  CB  ILE A 164      -9.750  16.297   3.328  1.00 97.69           C  
ATOM   1289  O   ILE A 164     -11.102  14.969   0.791  1.00 97.69           O  
ATOM   1290  CG1 ILE A 164     -10.828  16.844   4.277  1.00 97.69           C  
ATOM   1291  CG2 ILE A 164      -9.641  17.172   2.072  1.00 97.69           C  
ATOM   1292  CD1 ILE A 164     -10.422  18.109   5.016  1.00 97.69           C  
ATOM   1293  N   SER A 165     -12.391  14.445   2.607  1.00 97.19           N  
ATOM   1294  CA  SER A 165     -13.602  14.352   1.799  1.00 97.19           C  
ATOM   1295  C   SER A 165     -14.836  14.742   2.602  1.00 97.19           C  
ATOM   1296  CB  SER A 165     -13.766  12.930   1.253  1.00 97.19           C  
ATOM   1297  O   SER A 165     -14.969  14.359   3.766  1.00 97.19           O  
ATOM   1298  OG  SER A 165     -14.961  12.820   0.500  1.00 97.19           O  
ATOM   1299  N   THR A 166     -15.766  15.508   1.898  1.00 96.56           N  
ATOM   1300  CA  THR A 166     -17.031  15.867   2.531  1.00 96.56           C  
ATOM   1301  C   THR A 166     -18.156  14.984   2.020  1.00 96.56           C  
ATOM   1302  CB  THR A 166     -17.375  17.344   2.279  1.00 96.56           C  
ATOM   1303  O   THR A 166     -19.328  15.203   2.367  1.00 96.56           O  
ATOM   1304  CG2 THR A 166     -16.406  18.266   3.012  1.00 96.56           C  
ATOM   1305  OG1 THR A 166     -17.297  17.625   0.875  1.00 96.56           O  
ATOM   1306  N   GLY A 167     -17.844  13.992   1.267  1.00 93.94           N  
ATOM   1307  CA  GLY A 167     -18.859  13.070   0.788  1.00 93.94           C  
ATOM   1308  C   GLY A 167     -19.688  13.625  -0.352  1.00 93.94           C  
ATOM   1309  O   GLY A 167     -20.672  13.016  -0.766  1.00 93.94           O  
ATOM   1310  N   ASP A 168     -19.375  14.844  -0.818  1.00 93.50           N  
ATOM   1311  CA  ASP A 168     -20.000  15.469  -1.979  1.00 93.50           C  
ATOM   1312  C   ASP A 168     -18.938  15.922  -2.990  1.00 93.50           C  
ATOM   1313  CB  ASP A 168     -20.859  16.656  -1.549  1.00 93.50           C  
ATOM   1314  O   ASP A 168     -17.781  15.531  -2.896  1.00 93.50           O  
ATOM   1315  CG  ASP A 168     -20.062  17.719  -0.804  1.00 93.50           C  
ATOM   1316  OD1 ASP A 168     -18.844  17.859  -1.041  1.00 93.50           O  
ATOM   1317  OD2 ASP A 168     -20.672  18.438   0.030  1.00 93.50           O  
ATOM   1318  N   GLU A 169     -19.250  16.781  -3.996  1.00 92.38           N  
ATOM   1319  CA  GLU A 169     -18.359  17.094  -5.105  1.00 92.38           C  
ATOM   1320  C   GLU A 169     -17.406  18.234  -4.738  1.00 92.38           C  
ATOM   1321  CB  GLU A 169     -19.172  17.469  -6.352  1.00 92.38           C  
ATOM   1322  O   GLU A 169     -16.422  18.484  -5.445  1.00 92.38           O  
ATOM   1323  CG  GLU A 169     -19.906  16.297  -6.977  1.00 92.38           C  
ATOM   1324  CD  GLU A 169     -20.625  16.672  -8.266  1.00 92.38           C  
ATOM   1325  OE1 GLU A 169     -21.172  15.766  -8.930  1.00 92.38           O  
ATOM   1326  OE2 GLU A 169     -20.656  17.875  -8.609  1.00 92.38           O  
ATOM   1327  N   VAL A 170     -17.625  18.875  -3.584  1.00 94.75           N  
ATOM   1328  CA  VAL A 170     -16.828  20.031  -3.199  1.00 94.75           C  
ATOM   1329  C   VAL A 170     -15.430  19.562  -2.787  1.00 94.75           C  
ATOM   1330  CB  VAL A 170     -17.484  20.828  -2.051  1.00 94.75           C  
ATOM   1331  O   VAL A 170     -14.422  20.109  -3.246  1.00 94.75           O  
ATOM   1332  CG1 VAL A 170     -16.547  21.906  -1.540  1.00 94.75           C  
ATOM   1333  CG2 VAL A 170     -18.797  21.422  -2.512  1.00 94.75           C  
ATOM   1334  N   LEU A 171     -15.328  18.594  -1.937  1.00 95.44           N  
ATOM   1335  CA  LEU A 171     -14.125  17.875  -1.547  1.00 95.44           C  
ATOM   1336  C   LEU A 171     -14.289  16.375  -1.769  1.00 95.44           C  
ATOM   1337  CB  LEU A 171     -13.781  18.156  -0.081  1.00 95.44           C  
ATOM   1338  O   LEU A 171     -14.633  15.648  -0.839  1.00 95.44           O  
ATOM   1339  CG  LEU A 171     -13.328  19.578   0.252  1.00 95.44           C  
ATOM   1340  CD1 LEU A 171     -13.414  19.828   1.754  1.00 95.44           C  
ATOM   1341  CD2 LEU A 171     -11.906  19.812  -0.248  1.00 95.44           C  
ATOM   1342  N   PRO A 172     -14.102  15.945  -2.982  1.00 93.56           N  
ATOM   1343  CA  PRO A 172     -14.445  14.578  -3.375  1.00 93.56           C  
ATOM   1344  C   PRO A 172     -13.539  13.531  -2.730  1.00 93.56           C  
ATOM   1345  CB  PRO A 172     -14.266  14.594  -4.895  1.00 93.56           C  
ATOM   1346  O   PRO A 172     -13.898  12.352  -2.670  1.00 93.56           O  
ATOM   1347  CG  PRO A 172     -13.312  15.711  -5.156  1.00 93.56           C  
ATOM   1348  CD  PRO A 172     -13.562  16.797  -4.152  1.00 93.56           C  
ATOM   1349  N   GLY A 173     -12.367  13.961  -2.172  1.00 95.44           N  
ATOM   1350  CA  GLY A 173     -11.383  13.031  -1.627  1.00 95.44           C  
ATOM   1351  C   GLY A 173     -10.469  12.445  -2.684  1.00 95.44           C  
ATOM   1352  O   GLY A 173     -10.539  12.820  -3.854  1.00 95.44           O  
ATOM   1353  N   ASN A 174      -9.555  11.648  -2.377  1.00 97.56           N  
ATOM   1354  CA  ASN A 174      -8.680  10.789  -3.170  1.00 97.56           C  
ATOM   1355  C   ASN A 174      -7.695  11.602  -4.004  1.00 97.56           C  
ATOM   1356  CB  ASN A 174      -9.508   9.867  -4.070  1.00 97.56           C  
ATOM   1357  O   ASN A 174      -7.359  11.219  -5.125  1.00 97.56           O  
ATOM   1358  CG  ASN A 174     -10.312   8.852  -3.285  1.00 97.56           C  
ATOM   1359  ND2 ASN A 174     -11.453   8.445  -3.836  1.00 97.56           N  
ATOM   1360  OD1 ASN A 174      -9.922   8.445  -2.189  1.00 97.56           O  
ATOM   1361  N   ALA A 175      -7.344  12.797  -3.600  1.00 97.94           N  
ATOM   1362  CA  ALA A 175      -6.297  13.555  -4.281  1.00 97.94           C  
ATOM   1363  C   ALA A 175      -4.992  12.758  -4.328  1.00 97.94           C  
ATOM   1364  CB  ALA A 175      -6.070  14.891  -3.590  1.00 97.94           C  
ATOM   1365  O   ALA A 175      -4.250  12.836  -5.309  1.00 97.94           O  
ATOM   1366  N   GLY A 176      -4.715  12.078  -3.258  1.00 98.38           N  
ATOM   1367  CA  GLY A 176      -3.520  11.250  -3.211  1.00 98.38           C  
ATOM   1368  C   GLY A 176      -3.486  10.188  -4.289  1.00 98.38           C  
ATOM   1369  O   GLY A 176      -2.455   9.977  -4.934  1.00 98.38           O  
ATOM   1370  N   LEU A 177      -4.609   9.492  -4.535  1.00 98.69           N  
ATOM   1371  CA  LEU A 177      -4.688   8.508  -5.609  1.00 98.69           C  
ATOM   1372  C   LEU A 177      -4.566   9.180  -6.973  1.00 98.69           C  
ATOM   1373  CB  LEU A 177      -6.004   7.730  -5.527  1.00 98.69           C  
ATOM   1374  O   LEU A 177      -3.926   8.648  -7.879  1.00 98.69           O  
ATOM   1375  CG  LEU A 177      -6.152   6.773  -4.348  1.00 98.69           C  
ATOM   1376  CD1 LEU A 177      -7.484   6.035  -4.426  1.00 98.69           C  
ATOM   1377  CD2 LEU A 177      -4.992   5.785  -4.309  1.00 98.69           C  
ATOM   1378  N   ARG A 178      -5.105  10.312  -7.082  1.00 98.44           N  
ATOM   1379  CA  ARG A 178      -5.012  11.055  -8.336  1.00 98.44           C  
ATOM   1380  C   ARG A 178      -3.578  11.500  -8.602  1.00 98.44           C  
ATOM   1381  CB  ARG A 178      -5.945  12.266  -8.312  1.00 98.44           C  
ATOM   1382  O   ARG A 178      -3.137  11.547  -9.750  1.00 98.44           O  
ATOM   1383  CG  ARG A 178      -7.422  11.914  -8.375  1.00 98.44           C  
ATOM   1384  CD  ARG A 178      -8.305  13.148  -8.328  1.00 98.44           C  
ATOM   1385  NE  ARG A 178      -9.719  12.797  -8.250  1.00 98.44           N  
ATOM   1386  NH1 ARG A 178      -9.953  12.367 -10.508  1.00 98.44           N  
ATOM   1387  NH2 ARG A 178     -11.750  12.141  -9.102  1.00 98.44           N  
ATOM   1388  CZ  ARG A 178     -10.469  12.438  -9.289  1.00 98.44           C  
ATOM   1389  N   ASP A 179      -2.881  11.820  -7.508  1.00 98.81           N  
ATOM   1390  CA  ASP A 179      -1.463  12.133  -7.664  1.00 98.81           C  
ATOM   1391  C   ASP A 179      -0.703  10.953  -8.258  1.00 98.81           C  
ATOM   1392  CB  ASP A 179      -0.850  12.531  -6.320  1.00 98.81           C  
ATOM   1393  O   ASP A 179       0.126  11.125  -9.156  1.00 98.81           O  
ATOM   1394  CG  ASP A 179      -1.430  13.820  -5.762  1.00 98.81           C  
ATOM   1395  OD1 ASP A 179      -2.006  14.617  -6.535  1.00 98.81           O  
ATOM   1396  OD2 ASP A 179      -1.308  14.039  -4.535  1.00 98.81           O  
ATOM   1397  N   GLN A 180      -1.020   9.797  -7.781  1.00 98.81           N  
ATOM   1398  CA  GLN A 180      -0.378   8.578  -8.266  1.00 98.81           C  
ATOM   1399  C   GLN A 180      -0.711   8.328  -9.734  1.00 98.81           C  
ATOM   1400  CB  GLN A 180      -0.798   7.379  -7.418  1.00 98.81           C  
ATOM   1401  O   GLN A 180       0.163   7.957 -10.516  1.00 98.81           O  
ATOM   1402  CG  GLN A 180      -0.397   7.488  -5.953  1.00 98.81           C  
ATOM   1403  CD  GLN A 180      -0.998   6.391  -5.098  1.00 98.81           C  
ATOM   1404  NE2 GLN A 180      -1.115   6.648  -3.799  1.00 98.81           N  
ATOM   1405  OE1 GLN A 180      -1.354   5.320  -5.598  1.00 98.81           O  
ATOM   1406  N   ILE A 181      -1.924   8.531 -10.133  1.00 98.75           N  
ATOM   1407  CA  ILE A 181      -2.367   8.359 -11.516  1.00 98.75           C  
ATOM   1408  C   ILE A 181      -1.641   9.352 -12.414  1.00 98.75           C  
ATOM   1409  CB  ILE A 181      -3.898   8.539 -11.641  1.00 98.75           C  
ATOM   1410  O   ILE A 181      -1.163   8.984 -13.492  1.00 98.75           O  
ATOM   1411  CG1 ILE A 181      -4.629   7.344 -11.016  1.00 98.75           C  
ATOM   1412  CG2 ILE A 181      -4.301   8.719 -13.109  1.00 98.75           C  
ATOM   1413  CD1 ILE A 181      -6.121   7.570 -10.812  1.00 98.75           C  
ATOM   1414  N   LEU A 182      -1.562  10.633 -11.977  1.00 98.81           N  
ATOM   1415  CA  LEU A 182      -0.830  11.617 -12.766  1.00 98.81           C  
ATOM   1416  C   LEU A 182       0.639  11.234 -12.898  1.00 98.81           C  
ATOM   1417  CB  LEU A 182      -0.951  13.008 -12.141  1.00 98.81           C  
ATOM   1418  O   LEU A 182       1.248  11.422 -13.953  1.00 98.81           O  
ATOM   1419  CG  LEU A 182      -0.328  14.164 -12.922  1.00 98.81           C  
ATOM   1420  CD1 LEU A 182      -0.939  14.250 -14.320  1.00 98.81           C  
ATOM   1421  CD2 LEU A 182      -0.510  15.484 -12.172  1.00 98.81           C  
ATOM   1422  N   ALA A 183       1.252  10.727 -11.852  1.00 98.88           N  
ATOM   1423  CA  ALA A 183       2.631  10.250 -11.922  1.00 98.88           C  
ATOM   1424  C   ALA A 183       2.775   9.133 -12.953  1.00 98.88           C  
ATOM   1425  CB  ALA A 183       3.098   9.766 -10.555  1.00 98.88           C  
ATOM   1426  O   ALA A 183       3.738   9.109 -13.727  1.00 98.88           O  
ATOM   1427  N   LEU A 184       1.848   8.250 -13.000  1.00 98.94           N  
ATOM   1428  CA  LEU A 184       1.889   7.164 -13.977  1.00 98.94           C  
ATOM   1429  C   LEU A 184       1.724   7.695 -15.391  1.00 98.94           C  
ATOM   1430  CB  LEU A 184       0.796   6.133 -13.672  1.00 98.94           C  
ATOM   1431  O   LEU A 184       2.336   7.176 -16.328  1.00 98.94           O  
ATOM   1432  CG  LEU A 184       0.996   5.277 -12.422  1.00 98.94           C  
ATOM   1433  CD1 LEU A 184      -0.239   4.422 -12.156  1.00 98.94           C  
ATOM   1434  CD2 LEU A 184       2.238   4.406 -12.562  1.00 98.94           C  
ATOM   1435  N   LYS A 185       0.896   8.664 -15.508  1.00 98.81           N  
ATOM   1436  CA  LYS A 185       0.787   9.305 -16.812  1.00 98.81           C  
ATOM   1437  C   LYS A 185       2.111   9.945 -17.234  1.00 98.81           C  
ATOM   1438  CB  LYS A 185      -0.322  10.359 -16.812  1.00 98.81           C  
ATOM   1439  O   LYS A 185       2.500   9.883 -18.391  1.00 98.81           O  
ATOM   1440  CG  LYS A 185      -1.728   9.781 -16.750  1.00 98.81           C  
ATOM   1441  CD  LYS A 185      -2.783  10.875 -16.703  1.00 98.81           C  
ATOM   1442  CE  LYS A 185      -4.191  10.305 -16.797  1.00 98.81           C  
ATOM   1443  NZ  LYS A 185      -5.234  11.359 -16.641  1.00 98.81           N  
ATOM   1444  N   TRP A 186       2.752  10.523 -16.234  1.00 98.81           N  
ATOM   1445  CA  TRP A 186       4.082  11.070 -16.500  1.00 98.81           C  
ATOM   1446  C   TRP A 186       5.035   9.977 -16.969  1.00 98.81           C  
ATOM   1447  CB  TRP A 186       4.641  11.742 -15.242  1.00 98.81           C  
ATOM   1448  O   TRP A 186       5.773  10.164 -17.938  1.00 98.81           O  
ATOM   1449  CG  TRP A 186       5.957  12.422 -15.445  1.00 98.81           C  
ATOM   1450  CD1 TRP A 186       6.164  13.750 -15.719  1.00 98.81           C  
ATOM   1451  CD2 TRP A 186       7.254  11.820 -15.406  1.00 98.81           C  
ATOM   1452  CE2 TRP A 186       8.203  12.836 -15.664  1.00 98.81           C  
ATOM   1453  CE3 TRP A 186       7.707  10.508 -15.180  1.00 98.81           C  
ATOM   1454  NE1 TRP A 186       7.512  14.000 -15.852  1.00 98.81           N  
ATOM   1455  CH2 TRP A 186       9.992  11.297 -15.477  1.00 98.81           C  
ATOM   1456  CZ2 TRP A 186       9.570  12.586 -15.703  1.00 98.81           C  
ATOM   1457  CZ3 TRP A 186       9.070  10.266 -15.219  1.00 98.81           C  
ATOM   1458  N   VAL A 187       4.957   8.844 -16.266  1.00 98.81           N  
ATOM   1459  CA  VAL A 187       5.816   7.715 -16.609  1.00 98.81           C  
ATOM   1460  C   VAL A 187       5.539   7.273 -18.047  1.00 98.81           C  
ATOM   1461  CB  VAL A 187       5.609   6.527 -15.641  1.00 98.81           C  
ATOM   1462  O   VAL A 187       6.469   7.078 -18.828  1.00 98.81           O  
ATOM   1463  CG1 VAL A 187       6.285   5.266 -16.172  1.00 98.81           C  
ATOM   1464  CG2 VAL A 187       6.148   6.875 -14.250  1.00 98.81           C  
ATOM   1465  N   GLN A 188       4.336   7.176 -18.453  1.00 98.81           N  
ATOM   1466  CA  GLN A 188       3.949   6.773 -19.797  1.00 98.81           C  
ATOM   1467  C   GLN A 188       4.523   7.727 -20.844  1.00 98.81           C  
ATOM   1468  CB  GLN A 188       2.426   6.715 -19.922  1.00 98.81           C  
ATOM   1469  O   GLN A 188       4.984   7.293 -21.906  1.00 98.81           O  
ATOM   1470  CG  GLN A 188       1.796   5.531 -19.203  1.00 98.81           C  
ATOM   1471  CD  GLN A 188       2.217   4.195 -19.781  1.00 98.81           C  
ATOM   1472  NE2 GLN A 188       2.383   3.199 -18.922  1.00 98.81           N  
ATOM   1473  OE1 GLN A 188       2.391   4.055 -21.000  1.00 98.81           O  
ATOM   1474  N   ARG A 189       4.566   8.875 -20.531  1.00 98.19           N  
ATOM   1475  CA  ARG A 189       4.926   9.922 -21.484  1.00 98.19           C  
ATOM   1476  C   ARG A 189       6.441  10.078 -21.578  1.00 98.19           C  
ATOM   1477  CB  ARG A 189       4.289  11.258 -21.078  1.00 98.19           C  
ATOM   1478  O   ARG A 189       6.977  10.383 -22.641  1.00 98.19           O  
ATOM   1479  CG  ARG A 189       4.602  12.398 -22.031  1.00 98.19           C  
ATOM   1480  CD  ARG A 189       3.863  13.672 -21.641  1.00 98.19           C  
ATOM   1481  NE  ARG A 189       4.270  14.805 -22.469  1.00 98.19           N  
ATOM   1482  NH1 ARG A 189       2.973  16.359 -21.359  1.00 98.19           N  
ATOM   1483  NH2 ARG A 189       4.273  17.000 -23.125  1.00 98.19           N  
ATOM   1484  CZ  ARG A 189       3.838  16.047 -22.312  1.00 98.19           C  
ATOM   1485  N   ASN A 190       7.199   9.727 -20.469  1.00 98.06           N  
ATOM   1486  CA  ASN A 190       8.562  10.234 -20.406  1.00 98.06           C  
ATOM   1487  C   ASN A 190       9.578   9.102 -20.234  1.00 98.06           C  
ATOM   1488  CB  ASN A 190       8.711  11.250 -19.266  1.00 98.06           C  
ATOM   1489  O   ASN A 190      10.766   9.281 -20.516  1.00 98.06           O  
ATOM   1490  CG  ASN A 190       7.918  12.523 -19.516  1.00 98.06           C  
ATOM   1491  ND2 ASN A 190       6.754  12.625 -18.891  1.00 98.06           N  
ATOM   1492  OD1 ASN A 190       8.352  13.398 -20.266  1.00 98.06           O  
ATOM   1493  N   ILE A 191       9.133   7.980 -19.828  1.00 97.75           N  
ATOM   1494  CA  ILE A 191      10.047   6.977 -19.297  1.00 97.75           C  
ATOM   1495  C   ILE A 191      10.898   6.406 -20.422  1.00 97.75           C  
ATOM   1496  CB  ILE A 191       9.289   5.840 -18.578  1.00 97.75           C  
ATOM   1497  O   ILE A 191      12.000   5.898 -20.188  1.00 97.75           O  
ATOM   1498  CG1 ILE A 191      10.234   5.047 -17.672  1.00 97.75           C  
ATOM   1499  CG2 ILE A 191       8.602   4.922 -19.594  1.00 97.75           C  
ATOM   1500  CD1 ILE A 191      10.852   5.871 -16.547  1.00 97.75           C  
ATOM   1501  N   ALA A 192      10.422   6.516 -21.703  1.00 96.00           N  
ATOM   1502  CA  ALA A 192      11.219   6.043 -22.828  1.00 96.00           C  
ATOM   1503  C   ALA A 192      12.531   6.816 -22.938  1.00 96.00           C  
ATOM   1504  CB  ALA A 192      10.422   6.164 -24.125  1.00 96.00           C  
ATOM   1505  O   ALA A 192      13.539   6.273 -23.406  1.00 96.00           O  
ATOM   1506  N   SER A 193      12.547   8.039 -22.516  1.00 94.81           N  
ATOM   1507  CA  SER A 193      13.742   8.867 -22.562  1.00 94.81           C  
ATOM   1508  C   SER A 193      14.812   8.359 -21.609  1.00 94.81           C  
ATOM   1509  CB  SER A 193      13.406  10.320 -22.234  1.00 94.81           C  
ATOM   1510  O   SER A 193      15.992   8.680 -21.750  1.00 94.81           O  
ATOM   1511  OG  SER A 193      12.539  10.867 -23.219  1.00 94.81           O  
ATOM   1512  N   PHE A 194      14.391   7.594 -20.688  1.00 95.38           N  
ATOM   1513  CA  PHE A 194      15.305   7.047 -19.703  1.00 95.38           C  
ATOM   1514  C   PHE A 194      15.680   5.609 -20.047  1.00 95.38           C  
ATOM   1515  CB  PHE A 194      14.688   7.105 -18.297  1.00 95.38           C  
ATOM   1516  O   PHE A 194      16.312   4.918 -19.234  1.00 95.38           O  
ATOM   1517  CG  PHE A 194      14.352   8.500 -17.844  1.00 95.38           C  
ATOM   1518  CD1 PHE A 194      15.258   9.227 -17.078  1.00 95.38           C  
ATOM   1519  CD2 PHE A 194      13.141   9.086 -18.172  1.00 95.38           C  
ATOM   1520  CE1 PHE A 194      14.961  10.523 -16.656  1.00 95.38           C  
ATOM   1521  CE2 PHE A 194      12.828  10.375 -17.750  1.00 95.38           C  
ATOM   1522  CZ  PHE A 194      13.742  11.094 -17.000  1.00 95.38           C  
ATOM   1523  N   GLY A 195      15.172   5.074 -21.219  1.00 95.56           N  
ATOM   1524  CA  GLY A 195      15.453   3.719 -21.672  1.00 95.56           C  
ATOM   1525  C   GLY A 195      14.352   2.736 -21.328  1.00 95.56           C  
ATOM   1526  O   GLY A 195      14.484   1.535 -21.562  1.00 95.56           O  
ATOM   1527  N   GLY A 196      13.320   3.236 -20.672  1.00 96.62           N  
ATOM   1528  CA  GLY A 196      12.211   2.398 -20.250  1.00 96.62           C  
ATOM   1529  C   GLY A 196      11.188   2.164 -21.344  1.00 96.62           C  
ATOM   1530  O   GLY A 196      11.055   2.980 -22.266  1.00 96.62           O  
ATOM   1531  N   ASP A 197      10.445   1.088 -21.250  1.00 97.50           N  
ATOM   1532  CA  ASP A 197       9.336   0.730 -22.125  1.00 97.50           C  
ATOM   1533  C   ASP A 197       7.992   1.014 -21.453  1.00 97.50           C  
ATOM   1534  CB  ASP A 197       9.422  -0.744 -22.531  1.00 97.50           C  
ATOM   1535  O   ASP A 197       7.594   0.306 -20.531  1.00 97.50           O  
ATOM   1536  CG  ASP A 197       8.375  -1.141 -23.562  1.00 97.50           C  
ATOM   1537  OD1 ASP A 197       7.434  -0.355 -23.812  1.00 97.50           O  
ATOM   1538  OD2 ASP A 197       8.484  -2.250 -24.125  1.00 97.50           O  
ATOM   1539  N   PRO A 198       7.270   2.080 -21.969  1.00 97.88           N  
ATOM   1540  CA  PRO A 198       6.008   2.475 -21.328  1.00 97.88           C  
ATOM   1541  C   PRO A 198       4.949   1.379 -21.391  1.00 97.88           C  
ATOM   1542  CB  PRO A 198       5.574   3.701 -22.141  1.00 97.88           C  
ATOM   1543  O   PRO A 198       3.963   1.426 -20.641  1.00 97.88           O  
ATOM   1544  CG  PRO A 198       6.332   3.598 -23.422  1.00 97.88           C  
ATOM   1545  CD  PRO A 198       7.652   2.938 -23.141  1.00 97.88           C  
ATOM   1546  N   SER A 199       5.129   0.377 -22.281  1.00 98.25           N  
ATOM   1547  CA  SER A 199       4.172  -0.719 -22.391  1.00 98.25           C  
ATOM   1548  C   SER A 199       4.473  -1.825 -21.391  1.00 98.25           C  
ATOM   1549  CB  SER A 199       4.184  -1.291 -23.812  1.00 98.25           C  
ATOM   1550  O   SER A 199       3.707  -2.783 -21.266  1.00 98.25           O  
ATOM   1551  OG  SER A 199       5.363  -2.043 -24.047  1.00 98.25           O  
ATOM   1552  N   ARG A 200       5.602  -1.753 -20.688  1.00 98.31           N  
ATOM   1553  CA  ARG A 200       6.023  -2.754 -19.719  1.00 98.31           C  
ATOM   1554  C   ARG A 200       6.238  -2.125 -18.344  1.00 98.31           C  
ATOM   1555  CB  ARG A 200       7.301  -3.453 -20.172  1.00 98.31           C  
ATOM   1556  O   ARG A 200       7.297  -2.293 -17.734  1.00 98.31           O  
ATOM   1557  CG  ARG A 200       7.129  -4.281 -21.438  1.00 98.31           C  
ATOM   1558  CD  ARG A 200       8.336  -5.180 -21.703  1.00 98.31           C  
ATOM   1559  NE  ARG A 200       9.555  -4.398 -21.859  1.00 98.31           N  
ATOM   1560  NH1 ARG A 200      10.953  -6.234 -21.984  1.00 98.31           N  
ATOM   1561  NH2 ARG A 200      11.820  -4.117 -22.125  1.00 98.31           N  
ATOM   1562  CZ  ARG A 200      10.773  -4.922 -21.984  1.00 98.31           C  
ATOM   1563  N   VAL A 201       5.211  -1.439 -17.844  1.00 98.88           N  
ATOM   1564  CA  VAL A 201       5.238  -0.790 -16.547  1.00 98.88           C  
ATOM   1565  C   VAL A 201       4.516  -1.661 -15.516  1.00 98.88           C  
ATOM   1566  CB  VAL A 201       4.594   0.615 -16.594  1.00 98.88           C  
ATOM   1567  O   VAL A 201       3.352  -2.018 -15.711  1.00 98.88           O  
ATOM   1568  CG1 VAL A 201       4.500   1.218 -15.195  1.00 98.88           C  
ATOM   1569  CG2 VAL A 201       5.391   1.531 -17.531  1.00 98.88           C  
ATOM   1570  N   ALA A 202       5.309  -2.076 -14.484  1.00 98.88           N  
ATOM   1571  CA  ALA A 202       4.727  -2.717 -13.305  1.00 98.88           C  
ATOM   1572  C   ALA A 202       4.680  -1.755 -12.125  1.00 98.88           C  
ATOM   1573  CB  ALA A 202       5.520  -3.971 -12.938  1.00 98.88           C  
ATOM   1574  O   ALA A 202       5.602  -0.959 -11.922  1.00 98.88           O  
ATOM   1575  N   ILE A 203       3.561  -1.780 -11.414  1.00 98.88           N  
ATOM   1576  CA  ILE A 203       3.463  -0.974 -10.203  1.00 98.88           C  
ATOM   1577  C   ILE A 203       3.557  -1.875  -8.977  1.00 98.88           C  
ATOM   1578  CB  ILE A 203       2.148  -0.160 -10.172  1.00 98.88           C  
ATOM   1579  O   ILE A 203       3.109  -3.025  -9.000  1.00 98.88           O  
ATOM   1580  CG1 ILE A 203       0.939  -1.094 -10.281  1.00 98.88           C  
ATOM   1581  CG2 ILE A 203       2.137   0.889 -11.289  1.00 98.88           C  
ATOM   1582  CD1 ILE A 203      -0.403  -0.387 -10.156  1.00 98.88           C  
ATOM   1583  N   ALA A 204       4.199  -1.353  -7.941  1.00 98.62           N  
ATOM   1584  CA  ALA A 204       4.375  -2.086  -6.691  1.00 98.62           C  
ATOM   1585  C   ALA A 204       4.199  -1.168  -5.484  1.00 98.62           C  
ATOM   1586  CB  ALA A 204       5.754  -2.746  -6.652  1.00 98.62           C  
ATOM   1587  O   ALA A 204       4.449   0.037  -5.570  1.00 98.62           O  
ATOM   1588  N   GLY A 205       3.680  -1.742  -4.395  1.00 97.38           N  
ATOM   1589  CA  GLY A 205       3.545  -1.010  -3.145  1.00 97.38           C  
ATOM   1590  C   GLY A 205       3.533  -1.910  -1.924  1.00 97.38           C  
ATOM   1591  O   GLY A 205       3.230  -3.102  -2.027  1.00 97.38           O  
ATOM   1592  N   THR A 206       3.871  -1.313  -0.779  1.00 96.12           N  
ATOM   1593  CA  THR A 206       3.828  -1.991   0.512  1.00 96.12           C  
ATOM   1594  C   THR A 206       2.818  -1.322   1.440  1.00 96.12           C  
ATOM   1595  CB  THR A 206       5.215  -2.004   1.182  1.00 96.12           C  
ATOM   1596  O   THR A 206       2.684  -0.097   1.439  1.00 96.12           O  
ATOM   1597  CG2 THR A 206       6.238  -2.729   0.312  1.00 96.12           C  
ATOM   1598  OG1 THR A 206       5.652  -0.656   1.391  1.00 96.12           O  
ATOM   1599  N   SER A 207       2.033  -2.186   2.203  1.00 97.62           N  
ATOM   1600  CA  SER A 207       1.054  -1.634   3.135  1.00 97.62           C  
ATOM   1601  C   SER A 207       0.086  -0.693   2.426  1.00 97.62           C  
ATOM   1602  CB  SER A 207       1.754  -0.894   4.273  1.00 97.62           C  
ATOM   1603  O   SER A 207      -0.580  -1.086   1.465  1.00 97.62           O  
ATOM   1604  OG  SER A 207       0.860  -0.665   5.352  1.00 97.62           O  
ATOM   1605  N   ALA A 208      -0.064   0.564   2.881  1.00 98.06           N  
ATOM   1606  CA  ALA A 208      -0.975   1.492   2.215  1.00 98.06           C  
ATOM   1607  C   ALA A 208      -0.565   1.715   0.761  1.00 98.06           C  
ATOM   1608  CB  ALA A 208      -1.018   2.822   2.961  1.00 98.06           C  
ATOM   1609  O   ALA A 208      -1.408   2.014  -0.088  1.00 98.06           O  
ATOM   1610  N   GLY A 209       0.733   1.649   0.406  1.00 98.25           N  
ATOM   1611  CA  GLY A 209       1.174   1.683  -0.979  1.00 98.25           C  
ATOM   1612  C   GLY A 209       0.638   0.528  -1.805  1.00 98.25           C  
ATOM   1613  O   GLY A 209       0.308   0.699  -2.980  1.00 98.25           O  
ATOM   1614  N   SER A 210       0.608  -0.675  -1.198  1.00 98.75           N  
ATOM   1615  CA  SER A 210      -0.000  -1.837  -1.838  1.00 98.75           C  
ATOM   1616  C   SER A 210      -1.502  -1.644  -2.021  1.00 98.75           C  
ATOM   1617  CB  SER A 210       0.263  -3.100  -1.017  1.00 98.75           C  
ATOM   1618  O   SER A 210      -2.057  -2.002  -3.062  1.00 98.75           O  
ATOM   1619  OG  SER A 210      -0.339  -4.230  -1.625  1.00 98.75           O  
ATOM   1620  N   ALA A 211      -2.182  -1.082  -1.003  1.00 98.75           N  
ATOM   1621  CA  ALA A 211      -3.596  -0.740  -1.138  1.00 98.75           C  
ATOM   1622  C   ALA A 211      -3.812   0.259  -2.271  1.00 98.75           C  
ATOM   1623  CB  ALA A 211      -4.133  -0.176   0.175  1.00 98.75           C  
ATOM   1624  O   ALA A 211      -4.762   0.130  -3.047  1.00 98.75           O  
ATOM   1625  N   SER A 212      -2.938   1.252  -2.424  1.00 98.81           N  
ATOM   1626  CA  SER A 212      -2.992   2.182  -3.547  1.00 98.81           C  
ATOM   1627  C   SER A 212      -2.916   1.445  -4.879  1.00 98.81           C  
ATOM   1628  CB  SER A 212      -1.854   3.201  -3.453  1.00 98.81           C  
ATOM   1629  O   SER A 212      -3.701   1.716  -5.789  1.00 98.81           O  
ATOM   1630  OG  SER A 212      -2.104   4.137  -2.418  1.00 98.81           O  
ATOM   1631  N   VAL A 213      -1.965   0.521  -4.930  1.00 98.94           N  
ATOM   1632  CA  VAL A 213      -1.822  -0.281  -6.141  1.00 98.94           C  
ATOM   1633  C   VAL A 213      -3.131  -1.010  -6.434  1.00 98.94           C  
ATOM   1634  CB  VAL A 213      -0.664  -1.297  -6.012  1.00 98.94           C  
ATOM   1635  O   VAL A 213      -3.600  -1.021  -7.574  1.00 98.94           O  
ATOM   1636  CG1 VAL A 213      -0.718  -2.320  -7.148  1.00 98.94           C  
ATOM   1637  CG2 VAL A 213       0.681  -0.572  -6.008  1.00 98.94           C  
ATOM   1638  N   GLY A 214      -3.697  -1.571  -5.438  1.00 98.75           N  
ATOM   1639  CA  GLY A 214      -4.984  -2.229  -5.590  1.00 98.75           C  
ATOM   1640  C   GLY A 214      -6.078  -1.295  -6.074  1.00 98.75           C  
ATOM   1641  O   GLY A 214      -6.879  -1.661  -6.938  1.00 98.75           O  
ATOM   1642  N   TYR A 215      -6.129  -0.125  -5.555  1.00 98.75           N  
ATOM   1643  CA  TYR A 215      -7.102   0.854  -6.027  1.00 98.75           C  
ATOM   1644  C   TYR A 215      -6.840   1.228  -7.484  1.00 98.75           C  
ATOM   1645  CB  TYR A 215      -7.070   2.111  -5.152  1.00 98.75           C  
ATOM   1646  O   TYR A 215      -7.777   1.449  -8.250  1.00 98.75           O  
ATOM   1647  CG  TYR A 215      -7.922   2.006  -3.910  1.00 98.75           C  
ATOM   1648  CD1 TYR A 215      -9.312   1.967  -3.996  1.00 98.75           C  
ATOM   1649  CD2 TYR A 215      -7.340   1.949  -2.650  1.00 98.75           C  
ATOM   1650  CE1 TYR A 215     -10.102   1.873  -2.854  1.00 98.75           C  
ATOM   1651  CE2 TYR A 215      -8.117   1.855  -1.501  1.00 98.75           C  
ATOM   1652  OH  TYR A 215     -10.273   1.725  -0.479  1.00 98.75           O  
ATOM   1653  CZ  TYR A 215      -9.492   1.817  -1.613  1.00 98.75           C  
ATOM   1654  N   LEU A 216      -5.613   1.320  -7.883  1.00 98.75           N  
ATOM   1655  CA  LEU A 216      -5.297   1.595  -9.281  1.00 98.75           C  
ATOM   1656  C   LEU A 216      -5.746   0.446 -10.172  1.00 98.75           C  
ATOM   1657  CB  LEU A 216      -3.793   1.831  -9.445  1.00 98.75           C  
ATOM   1658  O   LEU A 216      -6.199   0.672 -11.297  1.00 98.75           O  
ATOM   1659  CG  LEU A 216      -3.215   3.059  -8.742  1.00 98.75           C  
ATOM   1660  CD1 LEU A 216      -1.701   3.111  -8.922  1.00 98.75           C  
ATOM   1661  CD2 LEU A 216      -3.867   4.332  -9.258  1.00 98.75           C  
ATOM   1662  N   VAL A 217      -5.652  -0.755  -9.641  1.00 98.62           N  
ATOM   1663  CA  VAL A 217      -6.168  -1.915 -10.359  1.00 98.62           C  
ATOM   1664  C   VAL A 217      -7.680  -1.789 -10.523  1.00 98.62           C  
ATOM   1665  CB  VAL A 217      -5.816  -3.234  -9.641  1.00 98.62           C  
ATOM   1666  O   VAL A 217      -8.227  -2.105 -11.586  1.00 98.62           O  
ATOM   1667  CG1 VAL A 217      -6.605  -4.402 -10.234  1.00 98.62           C  
ATOM   1668  CG2 VAL A 217      -4.316  -3.504  -9.719  1.00 98.62           C  
ATOM   1669  N   LEU A 218      -8.375  -1.253  -9.602  1.00 97.75           N  
ATOM   1670  CA  LEU A 218      -9.828  -1.147  -9.594  1.00 97.75           C  
ATOM   1671  C   LEU A 218     -10.289   0.079 -10.375  1.00 97.75           C  
ATOM   1672  CB  LEU A 218     -10.352  -1.078  -8.164  1.00 97.75           C  
ATOM   1673  O   LEU A 218     -11.438   0.147 -10.812  1.00 97.75           O  
ATOM   1674  CG  LEU A 218     -10.594  -2.416  -7.461  1.00 97.75           C  
ATOM   1675  CD1 LEU A 218      -9.266  -3.145  -7.246  1.00 97.75           C  
ATOM   1676  CD2 LEU A 218     -11.312  -2.205  -6.137  1.00 97.75           C  
ATOM   1677  N   SER A 219      -9.430   1.001 -10.609  1.00 96.69           N  
ATOM   1678  CA  SER A 219      -9.852   2.312 -11.094  1.00 96.69           C  
ATOM   1679  C   SER A 219      -9.828   2.373 -12.617  1.00 96.69           C  
ATOM   1680  CB  SER A 219      -8.945   3.408 -10.516  1.00 96.69           C  
ATOM   1681  O   SER A 219      -8.781   2.160 -13.234  1.00 96.69           O  
ATOM   1682  OG  SER A 219      -9.352   4.684 -10.977  1.00 96.69           O  
ATOM   1683  N   PRO A 220     -10.875   2.809 -13.211  1.00 94.00           N  
ATOM   1684  CA  PRO A 220     -10.867   3.029 -14.656  1.00 94.00           C  
ATOM   1685  C   PRO A 220      -9.938   4.168 -15.078  1.00 94.00           C  
ATOM   1686  CB  PRO A 220     -12.328   3.371 -14.969  1.00 94.00           C  
ATOM   1687  O   PRO A 220      -9.414   4.164 -16.188  1.00 94.00           O  
ATOM   1688  CG  PRO A 220     -13.109   2.797 -13.828  1.00 94.00           C  
ATOM   1689  CD  PRO A 220     -12.234   2.793 -12.609  1.00 94.00           C  
ATOM   1690  N   ALA A 221      -9.734   5.105 -14.188  1.00 94.88           N  
ATOM   1691  CA  ALA A 221      -8.883   6.254 -14.469  1.00 94.88           C  
ATOM   1692  C   ALA A 221      -7.438   5.824 -14.688  1.00 94.88           C  
ATOM   1693  CB  ALA A 221      -8.969   7.270 -13.328  1.00 94.88           C  
ATOM   1694  O   ALA A 221      -6.637   6.578 -15.250  1.00 94.88           O  
ATOM   1695  N   ALA A 222      -7.090   4.625 -14.258  1.00 97.44           N  
ATOM   1696  CA  ALA A 222      -5.711   4.156 -14.367  1.00 97.44           C  
ATOM   1697  C   ALA A 222      -5.555   3.176 -15.531  1.00 97.44           C  
ATOM   1698  CB  ALA A 222      -5.266   3.510 -13.062  1.00 97.44           C  
ATOM   1699  O   ALA A 222      -4.477   2.615 -15.734  1.00 97.44           O  
ATOM   1700  N   SER A 223      -6.637   2.980 -16.281  1.00 96.38           N  
ATOM   1701  CA  SER A 223      -6.609   2.023 -17.375  1.00 96.38           C  
ATOM   1702  C   SER A 223      -5.535   2.383 -18.406  1.00 96.38           C  
ATOM   1703  CB  SER A 223      -7.977   1.957 -18.062  1.00 96.38           C  
ATOM   1704  O   SER A 223      -5.449   3.533 -18.844  1.00 96.38           O  
ATOM   1705  OG  SER A 223      -7.973   0.991 -19.109  1.00 96.38           O  
ATOM   1706  N   GLY A 224      -4.711   1.410 -18.734  1.00 97.88           N  
ATOM   1707  CA  GLY A 224      -3.711   1.578 -19.766  1.00 97.88           C  
ATOM   1708  C   GLY A 224      -2.408   2.160 -19.266  1.00 97.88           C  
ATOM   1709  O   GLY A 224      -1.477   2.389 -20.031  1.00 97.88           O  
ATOM   1710  N   LEU A 225      -2.283   2.346 -17.938  1.00 98.75           N  
ATOM   1711  CA  LEU A 225      -1.106   3.031 -17.406  1.00 98.75           C  
ATOM   1712  C   LEU A 225      -0.076   2.027 -16.891  1.00 98.75           C  
ATOM   1713  CB  LEU A 225      -1.501   3.990 -16.281  1.00 98.75           C  
ATOM   1714  O   LEU A 225       1.083   2.385 -16.672  1.00 98.75           O  
ATOM   1715  CG  LEU A 225      -2.381   5.176 -16.672  1.00 98.75           C  
ATOM   1716  CD1 LEU A 225      -2.732   6.012 -15.453  1.00 98.75           C  
ATOM   1717  CD2 LEU A 225      -1.684   6.031 -17.734  1.00 98.75           C  
ATOM   1718  N   PHE A 226      -0.388   0.816 -16.641  1.00 98.88           N  
ATOM   1719  CA  PHE A 226       0.526  -0.220 -16.188  1.00 98.88           C  
ATOM   1720  C   PHE A 226       0.122  -1.584 -16.734  1.00 98.88           C  
ATOM   1721  CB  PHE A 226       0.562  -0.258 -14.648  1.00 98.88           C  
ATOM   1722  O   PHE A 226      -1.016  -1.771 -17.172  1.00 98.88           O  
ATOM   1723  CG  PHE A 226      -0.786  -0.466 -14.016  1.00 98.88           C  
ATOM   1724  CD1 PHE A 226      -1.600   0.618 -13.711  1.00 98.88           C  
ATOM   1725  CD2 PHE A 226      -1.240  -1.746 -13.727  1.00 98.88           C  
ATOM   1726  CE1 PHE A 226      -2.850   0.429 -13.125  1.00 98.88           C  
ATOM   1727  CE2 PHE A 226      -2.486  -1.942 -13.141  1.00 98.88           C  
ATOM   1728  CZ  PHE A 226      -3.289  -0.854 -12.836  1.00 98.88           C  
ATOM   1729  N   SER A 227       1.071  -2.568 -16.688  1.00 98.69           N  
ATOM   1730  CA  SER A 227       0.830  -3.867 -17.312  1.00 98.69           C  
ATOM   1731  C   SER A 227       0.864  -4.988 -16.281  1.00 98.69           C  
ATOM   1732  CB  SER A 227       1.864  -4.141 -18.406  1.00 98.69           C  
ATOM   1733  O   SER A 227       0.530  -6.133 -16.578  1.00 98.69           O  
ATOM   1734  OG  SER A 227       3.174  -4.156 -17.859  1.00 98.69           O  
ATOM   1735  N   ALA A 228       1.297  -4.680 -15.039  1.00 98.88           N  
ATOM   1736  CA  ALA A 228       1.365  -5.637 -13.938  1.00 98.88           C  
ATOM   1737  C   ALA A 228       1.390  -4.926 -12.586  1.00 98.88           C  
ATOM   1738  CB  ALA A 228       2.594  -6.531 -14.086  1.00 98.88           C  
ATOM   1739  O   ALA A 228       1.711  -3.736 -12.516  1.00 98.88           O  
ATOM   1740  N   ALA A 229       0.982  -5.727 -11.539  1.00 98.94           N  
ATOM   1741  CA  ALA A 229       0.924  -5.133 -10.203  1.00 98.94           C  
ATOM   1742  C   ALA A 229       1.499  -6.078  -9.156  1.00 98.94           C  
ATOM   1743  CB  ALA A 229      -0.514  -4.762  -9.852  1.00 98.94           C  
ATOM   1744  O   ALA A 229       1.211  -7.277  -9.172  1.00 98.94           O  
ATOM   1745  N   ILE A 230       2.322  -5.531  -8.227  1.00 98.94           N  
ATOM   1746  CA  ILE A 230       2.840  -6.238  -7.059  1.00 98.94           C  
ATOM   1747  C   ILE A 230       2.281  -5.609  -5.781  1.00 98.94           C  
ATOM   1748  CB  ILE A 230       4.383  -6.227  -7.027  1.00 98.94           C  
ATOM   1749  O   ILE A 230       2.537  -4.434  -5.500  1.00 98.94           O  
ATOM   1750  CG1 ILE A 230       4.945  -6.875  -8.297  1.00 98.94           C  
ATOM   1751  CG2 ILE A 230       4.906  -6.930  -5.773  1.00 98.94           C  
ATOM   1752  CD1 ILE A 230       6.453  -6.719  -8.461  1.00 98.94           C  
ATOM   1753  N   MET A 231       1.587  -6.375  -5.004  1.00 98.88           N  
ATOM   1754  CA  MET A 231       0.914  -5.898  -3.797  1.00 98.88           C  
ATOM   1755  C   MET A 231       1.420  -6.641  -2.564  1.00 98.88           C  
ATOM   1756  CB  MET A 231      -0.601  -6.070  -3.926  1.00 98.88           C  
ATOM   1757  O   MET A 231       1.190  -7.844  -2.422  1.00 98.88           O  
ATOM   1758  CG  MET A 231      -1.188  -5.422  -5.168  1.00 98.88           C  
ATOM   1759  SD  MET A 231      -2.971  -5.797  -5.383  1.00 98.88           S  
ATOM   1760  CE  MET A 231      -3.674  -4.797  -4.047  1.00 98.88           C  
ATOM   1761  N   GLU A 232       2.051  -5.844  -1.611  1.00 98.44           N  
ATOM   1762  CA  GLU A 232       2.701  -6.418  -0.439  1.00 98.44           C  
ATOM   1763  C   GLU A 232       2.035  -5.945   0.850  1.00 98.44           C  
ATOM   1764  CB  GLU A 232       4.191  -6.062  -0.422  1.00 98.44           C  
ATOM   1765  O   GLU A 232       2.271  -4.824   1.301  1.00 98.44           O  
ATOM   1766  CG  GLU A 232       4.934  -6.465  -1.688  1.00 98.44           C  
ATOM   1767  CD  GLU A 232       6.309  -5.828  -1.806  1.00 98.44           C  
ATOM   1768  OE1 GLU A 232       6.922  -5.906  -2.895  1.00 98.44           O  
ATOM   1769  OE2 GLU A 232       6.777  -5.250  -0.801  1.00 98.44           O  
ATOM   1770  N   SER A 233       1.170  -6.895   1.450  1.00 98.12           N  
ATOM   1771  CA  SER A 233       0.579  -6.707   2.771  1.00 98.12           C  
ATOM   1772  C   SER A 233      -0.457  -5.590   2.762  1.00 98.12           C  
ATOM   1773  CB  SER A 233       1.663  -6.398   3.805  1.00 98.12           C  
ATOM   1774  O   SER A 233      -0.545  -4.809   3.711  1.00 98.12           O  
ATOM   1775  OG  SER A 233       2.529  -7.508   3.971  1.00 98.12           O  
ATOM   1776  N   GLY A 234      -1.171  -5.387   1.754  1.00 98.12           N  
ATOM   1777  CA  GLY A 234      -2.273  -4.441   1.669  1.00 98.12           C  
ATOM   1778  C   GLY A 234      -3.105  -4.605   0.411  1.00 98.12           C  
ATOM   1779  O   GLY A 234      -2.572  -4.930  -0.654  1.00 98.12           O  
ATOM   1780  N   ALA A 235      -4.402  -4.395   0.542  1.00 98.44           N  
ATOM   1781  CA  ALA A 235      -5.355  -4.438  -0.563  1.00 98.44           C  
ATOM   1782  C   ALA A 235      -6.559  -3.541  -0.284  1.00 98.44           C  
ATOM   1783  CB  ALA A 235      -5.812  -5.871  -0.818  1.00 98.44           C  
ATOM   1784  O   ALA A 235      -6.805  -3.162   0.863  1.00 98.44           O  
ATOM   1785  N   PRO A 236      -7.273  -3.160  -1.387  1.00 98.31           N  
ATOM   1786  CA  PRO A 236      -8.477  -2.357  -1.167  1.00 98.31           C  
ATOM   1787  C   PRO A 236      -9.500  -3.057  -0.272  1.00 98.31           C  
ATOM   1788  CB  PRO A 236      -9.031  -2.162  -2.580  1.00 98.31           C  
ATOM   1789  O   PRO A 236     -10.375  -2.404   0.300  1.00 98.31           O  
ATOM   1790  CG  PRO A 236      -7.832  -2.178  -3.469  1.00 98.31           C  
ATOM   1791  CD  PRO A 236      -6.875  -3.213  -2.959  1.00 98.31           C  
ATOM   1792  N   LEU A 237      -9.391  -4.379  -0.100  1.00 98.44           N  
ATOM   1793  CA  LEU A 237     -10.352  -5.117   0.714  1.00 98.44           C  
ATOM   1794  C   LEU A 237      -9.875  -5.207   2.162  1.00 98.44           C  
ATOM   1795  CB  LEU A 237     -10.562  -6.523   0.145  1.00 98.44           C  
ATOM   1796  O   LEU A 237     -10.570  -5.770   3.012  1.00 98.44           O  
ATOM   1797  CG  LEU A 237     -11.258  -6.605  -1.216  1.00 98.44           C  
ATOM   1798  CD1 LEU A 237     -11.594  -8.055  -1.551  1.00 98.44           C  
ATOM   1799  CD2 LEU A 237     -12.508  -5.738  -1.231  1.00 98.44           C  
ATOM   1800  N   THR A 238      -8.695  -4.676   2.486  1.00 98.00           N  
ATOM   1801  CA  THR A 238      -8.289  -4.547   3.883  1.00 98.00           C  
ATOM   1802  C   THR A 238      -9.055  -3.418   4.562  1.00 98.00           C  
ATOM   1803  CB  THR A 238      -6.777  -4.293   4.008  1.00 98.00           C  
ATOM   1804  O   THR A 238      -9.203  -2.330   4.004  1.00 98.00           O  
ATOM   1805  CG2 THR A 238      -5.977  -5.477   3.471  1.00 98.00           C  
ATOM   1806  OG1 THR A 238      -6.434  -3.119   3.262  1.00 98.00           O  
ATOM   1807  N   PRO A 239      -9.523  -3.584   5.801  1.00 97.19           N  
ATOM   1808  CA  PRO A 239     -10.398  -2.598   6.438  1.00 97.19           C  
ATOM   1809  C   PRO A 239      -9.750  -1.222   6.555  1.00 97.19           C  
ATOM   1810  CB  PRO A 239     -10.656  -3.199   7.820  1.00 97.19           C  
ATOM   1811  O   PRO A 239     -10.406  -0.204   6.305  1.00 97.19           O  
ATOM   1812  CG  PRO A 239     -10.500  -4.672   7.633  1.00 97.19           C  
ATOM   1813  CD  PRO A 239      -9.453  -4.910   6.582  1.00 97.19           C  
ATOM   1814  N   TRP A 240      -8.484  -1.170   6.840  1.00 97.19           N  
ATOM   1815  CA  TRP A 240      -7.820   0.098   7.113  1.00 97.19           C  
ATOM   1816  C   TRP A 240      -7.582   0.878   5.824  1.00 97.19           C  
ATOM   1817  CB  TRP A 240      -6.488  -0.140   7.832  1.00 97.19           C  
ATOM   1818  O   TRP A 240      -7.152   2.033   5.859  1.00 97.19           O  
ATOM   1819  CG  TRP A 240      -5.668  -1.248   7.242  1.00 97.19           C  
ATOM   1820  CD1 TRP A 240      -5.523  -2.516   7.734  1.00 97.19           C  
ATOM   1821  CD2 TRP A 240      -4.871  -1.185   6.055  1.00 97.19           C  
ATOM   1822  CE2 TRP A 240      -4.273  -2.453   5.883  1.00 97.19           C  
ATOM   1823  CE3 TRP A 240      -4.609  -0.178   5.117  1.00 97.19           C  
ATOM   1824  NE1 TRP A 240      -4.688  -3.246   6.918  1.00 97.19           N  
ATOM   1825  CH2 TRP A 240      -3.188  -1.737   3.908  1.00 97.19           C  
ATOM   1826  CZ2 TRP A 240      -3.428  -2.740   4.809  1.00 97.19           C  
ATOM   1827  CZ3 TRP A 240      -3.766  -0.466   4.051  1.00 97.19           C  
ATOM   1828  N   SER A 241      -7.805   0.278   4.676  1.00 97.69           N  
ATOM   1829  CA  SER A 241      -7.496   0.931   3.406  1.00 97.69           C  
ATOM   1830  C   SER A 241      -8.664   1.778   2.922  1.00 97.69           C  
ATOM   1831  CB  SER A 241      -7.133  -0.107   2.344  1.00 97.69           C  
ATOM   1832  O   SER A 241      -8.570   2.447   1.890  1.00 97.69           O  
ATOM   1833  OG  SER A 241      -8.273  -0.843   1.947  1.00 97.69           O  
ATOM   1834  N   TYR A 242      -9.789   1.810   3.656  1.00 97.44           N  
ATOM   1835  CA  TYR A 242     -10.992   2.551   3.299  1.00 97.44           C  
ATOM   1836  C   TYR A 242     -11.469   3.416   4.461  1.00 97.44           C  
ATOM   1837  CB  TYR A 242     -12.109   1.592   2.877  1.00 97.44           C  
ATOM   1838  O   TYR A 242     -11.555   2.947   5.598  1.00 97.44           O  
ATOM   1839  CG  TYR A 242     -13.445   2.268   2.658  1.00 97.44           C  
ATOM   1840  CD1 TYR A 242     -14.492   2.096   3.562  1.00 97.44           C  
ATOM   1841  CD2 TYR A 242     -13.656   3.080   1.550  1.00 97.44           C  
ATOM   1842  CE1 TYR A 242     -15.719   2.715   3.365  1.00 97.44           C  
ATOM   1843  CE2 TYR A 242     -14.883   3.703   1.343  1.00 97.44           C  
ATOM   1844  OH  TYR A 242     -17.125   4.133   2.055  1.00 97.44           O  
ATOM   1845  CZ  TYR A 242     -15.906   3.516   2.254  1.00 97.44           C  
ATOM   1846  N   GLN A 243     -11.727   4.699   4.070  1.00 96.38           N  
ATOM   1847  CA  GLN A 243     -12.203   5.629   5.090  1.00 96.38           C  
ATOM   1848  C   GLN A 243     -13.727   5.598   5.199  1.00 96.38           C  
ATOM   1849  CB  GLN A 243     -11.727   7.051   4.785  1.00 96.38           C  
ATOM   1850  O   GLN A 243     -14.430   5.918   4.238  1.00 96.38           O  
ATOM   1851  CG  GLN A 243     -12.211   8.094   5.785  1.00 96.38           C  
ATOM   1852  CD  GLN A 243     -11.641   9.469   5.523  1.00 96.38           C  
ATOM   1853  NE2 GLN A 243     -12.516  10.461   5.398  1.00 96.38           N  
ATOM   1854  OE1 GLN A 243     -10.422   9.648   5.438  1.00 96.38           O  
ATOM   1855  N   ARG A 244     -14.180   5.348   6.457  1.00 93.12           N  
ATOM   1856  CA  ARG A 244     -15.602   5.449   6.762  1.00 93.12           C  
ATOM   1857  C   ARG A 244     -15.922   6.777   7.441  1.00 93.12           C  
ATOM   1858  CB  ARG A 244     -16.047   4.285   7.648  1.00 93.12           C  
ATOM   1859  O   ARG A 244     -15.047   7.391   8.062  1.00 93.12           O  
ATOM   1860  CG  ARG A 244     -15.961   2.928   6.973  1.00 93.12           C  
ATOM   1861  CD  ARG A 244     -16.391   1.806   7.906  1.00 93.12           C  
ATOM   1862  NE  ARG A 244     -16.359   0.506   7.242  1.00 93.12           N  
ATOM   1863  NH1 ARG A 244     -14.070   0.253   7.406  1.00 93.12           N  
ATOM   1864  NH2 ARG A 244     -15.336  -1.372   6.406  1.00 93.12           N  
ATOM   1865  CZ  ARG A 244     -15.250  -0.201   7.020  1.00 93.12           C  
ATOM   1866  N   ASN A 245     -17.000   7.355   7.211  1.00 93.88           N  
ATOM   1867  CA  ASN A 245     -17.484   8.562   7.875  1.00 93.88           C  
ATOM   1868  C   ASN A 245     -16.688   9.797   7.449  1.00 93.88           C  
ATOM   1869  CB  ASN A 245     -17.422   8.391   9.398  1.00 93.88           C  
ATOM   1870  O   ASN A 245     -16.266  10.586   8.297  1.00 93.88           O  
ATOM   1871  CG  ASN A 245     -18.250   7.211   9.883  1.00 93.88           C  
ATOM   1872  ND2 ASN A 245     -17.656   6.414  10.773  1.00 93.88           N  
ATOM   1873  OD1 ASN A 245     -19.391   7.016   9.461  1.00 93.88           O  
ATOM   1874  N   GLN A 246     -16.391   9.914   6.227  1.00 95.31           N  
ATOM   1875  CA  GLN A 246     -15.531  10.969   5.691  1.00 95.31           C  
ATOM   1876  C   GLN A 246     -16.078  12.352   6.035  1.00 95.31           C  
ATOM   1877  CB  GLN A 246     -15.383  10.820   4.176  1.00 95.31           C  
ATOM   1878  O   GLN A 246     -15.312  13.273   6.309  1.00 95.31           O  
ATOM   1879  CG  GLN A 246     -16.703  10.969   3.414  1.00 95.31           C  
ATOM   1880  CD  GLN A 246     -17.391   9.633   3.170  1.00 95.31           C  
ATOM   1881  NE2 GLN A 246     -18.234   9.586   2.150  1.00 95.31           N  
ATOM   1882  OE1 GLN A 246     -17.156   8.664   3.893  1.00 95.31           O  
ATOM   1883  N   THR A 247     -17.453  12.531   6.008  1.00 96.19           N  
ATOM   1884  CA  THR A 247     -18.047  13.836   6.270  1.00 96.19           C  
ATOM   1885  C   THR A 247     -17.781  14.273   7.707  1.00 96.19           C  
ATOM   1886  CB  THR A 247     -19.562  13.820   6.004  1.00 96.19           C  
ATOM   1887  O   THR A 247     -17.266  15.375   7.941  1.00 96.19           O  
ATOM   1888  CG2 THR A 247     -20.172  15.203   6.250  1.00 96.19           C  
ATOM   1889  OG1 THR A 247     -19.797  13.445   4.645  1.00 96.19           O  
ATOM   1890  N   GLU A 248     -17.984  13.391   8.633  1.00 96.69           N  
ATOM   1891  CA  GLU A 248     -17.766  13.695  10.039  1.00 96.69           C  
ATOM   1892  C   GLU A 248     -16.297  13.984  10.320  1.00 96.69           C  
ATOM   1893  CB  GLU A 248     -18.250  12.531  10.914  1.00 96.69           C  
ATOM   1894  O   GLU A 248     -15.977  14.945  11.023  1.00 96.69           O  
ATOM   1895  CG  GLU A 248     -18.078  12.781  12.406  1.00 96.69           C  
ATOM   1896  CD  GLU A 248     -18.516  11.594  13.266  1.00 96.69           C  
ATOM   1897  OE1 GLU A 248     -18.172  11.555  14.469  1.00 96.69           O  
ATOM   1898  OE2 GLU A 248     -19.203  10.703  12.727  1.00 96.69           O  
ATOM   1899  N   ILE A 249     -15.469  13.211   9.781  1.00 97.31           N  
ATOM   1900  CA  ILE A 249     -14.031  13.352  10.008  1.00 97.31           C  
ATOM   1901  C   ILE A 249     -13.562  14.703   9.469  1.00 97.31           C  
ATOM   1902  CB  ILE A 249     -13.234  12.203   9.352  1.00 97.31           C  
ATOM   1903  O   ILE A 249     -12.820  15.422  10.141  1.00 97.31           O  
ATOM   1904  CG1 ILE A 249     -13.492  10.891  10.094  1.00 97.31           C  
ATOM   1905  CG2 ILE A 249     -11.742  12.539   9.320  1.00 97.31           C  
ATOM   1906  CD1 ILE A 249     -12.945   9.664   9.375  1.00 97.31           C  
ATOM   1907  N   SER A 250     -14.070  15.109   8.305  1.00 98.00           N  
ATOM   1908  CA  SER A 250     -13.633  16.344   7.652  1.00 98.00           C  
ATOM   1909  C   SER A 250     -14.062  17.562   8.453  1.00 98.00           C  
ATOM   1910  CB  SER A 250     -14.203  16.422   6.234  1.00 98.00           C  
ATOM   1911  O   SER A 250     -13.242  18.453   8.711  1.00 98.00           O  
ATOM   1912  OG  SER A 250     -13.641  15.422   5.406  1.00 98.00           O  
ATOM   1913  N   PHE A 251     -15.258  17.578   8.883  1.00 98.44           N  
ATOM   1914  CA  PHE A 251     -15.750  18.750   9.609  1.00 98.44           C  
ATOM   1915  C   PHE A 251     -15.141  18.797  11.008  1.00 98.44           C  
ATOM   1916  CB  PHE A 251     -17.281  18.719   9.703  1.00 98.44           C  
ATOM   1917  O   PHE A 251     -14.867  19.891  11.531  1.00 98.44           O  
ATOM   1918  CG  PHE A 251     -17.969  19.219   8.469  1.00 98.44           C  
ATOM   1919  CD1 PHE A 251     -18.141  20.578   8.258  1.00 98.44           C  
ATOM   1920  CD2 PHE A 251     -18.453  18.328   7.516  1.00 98.44           C  
ATOM   1921  CE1 PHE A 251     -18.781  21.062   7.113  1.00 98.44           C  
ATOM   1922  CE2 PHE A 251     -19.094  18.797   6.367  1.00 98.44           C  
ATOM   1923  CZ  PHE A 251     -19.250  20.156   6.172  1.00 98.44           C  
ATOM   1924  N   LYS A 252     -14.961  17.641  11.602  1.00 98.50           N  
ATOM   1925  CA  LYS A 252     -14.281  17.656  12.891  1.00 98.50           C  
ATOM   1926  C   LYS A 252     -12.844  18.172  12.758  1.00 98.50           C  
ATOM   1927  CB  LYS A 252     -14.273  16.250  13.508  1.00 98.50           C  
ATOM   1928  O   LYS A 252     -12.383  18.953  13.586  1.00 98.50           O  
ATOM   1929  CG  LYS A 252     -13.602  16.188  14.867  1.00 98.50           C  
ATOM   1930  CD  LYS A 252     -14.297  17.078  15.891  1.00 98.50           C  
ATOM   1931  CE  LYS A 252     -13.648  16.969  17.266  1.00 98.50           C  
ATOM   1932  NZ  LYS A 252     -14.266  17.922  18.234  1.00 98.50           N  
ATOM   1933  N   THR A 253     -12.141  17.734  11.734  1.00 98.44           N  
ATOM   1934  CA  THR A 253     -10.805  18.250  11.484  1.00 98.44           C  
ATOM   1935  C   THR A 253     -10.844  19.766  11.305  1.00 98.44           C  
ATOM   1936  CB  THR A 253     -10.172  17.609  10.242  1.00 98.44           C  
ATOM   1937  O   THR A 253     -10.039  20.484  11.891  1.00 98.44           O  
ATOM   1938  CG2 THR A 253      -8.812  18.203   9.930  1.00 98.44           C  
ATOM   1939  OG1 THR A 253     -10.023  16.203  10.469  1.00 98.44           O  
ATOM   1940  N   GLY A 254     -11.812  20.281  10.516  1.00 98.50           N  
ATOM   1941  CA  GLY A 254     -11.977  21.703  10.289  1.00 98.50           C  
ATOM   1942  C   GLY A 254     -12.242  22.484  11.562  1.00 98.50           C  
ATOM   1943  O   GLY A 254     -11.844  23.656  11.680  1.00 98.50           O  
ATOM   1944  N   SER A 255     -12.867  21.828  12.516  1.00 98.44           N  
ATOM   1945  CA  SER A 255     -13.250  22.516  13.742  1.00 98.44           C  
ATOM   1946  C   SER A 255     -12.023  22.859  14.586  1.00 98.44           C  
ATOM   1947  CB  SER A 255     -14.203  21.641  14.562  1.00 98.44           C  
ATOM   1948  O   SER A 255     -12.094  23.719  15.469  1.00 98.44           O  
ATOM   1949  OG  SER A 255     -13.508  20.594  15.211  1.00 98.44           O  
ATOM   1950  N   PHE A 256     -10.930  22.203  14.367  1.00 98.44           N  
ATOM   1951  CA  PHE A 256      -9.695  22.547  15.070  1.00 98.44           C  
ATOM   1952  C   PHE A 256      -9.070  23.797  14.492  1.00 98.44           C  
ATOM   1953  CB  PHE A 256      -8.695  21.375  15.000  1.00 98.44           C  
ATOM   1954  O   PHE A 256      -8.172  24.391  15.094  1.00 98.44           O  
ATOM   1955  CG  PHE A 256      -9.078  20.203  15.852  1.00 98.44           C  
ATOM   1956  CD1 PHE A 256      -9.008  20.266  17.234  1.00 98.44           C  
ATOM   1957  CD2 PHE A 256      -9.508  19.016  15.266  1.00 98.44           C  
ATOM   1958  CE1 PHE A 256      -9.359  19.188  18.031  1.00 98.44           C  
ATOM   1959  CE2 PHE A 256      -9.859  17.922  16.047  1.00 98.44           C  
ATOM   1960  CZ  PHE A 256      -9.781  18.000  17.438  1.00 98.44           C  
ATOM   1961  N   ILE A 257      -9.539  24.234  13.328  1.00 98.19           N  
ATOM   1962  CA  ILE A 257      -9.102  25.469  12.672  1.00 98.19           C  
ATOM   1963  C   ILE A 257     -10.125  26.562  12.930  1.00 98.19           C  
ATOM   1964  CB  ILE A 257      -8.906  25.266  11.156  1.00 98.19           C  
ATOM   1965  O   ILE A 257      -9.758  27.703  13.266  1.00 98.19           O  
ATOM   1966  CG1 ILE A 257      -7.750  24.281  10.891  1.00 98.19           C  
ATOM   1967  CG2 ILE A 257      -8.664  26.594  10.461  1.00 98.19           C  
ATOM   1968  CD1 ILE A 257      -7.688  23.766   9.461  1.00 98.19           C  
ATOM   1969  N   ASP A 258     -11.336  26.203  12.773  1.00 98.06           N  
ATOM   1970  CA  ASP A 258     -12.477  27.109  12.969  1.00 98.06           C  
ATOM   1971  C   ASP A 258     -13.609  26.391  13.703  1.00 98.06           C  
ATOM   1972  CB  ASP A 258     -12.969  27.641  11.625  1.00 98.06           C  
ATOM   1973  O   ASP A 258     -14.266  25.516  13.133  1.00 98.06           O  
ATOM   1974  CG  ASP A 258     -14.023  28.719  11.781  1.00 98.06           C  
ATOM   1975  OD1 ASP A 258     -14.664  28.812  12.852  1.00 98.06           O  
ATOM   1976  OD2 ASP A 258     -14.219  29.500  10.820  1.00 98.06           O  
ATOM   1977  N   SER A 259     -13.969  26.812  14.922  1.00 97.62           N  
ATOM   1978  CA  SER A 259     -14.906  26.141  15.820  1.00 97.62           C  
ATOM   1979  C   SER A 259     -16.312  26.125  15.234  1.00 97.62           C  
ATOM   1980  CB  SER A 259     -14.922  26.828  17.188  1.00 97.62           C  
ATOM   1981  O   SER A 259     -17.172  25.375  15.688  1.00 97.62           O  
ATOM   1982  OG  SER A 259     -15.359  28.172  17.078  1.00 97.62           O  
ATOM   1983  N   GLN A 260     -16.578  26.969  14.242  1.00 97.31           N  
ATOM   1984  CA  GLN A 260     -17.891  26.984  13.609  1.00 97.31           C  
ATOM   1985  C   GLN A 260     -18.203  25.625  12.969  1.00 97.31           C  
ATOM   1986  CB  GLN A 260     -17.969  28.094  12.562  1.00 97.31           C  
ATOM   1987  O   GLN A 260     -19.375  25.312  12.734  1.00 97.31           O  
ATOM   1988  CG  GLN A 260     -18.016  29.484  13.156  1.00 97.31           C  
ATOM   1989  CD  GLN A 260     -18.297  30.562  12.117  1.00 97.31           C  
ATOM   1990  NE2 GLN A 260     -19.328  31.359  12.352  1.00 97.31           N  
ATOM   1991  OE1 GLN A 260     -17.578  30.656  11.102  1.00 97.31           O  
ATOM   1992  N   PHE A 261     -17.234  24.828  12.609  1.00 98.00           N  
ATOM   1993  CA  PHE A 261     -17.422  23.547  11.938  1.00 98.00           C  
ATOM   1994  C   PHE A 261     -17.828  22.469  12.930  1.00 98.00           C  
ATOM   1995  CB  PHE A 261     -16.156  23.141  11.188  1.00 98.00           C  
ATOM   1996  O   PHE A 261     -18.094  21.328  12.539  1.00 98.00           O  
ATOM   1997  CG  PHE A 261     -15.852  23.984   9.984  1.00 98.00           C  
ATOM   1998  CD1 PHE A 261     -16.766  24.094   8.945  1.00 98.00           C  
ATOM   1999  CD2 PHE A 261     -14.648  24.688   9.883  1.00 98.00           C  
ATOM   2000  CE1 PHE A 261     -16.500  24.875   7.824  1.00 98.00           C  
ATOM   2001  CE2 PHE A 261     -14.375  25.469   8.773  1.00 98.00           C  
ATOM   2002  CZ  PHE A 261     -15.297  25.562   7.738  1.00 98.00           C  
ATOM   2003  N   GLU A 262     -17.875  22.844  14.250  1.00 95.75           N  
ATOM   2004  CA  GLU A 262     -18.469  21.906  15.211  1.00 95.75           C  
ATOM   2005  C   GLU A 262     -19.938  21.656  14.906  1.00 95.75           C  
ATOM   2006  CB  GLU A 262     -18.312  22.453  16.641  1.00 95.75           C  
ATOM   2007  O   GLU A 262     -20.453  20.562  15.164  1.00 95.75           O  
ATOM   2008  CG  GLU A 262     -16.891  22.359  17.172  1.00 95.75           C  
ATOM   2009  CD  GLU A 262     -16.766  22.859  18.609  1.00 95.75           C  
ATOM   2010  OE1 GLU A 262     -15.641  22.828  19.156  1.00 95.75           O  
ATOM   2011  OE2 GLU A 262     -17.797  23.297  19.172  1.00 95.75           O  
ATOM   2012  N   THR A 263     -20.547  22.625  14.289  1.00 95.94           N  
ATOM   2013  CA  THR A 263     -21.969  22.484  14.023  1.00 95.94           C  
ATOM   2014  C   THR A 263     -22.266  22.688  12.547  1.00 95.94           C  
ATOM   2015  CB  THR A 263     -22.797  23.484  14.859  1.00 95.94           C  
ATOM   2016  O   THR A 263     -23.297  22.219  12.047  1.00 95.94           O  
ATOM   2017  CG2 THR A 263     -22.688  23.172  16.344  1.00 95.94           C  
ATOM   2018  OG1 THR A 263     -22.312  24.812  14.617  1.00 95.94           O  
ATOM   2019  N   SER A 264     -21.422  23.328  11.820  1.00 95.69           N  
ATOM   2020  CA  SER A 264     -21.656  23.594  10.406  1.00 95.69           C  
ATOM   2021  C   SER A 264     -21.438  22.344   9.570  1.00 95.69           C  
ATOM   2022  CB  SER A 264     -20.719  24.703   9.914  1.00 95.69           C  
ATOM   2023  O   SER A 264     -20.562  21.531   9.859  1.00 95.69           O  
ATOM   2024  OG  SER A 264     -20.797  24.844   8.508  1.00 95.69           O  
ATOM   2025  N   THR A 265     -22.203  22.250   8.445  1.00 95.31           N  
ATOM   2026  CA  THR A 265     -22.031  21.172   7.484  1.00 95.31           C  
ATOM   2027  C   THR A 265     -21.875  21.719   6.074  1.00 95.31           C  
ATOM   2028  CB  THR A 265     -23.219  20.188   7.520  1.00 95.31           C  
ATOM   2029  O   THR A 265     -22.156  21.031   5.090  1.00 95.31           O  
ATOM   2030  CG2 THR A 265     -23.328  19.500   8.875  1.00 95.31           C  
ATOM   2031  OG1 THR A 265     -24.438  20.906   7.270  1.00 95.31           O  
ATOM   2032  N   ASP A 266     -21.438  22.953   5.953  1.00 97.94           N  
ATOM   2033  CA  ASP A 266     -21.266  23.641   4.680  1.00 97.94           C  
ATOM   2034  C   ASP A 266     -19.922  23.266   4.031  1.00 97.94           C  
ATOM   2035  CB  ASP A 266     -21.359  25.156   4.867  1.00 97.94           C  
ATOM   2036  O   ASP A 266     -18.891  23.812   4.406  1.00 97.94           O  
ATOM   2037  CG  ASP A 266     -21.359  25.922   3.555  1.00 97.94           C  
ATOM   2038  OD1 ASP A 266     -20.891  25.375   2.531  1.00 97.94           O  
ATOM   2039  OD2 ASP A 266     -21.828  27.078   3.545  1.00 97.94           O  
ATOM   2040  N   SER A 267     -19.938  22.438   3.033  1.00 97.44           N  
ATOM   2041  CA  SER A 267     -18.734  21.906   2.400  1.00 97.44           C  
ATOM   2042  C   SER A 267     -17.938  23.000   1.703  1.00 97.44           C  
ATOM   2043  CB  SER A 267     -19.094  20.812   1.395  1.00 97.44           C  
ATOM   2044  O   SER A 267     -16.703  23.016   1.769  1.00 97.44           O  
ATOM   2045  OG  SER A 267     -19.641  19.672   2.055  1.00 97.44           O  
ATOM   2046  N   GLN A 268     -18.625  23.906   1.036  1.00 97.94           N  
ATOM   2047  CA  GLN A 268     -17.953  24.984   0.323  1.00 97.94           C  
ATOM   2048  C   GLN A 268     -17.188  25.891   1.289  1.00 97.94           C  
ATOM   2049  CB  GLN A 268     -18.953  25.797  -0.493  1.00 97.94           C  
ATOM   2050  O   GLN A 268     -16.062  26.281   1.016  1.00 97.94           O  
ATOM   2051  CG  GLN A 268     -18.297  26.828  -1.410  1.00 97.94           C  
ATOM   2052  CD  GLN A 268     -17.391  26.203  -2.443  1.00 97.94           C  
ATOM   2053  NE2 GLN A 268     -16.188  26.766  -2.604  1.00 97.94           N  
ATOM   2054  OE1 GLN A 268     -17.750  25.219  -3.090  1.00 97.94           O  
ATOM   2055  N   ARG A 269     -17.828  26.188   2.346  1.00 98.19           N  
ATOM   2056  CA  ARG A 269     -17.156  27.016   3.348  1.00 98.19           C  
ATOM   2057  C   ARG A 269     -15.938  26.297   3.914  1.00 98.19           C  
ATOM   2058  CB  ARG A 269     -18.125  27.375   4.480  1.00 98.19           C  
ATOM   2059  O   ARG A 269     -14.883  26.906   4.105  1.00 98.19           O  
ATOM   2060  CG  ARG A 269     -17.484  28.141   5.621  1.00 98.19           C  
ATOM   2061  CD  ARG A 269     -16.953  29.500   5.164  1.00 98.19           C  
ATOM   2062  NE  ARG A 269     -16.422  30.281   6.281  1.00 98.19           N  
ATOM   2063  NH1 ARG A 269     -14.938  31.484   5.000  1.00 98.19           N  
ATOM   2064  NH2 ARG A 269     -15.078  31.859   7.262  1.00 98.19           N  
ATOM   2065  CZ  ARG A 269     -15.484  31.203   6.180  1.00 98.19           C  
ATOM   2066  N   LEU A 270     -16.125  25.000   4.227  1.00 98.50           N  
ATOM   2067  CA  LEU A 270     -14.992  24.219   4.715  1.00 98.50           C  
ATOM   2068  C   LEU A 270     -13.828  24.281   3.734  1.00 98.50           C  
ATOM   2069  CB  LEU A 270     -15.406  22.766   4.941  1.00 98.50           C  
ATOM   2070  O   LEU A 270     -12.688  24.531   4.133  1.00 98.50           O  
ATOM   2071  CG  LEU A 270     -14.320  21.828   5.488  1.00 98.50           C  
ATOM   2072  CD1 LEU A 270     -13.805  22.344   6.828  1.00 98.50           C  
ATOM   2073  CD2 LEU A 270     -14.852  20.406   5.617  1.00 98.50           C  
ATOM   2074  N   LEU A 271     -14.062  24.062   2.438  1.00 98.38           N  
ATOM   2075  CA  LEU A 271     -13.023  24.141   1.416  1.00 98.38           C  
ATOM   2076  C   LEU A 271     -12.312  25.484   1.454  1.00 98.38           C  
ATOM   2077  CB  LEU A 271     -13.617  23.906   0.027  1.00 98.38           C  
ATOM   2078  O   LEU A 271     -11.086  25.547   1.477  1.00 98.38           O  
ATOM   2079  CG  LEU A 271     -12.680  24.125  -1.161  1.00 98.38           C  
ATOM   2080  CD1 LEU A 271     -11.508  23.141  -1.102  1.00 98.38           C  
ATOM   2081  CD2 LEU A 271     -13.438  23.969  -2.477  1.00 98.38           C  
ATOM   2082  N   GLU A 272     -13.094  26.594   1.487  1.00 97.94           N  
ATOM   2083  CA  GLU A 272     -12.531  27.938   1.468  1.00 97.94           C  
ATOM   2084  C   GLU A 272     -11.609  28.172   2.664  1.00 97.94           C  
ATOM   2085  CB  GLU A 272     -13.641  28.984   1.449  1.00 97.94           C  
ATOM   2086  O   GLU A 272     -10.492  28.672   2.508  1.00 97.94           O  
ATOM   2087  CG  GLU A 272     -14.414  29.047   0.137  1.00 97.94           C  
ATOM   2088  CD  GLU A 272     -15.664  29.906   0.211  1.00 97.94           C  
ATOM   2089  OE1 GLU A 272     -16.438  29.938  -0.770  1.00 97.94           O  
ATOM   2090  OE2 GLU A 272     -15.859  30.562   1.257  1.00 97.94           O  
ATOM   2091  N   VAL A 273     -12.086  27.750   3.838  1.00 98.00           N  
ATOM   2092  CA  VAL A 273     -11.305  27.938   5.055  1.00 98.00           C  
ATOM   2093  C   VAL A 273     -10.016  27.141   4.980  1.00 98.00           C  
ATOM   2094  CB  VAL A 273     -12.109  27.547   6.312  1.00 98.00           C  
ATOM   2095  O   VAL A 273      -8.930  27.656   5.273  1.00 98.00           O  
ATOM   2096  CG1 VAL A 273     -11.188  27.406   7.523  1.00 98.00           C  
ATOM   2097  CG2 VAL A 273     -13.203  28.578   6.590  1.00 98.00           C  
ATOM   2098  N   LEU A 274     -10.133  25.922   4.574  1.00 98.00           N  
ATOM   2099  CA  LEU A 274      -8.969  25.047   4.551  1.00 98.00           C  
ATOM   2100  C   LEU A 274      -7.953  25.516   3.510  1.00 98.00           C  
ATOM   2101  CB  LEU A 274      -9.391  23.594   4.254  1.00 98.00           C  
ATOM   2102  O   LEU A 274      -6.742  25.438   3.738  1.00 98.00           O  
ATOM   2103  CG  LEU A 274     -10.281  22.922   5.301  1.00 98.00           C  
ATOM   2104  CD1 LEU A 274     -10.523  21.469   4.930  1.00 98.00           C  
ATOM   2105  CD2 LEU A 274      -9.648  23.031   6.688  1.00 98.00           C  
ATOM   2106  N   GLN A 275      -8.375  25.984   2.338  1.00 97.88           N  
ATOM   2107  CA  GLN A 275      -7.473  26.469   1.298  1.00 97.88           C  
ATOM   2108  C   GLN A 275      -6.746  27.734   1.742  1.00 97.88           C  
ATOM   2109  CB  GLN A 275      -8.234  26.719   0.001  1.00 97.88           C  
ATOM   2110  O   GLN A 275      -5.633  28.016   1.282  1.00 97.88           O  
ATOM   2111  CG  GLN A 275      -8.547  25.469  -0.798  1.00 97.88           C  
ATOM   2112  CD  GLN A 275      -9.273  25.766  -2.098  1.00 97.88           C  
ATOM   2113  NE2 GLN A 275      -8.938  25.016  -3.145  1.00 97.88           N  
ATOM   2114  OE1 GLN A 275     -10.125  26.641  -2.160  1.00 97.88           O  
ATOM   2115  N   GLN A 276      -7.293  28.469   2.686  1.00 96.62           N  
ATOM   2116  CA  GLN A 276      -6.703  29.734   3.143  1.00 96.62           C  
ATOM   2117  C   GLN A 276      -5.844  29.516   4.383  1.00 96.62           C  
ATOM   2118  CB  GLN A 276      -7.797  30.766   3.432  1.00 96.62           C  
ATOM   2119  O   GLN A 276      -5.102  30.406   4.793  1.00 96.62           O  
ATOM   2120  CG  GLN A 276      -8.492  31.281   2.186  1.00 96.62           C  
ATOM   2121  CD  GLN A 276      -9.648  32.219   2.506  1.00 96.62           C  
ATOM   2122  NE2 GLN A 276     -10.328  32.688   1.471  1.00 96.62           N  
ATOM   2123  OE1 GLN A 276      -9.938  32.500   3.676  1.00 96.62           O  
ATOM   2124  N   THR A 277      -5.922  28.344   4.930  1.00 97.75           N  
ATOM   2125  CA  THR A 277      -5.180  28.016   6.141  1.00 97.75           C  
ATOM   2126  C   THR A 277      -3.727  27.688   5.816  1.00 97.75           C  
ATOM   2127  CB  THR A 277      -5.824  26.828   6.883  1.00 97.75           C  
ATOM   2128  O   THR A 277      -3.443  26.984   4.840  1.00 97.75           O  
ATOM   2129  CG2 THR A 277      -5.047  26.484   8.148  1.00 97.75           C  
ATOM   2130  OG1 THR A 277      -7.168  27.156   7.238  1.00 97.75           O  
ATOM   2131  N   ASP A 278      -2.811  28.188   6.680  1.00 97.31           N  
ATOM   2132  CA  ASP A 278      -1.404  27.828   6.547  1.00 97.31           C  
ATOM   2133  C   ASP A 278      -1.226  26.312   6.613  1.00 97.31           C  
ATOM   2134  CB  ASP A 278      -0.566  28.500   7.629  1.00 97.31           C  
ATOM   2135  O   ASP A 278      -1.863  25.641   7.430  1.00 97.31           O  
ATOM   2136  CG  ASP A 278       0.888  28.062   7.617  1.00 97.31           C  
ATOM   2137  OD1 ASP A 278       1.287  27.234   8.469  1.00 97.31           O  
ATOM   2138  OD2 ASP A 278       1.644  28.547   6.746  1.00 97.31           O  
ATOM   2139  N   ALA A 279      -0.360  25.703   5.777  1.00 97.25           N  
ATOM   2140  CA  ALA A 279      -0.193  24.266   5.648  1.00 97.25           C  
ATOM   2141  C   ALA A 279       0.164  23.625   6.988  1.00 97.25           C  
ATOM   2142  CB  ALA A 279       0.879  23.938   4.609  1.00 97.25           C  
ATOM   2143  O   ALA A 279      -0.368  22.578   7.348  1.00 97.25           O  
ATOM   2144  N   LYS A 280       1.058  24.297   7.738  1.00 96.56           N  
ATOM   2145  CA  LYS A 280       1.464  23.750   9.031  1.00 96.56           C  
ATOM   2146  C   LYS A 280       0.289  23.719  10.008  1.00 96.56           C  
ATOM   2147  CB  LYS A 280       2.607  24.578   9.625  1.00 96.56           C  
ATOM   2148  O   LYS A 280       0.137  22.766  10.766  1.00 96.56           O  
ATOM   2149  CG  LYS A 280       3.141  24.047  10.945  1.00 96.56           C  
ATOM   2150  CD  LYS A 280       3.840  22.703  10.758  1.00 96.56           C  
ATOM   2151  CE  LYS A 280       4.484  22.219  12.055  1.00 96.56           C  
ATOM   2152  NZ  LYS A 280       5.242  20.953  11.852  1.00 96.56           N  
ATOM   2153  N   SER A 281      -0.483  24.766  10.031  1.00 97.44           N  
ATOM   2154  CA  SER A 281      -1.665  24.781  10.883  1.00 97.44           C  
ATOM   2155  C   SER A 281      -2.637  23.672  10.516  1.00 97.44           C  
ATOM   2156  CB  SER A 281      -2.369  26.141  10.797  1.00 97.44           C  
ATOM   2157  O   SER A 281      -3.211  23.016  11.391  1.00 97.44           O  
ATOM   2158  OG  SER A 281      -1.546  27.172  11.312  1.00 97.44           O  
ATOM   2159  N   LEU A 282      -2.842  23.484   9.234  1.00 97.50           N  
ATOM   2160  CA  LEU A 282      -3.689  22.391   8.758  1.00 97.50           C  
ATOM   2161  C   LEU A 282      -3.100  21.047   9.141  1.00 97.50           C  
ATOM   2162  CB  LEU A 282      -3.863  22.469   7.238  1.00 97.50           C  
ATOM   2163  O   LEU A 282      -3.830  20.141   9.547  1.00 97.50           O  
ATOM   2164  CG  LEU A 282      -4.781  21.422   6.605  1.00 97.50           C  
ATOM   2165  CD1 LEU A 282      -6.133  21.406   7.309  1.00 97.50           C  
ATOM   2166  CD2 LEU A 282      -4.949  21.703   5.113  1.00 97.50           C  
ATOM   2167  N   ASP A 283      -1.806  20.859   8.961  1.00 97.06           N  
ATOM   2168  CA  ASP A 283      -1.121  19.641   9.406  1.00 97.06           C  
ATOM   2169  C   ASP A 283      -1.359  19.391  10.898  1.00 97.06           C  
ATOM   2170  CB  ASP A 283       0.379  19.734   9.125  1.00 97.06           C  
ATOM   2171  O   ASP A 283      -1.654  18.266  11.297  1.00 97.06           O  
ATOM   2172  CG  ASP A 283       1.132  18.469   9.477  1.00 97.06           C  
ATOM   2173  OD1 ASP A 283       0.644  17.359   9.156  1.00 97.06           O  
ATOM   2174  OD2 ASP A 283       2.223  18.578  10.078  1.00 97.06           O  
ATOM   2175  N   ASN A 284      -1.308  20.406  11.727  1.00 97.38           N  
ATOM   2176  CA  ASN A 284      -1.560  20.297  13.164  1.00 97.38           C  
ATOM   2177  C   ASN A 284      -3.000  19.875  13.445  1.00 97.38           C  
ATOM   2178  CB  ASN A 284      -1.237  21.609  13.867  1.00 97.38           C  
ATOM   2179  O   ASN A 284      -3.252  19.078  14.359  1.00 97.38           O  
ATOM   2180  CG  ASN A 284       0.250  21.891  13.922  1.00 97.38           C  
ATOM   2181  ND2 ASN A 284       0.604  23.141  14.195  1.00 97.38           N  
ATOM   2182  OD1 ASN A 284       1.074  21.000  13.719  1.00 97.38           O  
ATOM   2183  N   ALA A 285      -3.908  20.375  12.664  1.00 98.12           N  
ATOM   2184  CA  ALA A 285      -5.324  20.062  12.844  1.00 98.12           C  
ATOM   2185  C   ALA A 285      -5.578  18.562  12.641  1.00 98.12           C  
ATOM   2186  CB  ALA A 285      -6.180  20.875  11.891  1.00 98.12           C  
ATOM   2187  O   ALA A 285      -6.359  17.953  13.367  1.00 98.12           O  
ATOM   2188  N   GLN A 286      -5.035  17.969  11.648  1.00 97.06           N  
ATOM   2189  CA  GLN A 286      -5.242  16.531  11.445  1.00 97.06           C  
ATOM   2190  C   GLN A 286      -4.680  15.734  12.617  1.00 97.06           C  
ATOM   2191  CB  GLN A 286      -4.598  16.078  10.133  1.00 97.06           C  
ATOM   2192  O   GLN A 286      -5.258  14.719  13.008  1.00 97.06           O  
ATOM   2193  CG  GLN A 286      -3.074  16.125  10.148  1.00 97.06           C  
ATOM   2194  CD  GLN A 286      -2.461  15.641   8.852  1.00 97.06           C  
ATOM   2195  NE2 GLN A 286      -1.838  16.547   8.109  1.00 97.06           N  
ATOM   2196  OE1 GLN A 286      -2.547  14.453   8.516  1.00 97.06           O  
ATOM   2197  N   THR A 287      -3.484  16.109  13.133  1.00 97.06           N  
ATOM   2198  CA  THR A 287      -2.922  15.461  14.312  1.00 97.06           C  
ATOM   2199  C   THR A 287      -3.867  15.586  15.500  1.00 97.06           C  
ATOM   2200  CB  THR A 287      -1.548  16.047  14.672  1.00 97.06           C  
ATOM   2201  O   THR A 287      -4.102  14.617  16.219  1.00 97.06           O  
ATOM   2202  CG2 THR A 287      -0.976  15.383  15.922  1.00 97.06           C  
ATOM   2203  OG1 THR A 287      -0.644  15.852  13.586  1.00 97.06           O  
ATOM   2204  N   GLU A 288      -4.430  16.750  15.688  1.00 97.81           N  
ATOM   2205  CA  GLU A 288      -5.391  16.969  16.766  1.00 97.81           C  
ATOM   2206  C   GLU A 288      -6.602  16.062  16.609  1.00 97.81           C  
ATOM   2207  CB  GLU A 288      -5.836  18.438  16.812  1.00 97.81           C  
ATOM   2208  O   GLU A 288      -7.090  15.492  17.594  1.00 97.81           O  
ATOM   2209  CG  GLU A 288      -4.738  19.406  17.219  1.00 97.81           C  
ATOM   2210  CD  GLU A 288      -4.270  19.203  18.656  1.00 97.81           C  
ATOM   2211  OE1 GLU A 288      -3.102  19.531  18.969  1.00 97.81           O  
ATOM   2212  OE2 GLU A 288      -5.074  18.703  19.469  1.00 97.81           O  
ATOM   2213  N   TYR A 289      -7.004  15.906  15.414  1.00 97.56           N  
ATOM   2214  CA  TYR A 289      -8.133  15.016  15.180  1.00 97.56           C  
ATOM   2215  C   TYR A 289      -7.801  13.594  15.602  1.00 97.56           C  
ATOM   2216  CB  TYR A 289      -8.547  15.039  13.703  1.00 97.56           C  
ATOM   2217  O   TYR A 289      -8.570  12.953  16.328  1.00 97.56           O  
ATOM   2218  CG  TYR A 289      -9.516  13.938  13.328  1.00 97.56           C  
ATOM   2219  CD1 TYR A 289      -9.062  12.773  12.711  1.00 97.56           C  
ATOM   2220  CD2 TYR A 289     -10.875  14.062  13.586  1.00 97.56           C  
ATOM   2221  CE1 TYR A 289      -9.945  11.758  12.359  1.00 97.56           C  
ATOM   2222  CE2 TYR A 289     -11.766  13.055  13.242  1.00 97.56           C  
ATOM   2223  OH  TYR A 289     -12.172  10.906  12.281  1.00 97.56           O  
ATOM   2224  CZ  TYR A 289     -11.297  11.914  12.625  1.00 97.56           C  
ATOM   2225  N   VAL A 290      -6.664  13.109  15.117  1.00 95.50           N  
ATOM   2226  CA  VAL A 290      -6.289  11.727  15.391  1.00 95.50           C  
ATOM   2227  C   VAL A 290      -6.211  11.508  16.906  1.00 95.50           C  
ATOM   2228  CB  VAL A 290      -4.945  11.359  14.727  1.00 95.50           C  
ATOM   2229  O   VAL A 290      -6.699  10.492  17.406  1.00 95.50           O  
ATOM   2230  CG1 VAL A 290      -4.438  10.008  15.242  1.00 95.50           C  
ATOM   2231  CG2 VAL A 290      -5.086  11.336  13.211  1.00 95.50           C  
ATOM   2232  N   TYR A 291      -5.688  12.445  17.672  1.00 95.94           N  
ATOM   2233  CA  TYR A 291      -5.590  12.320  19.125  1.00 95.94           C  
ATOM   2234  C   TYR A 291      -6.965  12.422  19.766  1.00 95.94           C  
ATOM   2235  CB  TYR A 291      -4.660  13.391  19.688  1.00 95.94           C  
ATOM   2236  O   TYR A 291      -7.270  11.680  20.703  1.00 95.94           O  
ATOM   2237  CG  TYR A 291      -3.195  13.117  19.469  1.00 95.94           C  
ATOM   2238  CD1 TYR A 291      -2.572  12.016  20.047  1.00 95.94           C  
ATOM   2239  CD2 TYR A 291      -2.432  13.953  18.656  1.00 95.94           C  
ATOM   2240  CE1 TYR A 291      -1.222  11.758  19.844  1.00 95.94           C  
ATOM   2241  CE2 TYR A 291      -1.080  13.711  18.438  1.00 95.94           C  
ATOM   2242  OH  TYR A 291       0.852  12.359  18.828  1.00 95.94           O  
ATOM   2243  CZ  TYR A 291      -0.485  12.609  19.031  1.00 95.94           C  
ATOM   2244  N   TRP A 292      -7.730  13.383  19.266  1.00 97.00           N  
ATOM   2245  CA  TRP A 292      -9.102  13.492  19.750  1.00 97.00           C  
ATOM   2246  C   TRP A 292      -9.859  12.188  19.562  1.00 97.00           C  
ATOM   2247  CB  TRP A 292      -9.836  14.633  19.047  1.00 97.00           C  
ATOM   2248  O   TRP A 292     -10.516  11.695  20.484  1.00 97.00           O  
ATOM   2249  CG  TRP A 292     -11.289  14.727  19.391  1.00 97.00           C  
ATOM   2250  CD1 TRP A 292     -11.852  15.398  20.438  1.00 97.00           C  
ATOM   2251  CD2 TRP A 292     -12.375  14.117  18.672  1.00 97.00           C  
ATOM   2252  CE2 TRP A 292     -13.562  14.461  19.344  1.00 97.00           C  
ATOM   2253  CE3 TRP A 292     -12.453  13.312  17.531  1.00 97.00           C  
ATOM   2254  NE1 TRP A 292     -13.219  15.242  20.422  1.00 97.00           N  
ATOM   2255  CH2 TRP A 292     -14.867  13.250  17.797  1.00 97.00           C  
ATOM   2256  CZ2 TRP A 292     -14.820  14.031  18.922  1.00 97.00           C  
ATOM   2257  CZ3 TRP A 292     -13.703  12.891  17.094  1.00 97.00           C  
ATOM   2258  N   ASP A 293      -9.758  11.594  18.391  1.00 95.75           N  
ATOM   2259  CA  ASP A 293     -10.461  10.359  18.062  1.00 95.75           C  
ATOM   2260  C   ASP A 293     -10.023   9.219  18.969  1.00 95.75           C  
ATOM   2261  CB  ASP A 293     -10.227   9.984  16.594  1.00 95.75           C  
ATOM   2262  O   ASP A 293     -10.852   8.445  19.453  1.00 95.75           O  
ATOM   2263  CG  ASP A 293     -11.055   8.789  16.156  1.00 95.75           C  
ATOM   2264  OD1 ASP A 293     -12.297   8.828  16.281  1.00 95.75           O  
ATOM   2265  OD2 ASP A 293     -10.453   7.801  15.680  1.00 95.75           O  
ATOM   2266  N   ALA A 294      -8.734   9.102  19.250  1.00 93.88           N  
ATOM   2267  CA  ALA A 294      -8.164   8.031  20.078  1.00 93.88           C  
ATOM   2268  C   ALA A 294      -8.633   8.148  21.531  1.00 93.88           C  
ATOM   2269  CB  ALA A 294      -6.645   8.062  20.000  1.00 93.88           C  
ATOM   2270  O   ALA A 294      -8.586   7.176  22.281  1.00 93.88           O  
ATOM   2271  N   ASN A 295      -9.180   9.336  21.922  1.00 95.25           N  
ATOM   2272  CA  ASN A 295      -9.539   9.578  23.312  1.00 95.25           C  
ATOM   2273  C   ASN A 295     -11.055   9.508  23.516  1.00 95.25           C  
ATOM   2274  CB  ASN A 295      -9.000  10.930  23.797  1.00 95.25           C  
ATOM   2275  O   ASN A 295     -11.555   9.797  24.609  1.00 95.25           O  
ATOM   2276  CG  ASN A 295      -7.516  10.891  24.078  1.00 95.25           C  
ATOM   2277  ND2 ASN A 295      -6.754  11.703  23.359  1.00 95.25           N  
ATOM   2278  OD1 ASN A 295      -7.051  10.141  24.938  1.00 95.25           O  
ATOM   2279  N   GLN A 296     -11.711   9.117  22.500  1.00 95.00           N  
ATOM   2280  CA  GLN A 296     -13.156   8.984  22.625  1.00 95.00           C  
ATOM   2281  C   GLN A 296     -13.523   7.688  23.344  1.00 95.00           C  
ATOM   2282  CB  GLN A 296     -13.828   9.047  21.266  1.00 95.00           C  
ATOM   2283  O   GLN A 296     -12.750   6.730  23.344  1.00 95.00           O  
ATOM   2284  CG  GLN A 296     -13.570  10.336  20.500  1.00 95.00           C  
ATOM   2285  CD  GLN A 296     -14.008  11.570  21.266  1.00 95.00           C  
ATOM   2286  NE2 GLN A 296     -13.078  12.477  21.516  1.00 95.00           N  
ATOM   2287  OE1 GLN A 296     -15.180  11.703  21.641  1.00 95.00           O  
ATOM   2288  N   ALA A 297     -14.680   7.691  24.031  1.00 92.00           N  
ATOM   2289  CA  ALA A 297     -15.141   6.590  24.875  1.00 92.00           C  
ATOM   2290  C   ALA A 297     -15.250   5.297  24.078  1.00 92.00           C  
ATOM   2291  CB  ALA A 297     -16.484   6.934  25.531  1.00 92.00           C  
ATOM   2292  O   ALA A 297     -15.008   4.207  24.609  1.00 92.00           O  
ATOM   2293  N   ASP A 298     -15.531   5.434  22.797  1.00 90.50           N  
ATOM   2294  CA  ASP A 298     -15.742   4.242  21.984  1.00 90.50           C  
ATOM   2295  C   ASP A 298     -14.547   3.984  21.062  1.00 90.50           C  
ATOM   2296  CB  ASP A 298     -17.016   4.375  21.156  1.00 90.50           C  
ATOM   2297  O   ASP A 298     -14.695   3.393  20.000  1.00 90.50           O  
ATOM   2298  CG  ASP A 298     -16.984   5.559  20.203  1.00 90.50           C  
ATOM   2299  OD1 ASP A 298     -16.141   6.453  20.375  1.00 90.50           O  
ATOM   2300  OD2 ASP A 298     -17.828   5.594  19.281  1.00 90.50           O  
ATOM   2301  N   ALA A 299     -13.344   4.484  21.359  1.00 93.69           N  
ATOM   2302  CA  ALA A 299     -12.148   4.422  20.531  1.00 93.69           C  
ATOM   2303  C   ALA A 299     -11.789   2.977  20.188  1.00 93.69           C  
ATOM   2304  CB  ALA A 299     -10.969   5.105  21.219  1.00 93.69           C  
ATOM   2305  O   ALA A 299     -11.391   2.676  19.062  1.00 93.69           O  
ATOM   2306  N   ILE A 300     -11.977   2.041  21.109  1.00 92.44           N  
ATOM   2307  CA  ILE A 300     -11.609   0.647  20.891  1.00 92.44           C  
ATOM   2308  C   ILE A 300     -12.445   0.064  19.750  1.00 92.44           C  
ATOM   2309  CB  ILE A 300     -11.789  -0.195  22.172  1.00 92.44           C  
ATOM   2310  O   ILE A 300     -11.945  -0.735  18.953  1.00 92.44           O  
ATOM   2311  CG1 ILE A 300     -10.703   0.157  23.188  1.00 92.44           C  
ATOM   2312  CG2 ILE A 300     -11.766  -1.690  21.844  1.00 92.44           C  
ATOM   2313  CD1 ILE A 300     -10.859  -0.556  24.531  1.00 92.44           C  
ATOM   2314  N   TYR A 301     -13.648   0.530  19.625  1.00 90.94           N  
ATOM   2315  CA  TYR A 301     -14.555   0.085  18.578  1.00 90.94           C  
ATOM   2316  C   TYR A 301     -14.164   0.680  17.219  1.00 90.94           C  
ATOM   2317  CB  TYR A 301     -16.000   0.465  18.906  1.00 90.94           C  
ATOM   2318  O   TYR A 301     -14.469   0.110  16.172  1.00 90.94           O  
ATOM   2319  CG  TYR A 301     -16.984   0.136  17.812  1.00 90.94           C  
ATOM   2320  CD1 TYR A 301     -17.797   1.125  17.266  1.00 90.94           C  
ATOM   2321  CD2 TYR A 301     -17.109  -1.164  17.344  1.00 90.94           C  
ATOM   2322  CE1 TYR A 301     -18.703   0.826  16.250  1.00 90.94           C  
ATOM   2323  CE2 TYR A 301     -18.031  -1.475  16.328  1.00 90.94           C  
ATOM   2324  OH  TYR A 301     -19.719  -0.777  14.805  1.00 90.94           O  
ATOM   2325  CZ  TYR A 301     -18.812  -0.475  15.797  1.00 90.94           C  
ATOM   2326  N   ARG A 302     -13.391   1.773  17.188  1.00 90.62           N  
ATOM   2327  CA  ARG A 302     -13.102   2.512  15.961  1.00 90.62           C  
ATOM   2328  C   ARG A 302     -11.617   2.479  15.633  1.00 90.62           C  
ATOM   2329  CB  ARG A 302     -13.586   3.959  16.078  1.00 90.62           C  
ATOM   2330  O   ARG A 302     -11.086   3.406  15.016  1.00 90.62           O  
ATOM   2331  CG  ARG A 302     -15.086   4.098  16.250  1.00 90.62           C  
ATOM   2332  CD  ARG A 302     -15.539   5.543  16.078  1.00 90.62           C  
ATOM   2333  NE  ARG A 302     -14.875   6.434  17.016  1.00 90.62           N  
ATOM   2334  NH1 ARG A 302     -16.453   6.203  18.688  1.00 90.62           N  
ATOM   2335  NH2 ARG A 302     -14.633   7.551  19.016  1.00 90.62           N  
ATOM   2336  CZ  ARG A 302     -15.320   6.727  18.234  1.00 90.62           C  
ATOM   2337  N   LEU A 303     -10.938   1.509  16.156  1.00 92.75           N  
ATOM   2338  CA  LEU A 303      -9.516   1.433  15.875  1.00 92.75           C  
ATOM   2339  C   LEU A 303      -9.258   1.468  14.367  1.00 92.75           C  
ATOM   2340  CB  LEU A 303      -8.914   0.159  16.469  1.00 92.75           C  
ATOM   2341  O   LEU A 303      -9.891   0.729  13.609  1.00 92.75           O  
ATOM   2342  CG  LEU A 303      -8.852   0.091  18.000  1.00 92.75           C  
ATOM   2343  CD1 LEU A 303      -8.391  -1.291  18.453  1.00 92.75           C  
ATOM   2344  CD2 LEU A 303      -7.934   1.174  18.547  1.00 92.75           C  
ATOM   2345  N   ALA A 304      -8.336   2.352  13.969  1.00 91.25           N  
ATOM   2346  CA  ALA A 304      -8.094   2.660  12.555  1.00 91.25           C  
ATOM   2347  C   ALA A 304      -7.730   1.401  11.773  1.00 91.25           C  
ATOM   2348  CB  ALA A 304      -6.988   3.703  12.422  1.00 91.25           C  
ATOM   2349  O   ALA A 304      -8.273   1.159  10.695  1.00 91.25           O  
ATOM   2350  N   MET A 305      -6.895   0.484  12.328  1.00 91.62           N  
ATOM   2351  CA  MET A 305      -6.445  -0.712  11.617  1.00 91.62           C  
ATOM   2352  C   MET A 305      -7.605  -1.666  11.367  1.00 91.62           C  
ATOM   2353  CB  MET A 305      -5.348  -1.423  12.414  1.00 91.62           C  
ATOM   2354  O   MET A 305      -7.617  -2.387  10.367  1.00 91.62           O  
ATOM   2355  CG  MET A 305      -4.012  -0.699  12.391  1.00 91.62           C  
ATOM   2356  SD  MET A 305      -2.615  -1.782  12.891  1.00 91.62           S  
ATOM   2357  CE  MET A 305      -2.531  -2.881  11.453  1.00 91.62           C  
ATOM   2358  N   GLN A 306      -8.641  -1.634  12.258  1.00 91.56           N  
ATOM   2359  CA  GLN A 306      -9.711  -2.617  12.180  1.00 91.56           C  
ATOM   2360  C   GLN A 306     -10.914  -2.055  11.430  1.00 91.56           C  
ATOM   2361  CB  GLN A 306     -10.125  -3.074  13.578  1.00 91.56           C  
ATOM   2362  O   GLN A 306     -11.641  -2.797  10.766  1.00 91.56           O  
ATOM   2363  CG  GLN A 306      -9.125  -4.012  14.242  1.00 91.56           C  
ATOM   2364  CD  GLN A 306      -7.906  -3.287  14.781  1.00 91.56           C  
ATOM   2365  NE2 GLN A 306      -6.789  -3.998  14.875  1.00 91.56           N  
ATOM   2366  OE1 GLN A 306      -7.969  -2.098  15.102  1.00 91.56           O  
ATOM   2367  N   GLN A 307     -11.008  -0.709  11.547  1.00 91.31           N  
ATOM   2368  CA  GLN A 307     -12.305  -0.214  11.102  1.00 91.31           C  
ATOM   2369  C   GLN A 307     -12.148   0.820   9.992  1.00 91.31           C  
ATOM   2370  CB  GLN A 307     -13.078   0.389  12.273  1.00 91.31           C  
ATOM   2371  O   GLN A 307     -13.133   1.195   9.344  1.00 91.31           O  
ATOM   2372  CG  GLN A 307     -13.391  -0.607  13.383  1.00 91.31           C  
ATOM   2373  CD  GLN A 307     -14.242  -1.768  12.914  1.00 91.31           C  
ATOM   2374  NE2 GLN A 307     -14.141  -2.898  13.602  1.00 91.31           N  
ATOM   2375  OE1 GLN A 307     -14.992  -1.647  11.938  1.00 91.31           O  
ATOM   2376  N   GLY A 308     -10.898   1.173   9.773  1.00 94.44           N  
ATOM   2377  CA  GLY A 308     -10.648   2.131   8.703  1.00 94.44           C  
ATOM   2378  C   GLY A 308      -9.820   3.320   9.148  1.00 94.44           C  
ATOM   2379  O   GLY A 308     -10.164   3.992  10.125  1.00 94.44           O  
ATOM   2380  N   PHE A 309      -8.805   3.648   8.414  1.00 95.75           N  
ATOM   2381  CA  PHE A 309      -7.973   4.816   8.680  1.00 95.75           C  
ATOM   2382  C   PHE A 309      -8.758   6.102   8.469  1.00 95.75           C  
ATOM   2383  CB  PHE A 309      -6.730   4.805   7.781  1.00 95.75           C  
ATOM   2384  O   PHE A 309      -9.664   6.152   7.633  1.00 95.75           O  
ATOM   2385  CG  PHE A 309      -5.668   3.840   8.227  1.00 95.75           C  
ATOM   2386  CD1 PHE A 309      -5.707   3.277   9.500  1.00 95.75           C  
ATOM   2387  CD2 PHE A 309      -4.625   3.494   7.379  1.00 95.75           C  
ATOM   2388  CE1 PHE A 309      -4.727   2.383   9.914  1.00 95.75           C  
ATOM   2389  CE2 PHE A 309      -3.639   2.602   7.785  1.00 95.75           C  
ATOM   2390  CZ  PHE A 309      -3.689   2.047   9.055  1.00 95.75           C  
ATOM   2391  N   SER A 310      -8.289   7.078   9.328  1.00 94.19           N  
ATOM   2392  CA  SER A 310      -8.664   8.445   8.977  1.00 94.19           C  
ATOM   2393  C   SER A 310      -7.781   8.984   7.855  1.00 94.19           C  
ATOM   2394  CB  SER A 310      -8.562   9.359  10.203  1.00 94.19           C  
ATOM   2395  O   SER A 310      -6.625   8.578   7.715  1.00 94.19           O  
ATOM   2396  OG  SER A 310      -9.336   8.844  11.273  1.00 94.19           O  
ATOM   2397  N   TYR A 311      -8.445   9.516   6.809  1.00 96.94           N  
ATOM   2398  CA  TYR A 311      -7.742  10.070   5.656  1.00 96.94           C  
ATOM   2399  C   TYR A 311      -7.227   8.961   4.746  1.00 96.94           C  
ATOM   2400  CB  TYR A 311      -6.578  10.953   6.109  1.00 96.94           C  
ATOM   2401  O   TYR A 311      -6.020   8.852   4.512  1.00 96.94           O  
ATOM   2402  CG  TYR A 311      -6.973  12.008   7.117  1.00 96.94           C  
ATOM   2403  CD1 TYR A 311      -7.898  13.000   6.793  1.00 96.94           C  
ATOM   2404  CD2 TYR A 311      -6.422  12.016   8.398  1.00 96.94           C  
ATOM   2405  CE1 TYR A 311      -8.266  13.969   7.719  1.00 96.94           C  
ATOM   2406  CE2 TYR A 311      -6.781  12.984   9.328  1.00 96.94           C  
ATOM   2407  OH  TYR A 311      -8.062  14.914   9.898  1.00 96.94           O  
ATOM   2408  CZ  TYR A 311      -7.703  13.953   8.984  1.00 96.94           C  
ATOM   2409  N   ALA A 312      -8.008   8.172   4.316  1.00 97.75           N  
ATOM   2410  CA  ALA A 312      -7.805   7.086   3.363  1.00 97.75           C  
ATOM   2411  C   ALA A 312      -8.789   7.184   2.201  1.00 97.75           C  
ATOM   2412  CB  ALA A 312      -7.941   5.734   4.059  1.00 97.75           C  
ATOM   2413  O   ALA A 312      -9.664   8.055   2.191  1.00 97.75           O  
ATOM   2414  N   PRO A 313      -8.523   6.387   1.195  1.00 98.25           N  
ATOM   2415  CA  PRO A 313      -9.445   6.453   0.057  1.00 98.25           C  
ATOM   2416  C   PRO A 313     -10.914   6.328   0.473  1.00 98.25           C  
ATOM   2417  CB  PRO A 313      -9.023   5.266  -0.810  1.00 98.25           C  
ATOM   2418  O   PRO A 313     -11.219   5.633   1.443  1.00 98.25           O  
ATOM   2419  CG  PRO A 313      -7.562   5.098  -0.538  1.00 98.25           C  
ATOM   2420  CD  PRO A 313      -7.316   5.344   0.923  1.00 98.25           C  
ATOM   2421  N   VAL A 314     -11.836   7.004  -0.309  1.00 97.12           N  
ATOM   2422  CA  VAL A 314     -13.281   6.984  -0.133  1.00 97.12           C  
ATOM   2423  C   VAL A 314     -13.961   6.699  -1.470  1.00 97.12           C  
ATOM   2424  CB  VAL A 314     -13.797   8.320   0.455  1.00 97.12           C  
ATOM   2425  O   VAL A 314     -13.352   6.852  -2.529  1.00 97.12           O  
ATOM   2426  CG1 VAL A 314     -13.195   8.570   1.838  1.00 97.12           C  
ATOM   2427  CG2 VAL A 314     -13.477   9.477  -0.487  1.00 97.12           C  
ATOM   2428  N   ILE A 315     -15.188   6.223  -1.408  1.00 95.62           N  
ATOM   2429  CA  ILE A 315     -16.016   6.113  -2.600  1.00 95.62           C  
ATOM   2430  C   ILE A 315     -16.500   7.500  -3.027  1.00 95.62           C  
ATOM   2431  CB  ILE A 315     -17.234   5.188  -2.355  1.00 95.62           C  
ATOM   2432  O   ILE A 315     -17.078   8.242  -2.229  1.00 95.62           O  
ATOM   2433  CG1 ILE A 315     -16.766   3.773  -1.989  1.00 95.62           C  
ATOM   2434  CG2 ILE A 315     -18.141   5.156  -3.586  1.00 95.62           C  
ATOM   2435  CD1 ILE A 315     -17.859   2.877  -1.440  1.00 95.62           C  
ATOM   2436  N   GLU A 316     -16.203   7.895  -4.336  1.00 92.06           N  
ATOM   2437  CA  GLU A 316     -16.625   9.180  -4.883  1.00 92.06           C  
ATOM   2438  C   GLU A 316     -18.031   9.094  -5.465  1.00 92.06           C  
ATOM   2439  CB  GLU A 316     -15.648   9.664  -5.949  1.00 92.06           C  
ATOM   2440  O   GLU A 316     -18.328   8.188  -6.250  1.00 92.06           O  
ATOM   2441  CG  GLU A 316     -14.242   9.914  -5.422  1.00 92.06           C  
ATOM   2442  CD  GLU A 316     -13.203  10.039  -6.523  1.00 92.06           C  
ATOM   2443  OE1 GLU A 316     -12.641  11.141  -6.711  1.00 92.06           O  
ATOM   2444  OE2 GLU A 316     -12.945   9.023  -7.211  1.00 92.06           O  
ATOM   2445  N   THR A 317     -19.062   9.602  -4.871  1.00 73.62           N  
ATOM   2446  CA  THR A 317     -20.484   9.453  -5.145  1.00 73.62           C  
ATOM   2447  C   THR A 317     -20.938  10.438  -6.223  1.00 73.62           C  
ATOM   2448  CB  THR A 317     -21.328   9.672  -3.869  1.00 73.62           C  
ATOM   2449  O   THR A 317     -21.875  10.164  -6.965  1.00 73.62           O  
ATOM   2450  CG2 THR A 317     -21.047   8.578  -2.840  1.00 73.62           C  
ATOM   2451  OG1 THR A 317     -21.000  10.945  -3.297  1.00 73.62           O  
ATOM   2452  N   THR A 318     -20.094  11.359  -6.789  1.00 63.56           N  
ATOM   2453  CA  THR A 318     -20.641  12.469  -7.562  1.00 63.56           C  
ATOM   2454  C   THR A 318     -19.531  13.172  -8.352  1.00 63.56           C  
ATOM   2455  CB  THR A 318     -21.344  13.484  -6.648  1.00 63.56           C  
ATOM   2456  O   THR A 318     -18.453  13.430  -7.824  1.00 63.56           O  
ATOM   2457  CG2 THR A 318     -22.547  12.852  -5.949  1.00 63.56           C  
ATOM   2458  OG1 THR A 318     -20.422  13.953  -5.656  1.00 63.56           O  
ATOM   2459  N   GLY A 319     -19.203  12.680  -9.609  1.00 65.69           N  
ATOM   2460  CA  GLY A 319     -18.328  13.344 -10.555  1.00 65.69           C  
ATOM   2461  C   GLY A 319     -18.156  12.570 -11.844  1.00 65.69           C  
ATOM   2462  O   GLY A 319     -18.656  11.461 -11.984  1.00 65.69           O  
ATOM   2463  N   SER A 320     -17.703  13.305 -12.984  1.00 70.19           N  
ATOM   2464  CA  SER A 320     -17.594  12.750 -14.336  1.00 70.19           C  
ATOM   2465  C   SER A 320     -16.469  11.734 -14.422  1.00 70.19           C  
ATOM   2466  CB  SER A 320     -17.359  13.875 -15.352  1.00 70.19           C  
ATOM   2467  O   SER A 320     -16.547  10.773 -15.188  1.00 70.19           O  
ATOM   2468  OG  SER A 320     -16.203  14.617 -15.023  1.00 70.19           O  
ATOM   2469  N   ASP A 321     -15.547  11.617 -13.211  1.00 83.25           N  
ATOM   2470  CA  ASP A 321     -14.422  10.711 -13.430  1.00 83.25           C  
ATOM   2471  C   ASP A 321     -13.875  10.188 -12.109  1.00 83.25           C  
ATOM   2472  CB  ASP A 321     -13.312  11.406 -14.227  1.00 83.25           C  
ATOM   2473  O   ASP A 321     -12.750  10.523 -11.719  1.00 83.25           O  
ATOM   2474  CG  ASP A 321     -12.266  10.445 -14.750  1.00 83.25           C  
ATOM   2475  OD1 ASP A 321     -12.539   9.234 -14.828  1.00 83.25           O  
ATOM   2476  OD2 ASP A 321     -11.148  10.914 -15.086  1.00 83.25           O  
ATOM   2477  N   PRO A 322     -14.688   9.383 -11.312  1.00 90.00           N  
ATOM   2478  CA  PRO A 322     -14.227   8.922 -10.000  1.00 90.00           C  
ATOM   2479  C   PRO A 322     -13.047   7.957 -10.102  1.00 90.00           C  
ATOM   2480  CB  PRO A 322     -15.461   8.219  -9.430  1.00 90.00           C  
ATOM   2481  O   PRO A 322     -12.969   7.156 -11.039  1.00 90.00           O  
ATOM   2482  CG  PRO A 322     -16.203   7.703 -10.617  1.00 90.00           C  
ATOM   2483  CD  PRO A 322     -16.031   8.680 -11.742  1.00 90.00           C  
ATOM   2484  N   VAL A 323     -12.086   8.086  -9.141  1.00 93.25           N  
ATOM   2485  CA  VAL A 323     -10.992   7.133  -8.984  1.00 93.25           C  
ATOM   2486  C   VAL A 323     -11.508   5.863  -8.312  1.00 93.25           C  
ATOM   2487  CB  VAL A 323      -9.820   7.734  -8.172  1.00 93.25           C  
ATOM   2488  O   VAL A 323     -11.211   4.754  -8.750  1.00 93.25           O  
ATOM   2489  CG1 VAL A 323      -8.742   6.680  -7.922  1.00 93.25           C  
ATOM   2490  CG2 VAL A 323      -9.234   8.945  -8.898  1.00 93.25           C  
ATOM   2491  N   VAL A 324     -12.312   6.031  -7.309  1.00 95.19           N  
ATOM   2492  CA  VAL A 324     -13.023   4.945  -6.641  1.00 95.19           C  
ATOM   2493  C   VAL A 324     -14.523   5.133  -6.805  1.00 95.19           C  
ATOM   2494  CB  VAL A 324     -12.656   4.863  -5.141  1.00 95.19           C  
ATOM   2495  O   VAL A 324     -15.148   5.910  -6.074  1.00 95.19           O  
ATOM   2496  CG1 VAL A 324     -13.312   3.648  -4.492  1.00 95.19           C  
ATOM   2497  CG2 VAL A 324     -11.141   4.809  -4.965  1.00 95.19           C  
ATOM   2498  N   ALA A 325     -15.078   4.324  -7.734  1.00 90.56           N  
ATOM   2499  CA  ALA A 325     -16.438   4.605  -8.195  1.00 90.56           C  
ATOM   2500  C   ALA A 325     -17.469   3.834  -7.375  1.00 90.56           C  
ATOM   2501  CB  ALA A 325     -16.578   4.270  -9.672  1.00 90.56           C  
ATOM   2502  O   ALA A 325     -18.609   4.266  -7.246  1.00 90.56           O  
ATOM   2503  N   ASP A 326     -17.109   2.771  -6.879  1.00 93.12           N  
ATOM   2504  CA  ASP A 326     -18.062   1.886  -6.219  1.00 93.12           C  
ATOM   2505  C   ASP A 326     -17.391   1.129  -5.066  1.00 93.12           C  
ATOM   2506  CB  ASP A 326     -18.656   0.898  -7.219  1.00 93.12           C  
ATOM   2507  O   ASP A 326     -16.234   1.362  -4.754  1.00 93.12           O  
ATOM   2508  CG  ASP A 326     -20.078   0.479  -6.863  1.00 93.12           C  
ATOM   2509  OD1 ASP A 326     -20.469   0.589  -5.680  1.00 93.12           O  
ATOM   2510  OD2 ASP A 326     -20.797   0.030  -7.773  1.00 93.12           O  
ATOM   2511  N   TYR A 327     -18.203   0.254  -4.430  1.00 96.12           N  
ATOM   2512  CA  TYR A 327     -17.688  -0.621  -3.383  1.00 96.12           C  
ATOM   2513  C   TYR A 327     -16.609  -1.558  -3.934  1.00 96.12           C  
ATOM   2514  CB  TYR A 327     -18.812  -1.436  -2.752  1.00 96.12           C  
ATOM   2515  O   TYR A 327     -16.812  -2.209  -4.961  1.00 96.12           O  
ATOM   2516  CG  TYR A 327     -19.734  -0.620  -1.878  1.00 96.12           C  
ATOM   2517  CD1 TYR A 327     -19.453  -0.413  -0.531  1.00 96.12           C  
ATOM   2518  CD2 TYR A 327     -20.891  -0.055  -2.398  1.00 96.12           C  
ATOM   2519  CE1 TYR A 327     -20.297   0.337   0.278  1.00 96.12           C  
ATOM   2520  CE2 TYR A 327     -21.750   0.697  -1.598  1.00 96.12           C  
ATOM   2521  OH  TYR A 327     -22.281   1.631   0.533  1.00 96.12           O  
ATOM   2522  CZ  TYR A 327     -21.438   0.888  -0.263  1.00 96.12           C  
ATOM   2523  N   GLN A 328     -15.453  -1.616  -3.271  1.00 97.12           N  
ATOM   2524  CA  GLN A 328     -14.273  -2.328  -3.746  1.00 97.12           C  
ATOM   2525  C   GLN A 328     -14.586  -3.801  -4.004  1.00 97.12           C  
ATOM   2526  CB  GLN A 328     -13.125  -2.203  -2.740  1.00 97.12           C  
ATOM   2527  O   GLN A 328     -14.227  -4.340  -5.055  1.00 97.12           O  
ATOM   2528  CG  GLN A 328     -12.641  -0.773  -2.535  1.00 97.12           C  
ATOM   2529  CD  GLN A 328     -13.539   0.022  -1.603  1.00 97.12           C  
ATOM   2530  NE2 GLN A 328     -13.125   1.240  -1.276  1.00 97.12           N  
ATOM   2531  OE1 GLN A 328     -14.594  -0.455  -1.180  1.00 97.12           O  
ATOM   2532  N   TYR A 329     -15.258  -4.434  -3.014  1.00 97.62           N  
ATOM   2533  CA  TYR A 329     -15.586  -5.844  -3.164  1.00 97.62           C  
ATOM   2534  C   TYR A 329     -16.438  -6.074  -4.406  1.00 97.62           C  
ATOM   2535  CB  TYR A 329     -16.328  -6.359  -1.922  1.00 97.62           C  
ATOM   2536  O   TYR A 329     -16.172  -6.977  -5.199  1.00 97.62           O  
ATOM   2537  CG  TYR A 329     -16.672  -7.828  -1.988  1.00 97.62           C  
ATOM   2538  CD1 TYR A 329     -17.828  -8.258  -2.643  1.00 97.62           C  
ATOM   2539  CD2 TYR A 329     -15.852  -8.781  -1.396  1.00 97.62           C  
ATOM   2540  CE1 TYR A 329     -18.156  -9.609  -2.703  1.00 97.62           C  
ATOM   2541  CE2 TYR A 329     -16.172 -10.133  -1.452  1.00 97.62           C  
ATOM   2542  OH  TYR A 329     -17.641 -11.875  -2.166  1.00 97.62           O  
ATOM   2543  CZ  TYR A 329     -17.312 -10.539  -2.107  1.00 97.62           C  
ATOM   2544  N   GLU A 330     -17.391  -5.191  -4.641  1.00 96.44           N  
ATOM   2545  CA  GLU A 330     -18.312  -5.352  -5.762  1.00 96.44           C  
ATOM   2546  C   GLU A 330     -17.609  -5.109  -7.094  1.00 96.44           C  
ATOM   2547  CB  GLU A 330     -19.516  -4.410  -5.621  1.00 96.44           C  
ATOM   2548  O   GLU A 330     -17.844  -5.820  -8.070  1.00 96.44           O  
ATOM   2549  CG  GLU A 330     -20.281  -4.594  -4.328  1.00 96.44           C  
ATOM   2550  CD  GLU A 330     -20.703  -6.035  -4.082  1.00 96.44           C  
ATOM   2551  OE1 GLU A 330     -20.828  -6.441  -2.902  1.00 96.44           O  
ATOM   2552  OE2 GLU A 330     -20.922  -6.762  -5.074  1.00 96.44           O  
ATOM   2553  N   THR A 331     -16.797  -4.141  -7.117  1.00 96.38           N  
ATOM   2554  CA  THR A 331     -16.016  -3.836  -8.312  1.00 96.38           C  
ATOM   2555  C   THR A 331     -15.117  -5.012  -8.695  1.00 96.38           C  
ATOM   2556  CB  THR A 331     -15.156  -2.574  -8.117  1.00 96.38           C  
ATOM   2557  O   THR A 331     -15.062  -5.406  -9.859  1.00 96.38           O  
ATOM   2558  CG2 THR A 331     -14.328  -2.273  -9.367  1.00 96.38           C  
ATOM   2559  OG1 THR A 331     -16.016  -1.457  -7.848  1.00 96.38           O  
ATOM   2560  N   LEU A 332     -14.469  -5.605  -7.750  1.00 96.31           N  
ATOM   2561  CA  LEU A 332     -13.594  -6.750  -7.988  1.00 96.31           C  
ATOM   2562  C   LEU A 332     -14.398  -7.969  -8.430  1.00 96.31           C  
ATOM   2563  CB  LEU A 332     -12.797  -7.082  -6.727  1.00 96.31           C  
ATOM   2564  O   LEU A 332     -14.039  -8.641  -9.398  1.00 96.31           O  
ATOM   2565  CG  LEU A 332     -11.656  -8.094  -6.891  1.00 96.31           C  
ATOM   2566  CD1 LEU A 332     -10.625  -7.574  -7.891  1.00 96.31           C  
ATOM   2567  CD2 LEU A 332     -11.000  -8.391  -5.547  1.00 96.31           C  
ATOM   2568  N   ALA A 333     -15.516  -8.203  -7.730  1.00 96.00           N  
ATOM   2569  CA  ALA A 333     -16.344  -9.375  -8.016  1.00 96.00           C  
ATOM   2570  C   ALA A 333     -16.922  -9.312  -9.430  1.00 96.00           C  
ATOM   2571  CB  ALA A 333     -17.469  -9.484  -6.992  1.00 96.00           C  
ATOM   2572  O   ALA A 333     -17.062 -10.336 -10.094  1.00 96.00           O  
ATOM   2573  N   SER A 334     -17.219  -8.141  -9.891  1.00 96.44           N  
ATOM   2574  CA  SER A 334     -17.844  -7.992 -11.203  1.00 96.44           C  
ATOM   2575  C   SER A 334     -16.812  -8.031 -12.320  1.00 96.44           C  
ATOM   2576  CB  SER A 334     -18.625  -6.684 -11.266  1.00 96.44           C  
ATOM   2577  O   SER A 334     -17.156  -8.172 -13.492  1.00 96.44           O  
ATOM   2578  OG  SER A 334     -17.750  -5.570 -11.297  1.00 96.44           O  
ATOM   2579  N   GLY A 335     -15.570  -7.875 -12.008  1.00 96.12           N  
ATOM   2580  CA  GLY A 335     -14.516  -7.902 -13.008  1.00 96.12           C  
ATOM   2581  C   GLY A 335     -14.297  -6.559 -13.680  1.00 96.12           C  
ATOM   2582  O   GLY A 335     -13.602  -6.473 -14.695  1.00 96.12           O  
ATOM   2583  N   ASN A 336     -14.945  -5.539 -13.172  1.00 95.69           N  
ATOM   2584  CA  ASN A 336     -14.734  -4.199 -13.711  1.00 95.69           C  
ATOM   2585  C   ASN A 336     -13.438  -3.586 -13.195  1.00 95.69           C  
ATOM   2586  CB  ASN A 336     -15.922  -3.291 -13.367  1.00 95.69           C  
ATOM   2587  O   ASN A 336     -13.453  -2.533 -12.555  1.00 95.69           O  
ATOM   2588  CG  ASN A 336     -17.203  -3.711 -14.070  1.00 95.69           C  
ATOM   2589  ND2 ASN A 336     -18.328  -3.416 -13.453  1.00 95.69           N  
ATOM   2590  OD1 ASN A 336     -17.156  -4.297 -15.156  1.00 95.69           O  
ATOM   2591  N   VAL A 337     -12.391  -4.277 -13.492  1.00 97.12           N  
ATOM   2592  CA  VAL A 337     -11.062  -3.904 -13.031  1.00 97.12           C  
ATOM   2593  C   VAL A 337     -10.086  -3.887 -14.211  1.00 97.12           C  
ATOM   2594  CB  VAL A 337     -10.555  -4.867 -11.930  1.00 97.12           C  
ATOM   2595  O   VAL A 337     -10.422  -4.336 -15.305  1.00 97.12           O  
ATOM   2596  CG1 VAL A 337     -11.484  -4.848 -10.719  1.00 97.12           C  
ATOM   2597  CG2 VAL A 337     -10.422  -6.285 -12.484  1.00 97.12           C  
ATOM   2598  N   ASN A 338      -8.914  -3.256 -14.008  1.00 98.12           N  
ATOM   2599  CA  ASN A 338      -7.812  -3.465 -14.945  1.00 98.12           C  
ATOM   2600  C   ASN A 338      -7.262  -4.883 -14.852  1.00 98.12           C  
ATOM   2601  CB  ASN A 338      -6.699  -2.445 -14.695  1.00 98.12           C  
ATOM   2602  O   ASN A 338      -6.691  -5.270 -13.828  1.00 98.12           O  
ATOM   2603  CG  ASN A 338      -7.160  -1.016 -14.906  1.00 98.12           C  
ATOM   2604  ND2 ASN A 338      -7.379  -0.294 -13.820  1.00 98.12           N  
ATOM   2605  OD1 ASN A 338      -7.316  -0.563 -16.047  1.00 98.12           O  
ATOM   2606  N   LYS A 339      -7.426  -5.672 -15.938  1.00 98.06           N  
ATOM   2607  CA  LYS A 339      -7.121  -7.098 -15.945  1.00 98.06           C  
ATOM   2608  C   LYS A 339      -5.648  -7.344 -16.250  1.00 98.06           C  
ATOM   2609  CB  LYS A 339      -7.996  -7.828 -16.969  1.00 98.06           C  
ATOM   2610  O   LYS A 339      -5.293  -7.734 -17.359  1.00 98.06           O  
ATOM   2611  CG  LYS A 339      -9.492  -7.676 -16.719  1.00 98.06           C  
ATOM   2612  CD  LYS A 339     -10.305  -8.297 -17.844  1.00 98.06           C  
ATOM   2613  CE  LYS A 339     -11.797  -8.117 -17.625  1.00 98.06           C  
ATOM   2614  NZ  LYS A 339     -12.594  -8.516 -18.828  1.00 98.06           N  
ATOM   2615  N   VAL A 340      -4.789  -7.055 -15.297  1.00 98.62           N  
ATOM   2616  CA  VAL A 340      -3.348  -7.254 -15.422  1.00 98.62           C  
ATOM   2617  C   VAL A 340      -2.885  -8.320 -14.430  1.00 98.62           C  
ATOM   2618  CB  VAL A 340      -2.572  -5.938 -15.188  1.00 98.62           C  
ATOM   2619  O   VAL A 340      -3.529  -8.547 -13.406  1.00 98.62           O  
ATOM   2620  CG1 VAL A 340      -2.969  -4.887 -16.219  1.00 98.62           C  
ATOM   2621  CG2 VAL A 340      -2.814  -5.418 -13.773  1.00 98.62           C  
ATOM   2622  N   PRO A 341      -1.764  -9.031 -14.742  1.00 98.69           N  
ATOM   2623  CA  PRO A 341      -1.224  -9.977 -13.758  1.00 98.69           C  
ATOM   2624  C   PRO A 341      -0.836  -9.305 -12.445  1.00 98.69           C  
ATOM   2625  CB  PRO A 341       0.009 -10.547 -14.469  1.00 98.69           C  
ATOM   2626  O   PRO A 341      -0.343  -8.172 -12.445  1.00 98.69           O  
ATOM   2627  CG  PRO A 341      -0.225 -10.281 -15.922  1.00 98.69           C  
ATOM   2628  CD  PRO A 341      -1.021  -9.016 -16.047  1.00 98.69           C  
ATOM   2629  N   ILE A 342      -1.123 -10.148 -11.336  1.00 98.75           N  
ATOM   2630  CA  ILE A 342      -0.854  -9.602 -10.008  1.00 98.75           C  
ATOM   2631  C   ILE A 342      -0.009 -10.594  -9.203  1.00 98.75           C  
ATOM   2632  CB  ILE A 342      -2.162  -9.281  -9.250  1.00 98.75           C  
ATOM   2633  O   ILE A 342      -0.237 -11.805  -9.266  1.00 98.75           O  
ATOM   2634  CG1 ILE A 342      -2.877  -8.094  -9.906  1.00 98.75           C  
ATOM   2635  CG2 ILE A 342      -1.879  -9.008  -7.770  1.00 98.75           C  
ATOM   2636  CD1 ILE A 342      -4.230  -7.766  -9.281  1.00 98.75           C  
ATOM   2637  N   LEU A 343       1.062 -10.102  -8.609  1.00 98.88           N  
ATOM   2638  CA  LEU A 343       1.772 -10.742  -7.508  1.00 98.88           C  
ATOM   2639  C   LEU A 343       1.361 -10.141  -6.168  1.00 98.88           C  
ATOM   2640  CB  LEU A 343       3.285 -10.609  -7.695  1.00 98.88           C  
ATOM   2641  O   LEU A 343       1.581  -8.945  -5.926  1.00 98.88           O  
ATOM   2642  CG  LEU A 343       4.164 -11.391  -6.719  1.00 98.88           C  
ATOM   2643  CD1 LEU A 343       5.508 -11.719  -7.359  1.00 98.88           C  
ATOM   2644  CD2 LEU A 343       4.352 -10.617  -5.422  1.00 98.88           C  
ATOM   2645  N   ILE A 344       0.738 -10.883  -5.301  1.00 98.81           N  
ATOM   2646  CA  ILE A 344       0.164 -10.344  -4.074  1.00 98.81           C  
ATOM   2647  C   ILE A 344       0.466 -11.281  -2.908  1.00 98.81           C  
ATOM   2648  CB  ILE A 344      -1.360 -10.133  -4.211  1.00 98.81           C  
ATOM   2649  O   ILE A 344       0.517 -12.508  -3.082  1.00 98.81           O  
ATOM   2650  CG1 ILE A 344      -1.927  -9.500  -2.932  1.00 98.81           C  
ATOM   2651  CG2 ILE A 344      -2.064 -11.453  -4.523  1.00 98.81           C  
ATOM   2652  CD1 ILE A 344      -3.379  -9.062  -3.051  1.00 98.81           C  
ATOM   2653  N   GLY A 345       0.688 -10.641  -1.699  1.00 98.25           N  
ATOM   2654  CA  GLY A 345       0.968 -11.500  -0.560  1.00 98.25           C  
ATOM   2655  C   GLY A 345       0.974 -10.758   0.762  1.00 98.25           C  
ATOM   2656  O   GLY A 345       0.584  -9.586   0.824  1.00 98.25           O  
ATOM   2657  N   MET A 346       1.389 -11.516   1.774  1.00 97.88           N  
ATOM   2658  CA  MET A 346       1.419 -11.016   3.148  1.00 97.88           C  
ATOM   2659  C   MET A 346       2.500 -11.727   3.959  1.00 97.88           C  
ATOM   2660  CB  MET A 346       0.056 -11.203   3.816  1.00 97.88           C  
ATOM   2661  O   MET A 346       3.041 -12.742   3.521  1.00 97.88           O  
ATOM   2662  CG  MET A 346      -0.362 -12.664   3.961  1.00 97.88           C  
ATOM   2663  SD  MET A 346      -2.035 -12.844   4.695  1.00 97.88           S  
ATOM   2664  CE  MET A 346      -2.193 -14.648   4.688  1.00 97.88           C  
ATOM   2665  N   CYS A 347       2.799 -11.070   5.121  1.00 97.50           N  
ATOM   2666  CA  CYS A 347       3.662 -11.719   6.098  1.00 97.50           C  
ATOM   2667  C   CYS A 347       2.867 -12.688   6.969  1.00 97.50           C  
ATOM   2668  CB  CYS A 347       4.359 -10.688   6.977  1.00 97.50           C  
ATOM   2669  O   CYS A 347       1.648 -12.562   7.090  1.00 97.50           O  
ATOM   2670  SG  CYS A 347       5.516  -9.625   6.082  1.00 97.50           S  
ATOM   2671  N   SER A 348       3.557 -13.719   7.543  1.00 96.38           N  
ATOM   2672  CA  SER A 348       2.902 -14.844   8.195  1.00 96.38           C  
ATOM   2673  C   SER A 348       2.174 -14.414   9.461  1.00 96.38           C  
ATOM   2674  CB  SER A 348       3.924 -15.938   8.531  1.00 96.38           C  
ATOM   2675  O   SER A 348       1.186 -15.031   9.859  1.00 96.38           O  
ATOM   2676  OG  SER A 348       4.953 -15.414   9.359  1.00 96.38           O  
ATOM   2677  N   GLU A 349       2.660 -13.289  10.094  1.00 96.50           N  
ATOM   2678  CA  GLU A 349       1.996 -12.797  11.297  1.00 96.50           C  
ATOM   2679  C   GLU A 349       1.928 -11.273  11.305  1.00 96.50           C  
ATOM   2680  CB  GLU A 349       2.717 -13.305  12.547  1.00 96.50           C  
ATOM   2681  O   GLU A 349       2.607 -10.625  12.102  1.00 96.50           O  
ATOM   2682  CG  GLU A 349       1.847 -13.305  13.797  1.00 96.50           C  
ATOM   2683  CD  GLU A 349       0.673 -14.273  13.711  1.00 96.50           C  
ATOM   2684  OE1 GLU A 349      -0.464 -13.820  13.445  1.00 96.50           O  
ATOM   2685  OE2 GLU A 349       0.892 -15.484  13.906  1.00 96.50           O  
ATOM   2686  N   GLU A 350       1.127 -10.656  10.430  1.00 96.38           N  
ATOM   2687  CA  GLU A 350       0.949  -9.219  10.242  1.00 96.38           C  
ATOM   2688  C   GLU A 350       0.538  -8.539  11.539  1.00 96.38           C  
ATOM   2689  CB  GLU A 350      -0.092  -8.953   9.148  1.00 96.38           C  
ATOM   2690  O   GLU A 350       0.945  -7.406  11.805  1.00 96.38           O  
ATOM   2691  CG  GLU A 350       0.311  -9.461   7.773  1.00 96.38           C  
ATOM   2692  CD  GLU A 350       1.270  -8.531   7.047  1.00 96.38           C  
ATOM   2693  OE1 GLU A 350       1.590  -8.797   5.863  1.00 96.38           O  
ATOM   2694  OE2 GLU A 350       1.704  -7.535   7.660  1.00 96.38           O  
ATOM   2695  N   GLY A 351      -0.177  -9.250  12.359  1.00 96.00           N  
ATOM   2696  CA  GLY A 351      -0.803  -8.711  13.562  1.00 96.00           C  
ATOM   2697  C   GLY A 351       0.193  -8.375  14.656  1.00 96.00           C  
ATOM   2698  O   GLY A 351      -0.126  -7.629  15.578  1.00 96.00           O  
ATOM   2699  N   LEU A 352       1.374  -8.812  14.469  1.00 95.25           N  
ATOM   2700  CA  LEU A 352       2.391  -8.516  15.469  1.00 95.25           C  
ATOM   2701  C   LEU A 352       2.652  -7.012  15.539  1.00 95.25           C  
ATOM   2702  CB  LEU A 352       3.693  -9.250  15.156  1.00 95.25           C  
ATOM   2703  O   LEU A 352       3.164  -6.512  16.547  1.00 95.25           O  
ATOM   2704  CG  LEU A 352       3.766 -10.711  15.602  1.00 95.25           C  
ATOM   2705  CD1 LEU A 352       5.004 -11.383  15.023  1.00 95.25           C  
ATOM   2706  CD2 LEU A 352       3.766 -10.805  17.125  1.00 95.25           C  
ATOM   2707  N   VAL A 353       2.227  -6.332  14.469  1.00 92.75           N  
ATOM   2708  CA  VAL A 353       2.393  -4.883  14.430  1.00 92.75           C  
ATOM   2709  C   VAL A 353       1.637  -4.242  15.594  1.00 92.75           C  
ATOM   2710  CB  VAL A 353       1.902  -4.293  13.086  1.00 92.75           C  
ATOM   2711  O   VAL A 353       1.928  -3.109  15.984  1.00 92.75           O  
ATOM   2712  CG1 VAL A 353       0.384  -4.410  12.969  1.00 92.75           C  
ATOM   2713  CG2 VAL A 353       2.340  -2.836  12.953  1.00 92.75           C  
ATOM   2714  N   ASN A 354       0.718  -4.977  16.203  1.00 92.19           N  
ATOM   2715  CA  ASN A 354      -0.085  -4.449  17.297  1.00 92.19           C  
ATOM   2716  C   ASN A 354       0.480  -4.867  18.656  1.00 92.19           C  
ATOM   2717  CB  ASN A 354      -1.540  -4.906  17.172  1.00 92.19           C  
ATOM   2718  O   ASN A 354      -0.108  -4.562  19.703  1.00 92.19           O  
ATOM   2719  CG  ASN A 354      -2.258  -4.238  16.016  1.00 92.19           C  
ATOM   2720  ND2 ASN A 354      -2.525  -5.004  14.961  1.00 92.19           N  
ATOM   2721  OD1 ASN A 354      -2.570  -3.047  16.062  1.00 92.19           O  
ATOM   2722  N   TYR A 355       1.593  -5.629  18.594  1.00 92.94           N  
ATOM   2723  CA  TYR A 355       2.195  -6.078  19.844  1.00 92.94           C  
ATOM   2724  C   TYR A 355       3.018  -4.969  20.500  1.00 92.94           C  
ATOM   2725  CB  TYR A 355       3.076  -7.309  19.609  1.00 92.94           C  
ATOM   2726  O   TYR A 355       4.234  -4.895  20.297  1.00 92.94           O  
ATOM   2727  CG  TYR A 355       3.604  -7.938  20.875  1.00 92.94           C  
ATOM   2728  CD1 TYR A 355       4.902  -8.438  20.938  1.00 92.94           C  
ATOM   2729  CD2 TYR A 355       2.803  -8.039  22.016  1.00 92.94           C  
ATOM   2730  CE1 TYR A 355       5.391  -9.016  22.109  1.00 92.94           C  
ATOM   2731  CE2 TYR A 355       3.281  -8.617  23.172  1.00 92.94           C  
ATOM   2732  OH  TYR A 355       5.055  -9.680  24.375  1.00 92.94           O  
ATOM   2733  CZ  TYR A 355       4.574  -9.102  23.219  1.00 92.94           C  
ATOM   2734  N   ASP A 356       2.307  -3.982  21.219  1.00 90.94           N  
ATOM   2735  CA  ASP A 356       2.900  -2.859  21.938  1.00 90.94           C  
ATOM   2736  C   ASP A 356       2.182  -2.611  23.250  1.00 90.94           C  
ATOM   2737  CB  ASP A 356       2.869  -1.596  21.078  1.00 90.94           C  
ATOM   2738  O   ASP A 356       1.396  -3.445  23.703  1.00 90.94           O  
ATOM   2739  CG  ASP A 356       1.460  -1.140  20.734  1.00 90.94           C  
ATOM   2740  OD1 ASP A 356       0.542  -1.349  21.562  1.00 90.94           O  
ATOM   2741  OD2 ASP A 356       1.266  -0.570  19.641  1.00 90.94           O  
ATOM   2742  N   SER A 357       2.463  -1.496  23.922  1.00 90.31           N  
ATOM   2743  CA  SER A 357       2.021  -1.250  25.297  1.00 90.31           C  
ATOM   2744  C   SER A 357       0.505  -1.094  25.359  1.00 90.31           C  
ATOM   2745  CB  SER A 357       2.697  -0.000  25.859  1.00 90.31           C  
ATOM   2746  O   SER A 357      -0.087  -1.216  26.438  1.00 90.31           O  
ATOM   2747  OG  SER A 357       2.438   1.127  25.047  1.00 90.31           O  
ATOM   2748  N   SER A 358      -0.146  -0.969  24.203  1.00 91.50           N  
ATOM   2749  CA  SER A 358      -1.584  -0.721  24.188  1.00 91.50           C  
ATOM   2750  C   SER A 358      -2.365  -2.018  24.016  1.00 91.50           C  
ATOM   2751  CB  SER A 358      -1.946   0.267  23.078  1.00 91.50           C  
ATOM   2752  O   SER A 358      -3.592  -2.033  24.141  1.00 91.50           O  
ATOM   2753  OG  SER A 358      -1.702  -0.299  21.812  1.00 91.50           O  
ATOM   2754  N   LEU A 359      -1.708  -3.121  23.734  1.00 94.50           N  
ATOM   2755  CA  LEU A 359      -2.367  -4.359  23.344  1.00 94.50           C  
ATOM   2756  C   LEU A 359      -3.303  -4.855  24.438  1.00 94.50           C  
ATOM   2757  CB  LEU A 359      -1.328  -5.438  23.016  1.00 94.50           C  
ATOM   2758  O   LEU A 359      -4.449  -5.215  24.172  1.00 94.50           O  
ATOM   2759  CG  LEU A 359      -1.876  -6.797  22.578  1.00 94.50           C  
ATOM   2760  CD1 LEU A 359      -2.727  -6.645  21.328  1.00 94.50           C  
ATOM   2761  CD2 LEU A 359      -0.737  -7.781  22.344  1.00 94.50           C  
ATOM   2762  N   ASP A 360      -2.898  -4.820  25.672  1.00 96.19           N  
ATOM   2763  CA  ASP A 360      -3.719  -5.328  26.766  1.00 96.19           C  
ATOM   2764  C   ASP A 360      -5.023  -4.547  26.891  1.00 96.19           C  
ATOM   2765  CB  ASP A 360      -2.949  -5.266  28.094  1.00 96.19           C  
ATOM   2766  O   ASP A 360      -6.094  -5.137  27.062  1.00 96.19           O  
ATOM   2767  CG  ASP A 360      -1.904  -6.359  28.219  1.00 96.19           C  
ATOM   2768  OD1 ASP A 360      -1.840  -7.250  27.344  1.00 96.19           O  
ATOM   2769  OD2 ASP A 360      -1.139  -6.332  29.203  1.00 96.19           O  
ATOM   2770  N   ASN A 361      -4.879  -3.266  26.734  1.00 95.44           N  
ATOM   2771  CA  ASN A 361      -6.059  -2.410  26.812  1.00 95.44           C  
ATOM   2772  C   ASN A 361      -7.043  -2.713  25.672  1.00 95.44           C  
ATOM   2773  CB  ASN A 361      -5.656  -0.935  26.781  1.00 95.44           C  
ATOM   2774  O   ASN A 361      -8.250  -2.826  25.906  1.00 95.44           O  
ATOM   2775  CG  ASN A 361      -6.840  -0.003  26.953  1.00 95.44           C  
ATOM   2776  ND2 ASN A 361      -7.016   0.910  26.000  1.00 95.44           N  
ATOM   2777  OD1 ASN A 361      -7.590  -0.103  27.922  1.00 95.44           O  
ATOM   2778  N   ILE A 362      -6.531  -2.910  24.531  1.00 95.75           N  
ATOM   2779  CA  ILE A 362      -7.371  -3.199  23.375  1.00 95.75           C  
ATOM   2780  C   ILE A 362      -8.055  -4.551  23.562  1.00 95.75           C  
ATOM   2781  CB  ILE A 362      -6.551  -3.189  22.062  1.00 95.75           C  
ATOM   2782  O   ILE A 362      -9.281  -4.656  23.422  1.00 95.75           O  
ATOM   2783  CG1 ILE A 362      -6.055  -1.773  21.750  1.00 95.75           C  
ATOM   2784  CG2 ILE A 362      -7.383  -3.746  20.906  1.00 95.75           C  
ATOM   2785  CD1 ILE A 362      -5.004  -1.712  20.656  1.00 95.75           C  
ATOM   2786  N   LEU A 363      -7.301  -5.543  23.922  1.00 96.88           N  
ATOM   2787  CA  LEU A 363      -7.863  -6.875  24.125  1.00 96.88           C  
ATOM   2788  C   LEU A 363      -8.883  -6.871  25.250  1.00 96.88           C  
ATOM   2789  CB  LEU A 363      -6.754  -7.887  24.422  1.00 96.88           C  
ATOM   2790  O   LEU A 363      -9.922  -7.527  25.156  1.00 96.88           O  
ATOM   2791  CG  LEU A 363      -5.742  -8.133  23.297  1.00 96.88           C  
ATOM   2792  CD1 LEU A 363      -4.742  -9.203  23.719  1.00 96.88           C  
ATOM   2793  CD2 LEU A 363      -6.457  -8.539  22.016  1.00 96.88           C  
ATOM   2794  N   GLY A 364      -8.586  -6.141  26.344  1.00 96.81           N  
ATOM   2795  CA  GLY A 364      -9.547  -5.988  27.422  1.00 96.81           C  
ATOM   2796  C   GLY A 364     -10.867  -5.387  26.969  1.00 96.81           C  
ATOM   2797  O   GLY A 364     -11.930  -5.832  27.406  1.00 96.81           O  
ATOM   2798  N   GLY A 365     -10.742  -4.398  26.094  1.00 96.06           N  
ATOM   2799  CA  GLY A 365     -11.945  -3.812  25.516  1.00 96.06           C  
ATOM   2800  C   GLY A 365     -12.781  -4.809  24.734  1.00 96.06           C  
ATOM   2801  O   GLY A 365     -14.008  -4.820  24.844  1.00 96.06           O  
ATOM   2802  N   TYR A 366     -12.148  -5.680  23.969  1.00 95.81           N  
ATOM   2803  CA  TYR A 366     -12.852  -6.711  23.219  1.00 95.81           C  
ATOM   2804  C   TYR A 366     -13.516  -7.711  24.156  1.00 95.81           C  
ATOM   2805  CB  TYR A 366     -11.898  -7.438  22.266  1.00 95.81           C  
ATOM   2806  O   TYR A 366     -14.648  -8.141  23.922  1.00 95.81           O  
ATOM   2807  CG  TYR A 366     -11.492  -6.617  21.062  1.00 95.81           C  
ATOM   2808  CD1 TYR A 366     -12.328  -5.629  20.562  1.00 95.81           C  
ATOM   2809  CD2 TYR A 366     -10.273  -6.836  20.438  1.00 95.81           C  
ATOM   2810  CE1 TYR A 366     -11.961  -4.871  19.453  1.00 95.81           C  
ATOM   2811  CE2 TYR A 366      -9.891  -6.082  19.328  1.00 95.81           C  
ATOM   2812  OH  TYR A 366     -10.367  -4.359  17.750  1.00 95.81           O  
ATOM   2813  CZ  TYR A 366     -10.742  -5.105  18.844  1.00 95.81           C  
ATOM   2814  N   ASP A 367     -12.836  -8.016  25.234  1.00 96.25           N  
ATOM   2815  CA  ASP A 367     -13.391  -8.938  26.219  1.00 96.25           C  
ATOM   2816  C   ASP A 367     -14.625  -8.352  26.906  1.00 96.25           C  
ATOM   2817  CB  ASP A 367     -12.344  -9.297  27.281  1.00 96.25           C  
ATOM   2818  O   ASP A 367     -15.586  -9.070  27.188  1.00 96.25           O  
ATOM   2819  CG  ASP A 367     -11.305 -10.289  26.766  1.00 96.25           C  
ATOM   2820  OD1 ASP A 367     -11.641 -11.133  25.906  1.00 96.25           O  
ATOM   2821  OD2 ASP A 367     -10.148 -10.219  27.234  1.00 96.25           O  
ATOM   2822  N   SER A 368     -14.609  -7.059  27.078  1.00 95.62           N  
ATOM   2823  CA  SER A 368     -15.688  -6.391  27.797  1.00 95.62           C  
ATOM   2824  C   SER A 368     -16.906  -6.180  26.906  1.00 95.62           C  
ATOM   2825  CB  SER A 368     -15.211  -5.047  28.359  1.00 95.62           C  
ATOM   2826  O   SER A 368     -18.031  -6.137  27.391  1.00 95.62           O  
ATOM   2827  OG  SER A 368     -14.195  -5.234  29.328  1.00 95.62           O  
ATOM   2828  N   ASN A 369     -16.625  -6.043  25.641  1.00 95.19           N  
ATOM   2829  CA  ASN A 369     -17.672  -5.840  24.656  1.00 95.19           C  
ATOM   2830  C   ASN A 369     -17.406  -6.617  23.375  1.00 95.19           C  
ATOM   2831  CB  ASN A 369     -17.844  -4.352  24.359  1.00 95.19           C  
ATOM   2832  O   ASN A 369     -16.672  -6.156  22.500  1.00 95.19           O  
ATOM   2833  CG  ASN A 369     -19.094  -4.059  23.547  1.00 95.19           C  
ATOM   2834  ND2 ASN A 369     -19.594  -2.826  23.641  1.00 95.19           N  
ATOM   2835  OD1 ASN A 369     -19.625  -4.930  22.844  1.00 95.19           O  
ATOM   2836  N   LEU A 370     -18.062  -7.781  23.250  1.00 94.94           N  
ATOM   2837  CA  LEU A 370     -17.781  -8.695  22.141  1.00 94.94           C  
ATOM   2838  C   LEU A 370     -18.203  -8.078  20.812  1.00 94.94           C  
ATOM   2839  CB  LEU A 370     -18.516 -10.023  22.359  1.00 94.94           C  
ATOM   2840  O   LEU A 370     -17.688  -8.461  19.766  1.00 94.94           O  
ATOM   2841  CG  LEU A 370     -18.031 -10.883  23.531  1.00 94.94           C  
ATOM   2842  CD1 LEU A 370     -18.797 -12.195  23.578  1.00 94.94           C  
ATOM   2843  CD2 LEU A 370     -16.531 -11.133  23.438  1.00 94.94           C  
ATOM   2844  N   GLY A 371     -19.125  -7.207  20.812  1.00 94.56           N  
ATOM   2845  CA  GLY A 371     -19.547  -6.520  19.594  1.00 94.56           C  
ATOM   2846  C   GLY A 371     -18.422  -5.762  18.922  1.00 94.56           C  
ATOM   2847  O   GLY A 371     -18.484  -5.500  17.719  1.00 94.56           O  
ATOM   2848  N   PHE A 372     -17.422  -5.383  19.703  1.00 94.56           N  
ATOM   2849  CA  PHE A 372     -16.297  -4.617  19.172  1.00 94.56           C  
ATOM   2850  C   PHE A 372     -15.445  -5.480  18.250  1.00 94.56           C  
ATOM   2851  CB  PHE A 372     -15.445  -4.051  20.312  1.00 94.56           C  
ATOM   2852  O   PHE A 372     -14.656  -4.961  17.453  1.00 94.56           O  
ATOM   2853  CG  PHE A 372     -16.094  -2.926  21.062  1.00 94.56           C  
ATOM   2854  CD1 PHE A 372     -17.297  -2.369  20.609  1.00 94.56           C  
ATOM   2855  CD2 PHE A 372     -15.523  -2.426  22.219  1.00 94.56           C  
ATOM   2856  CE1 PHE A 372     -17.906  -1.329  21.297  1.00 94.56           C  
ATOM   2857  CE2 PHE A 372     -16.125  -1.385  22.922  1.00 94.56           C  
ATOM   2858  CZ  PHE A 372     -17.312  -0.838  22.453  1.00 94.56           C  
ATOM   2859  N   LEU A 373     -15.594  -6.789  18.297  1.00 95.44           N  
ATOM   2860  CA  LEU A 373     -14.844  -7.723  17.453  1.00 95.44           C  
ATOM   2861  C   LEU A 373     -15.430  -7.766  16.047  1.00 95.44           C  
ATOM   2862  CB  LEU A 373     -14.867  -9.125  18.078  1.00 95.44           C  
ATOM   2863  O   LEU A 373     -14.758  -8.211  15.117  1.00 95.44           O  
ATOM   2864  CG  LEU A 373     -13.984  -9.336  19.312  1.00 95.44           C  
ATOM   2865  CD1 LEU A 373     -14.383 -10.625  20.031  1.00 95.44           C  
ATOM   2866  CD2 LEU A 373     -12.516  -9.367  18.922  1.00 95.44           C  
ATOM   2867  N   VAL A 374     -16.672  -7.309  15.898  1.00 95.81           N  
ATOM   2868  CA  VAL A 374     -17.391  -7.434  14.633  1.00 95.81           C  
ATOM   2869  C   VAL A 374     -16.906  -6.383  13.648  1.00 95.81           C  
ATOM   2870  CB  VAL A 374     -18.922  -7.297  14.844  1.00 95.81           C  
ATOM   2871  O   VAL A 374     -17.000  -5.180  13.914  1.00 95.81           O  
ATOM   2872  CG1 VAL A 374     -19.672  -7.473  13.516  1.00 95.81           C  
ATOM   2873  CG2 VAL A 374     -19.422  -8.312  15.875  1.00 95.81           C  
ATOM   2874  N   PRO A 375     -16.391  -6.805  12.500  1.00 95.00           N  
ATOM   2875  CA  PRO A 375     -15.953  -5.852  11.477  1.00 95.00           C  
ATOM   2876  C   PRO A 375     -17.109  -5.023  10.914  1.00 95.00           C  
ATOM   2877  CB  PRO A 375     -15.352  -6.746  10.391  1.00 95.00           C  
ATOM   2878  O   PRO A 375     -18.172  -5.574  10.594  1.00 95.00           O  
ATOM   2879  CG  PRO A 375     -15.031  -8.031  11.086  1.00 95.00           C  
ATOM   2880  CD  PRO A 375     -16.031  -8.227  12.195  1.00 95.00           C  
ATOM   2881  N   GLN A 376     -16.891  -3.766  10.766  1.00 94.06           N  
ATOM   2882  CA  GLN A 376     -17.922  -2.867  10.266  1.00 94.06           C  
ATOM   2883  C   GLN A 376     -18.266  -3.170   8.812  1.00 94.06           C  
ATOM   2884  CB  GLN A 376     -17.484  -1.409  10.406  1.00 94.06           C  
ATOM   2885  O   GLN A 376     -19.359  -2.854   8.344  1.00 94.06           O  
ATOM   2886  CG  GLN A 376     -17.484  -0.907  11.844  1.00 94.06           C  
ATOM   2887  CD  GLN A 376     -17.281   0.593  11.945  1.00 94.06           C  
ATOM   2888  NE2 GLN A 376     -16.766   1.047  13.086  1.00 94.06           N  
ATOM   2889  OE1 GLN A 376     -17.578   1.337  11.008  1.00 94.06           O  
ATOM   2890  N   ASP A 377     -17.344  -3.779   8.125  1.00 94.88           N  
ATOM   2891  CA  ASP A 377     -17.562  -4.062   6.711  1.00 94.88           C  
ATOM   2892  C   ASP A 377     -18.516  -5.242   6.527  1.00 94.88           C  
ATOM   2893  CB  ASP A 377     -16.234  -4.355   6.016  1.00 94.88           C  
ATOM   2894  O   ASP A 377     -18.875  -5.582   5.398  1.00 94.88           O  
ATOM   2895  CG  ASP A 377     -15.430  -5.453   6.695  1.00 94.88           C  
ATOM   2896  OD1 ASP A 377     -16.031  -6.477   7.102  1.00 94.88           O  
ATOM   2897  OD2 ASP A 377     -14.203  -5.293   6.828  1.00 94.88           O  
ATOM   2898  N   LEU A 378     -18.984  -5.918   7.664  1.00 95.62           N  
ATOM   2899  CA  LEU A 378     -20.000  -6.965   7.625  1.00 95.62           C  
ATOM   2900  C   LEU A 378     -21.391  -6.367   7.438  1.00 95.62           C  
ATOM   2901  CB  LEU A 378     -19.953  -7.797   8.906  1.00 95.62           C  
ATOM   2902  O   LEU A 378     -22.297  -7.043   6.961  1.00 95.62           O  
ATOM   2903  CG  LEU A 378     -20.641  -9.164   8.852  1.00 95.62           C  
ATOM   2904  CD1 LEU A 378     -19.906 -10.086   7.879  1.00 95.62           C  
ATOM   2905  CD2 LEU A 378     -20.703  -9.789  10.234  1.00 95.62           C  
ATOM   2906  N   HIS A 379     -21.531  -5.047   7.766  1.00 94.31           N  
ATOM   2907  CA  HIS A 379     -22.766  -4.266   7.668  1.00 94.31           C  
ATOM   2908  C   HIS A 379     -23.906  -4.945   8.414  1.00 94.31           C  
ATOM   2909  CB  HIS A 379     -23.141  -4.051   6.203  1.00 94.31           C  
ATOM   2910  O   HIS A 379     -25.016  -5.039   7.895  1.00 94.31           O  
ATOM   2911  CG  HIS A 379     -22.156  -3.223   5.441  1.00 94.31           C  
ATOM   2912  CD2 HIS A 379     -21.094  -2.498   5.859  1.00 94.31           C  
ATOM   2913  ND1 HIS A 379     -22.219  -3.070   4.074  1.00 94.31           N  
ATOM   2914  CE1 HIS A 379     -21.219  -2.289   3.682  1.00 94.31           C  
ATOM   2915  NE2 HIS A 379     -20.531  -1.928   4.746  1.00 94.31           N  
ATOM   2916  N   VAL A 380     -23.641  -5.398   9.547  1.00 93.12           N  
ATOM   2917  CA  VAL A 380     -24.656  -5.977  10.406  1.00 93.12           C  
ATOM   2918  C   VAL A 380     -25.109  -4.949  11.438  1.00 93.12           C  
ATOM   2919  CB  VAL A 380     -24.156  -7.254  11.117  1.00 93.12           C  
ATOM   2920  O   VAL A 380     -24.328  -4.109  11.875  1.00 93.12           O  
ATOM   2921  CG1 VAL A 380     -23.875  -8.359  10.102  1.00 93.12           C  
ATOM   2922  CG2 VAL A 380     -22.906  -6.949  11.938  1.00 93.12           C  
ATOM   2923  N   ALA A 381     -26.500  -4.930  11.648  1.00 88.50           N  
ATOM   2924  CA  ALA A 381     -27.109  -3.996  12.594  1.00 88.50           C  
ATOM   2925  C   ALA A 381     -27.797  -4.742  13.727  1.00 88.50           C  
ATOM   2926  CB  ALA A 381     -28.094  -3.072  11.883  1.00 88.50           C  
ATOM   2927  O   ALA A 381     -28.281  -5.859  13.539  1.00 88.50           O  
ATOM   2928  N   GLY A 382     -27.562  -4.191  14.906  1.00 89.50           N  
ATOM   2929  CA  GLY A 382     -28.281  -4.711  16.062  1.00 89.50           C  
ATOM   2930  C   GLY A 382     -27.375  -5.359  17.094  1.00 89.50           C  
ATOM   2931  O   GLY A 382     -26.531  -6.195  16.750  1.00 89.50           O  
ATOM   2932  N   GLU A 383     -27.609  -5.008  18.312  1.00 90.50           N  
ATOM   2933  CA  GLU A 383     -26.766  -5.445  19.422  1.00 90.50           C  
ATOM   2934  C   GLU A 383     -26.781  -6.965  19.562  1.00 90.50           C  
ATOM   2935  CB  GLU A 383     -27.234  -4.805  20.734  1.00 90.50           C  
ATOM   2936  O   GLU A 383     -25.734  -7.570  19.828  1.00 90.50           O  
ATOM   2937  CG  GLU A 383     -26.281  -5.012  21.906  1.00 90.50           C  
ATOM   2938  CD  GLU A 383     -26.734  -4.340  23.188  1.00 90.50           C  
ATOM   2939  OE1 GLU A 383     -26.094  -4.539  24.234  1.00 90.50           O  
ATOM   2940  OE2 GLU A 383     -27.750  -3.605  23.141  1.00 90.50           O  
ATOM   2941  N   GLN A 384     -27.906  -7.547  19.297  1.00 93.56           N  
ATOM   2942  CA  GLN A 384     -28.016  -8.992  19.422  1.00 93.56           C  
ATOM   2943  C   GLN A 384     -27.125  -9.703  18.406  1.00 93.56           C  
ATOM   2944  CB  GLN A 384     -29.469  -9.445  19.250  1.00 93.56           C  
ATOM   2945  O   GLN A 384     -26.391 -10.633  18.750  1.00 93.56           O  
ATOM   2946  CG  GLN A 384     -29.672 -10.938  19.469  1.00 93.56           C  
ATOM   2947  CD  GLN A 384     -31.125 -11.367  19.266  1.00 93.56           C  
ATOM   2948  NE2 GLN A 384     -31.359 -12.672  19.328  1.00 93.56           N  
ATOM   2949  OE1 GLN A 384     -32.000 -10.531  19.047  1.00 93.56           O  
ATOM   2950  N   THR A 385     -27.188  -9.273  17.156  1.00 95.25           N  
ATOM   2951  CA  THR A 385     -26.375  -9.867  16.109  1.00 95.25           C  
ATOM   2952  C   THR A 385     -24.891  -9.594  16.359  1.00 95.25           C  
ATOM   2953  CB  THR A 385     -26.766  -9.328  14.711  1.00 95.25           C  
ATOM   2954  O   THR A 385     -24.047 -10.477  16.172  1.00 95.25           O  
ATOM   2955  CG2 THR A 385     -25.953 -10.008  13.609  1.00 95.25           C  
ATOM   2956  OG1 THR A 385     -28.156  -9.578  14.492  1.00 95.25           O  
ATOM   2957  N   TRP A 386     -24.562  -8.383  16.828  1.00 95.00           N  
ATOM   2958  CA  TRP A 386     -23.188  -8.039  17.172  1.00 95.00           C  
ATOM   2959  C   TRP A 386     -22.625  -9.008  18.203  1.00 95.00           C  
ATOM   2960  CB  TRP A 386     -23.109  -6.602  17.688  1.00 95.00           C  
ATOM   2961  O   TRP A 386     -21.516  -9.516  18.047  1.00 95.00           O  
ATOM   2962  CG  TRP A 386     -23.281  -5.559  16.625  1.00 95.00           C  
ATOM   2963  CD1 TRP A 386     -23.391  -5.766  15.273  1.00 95.00           C  
ATOM   2964  CD2 TRP A 386     -23.359  -4.145  16.828  1.00 95.00           C  
ATOM   2965  CE2 TRP A 386     -23.516  -3.553  15.547  1.00 95.00           C  
ATOM   2966  CE3 TRP A 386     -23.312  -3.318  17.953  1.00 95.00           C  
ATOM   2967  NE1 TRP A 386     -23.531  -4.562  14.625  1.00 95.00           N  
ATOM   2968  CH2 TRP A 386     -23.578  -1.387  16.500  1.00 95.00           C  
ATOM   2969  CZ2 TRP A 386     -23.625  -2.172  15.375  1.00 95.00           C  
ATOM   2970  CZ3 TRP A 386     -23.422  -1.944  17.781  1.00 95.00           C  
ATOM   2971  N   ASN A 387     -23.438  -9.266  19.172  1.00 95.31           N  
ATOM   2972  CA  ASN A 387     -22.984 -10.133  20.250  1.00 95.31           C  
ATOM   2973  C   ASN A 387     -22.828 -11.578  19.781  1.00 95.31           C  
ATOM   2974  CB  ASN A 387     -23.938 -10.055  21.438  1.00 95.31           C  
ATOM   2975  O   ASN A 387     -21.875 -12.266  20.156  1.00 95.31           O  
ATOM   2976  CG  ASN A 387     -23.781  -8.773  22.234  1.00 95.31           C  
ATOM   2977  ND2 ASN A 387     -24.875  -8.312  22.828  1.00 95.31           N  
ATOM   2978  OD1 ASN A 387     -22.688  -8.203  22.312  1.00 95.31           O  
ATOM   2979  N   GLU A 388     -23.719 -11.984  19.016  1.00 96.62           N  
ATOM   2980  CA  GLU A 388     -23.672 -13.344  18.484  1.00 96.62           C  
ATOM   2981  C   GLU A 388     -22.422 -13.547  17.625  1.00 96.62           C  
ATOM   2982  CB  GLU A 388     -24.922 -13.656  17.672  1.00 96.62           C  
ATOM   2983  O   GLU A 388     -21.672 -14.516  17.828  1.00 96.62           O  
ATOM   2984  CG  GLU A 388     -24.953 -15.070  17.109  1.00 96.62           C  
ATOM   2985  CD  GLU A 388     -26.219 -15.383  16.344  1.00 96.62           C  
ATOM   2986  OE1 GLU A 388     -26.328 -16.484  15.758  1.00 96.62           O  
ATOM   2987  OE2 GLU A 388     -27.125 -14.516  16.312  1.00 96.62           O  
ATOM   2988  N   VAL A 389     -22.203 -12.656  16.656  1.00 97.62           N  
ATOM   2989  CA  VAL A 389     -21.031 -12.734  15.789  1.00 97.62           C  
ATOM   2990  C   VAL A 389     -19.766 -12.594  16.609  1.00 97.62           C  
ATOM   2991  CB  VAL A 389     -21.078 -11.656  14.680  1.00 97.62           C  
ATOM   2992  O   VAL A 389     -18.812 -13.359  16.438  1.00 97.62           O  
ATOM   2993  CG1 VAL A 389     -19.781 -11.672  13.867  1.00 97.62           C  
ATOM   2994  CG2 VAL A 389     -22.281 -11.859  13.773  1.00 97.62           C  
ATOM   2995  N   GLY A 390     -19.734 -11.586  17.500  1.00 97.00           N  
ATOM   2996  CA  GLY A 390     -18.594 -11.398  18.375  1.00 97.00           C  
ATOM   2997  C   GLY A 390     -18.250 -12.648  19.172  1.00 97.00           C  
ATOM   2998  O   GLY A 390     -17.078 -12.984  19.312  1.00 97.00           O  
ATOM   2999  N   GLU A 391     -19.250 -13.336  19.656  1.00 96.69           N  
ATOM   3000  CA  GLU A 391     -19.047 -14.562  20.422  1.00 96.69           C  
ATOM   3001  C   GLU A 391     -18.406 -15.641  19.547  1.00 96.69           C  
ATOM   3002  CB  GLU A 391     -20.359 -15.070  21.000  1.00 96.69           C  
ATOM   3003  O   GLU A 391     -17.500 -16.359  20.000  1.00 96.69           O  
ATOM   3004  CG  GLU A 391     -20.203 -16.312  21.859  1.00 96.69           C  
ATOM   3005  CD  GLU A 391     -19.484 -16.062  23.172  1.00 96.69           C  
ATOM   3006  OE1 GLU A 391     -18.938 -17.016  23.766  1.00 96.69           O  
ATOM   3007  OE2 GLU A 391     -19.469 -14.891  23.609  1.00 96.69           O  
ATOM   3008  N   GLN A 392     -18.781 -15.773  18.375  1.00 97.75           N  
ATOM   3009  CA  GLN A 392     -18.219 -16.750  17.453  1.00 97.75           C  
ATOM   3010  C   GLN A 392     -16.750 -16.453  17.156  1.00 97.75           C  
ATOM   3011  CB  GLN A 392     -19.016 -16.797  16.141  1.00 97.75           C  
ATOM   3012  O   GLN A 392     -15.922 -17.359  17.109  1.00 97.75           O  
ATOM   3013  CG  GLN A 392     -20.422 -17.359  16.297  1.00 97.75           C  
ATOM   3014  CD  GLN A 392     -21.125 -17.531  14.969  1.00 97.75           C  
ATOM   3015  NE2 GLN A 392     -22.359 -17.047  14.883  1.00 97.75           N  
ATOM   3016  OE1 GLN A 392     -20.578 -18.109  14.023  1.00 97.75           O  
ATOM   3017  N   ILE A 393     -16.516 -15.164  16.984  1.00 97.81           N  
ATOM   3018  CA  ILE A 393     -15.141 -14.758  16.734  1.00 97.81           C  
ATOM   3019  C   ILE A 393     -14.281 -15.055  17.953  1.00 97.81           C  
ATOM   3020  CB  ILE A 393     -15.047 -13.266  16.359  1.00 97.81           C  
ATOM   3021  O   ILE A 393     -13.180 -15.602  17.828  1.00 97.81           O  
ATOM   3022  CG1 ILE A 393     -15.688 -13.016  14.992  1.00 97.81           C  
ATOM   3023  CG2 ILE A 393     -13.594 -12.789  16.375  1.00 97.81           C  
ATOM   3024  CD1 ILE A 393     -15.891 -11.539  14.664  1.00 97.81           C  
ATOM   3025  N   LYS A 394     -14.734 -14.719  19.078  1.00 97.44           N  
ATOM   3026  CA  LYS A 394     -14.008 -15.008  20.312  1.00 97.44           C  
ATOM   3027  C   LYS A 394     -13.742 -16.500  20.453  1.00 97.44           C  
ATOM   3028  CB  LYS A 394     -14.789 -14.500  21.516  1.00 97.44           C  
ATOM   3029  O   LYS A 394     -12.625 -16.906  20.797  1.00 97.44           O  
ATOM   3030  CG  LYS A 394     -14.117 -14.773  22.859  1.00 97.44           C  
ATOM   3031  CD  LYS A 394     -14.938 -14.242  24.016  1.00 97.44           C  
ATOM   3032  CE  LYS A 394     -14.266 -14.523  25.359  1.00 97.44           C  
ATOM   3033  NZ  LYS A 394     -15.188 -14.297  26.500  1.00 97.44           N  
ATOM   3034  N   GLN A 395     -14.727 -17.312  20.234  1.00 96.88           N  
ATOM   3035  CA  GLN A 395     -14.586 -18.750  20.344  1.00 96.88           C  
ATOM   3036  C   GLN A 395     -13.539 -19.281  19.375  1.00 96.88           C  
ATOM   3037  CB  GLN A 395     -15.930 -19.453  20.094  1.00 96.88           C  
ATOM   3038  O   GLN A 395     -12.820 -20.234  19.672  1.00 96.88           O  
ATOM   3039  CG  GLN A 395     -16.906 -19.328  21.266  1.00 96.88           C  
ATOM   3040  CD  GLN A 395     -16.344 -19.875  22.562  1.00 96.88           C  
ATOM   3041  NE2 GLN A 395     -17.094 -19.750  23.641  1.00 96.88           N  
ATOM   3042  OE1 GLN A 395     -15.219 -20.406  22.594  1.00 96.88           O  
ATOM   3043  N   GLU A 396     -13.461 -18.625  18.250  1.00 97.62           N  
ATOM   3044  CA  GLU A 396     -12.492 -19.047  17.234  1.00 97.62           C  
ATOM   3045  C   GLU A 396     -11.070 -18.688  17.656  1.00 97.62           C  
ATOM   3046  CB  GLU A 396     -12.812 -18.406  15.891  1.00 97.62           C  
ATOM   3047  O   GLU A 396     -10.148 -19.484  17.500  1.00 97.62           O  
ATOM   3048  CG  GLU A 396     -11.859 -18.797  14.773  1.00 97.62           C  
ATOM   3049  CD  GLU A 396     -11.906 -20.281  14.445  1.00 97.62           C  
ATOM   3050  OE1 GLU A 396     -10.961 -20.797  13.797  1.00 97.62           O  
ATOM   3051  OE2 GLU A 396     -12.898 -20.938  14.828  1.00 97.62           O  
ATOM   3052  N   TYR A 397     -10.875 -17.578  18.266  1.00 97.44           N  
ATOM   3053  CA  TYR A 397      -9.516 -17.094  18.469  1.00 97.44           C  
ATOM   3054  C   TYR A 397      -9.102 -17.250  19.922  1.00 97.44           C  
ATOM   3055  CB  TYR A 397      -9.406 -15.625  18.047  1.00 97.44           C  
ATOM   3056  O   TYR A 397      -7.906 -17.312  20.219  1.00 97.44           O  
ATOM   3057  CG  TYR A 397      -9.367 -15.422  16.547  1.00 97.44           C  
ATOM   3058  CD1 TYR A 397      -8.164 -15.492  15.844  1.00 97.44           C  
ATOM   3059  CD2 TYR A 397     -10.531 -15.156  15.836  1.00 97.44           C  
ATOM   3060  CE1 TYR A 397      -8.125 -15.312  14.469  1.00 97.44           C  
ATOM   3061  CE2 TYR A 397     -10.500 -14.969  14.453  1.00 97.44           C  
ATOM   3062  OH  TYR A 397      -9.258 -14.859  12.422  1.00 97.44           O  
ATOM   3063  CZ  TYR A 397      -9.297 -15.047  13.781  1.00 97.44           C  
ATOM   3064  N   SER A 398     -10.031 -17.312  20.766  1.00 96.94           N  
ATOM   3065  CA  SER A 398      -9.734 -17.484  22.188  1.00 96.94           C  
ATOM   3066  C   SER A 398     -10.789 -18.344  22.859  1.00 96.94           C  
ATOM   3067  CB  SER A 398      -9.648 -16.125  22.875  1.00 96.94           C  
ATOM   3068  O   SER A 398     -11.492 -17.875  23.766  1.00 96.94           O  
ATOM   3069  OG  SER A 398      -9.117 -16.266  24.188  1.00 96.94           O  
ATOM   3070  N   PRO A 399     -10.930 -19.719  22.500  1.00 93.38           N  
ATOM   3071  CA  PRO A 399     -12.008 -20.594  22.969  1.00 93.38           C  
ATOM   3072  C   PRO A 399     -11.961 -20.844  24.469  1.00 93.38           C  
ATOM   3073  CB  PRO A 399     -11.766 -21.891  22.188  1.00 93.38           C  
ATOM   3074  O   PRO A 399     -13.000 -21.078  25.094  1.00 93.38           O  
ATOM   3075  CG  PRO A 399     -10.328 -21.812  21.766  1.00 93.38           C  
ATOM   3076  CD  PRO A 399      -9.969 -20.375  21.547  1.00 93.38           C  
ATOM   3077  N   SER A 400     -10.742 -20.781  25.094  1.00 84.44           N  
ATOM   3078  CA  SER A 400     -10.602 -21.266  26.469  1.00 84.44           C  
ATOM   3079  C   SER A 400     -10.352 -20.109  27.422  1.00 84.44           C  
ATOM   3080  CB  SER A 400      -9.461 -22.281  26.562  1.00 84.44           C  
ATOM   3081  O   SER A 400      -9.961 -20.328  28.578  1.00 84.44           O  
ATOM   3082  OG  SER A 400      -9.680 -23.359  25.672  1.00 84.44           O  
ATOM   3083  N   GLY A 401     -10.609 -18.828  26.938  1.00 89.44           N  
ATOM   3084  CA  GLY A 401     -10.289 -17.719  27.844  1.00 89.44           C  
ATOM   3085  C   GLY A 401     -10.508 -16.359  27.219  1.00 89.44           C  
ATOM   3086  O   GLY A 401     -11.219 -16.234  26.219  1.00 89.44           O  
ATOM   3087  N   THR A 402     -10.078 -15.344  27.953  1.00 95.19           N  
ATOM   3088  CA  THR A 402     -10.141 -13.961  27.484  1.00 95.19           C  
ATOM   3089  C   THR A 402      -8.984 -13.656  26.547  1.00 95.19           C  
ATOM   3090  CB  THR A 402     -10.125 -12.969  28.672  1.00 95.19           C  
ATOM   3091  O   THR A 402      -7.965 -14.352  26.562  1.00 95.19           O  
ATOM   3092  CG2 THR A 402     -11.227 -13.289  29.672  1.00 95.19           C  
ATOM   3093  OG1 THR A 402      -8.859 -13.047  29.328  1.00 95.19           O  
ATOM   3094  N   PHE A 403      -9.141 -12.742  25.656  1.00 94.94           N  
ATOM   3095  CA  PHE A 403      -8.055 -12.320  24.781  1.00 94.94           C  
ATOM   3096  C   PHE A 403      -6.863 -11.820  25.594  1.00 94.94           C  
ATOM   3097  CB  PHE A 403      -8.531 -11.227  23.828  1.00 94.94           C  
ATOM   3098  O   PHE A 403      -5.715 -12.125  25.266  1.00 94.94           O  
ATOM   3099  CG  PHE A 403      -9.164 -11.750  22.562  1.00 94.94           C  
ATOM   3100  CD1 PHE A 403      -8.383 -12.203  21.516  1.00 94.94           C  
ATOM   3101  CD2 PHE A 403     -10.547 -11.805  22.438  1.00 94.94           C  
ATOM   3102  CE1 PHE A 403      -8.961 -12.688  20.344  1.00 94.94           C  
ATOM   3103  CE2 PHE A 403     -11.141 -12.289  21.281  1.00 94.94           C  
ATOM   3104  CZ  PHE A 403     -10.344 -12.734  20.234  1.00 94.94           C  
ATOM   3105  N   VAL A 404      -7.180 -11.102  26.734  1.00 95.06           N  
ATOM   3106  CA  VAL A 404      -6.105 -10.516  27.547  1.00 95.06           C  
ATOM   3107  C   VAL A 404      -5.207 -11.625  28.078  1.00 95.06           C  
ATOM   3108  CB  VAL A 404      -6.664  -9.664  28.703  1.00 95.06           C  
ATOM   3109  O   VAL A 404      -3.992 -11.438  28.203  1.00 95.06           O  
ATOM   3110  CG1 VAL A 404      -5.613  -9.477  29.797  1.00 95.06           C  
ATOM   3111  CG2 VAL A 404      -7.145  -8.305  28.188  1.00 95.06           C  
ATOM   3112  N   ASN A 405      -5.770 -12.789  28.328  1.00 94.75           N  
ATOM   3113  CA  ASN A 405      -4.996 -13.898  28.859  1.00 94.75           C  
ATOM   3114  C   ASN A 405      -4.488 -14.820  27.750  1.00 94.75           C  
ATOM   3115  CB  ASN A 405      -5.824 -14.695  29.875  1.00 94.75           C  
ATOM   3116  O   ASN A 405      -3.729 -15.758  28.016  1.00 94.75           O  
ATOM   3117  CG  ASN A 405      -6.082 -13.922  31.156  1.00 94.75           C  
ATOM   3118  ND2 ASN A 405      -7.211 -14.195  31.797  1.00 94.75           N  
ATOM   3119  OD1 ASN A 405      -5.270 -13.094  31.562  1.00 94.75           O  
ATOM   3120  N   ASN A 406      -5.031 -14.586  26.500  1.00 95.81           N  
ATOM   3121  CA  ASN A 406      -4.574 -15.281  25.297  1.00 95.81           C  
ATOM   3122  C   ASN A 406      -4.129 -14.289  24.234  1.00 95.81           C  
ATOM   3123  CB  ASN A 406      -5.668 -16.203  24.766  1.00 95.81           C  
ATOM   3124  O   ASN A 406      -4.750 -14.203  23.172  1.00 95.81           O  
ATOM   3125  CG  ASN A 406      -5.215 -17.000  23.562  1.00 95.81           C  
ATOM   3126  ND2 ASN A 406      -6.164 -17.594  22.859  1.00 95.81           N  
ATOM   3127  OD1 ASN A 406      -4.020 -17.094  23.266  1.00 95.81           O  
ATOM   3128  N   LYS A 407      -3.064 -13.648  24.391  1.00 95.50           N  
ATOM   3129  CA  LYS A 407      -2.607 -12.578  23.500  1.00 95.50           C  
ATOM   3130  C   LYS A 407      -2.342 -13.109  22.094  1.00 95.50           C  
ATOM   3131  CB  LYS A 407      -1.345 -11.922  24.062  1.00 95.50           C  
ATOM   3132  O   LYS A 407      -2.553 -12.406  21.109  1.00 95.50           O  
ATOM   3133  CG  LYS A 407      -1.582 -11.086  25.312  1.00 95.50           C  
ATOM   3134  CD  LYS A 407      -0.298 -10.430  25.797  1.00 95.50           C  
ATOM   3135  CE  LYS A 407      -0.521  -9.648  27.078  1.00 95.50           C  
ATOM   3136  NZ  LYS A 407       0.735  -8.992  27.562  1.00 95.50           N  
ATOM   3137  N   LEU A 408      -1.830 -14.359  22.062  1.00 95.88           N  
ATOM   3138  CA  LEU A 408      -1.588 -14.953  20.750  1.00 95.88           C  
ATOM   3139  C   LEU A 408      -2.863 -14.961  19.922  1.00 95.88           C  
ATOM   3140  CB  LEU A 408      -1.049 -16.375  20.891  1.00 95.88           C  
ATOM   3141  O   LEU A 408      -2.834 -14.617  18.734  1.00 95.88           O  
ATOM   3142  CG  LEU A 408      -0.804 -17.141  19.594  1.00 95.88           C  
ATOM   3143  CD1 LEU A 408       0.160 -16.375  18.703  1.00 95.88           C  
ATOM   3144  CD2 LEU A 408      -0.267 -18.547  19.891  1.00 95.88           C  
ATOM   3145  N   GLY A 409      -3.941 -15.391  20.500  1.00 96.88           N  
ATOM   3146  CA  GLY A 409      -5.215 -15.367  19.797  1.00 96.88           C  
ATOM   3147  C   GLY A 409      -5.590 -13.992  19.281  1.00 96.88           C  
ATOM   3148  O   GLY A 409      -6.086 -13.852  18.156  1.00 96.88           O  
ATOM   3149  N   GLY A 410      -5.367 -12.945  20.078  1.00 96.88           N  
ATOM   3150  CA  GLY A 410      -5.594 -11.578  19.641  1.00 96.88           C  
ATOM   3151  C   GLY A 410      -4.723 -11.172  18.469  1.00 96.88           C  
ATOM   3152  O   GLY A 410      -5.211 -10.562  17.516  1.00 96.88           O  
ATOM   3153  N   ILE A 411      -3.473 -11.516  18.562  1.00 96.69           N  
ATOM   3154  CA  ILE A 411      -2.531 -11.211  17.484  1.00 96.69           C  
ATOM   3155  C   ILE A 411      -2.975 -11.898  16.203  1.00 96.69           C  
ATOM   3156  CB  ILE A 411      -1.094 -11.633  17.859  1.00 96.69           C  
ATOM   3157  O   ILE A 411      -2.996 -11.281  15.133  1.00 96.69           O  
ATOM   3158  CG1 ILE A 411      -0.534 -10.734  18.969  1.00 96.69           C  
ATOM   3159  CG2 ILE A 411      -0.188 -11.617  16.625  1.00 96.69           C  
ATOM   3160  CD1 ILE A 411       0.702 -11.289  19.656  1.00 96.69           C  
ATOM   3161  N   GLN A 412      -3.377 -13.125  16.281  1.00 97.12           N  
ATOM   3162  CA  GLN A 412      -3.824 -13.875  15.102  1.00 97.12           C  
ATOM   3163  C   GLN A 412      -5.125 -13.297  14.547  1.00 97.12           C  
ATOM   3164  CB  GLN A 412      -4.008 -15.352  15.453  1.00 97.12           C  
ATOM   3165  O   GLN A 412      -5.332 -13.289  13.336  1.00 97.12           O  
ATOM   3166  CG  GLN A 412      -2.699 -16.094  15.680  1.00 97.12           C  
ATOM   3167  CD  GLN A 412      -2.910 -17.500  16.203  1.00 97.12           C  
ATOM   3168  NE2 GLN A 412      -1.937 -18.375  15.961  1.00 97.12           N  
ATOM   3169  OE1 GLN A 412      -3.939 -17.812  16.812  1.00 97.12           O  
ATOM   3170  N   TYR A 413      -5.996 -12.852  15.500  1.00 97.56           N  
ATOM   3171  CA  TYR A 413      -7.184 -12.141  15.047  1.00 97.56           C  
ATOM   3172  C   TYR A 413      -6.809 -10.914  14.219  1.00 97.56           C  
ATOM   3173  CB  TYR A 413      -8.047 -11.719  16.234  1.00 97.56           C  
ATOM   3174  O   TYR A 413      -7.352 -10.695  13.133  1.00 97.56           O  
ATOM   3175  CG  TYR A 413      -9.117 -10.711  15.891  1.00 97.56           C  
ATOM   3176  CD1 TYR A 413      -8.984  -9.375  16.266  1.00 97.56           C  
ATOM   3177  CD2 TYR A 413     -10.250 -11.086  15.188  1.00 97.56           C  
ATOM   3178  CE1 TYR A 413      -9.969  -8.438  15.953  1.00 97.56           C  
ATOM   3179  CE2 TYR A 413     -11.242 -10.164  14.867  1.00 97.56           C  
ATOM   3180  OH  TYR A 413     -12.070  -7.926  14.938  1.00 97.56           O  
ATOM   3181  CZ  TYR A 413     -11.094  -8.844  15.250  1.00 97.56           C  
ATOM   3182  N   PHE A 414      -5.859 -10.133  14.672  1.00 97.31           N  
ATOM   3183  CA  PHE A 414      -5.422  -8.938  13.953  1.00 97.31           C  
ATOM   3184  C   PHE A 414      -4.797  -9.312  12.617  1.00 97.31           C  
ATOM   3185  CB  PHE A 414      -4.418  -8.141  14.797  1.00 97.31           C  
ATOM   3186  O   PHE A 414      -5.027  -8.633  11.609  1.00 97.31           O  
ATOM   3187  CG  PHE A 414      -5.020  -7.516  16.031  1.00 97.31           C  
ATOM   3188  CD1 PHE A 414      -6.281  -6.938  15.977  1.00 97.31           C  
ATOM   3189  CD2 PHE A 414      -4.324  -7.508  17.219  1.00 97.31           C  
ATOM   3190  CE1 PHE A 414      -6.844  -6.355  17.109  1.00 97.31           C  
ATOM   3191  CE2 PHE A 414      -4.875  -6.926  18.359  1.00 97.31           C  
ATOM   3192  CZ  PHE A 414      -6.137  -6.352  18.312  1.00 97.31           C  
ATOM   3193  N   THR A 415      -4.031 -10.352  12.570  1.00 97.75           N  
ATOM   3194  CA  THR A 415      -3.436 -10.805  11.320  1.00 97.75           C  
ATOM   3195  C   THR A 415      -4.516 -11.141  10.297  1.00 97.75           C  
ATOM   3196  CB  THR A 415      -2.541 -12.039  11.547  1.00 97.75           C  
ATOM   3197  O   THR A 415      -4.457 -10.680   9.148  1.00 97.75           O  
ATOM   3198  CG2 THR A 415      -2.123 -12.664  10.219  1.00 97.75           C  
ATOM   3199  OG1 THR A 415      -1.367 -11.648  12.266  1.00 97.75           O  
ATOM   3200  N   ASP A 416      -5.512 -11.844  10.727  1.00 97.88           N  
ATOM   3201  CA  ASP A 416      -6.543 -12.344   9.812  1.00 97.88           C  
ATOM   3202  C   ASP A 416      -7.504 -11.227   9.414  1.00 97.88           C  
ATOM   3203  CB  ASP A 416      -7.312 -13.500  10.453  1.00 97.88           C  
ATOM   3204  O   ASP A 416      -7.777 -11.031   8.227  1.00 97.88           O  
ATOM   3205  CG  ASP A 416      -6.445 -14.719  10.719  1.00 97.88           C  
ATOM   3206  OD1 ASP A 416      -5.309 -14.781  10.195  1.00 97.88           O  
ATOM   3207  OD2 ASP A 416      -6.902 -15.625  11.438  1.00 97.88           O  
ATOM   3208  N   ASN A 417      -7.961 -10.461  10.422  1.00 97.25           N  
ATOM   3209  CA  ASN A 417      -8.977  -9.445  10.180  1.00 97.25           C  
ATOM   3210  C   ASN A 417      -8.406  -8.234   9.445  1.00 97.25           C  
ATOM   3211  CB  ASN A 417      -9.625  -9.008  11.500  1.00 97.25           C  
ATOM   3212  O   ASN A 417      -9.031  -7.719   8.516  1.00 97.25           O  
ATOM   3213  CG  ASN A 417     -10.633  -7.887  11.312  1.00 97.25           C  
ATOM   3214  ND2 ASN A 417     -10.305  -6.707  11.820  1.00 97.25           N  
ATOM   3215  OD1 ASN A 417     -11.695  -8.086  10.711  1.00 97.25           O  
ATOM   3216  N   ASP A 418      -7.230  -7.902   9.734  1.00 97.00           N  
ATOM   3217  CA  ASP A 418      -6.707  -6.629   9.250  1.00 97.00           C  
ATOM   3218  C   ASP A 418      -5.977  -6.805   7.918  1.00 97.00           C  
ATOM   3219  CB  ASP A 418      -5.766  -6.008  10.281  1.00 97.00           C  
ATOM   3220  O   ASP A 418      -5.801  -5.840   7.168  1.00 97.00           O  
ATOM   3221  CG  ASP A 418      -6.449  -5.730  11.609  1.00 97.00           C  
ATOM   3222  OD1 ASP A 418      -7.695  -5.754  11.672  1.00 97.00           O  
ATOM   3223  OD2 ASP A 418      -5.730  -5.484  12.609  1.00 97.00           O  
ATOM   3224  N   PHE A 419      -5.586  -8.125   7.578  1.00 98.12           N  
ATOM   3225  CA  PHE A 419      -4.730  -8.297   6.410  1.00 98.12           C  
ATOM   3226  C   PHE A 419      -5.148  -9.531   5.613  1.00 98.12           C  
ATOM   3227  CB  PHE A 419      -3.264  -8.414   6.828  1.00 98.12           C  
ATOM   3228  O   PHE A 419      -5.637  -9.414   4.488  1.00 98.12           O  
ATOM   3229  CG  PHE A 419      -2.715  -7.172   7.473  1.00 98.12           C  
ATOM   3230  CD1 PHE A 419      -2.141  -6.168   6.699  1.00 98.12           C  
ATOM   3231  CD2 PHE A 419      -2.775  -7.004   8.852  1.00 98.12           C  
ATOM   3232  CE1 PHE A 419      -1.633  -5.016   7.293  1.00 98.12           C  
ATOM   3233  CE2 PHE A 419      -2.270  -5.852   9.445  1.00 98.12           C  
ATOM   3234  CZ  PHE A 419      -1.698  -4.859   8.672  1.00 98.12           C  
ATOM   3235  N   ALA A 420      -5.020 -10.695   6.207  1.00 98.00           N  
ATOM   3236  CA  ALA A 420      -5.078 -11.984   5.520  1.00 98.00           C  
ATOM   3237  C   ALA A 420      -6.414 -12.164   4.801  1.00 98.00           C  
ATOM   3238  CB  ALA A 420      -4.859 -13.125   6.512  1.00 98.00           C  
ATOM   3239  O   ALA A 420      -6.445 -12.539   3.625  1.00 98.00           O  
ATOM   3240  N   ARG A 421      -7.520 -11.852   5.504  1.00 97.44           N  
ATOM   3241  CA  ARG A 421      -8.836 -12.086   4.926  1.00 97.44           C  
ATOM   3242  C   ARG A 421      -9.047 -11.242   3.672  1.00 97.44           C  
ATOM   3243  CB  ARG A 421      -9.938 -11.781   5.949  1.00 97.44           C  
ATOM   3244  O   ARG A 421      -9.438 -11.766   2.625  1.00 97.44           O  
ATOM   3245  CG  ARG A 421     -11.344 -11.922   5.402  1.00 97.44           C  
ATOM   3246  CD  ARG A 421     -12.391 -11.539   6.438  1.00 97.44           C  
ATOM   3247  NE  ARG A 421     -12.375 -10.109   6.719  1.00 97.44           N  
ATOM   3248  NH1 ARG A 421     -13.961 -10.203   8.391  1.00 97.44           N  
ATOM   3249  NH2 ARG A 421     -13.016  -8.195   7.812  1.00 97.44           N  
ATOM   3250  CZ  ARG A 421     -13.117  -9.508   7.641  1.00 97.44           C  
ATOM   3251  N   GLY A 422      -8.812  -9.922   3.742  1.00 97.94           N  
ATOM   3252  CA  GLY A 422      -8.977  -9.023   2.611  1.00 97.94           C  
ATOM   3253  C   GLY A 422      -8.023  -9.320   1.471  1.00 97.94           C  
ATOM   3254  O   GLY A 422      -8.422  -9.328   0.305  1.00 97.94           O  
ATOM   3255  N   ILE A 423      -6.781  -9.633   1.766  1.00 98.69           N  
ATOM   3256  CA  ILE A 423      -5.750  -9.891   0.766  1.00 98.69           C  
ATOM   3257  C   ILE A 423      -6.062 -11.188   0.026  1.00 98.69           C  
ATOM   3258  CB  ILE A 423      -4.348  -9.961   1.406  1.00 98.69           C  
ATOM   3259  O   ILE A 423      -6.004 -11.242  -1.205  1.00 98.69           O  
ATOM   3260  CG1 ILE A 423      -3.910  -8.570   1.890  1.00 98.69           C  
ATOM   3261  CG2 ILE A 423      -3.330 -10.539   0.418  1.00 98.69           C  
ATOM   3262  CD1 ILE A 423      -2.652  -8.586   2.748  1.00 98.69           C  
ATOM   3263  N   THR A 424      -6.391 -12.219   0.763  1.00 98.00           N  
ATOM   3264  CA  THR A 424      -6.707 -13.516   0.173  1.00 98.00           C  
ATOM   3265  C   THR A 424      -7.953 -13.422  -0.703  1.00 98.00           C  
ATOM   3266  CB  THR A 424      -6.918 -14.586   1.259  1.00 98.00           C  
ATOM   3267  O   THR A 424      -7.980 -13.953  -1.812  1.00 98.00           O  
ATOM   3268  CG2 THR A 424      -7.227 -15.945   0.638  1.00 98.00           C  
ATOM   3269  OG1 THR A 424      -5.727 -14.695   2.053  1.00 98.00           O  
ATOM   3270  N   LYS A 425      -8.969 -12.703  -0.200  1.00 97.62           N  
ATOM   3271  CA  LYS A 425     -10.203 -12.531  -0.972  1.00 97.62           C  
ATOM   3272  C   LYS A 425      -9.945 -11.719  -2.238  1.00 97.62           C  
ATOM   3273  CB  LYS A 425     -11.281 -11.867  -0.124  1.00 97.62           C  
ATOM   3274  O   LYS A 425     -10.500 -12.023  -3.299  1.00 97.62           O  
ATOM   3275  CG  LYS A 425     -12.633 -11.766  -0.811  1.00 97.62           C  
ATOM   3276  CD  LYS A 425     -13.172 -13.141  -1.188  1.00 97.62           C  
ATOM   3277  CE  LYS A 425     -13.609 -13.930   0.041  1.00 97.62           C  
ATOM   3278  NZ  LYS A 425     -14.148 -15.273  -0.324  1.00 97.62           N  
ATOM   3279  N   PHE A 426      -9.141 -10.664  -2.139  1.00 98.38           N  
ATOM   3280  CA  PHE A 426      -8.766  -9.898  -3.320  1.00 98.38           C  
ATOM   3281  C   PHE A 426      -8.156 -10.812  -4.379  1.00 98.38           C  
ATOM   3282  CB  PHE A 426      -7.773  -8.797  -2.947  1.00 98.38           C  
ATOM   3283  O   PHE A 426      -8.562 -10.781  -5.543  1.00 98.38           O  
ATOM   3284  CG  PHE A 426      -7.426  -7.879  -4.094  1.00 98.38           C  
ATOM   3285  CD1 PHE A 426      -6.523  -8.281  -5.070  1.00 98.38           C  
ATOM   3286  CD2 PHE A 426      -8.008  -6.621  -4.191  1.00 98.38           C  
ATOM   3287  CE1 PHE A 426      -6.203  -7.434  -6.133  1.00 98.38           C  
ATOM   3288  CE2 PHE A 426      -7.688  -5.773  -5.246  1.00 98.38           C  
ATOM   3289  CZ  PHE A 426      -6.785  -6.180  -6.215  1.00 98.38           C  
ATOM   3290  N   ALA A 427      -7.184 -11.625  -3.961  1.00 98.19           N  
ATOM   3291  CA  ALA A 427      -6.504 -12.539  -4.879  1.00 98.19           C  
ATOM   3292  C   ALA A 427      -7.496 -13.508  -5.520  1.00 98.19           C  
ATOM   3293  CB  ALA A 427      -5.410 -13.305  -4.145  1.00 98.19           C  
ATOM   3294  O   ALA A 427      -7.465 -13.719  -6.734  1.00 98.19           O  
ATOM   3295  N   GLU A 428      -8.312 -14.031  -4.707  1.00 96.75           N  
ATOM   3296  CA  GLU A 428      -9.297 -15.008  -5.172  1.00 96.75           C  
ATOM   3297  C   GLU A 428     -10.211 -14.398  -6.230  1.00 96.75           C  
ATOM   3298  CB  GLU A 428     -10.117 -15.539  -4.000  1.00 96.75           C  
ATOM   3299  O   GLU A 428     -10.422 -14.992  -7.293  1.00 96.75           O  
ATOM   3300  CG  GLU A 428     -11.156 -16.578  -4.398  1.00 96.75           C  
ATOM   3301  CD  GLU A 428     -12.000 -17.062  -3.232  1.00 96.75           C  
ATOM   3302  OE1 GLU A 428     -12.695 -18.094  -3.373  1.00 96.75           O  
ATOM   3303  OE2 GLU A 428     -11.969 -16.406  -2.168  1.00 96.75           O  
ATOM   3304  N   LEU A 429     -10.789 -13.227  -5.992  1.00 96.81           N  
ATOM   3305  CA  LEU A 429     -11.727 -12.586  -6.910  1.00 96.81           C  
ATOM   3306  C   LEU A 429     -11.031 -12.172  -8.203  1.00 96.81           C  
ATOM   3307  CB  LEU A 429     -12.375 -11.367  -6.246  1.00 96.81           C  
ATOM   3308  O   LEU A 429     -11.555 -12.398  -9.297  1.00 96.81           O  
ATOM   3309  CG  LEU A 429     -13.328 -11.656  -5.082  1.00 96.81           C  
ATOM   3310  CD1 LEU A 429     -13.773 -10.352  -4.430  1.00 96.81           C  
ATOM   3311  CD2 LEU A 429     -14.531 -12.461  -5.562  1.00 96.81           C  
ATOM   3312  N   HIS A 430      -9.805 -11.617  -8.070  1.00 97.62           N  
ATOM   3313  CA  HIS A 430      -9.078 -11.141  -9.250  1.00 97.62           C  
ATOM   3314  C   HIS A 430      -8.648 -12.305 -10.133  1.00 97.62           C  
ATOM   3315  CB  HIS A 430      -7.863 -10.312  -8.828  1.00 97.62           C  
ATOM   3316  O   HIS A 430      -8.531 -12.156 -11.352  1.00 97.62           O  
ATOM   3317  CG  HIS A 430      -7.219  -9.578  -9.961  1.00 97.62           C  
ATOM   3318  CD2 HIS A 430      -6.074  -9.820 -10.641  1.00 97.62           C  
ATOM   3319  ND1 HIS A 430      -7.762  -8.445 -10.516  1.00 97.62           N  
ATOM   3320  CE1 HIS A 430      -6.977  -8.016 -11.492  1.00 97.62           C  
ATOM   3321  NE2 HIS A 430      -5.945  -8.836 -11.586  1.00 97.62           N  
ATOM   3322  N   ALA A 431      -8.383 -13.477  -9.547  1.00 97.25           N  
ATOM   3323  CA  ALA A 431      -7.926 -14.656 -10.273  1.00 97.25           C  
ATOM   3324  C   ALA A 431      -8.977 -15.109 -11.289  1.00 97.25           C  
ATOM   3325  CB  ALA A 431      -7.609 -15.797  -9.305  1.00 97.25           C  
ATOM   3326  O   ALA A 431      -8.664 -15.859 -12.219  1.00 97.25           O  
ATOM   3327  N   GLY A 432     -10.211 -14.594 -11.133  1.00 95.81           N  
ATOM   3328  CA  GLY A 432     -11.250 -14.891 -12.102  1.00 95.81           C  
ATOM   3329  C   GLY A 432     -11.086 -14.133 -13.406  1.00 95.81           C  
ATOM   3330  O   GLY A 432     -11.672 -14.508 -14.422  1.00 95.81           O  
ATOM   3331  N   PHE A 433     -10.125 -13.188 -13.445  1.00 96.38           N  
ATOM   3332  CA  PHE A 433     -10.070 -12.297 -14.594  1.00 96.38           C  
ATOM   3333  C   PHE A 433      -8.648 -12.195 -15.141  1.00 96.38           C  
ATOM   3334  CB  PHE A 433     -10.586 -10.898 -14.227  1.00 96.38           C  
ATOM   3335  O   PHE A 433      -8.445 -11.805 -16.281  1.00 96.38           O  
ATOM   3336  CG  PHE A 433     -11.961 -10.906 -13.617  1.00 96.38           C  
ATOM   3337  CD1 PHE A 433     -13.078 -11.180 -14.398  1.00 96.38           C  
ATOM   3338  CD2 PHE A 433     -12.141 -10.633 -12.266  1.00 96.38           C  
ATOM   3339  CE1 PHE A 433     -14.359 -11.188 -13.836  1.00 96.38           C  
ATOM   3340  CE2 PHE A 433     -13.414 -10.633 -11.703  1.00 96.38           C  
ATOM   3341  CZ  PHE A 433     -14.516 -10.906 -12.492  1.00 96.38           C  
ATOM   3342  N   SER A 434      -7.672 -12.445 -14.352  1.00 97.06           N  
ATOM   3343  CA  SER A 434      -6.270 -12.359 -14.750  1.00 97.06           C  
ATOM   3344  C   SER A 434      -5.395 -13.289 -13.922  1.00 97.06           C  
ATOM   3345  CB  SER A 434      -5.766 -10.922 -14.617  1.00 97.06           C  
ATOM   3346  O   SER A 434      -5.891 -13.984 -13.031  1.00 97.06           O  
ATOM   3347  OG  SER A 434      -4.488 -10.781 -15.219  1.00 97.06           O  
ATOM   3348  N   ASP A 435      -4.109 -13.383 -14.328  1.00 97.94           N  
ATOM   3349  CA  ASP A 435      -3.150 -14.211 -13.609  1.00 97.94           C  
ATOM   3350  C   ASP A 435      -2.824 -13.617 -12.242  1.00 97.94           C  
ATOM   3351  CB  ASP A 435      -1.868 -14.383 -14.430  1.00 97.94           C  
ATOM   3352  O   ASP A 435      -2.605 -12.414 -12.117  1.00 97.94           O  
ATOM   3353  CG  ASP A 435      -2.088 -15.148 -15.727  1.00 97.94           C  
ATOM   3354  OD1 ASP A 435      -3.148 -15.789 -15.883  1.00 97.94           O  
ATOM   3355  OD2 ASP A 435      -1.192 -15.109 -16.594  1.00 97.94           O  
ATOM   3356  N   VAL A 436      -2.828 -14.516 -11.234  1.00 98.50           N  
ATOM   3357  CA  VAL A 436      -2.492 -14.109  -9.875  1.00 98.50           C  
ATOM   3358  C   VAL A 436      -1.479 -15.086  -9.281  1.00 98.50           C  
ATOM   3359  CB  VAL A 436      -3.748 -14.031  -8.977  1.00 98.50           C  
ATOM   3360  O   VAL A 436      -1.646 -16.297  -9.383  1.00 98.50           O  
ATOM   3361  CG1 VAL A 436      -3.363 -13.719  -7.531  1.00 98.50           C  
ATOM   3362  CG2 VAL A 436      -4.723 -12.984  -9.516  1.00 98.50           C  
ATOM   3363  N   TYR A 437      -0.396 -14.531  -8.703  1.00 98.75           N  
ATOM   3364  CA  TYR A 437       0.583 -15.258  -7.902  1.00 98.75           C  
ATOM   3365  C   TYR A 437       0.544 -14.805  -6.445  1.00 98.75           C  
ATOM   3366  CB  TYR A 437       1.992 -15.062  -8.469  1.00 98.75           C  
ATOM   3367  O   TYR A 437       0.678 -13.609  -6.156  1.00 98.75           O  
ATOM   3368  CG  TYR A 437       2.123 -15.469  -9.922  1.00 98.75           C  
ATOM   3369  CD1 TYR A 437       2.447 -16.781 -10.266  1.00 98.75           C  
ATOM   3370  CD2 TYR A 437       1.926 -14.539 -10.938  1.00 98.75           C  
ATOM   3371  CE1 TYR A 437       2.570 -17.156 -11.602  1.00 98.75           C  
ATOM   3372  CE2 TYR A 437       2.047 -14.906 -12.273  1.00 98.75           C  
ATOM   3373  OH  TYR A 437       2.490 -16.578 -13.914  1.00 98.75           O  
ATOM   3374  CZ  TYR A 437       2.369 -16.219 -12.594  1.00 98.75           C  
ATOM   3375  N   PHE A 438       0.336 -15.758  -5.590  1.00 98.69           N  
ATOM   3376  CA  PHE A 438       0.164 -15.438  -4.176  1.00 98.69           C  
ATOM   3377  C   PHE A 438       1.326 -15.977  -3.352  1.00 98.69           C  
ATOM   3378  CB  PHE A 438      -1.160 -16.000  -3.652  1.00 98.69           C  
ATOM   3379  O   PHE A 438       1.807 -17.078  -3.598  1.00 98.69           O  
ATOM   3380  CG  PHE A 438      -1.599 -15.406  -2.342  1.00 98.69           C  
ATOM   3381  CD1 PHE A 438      -1.095 -15.883  -1.140  1.00 98.69           C  
ATOM   3382  CD2 PHE A 438      -2.518 -14.359  -2.314  1.00 98.69           C  
ATOM   3383  CE1 PHE A 438      -1.499 -15.336   0.074  1.00 98.69           C  
ATOM   3384  CE2 PHE A 438      -2.926 -13.805  -1.105  1.00 98.69           C  
ATOM   3385  CZ  PHE A 438      -2.416 -14.297   0.088  1.00 98.69           C  
ATOM   3386  N   TYR A 439       1.809 -15.125  -2.381  1.00 98.69           N  
ATOM   3387  CA  TYR A 439       2.887 -15.578  -1.510  1.00 98.69           C  
ATOM   3388  C   TYR A 439       2.582 -15.258  -0.051  1.00 98.69           C  
ATOM   3389  CB  TYR A 439       4.215 -14.930  -1.919  1.00 98.69           C  
ATOM   3390  O   TYR A 439       1.737 -14.406   0.240  1.00 98.69           O  
ATOM   3391  CG  TYR A 439       4.367 -13.508  -1.445  1.00 98.69           C  
ATOM   3392  CD1 TYR A 439       3.854 -12.445  -2.186  1.00 98.69           C  
ATOM   3393  CD2 TYR A 439       5.031 -13.219  -0.257  1.00 98.69           C  
ATOM   3394  CE1 TYR A 439       3.994 -11.133  -1.754  1.00 98.69           C  
ATOM   3395  CE2 TYR A 439       5.180 -11.906   0.185  1.00 98.69           C  
ATOM   3396  OH  TYR A 439       4.801  -9.578  -0.137  1.00 98.69           O  
ATOM   3397  CZ  TYR A 439       4.656 -10.875  -0.569  1.00 98.69           C  
ATOM   3398  N   GLN A 440       3.178 -16.047   0.783  1.00 98.25           N  
ATOM   3399  CA  GLN A 440       3.354 -15.734   2.197  1.00 98.25           C  
ATOM   3400  C   GLN A 440       4.832 -15.656   2.564  1.00 98.25           C  
ATOM   3401  CB  GLN A 440       2.650 -16.781   3.070  1.00 98.25           C  
ATOM   3402  O   GLN A 440       5.594 -16.594   2.293  1.00 98.25           O  
ATOM   3403  CG  GLN A 440       2.789 -16.516   4.562  1.00 98.25           C  
ATOM   3404  CD  GLN A 440       2.000 -17.516   5.406  1.00 98.25           C  
ATOM   3405  NE2 GLN A 440       2.693 -18.484   5.984  1.00 98.25           N  
ATOM   3406  OE1 GLN A 440       0.776 -17.391   5.531  1.00 98.25           O  
ATOM   3407  N   PHE A 441       5.164 -14.492   3.123  1.00 98.12           N  
ATOM   3408  CA  PHE A 441       6.520 -14.344   3.639  1.00 98.12           C  
ATOM   3409  C   PHE A 441       6.598 -14.797   5.094  1.00 98.12           C  
ATOM   3410  CB  PHE A 441       6.988 -12.891   3.514  1.00 98.12           C  
ATOM   3411  O   PHE A 441       6.000 -14.180   5.973  1.00 98.12           O  
ATOM   3412  CG  PHE A 441       8.422 -12.680   3.920  1.00 98.12           C  
ATOM   3413  CD1 PHE A 441       8.734 -12.078   5.133  1.00 98.12           C  
ATOM   3414  CD2 PHE A 441       9.461 -13.086   3.086  1.00 98.12           C  
ATOM   3415  CE1 PHE A 441      10.062 -11.883   5.508  1.00 98.12           C  
ATOM   3416  CE2 PHE A 441      10.789 -12.891   3.457  1.00 98.12           C  
ATOM   3417  CZ  PHE A 441      11.086 -12.289   4.668  1.00 98.12           C  
ATOM   3418  N   ALA A 442       7.434 -15.789   5.383  1.00 96.81           N  
ATOM   3419  CA  ALA A 442       7.410 -16.406   6.707  1.00 96.81           C  
ATOM   3420  C   ALA A 442       8.828 -16.594   7.250  1.00 96.81           C  
ATOM   3421  CB  ALA A 442       6.680 -17.734   6.664  1.00 96.81           C  
ATOM   3422  O   ALA A 442       9.023 -17.250   8.266  1.00 96.81           O  
ATOM   3423  N   TYR A 443       9.789 -16.031   6.617  1.00 96.19           N  
ATOM   3424  CA  TYR A 443      11.172 -16.094   7.078  1.00 96.19           C  
ATOM   3425  C   TYR A 443      11.477 -14.969   8.055  1.00 96.19           C  
ATOM   3426  CB  TYR A 443      12.141 -16.031   5.887  1.00 96.19           C  
ATOM   3427  O   TYR A 443      11.195 -13.805   7.773  1.00 96.19           O  
ATOM   3428  CG  TYR A 443      13.594 -16.031   6.285  1.00 96.19           C  
ATOM   3429  CD1 TYR A 443      14.352 -14.859   6.223  1.00 96.19           C  
ATOM   3430  CD2 TYR A 443      14.219 -17.188   6.730  1.00 96.19           C  
ATOM   3431  CE1 TYR A 443      15.695 -14.844   6.586  1.00 96.19           C  
ATOM   3432  CE2 TYR A 443      15.562 -17.188   7.098  1.00 96.19           C  
ATOM   3433  OH  TYR A 443      17.609 -16.016   7.387  1.00 96.19           O  
ATOM   3434  CZ  TYR A 443      16.281 -16.016   7.023  1.00 96.19           C  
ATOM   3435  N   SER A 444      12.016 -15.312   9.203  1.00 93.44           N  
ATOM   3436  CA  SER A 444      12.391 -14.352  10.234  1.00 93.44           C  
ATOM   3437  C   SER A 444      13.906 -14.234  10.352  1.00 93.44           C  
ATOM   3438  CB  SER A 444      11.805 -14.766  11.586  1.00 93.44           C  
ATOM   3439  O   SER A 444      14.555 -15.062  10.992  1.00 93.44           O  
ATOM   3440  OG  SER A 444      12.086 -13.789  12.578  1.00 93.44           O  
ATOM   3441  N   GLY A 445      14.453 -13.227   9.688  1.00 92.50           N  
ATOM   3442  CA  GLY A 445      15.883 -12.969   9.695  1.00 92.50           C  
ATOM   3443  C   GLY A 445      16.234 -11.547  10.086  1.00 92.50           C  
ATOM   3444  O   GLY A 445      15.344 -10.711  10.281  1.00 92.50           O  
ATOM   3445  N   GLY A 446      17.562 -11.328  10.328  1.00 91.88           N  
ATOM   3446  CA  GLY A 446      18.062 -10.055  10.797  1.00 91.88           C  
ATOM   3447  C   GLY A 446      17.781  -8.906   9.844  1.00 91.88           C  
ATOM   3448  O   GLY A 446      17.625  -7.762  10.266  1.00 91.88           O  
ATOM   3449  N   LEU A 447      17.719  -9.227   8.539  1.00 91.56           N  
ATOM   3450  CA  LEU A 447      17.531  -8.188   7.531  1.00 91.56           C  
ATOM   3451  C   LEU A 447      16.141  -7.574   7.637  1.00 91.56           C  
ATOM   3452  CB  LEU A 447      17.750  -8.750   6.125  1.00 91.56           C  
ATOM   3453  O   LEU A 447      15.922  -6.438   7.211  1.00 91.56           O  
ATOM   3454  CG  LEU A 447      17.844  -7.730   4.992  1.00 91.56           C  
ATOM   3455  CD1 LEU A 447      19.016  -6.781   5.230  1.00 91.56           C  
ATOM   3456  CD2 LEU A 447      18.000  -8.438   3.648  1.00 91.56           C  
ATOM   3457  N   GLY A 448      15.242  -8.273   8.180  1.00 89.62           N  
ATOM   3458  CA  GLY A 448      13.875  -7.793   8.344  1.00 89.62           C  
ATOM   3459  C   GLY A 448      13.719  -6.816   9.492  1.00 89.62           C  
ATOM   3460  O   GLY A 448      12.688  -6.160   9.617  1.00 89.62           O  
ATOM   3461  N   TRP A 449      14.648  -6.676  10.414  1.00 81.94           N  
ATOM   3462  CA  TRP A 449      14.781  -5.730  11.523  1.00 81.94           C  
ATOM   3463  C   TRP A 449      13.641  -5.906  12.523  1.00 81.94           C  
ATOM   3464  CB  TRP A 449      14.797  -4.293  11.000  1.00 81.94           C  
ATOM   3465  O   TRP A 449      13.312  -4.977  13.258  1.00 81.94           O  
ATOM   3466  CG  TRP A 449      16.094  -3.896  10.352  1.00 81.94           C  
ATOM   3467  CD1 TRP A 449      17.344  -4.363  10.648  1.00 81.94           C  
ATOM   3468  CD2 TRP A 449      16.266  -2.953   9.289  1.00 81.94           C  
ATOM   3469  CE2 TRP A 449      17.641  -2.895   9.000  1.00 81.94           C  
ATOM   3470  CE3 TRP A 449      15.383  -2.148   8.555  1.00 81.94           C  
ATOM   3471  NE1 TRP A 449      18.281  -3.762   9.844  1.00 81.94           N  
ATOM   3472  CH2 TRP A 449      17.281  -1.287   7.297  1.00 81.94           C  
ATOM   3473  CZ2 TRP A 449      18.156  -2.062   8.000  1.00 81.94           C  
ATOM   3474  CZ3 TRP A 449      15.898  -1.322   7.562  1.00 81.94           C  
ATOM   3475  N   ASN A 450      12.953  -7.031  12.461  1.00 76.25           N  
ATOM   3476  CA  ASN A 450      11.938  -7.199  13.492  1.00 76.25           C  
ATOM   3477  C   ASN A 450      12.539  -7.738  14.789  1.00 76.25           C  
ATOM   3478  CB  ASN A 450      10.820  -8.117  13.000  1.00 76.25           C  
ATOM   3479  O   ASN A 450      12.656  -8.953  14.969  1.00 76.25           O  
ATOM   3480  CG  ASN A 450       9.664  -8.211  13.977  1.00 76.25           C  
ATOM   3481  ND2 ASN A 450       8.758  -9.156  13.734  1.00 76.25           N  
ATOM   3482  OD1 ASN A 450       9.594  -7.449  14.945  1.00 76.25           O  
ATOM   3483  N   THR A 451      12.883  -6.809  15.703  1.00 68.19           N  
ATOM   3484  CA  THR A 451      13.453  -7.281  16.953  1.00 68.19           C  
ATOM   3485  C   THR A 451      12.453  -7.133  18.094  1.00 68.19           C  
ATOM   3486  CB  THR A 451      14.750  -6.520  17.312  1.00 68.19           C  
ATOM   3487  O   THR A 451      12.523  -7.852  19.094  1.00 68.19           O  
ATOM   3488  CG2 THR A 451      15.852  -6.824  16.297  1.00 68.19           C  
ATOM   3489  OG1 THR A 451      14.484  -5.113  17.297  1.00 68.19           O  
ATOM   3490  N   GLU A 452      11.445  -6.336  17.875  1.00 69.44           N  
ATOM   3491  CA  GLU A 452      10.578  -5.953  18.984  1.00 69.44           C  
ATOM   3492  C   GLU A 452       9.227  -6.664  18.906  1.00 69.44           C  
ATOM   3493  CB  GLU A 452      10.367  -4.434  19.000  1.00 69.44           C  
ATOM   3494  O   GLU A 452       8.492  -6.727  19.891  1.00 69.44           O  
ATOM   3495  CG  GLU A 452      11.625  -3.643  19.312  1.00 69.44           C  
ATOM   3496  CD  GLU A 452      11.398  -2.141  19.359  1.00 69.44           C  
ATOM   3497  OE1 GLU A 452      12.359  -1.389  19.641  1.00 69.44           O  
ATOM   3498  OE2 GLU A 452      10.250  -1.714  19.109  1.00 69.44           O  
ATOM   3499  N   HIS A 453       8.891  -7.242  17.844  1.00 81.94           N  
ATOM   3500  CA  HIS A 453       7.547  -7.793  17.688  1.00 81.94           C  
ATOM   3501  C   HIS A 453       7.590  -9.305  17.516  1.00 81.94           C  
ATOM   3502  CB  HIS A 453       6.848  -7.152  16.484  1.00 81.94           C  
ATOM   3503  O   HIS A 453       7.328  -9.828  16.422  1.00 81.94           O  
ATOM   3504  CG  HIS A 453       6.660  -5.676  16.609  1.00 81.94           C  
ATOM   3505  CD2 HIS A 453       5.738  -4.953  17.281  1.00 81.94           C  
ATOM   3506  ND1 HIS A 453       7.488  -4.762  15.992  1.00 81.94           N  
ATOM   3507  CE1 HIS A 453       7.082  -3.539  16.281  1.00 81.94           C  
ATOM   3508  NE2 HIS A 453       6.020  -3.627  17.062  1.00 81.94           N  
ATOM   3509  N   LYS A 454       8.094  -9.992  18.562  1.00 85.88           N  
ATOM   3510  CA  LYS A 454       8.086 -11.453  18.594  1.00 85.88           C  
ATOM   3511  C   LYS A 454       7.242 -11.977  19.750  1.00 85.88           C  
ATOM   3512  CB  LYS A 454       9.516 -11.992  18.703  1.00 85.88           C  
ATOM   3513  O   LYS A 454       7.258 -11.406  20.844  1.00 85.88           O  
ATOM   3514  CG  LYS A 454      10.406 -11.633  17.516  1.00 85.88           C  
ATOM   3515  CD  LYS A 454      11.781 -12.281  17.641  1.00 85.88           C  
ATOM   3516  CE  LYS A 454      12.656 -11.953  16.438  1.00 85.88           C  
ATOM   3517  NZ  LYS A 454      13.984 -12.633  16.516  1.00 85.88           N  
ATOM   3518  N   TYR A 455       6.402 -12.945  19.500  1.00 91.25           N  
ATOM   3519  CA  TYR A 455       5.555 -13.578  20.500  1.00 91.25           C  
ATOM   3520  C   TYR A 455       5.504 -15.094  20.297  1.00 91.25           C  
ATOM   3521  CB  TYR A 455       4.137 -13.000  20.453  1.00 91.25           C  
ATOM   3522  O   TYR A 455       5.273 -15.562  19.188  1.00 91.25           O  
ATOM   3523  CG  TYR A 455       3.301 -13.336  21.672  1.00 91.25           C  
ATOM   3524  CD1 TYR A 455       2.447 -14.438  21.656  1.00 91.25           C  
ATOM   3525  CD2 TYR A 455       3.361 -12.562  22.812  1.00 91.25           C  
ATOM   3526  CE1 TYR A 455       1.674 -14.758  22.781  1.00 91.25           C  
ATOM   3527  CE2 TYR A 455       2.592 -12.867  23.938  1.00 91.25           C  
ATOM   3528  OH  TYR A 455       0.989 -14.273  25.000  1.00 91.25           O  
ATOM   3529  CZ  TYR A 455       1.753 -13.961  23.906  1.00 91.25           C  
ATOM   3530  N   PRO A 456       5.797 -15.820  21.469  1.00 91.06           N  
ATOM   3531  CA  PRO A 456       5.816 -17.281  21.344  1.00 91.06           C  
ATOM   3532  C   PRO A 456       4.535 -17.828  20.719  1.00 91.06           C  
ATOM   3533  CB  PRO A 456       5.977 -17.750  22.781  1.00 91.06           C  
ATOM   3534  O   PRO A 456       3.434 -17.469  21.141  1.00 91.06           O  
ATOM   3535  CG  PRO A 456       6.680 -16.641  23.484  1.00 91.06           C  
ATOM   3536  CD  PRO A 456       6.168 -15.336  22.938  1.00 91.06           C  
ATOM   3537  N   GLY A 457       4.742 -18.703  19.688  1.00 89.81           N  
ATOM   3538  CA  GLY A 457       3.623 -19.359  19.031  1.00 89.81           C  
ATOM   3539  C   GLY A 457       3.123 -18.609  17.812  1.00 89.81           C  
ATOM   3540  O   GLY A 457       2.287 -19.109  17.062  1.00 89.81           O  
ATOM   3541  N   SER A 458       3.666 -17.359  17.641  1.00 91.12           N  
ATOM   3542  CA  SER A 458       3.260 -16.578  16.484  1.00 91.12           C  
ATOM   3543  C   SER A 458       4.094 -16.922  15.258  1.00 91.12           C  
ATOM   3544  CB  SER A 458       3.381 -15.078  16.781  1.00 91.12           C  
ATOM   3545  O   SER A 458       5.098 -17.641  15.367  1.00 91.12           O  
ATOM   3546  OG  SER A 458       4.742 -14.672  16.797  1.00 91.12           O  
ATOM   3547  N   GLY A 459       3.674 -16.594  14.039  1.00 85.38           N  
ATOM   3548  CA  GLY A 459       4.418 -16.797  12.805  1.00 85.38           C  
ATOM   3549  C   GLY A 459       5.684 -15.961  12.727  1.00 85.38           C  
ATOM   3550  O   GLY A 459       6.477 -16.109  11.797  1.00 85.38           O  
ATOM   3551  N   ASN A 460       6.055 -14.992  13.711  1.00 89.31           N  
ATOM   3552  CA  ASN A 460       7.230 -14.195  14.031  1.00 89.31           C  
ATOM   3553  C   ASN A 460       7.523 -13.156  12.945  1.00 89.31           C  
ATOM   3554  CB  ASN A 460       8.453 -15.094  14.242  1.00 89.31           C  
ATOM   3555  O   ASN A 460       8.500 -12.414  13.039  1.00 89.31           O  
ATOM   3556  CG  ASN A 460       8.422 -15.812  15.578  1.00 89.31           C  
ATOM   3557  ND2 ASN A 460       9.211 -16.875  15.695  1.00 89.31           N  
ATOM   3558  OD1 ASN A 460       7.695 -15.414  16.500  1.00 89.31           O  
ATOM   3559  N   VAL A 461       6.742 -13.250  11.859  1.00 94.88           N  
ATOM   3560  CA  VAL A 461       7.047 -12.266  10.828  1.00 94.88           C  
ATOM   3561  C   VAL A 461       5.957 -11.195  10.789  1.00 94.88           C  
ATOM   3562  CB  VAL A 461       7.191 -12.922   9.438  1.00 94.88           C  
ATOM   3563  O   VAL A 461       4.836 -11.461  10.352  1.00 94.88           O  
ATOM   3564  CG1 VAL A 461       7.609 -11.898   8.391  1.00 94.88           C  
ATOM   3565  CG2 VAL A 461       8.195 -14.070   9.492  1.00 94.88           C  
ATOM   3566  N   SER A 462       6.367 -10.000  11.242  1.00 95.19           N  
ATOM   3567  CA  SER A 462       5.441  -8.883  11.430  1.00 95.19           C  
ATOM   3568  C   SER A 462       5.227  -8.125  10.125  1.00 95.19           C  
ATOM   3569  CB  SER A 462       5.961  -7.930  12.508  1.00 95.19           C  
ATOM   3570  O   SER A 462       5.859  -8.422   9.117  1.00 95.19           O  
ATOM   3571  OG  SER A 462       4.973  -6.977  12.852  1.00 95.19           O  
ATOM   3572  N   HIS A 463       4.305  -7.285  10.156  1.00 95.25           N  
ATOM   3573  CA  HIS A 463       3.844  -6.465   9.039  1.00 95.25           C  
ATOM   3574  C   HIS A 463       5.020  -5.832   8.305  1.00 95.25           C  
ATOM   3575  CB  HIS A 463       2.889  -5.379   9.531  1.00 95.25           C  
ATOM   3576  O   HIS A 463       5.844  -5.145   8.906  1.00 95.25           O  
ATOM   3577  CG  HIS A 463       2.307  -4.547   8.438  1.00 95.25           C  
ATOM   3578  CD2 HIS A 463       2.391  -3.217   8.188  1.00 95.25           C  
ATOM   3579  ND1 HIS A 463       1.527  -5.078   7.434  1.00 95.25           N  
ATOM   3580  CE1 HIS A 463       1.156  -4.109   6.609  1.00 95.25           C  
ATOM   3581  NE2 HIS A 463       1.667  -2.971   7.047  1.00 95.25           N  
ATOM   3582  N   VAL A 464       5.203  -6.160   6.918  1.00 92.56           N  
ATOM   3583  CA  VAL A 464       6.074  -5.598   5.891  1.00 92.56           C  
ATOM   3584  C   VAL A 464       7.531  -5.914   6.219  1.00 92.56           C  
ATOM   3585  CB  VAL A 464       5.879  -4.070   5.758  1.00 92.56           C  
ATOM   3586  O   VAL A 464       8.430  -5.133   5.898  1.00 92.56           O  
ATOM   3587  CG1 VAL A 464       4.492  -3.750   5.203  1.00 92.56           C  
ATOM   3588  CG2 VAL A 464       6.094  -3.385   7.105  1.00 92.56           C  
ATOM   3589  N   GLU A 465       7.738  -7.016   6.879  1.00 92.69           N  
ATOM   3590  CA  GLU A 465       9.109  -7.363   7.250  1.00 92.69           C  
ATOM   3591  C   GLU A 465       9.938  -7.727   6.020  1.00 92.69           C  
ATOM   3592  CB  GLU A 465       9.117  -8.523   8.250  1.00 92.69           C  
ATOM   3593  O   GLU A 465      11.164  -7.637   6.047  1.00 92.69           O  
ATOM   3594  CG  GLU A 465       8.742  -8.117   9.672  1.00 92.69           C  
ATOM   3595  CD  GLU A 465       8.977  -9.219  10.688  1.00 92.69           C  
ATOM   3596  OE1 GLU A 465       8.203  -9.305  11.672  1.00 92.69           O  
ATOM   3597  OE2 GLU A 465       9.945  -9.992  10.516  1.00 92.69           O  
ATOM   3598  N   GLU A 466       9.281  -8.133   4.945  1.00 94.38           N  
ATOM   3599  CA  GLU A 466      10.023  -8.508   3.748  1.00 94.38           C  
ATOM   3600  C   GLU A 466      10.602  -7.285   3.051  1.00 94.38           C  
ATOM   3601  CB  GLU A 466       9.125  -9.289   2.783  1.00 94.38           C  
ATOM   3602  O   GLU A 466      11.469  -7.414   2.180  1.00 94.38           O  
ATOM   3603  CG  GLU A 466       7.957  -8.477   2.236  1.00 94.38           C  
ATOM   3604  CD  GLU A 466       6.707  -8.562   3.100  1.00 94.38           C  
ATOM   3605  OE1 GLU A 466       5.586  -8.406   2.564  1.00 94.38           O  
ATOM   3606  OE2 GLU A 466       6.852  -8.797   4.320  1.00 94.38           O  
ATOM   3607  N   TRP A 467      10.125  -6.113   3.391  1.00 93.44           N  
ATOM   3608  CA  TRP A 467      10.547  -4.859   2.777  1.00 93.44           C  
ATOM   3609  C   TRP A 467      12.062  -4.727   2.799  1.00 93.44           C  
ATOM   3610  CB  TRP A 467       9.906  -3.666   3.496  1.00 93.44           C  
ATOM   3611  O   TRP A 467      12.672  -4.336   1.802  1.00 93.44           O  
ATOM   3612  CG  TRP A 467      10.195  -2.342   2.854  1.00 93.44           C  
ATOM   3613  CD1 TRP A 467       9.422  -1.690   1.930  1.00 93.44           C  
ATOM   3614  CD2 TRP A 467      11.336  -1.512   3.084  1.00 93.44           C  
ATOM   3615  CE2 TRP A 467      11.195  -0.369   2.266  1.00 93.44           C  
ATOM   3616  CE3 TRP A 467      12.469  -1.621   3.904  1.00 93.44           C  
ATOM   3617  NE1 TRP A 467      10.023  -0.503   1.572  1.00 93.44           N  
ATOM   3618  CH2 TRP A 467      13.234   0.525   3.057  1.00 93.44           C  
ATOM   3619  CZ2 TRP A 467      12.141   0.658   2.244  1.00 93.44           C  
ATOM   3620  CZ3 TRP A 467      13.406  -0.599   3.883  1.00 93.44           C  
ATOM   3621  N   GLY A 468      12.688  -5.074   3.938  1.00 91.75           N  
ATOM   3622  CA  GLY A 468      14.125  -4.945   4.074  1.00 91.75           C  
ATOM   3623  C   GLY A 468      14.898  -5.816   3.102  1.00 91.75           C  
ATOM   3624  O   GLY A 468      15.984  -5.449   2.656  1.00 91.75           O  
ATOM   3625  N   TYR A 469      14.336  -6.832   2.682  1.00 94.69           N  
ATOM   3626  CA  TYR A 469      15.000  -7.777   1.786  1.00 94.69           C  
ATOM   3627  C   TYR A 469      14.930  -7.297   0.341  1.00 94.69           C  
ATOM   3628  CB  TYR A 469      14.367  -9.164   1.905  1.00 94.69           C  
ATOM   3629  O   TYR A 469      15.727  -7.711  -0.498  1.00 94.69           O  
ATOM   3630  CG  TYR A 469      14.680  -9.867   3.205  1.00 94.69           C  
ATOM   3631  CD1 TYR A 469      15.727 -10.781   3.291  1.00 94.69           C  
ATOM   3632  CD2 TYR A 469      13.930  -9.609   4.352  1.00 94.69           C  
ATOM   3633  CE1 TYR A 469      16.016 -11.430   4.488  1.00 94.69           C  
ATOM   3634  CE2 TYR A 469      14.211 -10.258   5.551  1.00 94.69           C  
ATOM   3635  OH  TYR A 469      15.539 -11.797   6.797  1.00 94.69           O  
ATOM   3636  CZ  TYR A 469      15.258 -11.164   5.609  1.00 94.69           C  
ATOM   3637  N   ILE A 470      14.023  -6.430   0.066  1.00 94.50           N  
ATOM   3638  CA  ILE A 470      13.750  -6.051  -1.316  1.00 94.50           C  
ATOM   3639  C   ILE A 470      14.195  -4.609  -1.551  1.00 94.50           C  
ATOM   3640  CB  ILE A 470      12.258  -6.211  -1.666  1.00 94.50           C  
ATOM   3641  O   ILE A 470      14.852  -4.309  -2.555  1.00 94.50           O  
ATOM   3642  CG1 ILE A 470      11.828  -7.676  -1.513  1.00 94.50           C  
ATOM   3643  CG2 ILE A 470      11.977  -5.703  -3.084  1.00 94.50           C  
ATOM   3644  CD1 ILE A 470      10.320  -7.887  -1.555  1.00 94.50           C  
ATOM   3645  N   TYR A 471      13.922  -3.727  -0.558  1.00 92.00           N  
ATOM   3646  CA  TYR A 471      13.992  -2.307  -0.888  1.00 92.00           C  
ATOM   3647  C   TYR A 471      15.023  -1.595  -0.021  1.00 92.00           C  
ATOM   3648  CB  TYR A 471      12.617  -1.648  -0.716  1.00 92.00           C  
ATOM   3649  O   TYR A 471      15.141  -0.368  -0.068  1.00 92.00           O  
ATOM   3650  CG  TYR A 471      11.531  -2.283  -1.550  1.00 92.00           C  
ATOM   3651  CD1 TYR A 471      11.539  -2.166  -2.938  1.00 92.00           C  
ATOM   3652  CD2 TYR A 471      10.500  -3.000  -0.951  1.00 92.00           C  
ATOM   3653  CE1 TYR A 471      10.531  -2.748  -3.709  1.00 92.00           C  
ATOM   3654  CE2 TYR A 471       9.500  -3.586  -1.713  1.00 92.00           C  
ATOM   3655  OH  TYR A 471       8.531  -4.031  -3.850  1.00 92.00           O  
ATOM   3656  CZ  TYR A 471       9.523  -3.455  -3.090  1.00 92.00           C  
ATOM   3657  N   TRP A 472      15.773  -2.330   0.784  1.00 87.06           N  
ATOM   3658  CA  TRP A 472      16.734  -1.734   1.710  1.00 87.06           C  
ATOM   3659  C   TRP A 472      17.859  -1.043   0.955  1.00 87.06           C  
ATOM   3660  CB  TRP A 472      17.297  -2.797   2.652  1.00 87.06           C  
ATOM   3661  O   TRP A 472      18.141   0.135   1.188  1.00 87.06           O  
ATOM   3662  CG  TRP A 472      18.250  -2.254   3.682  1.00 87.06           C  
ATOM   3663  CD1 TRP A 472      19.531  -2.658   3.916  1.00 87.06           C  
ATOM   3664  CD2 TRP A 472      17.984  -1.208   4.621  1.00 87.06           C  
ATOM   3665  CE2 TRP A 472      19.141  -1.029   5.395  1.00 87.06           C  
ATOM   3666  CE3 TRP A 472      16.859  -0.403   4.883  1.00 87.06           C  
ATOM   3667  NE1 TRP A 472      20.078  -1.926   4.945  1.00 87.06           N  
ATOM   3668  CH2 TRP A 472      18.125   0.697   6.648  1.00 87.06           C  
ATOM   3669  CZ2 TRP A 472      19.234  -0.077   6.410  1.00 87.06           C  
ATOM   3670  CZ3 TRP A 472      16.953   0.544   5.895  1.00 87.06           C  
ATOM   3671  N   GLY A 473      18.453  -1.787   0.069  1.00 84.62           N  
ATOM   3672  CA  GLY A 473      19.391  -1.209  -0.870  1.00 84.62           C  
ATOM   3673  C   GLY A 473      20.797  -1.089  -0.304  1.00 84.62           C  
ATOM   3674  O   GLY A 473      21.688  -0.527  -0.947  1.00 84.62           O  
ATOM   3675  N   TRP A 474      21.109  -1.561   0.953  1.00 87.94           N  
ATOM   3676  CA  TRP A 474      22.453  -1.574   1.546  1.00 87.94           C  
ATOM   3677  C   TRP A 474      23.078  -2.955   1.427  1.00 87.94           C  
ATOM   3678  CB  TRP A 474      22.391  -1.151   3.016  1.00 87.94           C  
ATOM   3679  O   TRP A 474      22.391  -3.951   1.222  1.00 87.94           O  
ATOM   3680  CG  TRP A 474      21.984   0.277   3.225  1.00 87.94           C  
ATOM   3681  CD1 TRP A 474      20.719   0.763   3.350  1.00 87.94           C  
ATOM   3682  CD2 TRP A 474      22.859   1.406   3.324  1.00 87.94           C  
ATOM   3683  CE2 TRP A 474      22.047   2.547   3.512  1.00 87.94           C  
ATOM   3684  CE3 TRP A 474      24.250   1.564   3.277  1.00 87.94           C  
ATOM   3685  NE1 TRP A 474      20.750   2.127   3.521  1.00 87.94           N  
ATOM   3686  CH2 TRP A 474      23.938   3.955   3.600  1.00 87.94           C  
ATOM   3687  CZ2 TRP A 474      22.578   3.830   3.650  1.00 87.94           C  
ATOM   3688  CZ3 TRP A 474      24.781   2.842   3.414  1.00 87.94           C  
ATOM   3689  N   PRO A 475      24.438  -2.912   1.546  1.00 90.31           N  
ATOM   3690  CA  PRO A 475      25.109  -4.211   1.458  1.00 90.31           C  
ATOM   3691  C   PRO A 475      24.594  -5.215   2.488  1.00 90.31           C  
ATOM   3692  CB  PRO A 475      26.578  -3.871   1.719  1.00 90.31           C  
ATOM   3693  O   PRO A 475      24.359  -4.852   3.643  1.00 90.31           O  
ATOM   3694  CG  PRO A 475      26.734  -2.459   1.250  1.00 90.31           C  
ATOM   3695  CD  PRO A 475      25.469  -1.711   1.568  1.00 90.31           C  
ATOM   3696  N   VAL A 476      24.453  -6.457   2.061  1.00 93.38           N  
ATOM   3697  CA  VAL A 476      23.844  -7.441   2.945  1.00 93.38           C  
ATOM   3698  C   VAL A 476      24.891  -8.422   3.449  1.00 93.38           C  
ATOM   3699  CB  VAL A 476      22.703  -8.211   2.236  1.00 93.38           C  
ATOM   3700  O   VAL A 476      24.562  -9.430   4.074  1.00 93.38           O  
ATOM   3701  CG1 VAL A 476      21.547  -7.266   1.895  1.00 93.38           C  
ATOM   3702  CG2 VAL A 476      23.219  -8.898   0.978  1.00 93.38           C  
ATOM   3703  N   ASP A 477      26.250  -8.141   3.252  1.00 93.69           N  
ATOM   3704  CA  ASP A 477      27.344  -9.047   3.561  1.00 93.69           C  
ATOM   3705  C   ASP A 477      27.469  -9.273   5.066  1.00 93.69           C  
ATOM   3706  CB  ASP A 477      28.656  -8.516   2.998  1.00 93.69           C  
ATOM   3707  O   ASP A 477      28.000 -10.297   5.508  1.00 93.69           O  
ATOM   3708  CG  ASP A 477      28.641  -8.359   1.486  1.00 93.69           C  
ATOM   3709  OD1 ASP A 477      28.578  -9.383   0.771  1.00 93.69           O  
ATOM   3710  OD2 ASP A 477      28.688  -7.207   1.006  1.00 93.69           O  
ATOM   3711  N   SER A 478      26.906  -8.281   5.746  1.00 93.50           N  
ATOM   3712  CA  SER A 478      27.047  -8.383   7.195  1.00 93.50           C  
ATOM   3713  C   SER A 478      25.938  -9.250   7.793  1.00 93.50           C  
ATOM   3714  CB  SER A 478      27.016  -6.996   7.836  1.00 93.50           C  
ATOM   3715  O   SER A 478      25.953  -9.539   8.992  1.00 93.50           O  
ATOM   3716  OG  SER A 478      25.797  -6.340   7.566  1.00 93.50           O  
ATOM   3717  N   TYR A 479      24.953  -9.688   7.020  1.00 94.56           N  
ATOM   3718  CA  TYR A 479      23.859 -10.523   7.508  1.00 94.56           C  
ATOM   3719  C   TYR A 479      24.156 -12.000   7.277  1.00 94.56           C  
ATOM   3720  CB  TYR A 479      22.547 -10.148   6.820  1.00 94.56           C  
ATOM   3721  O   TYR A 479      25.078 -12.344   6.527  1.00 94.56           O  
ATOM   3722  CG  TYR A 479      22.047  -8.773   7.184  1.00 94.56           C  
ATOM   3723  CD1 TYR A 479      21.234  -8.578   8.305  1.00 94.56           C  
ATOM   3724  CD2 TYR A 479      22.375  -7.664   6.406  1.00 94.56           C  
ATOM   3725  CE1 TYR A 479      20.781  -7.309   8.641  1.00 94.56           C  
ATOM   3726  CE2 TYR A 479      21.906  -6.395   6.734  1.00 94.56           C  
ATOM   3727  OH  TYR A 479      20.656  -4.969   8.180  1.00 94.56           O  
ATOM   3728  CZ  TYR A 479      21.109  -6.227   7.855  1.00 94.56           C  
ATOM   3729  N   SER A 480      23.406 -12.906   7.902  1.00 95.88           N  
ATOM   3730  CA  SER A 480      23.609 -14.344   7.793  1.00 95.88           C  
ATOM   3731  C   SER A 480      23.484 -14.805   6.344  1.00 95.88           C  
ATOM   3732  CB  SER A 480      22.609 -15.102   8.664  1.00 95.88           C  
ATOM   3733  O   SER A 480      22.828 -14.156   5.531  1.00 95.88           O  
ATOM   3734  OG  SER A 480      21.312 -15.031   8.109  1.00 95.88           O  
ATOM   3735  N   THR A 481      24.125 -15.945   6.047  1.00 97.00           N  
ATOM   3736  CA  THR A 481      24.031 -16.516   4.707  1.00 97.00           C  
ATOM   3737  C   THR A 481      22.578 -16.797   4.348  1.00 97.00           C  
ATOM   3738  CB  THR A 481      24.859 -17.797   4.590  1.00 97.00           C  
ATOM   3739  O   THR A 481      22.172 -16.656   3.189  1.00 97.00           O  
ATOM   3740  CG2 THR A 481      26.344 -17.516   4.699  1.00 97.00           C  
ATOM   3741  OG1 THR A 481      24.484 -18.703   5.637  1.00 97.00           O  
ATOM   3742  N   ASP A 482      21.781 -17.172   5.281  1.00 97.19           N  
ATOM   3743  CA  ASP A 482      20.359 -17.406   5.035  1.00 97.19           C  
ATOM   3744  C   ASP A 482      19.641 -16.109   4.688  1.00 97.19           C  
ATOM   3745  CB  ASP A 482      19.703 -18.062   6.254  1.00 97.19           C  
ATOM   3746  O   ASP A 482      18.797 -16.078   3.791  1.00 97.19           O  
ATOM   3747  CG  ASP A 482      20.062 -19.531   6.398  1.00 97.19           C  
ATOM   3748  OD1 ASP A 482      20.594 -20.125   5.441  1.00 97.19           O  
ATOM   3749  OD2 ASP A 482      19.797 -20.094   7.480  1.00 97.19           O  
ATOM   3750  N   ASP A 483      19.938 -15.008   5.371  1.00 96.25           N  
ATOM   3751  CA  ASP A 483      19.375 -13.711   5.027  1.00 96.25           C  
ATOM   3752  C   ASP A 483      19.766 -13.305   3.604  1.00 96.25           C  
ATOM   3753  CB  ASP A 483      19.844 -12.641   6.020  1.00 96.25           C  
ATOM   3754  O   ASP A 483      18.922 -12.820   2.844  1.00 96.25           O  
ATOM   3755  CG  ASP A 483      18.922 -12.500   7.219  1.00 96.25           C  
ATOM   3756  OD1 ASP A 483      17.703 -12.688   7.070  1.00 96.25           O  
ATOM   3757  OD2 ASP A 483      19.438 -12.203   8.320  1.00 96.25           O  
ATOM   3758  N   GLN A 484      20.953 -13.500   3.320  1.00 96.88           N  
ATOM   3759  CA  GLN A 484      21.438 -13.164   1.984  1.00 96.88           C  
ATOM   3760  C   GLN A 484      20.719 -13.992   0.920  1.00 96.88           C  
ATOM   3761  CB  GLN A 484      22.953 -13.383   1.889  1.00 96.88           C  
ATOM   3762  O   GLN A 484      20.344 -13.469  -0.129  1.00 96.88           O  
ATOM   3763  CG  GLN A 484      23.766 -12.461   2.785  1.00 96.88           C  
ATOM   3764  CD  GLN A 484      25.250 -12.742   2.727  1.00 96.88           C  
ATOM   3765  NE2 GLN A 484      25.891 -12.812   3.891  1.00 96.88           N  
ATOM   3766  OE1 GLN A 484      25.828 -12.898   1.644  1.00 96.88           O  
ATOM   3767  N   LEU A 485      20.578 -15.289   1.195  1.00 98.12           N  
ATOM   3768  CA  LEU A 485      19.891 -16.172   0.272  1.00 98.12           C  
ATOM   3769  C   LEU A 485      18.453 -15.719   0.049  1.00 98.12           C  
ATOM   3770  CB  LEU A 485      19.906 -17.609   0.803  1.00 98.12           C  
ATOM   3771  O   LEU A 485      18.000 -15.625  -1.093  1.00 98.12           O  
ATOM   3772  CG  LEU A 485      19.156 -18.656  -0.038  1.00 98.12           C  
ATOM   3773  CD1 LEU A 485      19.750 -18.719  -1.444  1.00 98.12           C  
ATOM   3774  CD2 LEU A 485      19.219 -20.031   0.630  1.00 98.12           C  
ATOM   3775  N   VAL A 486      17.719 -15.445   1.121  1.00 97.94           N  
ATOM   3776  CA  VAL A 486      16.328 -15.000   1.021  1.00 97.94           C  
ATOM   3777  C   VAL A 486      16.266 -13.688   0.248  1.00 97.94           C  
ATOM   3778  CB  VAL A 486      15.688 -14.828   2.416  1.00 97.94           C  
ATOM   3779  O   VAL A 486      15.391 -13.508  -0.609  1.00 97.94           O  
ATOM   3780  CG1 VAL A 486      14.336 -14.133   2.307  1.00 97.94           C  
ATOM   3781  CG2 VAL A 486      15.539 -16.188   3.104  1.00 97.94           C  
ATOM   3782  N   HIS A 487      17.156 -12.773   0.534  1.00 97.00           N  
ATOM   3783  CA  HIS A 487      17.250 -11.531  -0.219  1.00 97.00           C  
ATOM   3784  C   HIS A 487      17.406 -11.797  -1.711  1.00 97.00           C  
ATOM   3785  CB  HIS A 487      18.422 -10.688   0.290  1.00 97.00           C  
ATOM   3786  O   HIS A 487      16.688 -11.234  -2.529  1.00 97.00           O  
ATOM   3787  CG  HIS A 487      18.844  -9.609  -0.658  1.00 97.00           C  
ATOM   3788  CD2 HIS A 487      19.938  -9.492  -1.437  1.00 97.00           C  
ATOM   3789  ND1 HIS A 487      18.078  -8.477  -0.882  1.00 97.00           N  
ATOM   3790  CE1 HIS A 487      18.703  -7.711  -1.761  1.00 97.00           C  
ATOM   3791  NE2 HIS A 487      19.828  -8.297  -2.113  1.00 97.00           N  
ATOM   3792  N   ASN A 488      18.359 -12.578  -2.076  1.00 97.38           N  
ATOM   3793  CA  ASN A 488      18.625 -12.867  -3.480  1.00 97.38           C  
ATOM   3794  C   ASN A 488      17.422 -13.516  -4.152  1.00 97.38           C  
ATOM   3795  CB  ASN A 488      19.859 -13.758  -3.623  1.00 97.38           C  
ATOM   3796  O   ASN A 488      17.094 -13.203  -5.301  1.00 97.38           O  
ATOM   3797  CG  ASN A 488      21.141 -13.039  -3.279  1.00 97.38           C  
ATOM   3798  ND2 ASN A 488      22.125 -13.789  -2.807  1.00 97.38           N  
ATOM   3799  OD1 ASN A 488      21.250 -11.820  -3.434  1.00 97.38           O  
ATOM   3800  N   ARG A 489      16.688 -14.359  -3.469  1.00 98.12           N  
ATOM   3801  CA  ARG A 489      15.492 -15.008  -4.008  1.00 98.12           C  
ATOM   3802  C   ARG A 489      14.375 -14.000  -4.238  1.00 98.12           C  
ATOM   3803  CB  ARG A 489      15.008 -16.125  -3.068  1.00 98.12           C  
ATOM   3804  O   ARG A 489      13.750 -13.984  -5.301  1.00 98.12           O  
ATOM   3805  CG  ARG A 489      15.875 -17.359  -3.092  1.00 98.12           C  
ATOM   3806  CD  ARG A 489      15.453 -18.375  -2.031  1.00 98.12           C  
ATOM   3807  NE  ARG A 489      16.172 -19.641  -2.164  1.00 98.12           N  
ATOM   3808  NH1 ARG A 489      15.641 -20.391  -0.050  1.00 98.12           N  
ATOM   3809  NH2 ARG A 489      16.922 -21.672  -1.444  1.00 98.12           N  
ATOM   3810  CZ  ARG A 489      16.250 -20.562  -1.219  1.00 98.12           C  
ATOM   3811  N   LEU A 490      14.164 -13.125  -3.277  1.00 98.06           N  
ATOM   3812  CA  LEU A 490      13.086 -12.148  -3.385  1.00 98.06           C  
ATOM   3813  C   LEU A 490      13.359 -11.172  -4.523  1.00 98.06           C  
ATOM   3814  CB  LEU A 490      12.922 -11.391  -2.066  1.00 98.06           C  
ATOM   3815  O   LEU A 490      12.461 -10.883  -5.320  1.00 98.06           O  
ATOM   3816  CG  LEU A 490      12.250 -12.148  -0.922  1.00 98.06           C  
ATOM   3817  CD1 LEU A 490      12.242 -11.305   0.345  1.00 98.06           C  
ATOM   3818  CD2 LEU A 490      10.836 -12.555  -1.310  1.00 98.06           C  
ATOM   3819  N   VAL A 491      14.586 -10.648  -4.590  1.00 97.56           N  
ATOM   3820  CA  VAL A 491      14.922  -9.711  -5.656  1.00 97.56           C  
ATOM   3821  C   VAL A 491      14.734 -10.383  -7.016  1.00 97.56           C  
ATOM   3822  CB  VAL A 491      16.375  -9.195  -5.520  1.00 97.56           C  
ATOM   3823  O   VAL A 491      14.164  -9.789  -7.934  1.00 97.56           O  
ATOM   3824  CG1 VAL A 491      16.797  -8.430  -6.770  1.00 97.56           C  
ATOM   3825  CG2 VAL A 491      16.500  -8.312  -4.277  1.00 97.56           C  
ATOM   3826  N   ARG A 492      15.094 -11.648  -7.125  1.00 98.06           N  
ATOM   3827  CA  ARG A 492      14.953 -12.383  -8.375  1.00 98.06           C  
ATOM   3828  C   ARG A 492      13.484 -12.609  -8.711  1.00 98.06           C  
ATOM   3829  CB  ARG A 492      15.688 -13.719  -8.305  1.00 98.06           C  
ATOM   3830  O   ARG A 492      13.055 -12.367  -9.844  1.00 98.06           O  
ATOM   3831  CG  ARG A 492      15.562 -14.562  -9.562  1.00 98.06           C  
ATOM   3832  CD  ARG A 492      16.109 -13.836 -10.781  1.00 98.06           C  
ATOM   3833  NE  ARG A 492      17.562 -13.648 -10.695  1.00 98.06           N  
ATOM   3834  NH1 ARG A 492      18.078 -15.500 -11.977  1.00 98.06           N  
ATOM   3835  NH2 ARG A 492      19.750 -14.180 -11.117  1.00 98.06           N  
ATOM   3836  CZ  ARG A 492      18.453 -14.445 -11.266  1.00 98.06           C  
ATOM   3837  N   LEU A 493      12.703 -13.094  -7.773  1.00 98.62           N  
ATOM   3838  CA  LEU A 493      11.289 -13.352  -7.988  1.00 98.62           C  
ATOM   3839  C   LEU A 493      10.562 -12.078  -8.398  1.00 98.62           C  
ATOM   3840  CB  LEU A 493      10.648 -13.938  -6.727  1.00 98.62           C  
ATOM   3841  O   LEU A 493       9.789 -12.078  -9.359  1.00 98.62           O  
ATOM   3842  CG  LEU A 493      11.031 -15.383  -6.379  1.00 98.62           C  
ATOM   3843  CD1 LEU A 493      10.656 -15.688  -4.934  1.00 98.62           C  
ATOM   3844  CD2 LEU A 493      10.352 -16.359  -7.332  1.00 98.62           C  
ATOM   3845  N   TRP A 494      10.812 -11.039  -7.742  1.00 98.50           N  
ATOM   3846  CA  TRP A 494      10.156  -9.766  -8.031  1.00 98.50           C  
ATOM   3847  C   TRP A 494      10.594  -9.227  -9.383  1.00 98.50           C  
ATOM   3848  CB  TRP A 494      10.461  -8.742  -6.934  1.00 98.50           C  
ATOM   3849  O   TRP A 494       9.766  -8.750 -10.164  1.00 98.50           O  
ATOM   3850  CG  TRP A 494       9.375  -8.602  -5.910  1.00 98.50           C  
ATOM   3851  CD1 TRP A 494       8.656  -7.477  -5.617  1.00 98.50           C  
ATOM   3852  CD2 TRP A 494       8.883  -9.625  -5.043  1.00 98.50           C  
ATOM   3853  CE2 TRP A 494       7.867  -9.055  -4.246  1.00 98.50           C  
ATOM   3854  CE3 TRP A 494       9.195 -10.984  -4.859  1.00 98.50           C  
ATOM   3855  NE1 TRP A 494       7.750  -7.738  -4.617  1.00 98.50           N  
ATOM   3856  CH2 TRP A 494       7.496 -11.102  -3.127  1.00 98.50           C  
ATOM   3857  CZ2 TRP A 494       7.164  -9.781  -3.285  1.00 98.50           C  
ATOM   3858  CZ3 TRP A 494       8.500 -11.703  -3.900  1.00 98.50           C  
ATOM   3859  N   SER A 495      11.867  -9.281  -9.625  1.00 98.31           N  
ATOM   3860  CA  SER A 495      12.375  -8.805 -10.906  1.00 98.31           C  
ATOM   3861  C   SER A 495      11.820  -9.633 -12.062  1.00 98.31           C  
ATOM   3862  CB  SER A 495      13.906  -8.852 -10.922  1.00 98.31           C  
ATOM   3863  O   SER A 495      11.430  -9.078 -13.094  1.00 98.31           O  
ATOM   3864  OG  SER A 495      14.445  -8.008  -9.914  1.00 98.31           O  
ATOM   3865  N   ASN A 496      11.781 -10.930 -11.891  1.00 98.69           N  
ATOM   3866  CA  ASN A 496      11.203 -11.781 -12.922  1.00 98.69           C  
ATOM   3867  C   ASN A 496       9.758 -11.391 -13.227  1.00 98.69           C  
ATOM   3868  CB  ASN A 496      11.281 -13.250 -12.516  1.00 98.69           C  
ATOM   3869  O   ASN A 496       9.352 -11.336 -14.391  1.00 98.69           O  
ATOM   3870  CG  ASN A 496      12.672 -13.836 -12.695  1.00 98.69           C  
ATOM   3871  ND2 ASN A 496      12.883 -15.031 -12.164  1.00 98.69           N  
ATOM   3872  OD1 ASN A 496      13.539 -13.211 -13.305  1.00 98.69           O  
ATOM   3873  N   PHE A 497       9.062 -11.172 -12.203  1.00 98.81           N  
ATOM   3874  CA  PHE A 497       7.672 -10.789 -12.398  1.00 98.81           C  
ATOM   3875  C   PHE A 497       7.574  -9.484 -13.180  1.00 98.81           C  
ATOM   3876  CB  PHE A 497       6.953 -10.648 -11.055  1.00 98.81           C  
ATOM   3877  O   PHE A 497       6.750  -9.359 -14.094  1.00 98.81           O  
ATOM   3878  CG  PHE A 497       5.488 -10.336 -11.180  1.00 98.81           C  
ATOM   3879  CD1 PHE A 497       5.012  -9.055 -10.922  1.00 98.81           C  
ATOM   3880  CD2 PHE A 497       4.582 -11.328 -11.547  1.00 98.81           C  
ATOM   3881  CE1 PHE A 497       3.654  -8.766 -11.039  1.00 98.81           C  
ATOM   3882  CE2 PHE A 497       3.227 -11.039 -11.664  1.00 98.81           C  
ATOM   3883  CZ  PHE A 497       2.764  -9.758 -11.414  1.00 98.81           C  
ATOM   3884  N   VAL A 498       8.367  -8.516 -12.797  1.00 98.69           N  
ATOM   3885  CA  VAL A 498       8.383  -7.230 -13.492  1.00 98.69           C  
ATOM   3886  C   VAL A 498       8.750  -7.438 -14.961  1.00 98.69           C  
ATOM   3887  CB  VAL A 498       9.367  -6.242 -12.828  1.00 98.69           C  
ATOM   3888  O   VAL A 498       8.125  -6.855 -15.852  1.00 98.69           O  
ATOM   3889  CG1 VAL A 498       9.516  -4.980 -13.672  1.00 98.69           C  
ATOM   3890  CG2 VAL A 498       8.898  -5.887 -11.414  1.00 98.69           C  
ATOM   3891  N   LYS A 499       9.602  -8.336 -15.273  1.00 98.31           N  
ATOM   3892  CA  LYS A 499      10.133  -8.531 -16.625  1.00 98.31           C  
ATOM   3893  C   LYS A 499       9.211  -9.422 -17.453  1.00 98.31           C  
ATOM   3894  CB  LYS A 499      11.539  -9.133 -16.562  1.00 98.31           C  
ATOM   3895  O   LYS A 499       8.984  -9.148 -18.641  1.00 98.31           O  
ATOM   3896  CG  LYS A 499      12.594  -8.195 -16.000  1.00 98.31           C  
ATOM   3897  CD  LYS A 499      13.953  -8.875 -15.891  1.00 98.31           C  
ATOM   3898  CE  LYS A 499      14.984  -7.961 -15.250  1.00 98.31           C  
ATOM   3899  NZ  LYS A 499      16.297  -8.664 -15.047  1.00 98.31           N  
ATOM   3900  N   TYR A 500       8.656 -10.344 -16.703  1.00 98.25           N  
ATOM   3901  CA  TYR A 500       8.055 -11.406 -17.516  1.00 98.25           C  
ATOM   3902  C   TYR A 500       6.594 -11.617 -17.125  1.00 98.25           C  
ATOM   3903  CB  TYR A 500       8.836 -12.711 -17.344  1.00 98.25           C  
ATOM   3904  O   TYR A 500       5.910 -12.461 -17.719  1.00 98.25           O  
ATOM   3905  CG  TYR A 500      10.312 -12.586 -17.641  1.00 98.25           C  
ATOM   3906  CD1 TYR A 500      10.766 -12.297 -18.922  1.00 98.25           C  
ATOM   3907  CD2 TYR A 500      11.250 -12.750 -16.625  1.00 98.25           C  
ATOM   3908  CE1 TYR A 500      12.117 -12.180 -19.203  1.00 98.25           C  
ATOM   3909  CE2 TYR A 500      12.617 -12.633 -16.891  1.00 98.25           C  
ATOM   3910  OH  TYR A 500      14.383 -12.227 -18.453  1.00 98.25           O  
ATOM   3911  CZ  TYR A 500      13.039 -12.344 -18.188  1.00 98.25           C  
ATOM   3912  N   HIS A 501       6.141 -10.875 -16.125  1.00 98.56           N  
ATOM   3913  CA  HIS A 501       4.805 -11.070 -15.578  1.00 98.56           C  
ATOM   3914  C   HIS A 501       4.617 -12.500 -15.062  1.00 98.56           C  
ATOM   3915  CB  HIS A 501       3.740 -10.750 -16.625  1.00 98.56           C  
ATOM   3916  O   HIS A 501       3.502 -13.016 -15.055  1.00 98.56           O  
ATOM   3917  CG  HIS A 501       3.787  -9.336 -17.109  1.00 98.56           C  
ATOM   3918  CD2 HIS A 501       4.438  -8.250 -16.625  1.00 98.56           C  
ATOM   3919  ND1 HIS A 501       3.102  -8.914 -18.234  1.00 98.56           N  
ATOM   3920  CE1 HIS A 501       3.328  -7.621 -18.422  1.00 98.56           C  
ATOM   3921  NE2 HIS A 501       4.137  -7.199 -17.453  1.00 98.56           N  
ATOM   3922  N   ASN A 502       5.676 -13.172 -14.805  1.00 98.38           N  
ATOM   3923  CA  ASN A 502       5.840 -14.508 -14.242  1.00 98.38           C  
ATOM   3924  C   ASN A 502       7.059 -14.586 -13.328  1.00 98.38           C  
ATOM   3925  CB  ASN A 502       5.938 -15.555 -15.352  1.00 98.38           C  
ATOM   3926  O   ASN A 502       8.195 -14.445 -13.789  1.00 98.38           O  
ATOM   3927  CG  ASN A 502       5.949 -16.969 -14.820  1.00 98.38           C  
ATOM   3928  ND2 ASN A 502       5.562 -17.922 -15.656  1.00 98.38           N  
ATOM   3929  OD1 ASN A 502       6.301 -17.219 -13.656  1.00 98.38           O  
ATOM   3930  N   PRO A 503       6.836 -14.883 -12.016  1.00 98.44           N  
ATOM   3931  CA  PRO A 503       7.965 -14.852 -11.078  1.00 98.44           C  
ATOM   3932  C   PRO A 503       8.938 -16.016 -11.289  1.00 98.44           C  
ATOM   3933  CB  PRO A 503       7.289 -14.945  -9.711  1.00 98.44           C  
ATOM   3934  O   PRO A 503      10.086 -15.945 -10.852  1.00 98.44           O  
ATOM   3935  CG  PRO A 503       5.867 -14.555  -9.953  1.00 98.44           C  
ATOM   3936  CD  PRO A 503       5.523 -14.891 -11.383  1.00 98.44           C  
ATOM   3937  N   THR A 504       8.531 -17.031 -11.938  1.00 98.25           N  
ATOM   3938  CA  THR A 504       9.398 -18.172 -12.219  1.00 98.25           C  
ATOM   3939  C   THR A 504       9.297 -18.578 -13.688  1.00 98.25           C  
ATOM   3940  CB  THR A 504       9.039 -19.375 -11.328  1.00 98.25           C  
ATOM   3941  O   THR A 504       8.828 -19.672 -14.008  1.00 98.25           O  
ATOM   3942  CG2 THR A 504       9.359 -19.094  -9.867  1.00 98.25           C  
ATOM   3943  OG1 THR A 504       7.645 -19.672 -11.461  1.00 98.25           O  
ATOM   3944  N   PRO A 505       9.695 -17.672 -14.648  1.00 97.94           N  
ATOM   3945  CA  PRO A 505       9.539 -17.906 -16.094  1.00 97.94           C  
ATOM   3946  C   PRO A 505      10.375 -19.078 -16.578  1.00 97.94           C  
ATOM   3947  CB  PRO A 505      10.016 -16.594 -16.719  1.00 97.94           C  
ATOM   3948  O   PRO A 505      10.086 -19.641 -17.641  1.00 97.94           O  
ATOM   3949  CG  PRO A 505      10.969 -16.016 -15.711  1.00 97.94           C  
ATOM   3950  CD  PRO A 505      10.461 -16.312 -14.336  1.00 97.94           C  
ATOM   3951  N   SER A 506      11.414 -19.422 -15.844  1.00 97.00           N  
ATOM   3952  CA  SER A 506      12.281 -20.547 -16.156  1.00 97.00           C  
ATOM   3953  C   SER A 506      12.773 -21.250 -14.898  1.00 97.00           C  
ATOM   3954  CB  SER A 506      13.477 -20.078 -16.984  1.00 97.00           C  
ATOM   3955  O   SER A 506      12.648 -20.703 -13.797  1.00 97.00           O  
ATOM   3956  OG  SER A 506      14.234 -19.109 -16.281  1.00 97.00           O  
ATOM   3957  N   SER A 507      13.227 -22.484 -15.023  1.00 96.38           N  
ATOM   3958  CA  SER A 507      13.766 -23.250 -13.914  1.00 96.38           C  
ATOM   3959  C   SER A 507      15.125 -22.719 -13.477  1.00 96.38           C  
ATOM   3960  CB  SER A 507      13.898 -24.734 -14.297  1.00 96.38           C  
ATOM   3961  O   SER A 507      16.031 -22.578 -14.289  1.00 96.38           O  
ATOM   3962  OG  SER A 507      14.383 -25.500 -13.211  1.00 96.38           O  
ATOM   3963  N   GLU A 508      15.258 -22.344 -12.164  1.00 97.50           N  
ATOM   3964  CA  GLU A 508      16.500 -21.812 -11.602  1.00 97.50           C  
ATOM   3965  C   GLU A 508      16.844 -22.484 -10.281  1.00 97.50           C  
ATOM   3966  CB  GLU A 508      16.375 -20.297 -11.406  1.00 97.50           C  
ATOM   3967  O   GLU A 508      15.977 -22.641  -9.422  1.00 97.50           O  
ATOM   3968  CG  GLU A 508      16.172 -19.516 -12.703  1.00 97.50           C  
ATOM   3969  CD  GLU A 508      16.125 -18.016 -12.492  1.00 97.50           C  
ATOM   3970  OE1 GLU A 508      15.344 -17.328 -13.195  1.00 97.50           O  
ATOM   3971  OE2 GLU A 508      16.875 -17.516 -11.633  1.00 97.50           O  
ATOM   3972  N   GLU A 509      18.078 -22.875 -10.172  1.00 97.62           N  
ATOM   3973  CA  GLU A 509      18.562 -23.484  -8.938  1.00 97.62           C  
ATOM   3974  C   GLU A 509      18.344 -22.562  -7.738  1.00 97.62           C  
ATOM   3975  CB  GLU A 509      20.047 -23.844  -9.062  1.00 97.62           C  
ATOM   3976  O   GLU A 509      17.938 -23.016  -6.668  1.00 97.62           O  
ATOM   3977  CG  GLU A 509      20.594 -24.594  -7.855  1.00 97.62           C  
ATOM   3978  CD  GLU A 509      22.078 -24.922  -7.977  1.00 97.62           C  
ATOM   3979  OE1 GLU A 509      22.672 -25.438  -6.996  1.00 97.62           O  
ATOM   3980  OE2 GLU A 509      22.641 -24.656  -9.055  1.00 97.62           O  
ATOM   3981  N   LEU A 510      18.609 -21.203  -7.949  1.00 98.00           N  
ATOM   3982  CA  LEU A 510      18.438 -20.219  -6.887  1.00 98.00           C  
ATOM   3983  C   LEU A 510      17.031 -20.297  -6.309  1.00 98.00           C  
ATOM   3984  CB  LEU A 510      18.719 -18.812  -7.414  1.00 98.00           C  
ATOM   3985  O   LEU A 510      16.828 -20.078  -5.113  1.00 98.00           O  
ATOM   3986  CG  LEU A 510      18.453 -17.656  -6.441  1.00 98.00           C  
ATOM   3987  CD1 LEU A 510      19.391 -17.766  -5.246  1.00 98.00           C  
ATOM   3988  CD2 LEU A 510      18.625 -16.312  -7.145  1.00 98.00           C  
ATOM   3989  N   LEU A 511      16.094 -20.641  -7.164  1.00 98.12           N  
ATOM   3990  CA  LEU A 511      14.688 -20.656  -6.777  1.00 98.12           C  
ATOM   3991  C   LEU A 511      14.195 -22.078  -6.562  1.00 98.12           C  
ATOM   3992  CB  LEU A 511      13.836 -19.953  -7.840  1.00 98.12           C  
ATOM   3993  O   LEU A 511      13.008 -22.359  -6.711  1.00 98.12           O  
ATOM   3994  CG  LEU A 511      14.211 -18.516  -8.180  1.00 98.12           C  
ATOM   3995  CD1 LEU A 511      13.273 -17.953  -9.242  1.00 98.12           C  
ATOM   3996  CD2 LEU A 511      14.172 -17.641  -6.926  1.00 98.12           C  
ATOM   3997  N   GLU A 512      15.086 -23.016  -6.352  1.00 97.69           N  
ATOM   3998  CA  GLU A 512      14.836 -24.422  -6.031  1.00 97.69           C  
ATOM   3999  C   GLU A 512      13.984 -25.094  -7.105  1.00 97.69           C  
ATOM   4000  CB  GLU A 512      14.156 -24.547  -4.668  1.00 97.69           C  
ATOM   4001  O   GLU A 512      13.125 -25.922  -6.797  1.00 97.69           O  
ATOM   4002  CG  GLU A 512      14.992 -24.016  -3.510  1.00 97.69           C  
ATOM   4003  CD  GLU A 512      14.398 -24.344  -2.146  1.00 97.69           C  
ATOM   4004  OE1 GLU A 512      14.812 -23.719  -1.144  1.00 97.69           O  
ATOM   4005  OE2 GLU A 512      13.516 -25.219  -2.080  1.00 97.69           O  
ATOM   4006  N   GLU A 513      14.125 -24.531  -8.312  1.00 97.12           N  
ATOM   4007  CA  GLU A 513      13.500 -25.109  -9.500  1.00 97.12           C  
ATOM   4008  C   GLU A 513      11.984 -25.188  -9.336  1.00 97.12           C  
ATOM   4009  CB  GLU A 513      14.070 -26.500  -9.797  1.00 97.12           C  
ATOM   4010  O   GLU A 513      11.344 -26.094  -9.859  1.00 97.12           O  
ATOM   4011  CG  GLU A 513      15.562 -26.500 -10.078  1.00 97.12           C  
ATOM   4012  CD  GLU A 513      16.109 -27.875 -10.438  1.00 97.12           C  
ATOM   4013  OE1 GLU A 513      17.250 -27.969 -10.938  1.00 97.12           O  
ATOM   4014  OE2 GLU A 513      15.383 -28.875 -10.211  1.00 97.12           O  
ATOM   4015  N   ILE A 514      11.492 -24.250  -8.492  1.00 96.69           N  
ATOM   4016  CA  ILE A 514      10.047 -24.219  -8.258  1.00 96.69           C  
ATOM   4017  C   ILE A 514       9.359 -23.531  -9.438  1.00 96.69           C  
ATOM   4018  CB  ILE A 514       9.711 -23.500  -6.938  1.00 96.69           C  
ATOM   4019  O   ILE A 514       9.914 -22.609 -10.039  1.00 96.69           O  
ATOM   4020  CG1 ILE A 514      10.086 -24.375  -5.738  1.00 96.69           C  
ATOM   4021  CG2 ILE A 514       8.227 -23.109  -6.898  1.00 96.69           C  
ATOM   4022  CD1 ILE A 514       9.992 -23.656  -4.398  1.00 96.69           C  
ATOM   4023  N   THR A 515       8.227 -24.094  -9.812  1.00 97.19           N  
ATOM   4024  CA  THR A 515       7.281 -23.391 -10.680  1.00 97.19           C  
ATOM   4025  C   THR A 515       6.152 -22.781  -9.852  1.00 97.19           C  
ATOM   4026  CB  THR A 515       6.695 -24.328 -11.750  1.00 97.19           C  
ATOM   4027  O   THR A 515       5.352 -23.500  -9.258  1.00 97.19           O  
ATOM   4028  CG2 THR A 515       5.750 -23.578 -12.680  1.00 97.19           C  
ATOM   4029  OG1 THR A 515       7.766 -24.891 -12.523  1.00 97.19           O  
ATOM   4030  N   TRP A 516       6.145 -21.406  -9.812  1.00 97.50           N  
ATOM   4031  CA  TRP A 516       5.164 -20.672  -9.023  1.00 97.50           C  
ATOM   4032  C   TRP A 516       3.764 -20.828  -9.609  1.00 97.50           C  
ATOM   4033  CB  TRP A 516       5.535 -19.188  -8.953  1.00 97.50           C  
ATOM   4034  O   TRP A 516       3.471 -20.312 -10.688  1.00 97.50           O  
ATOM   4035  CG  TRP A 516       4.949 -18.469  -7.777  1.00 97.50           C  
ATOM   4036  CD1 TRP A 516       3.721 -18.672  -7.215  1.00 97.50           C  
ATOM   4037  CD2 TRP A 516       5.574 -17.422  -7.016  1.00 97.50           C  
ATOM   4038  CE2 TRP A 516       4.664 -17.047  -6.008  1.00 97.50           C  
ATOM   4039  CE3 TRP A 516       6.812 -16.781  -7.094  1.00 97.50           C  
ATOM   4040  NE1 TRP A 516       3.541 -17.812  -6.148  1.00 97.50           N  
ATOM   4041  CH2 TRP A 516       6.176 -15.422  -5.176  1.00 97.50           C  
ATOM   4042  CZ2 TRP A 516       4.957 -16.031  -5.078  1.00 97.50           C  
ATOM   4043  CZ3 TRP A 516       7.102 -15.781  -6.168  1.00 97.50           C  
ATOM   4044  N   PRO A 517       2.844 -21.516  -8.875  1.00 95.94           N  
ATOM   4045  CA  PRO A 517       1.501 -21.750  -9.414  1.00 95.94           C  
ATOM   4046  C   PRO A 517       0.632 -20.484  -9.398  1.00 95.94           C  
ATOM   4047  CB  PRO A 517       0.929 -22.812  -8.477  1.00 95.94           C  
ATOM   4048  O   PRO A 517       0.804 -19.625  -8.539  1.00 95.94           O  
ATOM   4049  CG  PRO A 517       1.590 -22.562  -7.160  1.00 95.94           C  
ATOM   4050  CD  PRO A 517       3.004 -22.125  -7.410  1.00 95.94           C  
ATOM   4051  N   LYS A 518      -0.256 -20.422 -10.414  1.00 97.12           N  
ATOM   4052  CA  LYS A 518      -1.269 -19.375 -10.430  1.00 97.12           C  
ATOM   4053  C   LYS A 518      -2.441 -19.719  -9.523  1.00 97.12           C  
ATOM   4054  CB  LYS A 518      -1.766 -19.125 -11.852  1.00 97.12           C  
ATOM   4055  O   LYS A 518      -2.795 -20.891  -9.383  1.00 97.12           O  
ATOM   4056  CG  LYS A 518      -0.684 -18.656 -12.812  1.00 97.12           C  
ATOM   4057  CD  LYS A 518      -1.200 -18.578 -14.242  1.00 97.12           C  
ATOM   4058  CE  LYS A 518      -0.091 -18.203 -15.219  1.00 97.12           C  
ATOM   4059  NZ  LYS A 518      -0.548 -18.297 -16.641  1.00 97.12           N  
ATOM   4060  N   VAL A 519      -2.963 -18.688  -8.891  1.00 96.88           N  
ATOM   4061  CA  VAL A 519      -4.211 -18.859  -8.156  1.00 96.88           C  
ATOM   4062  C   VAL A 519      -5.355 -19.109  -9.133  1.00 96.88           C  
ATOM   4063  CB  VAL A 519      -4.523 -17.641  -7.262  1.00 96.88           C  
ATOM   4064  O   VAL A 519      -5.504 -18.391 -10.125  1.00 96.88           O  
ATOM   4065  CG1 VAL A 519      -5.895 -17.797  -6.602  1.00 96.88           C  
ATOM   4066  CG2 VAL A 519      -3.436 -17.469  -6.211  1.00 96.88           C  
ATOM   4067  N   THR A 520      -6.148 -20.172  -8.953  1.00 90.06           N  
ATOM   4068  CA  THR A 520      -7.324 -20.438  -9.781  1.00 90.06           C  
ATOM   4069  C   THR A 520      -8.570 -20.594  -8.914  1.00 90.06           C  
ATOM   4070  CB  THR A 520      -7.137 -21.688 -10.656  1.00 90.06           C  
ATOM   4071  O   THR A 520      -8.469 -20.797  -7.699  1.00 90.06           O  
ATOM   4072  CG2 THR A 520      -5.898 -21.562 -11.531  1.00 90.06           C  
ATOM   4073  OG1 THR A 520      -6.992 -22.828  -9.812  1.00 90.06           O  
ATOM   4074  N   SER A 521      -9.797 -20.281  -9.594  1.00 73.88           N  
ATOM   4075  CA  SER A 521     -11.109 -20.422  -8.969  1.00 73.88           C  
ATOM   4076  C   SER A 521     -11.352 -21.875  -8.539  1.00 73.88           C  
ATOM   4077  CB  SER A 521     -12.211 -19.984  -9.930  1.00 73.88           C  
ATOM   4078  O   SER A 521     -11.344 -22.781  -9.375  1.00 73.88           O  
ATOM   4079  OG  SER A 521     -13.484 -20.078  -9.312  1.00 73.88           O  
ATOM   4080  N   GLY A 522     -10.992 -22.359  -7.344  1.00 78.44           N  
ATOM   4081  CA  GLY A 522     -11.242 -23.672  -6.758  1.00 78.44           C  
ATOM   4082  C   GLY A 522      -9.984 -24.375  -6.285  1.00 78.44           C  
ATOM   4083  O   GLY A 522     -10.055 -25.391  -5.590  1.00 78.44           O  
ATOM   4084  N   ASN A 523      -8.883 -23.906  -6.762  1.00 87.50           N  
ATOM   4085  CA  ASN A 523      -7.586 -24.453  -6.391  1.00 87.50           C  
ATOM   4086  C   ASN A 523      -6.578 -23.359  -6.047  1.00 87.50           C  
ATOM   4087  CB  ASN A 523      -7.039 -25.344  -7.512  1.00 87.50           C  
ATOM   4088  O   ASN A 523      -5.883 -22.859  -6.930  1.00 87.50           O  
ATOM   4089  CG  ASN A 523      -5.816 -26.141  -7.090  1.00 87.50           C  
ATOM   4090  ND2 ASN A 523      -5.090 -26.672  -8.062  1.00 87.50           N  
ATOM   4091  OD1 ASN A 523      -5.523 -26.266  -5.895  1.00 87.50           O  
ATOM   4092  N   PHE A 524      -6.586 -22.969  -4.742  1.00 95.38           N  
ATOM   4093  CA  PHE A 524      -5.688 -21.938  -4.246  1.00 95.38           C  
ATOM   4094  C   PHE A 524      -4.344 -22.531  -3.846  1.00 95.38           C  
ATOM   4095  CB  PHE A 524      -6.312 -21.203  -3.053  1.00 95.38           C  
ATOM   4096  O   PHE A 524      -4.289 -23.469  -3.047  1.00 95.38           O  
ATOM   4097  CG  PHE A 524      -5.898 -19.766  -2.941  1.00 95.38           C  
ATOM   4098  CD1 PHE A 524      -4.582 -19.422  -2.654  1.00 95.38           C  
ATOM   4099  CD2 PHE A 524      -6.828 -18.750  -3.125  1.00 95.38           C  
ATOM   4100  CE1 PHE A 524      -4.199 -18.078  -2.551  1.00 95.38           C  
ATOM   4101  CE2 PHE A 524      -6.449 -17.406  -3.023  1.00 95.38           C  
ATOM   4102  CZ  PHE A 524      -5.137 -17.078  -2.736  1.00 95.38           C  
ATOM   4103  N   GLN A 525      -3.299 -22.062  -4.461  1.00 96.56           N  
ATOM   4104  CA  GLN A 525      -1.936 -22.422  -4.074  1.00 96.56           C  
ATOM   4105  C   GLN A 525      -1.057 -21.172  -3.973  1.00 96.56           C  
ATOM   4106  CB  GLN A 525      -1.332 -23.406  -5.070  1.00 96.56           C  
ATOM   4107  O   GLN A 525      -1.303 -20.172  -4.652  1.00 96.56           O  
ATOM   4108  CG  GLN A 525      -2.076 -24.734  -5.145  1.00 96.56           C  
ATOM   4109  CD  GLN A 525      -1.440 -25.719  -6.117  1.00 96.56           C  
ATOM   4110  NE2 GLN A 525      -2.268 -26.516  -6.777  1.00 96.56           N  
ATOM   4111  OE1 GLN A 525      -0.216 -25.734  -6.277  1.00 96.56           O  
ATOM   4112  N   TYR A 526      -0.161 -21.328  -3.037  1.00 97.69           N  
ATOM   4113  CA  TYR A 526       0.717 -20.172  -2.910  1.00 97.69           C  
ATOM   4114  C   TYR A 526       2.139 -20.594  -2.568  1.00 97.69           C  
ATOM   4115  CB  TYR A 526       0.189 -19.219  -1.840  1.00 97.69           C  
ATOM   4116  O   TYR A 526       2.371 -21.750  -2.182  1.00 97.69           O  
ATOM   4117  CG  TYR A 526       0.229 -19.781  -0.442  1.00 97.69           C  
ATOM   4118  CD1 TYR A 526      -0.815 -20.562   0.043  1.00 97.69           C  
ATOM   4119  CD2 TYR A 526       1.312 -19.531   0.397  1.00 97.69           C  
ATOM   4120  CE1 TYR A 526      -0.784 -21.094   1.332  1.00 97.69           C  
ATOM   4121  CE2 TYR A 526       1.354 -20.047   1.687  1.00 97.69           C  
ATOM   4122  OH  TYR A 526       0.341 -21.344   3.420  1.00 97.69           O  
ATOM   4123  CZ  TYR A 526       0.304 -20.828   2.145  1.00 97.69           C  
ATOM   4124  N   LEU A 527       3.035 -19.656  -2.820  1.00 98.31           N  
ATOM   4125  CA  LEU A 527       4.434 -19.859  -2.459  1.00 98.31           C  
ATOM   4126  C   LEU A 527       4.711 -19.328  -1.051  1.00 98.31           C  
ATOM   4127  CB  LEU A 527       5.352 -19.156  -3.463  1.00 98.31           C  
ATOM   4128  O   LEU A 527       4.445 -18.172  -0.751  1.00 98.31           O  
ATOM   4129  CG  LEU A 527       6.852 -19.406  -3.311  1.00 98.31           C  
ATOM   4130  CD1 LEU A 527       7.188 -20.828  -3.730  1.00 98.31           C  
ATOM   4131  CD2 LEU A 527       7.652 -18.406  -4.125  1.00 98.31           C  
ATOM   4132  N   ASN A 528       5.168 -20.250  -0.221  1.00 97.75           N  
ATOM   4133  CA  ASN A 528       5.676 -19.859   1.092  1.00 97.75           C  
ATOM   4134  C   ASN A 528       7.172 -19.562   1.047  1.00 97.75           C  
ATOM   4135  CB  ASN A 528       5.387 -20.953   2.121  1.00 97.75           C  
ATOM   4136  O   ASN A 528       7.969 -20.406   0.652  1.00 97.75           O  
ATOM   4137  CG  ASN A 528       5.391 -20.438   3.545  1.00 97.75           C  
ATOM   4138  ND2 ASN A 528       5.859 -21.250   4.477  1.00 97.75           N  
ATOM   4139  OD1 ASN A 528       4.977 -19.297   3.805  1.00 97.75           O  
ATOM   4140  N   ILE A 529       7.508 -18.375   1.348  1.00 98.00           N  
ATOM   4141  CA  ILE A 529       8.906 -17.953   1.312  1.00 98.00           C  
ATOM   4142  C   ILE A 529       9.492 -17.984   2.723  1.00 98.00           C  
ATOM   4143  CB  ILE A 529       9.062 -16.547   0.696  1.00 98.00           C  
ATOM   4144  O   ILE A 529       9.289 -17.047   3.502  1.00 98.00           O  
ATOM   4145  CG1 ILE A 529       8.438 -16.500  -0.702  1.00 98.00           C  
ATOM   4146  CG2 ILE A 529      10.539 -16.141   0.646  1.00 98.00           C  
ATOM   4147  CD1 ILE A 529       8.289 -15.094  -1.271  1.00 98.00           C  
ATOM   4148  N   GLY A 530      10.172 -19.094   2.924  1.00 96.19           N  
ATOM   4149  CA  GLY A 530      10.758 -19.266   4.242  1.00 96.19           C  
ATOM   4150  C   GLY A 530       9.750 -19.688   5.293  1.00 96.19           C  
ATOM   4151  O   GLY A 530       8.555 -19.812   5.004  1.00 96.19           O  
ATOM   4152  N   TYR A 531      10.281 -20.078   6.445  1.00 93.94           N  
ATOM   4153  CA  TYR A 531       9.578 -20.438   7.664  1.00 93.94           C  
ATOM   4154  C   TYR A 531      10.484 -20.328   8.883  1.00 93.94           C  
ATOM   4155  CB  TYR A 531       9.023 -21.875   7.562  1.00 93.94           C  
ATOM   4156  O   TYR A 531      11.352 -21.172   9.094  1.00 93.94           O  
ATOM   4157  CG  TYR A 531       8.102 -22.250   8.695  1.00 93.94           C  
ATOM   4158  CD1 TYR A 531       8.531 -23.094   9.711  1.00 93.94           C  
ATOM   4159  CD2 TYR A 531       6.801 -21.750   8.758  1.00 93.94           C  
ATOM   4160  CE1 TYR A 531       7.684 -23.453  10.758  1.00 93.94           C  
ATOM   4161  CE2 TYR A 531       5.949 -22.109   9.797  1.00 93.94           C  
ATOM   4162  OH  TYR A 531       5.559 -23.297  11.828  1.00 93.94           O  
ATOM   4163  CZ  TYR A 531       6.398 -22.953  10.797  1.00 93.94           C  
ATOM   4164  N   PHE A 532      10.234 -19.219   9.664  1.00 89.69           N  
ATOM   4165  CA  PHE A 532      11.102 -18.922  10.797  1.00 89.69           C  
ATOM   4166  C   PHE A 532      12.555 -18.812  10.344  1.00 89.69           C  
ATOM   4167  CB  PHE A 532      10.969 -20.016  11.867  1.00 89.69           C  
ATOM   4168  O   PHE A 532      12.906 -17.922   9.570  1.00 89.69           O  
ATOM   4169  CG  PHE A 532       9.648 -20.000  12.578  1.00 89.69           C  
ATOM   4170  CD1 PHE A 532       9.359 -19.047  13.539  1.00 89.69           C  
ATOM   4171  CD2 PHE A 532       8.680 -20.953  12.281  1.00 89.69           C  
ATOM   4172  CE1 PHE A 532       8.133 -19.031  14.203  1.00 89.69           C  
ATOM   4173  CE2 PHE A 532       7.453 -20.953  12.938  1.00 89.69           C  
ATOM   4174  CZ  PHE A 532       7.184 -19.984  13.898  1.00 89.69           C  
ATOM   4175  N   SER A 533      13.391 -19.766  10.812  1.00 90.38           N  
ATOM   4176  CA  SER A 533      14.805 -19.656  10.477  1.00 90.38           C  
ATOM   4177  C   SER A 533      15.133 -20.406   9.195  1.00 90.38           C  
ATOM   4178  CB  SER A 533      15.672 -20.172  11.617  1.00 90.38           C  
ATOM   4179  O   SER A 533      16.250 -20.328   8.672  1.00 90.38           O  
ATOM   4180  OG  SER A 533      15.344 -21.531  11.922  1.00 90.38           O  
ATOM   4181  N   ASP A 534      14.211 -21.125   8.641  1.00 95.38           N  
ATOM   4182  CA  ASP A 534      14.391 -21.891   7.406  1.00 95.38           C  
ATOM   4183  C   ASP A 534      14.164 -21.000   6.180  1.00 95.38           C  
ATOM   4184  CB  ASP A 534      13.445 -23.094   7.375  1.00 95.38           C  
ATOM   4185  O   ASP A 534      13.055 -20.516   5.957  1.00 95.38           O  
ATOM   4186  CG  ASP A 534      13.641 -23.969   6.152  1.00 95.38           C  
ATOM   4187  OD1 ASP A 534      14.320 -23.531   5.195  1.00 95.38           O  
ATOM   4188  OD2 ASP A 534      13.109 -25.094   6.141  1.00 95.38           O  
ATOM   4189  N   PRO A 535      15.156 -20.922   5.309  1.00 96.88           N  
ATOM   4190  CA  PRO A 535      15.062 -20.016   4.160  1.00 96.88           C  
ATOM   4191  C   PRO A 535      14.453 -20.688   2.928  1.00 96.88           C  
ATOM   4192  CB  PRO A 535      16.516 -19.625   3.902  1.00 96.88           C  
ATOM   4193  O   PRO A 535      14.398 -20.078   1.855  1.00 96.88           O  
ATOM   4194  CG  PRO A 535      17.312 -20.844   4.254  1.00 96.88           C  
ATOM   4195  CD  PRO A 535      16.656 -21.516   5.430  1.00 96.88           C  
ATOM   4196  N   SER A 536      13.961 -21.922   3.020  1.00 97.44           N  
ATOM   4197  CA  SER A 536      13.516 -22.703   1.865  1.00 97.44           C  
ATOM   4198  C   SER A 536      12.188 -22.172   1.332  1.00 97.44           C  
ATOM   4199  CB  SER A 536      13.375 -24.172   2.230  1.00 97.44           C  
ATOM   4200  O   SER A 536      11.414 -21.562   2.070  1.00 97.44           O  
ATOM   4201  OG  SER A 536      12.328 -24.375   3.168  1.00 97.44           O  
ATOM   4202  N   LEU A 537      12.000 -22.391   0.037  1.00 98.25           N  
ATOM   4203  CA  LEU A 537      10.734 -22.141  -0.628  1.00 98.25           C  
ATOM   4204  C   LEU A 537       9.852 -23.391  -0.614  1.00 98.25           C  
ATOM   4205  CB  LEU A 537      10.961 -21.672  -2.070  1.00 98.25           C  
ATOM   4206  O   LEU A 537      10.344 -24.500  -0.797  1.00 98.25           O  
ATOM   4207  CG  LEU A 537      11.914 -20.500  -2.262  1.00 98.25           C  
ATOM   4208  CD1 LEU A 537      12.117 -20.219  -3.746  1.00 98.25           C  
ATOM   4209  CD2 LEU A 537      11.391 -19.266  -1.543  1.00 98.25           C  
ATOM   4210  N   SER A 538       8.578 -23.172  -0.377  1.00 97.31           N  
ATOM   4211  CA  SER A 538       7.664 -24.312  -0.424  1.00 97.31           C  
ATOM   4212  C   SER A 538       6.320 -23.922  -1.036  1.00 97.31           C  
ATOM   4213  CB  SER A 538       7.445 -24.891   0.979  1.00 97.31           C  
ATOM   4214  O   SER A 538       5.844 -22.812  -0.838  1.00 97.31           O  
ATOM   4215  OG  SER A 538       6.875 -23.922   1.835  1.00 97.31           O  
ATOM   4216  N   LEU A 539       5.758 -24.922  -1.872  1.00 97.50           N  
ATOM   4217  CA  LEU A 539       4.410 -24.750  -2.406  1.00 97.50           C  
ATOM   4218  C   LEU A 539       3.369 -25.281  -1.432  1.00 97.50           C  
ATOM   4219  CB  LEU A 539       4.277 -25.453  -3.758  1.00 97.50           C  
ATOM   4220  O   LEU A 539       3.498 -26.406  -0.935  1.00 97.50           O  
ATOM   4221  CG  LEU A 539       5.191 -24.953  -4.875  1.00 97.50           C  
ATOM   4222  CD1 LEU A 539       4.988 -25.781  -6.137  1.00 97.50           C  
ATOM   4223  CD2 LEU A 539       4.938 -23.484  -5.156  1.00 97.50           C  
ATOM   4224  N   VAL A 540       2.439 -24.438  -1.181  1.00 97.06           N  
ATOM   4225  CA  VAL A 540       1.407 -24.828  -0.224  1.00 97.06           C  
ATOM   4226  C   VAL A 540       0.049 -24.875  -0.920  1.00 97.06           C  
ATOM   4227  CB  VAL A 540       1.356 -23.859   0.979  1.00 97.06           C  
ATOM   4228  O   VAL A 540      -0.334 -23.938  -1.613  1.00 97.06           O  
ATOM   4229  CG1 VAL A 540       0.321 -24.328   2.002  1.00 97.06           C  
ATOM   4230  CG2 VAL A 540       2.734 -23.734   1.626  1.00 97.06           C  
ATOM   4231  N   GLU A 541      -0.632 -26.078  -0.685  1.00 95.75           N  
ATOM   4232  CA  GLU A 541      -1.984 -26.219  -1.217  1.00 95.75           C  
ATOM   4233  C   GLU A 541      -3.014 -25.594  -0.285  1.00 95.75           C  
ATOM   4234  CB  GLU A 541      -2.316 -27.703  -1.444  1.00 95.75           C  
ATOM   4235  O   GLU A 541      -2.951 -25.766   0.933  1.00 95.75           O  
ATOM   4236  CG  GLU A 541      -1.496 -28.344  -2.547  1.00 95.75           C  
ATOM   4237  CD  GLU A 541      -1.876 -29.797  -2.801  1.00 95.75           C  
ATOM   4238  OE1 GLU A 541      -1.266 -30.438  -3.686  1.00 95.75           O  
ATOM   4239  OE2 GLU A 541      -2.793 -30.297  -2.109  1.00 95.75           O  
ATOM   4240  N   GLY A 542      -3.936 -24.812  -0.852  1.00 95.06           N  
ATOM   4241  CA  GLY A 542      -4.984 -24.141  -0.102  1.00 95.06           C  
ATOM   4242  C   GLY A 542      -4.641 -22.703   0.250  1.00 95.06           C  
ATOM   4243  O   GLY A 542      -3.514 -22.250   0.029  1.00 95.06           O  
ATOM   4244  N   LYS A 543      -5.664 -21.969   0.768  1.00 95.69           N  
ATOM   4245  CA  LYS A 543      -5.465 -20.594   1.208  1.00 95.69           C  
ATOM   4246  C   LYS A 543      -4.551 -20.531   2.428  1.00 95.69           C  
ATOM   4247  CB  LYS A 543      -6.809 -19.938   1.527  1.00 95.69           C  
ATOM   4248  O   LYS A 543      -4.520 -21.453   3.234  1.00 95.69           O  
ATOM   4249  CG  LYS A 543      -7.738 -19.812   0.329  1.00 95.69           C  
ATOM   4250  CD  LYS A 543      -9.094 -19.250   0.731  1.00 95.69           C  
ATOM   4251  CE  LYS A 543     -10.047 -19.188  -0.457  1.00 95.69           C  
ATOM   4252  NZ  LYS A 543     -11.414 -18.750  -0.045  1.00 95.69           N  
ATOM   4253  N   PRO A 544      -3.752 -19.422   2.465  1.00 93.38           N  
ATOM   4254  CA  PRO A 544      -3.062 -19.234   3.742  1.00 93.38           C  
ATOM   4255  C   PRO A 544      -4.020 -19.203   4.930  1.00 93.38           C  
ATOM   4256  CB  PRO A 544      -2.363 -17.875   3.572  1.00 93.38           C  
ATOM   4257  O   PRO A 544      -5.094 -18.594   4.848  1.00 93.38           O  
ATOM   4258  CG  PRO A 544      -2.988 -17.281   2.355  1.00 93.38           C  
ATOM   4259  CD  PRO A 544      -3.793 -18.328   1.657  1.00 93.38           C  
ATOM   4260  N   LYS A 545      -3.621 -19.984   6.023  1.00 93.62           N  
ATOM   4261  CA  LYS A 545      -4.512 -20.047   7.180  1.00 93.62           C  
ATOM   4262  C   LYS A 545      -5.914 -20.484   6.770  1.00 93.62           C  
ATOM   4263  CB  LYS A 545      -4.574 -18.688   7.883  1.00 93.62           C  
ATOM   4264  O   LYS A 545      -6.902 -19.844   7.137  1.00 93.62           O  
ATOM   4265  CG  LYS A 545      -3.211 -18.125   8.242  1.00 93.62           C  
ATOM   4266  CD  LYS A 545      -3.334 -16.734   8.867  1.00 93.62           C  
ATOM   4267  CE  LYS A 545      -1.969 -16.109   9.117  1.00 93.62           C  
ATOM   4268  NZ  LYS A 545      -1.241 -16.781  10.227  1.00 93.62           N  
ATOM   4269  N   ALA A 546      -6.031 -21.656   6.074  1.00 95.06           N  
ATOM   4270  CA  ALA A 546      -7.215 -22.141   5.367  1.00 95.06           C  
ATOM   4271  C   ALA A 546      -8.414 -22.234   6.309  1.00 95.06           C  
ATOM   4272  CB  ALA A 546      -6.938 -23.500   4.719  1.00 95.06           C  
ATOM   4273  O   ALA A 546      -9.508 -21.797   5.977  1.00 95.06           O  
ATOM   4274  N   ASP A 547      -8.172 -22.812   7.508  1.00 96.06           N  
ATOM   4275  CA  ASP A 547      -9.281 -22.984   8.438  1.00 96.06           C  
ATOM   4276  C   ASP A 547      -9.859 -21.641   8.867  1.00 96.06           C  
ATOM   4277  CB  ASP A 547      -8.836 -23.781   9.664  1.00 96.06           C  
ATOM   4278  O   ASP A 547     -11.078 -21.469   8.945  1.00 96.06           O  
ATOM   4279  CG  ASP A 547      -8.531 -25.234   9.359  1.00 96.06           C  
ATOM   4280  OD1 ASP A 547      -8.984 -25.734   8.305  1.00 96.06           O  
ATOM   4281  OD2 ASP A 547      -7.840 -25.875  10.172  1.00 96.06           O  
ATOM   4282  N   ARG A 548      -8.969 -20.656   8.992  1.00 96.38           N  
ATOM   4283  CA  ARG A 548      -9.406 -19.328   9.391  1.00 96.38           C  
ATOM   4284  C   ARG A 548     -10.148 -18.625   8.258  1.00 96.38           C  
ATOM   4285  CB  ARG A 548      -8.211 -18.469   9.836  1.00 96.38           C  
ATOM   4286  O   ARG A 548     -11.164 -17.969   8.484  1.00 96.38           O  
ATOM   4287  CG  ARG A 548      -7.512 -19.000  11.078  1.00 96.38           C  
ATOM   4288  CD  ARG A 548      -8.430 -18.984  12.297  1.00 96.38           C  
ATOM   4289  NE  ARG A 548      -7.738 -19.422  13.500  1.00 96.38           N  
ATOM   4290  NH1 ARG A 548      -9.609 -19.344  14.852  1.00 96.38           N  
ATOM   4291  NH2 ARG A 548      -7.590 -20.000  15.719  1.00 96.38           N  
ATOM   4292  CZ  ARG A 548      -8.312 -19.578  14.688  1.00 96.38           C  
ATOM   4293  N   MET A 549      -9.648 -18.750   7.105  1.00 96.62           N  
ATOM   4294  CA  MET A 549     -10.328 -18.156   5.953  1.00 96.62           C  
ATOM   4295  C   MET A 549     -11.711 -18.781   5.762  1.00 96.62           C  
ATOM   4296  CB  MET A 549      -9.500 -18.344   4.688  1.00 96.62           C  
ATOM   4297  O   MET A 549     -12.672 -18.078   5.434  1.00 96.62           O  
ATOM   4298  CG  MET A 549      -8.180 -17.578   4.703  1.00 96.62           C  
ATOM   4299  SD  MET A 549      -8.414 -15.781   4.961  1.00 96.62           S  
ATOM   4300  CE  MET A 549      -8.125 -15.672   6.750  1.00 96.62           C  
ATOM   4301  N   ALA A 550     -11.820 -20.078   5.969  1.00 97.06           N  
ATOM   4302  CA  ALA A 550     -13.117 -20.734   5.863  1.00 97.06           C  
ATOM   4303  C   ALA A 550     -14.094 -20.219   6.914  1.00 97.06           C  
ATOM   4304  CB  ALA A 550     -12.953 -22.250   6.008  1.00 97.06           C  
ATOM   4305  O   ALA A 550     -15.273 -20.000   6.621  1.00 97.06           O  
ATOM   4306  N   PHE A 551     -13.617 -20.047   8.109  1.00 98.19           N  
ATOM   4307  CA  PHE A 551     -14.414 -19.484   9.195  1.00 98.19           C  
ATOM   4308  C   PHE A 551     -14.969 -18.109   8.797  1.00 98.19           C  
ATOM   4309  CB  PHE A 551     -13.578 -19.359  10.477  1.00 98.19           C  
ATOM   4310  O   PHE A 551     -16.172 -17.875   8.922  1.00 98.19           O  
ATOM   4311  CG  PHE A 551     -14.195 -18.469  11.523  1.00 98.19           C  
ATOM   4312  CD1 PHE A 551     -13.711 -17.188  11.742  1.00 98.19           C  
ATOM   4313  CD2 PHE A 551     -15.273 -18.922  12.281  1.00 98.19           C  
ATOM   4314  CE1 PHE A 551     -14.281 -16.375  12.711  1.00 98.19           C  
ATOM   4315  CE2 PHE A 551     -15.844 -18.109  13.250  1.00 98.19           C  
ATOM   4316  CZ  PHE A 551     -15.352 -16.828  13.461  1.00 98.19           C  
ATOM   4317  N   TRP A 552     -14.133 -17.250   8.336  1.00 97.94           N  
ATOM   4318  CA  TRP A 552     -14.562 -15.906   7.980  1.00 97.94           C  
ATOM   4319  C   TRP A 552     -15.516 -15.930   6.793  1.00 97.94           C  
ATOM   4320  CB  TRP A 552     -13.352 -15.023   7.664  1.00 97.94           C  
ATOM   4321  O   TRP A 552     -16.469 -15.156   6.738  1.00 97.94           O  
ATOM   4322  CG  TRP A 552     -12.633 -14.516   8.875  1.00 97.94           C  
ATOM   4323  CD1 TRP A 552     -11.391 -14.883   9.312  1.00 97.94           C  
ATOM   4324  CD2 TRP A 552     -13.117 -13.547   9.812  1.00 97.94           C  
ATOM   4325  CE2 TRP A 552     -12.109 -13.375  10.789  1.00 97.94           C  
ATOM   4326  CE3 TRP A 552     -14.305 -12.812   9.922  1.00 97.94           C  
ATOM   4327  NE1 TRP A 552     -11.070 -14.203  10.461  1.00 97.94           N  
ATOM   4328  CH2 TRP A 552     -13.430 -11.789  11.945  1.00 97.94           C  
ATOM   4329  CZ2 TRP A 552     -12.258 -12.500  11.867  1.00 97.94           C  
ATOM   4330  CZ3 TRP A 552     -14.445 -11.938  10.992  1.00 97.94           C  
ATOM   4331  N   ASP A 553     -15.242 -16.812   5.805  1.00 96.38           N  
ATOM   4332  CA  ASP A 553     -16.172 -16.969   4.699  1.00 96.38           C  
ATOM   4333  C   ASP A 553     -17.578 -17.312   5.207  1.00 96.38           C  
ATOM   4334  CB  ASP A 553     -15.688 -18.047   3.734  1.00 96.38           C  
ATOM   4335  O   ASP A 553     -18.562 -16.766   4.727  1.00 96.38           O  
ATOM   4336  CG  ASP A 553     -14.523 -17.594   2.875  1.00 96.38           C  
ATOM   4337  OD1 ASP A 553     -14.258 -16.375   2.795  1.00 96.38           O  
ATOM   4338  OD2 ASP A 553     -13.859 -18.469   2.270  1.00 96.38           O  
ATOM   4339  N   THR A 554     -17.656 -18.172   6.191  1.00 97.88           N  
ATOM   4340  CA  THR A 554     -18.922 -18.578   6.773  1.00 97.88           C  
ATOM   4341  C   THR A 554     -19.594 -17.391   7.469  1.00 97.88           C  
ATOM   4342  CB  THR A 554     -18.734 -19.719   7.777  1.00 97.88           C  
ATOM   4343  O   THR A 554     -20.797 -17.172   7.301  1.00 97.88           O  
ATOM   4344  CG2 THR A 554     -20.062 -20.078   8.453  1.00 97.88           C  
ATOM   4345  OG1 THR A 554     -18.250 -20.875   7.086  1.00 97.88           O  
ATOM   4346  N   ILE A 555     -18.766 -16.625   8.195  1.00 97.94           N  
ATOM   4347  CA  ILE A 555     -19.312 -15.469   8.898  1.00 97.94           C  
ATOM   4348  C   ILE A 555     -19.922 -14.492   7.902  1.00 97.94           C  
ATOM   4349  CB  ILE A 555     -18.219 -14.773   9.742  1.00 97.94           C  
ATOM   4350  O   ILE A 555     -21.047 -14.039   8.078  1.00 97.94           O  
ATOM   4351  CG1 ILE A 555     -17.844 -15.625  10.961  1.00 97.94           C  
ATOM   4352  CG2 ILE A 555     -18.672 -13.375  10.164  1.00 97.94           C  
ATOM   4353  CD1 ILE A 555     -18.984 -15.773  11.977  1.00 97.94           C  
ATOM   4354  N   TYR A 556     -19.250 -14.188   6.844  1.00 97.19           N  
ATOM   4355  CA  TYR A 556     -19.703 -13.211   5.859  1.00 97.19           C  
ATOM   4356  C   TYR A 556     -20.906 -13.750   5.094  1.00 97.19           C  
ATOM   4357  CB  TYR A 556     -18.578 -12.859   4.883  1.00 97.19           C  
ATOM   4358  O   TYR A 556     -21.828 -13.000   4.773  1.00 97.19           O  
ATOM   4359  CG  TYR A 556     -17.719 -11.711   5.348  1.00 97.19           C  
ATOM   4360  CD1 TYR A 556     -17.906 -10.430   4.848  1.00 97.19           C  
ATOM   4361  CD2 TYR A 556     -16.703 -11.914   6.289  1.00 97.19           C  
ATOM   4362  CE1 TYR A 556     -17.109  -9.367   5.273  1.00 97.19           C  
ATOM   4363  CE2 TYR A 556     -15.906 -10.867   6.719  1.00 97.19           C  
ATOM   4364  OH  TYR A 556     -15.320  -8.555   6.629  1.00 97.19           O  
ATOM   4365  CZ  TYR A 556     -16.109  -9.594   6.207  1.00 97.19           C  
ATOM   4366  N   GLU A 557     -20.906 -14.984   4.793  1.00 96.31           N  
ATOM   4367  CA  GLU A 557     -22.031 -15.602   4.102  1.00 96.31           C  
ATOM   4368  C   GLU A 557     -23.281 -15.594   4.969  1.00 96.31           C  
ATOM   4369  CB  GLU A 557     -21.688 -17.031   3.684  1.00 96.31           C  
ATOM   4370  O   GLU A 557     -24.375 -15.266   4.496  1.00 96.31           O  
ATOM   4371  CG  GLU A 557     -22.766 -17.719   2.859  1.00 96.31           C  
ATOM   4372  CD  GLU A 557     -22.375 -19.094   2.379  1.00 96.31           C  
ATOM   4373  OE1 GLU A 557     -23.188 -19.750   1.686  1.00 96.31           O  
ATOM   4374  OE2 GLU A 557     -21.250 -19.531   2.701  1.00 96.31           O  
ATOM   4375  N   LYS A 558     -23.109 -15.883   6.152  1.00 96.75           N  
ATOM   4376  CA  LYS A 558     -24.250 -16.047   7.055  1.00 96.75           C  
ATOM   4377  C   LYS A 558     -24.781 -14.695   7.520  1.00 96.75           C  
ATOM   4378  CB  LYS A 558     -23.875 -16.906   8.258  1.00 96.75           C  
ATOM   4379  O   LYS A 558     -26.000 -14.469   7.562  1.00 96.75           O  
ATOM   4380  CG  LYS A 558     -25.016 -17.188   9.211  1.00 96.75           C  
ATOM   4381  CD  LYS A 558     -24.625 -18.172  10.297  1.00 96.75           C  
ATOM   4382  CE  LYS A 558     -25.766 -18.453  11.258  1.00 96.75           C  
ATOM   4383  NZ  LYS A 558     -25.391 -19.453  12.297  1.00 96.75           N  
ATOM   4384  N   TYR A 559     -23.906 -13.734   7.762  1.00 96.69           N  
ATOM   4385  CA  TYR A 559     -24.359 -12.539   8.453  1.00 96.69           C  
ATOM   4386  C   TYR A 559     -24.172 -11.297   7.586  1.00 96.69           C  
ATOM   4387  CB  TYR A 559     -23.609 -12.367   9.781  1.00 96.69           C  
ATOM   4388  O   TYR A 559     -24.828 -10.281   7.793  1.00 96.69           O  
ATOM   4389  CG  TYR A 559     -23.891 -13.461  10.781  1.00 96.69           C  
ATOM   4390  CD1 TYR A 559     -25.062 -13.477  11.523  1.00 96.69           C  
ATOM   4391  CD2 TYR A 559     -22.969 -14.492  10.977  1.00 96.69           C  
ATOM   4392  CE1 TYR A 559     -25.312 -14.484  12.453  1.00 96.69           C  
ATOM   4393  CE2 TYR A 559     -23.219 -15.508  11.898  1.00 96.69           C  
ATOM   4394  OH  TYR A 559     -24.641 -16.484  13.539  1.00 96.69           O  
ATOM   4395  CZ  TYR A 559     -24.391 -15.492  12.633  1.00 96.69           C  
ATOM   4396  N   GLY A 560     -23.250 -11.352   6.695  1.00 96.38           N  
ATOM   4397  CA  GLY A 560     -22.891 -10.180   5.922  1.00 96.38           C  
ATOM   4398  C   GLY A 560     -24.047  -9.609   5.125  1.00 96.38           C  
ATOM   4399  O   GLY A 560     -24.859 -10.352   4.586  1.00 96.38           O  
ATOM   4400  N   ASN A 561     -24.109  -8.219   5.137  1.00 96.38           N  
ATOM   4401  CA  ASN A 561     -25.094  -7.512   4.324  1.00 96.38           C  
ATOM   4402  C   ASN A 561     -24.422  -6.699   3.217  1.00 96.38           C  
ATOM   4403  CB  ASN A 561     -25.953  -6.605   5.199  1.00 96.38           C  
ATOM   4404  O   ASN A 561     -23.891  -5.617   3.473  1.00 96.38           O  
ATOM   4405  CG  ASN A 561     -26.766  -7.383   6.219  1.00 96.38           C  
ATOM   4406  ND2 ASN A 561     -26.781  -6.906   7.457  1.00 96.38           N  
ATOM   4407  OD1 ASN A 561     -27.391  -8.406   5.895  1.00 96.38           O  
ATOM   4408  N   ARG A 562     -24.453  -7.238   1.992  1.00 95.25           N  
ATOM   4409  CA  ARG A 562     -23.906  -6.527   0.843  1.00 95.25           C  
ATOM   4410  C   ARG A 562     -24.703  -5.266   0.542  1.00 95.25           C  
ATOM   4411  CB  ARG A 562     -23.875  -7.438  -0.387  1.00 95.25           C  
ATOM   4412  O   ARG A 562     -25.891  -5.188   0.850  1.00 95.25           O  
ATOM   4413  CG  ARG A 562     -22.875  -8.578  -0.287  1.00 95.25           C  
ATOM   4414  CD  ARG A 562     -22.859  -9.430  -1.551  1.00 95.25           C  
ATOM   4415  NE  ARG A 562     -22.125  -8.773  -2.629  1.00 95.25           N  
ATOM   4416  NH1 ARG A 562     -22.547 -10.422  -4.191  1.00 95.25           N  
ATOM   4417  NH2 ARG A 562     -21.297  -8.586  -4.766  1.00 95.25           N  
ATOM   4418  CZ  ARG A 562     -21.984  -9.266  -3.859  1.00 95.25           C  
ATOM   4419  N   PRO A 563     -23.984  -4.285  -0.216  1.00 96.06           N  
ATOM   4420  CA  PRO A 563     -22.641  -4.336  -0.774  1.00 96.06           C  
ATOM   4421  C   PRO A 563     -21.562  -4.105   0.280  1.00 96.06           C  
ATOM   4422  CB  PRO A 563     -22.641  -3.207  -1.809  1.00 96.06           C  
ATOM   4423  O   PRO A 563     -21.781  -3.361   1.240  1.00 96.06           O  
ATOM   4424  CG  PRO A 563     -23.609  -2.201  -1.273  1.00 96.06           C  
ATOM   4425  CD  PRO A 563     -24.703  -2.928  -0.552  1.00 96.06           C  
ATOM   4426  N   PHE A 564     -20.312  -4.828   0.034  1.00 96.38           N  
ATOM   4427  CA  PHE A 564     -19.203  -4.691   0.967  1.00 96.38           C  
ATOM   4428  C   PHE A 564     -18.219  -3.637   0.482  1.00 96.38           C  
ATOM   4429  CB  PHE A 564     -18.484  -6.031   1.155  1.00 96.38           C  
ATOM   4430  O   PHE A 564     -17.859  -3.615  -0.695  1.00 96.38           O  
ATOM   4431  CG  PHE A 564     -19.375  -7.113   1.728  1.00 96.38           C  
ATOM   4432  CD1 PHE A 564     -20.281  -6.824   2.730  1.00 96.38           C  
ATOM   4433  CD2 PHE A 564     -19.281  -8.414   1.262  1.00 96.38           C  
ATOM   4434  CE1 PHE A 564     -21.094  -7.824   3.264  1.00 96.38           C  
ATOM   4435  CE2 PHE A 564     -20.078  -9.422   1.788  1.00 96.38           C  
ATOM   4436  CZ  PHE A 564     -21.000  -9.117   2.789  1.00 96.38           C  
ATOM   4437  N   ASP A 565     -17.828  -2.684   1.376  1.00 94.31           N  
ATOM   4438  CA  ASP A 565     -16.750  -1.743   1.040  1.00 94.31           C  
ATOM   4439  C   ASP A 565     -15.383  -2.412   1.125  1.00 94.31           C  
ATOM   4440  CB  ASP A 565     -16.797  -0.524   1.964  1.00 94.31           C  
ATOM   4441  O   ASP A 565     -14.469  -2.059   0.380  1.00 94.31           O  
ATOM   4442  CG  ASP A 565     -16.922  -0.896   3.432  1.00 94.31           C  
ATOM   4443  OD1 ASP A 565     -16.125  -1.727   3.914  1.00 94.31           O  
ATOM   4444  OD2 ASP A 565     -17.812  -0.357   4.109  1.00 94.31           O  
ATOM   4445  N   THR A 566     -15.156  -3.252   2.086  1.00 96.38           N  
ATOM   4446  CA  THR A 566     -14.023  -4.152   2.250  1.00 96.38           C  
ATOM   4447  C   THR A 566     -14.500  -5.570   2.562  1.00 96.38           C  
ATOM   4448  CB  THR A 566     -13.078  -3.664   3.363  1.00 96.38           C  
ATOM   4449  O   THR A 566     -15.680  -5.879   2.418  1.00 96.38           O  
ATOM   4450  CG2 THR A 566     -12.703  -2.201   3.164  1.00 96.38           C  
ATOM   4451  OG1 THR A 566     -13.734  -3.809   4.633  1.00 96.38           O  
ATOM   4452  N   TYR A 567     -13.516  -6.488   3.057  1.00 96.06           N  
ATOM   4453  CA  TYR A 567     -13.883  -7.879   3.301  1.00 96.06           C  
ATOM   4454  C   TYR A 567     -13.164  -8.422   4.531  1.00 96.06           C  
ATOM   4455  CB  TYR A 567     -13.555  -8.742   2.080  1.00 96.06           C  
ATOM   4456  O   TYR A 567     -11.969  -8.180   4.719  1.00 96.06           O  
ATOM   4457  CG  TYR A 567     -13.992 -10.180   2.223  1.00 96.06           C  
ATOM   4458  CD1 TYR A 567     -13.086 -11.164   2.611  1.00 96.06           C  
ATOM   4459  CD2 TYR A 567     -15.305 -10.562   1.968  1.00 96.06           C  
ATOM   4460  CE1 TYR A 567     -13.477 -12.492   2.742  1.00 96.06           C  
ATOM   4461  CE2 TYR A 567     -15.711 -11.883   2.096  1.00 96.06           C  
ATOM   4462  OH  TYR A 567     -15.188 -14.156   2.611  1.00 96.06           O  
ATOM   4463  CZ  TYR A 567     -14.789 -12.844   2.482  1.00 96.06           C  
TER    4464      ALA A   1                                                      
ENDMDL                                                                          
END                                                                             
