# Supplementary material for: Screening of ester-forming and hydrolyzing enzymes linked to pheromone production in Ips typographus (Linnaeus, 1758)
Source: BMC Genomics. 2026 Mar 24;27:431. doi: 10.1186/s12864-026-12773-0 (PMC13134222; doi:10.1186/s12864-026-12773-0)
Supplement: Supplementary file 5 — Supplementary Material 5. [file 12864_2026_12773_MOESM5_ESM.zip › ItyCE2.pdb]

MODEL     1                                                                     
ATOM      1  N   MET A   1      71.250 -11.891 -33.031  1.00 35.34           N  
ATOM      2  CA  MET A   1      71.000 -10.461 -32.781  1.00 35.34           C  
ATOM      3  C   MET A   1      69.750  -9.969 -33.469  1.00 35.34           C  
ATOM      4  CB  MET A   1      72.250  -9.656 -33.281  1.00 35.34           C  
ATOM      5  O   MET A   1      69.625 -10.047 -34.688  1.00 35.34           O  
ATOM      6  CG  MET A   1      72.875  -8.805 -32.219  1.00 35.34           C  
ATOM      7  SD  MET A   1      74.312  -7.879 -32.844  1.00 35.34           S  
ATOM      8  CE  MET A   1      74.750  -6.918 -31.359  1.00 35.34           C  
ATOM      9  N   MET A   2      68.625  -9.805 -32.656  1.00 37.66           N  
ATOM     10  CA  MET A   2      67.875  -8.547 -32.594  1.00 37.66           C  
ATOM     11  C   MET A   2      66.375  -8.797 -32.344  1.00 37.66           C  
ATOM     12  CB  MET A   2      68.000  -7.773 -33.906  1.00 37.66           C  
ATOM     13  O   MET A   2      65.750  -9.555 -33.062  1.00 37.66           O  
ATOM     14  CG  MET A   2      69.000  -6.602 -33.812  1.00 37.66           C  
ATOM     15  SD  MET A   2      69.250  -5.789 -35.438  1.00 37.66           S  
ATOM     16  CE  MET A   2      69.750  -4.121 -34.875  1.00 37.66           C  
ATOM     17  N   TRP A   3      65.875  -8.484 -31.141  1.00 38.84           N  
ATOM     18  CA  TRP A   3      64.938  -7.621 -30.391  1.00 38.84           C  
ATOM     19  C   TRP A   3      63.500  -7.863 -30.797  1.00 38.84           C  
ATOM     20  CB  TRP A   3      65.312  -6.148 -30.594  1.00 38.84           C  
ATOM     21  O   TRP A   3      63.125  -7.559 -31.938  1.00 38.84           O  
ATOM     22  CG  TRP A   3      66.438  -5.672 -29.719  1.00 38.84           C  
ATOM     23  CD1 TRP A   3      67.562  -6.383 -29.344  1.00 38.84           C  
ATOM     24  CD2 TRP A   3      66.562  -4.379 -29.125  1.00 38.84           C  
ATOM     25  CE2 TRP A   3      67.750  -4.375 -28.391  1.00 38.84           C  
ATOM     26  CE3 TRP A   3      65.812  -3.221 -29.141  1.00 38.84           C  
ATOM     27  NE1 TRP A   3      68.375  -5.609 -28.531  1.00 38.84           N  
ATOM     28  CH2 TRP A   3      67.438  -2.137 -27.703  1.00 38.84           C  
ATOM     29  CZ2 TRP A   3      68.188  -3.256 -27.672  1.00 38.84           C  
ATOM     30  CZ3 TRP A   3      66.188  -2.109 -28.422  1.00 38.84           C  
ATOM     31  N   ASN A   4      62.750  -8.695 -30.094  1.00 41.94           N  
ATOM     32  CA  ASN A   4      61.312  -8.750 -30.156  1.00 41.94           C  
ATOM     33  C   ASN A   4      60.688  -7.969 -29.000  1.00 41.94           C  
ATOM     34  CB  ASN A   4      60.812 -10.195 -30.141  1.00 41.94           C  
ATOM     35  O   ASN A   4      61.094  -8.125 -27.844  1.00 41.94           O  
ATOM     36  CG  ASN A   4      60.812 -10.820 -31.516  1.00 41.94           C  
ATOM     37  ND2 ASN A   4      60.938 -12.141 -31.578  1.00 41.94           N  
ATOM     38  OD1 ASN A   4      60.688 -10.117 -32.531  1.00 41.94           O  
ATOM     39  N   ILE A   5      60.469  -6.668 -29.031  1.00 44.44           N  
ATOM     40  CA  ILE A   5      59.406  -5.723 -28.672  1.00 44.44           C  
ATOM     41  C   ILE A   5      58.281  -6.457 -27.953  1.00 44.44           C  
ATOM     42  CB  ILE A   5      58.875  -4.977 -29.906  1.00 44.44           C  
ATOM     43  O   ILE A   5      57.719  -7.410 -28.500  1.00 44.44           O  
ATOM     44  CG1 ILE A   5      59.969  -4.141 -30.562  1.00 44.44           C  
ATOM     45  CG2 ILE A   5      57.656  -4.102 -29.531  1.00 44.44           C  
ATOM     46  CD1 ILE A   5      59.594  -3.510 -31.891  1.00 44.44           C  
ATOM     47  N   LEU A   6      58.312  -6.742 -26.672  1.00 45.56           N  
ATOM     48  CA  LEU A   6      57.375  -7.102 -25.594  1.00 45.56           C  
ATOM     49  C   LEU A   6      56.156  -6.203 -25.625  1.00 45.56           C  
ATOM     50  CB  LEU A   6      58.062  -7.000 -24.234  1.00 45.56           C  
ATOM     51  O   LEU A   6      56.250  -4.984 -25.469  1.00 45.56           O  
ATOM     52  CG  LEU A   6      58.594  -8.305 -23.656  1.00 45.56           C  
ATOM     53  CD1 LEU A   6      60.031  -8.117 -23.172  1.00 45.56           C  
ATOM     54  CD2 LEU A   6      57.719  -8.797 -22.516  1.00 45.56           C  
ATOM     55  N   LEU A   7      55.219  -6.270 -26.594  1.00 45.12           N  
ATOM     56  CA  LEU A   7      53.812  -5.918 -26.688  1.00 45.12           C  
ATOM     57  C   LEU A   7      53.031  -6.391 -25.453  1.00 45.12           C  
ATOM     58  CB  LEU A   7      53.188  -6.531 -27.953  1.00 45.12           C  
ATOM     59  O   LEU A   7      53.094  -7.570 -25.109  1.00 45.12           O  
ATOM     60  CG  LEU A   7      52.875  -5.562 -29.094  1.00 45.12           C  
ATOM     61  CD1 LEU A   7      53.625  -5.988 -30.359  1.00 45.12           C  
ATOM     62  CD2 LEU A   7      51.375  -5.484 -29.344  1.00 45.12           C  
ATOM     63  N   THR A   8      53.125  -5.789 -24.281  1.00 44.97           N  
ATOM     64  CA  THR A   8      52.250  -5.844 -23.125  1.00 44.97           C  
ATOM     65  C   THR A   8      50.781  -5.863 -23.562  1.00 44.97           C  
ATOM     66  CB  THR A   8      52.500  -4.648 -22.188  1.00 44.97           C  
ATOM     67  O   THR A   8      50.344  -4.965 -24.281  1.00 44.97           O  
ATOM     68  CG2 THR A   8      53.844  -4.789 -21.453  1.00 44.97           C  
ATOM     69  OG1 THR A   8      52.500  -3.438 -22.953  1.00 44.97           O  
ATOM     70  N   LEU A   9      50.219  -6.879 -24.219  1.00 40.72           N  
ATOM     71  CA  LEU A   9      48.875  -7.363 -24.344  1.00 40.72           C  
ATOM     72  C   LEU A   9      48.094  -7.133 -23.047  1.00 40.72           C  
ATOM     73  CB  LEU A   9      48.844  -8.852 -24.703  1.00 40.72           C  
ATOM     74  O   LEU A   9      48.469  -7.613 -21.984  1.00 40.72           O  
ATOM     75  CG  LEU A   9      48.188  -9.227 -26.031  1.00 40.72           C  
ATOM     76  CD1 LEU A   9      49.250  -9.680 -27.047  1.00 40.72           C  
ATOM     77  CD2 LEU A   9      47.125 -10.312 -25.812  1.00 40.72           C  
ATOM     78  N   SER A  10      47.812  -5.918 -22.625  1.00 41.84           N  
ATOM     79  CA  SER A  10      46.719  -5.535 -21.734  1.00 41.84           C  
ATOM     80  C   SER A  10      45.500  -6.438 -21.938  1.00 41.84           C  
ATOM     81  CB  SER A  10      46.344  -4.078 -21.969  1.00 41.84           C  
ATOM     82  O   SER A  10      45.000  -6.547 -23.047  1.00 41.84           O  
ATOM     83  OG  SER A  10      46.344  -3.770 -23.344  1.00 41.84           O  
ATOM     84  N   LEU A  11      45.531  -7.762 -21.703  1.00 38.81           N  
ATOM     85  CA  LEU A  11      44.438  -8.688 -21.391  1.00 38.81           C  
ATOM     86  C   LEU A  11      43.250  -7.957 -20.781  1.00 38.81           C  
ATOM     87  CB  LEU A  11      44.938  -9.781 -20.438  1.00 38.81           C  
ATOM     88  O   LEU A  11      43.406  -7.309 -19.734  1.00 38.81           O  
ATOM     89  CG  LEU A  11      45.125 -11.172 -21.031  1.00 38.81           C  
ATOM     90  CD1 LEU A  11      46.562 -11.648 -20.812  1.00 38.81           C  
ATOM     91  CD2 LEU A  11      44.125 -12.156 -20.422  1.00 38.81           C  
ATOM     92  N   TYR A  12      42.625  -6.988 -21.453  1.00 39.34           N  
ATOM     93  CA  TYR A  12      41.219  -6.609 -21.203  1.00 39.34           C  
ATOM     94  C   TYR A  12      40.406  -7.820 -20.797  1.00 39.34           C  
ATOM     95  CB  TYR A  12      40.625  -5.945 -22.438  1.00 39.34           C  
ATOM     96  O   TYR A  12      40.250  -8.766 -21.562  1.00 39.34           O  
ATOM     97  CG  TYR A  12      41.000  -4.500 -22.609  1.00 39.34           C  
ATOM     98  CD1 TYR A  12      40.312  -3.484 -21.953  1.00 39.34           C  
ATOM     99  CD2 TYR A  12      42.094  -4.148 -23.422  1.00 39.34           C  
ATOM    100  CE1 TYR A  12      40.688  -2.150 -22.109  1.00 39.34           C  
ATOM    101  CE2 TYR A  12      42.438  -2.816 -23.578  1.00 39.34           C  
ATOM    102  OH  TYR A  12      42.094  -0.507 -23.094  1.00 39.34           O  
ATOM    103  CZ  TYR A  12      41.750  -1.826 -22.922  1.00 39.34           C  
ATOM    104  N   LEU A  13      40.781  -8.617 -19.812  1.00 39.56           N  
ATOM    105  CA  LEU A  13      39.781  -9.484 -19.188  1.00 39.56           C  
ATOM    106  C   LEU A  13      38.375  -8.969 -19.438  1.00 39.56           C  
ATOM    107  CB  LEU A  13      40.031  -9.594 -17.672  1.00 39.56           C  
ATOM    108  O   LEU A  13      38.062  -7.820 -19.125  1.00 39.56           O  
ATOM    109  CG  LEU A  13      40.938 -10.750 -17.219  1.00 39.56           C  
ATOM    110  CD1 LEU A  13      41.875 -10.281 -16.109  1.00 39.56           C  
ATOM    111  CD2 LEU A  13      40.094 -11.922 -16.750  1.00 39.56           C  
ATOM    112  N   ALA A  14      37.906  -8.844 -20.703  1.00 43.28           N  
ATOM    113  CA  ALA A  14      36.469  -8.828 -21.031  1.00 43.28           C  
ATOM    114  C   ALA A  14      35.625  -9.062 -19.797  1.00 43.28           C  
ATOM    115  CB  ALA A  14      36.156  -9.875 -22.094  1.00 43.28           C  
ATOM    116  O   ALA A  14      35.750 -10.078 -19.109  1.00 43.28           O  
ATOM    117  N   ALA A  15      35.750  -8.312 -18.672  1.00 47.97           N  
ATOM    118  CA  ALA A  15      34.625  -8.305 -17.719  1.00 47.97           C  
ATOM    119  C   ALA A  15      33.500  -9.203 -18.203  1.00 47.97           C  
ATOM    120  CB  ALA A  15      34.125  -6.883 -17.500  1.00 47.97           C  
ATOM    121  O   ALA A  15      33.094  -9.141 -19.375  1.00 47.97           O  
ATOM    122  N   GLU A  16      33.594 -10.531 -18.203  1.00 54.94           N  
ATOM    123  CA  GLU A  16      32.562 -11.570 -18.219  1.00 54.94           C  
ATOM    124  C   GLU A  16      31.172 -10.961 -18.422  1.00 54.94           C  
ATOM    125  CB  GLU A  16      32.594 -12.391 -16.938  1.00 54.94           C  
ATOM    126  O   GLU A  16      30.797 -10.000 -17.734  1.00 54.94           O  
ATOM    127  CG  GLU A  16      33.312 -13.727 -17.078  1.00 54.94           C  
ATOM    128  CD  GLU A  16      33.375 -14.508 -15.773  1.00 54.94           C  
ATOM    129  OE1 GLU A  16      33.938 -15.633 -15.773  1.00 54.94           O  
ATOM    130  OE2 GLU A  16      32.906 -13.992 -14.750  1.00 54.94           O  
ATOM    131  N   ALA A  17      30.672 -10.586 -19.578  1.00 60.38           N  
ATOM    132  CA  ALA A  17      29.406 -10.031 -20.047  1.00 60.38           C  
ATOM    133  C   ALA A  17      28.266 -10.414 -19.109  1.00 60.38           C  
ATOM    134  CB  ALA A  17      29.109 -10.508 -21.453  1.00 60.38           C  
ATOM    135  O   ALA A  17      27.922 -11.594 -18.984  1.00 60.38           O  
ATOM    136  N   LEU A  18      28.031  -9.773 -17.984  1.00 90.69           N  
ATOM    137  CA  LEU A  18      26.875  -9.727 -17.109  1.00 90.69           C  
ATOM    138  C   LEU A  18      25.641  -9.250 -17.875  1.00 90.69           C  
ATOM    139  CB  LEU A  18      27.141  -8.812 -15.914  1.00 90.69           C  
ATOM    140  O   LEU A  18      24.703  -8.711 -17.266  1.00 90.69           O  
ATOM    141  CG  LEU A  18      28.250  -9.242 -14.961  1.00 90.69           C  
ATOM    142  CD1 LEU A  18      28.516  -8.156 -13.930  1.00 90.69           C  
ATOM    143  CD2 LEU A  18      27.891 -10.555 -14.281  1.00 90.69           C  
ATOM    144  N   GLN A  19      25.703  -9.555 -19.203  1.00 94.25           N  
ATOM    145  CA  GLN A  19      24.594  -9.156 -20.062  1.00 94.25           C  
ATOM    146  C   GLN A  19      23.547 -10.266 -20.172  1.00 94.25           C  
ATOM    147  CB  GLN A  19      25.109  -8.781 -21.453  1.00 94.25           C  
ATOM    148  O   GLN A  19      23.891 -11.438 -20.297  1.00 94.25           O  
ATOM    149  CG  GLN A  19      24.016  -8.281 -22.406  1.00 94.25           C  
ATOM    150  CD  GLN A  19      24.562  -7.926 -23.781  1.00 94.25           C  
ATOM    151  NE2 GLN A  19      25.844  -8.180 -24.000  1.00 94.25           N  
ATOM    152  OE1 GLN A  19      23.812  -7.430 -24.625  1.00 94.25           O  
ATOM    153  N   VAL A  20      22.266  -9.906 -20.047  1.00 94.81           N  
ATOM    154  CA  VAL A  20      21.109 -10.781 -20.281  1.00 94.81           C  
ATOM    155  C   VAL A  20      20.344 -10.305 -21.500  1.00 94.81           C  
ATOM    156  CB  VAL A  20      20.188 -10.828 -19.047  1.00 94.81           C  
ATOM    157  O   VAL A  20      20.156  -9.102 -21.703  1.00 94.81           O  
ATOM    158  CG1 VAL A  20      18.891 -11.555 -19.375  1.00 94.81           C  
ATOM    159  CG2 VAL A  20      20.891 -11.508 -17.875  1.00 94.81           C  
ATOM    160  N   THR A  21      20.031 -11.219 -22.359  1.00 94.44           N  
ATOM    161  CA  THR A  21      19.219 -10.867 -23.516  1.00 94.44           C  
ATOM    162  C   THR A  21      17.766 -11.297 -23.312  1.00 94.44           C  
ATOM    163  CB  THR A  21      19.766 -11.516 -24.797  1.00 94.44           C  
ATOM    164  O   THR A  21      17.469 -12.484 -23.203  1.00 94.44           O  
ATOM    165  CG2 THR A  21      18.953 -11.102 -26.016  1.00 94.44           C  
ATOM    166  OG1 THR A  21      21.125 -11.102 -24.984  1.00 94.44           O  
ATOM    167  N   THR A  22      16.844 -10.305 -23.250  1.00 95.69           N  
ATOM    168  CA  THR A  22      15.414 -10.523 -23.141  1.00 95.69           C  
ATOM    169  C   THR A  22      14.734 -10.375 -24.500  1.00 95.69           C  
ATOM    170  CB  THR A  22      14.773  -9.547 -22.141  1.00 95.69           C  
ATOM    171  O   THR A  22      15.367  -9.961 -25.469  1.00 95.69           O  
ATOM    172  CG2 THR A  22      15.602  -9.453 -20.859  1.00 95.69           C  
ATOM    173  OG1 THR A  22      14.688  -8.242 -22.734  1.00 95.69           O  
ATOM    174  N   PRO A  23      13.500 -10.766 -24.594  1.00 96.12           N  
ATOM    175  CA  PRO A  23      12.766 -10.531 -25.828  1.00 96.12           C  
ATOM    176  C   PRO A  23      12.734  -9.062 -26.234  1.00 96.12           C  
ATOM    177  CB  PRO A  23      11.359 -11.039 -25.516  1.00 96.12           C  
ATOM    178  O   PRO A  23      12.617  -8.742 -27.422  1.00 96.12           O  
ATOM    179  CG  PRO A  23      11.562 -12.109 -24.484  1.00 96.12           C  
ATOM    180  CD  PRO A  23      12.664 -11.680 -23.562  1.00 96.12           C  
ATOM    181  N   ASP A  24      12.844  -8.109 -25.328  1.00 95.75           N  
ATOM    182  CA  ASP A  24      12.766  -6.680 -25.609  1.00 95.75           C  
ATOM    183  C   ASP A  24      14.125  -6.129 -26.031  1.00 95.75           C  
ATOM    184  CB  ASP A  24      12.250  -5.918 -24.391  1.00 95.75           C  
ATOM    185  O   ASP A  24      14.195  -5.109 -26.719  1.00 95.75           O  
ATOM    186  CG  ASP A  24      10.773  -6.160 -24.125  1.00 95.75           C  
ATOM    187  OD1 ASP A  24      10.047  -6.582 -25.047  1.00 95.75           O  
ATOM    188  OD2 ASP A  24      10.328  -5.922 -22.969  1.00 95.75           O  
ATOM    189  N   GLY A  25      15.219  -6.812 -25.656  1.00 96.69           N  
ATOM    190  CA  GLY A  25      16.562  -6.379 -26.016  1.00 96.69           C  
ATOM    191  C   GLY A  25      17.594  -6.699 -24.938  1.00 96.69           C  
ATOM    192  O   GLY A  25      17.250  -7.137 -23.844  1.00 96.69           O  
ATOM    193  N   PRO A  26      18.875  -6.539 -25.266  1.00 97.19           N  
ATOM    194  CA  PRO A  26      19.953  -6.859 -24.312  1.00 97.19           C  
ATOM    195  C   PRO A  26      20.078  -5.840 -23.188  1.00 97.19           C  
ATOM    196  CB  PRO A  26      21.203  -6.859 -25.203  1.00 97.19           C  
ATOM    197  O   PRO A  26      19.875  -4.641 -23.422  1.00 97.19           O  
ATOM    198  CG  PRO A  26      20.875  -5.918 -26.312  1.00 97.19           C  
ATOM    199  CD  PRO A  26      19.406  -6.016 -26.609  1.00 97.19           C  
ATOM    200  N   ILE A  27      20.469  -6.367 -21.969  1.00 97.31           N  
ATOM    201  CA  ILE A  27      20.594  -5.516 -20.781  1.00 97.31           C  
ATOM    202  C   ILE A  27      21.906  -5.824 -20.078  1.00 97.31           C  
ATOM    203  CB  ILE A  27      19.406  -5.695 -19.828  1.00 97.31           C  
ATOM    204  O   ILE A  27      22.188  -6.980 -19.734  1.00 97.31           O  
ATOM    205  CG1 ILE A  27      18.078  -5.461 -20.562  1.00 97.31           C  
ATOM    206  CG2 ILE A  27      19.547  -4.754 -18.625  1.00 97.31           C  
ATOM    207  CD1 ILE A  27      16.859  -5.941 -19.797  1.00 97.31           C  
ATOM    208  N   ASN A  28      22.703  -4.801 -19.875  1.00 96.56           N  
ATOM    209  CA  ASN A  28      23.891  -4.949 -19.047  1.00 96.56           C  
ATOM    210  C   ASN A  28      23.562  -4.836 -17.562  1.00 96.56           C  
ATOM    211  CB  ASN A  28      24.953  -3.908 -19.438  1.00 96.56           C  
ATOM    212  O   ASN A  28      22.750  -4.004 -17.156  1.00 96.56           O  
ATOM    213  CG  ASN A  28      25.516  -4.145 -20.828  1.00 96.56           C  
ATOM    214  ND2 ASN A  28      25.812  -3.062 -21.531  1.00 96.56           N  
ATOM    215  OD1 ASN A  28      25.672  -5.289 -21.250  1.00 96.56           O  
ATOM    216  N   GLY A  29      24.172  -5.750 -16.750  1.00 96.19           N  
ATOM    217  CA  GLY A  29      23.984  -5.715 -15.305  1.00 96.19           C  
ATOM    218  C   GLY A  29      25.266  -5.578 -14.523  1.00 96.19           C  
ATOM    219  O   GLY A  29      26.328  -5.297 -15.102  1.00 96.19           O  
ATOM    220  N   VAL A  30      25.172  -5.656 -13.180  1.00 95.25           N  
ATOM    221  CA  VAL A  30      26.328  -5.566 -12.289  1.00 95.25           C  
ATOM    222  C   VAL A  30      26.234  -6.652 -11.219  1.00 95.25           C  
ATOM    223  CB  VAL A  30      26.422  -4.172 -11.625  1.00 95.25           C  
ATOM    224  O   VAL A  30      25.141  -7.039 -10.812  1.00 95.25           O  
ATOM    225  CG1 VAL A  30      25.203  -3.916 -10.727  1.00 95.25           C  
ATOM    226  CG2 VAL A  30      27.719  -4.055 -10.828  1.00 95.25           C  
ATOM    227  N   ALA A  31      27.359  -7.238 -10.906  1.00 94.75           N  
ATOM    228  CA  ALA A  31      27.438  -8.211  -9.812  1.00 94.75           C  
ATOM    229  C   ALA A  31      27.500  -7.512  -8.461  1.00 94.75           C  
ATOM    230  CB  ALA A  31      28.656  -9.109 -10.000  1.00 94.75           C  
ATOM    231  O   ALA A  31      28.203  -6.500  -8.305  1.00 94.75           O  
ATOM    232  N   GLN A  32      26.750  -8.031  -7.488  1.00 92.88           N  
ATOM    233  CA  GLN A  32      26.750  -7.570  -6.102  1.00 92.88           C  
ATOM    234  C   GLN A  32      26.922  -8.742  -5.133  1.00 92.88           C  
ATOM    235  CB  GLN A  32      25.469  -6.805  -5.789  1.00 92.88           C  
ATOM    236  O   GLN A  32      26.891  -9.898  -5.547  1.00 92.88           O  
ATOM    237  CG  GLN A  32      25.266  -5.570  -6.656  1.00 92.88           C  
ATOM    238  CD  GLN A  32      24.109  -4.707  -6.184  1.00 92.88           C  
ATOM    239  NE2 GLN A  32      24.422  -3.512  -5.695  1.00 92.88           N  
ATOM    240  OE1 GLN A  32      22.938  -5.113  -6.250  1.00 92.88           O  
ATOM    241  N   THR A  33      27.141  -8.359  -3.881  1.00 92.00           N  
ATOM    242  CA  THR A  33      27.328  -9.406  -2.877  1.00 92.00           C  
ATOM    243  C   THR A  33      26.359  -9.211  -1.715  1.00 92.00           C  
ATOM    244  CB  THR A  33      28.766  -9.422  -2.348  1.00 92.00           C  
ATOM    245  O   THR A  33      26.156  -8.086  -1.246  1.00 92.00           O  
ATOM    246  CG2 THR A  33      28.984 -10.586  -1.382  1.00 92.00           C  
ATOM    247  OG1 THR A  33      29.672  -9.562  -3.449  1.00 92.00           O  
ATOM    248  N   THR A  34      25.703 -10.344  -1.394  1.00 89.25           N  
ATOM    249  CA  THR A  34      24.828 -10.289  -0.231  1.00 89.25           C  
ATOM    250  C   THR A  34      25.641 -10.156   1.056  1.00 89.25           C  
ATOM    251  CB  THR A  34      23.938 -11.547  -0.152  1.00 89.25           C  
ATOM    252  O   THR A  34      26.859 -10.266   1.036  1.00 89.25           O  
ATOM    253  CG2 THR A  34      23.250 -11.812  -1.484  1.00 89.25           C  
ATOM    254  OG1 THR A  34      24.734 -12.680   0.192  1.00 89.25           O  
ATOM    255  N   THR A  35      24.938 -10.008   2.230  1.00 78.69           N  
ATOM    256  CA  THR A  35      25.609  -9.883   3.523  1.00 78.69           C  
ATOM    257  C   THR A  35      26.281 -11.195   3.914  1.00 78.69           C  
ATOM    258  CB  THR A  35      24.609  -9.461   4.625  1.00 78.69           C  
ATOM    259  O   THR A  35      27.266 -11.195   4.660  1.00 78.69           O  
ATOM    260  CG2 THR A  35      24.125  -8.039   4.402  1.00 78.69           C  
ATOM    261  OG1 THR A  35      23.500 -10.352   4.613  1.00 78.69           O  
ATOM    262  N   LEU A  36      25.781 -12.328   3.369  1.00 86.81           N  
ATOM    263  CA  LEU A  36      26.344 -13.648   3.670  1.00 86.81           C  
ATOM    264  C   LEU A  36      27.406 -14.031   2.656  1.00 86.81           C  
ATOM    265  CB  LEU A  36      25.234 -14.703   3.682  1.00 86.81           C  
ATOM    266  O   LEU A  36      27.875 -15.172   2.637  1.00 86.81           O  
ATOM    267  CG  LEU A  36      24.188 -14.578   4.801  1.00 86.81           C  
ATOM    268  CD1 LEU A  36      23.172 -15.711   4.699  1.00 86.81           C  
ATOM    269  CD2 LEU A  36      24.875 -14.594   6.164  1.00 86.81           C  
ATOM    270  N   GLY A  37      27.719 -13.102   1.751  1.00 90.12           N  
ATOM    271  CA  GLY A  37      28.828 -13.320   0.836  1.00 90.12           C  
ATOM    272  C   GLY A  37      28.422 -13.992  -0.459  1.00 90.12           C  
ATOM    273  O   GLY A  37      29.266 -14.414  -1.249  1.00 90.12           O  
ATOM    274  N   LYS A  38      27.141 -14.148  -0.698  1.00 92.50           N  
ATOM    275  CA  LYS A  38      26.625 -14.734  -1.928  1.00 92.50           C  
ATOM    276  C   LYS A  38      26.562 -13.695  -3.049  1.00 92.50           C  
ATOM    277  CB  LYS A  38      25.234 -15.320  -1.691  1.00 92.50           C  
ATOM    278  O   LYS A  38      26.156 -12.555  -2.828  1.00 92.50           O  
ATOM    279  CG  LYS A  38      24.672 -16.094  -2.879  1.00 92.50           C  
ATOM    280  CD  LYS A  38      23.312 -16.703  -2.562  1.00 92.50           C  
ATOM    281  CE  LYS A  38      22.750 -17.469  -3.756  1.00 92.50           C  
ATOM    282  NZ  LYS A  38      21.438 -18.094  -3.443  1.00 92.50           N  
ATOM    283  N   THR A  39      27.125 -14.062  -4.258  1.00 94.19           N  
ATOM    284  CA  THR A  39      27.062 -13.195  -5.426  1.00 94.19           C  
ATOM    285  C   THR A  39      25.672 -13.195  -6.039  1.00 94.19           C  
ATOM    286  CB  THR A  39      28.094 -13.617  -6.484  1.00 94.19           C  
ATOM    287  O   THR A  39      25.047 -14.250  -6.160  1.00 94.19           O  
ATOM    288  CG2 THR A  39      28.047 -12.703  -7.703  1.00 94.19           C  
ATOM    289  OG1 THR A  39      29.406 -13.555  -5.918  1.00 94.19           O  
ATOM    290  N   TYR A  40      25.156 -11.984  -6.340  1.00 94.38           N  
ATOM    291  CA  TYR A  40      23.922 -11.852  -7.121  1.00 94.38           C  
ATOM    292  C   TYR A  40      24.062 -10.742  -8.156  1.00 94.38           C  
ATOM    293  CB  TYR A  40      22.734 -11.578  -6.207  1.00 94.38           C  
ATOM    294  O   TYR A  40      25.031  -9.992  -8.148  1.00 94.38           O  
ATOM    295  CG  TYR A  40      22.766 -10.211  -5.566  1.00 94.38           C  
ATOM    296  CD1 TYR A  40      23.547  -9.961  -4.438  1.00 94.38           C  
ATOM    297  CD2 TYR A  40      22.000  -9.164  -6.086  1.00 94.38           C  
ATOM    298  CE1 TYR A  40      23.562  -8.711  -3.842  1.00 94.38           C  
ATOM    299  CE2 TYR A  40      22.031  -7.902  -5.500  1.00 94.38           C  
ATOM    300  OH  TYR A  40      22.828  -6.438  -3.795  1.00 94.38           O  
ATOM    301  CZ  TYR A  40      22.812  -7.684  -4.379  1.00 94.38           C  
ATOM    302  N   TYR A  41      23.125 -10.695  -9.086  1.00 95.69           N  
ATOM    303  CA  TYR A  41      23.219  -9.781 -10.219  1.00 95.69           C  
ATOM    304  C   TYR A  41      22.047  -8.812 -10.242  1.00 95.69           C  
ATOM    305  CB  TYR A  41      23.266 -10.562 -11.539  1.00 95.69           C  
ATOM    306  O   TYR A  41      20.906  -9.203  -9.992  1.00 95.69           O  
ATOM    307  CG  TYR A  41      24.391 -11.578 -11.594  1.00 95.69           C  
ATOM    308  CD1 TYR A  41      25.641 -11.250 -12.117  1.00 95.69           C  
ATOM    309  CD2 TYR A  41      24.188 -12.875 -11.117  1.00 95.69           C  
ATOM    310  CE1 TYR A  41      26.656 -12.188 -12.164  1.00 95.69           C  
ATOM    311  CE2 TYR A  41      25.219 -13.820 -11.172  1.00 95.69           C  
ATOM    312  OH  TYR A  41      27.453 -14.391 -11.742  1.00 95.69           O  
ATOM    313  CZ  TYR A  41      26.438 -13.461 -11.695  1.00 95.69           C  
ATOM    314  N   THR A  42      22.391  -7.617 -10.523  1.00 95.88           N  
ATOM    315  CA  THR A  42      21.391  -6.547 -10.516  1.00 95.88           C  
ATOM    316  C   THR A  42      21.297  -5.895 -11.891  1.00 95.88           C  
ATOM    317  CB  THR A  42      21.734  -5.477  -9.461  1.00 95.88           C  
ATOM    318  O   THR A  42      22.328  -5.609 -12.523  1.00 95.88           O  
ATOM    319  CG2 THR A  42      20.656  -4.406  -9.398  1.00 95.88           C  
ATOM    320  OG1 THR A  42      21.844  -6.102  -8.172  1.00 95.88           O  
ATOM    321  N   TYR A  43      20.094  -5.641 -12.305  1.00 96.94           N  
ATOM    322  CA  TYR A  43      19.766  -4.918 -13.531  1.00 96.94           C  
ATOM    323  C   TYR A  43      18.844  -3.736 -13.242  1.00 96.94           C  
ATOM    324  CB  TYR A  43      19.109  -5.855 -14.539  1.00 96.94           C  
ATOM    325  O   TYR A  43      17.656  -3.916 -12.961  1.00 96.94           O  
ATOM    326  CG  TYR A  43      19.922  -7.078 -14.867  1.00 96.94           C  
ATOM    327  CD1 TYR A  43      20.734  -7.113 -16.000  1.00 96.94           C  
ATOM    328  CD2 TYR A  43      19.891  -8.203 -14.047  1.00 96.94           C  
ATOM    329  CE1 TYR A  43      21.500  -8.234 -16.297  1.00 96.94           C  
ATOM    330  CE2 TYR A  43      20.656  -9.328 -14.344  1.00 96.94           C  
ATOM    331  OH  TYR A  43      22.203 -10.453 -15.766  1.00 96.94           O  
ATOM    332  CZ  TYR A  43      21.453  -9.336 -15.469  1.00 96.94           C  
ATOM    333  N   TYR A  44      19.375  -2.553 -13.320  1.00 96.25           N  
ATOM    334  CA  TYR A  44      18.688  -1.348 -12.867  1.00 96.25           C  
ATOM    335  C   TYR A  44      17.938  -0.682 -14.008  1.00 96.25           C  
ATOM    336  CB  TYR A  44      19.688  -0.361 -12.250  1.00 96.25           C  
ATOM    337  O   TYR A  44      18.375  -0.750 -15.164  1.00 96.25           O  
ATOM    338  CG  TYR A  44      20.297  -0.834 -10.945  1.00 96.25           C  
ATOM    339  CD1 TYR A  44      19.500  -0.984  -9.805  1.00 96.25           C  
ATOM    340  CD2 TYR A  44      21.641  -1.132 -10.852  1.00 96.25           C  
ATOM    341  CE1 TYR A  44      20.047  -1.419  -8.609  1.00 96.25           C  
ATOM    342  CE2 TYR A  44      22.203  -1.567  -9.656  1.00 96.25           C  
ATOM    343  OH  TYR A  44      21.953  -2.139  -7.352  1.00 96.25           O  
ATOM    344  CZ  TYR A  44      21.406  -1.707  -8.539  1.00 96.25           C  
ATOM    345  N   SER A  45      16.859  -0.037 -13.695  1.00 95.56           N  
ATOM    346  CA  SER A  45      16.125   0.986 -14.438  1.00 95.56           C  
ATOM    347  C   SER A  45      15.789   0.509 -15.852  1.00 95.56           C  
ATOM    348  CB  SER A  45      16.938   2.279 -14.508  1.00 95.56           C  
ATOM    349  O   SER A  45      16.062   1.214 -16.828  1.00 95.56           O  
ATOM    350  OG  SER A  45      17.219   2.770 -13.211  1.00 95.56           O  
ATOM    351  N   ILE A  46      15.227  -0.743 -15.945  1.00 97.88           N  
ATOM    352  CA  ILE A  46      14.742  -1.279 -17.219  1.00 97.88           C  
ATOM    353  C   ILE A  46      13.406  -0.636 -17.578  1.00 97.88           C  
ATOM    354  CB  ILE A  46      14.602  -2.816 -17.156  1.00 97.88           C  
ATOM    355  O   ILE A  46      12.430  -0.758 -16.828  1.00 97.88           O  
ATOM    356  CG1 ILE A  46      15.914  -3.459 -16.703  1.00 97.88           C  
ATOM    357  CG2 ILE A  46      14.172  -3.367 -18.531  1.00 97.88           C  
ATOM    358  CD1 ILE A  46      15.781  -4.914 -16.266  1.00 97.88           C  
ATOM    359  N   PRO A  47      13.320   0.089 -18.719  1.00 97.44           N  
ATOM    360  CA  PRO A  47      12.023   0.652 -19.109  1.00 97.44           C  
ATOM    361  C   PRO A  47      11.000  -0.421 -19.484  1.00 97.44           C  
ATOM    362  CB  PRO A  47      12.359   1.520 -20.328  1.00 97.44           C  
ATOM    363  O   PRO A  47      11.266  -1.265 -20.344  1.00 97.44           O  
ATOM    364  CG  PRO A  47      13.578   0.884 -20.922  1.00 97.44           C  
ATOM    365  CD  PRO A  47      14.391   0.275 -19.812  1.00 97.44           C  
ATOM    366  N   TYR A  48       9.859  -0.394 -18.781  1.00 98.31           N  
ATOM    367  CA  TYR A  48       8.820  -1.349 -19.156  1.00 98.31           C  
ATOM    368  C   TYR A  48       7.691  -0.659 -19.906  1.00 98.31           C  
ATOM    369  CB  TYR A  48       8.266  -2.047 -17.906  1.00 98.31           C  
ATOM    370  O   TYR A  48       6.773  -1.318 -20.406  1.00 98.31           O  
ATOM    371  CG  TYR A  48       7.562  -1.113 -16.953  1.00 98.31           C  
ATOM    372  CD1 TYR A  48       8.227  -0.576 -15.852  1.00 98.31           C  
ATOM    373  CD2 TYR A  48       6.227  -0.770 -17.141  1.00 98.31           C  
ATOM    374  CE1 TYR A  48       7.582   0.282 -14.969  1.00 98.31           C  
ATOM    375  CE2 TYR A  48       5.574   0.088 -16.266  1.00 98.31           C  
ATOM    376  OH  TYR A  48       5.613   1.457 -14.312  1.00 98.31           O  
ATOM    377  CZ  TYR A  48       6.258   0.608 -15.180  1.00 98.31           C  
ATOM    378  N   ALA A  49       7.738   0.669 -20.016  1.00 98.38           N  
ATOM    379  CA  ALA A  49       6.727   1.446 -20.719  1.00 98.38           C  
ATOM    380  C   ALA A  49       7.352   2.648 -21.422  1.00 98.38           C  
ATOM    381  CB  ALA A  49       5.633   1.905 -19.750  1.00 98.38           C  
ATOM    382  O   ALA A  49       8.406   3.135 -21.016  1.00 98.38           O  
ATOM    383  N   LYS A  50       6.691   3.051 -22.516  1.00 98.31           N  
ATOM    384  CA  LYS A  50       7.031   4.352 -23.094  1.00 98.31           C  
ATOM    385  C   LYS A  50       6.789   5.473 -22.078  1.00 98.31           C  
ATOM    386  CB  LYS A  50       6.227   4.609 -24.359  1.00 98.31           C  
ATOM    387  O   LYS A  50       5.887   5.379 -21.250  1.00 98.31           O  
ATOM    388  CG  LYS A  50       6.523   3.629 -25.484  1.00 98.31           C  
ATOM    389  CD  LYS A  50       5.707   3.947 -26.734  1.00 98.31           C  
ATOM    390  CE  LYS A  50       6.023   2.984 -27.875  1.00 98.31           C  
ATOM    391  NZ  LYS A  50       5.211   3.283 -29.094  1.00 98.31           N  
ATOM    392  N   PRO A  51       7.652   6.559 -22.156  1.00 97.75           N  
ATOM    393  CA  PRO A  51       7.410   7.664 -21.234  1.00 97.75           C  
ATOM    394  C   PRO A  51       5.996   8.234 -21.344  1.00 97.75           C  
ATOM    395  CB  PRO A  51       8.453   8.711 -21.641  1.00 97.75           C  
ATOM    396  O   PRO A  51       5.512   8.469 -22.453  1.00 97.75           O  
ATOM    397  CG  PRO A  51       9.539   7.918 -22.297  1.00 97.75           C  
ATOM    398  CD  PRO A  51       8.914   6.766 -23.047  1.00 97.75           C  
ATOM    399  N   PRO A  52       5.324   8.344 -20.266  1.00 97.69           N  
ATOM    400  CA  PRO A  52       3.961   8.875 -20.281  1.00 97.69           C  
ATOM    401  C   PRO A  52       3.928  10.398 -20.375  1.00 97.69           C  
ATOM    402  CB  PRO A  52       3.375   8.398 -18.953  1.00 97.69           C  
ATOM    403  O   PRO A  52       3.379  11.062 -19.500  1.00 97.69           O  
ATOM    404  CG  PRO A  52       4.535   8.383 -18.016  1.00 97.69           C  
ATOM    405  CD  PRO A  52       5.762   7.973 -18.766  1.00 97.69           C  
ATOM    406  N   ILE A  53       4.379  10.977 -21.438  1.00 97.69           N  
ATOM    407  CA  ILE A  53       4.445  12.414 -21.688  1.00 97.69           C  
ATOM    408  C   ILE A  53       3.543  12.781 -22.859  1.00 97.69           C  
ATOM    409  CB  ILE A  53       5.895  12.875 -21.969  1.00 97.69           C  
ATOM    410  O   ILE A  53       3.049  11.898 -23.562  1.00 97.69           O  
ATOM    411  CG1 ILE A  53       6.469  12.133 -23.172  1.00 97.69           C  
ATOM    412  CG2 ILE A  53       6.773  12.664 -20.719  1.00 97.69           C  
ATOM    413  CD1 ILE A  53       7.859  12.602 -23.594  1.00 97.69           C  
ATOM    414  N   GLY A  54       3.291  14.094 -22.984  1.00 95.69           N  
ATOM    415  CA  GLY A  54       2.467  14.562 -24.094  1.00 95.69           C  
ATOM    416  C   GLY A  54       1.099  13.914 -24.141  1.00 95.69           C  
ATOM    417  O   GLY A  54       0.391  13.875 -23.125  1.00 95.69           O  
ATOM    418  N   SER A  55       0.769  13.352 -25.281  1.00 96.94           N  
ATOM    419  CA  SER A  55      -0.565  12.797 -25.484  1.00 96.94           C  
ATOM    420  C   SER A  55      -0.760  11.508 -24.688  1.00 96.94           C  
ATOM    421  CB  SER A  55      -0.810  12.531 -26.969  1.00 96.94           C  
ATOM    422  O   SER A  55      -1.891  11.055 -24.500  1.00 96.94           O  
ATOM    423  OG  SER A  55       0.124  11.594 -27.469  1.00 96.94           O  
ATOM    424  N   ARG A  56       0.405  10.914 -24.109  1.00 97.75           N  
ATOM    425  CA  ARG A  56       0.333   9.672 -23.344  1.00 97.75           C  
ATOM    426  C   ARG A  56       0.060   9.945 -21.875  1.00 97.75           C  
ATOM    427  CB  ARG A  56       1.628   8.875 -23.500  1.00 97.75           C  
ATOM    428  O   ARG A  56      -0.268   9.031 -21.109  1.00 97.75           O  
ATOM    429  CG  ARG A  56       1.815   8.266 -24.875  1.00 97.75           C  
ATOM    430  CD  ARG A  56       3.141   7.523 -24.984  1.00 97.75           C  
ATOM    431  NE  ARG A  56       3.537   7.336 -26.391  1.00 97.75           N  
ATOM    432  NH1 ARG A  56       2.477   5.301 -26.625  1.00 97.75           N  
ATOM    433  NH2 ARG A  56       3.627   6.219 -28.391  1.00 97.75           N  
ATOM    434  CZ  ARG A  56       3.213   6.285 -27.125  1.00 97.75           C  
ATOM    435  N   ARG A  57       0.192  11.258 -21.500  1.00 97.75           N  
ATOM    436  CA  ARG A  57      -0.020  11.641 -20.109  1.00 97.75           C  
ATOM    437  C   ARG A  57      -1.445  11.328 -19.672  1.00 97.75           C  
ATOM    438  CB  ARG A  57       0.276  13.133 -19.906  1.00 97.75           C  
ATOM    439  O   ARG A  57      -2.408  11.727 -20.328  1.00 97.75           O  
ATOM    440  CG  ARG A  57       0.249  13.578 -18.453  1.00 97.75           C  
ATOM    441  CD  ARG A  57       0.593  15.055 -18.312  1.00 97.75           C  
ATOM    442  NE  ARG A  57       1.991  15.312 -18.641  1.00 97.75           N  
ATOM    443  NH1 ARG A  57       1.847  17.594 -18.344  1.00 97.75           N  
ATOM    444  NH2 ARG A  57       3.836  16.641 -18.969  1.00 97.75           N  
ATOM    445  CZ  ARG A  57       2.555  16.516 -18.656  1.00 97.75           C  
ATOM    446  N   PHE A  58      -1.616  10.516 -18.578  1.00 97.62           N  
ATOM    447  CA  PHE A  58      -2.879  10.242 -17.906  1.00 97.62           C  
ATOM    448  C   PHE A  58      -3.594   9.062 -18.547  1.00 97.62           C  
ATOM    449  CB  PHE A  58      -3.783  11.477 -17.922  1.00 97.62           C  
ATOM    450  O   PHE A  58      -4.668   8.656 -18.094  1.00 97.62           O  
ATOM    451  CG  PHE A  58      -3.104  12.734 -17.453  1.00 97.62           C  
ATOM    452  CD1 PHE A  58      -2.477  12.773 -16.203  1.00 97.62           C  
ATOM    453  CD2 PHE A  58      -3.092  13.875 -18.234  1.00 97.62           C  
ATOM    454  CE1 PHE A  58      -1.848  13.938 -15.766  1.00 97.62           C  
ATOM    455  CE2 PHE A  58      -2.465  15.039 -17.812  1.00 97.62           C  
ATOM    456  CZ  PHE A  58      -1.844  15.070 -16.562  1.00 97.62           C  
ATOM    457  N   MET A  59      -3.059   8.672 -19.703  1.00 96.44           N  
ATOM    458  CA  MET A  59      -3.678   7.578 -20.438  1.00 96.44           C  
ATOM    459  C   MET A  59      -3.049   6.242 -20.062  1.00 96.44           C  
ATOM    460  CB  MET A  59      -3.549   7.809 -21.938  1.00 96.44           C  
ATOM    461  O   MET A  59      -2.010   6.203 -19.406  1.00 96.44           O  
ATOM    462  CG  MET A  59      -4.125   9.133 -22.406  1.00 96.44           C  
ATOM    463  SD  MET A  59      -5.902   9.312 -22.000  1.00 96.44           S  
ATOM    464  CE  MET A  59      -5.914  11.008 -21.359  1.00 96.44           C  
ATOM    465  N   PRO A  60      -3.742   5.125 -20.406  1.00 96.62           N  
ATOM    466  CA  PRO A  60      -3.111   3.824 -20.172  1.00 96.62           C  
ATOM    467  C   PRO A  60      -1.700   3.740 -20.750  1.00 96.62           C  
ATOM    468  CB  PRO A  60      -4.051   2.846 -20.891  1.00 96.62           C  
ATOM    469  O   PRO A  60      -1.443   4.246 -21.844  1.00 96.62           O  
ATOM    470  CG  PRO A  60      -5.387   3.512 -20.859  1.00 96.62           C  
ATOM    471  CD  PRO A  60      -5.188   4.988 -21.062  1.00 96.62           C  
ATOM    472  N   PRO A  61      -0.708   3.105 -19.953  1.00 98.00           N  
ATOM    473  CA  PRO A  61       0.673   3.020 -20.422  1.00 98.00           C  
ATOM    474  C   PRO A  61       0.810   2.152 -21.672  1.00 98.00           C  
ATOM    475  CB  PRO A  61       1.421   2.398 -19.250  1.00 98.00           C  
ATOM    476  O   PRO A  61      -0.007   1.255 -21.906  1.00 98.00           O  
ATOM    477  CG  PRO A  61       0.410   1.530 -18.562  1.00 98.00           C  
ATOM    478  CD  PRO A  61      -0.922   2.221 -18.625  1.00 98.00           C  
ATOM    479  N   GLU A  62       1.783   2.463 -22.469  1.00 98.25           N  
ATOM    480  CA  GLU A  62       2.160   1.670 -23.641  1.00 98.25           C  
ATOM    481  C   GLU A  62       3.508   0.987 -23.422  1.00 98.25           C  
ATOM    482  CB  GLU A  62       2.201   2.545 -24.891  1.00 98.25           C  
ATOM    483  O   GLU A  62       4.445   1.598 -22.906  1.00 98.25           O  
ATOM    484  CG  GLU A  62       0.864   3.180 -25.250  1.00 98.25           C  
ATOM    485  CD  GLU A  62       0.937   4.102 -26.453  1.00 98.25           C  
ATOM    486  OE1 GLU A  62      -0.003   4.898 -26.672  1.00 98.25           O  
ATOM    487  OE2 GLU A  62       1.942   4.023 -27.188  1.00 98.25           O  
ATOM    488  N   ALA A  63       3.588  -0.289 -23.828  1.00 98.38           N  
ATOM    489  CA  ALA A  63       4.820  -1.057 -23.656  1.00 98.38           C  
ATOM    490  C   ALA A  63       5.984  -0.390 -24.391  1.00 98.38           C  
ATOM    491  CB  ALA A  63       4.629  -2.484 -24.156  1.00 98.38           C  
ATOM    492  O   ALA A  63       5.797   0.203 -25.453  1.00 98.38           O  
ATOM    493  N   SER A  64       7.156  -0.501 -23.766  1.00 97.25           N  
ATOM    494  CA  SER A  64       8.367  -0.002 -24.406  1.00 97.25           C  
ATOM    495  C   SER A  64       8.641  -0.739 -25.719  1.00 97.25           C  
ATOM    496  CB  SER A  64       9.570  -0.140 -23.469  1.00 97.25           C  
ATOM    497  O   SER A  64       8.305  -1.919 -25.859  1.00 97.25           O  
ATOM    498  OG  SER A  64       9.414   0.686 -22.328  1.00 97.25           O  
ATOM    499  N   ASP A  65       9.273  -0.007 -26.719  1.00 96.62           N  
ATOM    500  CA  ASP A  65       9.711  -0.649 -27.953  1.00 96.62           C  
ATOM    501  C   ASP A  65      10.930  -1.539 -27.719  1.00 96.62           C  
ATOM    502  CB  ASP A  65      10.031   0.400 -29.031  1.00 96.62           C  
ATOM    503  O   ASP A  65      11.789  -1.216 -26.891  1.00 96.62           O  
ATOM    504  CG  ASP A  65       8.812   1.210 -29.438  1.00 96.62           C  
ATOM    505  OD1 ASP A  65       7.711   0.634 -29.578  1.00 96.62           O  
ATOM    506  OD2 ASP A  65       8.961   2.436 -29.641  1.00 96.62           O  
ATOM    507  N   PRO A  66      10.906  -2.662 -28.375  1.00 96.44           N  
ATOM    508  CA  PRO A  66      12.148  -3.428 -28.297  1.00 96.44           C  
ATOM    509  C   PRO A  66      13.367  -2.627 -28.734  1.00 96.44           C  
ATOM    510  CB  PRO A  66      11.898  -4.613 -29.234  1.00 96.44           C  
ATOM    511  O   PRO A  66      13.234  -1.680 -29.516  1.00 96.44           O  
ATOM    512  CG  PRO A  66      10.414  -4.688 -29.359  1.00 96.44           C  
ATOM    513  CD  PRO A  66       9.852  -3.305 -29.219  1.00 96.44           C  
ATOM    514  N   TRP A  67      14.500  -2.994 -28.172  1.00 97.19           N  
ATOM    515  CA  TRP A  67      15.719  -2.291 -28.547  1.00 97.19           C  
ATOM    516  C   TRP A  67      16.812  -3.275 -28.922  1.00 97.19           C  
ATOM    517  CB  TRP A  67      16.188  -1.394 -27.391  1.00 97.19           C  
ATOM    518  O   TRP A  67      16.719  -4.469 -28.625  1.00 97.19           O  
ATOM    519  CG  TRP A  67      16.453  -2.127 -26.109  1.00 97.19           C  
ATOM    520  CD1 TRP A  67      17.625  -2.707 -25.719  1.00 97.19           C  
ATOM    521  CD2 TRP A  67      15.516  -2.363 -25.062  1.00 97.19           C  
ATOM    522  CE2 TRP A  67      16.188  -3.094 -24.062  1.00 97.19           C  
ATOM    523  CE3 TRP A  67      14.172  -2.027 -24.875  1.00 97.19           C  
ATOM    524  NE1 TRP A  67      17.469  -3.289 -24.484  1.00 97.19           N  
ATOM    525  CH2 TRP A  67      14.242  -3.152 -22.719  1.00 97.19           C  
ATOM    526  CZ2 TRP A  67      15.562  -3.494 -22.875  1.00 97.19           C  
ATOM    527  CZ3 TRP A  67      13.547  -2.428 -23.688  1.00 97.19           C  
ATOM    528  N   THR A  68      17.891  -2.723 -29.688  1.00 97.06           N  
ATOM    529  CA  THR A  68      18.953  -3.588 -30.172  1.00 97.06           C  
ATOM    530  C   THR A  68      20.250  -3.330 -29.406  1.00 97.06           C  
ATOM    531  CB  THR A  68      19.188  -3.381 -31.688  1.00 97.06           C  
ATOM    532  O   THR A  68      21.016  -4.262 -29.141  1.00 97.06           O  
ATOM    533  CG2 THR A  68      17.984  -3.846 -32.500  1.00 97.06           C  
ATOM    534  OG1 THR A  68      19.422  -1.990 -31.938  1.00 97.06           O  
ATOM    535  N   GLU A  69      20.422  -2.014 -29.047  1.00 96.94           N  
ATOM    536  CA  GLU A  69      21.609  -1.683 -28.266  1.00 96.94           C  
ATOM    537  C   GLU A  69      21.406  -2.033 -26.797  1.00 96.94           C  
ATOM    538  CB  GLU A  69      21.953  -0.198 -28.406  1.00 96.94           C  
ATOM    539  O   GLU A  69      20.312  -1.866 -26.250  1.00 96.94           O  
ATOM    540  CG  GLU A  69      22.297   0.216 -29.828  1.00 96.94           C  
ATOM    541  CD  GLU A  69      23.469  -0.571 -30.422  1.00 96.94           C  
ATOM    542  OE1 GLU A  69      23.344  -1.070 -31.562  1.00 96.94           O  
ATOM    543  OE2 GLU A  69      24.500  -0.691 -29.719  1.00 96.94           O  
ATOM    544  N   PRO A  70      22.500  -2.621 -26.188  1.00 96.06           N  
ATOM    545  CA  PRO A  70      22.344  -2.984 -24.781  1.00 96.06           C  
ATOM    546  C   PRO A  70      21.938  -1.798 -23.906  1.00 96.06           C  
ATOM    547  CB  PRO A  70      23.734  -3.502 -24.391  1.00 96.06           C  
ATOM    548  O   PRO A  70      22.562  -0.734 -23.984  1.00 96.06           O  
ATOM    549  CG  PRO A  70      24.328  -3.986 -25.672  1.00 96.06           C  
ATOM    550  CD  PRO A  70      23.859  -3.092 -26.781  1.00 96.06           C  
ATOM    551  N   HIS A  71      20.812  -1.956 -23.156  1.00 96.31           N  
ATOM    552  CA  HIS A  71      20.422  -1.002 -22.125  1.00 96.31           C  
ATOM    553  C   HIS A  71      21.422  -0.997 -20.969  1.00 96.31           C  
ATOM    554  CB  HIS A  71      19.016  -1.323 -21.609  1.00 96.31           C  
ATOM    555  O   HIS A  71      21.781  -2.055 -20.453  1.00 96.31           O  
ATOM    556  CG  HIS A  71      18.578  -0.444 -20.484  1.00 96.31           C  
ATOM    557  CD2 HIS A  71      18.516  -0.674 -19.156  1.00 96.31           C  
ATOM    558  ND1 HIS A  71      18.141   0.847 -20.672  1.00 96.31           N  
ATOM    559  CE1 HIS A  71      17.812   1.375 -19.516  1.00 96.31           C  
ATOM    560  NE2 HIS A  71      18.031   0.472 -18.562  1.00 96.31           N  
ATOM    561  N   ASP A  72      21.891   0.215 -20.656  1.00 96.00           N  
ATOM    562  CA  ASP A  72      22.812   0.302 -19.516  1.00 96.00           C  
ATOM    563  C   ASP A  72      22.062   0.116 -18.188  1.00 96.00           C  
ATOM    564  CB  ASP A  72      23.547   1.644 -19.516  1.00 96.00           C  
ATOM    565  O   ASP A  72      21.469   1.061 -17.672  1.00 96.00           O  
ATOM    566  CG  ASP A  72      24.578   1.755 -18.422  1.00 96.00           C  
ATOM    567  OD1 ASP A  72      24.812   0.761 -17.688  1.00 96.00           O  
ATOM    568  OD2 ASP A  72      25.172   2.848 -18.266  1.00 96.00           O  
ATOM    569  N   GLY A  73      22.109  -1.114 -17.641  1.00 95.88           N  
ATOM    570  CA  GLY A  73      21.469  -1.447 -16.375  1.00 95.88           C  
ATOM    571  C   GLY A  73      22.438  -1.639 -15.234  1.00 95.88           C  
ATOM    572  O   GLY A  73      22.141  -2.336 -14.266  1.00 95.88           O  
ATOM    573  N   THR A  74      23.672  -1.047 -15.375  1.00 95.31           N  
ATOM    574  CA  THR A  74      24.734  -1.234 -14.383  1.00 95.31           C  
ATOM    575  C   THR A  74      24.625  -0.188 -13.273  1.00 95.31           C  
ATOM    576  CB  THR A  74      26.125  -1.162 -15.031  1.00 95.31           C  
ATOM    577  O   THR A  74      25.234  -0.340 -12.211  1.00 95.31           O  
ATOM    578  CG2 THR A  74      26.281  -2.209 -16.125  1.00 95.31           C  
ATOM    579  OG1 THR A  74      26.312   0.140 -15.602  1.00 95.31           O  
ATOM    580  N   THR A  75      23.828   0.890 -13.523  1.00 92.31           N  
ATOM    581  CA  THR A  75      23.609   1.948 -12.539  1.00 92.31           C  
ATOM    582  C   THR A  75      22.141   2.309 -12.445  1.00 92.31           C  
ATOM    583  CB  THR A  75      24.438   3.207 -12.891  1.00 92.31           C  
ATOM    584  O   THR A  75      21.438   2.346 -13.461  1.00 92.31           O  
ATOM    585  CG2 THR A  75      24.359   4.238 -11.773  1.00 92.31           C  
ATOM    586  OG1 THR A  75      25.797   2.840 -13.094  1.00 92.31           O  
ATOM    587  N   GLU A  76      21.734   2.529 -11.195  1.00 90.94           N  
ATOM    588  CA  GLU A  76      20.328   2.871 -10.977  1.00 90.94           C  
ATOM    589  C   GLU A  76      20.031   4.301 -11.430  1.00 90.94           C  
ATOM    590  CB  GLU A  76      19.953   2.693  -9.508  1.00 90.94           C  
ATOM    591  O   GLU A  76      20.703   5.242 -11.000  1.00 90.94           O  
ATOM    592  CG  GLU A  76      18.453   2.682  -9.250  1.00 90.94           C  
ATOM    593  CD  GLU A  76      18.094   2.287  -7.828  1.00 90.94           C  
ATOM    594  OE1 GLU A  76      17.188   1.428  -7.645  1.00 90.94           O  
ATOM    595  OE2 GLU A  76      18.703   2.842  -6.887  1.00 90.94           O  
ATOM    596  N   ASN A  77      19.125   4.449 -12.430  1.00 89.69           N  
ATOM    597  CA  ASN A  77      18.547   5.746 -12.750  1.00 89.69           C  
ATOM    598  C   ASN A  77      17.812   6.340 -11.555  1.00 89.69           C  
ATOM    599  CB  ASN A  77      17.594   5.629 -13.945  1.00 89.69           C  
ATOM    600  O   ASN A  77      16.875   5.730 -11.023  1.00 89.69           O  
ATOM    601  CG  ASN A  77      17.078   6.973 -14.406  1.00 89.69           C  
ATOM    602  ND2 ASN A  77      16.688   7.055 -15.672  1.00 89.69           N  
ATOM    603  OD1 ASN A  77      17.016   7.930 -13.633  1.00 89.69           O  
ATOM    604  N   PRO A  78      18.219   7.590 -11.180  1.00 90.12           N  
ATOM    605  CA  PRO A  78      17.656   8.133  -9.945  1.00 90.12           C  
ATOM    606  C   PRO A  78      16.266   8.734 -10.141  1.00 90.12           C  
ATOM    607  CB  PRO A  78      18.656   9.219  -9.547  1.00 90.12           C  
ATOM    608  O   PRO A  78      15.664   9.258  -9.188  1.00 90.12           O  
ATOM    609  CG  PRO A  78      19.219   9.711 -10.836  1.00 90.12           C  
ATOM    610  CD  PRO A  78      19.328   8.555 -11.781  1.00 90.12           C  
ATOM    611  N   ASN A  79      15.758   8.672 -11.445  1.00 92.56           N  
ATOM    612  CA  ASN A  79      14.453   9.266 -11.711  1.00 92.56           C  
ATOM    613  C   ASN A  79      13.359   8.625 -10.859  1.00 92.56           C  
ATOM    614  CB  ASN A  79      14.102   9.164 -13.195  1.00 92.56           C  
ATOM    615  O   ASN A  79      13.305   7.398 -10.734  1.00 92.56           O  
ATOM    616  CG  ASN A  79      14.953  10.070 -14.062  1.00 92.56           C  
ATOM    617  ND2 ASN A  79      14.836   9.906 -15.375  1.00 92.56           N  
ATOM    618  OD1 ASN A  79      15.711  10.898 -13.555  1.00 92.56           O  
ATOM    619  N   VAL A  80      12.562   9.453 -10.234  1.00 93.75           N  
ATOM    620  CA  VAL A  80      11.336   9.047  -9.562  1.00 93.75           C  
ATOM    621  C   VAL A  80      10.148   9.781 -10.164  1.00 93.75           C  
ATOM    622  CB  VAL A  80      11.414   9.320  -8.039  1.00 93.75           C  
ATOM    623  O   VAL A  80      10.312  10.820 -10.812  1.00 93.75           O  
ATOM    624  CG1 VAL A  80      12.516   8.484  -7.395  1.00 93.75           C  
ATOM    625  CG2 VAL A  80      11.641  10.812  -7.777  1.00 93.75           C  
ATOM    626  N   CYS A  81       8.953   9.133 -10.000  1.00 95.81           N  
ATOM    627  CA  CYS A  81       7.746   9.781 -10.500  1.00 95.81           C  
ATOM    628  C   CYS A  81       7.414  11.016  -9.664  1.00 95.81           C  
ATOM    629  CB  CYS A  81       6.566   8.812 -10.484  1.00 95.81           C  
ATOM    630  O   CYS A  81       7.840  11.125  -8.516  1.00 95.81           O  
ATOM    631  SG  CYS A  81       6.777   7.387 -11.570  1.00 95.81           S  
ATOM    632  N   TYR A  82       6.699  12.008 -10.227  1.00 96.69           N  
ATOM    633  CA  TYR A  82       6.301  13.211  -9.508  1.00 96.69           C  
ATOM    634  C   TYR A  82       5.477  12.867  -8.273  1.00 96.69           C  
ATOM    635  CB  TYR A  82       5.508  14.148 -10.422  1.00 96.69           C  
ATOM    636  O   TYR A  82       4.594  12.008  -8.336  1.00 96.69           O  
ATOM    637  CG  TYR A  82       6.371  14.977 -11.336  1.00 96.69           C  
ATOM    638  CD1 TYR A  82       6.922  16.188 -10.906  1.00 96.69           C  
ATOM    639  CD2 TYR A  82       6.637  14.562 -12.641  1.00 96.69           C  
ATOM    640  CE1 TYR A  82       7.715  16.953 -11.750  1.00 96.69           C  
ATOM    641  CE2 TYR A  82       7.430  15.328 -13.492  1.00 96.69           C  
ATOM    642  OH  TYR A  82       8.750  17.281 -13.875  1.00 96.69           O  
ATOM    643  CZ  TYR A  82       7.965  16.516 -13.039  1.00 96.69           C  
ATOM    644  N   GLN A  83       5.738  13.648  -7.129  1.00 95.06           N  
ATOM    645  CA  GLN A  83       5.102  13.328  -5.855  1.00 95.06           C  
ATOM    646  C   GLN A  83       4.547  14.586  -5.188  1.00 95.06           C  
ATOM    647  CB  GLN A  83       6.086  12.625  -4.922  1.00 95.06           C  
ATOM    648  O   GLN A  83       4.953  15.703  -5.523  1.00 95.06           O  
ATOM    649  CG  GLN A  83       6.812  11.453  -5.562  1.00 95.06           C  
ATOM    650  CD  GLN A  83       7.723  10.727  -4.590  1.00 95.06           C  
ATOM    651  NE2 GLN A  83       8.625   9.906  -5.121  1.00 95.06           N  
ATOM    652  OE1 GLN A  83       7.621  10.898  -3.373  1.00 95.06           O  
ATOM    653  N   VAL A  84       3.461  14.734  -4.293  1.00 92.44           N  
ATOM    654  CA  VAL A  84       2.627  15.828  -3.801  1.00 92.44           C  
ATOM    655  C   VAL A  84       3.369  16.594  -2.705  1.00 92.44           C  
ATOM    656  CB  VAL A  84       1.272  15.312  -3.268  1.00 92.44           C  
ATOM    657  O   VAL A  84       3.508  17.812  -2.775  1.00 92.44           O  
ATOM    658  CG1 VAL A  84       0.483  16.453  -2.613  1.00 92.44           C  
ATOM    659  CG2 VAL A  84       0.463  14.672  -4.395  1.00 92.44           C  
ATOM    660  N   TYR A  85       4.266  16.141  -1.847  1.00 88.94           N  
ATOM    661  CA  TYR A  85       4.762  16.844  -0.665  1.00 88.94           C  
ATOM    662  C   TYR A  85       6.238  17.172  -0.812  1.00 88.94           C  
ATOM    663  CB  TYR A  85       4.543  15.984   0.590  1.00 88.94           C  
ATOM    664  O   TYR A  85       6.680  18.250  -0.402  1.00 88.94           O  
ATOM    665  CG  TYR A  85       3.092  15.789   0.947  1.00 88.94           C  
ATOM    666  CD1 TYR A  85       2.262  16.875   1.198  1.00 88.94           C  
ATOM    667  CD2 TYR A  85       2.545  14.516   1.035  1.00 88.94           C  
ATOM    668  CE1 TYR A  85       0.922  16.703   1.529  1.00 88.94           C  
ATOM    669  CE2 TYR A  85       1.206  14.328   1.365  1.00 88.94           C  
ATOM    670  OH  TYR A  85      -0.921  15.242   1.937  1.00 88.94           O  
ATOM    671  CZ  TYR A  85       0.404  15.430   1.609  1.00 88.94           C  
ATOM    672  N   VAL A  86       6.965  16.297  -1.308  1.00 87.62           N  
ATOM    673  CA  VAL A  86       8.398  16.547  -1.393  1.00 87.62           C  
ATOM    674  C   VAL A  86       8.812  16.703  -2.855  1.00 87.62           C  
ATOM    675  CB  VAL A  86       9.211  15.414  -0.724  1.00 87.62           C  
ATOM    676  O   VAL A  86       8.461  15.867  -3.695  1.00 87.62           O  
ATOM    677  CG1 VAL A  86      10.703  15.734  -0.751  1.00 87.62           C  
ATOM    678  CG2 VAL A  86       8.734  15.188   0.710  1.00 87.62           C  
ATOM    679  N   ASP A  87       9.422  17.781  -3.107  1.00 87.75           N  
ATOM    680  CA  ASP A  87       9.906  18.078  -4.453  1.00 87.75           C  
ATOM    681  C   ASP A  87      11.367  17.656  -4.617  1.00 87.75           C  
ATOM    682  CB  ASP A  87       9.734  19.562  -4.773  1.00 87.75           C  
ATOM    683  O   ASP A  87      12.273  18.391  -4.215  1.00 87.75           O  
ATOM    684  CG  ASP A  87       9.906  19.875  -6.250  1.00 87.75           C  
ATOM    685  OD1 ASP A  87       9.938  18.922  -7.074  1.00 87.75           O  
ATOM    686  OD2 ASP A  87      10.016  21.062  -6.594  1.00 87.75           O  
ATOM    687  N   TYR A  88      11.516  16.484  -5.258  1.00 88.88           N  
ATOM    688  CA  TYR A  88      12.859  15.992  -5.512  1.00 88.88           C  
ATOM    689  C   TYR A  88      13.359  16.438  -6.879  1.00 88.88           C  
ATOM    690  CB  TYR A  88      12.891  14.461  -5.430  1.00 88.88           C  
ATOM    691  O   TYR A  88      12.578  16.562  -7.828  1.00 88.88           O  
ATOM    692  CG  TYR A  88      12.523  13.922  -4.070  1.00 88.88           C  
ATOM    693  CD1 TYR A  88      13.406  14.039  -2.992  1.00 88.88           C  
ATOM    694  CD2 TYR A  88      11.305  13.289  -3.857  1.00 88.88           C  
ATOM    695  CE1 TYR A  88      13.070  13.539  -1.737  1.00 88.88           C  
ATOM    696  CE2 TYR A  88      10.961  12.789  -2.605  1.00 88.88           C  
ATOM    697  OH  TYR A  88      11.516  12.422  -0.313  1.00 88.88           O  
ATOM    698  CZ  TYR A  88      11.852  12.914  -1.554  1.00 88.88           C  
ATOM    699  N   GLU A  89      14.648  16.750  -6.941  1.00 90.75           N  
ATOM    700  CA  GLU A  89      15.250  17.109  -8.227  1.00 90.75           C  
ATOM    701  C   GLU A  89      15.133  15.961  -9.227  1.00 90.75           C  
ATOM    702  CB  GLU A  89      16.719  17.500  -8.039  1.00 90.75           C  
ATOM    703  O   GLU A  89      15.133  16.188 -10.438  1.00 90.75           O  
ATOM    704  CG  GLU A  89      16.906  18.828  -7.344  1.00 90.75           C  
ATOM    705  CD  GLU A  89      18.375  19.250  -7.250  1.00 90.75           C  
ATOM    706  OE1 GLU A  89      18.656  20.375  -6.766  1.00 90.75           O  
ATOM    707  OE2 GLU A  89      19.234  18.453  -7.668  1.00 90.75           O  
ATOM    708  N   GLN A  90      14.945  14.750  -8.727  1.00 92.12           N  
ATOM    709  CA  GLN A  90      14.961  13.539  -9.539  1.00 92.12           C  
ATOM    710  C   GLN A  90      13.578  13.227 -10.094  1.00 92.12           C  
ATOM    711  CB  GLN A  90      15.484  12.352  -8.727  1.00 92.12           C  
ATOM    712  O   GLN A  90      13.383  12.203 -10.758  1.00 92.12           O  
ATOM    713  CG  GLN A  90      16.969  12.445  -8.398  1.00 92.12           C  
ATOM    714  CD  GLN A  90      17.266  13.398  -7.258  1.00 92.12           C  
ATOM    715  NE2 GLN A  90      18.516  13.812  -7.137  1.00 92.12           N  
ATOM    716  OE1 GLN A  90      16.375  13.766  -6.492  1.00 92.12           O  
ATOM    717  N   GLU A  91      12.484  14.023  -9.742  1.00 94.38           N  
ATOM    718  CA  GLU A  91      11.156  13.805 -10.312  1.00 94.38           C  
ATOM    719  C   GLU A  91      11.172  13.992 -11.828  1.00 94.38           C  
ATOM    720  CB  GLU A  91      10.141  14.758  -9.672  1.00 94.38           C  
ATOM    721  O   GLU A  91      11.688  14.992 -12.336  1.00 94.38           O  
ATOM    722  CG  GLU A  91       9.883  14.492  -8.203  1.00 94.38           C  
ATOM    723  CD  GLU A  91       8.891  15.453  -7.578  1.00 94.38           C  
ATOM    724  OE1 GLU A  91       8.062  15.016  -6.750  1.00 94.38           O  
ATOM    725  OE2 GLU A  91       8.938  16.656  -7.926  1.00 94.38           O  
ATOM    726  N   ASN A  92      10.539  12.945 -12.438  1.00 96.31           N  
ATOM    727  CA  ASN A  92      10.531  12.883 -13.898  1.00 96.31           C  
ATOM    728  C   ASN A  92       9.359  12.047 -14.414  1.00 96.31           C  
ATOM    729  CB  ASN A  92      11.852  12.328 -14.422  1.00 96.31           C  
ATOM    730  O   ASN A  92       9.008  11.031 -13.812  1.00 96.31           O  
ATOM    731  CG  ASN A  92      12.078  12.648 -15.891  1.00 96.31           C  
ATOM    732  ND2 ASN A  92      13.148  13.383 -16.188  1.00 96.31           N  
ATOM    733  OD1 ASN A  92      11.297  12.234 -16.750  1.00 96.31           O  
ATOM    734  N   GLU A  93       8.734  12.578 -15.562  1.00 97.31           N  
ATOM    735  CA  GLU A  93       7.633  11.797 -16.125  1.00 97.31           C  
ATOM    736  C   GLU A  93       8.141  10.523 -16.797  1.00 97.31           C  
ATOM    737  CB  GLU A  93       6.828  12.633 -17.109  1.00 97.31           C  
ATOM    738  O   GLU A  93       7.402   9.555 -16.938  1.00 97.31           O  
ATOM    739  CG  GLU A  93       5.992  13.727 -16.469  1.00 97.31           C  
ATOM    740  CD  GLU A  93       5.145  14.508 -17.469  1.00 97.31           C  
ATOM    741  OE1 GLU A  93       3.977  14.117 -17.703  1.00 97.31           O  
ATOM    742  OE2 GLU A  93       5.652  15.508 -18.016  1.00 97.31           O  
ATOM    743  N   ASP A  94       9.336  10.570 -17.266  1.00 96.94           N  
ATOM    744  CA  ASP A  94       9.953   9.344 -17.766  1.00 96.94           C  
ATOM    745  C   ASP A  94      10.484   8.484 -16.625  1.00 96.94           C  
ATOM    746  CB  ASP A  94      11.094   9.688 -18.734  1.00 96.94           C  
ATOM    747  O   ASP A  94      11.695   8.398 -16.406  1.00 96.94           O  
ATOM    748  CG  ASP A  94      11.672   8.461 -19.422  1.00 96.94           C  
ATOM    749  OD1 ASP A  94      11.125   7.352 -19.250  1.00 96.94           O  
ATOM    750  OD2 ASP A  94      12.695   8.609 -20.125  1.00 96.94           O  
ATOM    751  N   CYS A  95       9.594   7.934 -15.836  1.00 96.19           N  
ATOM    752  CA  CYS A  95       9.938   7.289 -14.578  1.00 96.19           C  
ATOM    753  C   CYS A  95       9.461   5.844 -14.555  1.00 96.19           C  
ATOM    754  CB  CYS A  95       9.328   8.055 -13.398  1.00 96.19           C  
ATOM    755  O   CYS A  95       9.648   5.137 -13.562  1.00 96.19           O  
ATOM    756  SG  CYS A  95       7.523   8.133 -13.445  1.00 96.19           S  
ATOM    757  N   LEU A  96       8.812   5.258 -15.602  1.00 98.06           N  
ATOM    758  CA  LEU A  96       8.234   3.920 -15.578  1.00 98.06           C  
ATOM    759  C   LEU A  96       9.289   2.867 -15.914  1.00 98.06           C  
ATOM    760  CB  LEU A  96       7.066   3.824 -16.562  1.00 98.06           C  
ATOM    761  O   LEU A  96       9.289   2.316 -17.016  1.00 98.06           O  
ATOM    762  CG  LEU A  96       5.910   4.801 -16.344  1.00 98.06           C  
ATOM    763  CD1 LEU A  96       4.809   4.562 -17.359  1.00 98.06           C  
ATOM    764  CD2 LEU A  96       5.363   4.664 -14.922  1.00 98.06           C  
ATOM    765  N   HIS A  97      10.172   2.643 -14.930  1.00 97.19           N  
ATOM    766  CA  HIS A  97      11.250   1.659 -14.992  1.00 97.19           C  
ATOM    767  C   HIS A  97      11.141   0.648 -13.859  1.00 97.19           C  
ATOM    768  CB  HIS A  97      12.617   2.352 -14.953  1.00 97.19           C  
ATOM    769  O   HIS A  97      10.477   0.906 -12.852  1.00 97.19           O  
ATOM    770  CG  HIS A  97      12.789   3.398 -16.000  1.00 97.19           C  
ATOM    771  CD2 HIS A  97      12.961   3.293 -17.344  1.00 97.19           C  
ATOM    772  ND1 HIS A  97      12.797   4.746 -15.719  1.00 97.19           N  
ATOM    773  CE1 HIS A  97      12.969   5.426 -16.844  1.00 97.19           C  
ATOM    774  NE2 HIS A  97      13.070   4.570 -17.844  1.00 97.19           N  
ATOM    775  N   LEU A  98      11.727  -0.521 -14.070  1.00 97.81           N  
ATOM    776  CA  LEU A  98      11.797  -1.523 -13.016  1.00 97.81           C  
ATOM    777  C   LEU A  98      13.219  -2.049 -12.859  1.00 97.81           C  
ATOM    778  CB  LEU A  98      10.836  -2.682 -13.312  1.00 97.81           C  
ATOM    779  O   LEU A  98      14.078  -1.783 -13.703  1.00 97.81           O  
ATOM    780  CG  LEU A  98      11.047  -3.406 -14.641  1.00 97.81           C  
ATOM    781  CD1 LEU A  98      12.188  -4.410 -14.531  1.00 97.81           C  
ATOM    782  CD2 LEU A  98       9.758  -4.102 -15.078  1.00 97.81           C  
ATOM    783  N   ASN A  99      13.461  -2.609 -11.719  1.00 97.31           N  
ATOM    784  CA  ASN A  99      14.734  -3.248 -11.391  1.00 97.31           C  
ATOM    785  C   ASN A  99      14.570  -4.754 -11.195  1.00 97.31           C  
ATOM    786  CB  ASN A  99      15.352  -2.611 -10.148  1.00 97.31           C  
ATOM    787  O   ASN A  99      13.539  -5.207 -10.695  1.00 97.31           O  
ATOM    788  CG  ASN A  99      15.438  -1.102 -10.250  1.00 97.31           C  
ATOM    789  ND2 ASN A  99      14.750  -0.411  -9.344  1.00 97.31           N  
ATOM    790  OD1 ASN A  99      16.109  -0.560 -11.125  1.00 97.31           O  
ATOM    791  N   VAL A 100      15.570  -5.523 -11.680  1.00 97.81           N  
ATOM    792  CA  VAL A 100      15.562  -6.969 -11.469  1.00 97.81           C  
ATOM    793  C   VAL A 100      16.828  -7.387 -10.719  1.00 97.81           C  
ATOM    794  CB  VAL A 100      15.461  -7.738 -12.805  1.00 97.81           C  
ATOM    795  O   VAL A 100      17.938  -7.016 -11.102  1.00 97.81           O  
ATOM    796  CG1 VAL A 100      15.508  -9.242 -12.562  1.00 97.81           C  
ATOM    797  CG2 VAL A 100      14.172  -7.355 -13.539  1.00 97.81           C  
ATOM    798  N   PHE A 101      16.641  -8.102  -9.602  1.00 96.94           N  
ATOM    799  CA  PHE A 101      17.703  -8.695  -8.805  1.00 96.94           C  
ATOM    800  C   PHE A 101      17.641 -10.219  -8.852  1.00 96.94           C  
ATOM    801  CB  PHE A 101      17.641  -8.211  -7.352  1.00 96.94           C  
ATOM    802  O   PHE A 101      16.594 -10.805  -8.539  1.00 96.94           O  
ATOM    803  CG  PHE A 101      17.547  -6.719  -7.215  1.00 96.94           C  
ATOM    804  CD1 PHE A 101      18.672  -5.973  -6.867  1.00 96.94           C  
ATOM    805  CD2 PHE A 101      16.344  -6.055  -7.434  1.00 96.94           C  
ATOM    806  CE1 PHE A 101      18.594  -4.590  -6.738  1.00 96.94           C  
ATOM    807  CE2 PHE A 101      16.266  -4.672  -7.309  1.00 96.94           C  
ATOM    808  CZ  PHE A 101      17.391  -3.939  -6.957  1.00 96.94           C  
ATOM    809  N   THR A 102      18.750 -10.828  -9.203  1.00 96.88           N  
ATOM    810  CA  THR A 102      18.672 -12.266  -9.398  1.00 96.88           C  
ATOM    811  C   THR A 102      19.953 -12.945  -8.945  1.00 96.88           C  
ATOM    812  CB  THR A 102      18.391 -12.617 -10.875  1.00 96.88           C  
ATOM    813  O   THR A 102      21.047 -12.414  -9.141  1.00 96.88           O  
ATOM    814  CG2 THR A 102      19.516 -12.102 -11.773  1.00 96.88           C  
ATOM    815  OG1 THR A 102      18.297 -14.039 -11.016  1.00 96.88           O  
ATOM    816  N   PRO A 103      19.781 -14.133  -8.242  1.00 94.69           N  
ATOM    817  CA  PRO A 103      20.969 -14.922  -7.898  1.00 94.69           C  
ATOM    818  C   PRO A 103      21.516 -15.734  -9.078  1.00 94.69           C  
ATOM    819  CB  PRO A 103      20.484 -15.836  -6.781  1.00 94.69           C  
ATOM    820  O   PRO A 103      22.562 -16.375  -8.969  1.00 94.69           O  
ATOM    821  CG  PRO A 103      19.031 -16.062  -7.090  1.00 94.69           C  
ATOM    822  CD  PRO A 103      18.469 -14.797  -7.680  1.00 94.69           C  
ATOM    823  N   GLN A 104      20.812 -15.680 -10.172  1.00 91.88           N  
ATOM    824  CA  GLN A 104      21.172 -16.453 -11.352  1.00 91.88           C  
ATOM    825  C   GLN A 104      22.344 -15.812 -12.086  1.00 91.88           C  
ATOM    826  CB  GLN A 104      19.984 -16.594 -12.305  1.00 91.88           C  
ATOM    827  O   GLN A 104      22.250 -14.688 -12.578  1.00 91.88           O  
ATOM    828  CG  GLN A 104      20.328 -17.250 -13.633  1.00 91.88           C  
ATOM    829  CD  GLN A 104      20.703 -18.719 -13.477  1.00 91.88           C  
ATOM    830  NE2 GLN A 104      21.797 -19.109 -14.117  1.00 91.88           N  
ATOM    831  OE1 GLN A 104      20.016 -19.484 -12.797  1.00 91.88           O  
ATOM    832  N   ASP A 105      23.438 -16.641 -12.180  1.00 89.19           N  
ATOM    833  CA  ASP A 105      24.578 -16.281 -13.016  1.00 89.19           C  
ATOM    834  C   ASP A 105      24.203 -16.328 -14.492  1.00 89.19           C  
ATOM    835  CB  ASP A 105      25.750 -17.203 -12.742  1.00 89.19           C  
ATOM    836  O   ASP A 105      23.797 -17.375 -15.008  1.00 89.19           O  
ATOM    837  CG  ASP A 105      27.016 -16.781 -13.461  1.00 89.19           C  
ATOM    838  OD1 ASP A 105      26.938 -15.961 -14.406  1.00 89.19           O  
ATOM    839  OD2 ASP A 105      28.109 -17.266 -13.086  1.00 89.19           O  
ATOM    840  N   PRO A 106      24.281 -15.180 -15.156  1.00 84.94           N  
ATOM    841  CA  PRO A 106      23.859 -15.133 -16.562  1.00 84.94           C  
ATOM    842  C   PRO A 106      24.625 -16.125 -17.438  1.00 84.94           C  
ATOM    843  CB  PRO A 106      24.172 -13.688 -16.969  1.00 84.94           C  
ATOM    844  O   PRO A 106      24.188 -16.453 -18.531  1.00 84.94           O  
ATOM    845  CG  PRO A 106      25.156 -13.203 -15.953  1.00 84.94           C  
ATOM    846  CD  PRO A 106      24.953 -13.977 -14.680  1.00 84.94           C  
ATOM    847  N   SER A 107      25.797 -16.625 -16.984  1.00 81.56           N  
ATOM    848  CA  SER A 107      26.609 -17.547 -17.766  1.00 81.56           C  
ATOM    849  C   SER A 107      26.172 -19.000 -17.562  1.00 81.56           C  
ATOM    850  CB  SER A 107      28.078 -17.406 -17.375  1.00 81.56           C  
ATOM    851  O   SER A 107      26.641 -19.906 -18.250  1.00 81.56           O  
ATOM    852  OG  SER A 107      28.312 -17.891 -16.062  1.00 81.56           O  
ATOM    853  N   GLN A 108      25.281 -19.188 -16.641  1.00 81.19           N  
ATOM    854  CA  GLN A 108      24.812 -20.531 -16.312  1.00 81.19           C  
ATOM    855  C   GLN A 108      23.453 -20.812 -16.922  1.00 81.19           C  
ATOM    856  CB  GLN A 108      24.750 -20.734 -14.789  1.00 81.19           C  
ATOM    857  O   GLN A 108      22.750 -19.891 -17.344  1.00 81.19           O  
ATOM    858  CG  GLN A 108      26.109 -20.656 -14.102  1.00 81.19           C  
ATOM    859  CD  GLN A 108      26.031 -20.922 -12.609  1.00 81.19           C  
ATOM    860  NE2 GLN A 108      27.188 -20.922 -11.945  1.00 81.19           N  
ATOM    861  OE1 GLN A 108      24.938 -21.125 -12.062  1.00 81.19           O  
ATOM    862  N   THR A 109      23.188 -22.125 -17.016  1.00 77.69           N  
ATOM    863  CA  THR A 109      21.859 -22.516 -17.469  1.00 77.69           C  
ATOM    864  C   THR A 109      20.781 -21.938 -16.562  1.00 77.69           C  
ATOM    865  CB  THR A 109      21.719 -24.047 -17.531  1.00 77.69           C  
ATOM    866  O   THR A 109      20.953 -21.891 -15.336  1.00 77.69           O  
ATOM    867  CG2 THR A 109      20.594 -24.453 -18.469  1.00 77.69           C  
ATOM    868  OG1 THR A 109      22.953 -24.609 -18.016  1.00 77.69           O  
ATOM    869  N   SER A 110      19.688 -21.406 -17.234  1.00 76.62           N  
ATOM    870  CA  SER A 110      18.562 -20.750 -16.578  1.00 76.62           C  
ATOM    871  C   SER A 110      17.922 -21.672 -15.539  1.00 76.62           C  
ATOM    872  CB  SER A 110      17.516 -20.328 -17.609  1.00 76.62           C  
ATOM    873  O   SER A 110      17.703 -22.859 -15.797  1.00 76.62           O  
ATOM    874  OG  SER A 110      16.422 -19.688 -16.984  1.00 76.62           O  
ATOM    875  N   ARG A 111      17.859 -21.109 -14.312  1.00 85.31           N  
ATOM    876  CA  ARG A 111      17.094 -21.703 -13.211  1.00 85.31           C  
ATOM    877  C   ARG A 111      15.625 -21.328 -13.305  1.00 85.31           C  
ATOM    878  CB  ARG A 111      17.672 -21.266 -11.867  1.00 85.31           C  
ATOM    879  O   ARG A 111      15.258 -20.406 -14.039  1.00 85.31           O  
ATOM    880  CG  ARG A 111      19.125 -21.672 -11.648  1.00 85.31           C  
ATOM    881  CD  ARG A 111      19.625 -21.250 -10.273  1.00 85.31           C  
ATOM    882  NE  ARG A 111      21.078 -21.422 -10.156  1.00 85.31           N  
ATOM    883  NH1 ARG A 111      21.203 -20.562  -8.016  1.00 85.31           N  
ATOM    884  NH2 ARG A 111      23.094 -21.281  -9.086  1.00 85.31           N  
ATOM    885  CZ  ARG A 111      21.781 -21.094  -9.086  1.00 85.31           C  
ATOM    886  N   SER A 112      14.758 -22.062 -12.836  1.00 94.94           N  
ATOM    887  CA  SER A 112      13.328 -21.812 -12.695  1.00 94.94           C  
ATOM    888  C   SER A 112      12.992 -21.312 -11.297  1.00 94.94           C  
ATOM    889  CB  SER A 112      12.523 -23.078 -12.992  1.00 94.94           C  
ATOM    890  O   SER A 112      12.367 -22.016 -10.500  1.00 94.94           O  
ATOM    891  OG  SER A 112      11.141 -22.797 -13.070  1.00 94.94           O  
ATOM    892  N   LEU A 113      13.484 -20.016 -10.977  1.00 97.69           N  
ATOM    893  CA  LEU A 113      13.375 -19.469  -9.625  1.00 97.69           C  
ATOM    894  C   LEU A 113      12.031 -18.781  -9.422  1.00 97.69           C  
ATOM    895  CB  LEU A 113      14.516 -18.484  -9.359  1.00 97.69           C  
ATOM    896  O   LEU A 113      11.484 -18.203 -10.367  1.00 97.69           O  
ATOM    897  CG  LEU A 113      15.938 -19.078  -9.375  1.00 97.69           C  
ATOM    898  CD1 LEU A 113      16.969 -17.953  -9.367  1.00 97.69           C  
ATOM    899  CD2 LEU A 113      16.141 -20.000  -8.188  1.00 97.69           C  
ATOM    900  N   PRO A 114      11.477 -18.859  -8.141  1.00 98.31           N  
ATOM    901  CA  PRO A 114      10.328 -18.016  -7.801  1.00 98.31           C  
ATOM    902  C   PRO A 114      10.648 -16.531  -7.863  1.00 98.31           C  
ATOM    903  CB  PRO A 114       9.984 -18.453  -6.371  1.00 98.31           C  
ATOM    904  O   PRO A 114      11.797 -16.141  -7.625  1.00 98.31           O  
ATOM    905  CG  PRO A 114      11.273 -18.953  -5.805  1.00 98.31           C  
ATOM    906  CD  PRO A 114      12.070 -19.578  -6.918  1.00 98.31           C  
ATOM    907  N   VAL A 115       9.617 -15.719  -8.250  1.00 98.69           N  
ATOM    908  CA  VAL A 115       9.805 -14.281  -8.461  1.00 98.69           C  
ATOM    909  C   VAL A 115       8.906 -13.500  -7.504  1.00 98.69           C  
ATOM    910  CB  VAL A 115       9.500 -13.875  -9.922  1.00 98.69           C  
ATOM    911  O   VAL A 115       7.711 -13.781  -7.391  1.00 98.69           O  
ATOM    912  CG1 VAL A 115       9.750 -12.383 -10.133  1.00 98.69           C  
ATOM    913  CG2 VAL A 115      10.344 -14.703 -10.891  1.00 98.69           C  
ATOM    914  N   LEU A 116       9.523 -12.570  -6.781  1.00 98.62           N  
ATOM    915  CA  LEU A 116       8.773 -11.617  -5.973  1.00 98.62           C  
ATOM    916  C   LEU A 116       8.789 -10.234  -6.602  1.00 98.62           C  
ATOM    917  CB  LEU A 116       9.344 -11.555  -4.551  1.00 98.62           C  
ATOM    918  O   LEU A 116       9.859  -9.625  -6.754  1.00 98.62           O  
ATOM    919  CG  LEU A 116       8.680 -10.562  -3.600  1.00 98.62           C  
ATOM    920  CD1 LEU A 116       7.211 -10.914  -3.396  1.00 98.62           C  
ATOM    921  CD2 LEU A 116       9.414 -10.523  -2.264  1.00 98.62           C  
ATOM    922  N   VAL A 117       7.637  -9.758  -7.027  1.00 98.69           N  
ATOM    923  CA  VAL A 117       7.480  -8.398  -7.535  1.00 98.69           C  
ATOM    924  C   VAL A 117       6.914  -7.500  -6.438  1.00 98.69           C  
ATOM    925  CB  VAL A 117       6.570  -8.359  -8.781  1.00 98.69           C  
ATOM    926  O   VAL A 117       5.793  -7.711  -5.973  1.00 98.69           O  
ATOM    927  CG1 VAL A 117       6.453  -6.938  -9.320  1.00 98.69           C  
ATOM    928  CG2 VAL A 117       7.098  -9.305  -9.859  1.00 98.69           C  
ATOM    929  N   TYR A 118       7.656  -6.523  -6.059  1.00 97.50           N  
ATOM    930  CA  TYR A 118       7.254  -5.660  -4.953  1.00 97.50           C  
ATOM    931  C   TYR A 118       6.727  -4.324  -5.469  1.00 97.50           C  
ATOM    932  CB  TYR A 118       8.422  -5.426  -3.998  1.00 97.50           C  
ATOM    933  O   TYR A 118       7.387  -3.662  -6.277  1.00 97.50           O  
ATOM    934  CG  TYR A 118       8.070  -4.594  -2.789  1.00 97.50           C  
ATOM    935  CD1 TYR A 118       8.383  -3.240  -2.732  1.00 97.50           C  
ATOM    936  CD2 TYR A 118       7.414  -5.164  -1.702  1.00 97.50           C  
ATOM    937  CE1 TYR A 118       8.055  -2.471  -1.620  1.00 97.50           C  
ATOM    938  CE2 TYR A 118       7.082  -4.406  -0.584  1.00 97.50           C  
ATOM    939  OH  TYR A 118       7.082  -2.307   0.551  1.00 97.50           O  
ATOM    940  CZ  TYR A 118       7.406  -3.062  -0.553  1.00 97.50           C  
ATOM    941  N   ILE A 119       5.555  -3.867  -4.984  1.00 97.69           N  
ATOM    942  CA  ILE A 119       4.926  -2.590  -5.301  1.00 97.69           C  
ATOM    943  C   ILE A 119       4.988  -1.665  -4.090  1.00 97.69           C  
ATOM    944  CB  ILE A 119       3.459  -2.779  -5.754  1.00 97.69           C  
ATOM    945  O   ILE A 119       4.422  -1.970  -3.037  1.00 97.69           O  
ATOM    946  CG1 ILE A 119       3.393  -3.703  -6.973  1.00 97.69           C  
ATOM    947  CG2 ILE A 119       2.809  -1.426  -6.055  1.00 97.69           C  
ATOM    948  CD1 ILE A 119       1.982  -4.148  -7.336  1.00 97.69           C  
ATOM    949  N   HIS A 120       5.699  -0.502  -4.238  1.00 95.81           N  
ATOM    950  CA  HIS A 120       5.938   0.376  -3.098  1.00 95.81           C  
ATOM    951  C   HIS A 120       4.664   1.119  -2.701  1.00 95.81           C  
ATOM    952  CB  HIS A 120       7.051   1.375  -3.410  1.00 95.81           C  
ATOM    953  O   HIS A 120       3.768   1.305  -3.527  1.00 95.81           O  
ATOM    954  CG  HIS A 120       6.688   2.367  -4.469  1.00 95.81           C  
ATOM    955  CD2 HIS A 120       6.891   2.354  -5.809  1.00 95.81           C  
ATOM    956  ND1 HIS A 120       6.035   3.549  -4.188  1.00 95.81           N  
ATOM    957  CE1 HIS A 120       5.852   4.219  -5.312  1.00 95.81           C  
ATOM    958  NE2 HIS A 120       6.359   3.516  -6.309  1.00 95.81           N  
ATOM    959  N   GLY A 121       4.531   1.479  -1.313  1.00 94.81           N  
ATOM    960  CA  GLY A 121       3.426   2.252  -0.771  1.00 94.81           C  
ATOM    961  C   GLY A 121       3.652   3.750  -0.848  1.00 94.81           C  
ATOM    962  O   GLY A 121       4.434   4.223  -1.674  1.00 94.81           O  
ATOM    963  N   GLY A 122       2.938   4.555  -0.113  1.00 94.75           N  
ATOM    964  CA  GLY A 122       3.096   6.000  -0.117  1.00 94.75           C  
ATOM    965  C   GLY A 122       1.808   6.742  -0.417  1.00 94.75           C  
ATOM    966  O   GLY A 122       1.833   7.852  -0.955  1.00 94.75           O  
ATOM    967  N   GLY A 123       0.654   6.008  -0.207  1.00 96.25           N  
ATOM    968  CA  GLY A 123      -0.660   6.617  -0.324  1.00 96.25           C  
ATOM    969  C   GLY A 123      -1.040   6.945  -1.756  1.00 96.25           C  
ATOM    970  O   GLY A 123      -1.828   7.863  -2.000  1.00 96.25           O  
ATOM    971  N   PHE A 124      -0.219   6.391  -2.736  1.00 98.12           N  
ATOM    972  CA  PHE A 124      -0.434   6.605  -4.164  1.00 98.12           C  
ATOM    973  C   PHE A 124       0.137   7.953  -4.598  1.00 98.12           C  
ATOM    974  CB  PHE A 124      -1.927   6.535  -4.500  1.00 98.12           C  
ATOM    975  O   PHE A 124      -0.072   8.383  -5.734  1.00 98.12           O  
ATOM    976  CG  PHE A 124      -2.582   5.246  -4.090  1.00 98.12           C  
ATOM    977  CD1 PHE A 124      -2.314   4.066  -4.777  1.00 98.12           C  
ATOM    978  CD2 PHE A 124      -3.463   5.207  -3.018  1.00 98.12           C  
ATOM    979  CE1 PHE A 124      -2.920   2.869  -4.402  1.00 98.12           C  
ATOM    980  CE2 PHE A 124      -4.070   4.016  -2.637  1.00 98.12           C  
ATOM    981  CZ  PHE A 124      -3.799   2.848  -3.330  1.00 98.12           C  
ATOM    982  N   ILE A 125       0.773   8.719  -3.680  1.00 97.00           N  
ATOM    983  CA  ILE A 125       1.177  10.078  -4.023  1.00 97.00           C  
ATOM    984  C   ILE A 125       2.682  10.234  -3.822  1.00 97.00           C  
ATOM    985  CB  ILE A 125       0.412  11.125  -3.180  1.00 97.00           C  
ATOM    986  O   ILE A 125       3.250  11.281  -4.133  1.00 97.00           O  
ATOM    987  CG1 ILE A 125       0.589  10.836  -1.684  1.00 97.00           C  
ATOM    988  CG2 ILE A 125      -1.070  11.141  -3.562  1.00 97.00           C  
ATOM    989  CD1 ILE A 125       0.130  11.969  -0.778  1.00 97.00           C  
ATOM    990  N   GLN A 126       3.350   9.219  -3.273  1.00 94.69           N  
ATOM    991  CA  GLN A 126       4.801   9.234  -3.119  1.00 94.69           C  
ATOM    992  C   GLN A 126       5.355   7.812  -3.047  1.00 94.69           C  
ATOM    993  CB  GLN A 126       5.203  10.023  -1.872  1.00 94.69           C  
ATOM    994  O   GLN A 126       4.598   6.848  -2.959  1.00 94.69           O  
ATOM    995  CG  GLN A 126       4.750   9.375  -0.567  1.00 94.69           C  
ATOM    996  CD  GLN A 126       5.062  10.234   0.646  1.00 94.69           C  
ATOM    997  NE2 GLN A 126       5.082   9.617   1.820  1.00 94.69           N  
ATOM    998  OE1 GLN A 126       5.281  11.445   0.528  1.00 94.69           O  
ATOM    999  N   GLY A 127       6.707   7.738  -3.072  1.00 93.00           N  
ATOM   1000  CA  GLY A 127       7.426   6.473  -3.041  1.00 93.00           C  
ATOM   1001  C   GLY A 127       8.180   6.184  -4.328  1.00 93.00           C  
ATOM   1002  O   GLY A 127       8.070   6.934  -5.301  1.00 93.00           O  
ATOM   1003  N   SER A 128       8.969   5.105  -4.250  1.00 93.56           N  
ATOM   1004  CA  SER A 128       9.711   4.723  -5.441  1.00 93.56           C  
ATOM   1005  C   SER A 128      10.156   3.268  -5.371  1.00 93.56           C  
ATOM   1006  CB  SER A 128      10.930   5.629  -5.629  1.00 93.56           C  
ATOM   1007  O   SER A 128      10.148   2.662  -4.297  1.00 93.56           O  
ATOM   1008  OG  SER A 128      11.953   5.293  -4.707  1.00 93.56           O  
ATOM   1009  N   GLY A 129      10.438   2.725  -6.605  1.00 92.19           N  
ATOM   1010  CA  GLY A 129      10.969   1.373  -6.684  1.00 92.19           C  
ATOM   1011  C   GLY A 129      12.484   1.325  -6.684  1.00 92.19           C  
ATOM   1012  O   GLY A 129      13.078   0.320  -7.078  1.00 92.19           O  
ATOM   1013  N   LEU A 130      13.086   2.342  -6.211  1.00 90.81           N  
ATOM   1014  CA  LEU A 130      14.547   2.436  -6.227  1.00 90.81           C  
ATOM   1015  C   LEU A 130      15.156   1.660  -5.066  1.00 90.81           C  
ATOM   1016  CB  LEU A 130      14.992   3.900  -6.168  1.00 90.81           C  
ATOM   1017  O   LEU A 130      14.570   1.596  -3.982  1.00 90.81           O  
ATOM   1018  CG  LEU A 130      14.531   4.797  -7.320  1.00 90.81           C  
ATOM   1019  CD1 LEU A 130      15.047   6.215  -7.125  1.00 90.81           C  
ATOM   1020  CD2 LEU A 130      14.992   4.230  -8.656  1.00 90.81           C  
ATOM   1021  N   GLU A 131      16.344   1.043  -5.293  1.00 85.88           N  
ATOM   1022  CA  GLU A 131      17.109   0.348  -4.254  1.00 85.88           C  
ATOM   1023  C   GLU A 131      17.734   1.336  -3.275  1.00 85.88           C  
ATOM   1024  CB  GLU A 131      18.188  -0.542  -4.871  1.00 85.88           C  
ATOM   1025  O   GLU A 131      17.703   1.120  -2.062  1.00 85.88           O  
ATOM   1026  CG  GLU A 131      18.984  -1.344  -3.854  1.00 85.88           C  
ATOM   1027  CD  GLU A 131      20.203  -2.023  -4.449  1.00 85.88           C  
ATOM   1028  OE1 GLU A 131      20.828  -2.855  -3.756  1.00 85.88           O  
ATOM   1029  OE2 GLU A 131      20.531  -1.721  -5.617  1.00 85.88           O  
ATOM   1030  N   SER A 132      18.312   2.471  -3.693  1.00 68.56           N  
ATOM   1031  CA  SER A 132      19.203   3.369  -2.967  1.00 68.56           C  
ATOM   1032  C   SER A 132      18.484   4.637  -2.529  1.00 68.56           C  
ATOM   1033  CB  SER A 132      20.422   3.738  -3.828  1.00 68.56           C  
ATOM   1034  O   SER A 132      19.094   5.551  -1.970  1.00 68.56           O  
ATOM   1035  OG  SER A 132      20.000   4.363  -5.031  1.00 68.56           O  
ATOM   1036  N   SER A 133      17.188   4.621  -2.270  1.00 59.47           N  
ATOM   1037  CA  SER A 133      16.688   5.965  -1.988  1.00 59.47           C  
ATOM   1038  C   SER A 133      16.406   6.152  -0.500  1.00 59.47           C  
ATOM   1039  CB  SER A 133      15.414   6.242  -2.789  1.00 59.47           C  
ATOM   1040  O   SER A 133      15.305   5.887  -0.030  1.00 59.47           O  
ATOM   1041  OG  SER A 133      14.312   5.547  -2.232  1.00 59.47           O  
ATOM   1042  N   ALA A 134      17.453   6.215   0.324  1.00 49.41           N  
ATOM   1043  CA  ALA A 134      17.250   6.453   1.750  1.00 49.41           C  
ATOM   1044  C   ALA A 134      16.188   7.527   1.978  1.00 49.41           C  
ATOM   1045  CB  ALA A 134      18.562   6.855   2.420  1.00 49.41           C  
ATOM   1046  O   ALA A 134      15.352   7.402   2.875  1.00 49.41           O  
ATOM   1047  N   ALA A 135      16.188   8.586   1.041  1.00 48.88           N  
ATOM   1048  CA  ALA A 135      15.320   9.727   1.311  1.00 48.88           C  
ATOM   1049  C   ALA A 135      13.859   9.375   1.021  1.00 48.88           C  
ATOM   1050  CB  ALA A 135      15.742  10.938   0.483  1.00 48.88           C  
ATOM   1051  O   ALA A 135      12.953   9.859   1.701  1.00 48.88           O  
ATOM   1052  N   ILE A 136      13.664   8.375   0.172  1.00 57.81           N  
ATOM   1053  CA  ILE A 136      12.305   8.062  -0.259  1.00 57.81           C  
ATOM   1054  C   ILE A 136      11.930   6.652   0.197  1.00 57.81           C  
ATOM   1055  CB  ILE A 136      12.156   8.188  -1.791  1.00 57.81           C  
ATOM   1056  O   ILE A 136      10.805   6.203  -0.021  1.00 57.81           O  
ATOM   1057  CG1 ILE A 136      12.695   9.539  -2.271  1.00 57.81           C  
ATOM   1058  CG2 ILE A 136      10.695   8.000  -2.207  1.00 57.81           C  
ATOM   1059  CD1 ILE A 136      12.836   9.648  -3.785  1.00 57.81           C  
ATOM   1060  N   GLY A 137      12.852   6.000   1.006  1.00 60.62           N  
ATOM   1061  CA  GLY A 137      12.562   4.660   1.497  1.00 60.62           C  
ATOM   1062  C   GLY A 137      13.094   3.564   0.598  1.00 60.62           C  
ATOM   1063  O   GLY A 137      12.336   2.727   0.109  1.00 60.62           O  
ATOM   1064  N   GLY A 138      14.430   3.551   0.218  1.00 69.69           N  
ATOM   1065  CA  GLY A 138      15.023   2.494  -0.584  1.00 69.69           C  
ATOM   1066  C   GLY A 138      14.680   1.103  -0.092  1.00 69.69           C  
ATOM   1067  O   GLY A 138      14.172   0.941   1.021  1.00 69.69           O  
ATOM   1068  N   MET A 139      14.617   0.185  -1.115  1.00 81.12           N  
ATOM   1069  CA  MET A 139      14.367  -1.236  -0.894  1.00 81.12           C  
ATOM   1070  C   MET A 139      15.602  -2.066  -1.230  1.00 81.12           C  
ATOM   1071  CB  MET A 139      13.172  -1.710  -1.729  1.00 81.12           C  
ATOM   1072  O   MET A 139      16.016  -2.123  -2.389  1.00 81.12           O  
ATOM   1073  CG  MET A 139      11.891  -0.955  -1.442  1.00 81.12           C  
ATOM   1074  SD  MET A 139      10.523  -1.444  -2.564  1.00 81.12           S  
ATOM   1075  CE  MET A 139      10.148  -3.100  -1.916  1.00 81.12           C  
ATOM   1076  N   TYR A 140      16.078  -2.730  -0.220  1.00 83.12           N  
ATOM   1077  CA  TYR A 140      17.250  -3.566  -0.437  1.00 83.12           C  
ATOM   1078  C   TYR A 140      16.875  -5.039  -0.507  1.00 83.12           C  
ATOM   1079  CB  TYR A 140      18.281  -3.346   0.677  1.00 83.12           C  
ATOM   1080  O   TYR A 140      16.562  -5.652   0.514  1.00 83.12           O  
ATOM   1081  CG  TYR A 140      18.938  -1.982   0.645  1.00 83.12           C  
ATOM   1082  CD1 TYR A 140      20.156  -1.782  -0.002  1.00 83.12           C  
ATOM   1083  CD2 TYR A 140      18.328  -0.892   1.262  1.00 83.12           C  
ATOM   1084  CE1 TYR A 140      20.750  -0.528  -0.032  1.00 83.12           C  
ATOM   1085  CE2 TYR A 140      18.922   0.366   1.238  1.00 83.12           C  
ATOM   1086  OH  TYR A 140      20.719   1.782   0.562  1.00 83.12           O  
ATOM   1087  CZ  TYR A 140      20.125   0.539   0.589  1.00 83.12           C  
ATOM   1088  N   PRO A 141      16.938  -5.594  -1.662  1.00 84.00           N  
ATOM   1089  CA  PRO A 141      16.453  -6.965  -1.859  1.00 84.00           C  
ATOM   1090  C   PRO A 141      17.500  -8.016  -1.471  1.00 84.00           C  
ATOM   1091  CB  PRO A 141      16.156  -7.023  -3.361  1.00 84.00           C  
ATOM   1092  O   PRO A 141      17.281  -9.211  -1.666  1.00 84.00           O  
ATOM   1093  CG  PRO A 141      17.156  -6.090  -3.980  1.00 84.00           C  
ATOM   1094  CD  PRO A 141      17.359  -4.930  -3.053  1.00 84.00           C  
ATOM   1095  N   ARG A 142      18.641  -7.645  -0.883  1.00 85.88           N  
ATOM   1096  CA  ARG A 142      19.797  -8.531  -0.776  1.00 85.88           C  
ATOM   1097  C   ARG A 142      19.484  -9.727   0.120  1.00 85.88           C  
ATOM   1098  CB  ARG A 142      21.016  -7.777  -0.237  1.00 85.88           C  
ATOM   1099  O   ARG A 142      20.062 -10.805  -0.055  1.00 85.88           O  
ATOM   1100  CG  ARG A 142      20.812  -7.219   1.165  1.00 85.88           C  
ATOM   1101  CD  ARG A 142      22.000  -6.367   1.602  1.00 85.88           C  
ATOM   1102  NE  ARG A 142      21.875  -4.992   1.129  1.00 85.88           N  
ATOM   1103  NH1 ARG A 142      23.891  -4.285   2.020  1.00 85.88           N  
ATOM   1104  NH2 ARG A 142      22.562  -2.814   0.863  1.00 85.88           N  
ATOM   1105  CZ  ARG A 142      22.781  -4.031   1.338  1.00 85.88           C  
ATOM   1106  N   TYR A 143      18.562  -9.578   1.086  1.00 90.06           N  
ATOM   1107  CA  TYR A 143      18.250 -10.695   1.973  1.00 90.06           C  
ATOM   1108  C   TYR A 143      17.406 -11.750   1.248  1.00 90.06           C  
ATOM   1109  CB  TYR A 143      17.500 -10.195   3.211  1.00 90.06           C  
ATOM   1110  O   TYR A 143      17.453 -12.930   1.594  1.00 90.06           O  
ATOM   1111  CG  TYR A 143      18.297  -9.234   4.055  1.00 90.06           C  
ATOM   1112  CD1 TYR A 143      19.406  -9.656   4.781  1.00 90.06           C  
ATOM   1113  CD2 TYR A 143      17.938  -7.891   4.129  1.00 90.06           C  
ATOM   1114  CE1 TYR A 143      20.141  -8.773   5.562  1.00 90.06           C  
ATOM   1115  CE2 TYR A 143      18.656  -6.992   4.906  1.00 90.06           C  
ATOM   1116  OH  TYR A 143      20.484  -6.559   6.387  1.00 90.06           O  
ATOM   1117  CZ  TYR A 143      19.750  -7.441   5.617  1.00 90.06           C  
ATOM   1118  N   PHE A 144      16.688 -11.312   0.267  1.00 93.00           N  
ATOM   1119  CA  PHE A 144      15.922 -12.266  -0.523  1.00 93.00           C  
ATOM   1120  C   PHE A 144      16.828 -13.039  -1.468  1.00 93.00           C  
ATOM   1121  CB  PHE A 144      14.828 -11.555  -1.318  1.00 93.00           C  
ATOM   1122  O   PHE A 144      16.500 -14.156  -1.885  1.00 93.00           O  
ATOM   1123  CG  PHE A 144      13.672 -11.086  -0.475  1.00 93.00           C  
ATOM   1124  CD1 PHE A 144      12.867 -12.000   0.198  1.00 93.00           C  
ATOM   1125  CD2 PHE A 144      13.391  -9.734  -0.355  1.00 93.00           C  
ATOM   1126  CE1 PHE A 144      11.797 -11.570   0.979  1.00 93.00           C  
ATOM   1127  CE2 PHE A 144      12.320  -9.297   0.424  1.00 93.00           C  
ATOM   1128  CZ  PHE A 144      11.523 -10.219   1.090  1.00 93.00           C  
ATOM   1129  N   MET A 145      17.906 -12.406  -1.824  1.00 94.25           N  
ATOM   1130  CA  MET A 145      18.844 -13.102  -2.703  1.00 94.25           C  
ATOM   1131  C   MET A 145      19.422 -14.336  -2.016  1.00 94.25           C  
ATOM   1132  CB  MET A 145      19.969 -12.164  -3.135  1.00 94.25           C  
ATOM   1133  O   MET A 145      19.734 -15.328  -2.672  1.00 94.25           O  
ATOM   1134  CG  MET A 145      19.500 -10.984  -3.973  1.00 94.25           C  
ATOM   1135  SD  MET A 145      18.547 -11.508  -5.449  1.00 94.25           S  
ATOM   1136  CE  MET A 145      16.859 -11.344  -4.816  1.00 94.25           C  
ATOM   1137  N   ASP A 146      19.500 -14.305  -0.667  1.00 92.81           N  
ATOM   1138  CA  ASP A 146      19.984 -15.445   0.104  1.00 92.81           C  
ATOM   1139  C   ASP A 146      18.938 -16.562   0.134  1.00 92.81           C  
ATOM   1140  CB  ASP A 146      20.328 -15.023   1.529  1.00 92.81           C  
ATOM   1141  O   ASP A 146      19.250 -17.703   0.499  1.00 92.81           O  
ATOM   1142  CG  ASP A 146      21.594 -14.180   1.599  1.00 92.81           C  
ATOM   1143  OD1 ASP A 146      22.531 -14.422   0.811  1.00 92.81           O  
ATOM   1144  OD2 ASP A 146      21.656 -13.266   2.451  1.00 92.81           O  
ATOM   1145  N   GLU A 147      17.719 -16.234  -0.324  1.00 94.50           N  
ATOM   1146  CA  GLU A 147      16.625 -17.219  -0.283  1.00 94.50           C  
ATOM   1147  C   GLU A 147      16.312 -17.766  -1.675  1.00 94.50           C  
ATOM   1148  CB  GLU A 147      15.359 -16.578   0.318  1.00 94.50           C  
ATOM   1149  O   GLU A 147      15.266 -18.359  -1.894  1.00 94.50           O  
ATOM   1150  CG  GLU A 147      15.539 -16.109   1.755  1.00 94.50           C  
ATOM   1151  CD  GLU A 147      15.727 -17.250   2.742  1.00 94.50           C  
ATOM   1152  OE1 GLU A 147      16.141 -17.000   3.895  1.00 94.50           O  
ATOM   1153  OE2 GLU A 147      15.461 -18.406   2.357  1.00 94.50           O  
ATOM   1154  N   ASP A 148      17.219 -17.562  -2.656  1.00 93.50           N  
ATOM   1155  CA  ASP A 148      17.125 -18.062  -4.023  1.00 93.50           C  
ATOM   1156  C   ASP A 148      15.812 -17.641  -4.676  1.00 93.50           C  
ATOM   1157  CB  ASP A 148      17.266 -19.594  -4.047  1.00 93.50           C  
ATOM   1158  O   ASP A 148      15.125 -18.469  -5.285  1.00 93.50           O  
ATOM   1159  CG  ASP A 148      18.688 -20.062  -3.818  1.00 93.50           C  
ATOM   1160  OD1 ASP A 148      19.625 -19.406  -4.312  1.00 93.50           O  
ATOM   1161  OD2 ASP A 148      18.859 -21.094  -3.141  1.00 93.50           O  
ATOM   1162  N   ILE A 149      15.508 -16.406  -4.531  1.00 96.00           N  
ATOM   1163  CA  ILE A 149      14.352 -15.812  -5.184  1.00 96.00           C  
ATOM   1164  C   ILE A 149      14.797 -14.617  -6.027  1.00 96.00           C  
ATOM   1165  CB  ILE A 149      13.289 -15.375  -4.156  1.00 96.00           C  
ATOM   1166  O   ILE A 149      15.789 -13.961  -5.707  1.00 96.00           O  
ATOM   1167  CG1 ILE A 149      13.859 -14.305  -3.219  1.00 96.00           C  
ATOM   1168  CG2 ILE A 149      12.773 -16.578  -3.363  1.00 96.00           C  
ATOM   1169  CD1 ILE A 149      12.828 -13.688  -2.285  1.00 96.00           C  
ATOM   1170  N   ILE A 150      14.039 -14.414  -7.141  1.00 97.81           N  
ATOM   1171  CA  ILE A 150      14.227 -13.188  -7.910  1.00 97.81           C  
ATOM   1172  C   ILE A 150      13.352 -12.078  -7.332  1.00 97.81           C  
ATOM   1173  CB  ILE A 150      13.898 -13.406  -9.406  1.00 97.81           C  
ATOM   1174  O   ILE A 150      12.195 -12.312  -6.977  1.00 97.81           O  
ATOM   1175  CG1 ILE A 150      14.875 -14.414 -10.023  1.00 97.81           C  
ATOM   1176  CG2 ILE A 150      13.922 -12.078 -10.164  1.00 97.81           C  
ATOM   1177  CD1 ILE A 150      14.641 -14.672 -11.508  1.00 97.81           C  
ATOM   1178  N   PHE A 151      13.898 -10.891  -7.230  1.00 97.75           N  
ATOM   1179  CA  PHE A 151      13.180  -9.734  -6.719  1.00 97.75           C  
ATOM   1180  C   PHE A 151      13.062  -8.648  -7.789  1.00 97.75           C  
ATOM   1181  CB  PHE A 151      13.883  -9.172  -5.477  1.00 97.75           C  
ATOM   1182  O   PHE A 151      14.062  -8.289  -8.422  1.00 97.75           O  
ATOM   1183  CG  PHE A 151      13.109  -8.078  -4.789  1.00 97.75           C  
ATOM   1184  CD1 PHE A 151      13.320  -6.742  -5.125  1.00 97.75           C  
ATOM   1185  CD2 PHE A 151      12.172  -8.375  -3.812  1.00 97.75           C  
ATOM   1186  CE1 PHE A 151      12.609  -5.727  -4.488  1.00 97.75           C  
ATOM   1187  CE2 PHE A 151      11.461  -7.367  -3.174  1.00 97.75           C  
ATOM   1188  CZ  PHE A 151      11.680  -6.043  -3.514  1.00 97.75           C  
ATOM   1189  N   VAL A 152      11.859  -8.188  -7.984  1.00 98.25           N  
ATOM   1190  CA  VAL A 152      11.602  -7.117  -8.938  1.00 98.25           C  
ATOM   1191  C   VAL A 152      10.938  -5.938  -8.227  1.00 98.25           C  
ATOM   1192  CB  VAL A 152      10.703  -7.602 -10.109  1.00 98.25           C  
ATOM   1193  O   VAL A 152       9.977  -6.121  -7.473  1.00 98.25           O  
ATOM   1194  CG1 VAL A 152      10.438  -6.461 -11.094  1.00 98.25           C  
ATOM   1195  CG2 VAL A 152      11.359  -8.781 -10.820  1.00 98.25           C  
ATOM   1196  N   SER A 153      11.461  -4.742  -8.406  1.00 96.75           N  
ATOM   1197  CA  SER A 153      10.828  -3.510  -7.945  1.00 96.75           C  
ATOM   1198  C   SER A 153      10.508  -2.584  -9.117  1.00 96.75           C  
ATOM   1199  CB  SER A 153      11.734  -2.785  -6.945  1.00 96.75           C  
ATOM   1200  O   SER A 153      11.109  -2.699 -10.188  1.00 96.75           O  
ATOM   1201  OG  SER A 153      12.945  -2.387  -7.562  1.00 96.75           O  
ATOM   1202  N   LEU A 154       9.500  -1.688  -8.914  1.00 97.19           N  
ATOM   1203  CA  LEU A 154       9.078  -0.882 -10.055  1.00 97.19           C  
ATOM   1204  C   LEU A 154       8.555   0.474  -9.602  1.00 97.19           C  
ATOM   1205  CB  LEU A 154       8.008  -1.614 -10.867  1.00 97.19           C  
ATOM   1206  O   LEU A 154       8.125   0.625  -8.453  1.00 97.19           O  
ATOM   1207  CG  LEU A 154       6.664  -1.833 -10.172  1.00 97.19           C  
ATOM   1208  CD1 LEU A 154       5.590  -2.184 -11.195  1.00 97.19           C  
ATOM   1209  CD2 LEU A 154       6.781  -2.926  -9.117  1.00 97.19           C  
ATOM   1210  N   ASN A 155       8.695   1.440 -10.492  1.00 97.00           N  
ATOM   1211  CA  ASN A 155       7.973   2.705 -10.391  1.00 97.00           C  
ATOM   1212  C   ASN A 155       6.629   2.646 -11.102  1.00 97.00           C  
ATOM   1213  CB  ASN A 155       8.820   3.852 -10.945  1.00 97.00           C  
ATOM   1214  O   ASN A 155       6.469   1.904 -12.078  1.00 97.00           O  
ATOM   1215  CG  ASN A 155      10.000   4.195 -10.047  1.00 97.00           C  
ATOM   1216  ND2 ASN A 155      11.008   4.840 -10.617  1.00 97.00           N  
ATOM   1217  OD1 ASN A 155       9.992   3.885  -8.852  1.00 97.00           O  
ATOM   1218  N   TYR A 156       5.668   3.395 -10.562  1.00 98.44           N  
ATOM   1219  CA  TYR A 156       4.395   3.643 -11.227  1.00 98.44           C  
ATOM   1220  C   TYR A 156       3.924   5.074 -10.984  1.00 98.44           C  
ATOM   1221  CB  TYR A 156       3.330   2.656 -10.727  1.00 98.44           C  
ATOM   1222  O   TYR A 156       4.391   5.742 -10.062  1.00 98.44           O  
ATOM   1223  CG  TYR A 156       3.043   2.766  -9.250  1.00 98.44           C  
ATOM   1224  CD1 TYR A 156       3.791   2.047  -8.320  1.00 98.44           C  
ATOM   1225  CD2 TYR A 156       2.021   3.586  -8.781  1.00 98.44           C  
ATOM   1226  CE1 TYR A 156       3.527   2.143  -6.957  1.00 98.44           C  
ATOM   1227  CE2 TYR A 156       1.751   3.689  -7.422  1.00 98.44           C  
ATOM   1228  OH  TYR A 156       2.244   3.064  -5.172  1.00 98.44           O  
ATOM   1229  CZ  TYR A 156       2.508   2.967  -6.520  1.00 98.44           C  
ATOM   1230  N   ARG A 157       3.105   5.578 -11.961  1.00 98.62           N  
ATOM   1231  CA  ARG A 157       2.680   6.973 -11.852  1.00 98.62           C  
ATOM   1232  C   ARG A 157       1.915   7.207 -10.555  1.00 98.62           C  
ATOM   1233  CB  ARG A 157       1.812   7.367 -13.047  1.00 98.62           C  
ATOM   1234  O   ARG A 157       1.122   6.363 -10.133  1.00 98.62           O  
ATOM   1235  CG  ARG A 157       2.596   7.586 -14.328  1.00 98.62           C  
ATOM   1236  CD  ARG A 157       1.677   7.719 -15.539  1.00 98.62           C  
ATOM   1237  NE  ARG A 157       1.091   6.434 -15.914  1.00 98.62           N  
ATOM   1238  NH1 ARG A 157      -0.104   7.270 -17.703  1.00 98.62           N  
ATOM   1239  NH2 ARG A 157      -0.215   5.039 -17.188  1.00 98.62           N  
ATOM   1240  CZ  ARG A 157       0.259   6.250 -16.938  1.00 98.62           C  
ATOM   1241  N   LEU A 158       2.135   8.312  -9.867  1.00 98.31           N  
ATOM   1242  CA  LEU A 158       1.592   8.703  -8.570  1.00 98.31           C  
ATOM   1243  C   LEU A 158       0.808  10.008  -8.680  1.00 98.31           C  
ATOM   1244  CB  LEU A 158       2.715   8.852  -7.543  1.00 98.31           C  
ATOM   1245  O   LEU A 158       0.884  10.695  -9.703  1.00 98.31           O  
ATOM   1246  CG  LEU A 158       3.568   7.609  -7.281  1.00 98.31           C  
ATOM   1247  CD1 LEU A 158       4.844   7.988  -6.535  1.00 98.31           C  
ATOM   1248  CD2 LEU A 158       2.771   6.574  -6.496  1.00 98.31           C  
ATOM   1249  N   GLY A 159      -0.014  10.328  -7.648  1.00 98.12           N  
ATOM   1250  CA  GLY A 159      -0.723  11.594  -7.578  1.00 98.12           C  
ATOM   1251  C   GLY A 159      -1.577  11.867  -8.805  1.00 98.12           C  
ATOM   1252  O   GLY A 159      -2.219  10.961  -9.336  1.00 98.12           O  
ATOM   1253  N   VAL A 160      -1.560  13.094  -9.188  1.00 98.25           N  
ATOM   1254  CA  VAL A 160      -2.422  13.539 -10.281  1.00 98.25           C  
ATOM   1255  C   VAL A 160      -2.018  12.844 -11.578  1.00 98.25           C  
ATOM   1256  CB  VAL A 160      -2.363  15.070 -10.453  1.00 98.25           C  
ATOM   1257  O   VAL A 160      -2.869  12.531 -12.414  1.00 98.25           O  
ATOM   1258  CG1 VAL A 160      -0.978  15.508 -10.930  1.00 98.25           C  
ATOM   1259  CG2 VAL A 160      -3.438  15.539 -11.438  1.00 98.25           C  
ATOM   1260  N   PHE A 161      -0.767  12.422 -11.711  1.00 98.50           N  
ATOM   1261  CA  PHE A 161      -0.269  11.812 -12.938  1.00 98.50           C  
ATOM   1262  C   PHE A 161      -0.771  10.383 -13.070  1.00 98.50           C  
ATOM   1263  CB  PHE A 161       1.263  11.836 -12.969  1.00 98.50           C  
ATOM   1264  O   PHE A 161      -0.898   9.859 -14.188  1.00 98.50           O  
ATOM   1265  CG  PHE A 161       1.845  13.219 -13.094  1.00 98.50           C  
ATOM   1266  CD1 PHE A 161       2.086  13.781 -14.344  1.00 98.50           C  
ATOM   1267  CD2 PHE A 161       2.150  13.961 -11.961  1.00 98.50           C  
ATOM   1268  CE1 PHE A 161       2.625  15.062 -14.461  1.00 98.50           C  
ATOM   1269  CE2 PHE A 161       2.689  15.242 -12.062  1.00 98.50           C  
ATOM   1270  CZ  PHE A 161       2.926  15.789 -13.312  1.00 98.50           C  
ATOM   1271  N   GLY A 162      -1.074   9.797 -11.992  1.00 98.25           N  
ATOM   1272  CA  GLY A 162      -1.436   8.391 -12.039  1.00 98.25           C  
ATOM   1273  C   GLY A 162      -2.910   8.141 -11.789  1.00 98.25           C  
ATOM   1274  O   GLY A 162      -3.455   7.121 -12.203  1.00 98.25           O  
ATOM   1275  N   PHE A 163      -3.545   9.141 -11.172  1.00 98.44           N  
ATOM   1276  CA  PHE A 163      -4.844   8.734 -10.656  1.00 98.44           C  
ATOM   1277  C   PHE A 163      -5.895   9.805 -10.914  1.00 98.44           C  
ATOM   1278  CB  PHE A 163      -4.758   8.430  -9.156  1.00 98.44           C  
ATOM   1279  O   PHE A 163      -7.000   9.742 -10.375  1.00 98.44           O  
ATOM   1280  CG  PHE A 163      -3.971   7.191  -8.828  1.00 98.44           C  
ATOM   1281  CD1 PHE A 163      -4.570   5.938  -8.883  1.00 98.44           C  
ATOM   1282  CD2 PHE A 163      -2.633   7.277  -8.469  1.00 98.44           C  
ATOM   1283  CE1 PHE A 163      -3.846   4.789  -8.578  1.00 98.44           C  
ATOM   1284  CE2 PHE A 163      -1.900   6.133  -8.172  1.00 98.44           C  
ATOM   1285  CZ  PHE A 163      -2.510   4.891  -8.227  1.00 98.44           C  
ATOM   1286  N   ILE A 164      -5.645  10.789 -11.711  1.00 97.94           N  
ATOM   1287  CA  ILE A 164      -6.664  11.781 -12.016  1.00 97.94           C  
ATOM   1288  C   ILE A 164      -7.797  11.141 -12.812  1.00 97.94           C  
ATOM   1289  CB  ILE A 164      -6.070  12.977 -12.805  1.00 97.94           C  
ATOM   1290  O   ILE A 164      -7.551  10.328 -13.711  1.00 97.94           O  
ATOM   1291  CG1 ILE A 164      -7.059  14.148 -12.828  1.00 97.94           C  
ATOM   1292  CG2 ILE A 164      -5.691  12.547 -14.227  1.00 97.94           C  
ATOM   1293  CD1 ILE A 164      -6.445  15.469 -13.273  1.00 97.94           C  
ATOM   1294  N   SER A 165      -9.023  11.516 -12.438  1.00 97.56           N  
ATOM   1295  CA  SER A 165     -10.203  10.969 -13.109  1.00 97.56           C  
ATOM   1296  C   SER A 165     -11.344  11.977 -13.133  1.00 97.56           C  
ATOM   1297  CB  SER A 165     -10.656   9.680 -12.414  1.00 97.56           C  
ATOM   1298  O   SER A 165     -11.609  12.648 -12.133  1.00 97.56           O  
ATOM   1299  OG  SER A 165     -11.828   9.172 -13.031  1.00 97.56           O  
ATOM   1300  N   THR A 166     -12.055  12.039 -14.336  1.00 96.88           N  
ATOM   1301  CA  THR A 166     -13.219  12.914 -14.453  1.00 96.88           C  
ATOM   1302  C   THR A 166     -14.516  12.117 -14.359  1.00 96.88           C  
ATOM   1303  CB  THR A 166     -13.188  13.703 -15.773  1.00 96.88           C  
ATOM   1304  O   THR A 166     -15.602  12.672 -14.523  1.00 96.88           O  
ATOM   1305  CG2 THR A 166     -12.039  14.703 -15.805  1.00 96.88           C  
ATOM   1306  OG1 THR A 166     -13.031  12.781 -16.859  1.00 96.88           O  
ATOM   1307  N   GLY A 167     -14.422  10.836 -14.086  1.00 94.38           N  
ATOM   1308  CA  GLY A 167     -15.617  10.016 -13.938  1.00 94.38           C  
ATOM   1309  C   GLY A 167     -16.234   9.617 -15.266  1.00 94.38           C  
ATOM   1310  O   GLY A 167     -17.359   9.125 -15.305  1.00 94.38           O  
ATOM   1311  N   ASP A 168     -15.578   9.992 -16.375  1.00 94.25           N  
ATOM   1312  CA  ASP A 168     -15.969   9.586 -17.719  1.00 94.25           C  
ATOM   1313  C   ASP A 168     -14.781   9.000 -18.484  1.00 94.25           C  
ATOM   1314  CB  ASP A 168     -16.562  10.773 -18.484  1.00 94.25           C  
ATOM   1315  O   ASP A 168     -13.742   8.703 -17.891  1.00 94.25           O  
ATOM   1316  CG  ASP A 168     -15.602  11.953 -18.578  1.00 94.25           C  
ATOM   1317  OD1 ASP A 168     -14.375  11.750 -18.547  1.00 94.25           O  
ATOM   1318  OD2 ASP A 168     -16.094  13.102 -18.672  1.00 94.25           O  
ATOM   1319  N   GLU A 169     -14.867   8.773 -19.812  1.00 93.94           N  
ATOM   1320  CA  GLU A 169     -13.867   8.047 -20.594  1.00 93.94           C  
ATOM   1321  C   GLU A 169     -12.703   8.945 -20.984  1.00 93.94           C  
ATOM   1322  CB  GLU A 169     -14.500   7.426 -21.844  1.00 93.94           C  
ATOM   1323  O   GLU A 169     -11.672   8.469 -21.453  1.00 93.94           O  
ATOM   1324  CG  GLU A 169     -15.461   6.281 -21.547  1.00 93.94           C  
ATOM   1325  CD  GLU A 169     -15.977   5.594 -22.797  1.00 93.94           C  
ATOM   1326  OE1 GLU A 169     -16.672   4.555 -22.688  1.00 93.94           O  
ATOM   1327  OE2 GLU A 169     -15.703   6.102 -23.906  1.00 93.94           O  
ATOM   1328  N   VAL A 170     -12.812  10.258 -20.766  1.00 95.88           N  
ATOM   1329  CA  VAL A 170     -11.789  11.203 -21.188  1.00 95.88           C  
ATOM   1330  C   VAL A 170     -10.555  11.062 -20.297  1.00 95.88           C  
ATOM   1331  CB  VAL A 170     -12.312  12.656 -21.156  1.00 95.88           C  
ATOM   1332  O   VAL A 170      -9.430  10.984 -20.781  1.00 95.88           O  
ATOM   1333  CG1 VAL A 170     -11.180  13.641 -21.453  1.00 95.88           C  
ATOM   1334  CG2 VAL A 170     -13.453  12.836 -22.156  1.00 95.88           C  
ATOM   1335  N   LEU A 171     -10.719  11.070 -19.016  1.00 96.00           N  
ATOM   1336  CA  LEU A 171      -9.727  10.758 -17.984  1.00 96.00           C  
ATOM   1337  C   LEU A 171     -10.219   9.633 -17.078  1.00 96.00           C  
ATOM   1338  CB  LEU A 171      -9.422  12.008 -17.141  1.00 96.00           C  
ATOM   1339  O   LEU A 171     -10.734   9.891 -15.984  1.00 96.00           O  
ATOM   1340  CG  LEU A 171      -8.664  13.125 -17.859  1.00 96.00           C  
ATOM   1341  CD1 LEU A 171      -8.758  14.422 -17.062  1.00 96.00           C  
ATOM   1342  CD2 LEU A 171      -7.203  12.734 -18.078  1.00 96.00           C  
ATOM   1343  N   PRO A 172     -10.094   8.438 -17.531  1.00 94.62           N  
ATOM   1344  CA  PRO A 172     -10.719   7.293 -16.875  1.00 94.62           C  
ATOM   1345  C   PRO A 172     -10.141   7.008 -15.500  1.00 94.62           C  
ATOM   1346  CB  PRO A 172     -10.430   6.137 -17.844  1.00 94.62           C  
ATOM   1347  O   PRO A 172     -10.781   6.348 -14.680  1.00 94.62           O  
ATOM   1348  CG  PRO A 172      -9.211   6.566 -18.594  1.00 94.62           C  
ATOM   1349  CD  PRO A 172      -9.258   8.055 -18.766  1.00 94.62           C  
ATOM   1350  N   GLY A 173      -8.922   7.566 -15.156  1.00 96.19           N  
ATOM   1351  CA  GLY A 173      -8.258   7.297 -13.891  1.00 96.19           C  
ATOM   1352  C   GLY A 173      -7.480   5.992 -13.891  1.00 96.19           C  
ATOM   1353  O   GLY A 173      -7.375   5.324 -14.922  1.00 96.19           O  
ATOM   1354  N   ASN A 174      -6.848   5.660 -12.898  1.00 98.00           N  
ATOM   1355  CA  ASN A 174      -6.172   4.418 -12.531  1.00 98.00           C  
ATOM   1356  C   ASN A 174      -4.980   4.141 -13.438  1.00 98.00           C  
ATOM   1357  CB  ASN A 174      -7.156   3.246 -12.562  1.00 98.00           C  
ATOM   1358  O   ASN A 174      -4.688   2.982 -13.750  1.00 98.00           O  
ATOM   1359  CG  ASN A 174      -8.219   3.342 -11.484  1.00 98.00           C  
ATOM   1360  ND2 ASN A 174      -9.398   2.797 -11.766  1.00 98.00           N  
ATOM   1361  OD1 ASN A 174      -7.980   3.900 -10.414  1.00 98.00           O  
ATOM   1362  N   ALA A 175      -4.340   5.152 -14.062  1.00 98.25           N  
ATOM   1363  CA  ALA A 175      -3.131   4.949 -14.852  1.00 98.25           C  
ATOM   1364  C   ALA A 175      -2.045   4.262 -14.031  1.00 98.25           C  
ATOM   1365  CB  ALA A 175      -2.619   6.281 -15.391  1.00 98.25           C  
ATOM   1366  O   ALA A 175      -1.287   3.439 -14.555  1.00 98.25           O  
ATOM   1367  N   GLY A 176      -1.903   4.633 -12.773  1.00 98.50           N  
ATOM   1368  CA  GLY A 176      -0.932   3.998 -11.898  1.00 98.50           C  
ATOM   1369  C   GLY A 176      -1.134   2.500 -11.766  1.00 98.50           C  
ATOM   1370  O   GLY A 176      -0.170   1.732 -11.805  1.00 98.50           O  
ATOM   1371  N   LEU A 177      -2.395   2.020 -11.602  1.00 98.81           N  
ATOM   1372  CA  LEU A 177      -2.680   0.590 -11.555  1.00 98.81           C  
ATOM   1373  C   LEU A 177      -2.379  -0.070 -12.898  1.00 98.81           C  
ATOM   1374  CB  LEU A 177      -4.145   0.348 -11.172  1.00 98.81           C  
ATOM   1375  O   LEU A 177      -1.866  -1.191 -12.945  1.00 98.81           O  
ATOM   1376  CG  LEU A 177      -4.535   0.707  -9.742  1.00 98.81           C  
ATOM   1377  CD1 LEU A 177      -6.020   0.428  -9.516  1.00 98.81           C  
ATOM   1378  CD2 LEU A 177      -3.682  -0.066  -8.742  1.00 98.81           C  
ATOM   1379  N   ARG A 178      -2.658   0.633 -13.945  1.00 98.56           N  
ATOM   1380  CA  ARG A 178      -2.359   0.112 -15.273  1.00 98.56           C  
ATOM   1381  C   ARG A 178      -0.855  -0.002 -15.492  1.00 98.56           C  
ATOM   1382  CB  ARG A 178      -2.980   1.002 -16.359  1.00 98.56           C  
ATOM   1383  O   ARG A 178      -0.386  -0.931 -16.156  1.00 98.56           O  
ATOM   1384  CG  ARG A 178      -4.496   0.910 -16.422  1.00 98.56           C  
ATOM   1385  CD  ARG A 178      -5.059   1.804 -17.531  1.00 98.56           C  
ATOM   1386  NE  ARG A 178      -6.512   1.689 -17.625  1.00 98.56           N  
ATOM   1387  NH1 ARG A 178      -6.496  -0.452 -18.484  1.00 98.56           N  
ATOM   1388  NH2 ARG A 178      -8.484   0.625 -18.109  1.00 98.56           N  
ATOM   1389  CZ  ARG A 178      -7.160   0.622 -18.078  1.00 98.56           C  
ATOM   1390  N   ASP A 179      -0.092   0.956 -14.922  1.00 98.88           N  
ATOM   1391  CA  ASP A 179       1.362   0.845 -14.977  1.00 98.88           C  
ATOM   1392  C   ASP A 179       1.843  -0.439 -14.305  1.00 98.88           C  
ATOM   1393  CB  ASP A 179       2.020   2.061 -14.320  1.00 98.88           C  
ATOM   1394  O   ASP A 179       2.730  -1.121 -14.820  1.00 98.88           O  
ATOM   1395  CG  ASP A 179       1.761   3.354 -15.070  1.00 98.88           C  
ATOM   1396  OD1 ASP A 179       1.397   3.303 -16.266  1.00 98.88           O  
ATOM   1397  OD2 ASP A 179       1.924   4.434 -14.461  1.00 98.88           O  
ATOM   1398  N   GLN A 180       1.248  -0.732 -13.188  1.00 98.81           N  
ATOM   1399  CA  GLN A 180       1.600  -1.939 -12.445  1.00 98.81           C  
ATOM   1400  C   GLN A 180       1.258  -3.193 -13.242  1.00 98.81           C  
ATOM   1401  CB  GLN A 180       0.886  -1.968 -11.094  1.00 98.81           C  
ATOM   1402  O   GLN A 180       2.043  -4.145 -13.281  1.00 98.81           O  
ATOM   1403  CG  GLN A 180       1.267  -0.814 -10.172  1.00 98.81           C  
ATOM   1404  CD  GLN A 180       0.391  -0.737  -8.938  1.00 98.81           C  
ATOM   1405  NE2 GLN A 180       0.204   0.471  -8.414  1.00 98.81           N  
ATOM   1406  OE1 GLN A 180      -0.114  -1.755  -8.453  1.00 98.81           O  
ATOM   1407  N   ILE A 181       0.146  -3.254 -13.922  1.00 98.75           N  
ATOM   1408  CA  ILE A 181      -0.282  -4.383 -14.734  1.00 98.75           C  
ATOM   1409  C   ILE A 181       0.667  -4.551 -15.922  1.00 98.75           C  
ATOM   1410  CB  ILE A 181      -1.734  -4.199 -15.234  1.00 98.75           C  
ATOM   1411  O   ILE A 181       1.084  -5.664 -16.234  1.00 98.75           O  
ATOM   1412  CG1 ILE A 181      -2.721  -4.344 -14.070  1.00 98.75           C  
ATOM   1413  CG2 ILE A 181      -2.053  -5.199 -16.344  1.00 98.75           C  
ATOM   1414  CD1 ILE A 181      -4.133  -3.883 -14.398  1.00 98.75           C  
ATOM   1415  N   LEU A 182       1.027  -3.408 -16.609  1.00 98.81           N  
ATOM   1416  CA  LEU A 182       1.964  -3.488 -17.734  1.00 98.81           C  
ATOM   1417  C   LEU A 182       3.324  -3.996 -17.266  1.00 98.81           C  
ATOM   1418  CB  LEU A 182       2.119  -2.119 -18.391  1.00 98.81           C  
ATOM   1419  O   LEU A 182       3.986  -4.754 -17.969  1.00 98.81           O  
ATOM   1420  CG  LEU A 182       2.975  -2.074 -19.656  1.00 98.81           C  
ATOM   1421  CD1 LEU A 182       2.404  -3.014 -20.719  1.00 98.81           C  
ATOM   1422  CD2 LEU A 182       3.066  -0.650 -20.203  1.00 98.81           C  
ATOM   1423  N   ALA A 183       3.771  -3.584 -16.078  1.00 98.81           N  
ATOM   1424  CA  ALA A 183       5.020  -4.098 -15.523  1.00 98.81           C  
ATOM   1425  C   ALA A 183       4.949  -5.605 -15.320  1.00 98.81           C  
ATOM   1426  CB  ALA A 183       5.340  -3.396 -14.211  1.00 98.81           C  
ATOM   1427  O   ALA A 183       5.906  -6.328 -15.617  1.00 98.81           O  
ATOM   1428  N   LEU A 184       3.838  -6.117 -14.828  1.00 98.88           N  
ATOM   1429  CA  LEU A 184       3.664  -7.551 -14.625  1.00 98.88           C  
ATOM   1430  C   LEU A 184       3.658  -8.289 -15.953  1.00 98.88           C  
ATOM   1431  CB  LEU A 184       2.367  -7.832 -13.859  1.00 98.88           C  
ATOM   1432  O   LEU A 184       4.160  -9.414 -16.047  1.00 98.88           O  
ATOM   1433  CG  LEU A 184       2.346  -7.426 -12.383  1.00 98.88           C  
ATOM   1434  CD1 LEU A 184       0.942  -7.594 -11.812  1.00 98.88           C  
ATOM   1435  CD2 LEU A 184       3.355  -8.250 -11.594  1.00 98.88           C  
ATOM   1436  N   LYS A 185       3.068  -7.629 -16.938  1.00 98.75           N  
ATOM   1437  CA  LYS A 185       3.135  -8.227 -18.266  1.00 98.75           C  
ATOM   1438  C   LYS A 185       4.578  -8.297 -18.766  1.00 98.75           C  
ATOM   1439  CB  LYS A 185       2.279  -7.430 -19.250  1.00 98.75           C  
ATOM   1440  O   LYS A 185       4.977  -9.281 -19.391  1.00 98.75           O  
ATOM   1441  CG  LYS A 185       0.781  -7.578 -19.031  1.00 98.75           C  
ATOM   1442  CD  LYS A 185      -0.016  -6.730 -20.016  1.00 98.75           C  
ATOM   1443  CE  LYS A 185      -1.514  -6.965 -19.875  1.00 98.75           C  
ATOM   1444  NZ  LYS A 185      -2.303  -6.074 -20.766  1.00 98.75           N  
ATOM   1445  N   TRP A 186       5.324  -7.223 -18.438  1.00 98.75           N  
ATOM   1446  CA  TRP A 186       6.750  -7.230 -18.766  1.00 98.75           C  
ATOM   1447  C   TRP A 186       7.457  -8.391 -18.062  1.00 98.75           C  
ATOM   1448  CB  TRP A 186       7.402  -5.906 -18.359  1.00 98.75           C  
ATOM   1449  O   TRP A 186       8.250  -9.102 -18.688  1.00 98.75           O  
ATOM   1450  CG  TRP A 186       8.836  -5.781 -18.781  1.00 98.75           C  
ATOM   1451  CD1 TRP A 186       9.312  -5.180 -19.906  1.00 98.75           C  
ATOM   1452  CD2 TRP A 186       9.977  -6.270 -18.062  1.00 98.75           C  
ATOM   1453  CE2 TRP A 186      11.117  -5.934 -18.828  1.00 98.75           C  
ATOM   1454  CE3 TRP A 186      10.148  -6.965 -16.859  1.00 98.75           C  
ATOM   1455  NE1 TRP A 186      10.688  -5.270 -19.938  1.00 98.75           N  
ATOM   1456  CH2 TRP A 186      12.547  -6.945 -17.234  1.00 98.75           C  
ATOM   1457  CZ2 TRP A 186      12.414  -6.266 -18.422  1.00 98.75           C  
ATOM   1458  CZ3 TRP A 186      11.430  -7.297 -16.453  1.00 98.75           C  
ATOM   1459  N   VAL A 187       7.133  -8.594 -16.812  1.00 98.81           N  
ATOM   1460  CA  VAL A 187       7.734  -9.664 -16.031  1.00 98.81           C  
ATOM   1461  C   VAL A 187       7.410 -11.016 -16.672  1.00 98.81           C  
ATOM   1462  CB  VAL A 187       7.246  -9.641 -14.570  1.00 98.81           C  
ATOM   1463  O   VAL A 187       8.297 -11.852 -16.859  1.00 98.81           O  
ATOM   1464  CG1 VAL A 187       7.660 -10.922 -13.844  1.00 98.81           C  
ATOM   1465  CG2 VAL A 187       7.793  -8.414 -13.844  1.00 98.81           C  
ATOM   1466  N   GLN A 188       6.211 -11.219 -17.078  1.00 98.75           N  
ATOM   1467  CA  GLN A 188       5.777 -12.461 -17.703  1.00 98.75           C  
ATOM   1468  C   GLN A 188       6.582 -12.750 -18.969  1.00 98.75           C  
ATOM   1469  CB  GLN A 188       4.285 -12.398 -18.031  1.00 98.75           C  
ATOM   1470  O   GLN A 188       6.949 -13.898 -19.234  1.00 98.75           O  
ATOM   1471  CG  GLN A 188       3.379 -12.516 -16.812  1.00 98.75           C  
ATOM   1472  CD  GLN A 188       3.512 -13.852 -16.109  1.00 98.75           C  
ATOM   1473  NE2 GLN A 188       3.461 -13.828 -14.781  1.00 98.75           N  
ATOM   1474  OE1 GLN A 188       3.660 -14.898 -16.750  1.00 98.75           O  
ATOM   1475  N   ARG A 189       6.910 -11.781 -19.672  1.00 98.00           N  
ATOM   1476  CA  ARG A 189       7.543 -11.930 -20.984  1.00 98.00           C  
ATOM   1477  C   ARG A 189       9.055 -12.086 -20.844  1.00 98.00           C  
ATOM   1478  CB  ARG A 189       7.223 -10.727 -21.875  1.00 98.00           C  
ATOM   1479  O   ARG A 189       9.695 -12.734 -21.672  1.00 98.00           O  
ATOM   1480  CG  ARG A 189       5.777 -10.672 -22.344  1.00 98.00           C  
ATOM   1481  CD  ARG A 189       5.586  -9.672 -23.469  1.00 98.00           C  
ATOM   1482  NE  ARG A 189       6.121  -8.359 -23.125  1.00 98.00           N  
ATOM   1483  NH1 ARG A 189       4.137  -7.539 -22.281  1.00 98.00           N  
ATOM   1484  NH2 ARG A 189       6.012  -6.223 -22.297  1.00 98.00           N  
ATOM   1485  CZ  ARG A 189       5.422  -7.379 -22.562  1.00 98.00           C  
ATOM   1486  N   ASN A 190       9.633 -11.539 -19.703  1.00 98.19           N  
ATOM   1487  CA  ASN A 190      11.078 -11.336 -19.766  1.00 98.19           C  
ATOM   1488  C   ASN A 190      11.789 -12.062 -18.625  1.00 98.19           C  
ATOM   1489  CB  ASN A 190      11.406  -9.844 -19.719  1.00 98.19           C  
ATOM   1490  O   ASN A 190      13.000 -12.305 -18.688  1.00 98.19           O  
ATOM   1491  CG  ASN A 190      10.984  -9.117 -20.984  1.00 98.19           C  
ATOM   1492  ND2 ASN A 190       9.852  -8.430 -20.922  1.00 98.19           N  
ATOM   1493  OD1 ASN A 190      11.680  -9.180 -22.016  1.00 98.19           O  
ATOM   1494  N   ILE A 191      11.031 -12.461 -17.594  1.00 98.06           N  
ATOM   1495  CA  ILE A 191      11.680 -12.812 -16.344  1.00 98.06           C  
ATOM   1496  C   ILE A 191      12.422 -14.141 -16.500  1.00 98.06           C  
ATOM   1497  CB  ILE A 191      10.664 -12.906 -15.180  1.00 98.06           C  
ATOM   1498  O   ILE A 191      13.375 -14.422 -15.758  1.00 98.06           O  
ATOM   1499  CG1 ILE A 191      11.383 -12.867 -13.828  1.00 98.06           C  
ATOM   1500  CG2 ILE A 191       9.805 -14.172 -15.312  1.00 98.06           C  
ATOM   1501  CD1 ILE A 191      12.141 -11.578 -13.562  1.00 98.06           C  
ATOM   1502  N   ALA A 192      12.023 -14.969 -17.500  1.00 97.00           N  
ATOM   1503  CA  ALA A 192      12.727 -16.219 -17.750  1.00 97.00           C  
ATOM   1504  C   ALA A 192      14.180 -15.977 -18.141  1.00 97.00           C  
ATOM   1505  CB  ALA A 192      12.016 -17.031 -18.828  1.00 97.00           C  
ATOM   1506  O   ALA A 192      15.055 -16.797 -17.859  1.00 97.00           O  
ATOM   1507  N   SER A 193      14.453 -14.875 -18.734  1.00 96.00           N  
ATOM   1508  CA  SER A 193      15.812 -14.539 -19.156  1.00 96.00           C  
ATOM   1509  C   SER A 193      16.703 -14.266 -17.953  1.00 96.00           C  
ATOM   1510  CB  SER A 193      15.797 -13.320 -20.078  1.00 96.00           C  
ATOM   1511  O   SER A 193      17.938 -14.289 -18.078  1.00 96.00           O  
ATOM   1512  OG  SER A 193      15.070 -13.594 -21.266  1.00 96.00           O  
ATOM   1513  N   PHE A 194      16.094 -14.016 -16.859  1.00 96.50           N  
ATOM   1514  CA  PHE A 194      16.844 -13.727 -15.641  1.00 96.50           C  
ATOM   1515  C   PHE A 194      16.875 -14.945 -14.727  1.00 96.50           C  
ATOM   1516  CB  PHE A 194      16.219 -12.539 -14.898  1.00 96.50           C  
ATOM   1517  O   PHE A 194      17.328 -14.859 -13.586  1.00 96.50           O  
ATOM   1518  CG  PHE A 194      16.188 -11.266 -15.711  1.00 96.50           C  
ATOM   1519  CD1 PHE A 194      17.250 -10.375 -15.656  1.00 96.50           C  
ATOM   1520  CD2 PHE A 194      15.102 -10.969 -16.516  1.00 96.50           C  
ATOM   1521  CE1 PHE A 194      17.234  -9.195 -16.406  1.00 96.50           C  
ATOM   1522  CE2 PHE A 194      15.078  -9.797 -17.266  1.00 96.50           C  
ATOM   1523  CZ  PHE A 194      16.141  -8.914 -17.203  1.00 96.50           C  
ATOM   1524  N   GLY A 195      16.312 -16.109 -15.172  1.00 97.00           N  
ATOM   1525  CA  GLY A 195      16.281 -17.359 -14.406  1.00 97.00           C  
ATOM   1526  C   GLY A 195      14.984 -17.578 -13.672  1.00 97.00           C  
ATOM   1527  O   GLY A 195      14.844 -18.547 -12.922  1.00 97.00           O  
ATOM   1528  N   GLY A 196      14.055 -16.656 -13.852  1.00 97.75           N  
ATOM   1529  CA  GLY A 196      12.781 -16.719 -13.164  1.00 97.75           C  
ATOM   1530  C   GLY A 196      11.758 -17.578 -13.883  1.00 97.75           C  
ATOM   1531  O   GLY A 196      11.852 -17.766 -15.094  1.00 97.75           O  
ATOM   1532  N   ASP A 197      10.789 -18.109 -13.180  1.00 98.19           N  
ATOM   1533  CA  ASP A 197       9.641 -18.859 -13.680  1.00 98.19           C  
ATOM   1534  C   ASP A 197       8.391 -17.984 -13.711  1.00 98.19           C  
ATOM   1535  CB  ASP A 197       9.391 -20.094 -12.820  1.00 98.19           C  
ATOM   1536  O   ASP A 197       7.844 -17.641 -12.656  1.00 98.19           O  
ATOM   1537  CG  ASP A 197       8.289 -20.984 -13.367  1.00 98.19           C  
ATOM   1538  OD1 ASP A 197       7.566 -20.562 -14.289  1.00 98.19           O  
ATOM   1539  OD2 ASP A 197       8.133 -22.125 -12.859  1.00 98.19           O  
ATOM   1540  N   PRO A 198       7.918 -17.562 -14.953  1.00 98.19           N  
ATOM   1541  CA  PRO A 198       6.770 -16.656 -15.070  1.00 98.19           C  
ATOM   1542  C   PRO A 198       5.500 -17.234 -14.445  1.00 98.19           C  
ATOM   1543  CB  PRO A 198       6.605 -16.500 -16.578  1.00 98.19           C  
ATOM   1544  O   PRO A 198       4.547 -16.500 -14.180  1.00 98.19           O  
ATOM   1545  CG  PRO A 198       7.305 -17.672 -17.172  1.00 98.19           C  
ATOM   1546  CD  PRO A 198       8.430 -18.062 -16.266  1.00 98.19           C  
ATOM   1547  N   SER A 199       5.445 -18.578 -14.188  1.00 98.38           N  
ATOM   1548  CA  SER A 199       4.285 -19.219 -13.578  1.00 98.38           C  
ATOM   1549  C   SER A 199       4.371 -19.172 -12.055  1.00 98.38           C  
ATOM   1550  CB  SER A 199       4.156 -20.656 -14.055  1.00 98.38           C  
ATOM   1551  O   SER A 199       3.439 -19.609 -11.367  1.00 98.38           O  
ATOM   1552  OG  SER A 199       5.180 -21.469 -13.492  1.00 98.38           O  
ATOM   1553  N   ARG A 200       5.523 -18.734 -11.492  1.00 98.38           N  
ATOM   1554  CA  ARG A 200       5.727 -18.656 -10.047  1.00 98.38           C  
ATOM   1555  C   ARG A 200       6.035 -17.234  -9.609  1.00 98.38           C  
ATOM   1556  CB  ARG A 200       6.859 -19.594  -9.617  1.00 98.38           C  
ATOM   1557  O   ARG A 200       6.977 -17.000  -8.852  1.00 98.38           O  
ATOM   1558  CG  ARG A 200       6.543 -21.062  -9.805  1.00 98.38           C  
ATOM   1559  CD  ARG A 200       7.684 -21.953  -9.320  1.00 98.38           C  
ATOM   1560  NE  ARG A 200       7.969 -21.750  -7.906  1.00 98.38           N  
ATOM   1561  NH1 ARG A 200       9.836 -23.109  -7.867  1.00 98.38           N  
ATOM   1562  NH2 ARG A 200       9.148 -22.031  -5.961  1.00 98.38           N  
ATOM   1563  CZ  ARG A 200       8.984 -22.297  -7.250  1.00 98.38           C  
ATOM   1564  N   VAL A 201       5.199 -16.266 -10.102  1.00 98.88           N  
ATOM   1565  CA  VAL A 201       5.312 -14.852  -9.750  1.00 98.88           C  
ATOM   1566  C   VAL A 201       4.359 -14.523  -8.602  1.00 98.88           C  
ATOM   1567  CB  VAL A 201       5.020 -13.938 -10.961  1.00 98.88           C  
ATOM   1568  O   VAL A 201       3.148 -14.734  -8.711  1.00 98.88           O  
ATOM   1569  CG1 VAL A 201       5.016 -12.469 -10.547  1.00 98.88           C  
ATOM   1570  CG2 VAL A 201       6.039 -14.180 -12.070  1.00 98.88           C  
ATOM   1571  N   ALA A 202       4.992 -14.102  -7.445  1.00 98.81           N  
ATOM   1572  CA  ALA A 202       4.227 -13.531  -6.340  1.00 98.81           C  
ATOM   1573  C   ALA A 202       4.355 -12.016  -6.312  1.00 98.81           C  
ATOM   1574  CB  ALA A 202       4.688 -14.125  -5.012  1.00 98.81           C  
ATOM   1575  O   ALA A 202       5.430 -11.469  -6.570  1.00 98.81           O  
ATOM   1576  N   ILE A 203       3.223 -11.336  -6.082  1.00 98.88           N  
ATOM   1577  CA  ILE A 203       3.279  -9.891  -5.926  1.00 98.88           C  
ATOM   1578  C   ILE A 203       3.127  -9.523  -4.453  1.00 98.88           C  
ATOM   1579  CB  ILE A 203       2.189  -9.188  -6.770  1.00 98.88           C  
ATOM   1580  O   ILE A 203       2.441 -10.219  -3.699  1.00 98.88           O  
ATOM   1581  CG1 ILE A 203       0.800  -9.711  -6.387  1.00 98.88           C  
ATOM   1582  CG2 ILE A 203       2.455  -9.383  -8.266  1.00 98.88           C  
ATOM   1583  CD1 ILE A 203      -0.345  -8.992  -7.086  1.00 98.88           C  
ATOM   1584  N   ALA A 204       3.814  -8.461  -4.070  1.00 98.44           N  
ATOM   1585  CA  ALA A 204       3.785  -7.980  -2.691  1.00 98.44           C  
ATOM   1586  C   ALA A 204       3.775  -6.457  -2.639  1.00 98.44           C  
ATOM   1587  CB  ALA A 204       4.977  -8.531  -1.911  1.00 98.44           C  
ATOM   1588  O   ALA A 204       4.281  -5.797  -3.547  1.00 98.44           O  
ATOM   1589  N   GLY A 205       3.137  -5.906  -1.606  1.00 97.00           N  
ATOM   1590  CA  GLY A 205       3.117  -4.469  -1.382  1.00 97.00           C  
ATOM   1591  C   GLY A 205       2.859  -4.094   0.065  1.00 97.00           C  
ATOM   1592  O   GLY A 205       2.336  -4.902   0.837  1.00 97.00           O  
ATOM   1593  N   THR A 206       3.281  -2.875   0.436  1.00 95.50           N  
ATOM   1594  CA  THR A 206       3.041  -2.309   1.759  1.00 95.50           C  
ATOM   1595  C   THR A 206       2.217  -1.028   1.658  1.00 95.50           C  
ATOM   1596  CB  THR A 206       4.363  -2.014   2.490  1.00 95.50           C  
ATOM   1597  O   THR A 206       2.479  -0.181   0.802  1.00 95.50           O  
ATOM   1598  CG2 THR A 206       4.109  -1.511   3.906  1.00 95.50           C  
ATOM   1599  OG1 THR A 206       5.145  -3.215   2.555  1.00 95.50           O  
ATOM   1600  N   SER A 207       1.205  -0.869   2.561  1.00 97.50           N  
ATOM   1601  CA  SER A 207       0.366   0.325   2.549  1.00 97.50           C  
ATOM   1602  C   SER A 207      -0.326   0.502   1.201  1.00 97.50           C  
ATOM   1603  CB  SER A 207       1.198   1.567   2.871  1.00 97.50           C  
ATOM   1604  O   SER A 207      -1.036  -0.393   0.740  1.00 97.50           O  
ATOM   1605  OG  SER A 207       0.363   2.648   3.250  1.00 97.50           O  
ATOM   1606  N   ALA A 208      -0.236   1.622   0.543  1.00 98.31           N  
ATOM   1607  CA  ALA A 208      -0.870   1.792  -0.762  1.00 98.31           C  
ATOM   1608  C   ALA A 208      -0.384   0.736  -1.750  1.00 98.31           C  
ATOM   1609  CB  ALA A 208      -0.598   3.191  -1.307  1.00 98.31           C  
ATOM   1610  O   ALA A 208      -1.106   0.367  -2.680  1.00 98.31           O  
ATOM   1611  N   GLY A 209       0.859   0.224  -1.662  1.00 98.25           N  
ATOM   1612  CA  GLY A 209       1.326  -0.904  -2.453  1.00 98.25           C  
ATOM   1613  C   GLY A 209       0.532  -2.174  -2.209  1.00 98.25           C  
ATOM   1614  O   GLY A 209       0.252  -2.926  -3.143  1.00 98.25           O  
ATOM   1615  N   SER A 210       0.211  -2.398  -0.891  1.00 98.62           N  
ATOM   1616  CA  SER A 210      -0.646  -3.525  -0.534  1.00 98.62           C  
ATOM   1617  C   SER A 210      -2.049  -3.357  -1.106  1.00 98.62           C  
ATOM   1618  CB  SER A 210      -0.722  -3.682   0.986  1.00 98.62           C  
ATOM   1619  O   SER A 210      -2.641  -4.316  -1.604  1.00 98.62           O  
ATOM   1620  OG  SER A 210      -1.568  -4.762   1.339  1.00 98.62           O  
ATOM   1621  N   ALA A 211      -2.609  -2.131  -1.018  1.00 98.75           N  
ATOM   1622  CA  ALA A 211      -3.898  -1.843  -1.642  1.00 98.75           C  
ATOM   1623  C   ALA A 211      -3.844  -2.076  -3.148  1.00 98.75           C  
ATOM   1624  CB  ALA A 211      -4.324  -0.407  -1.344  1.00 98.75           C  
ATOM   1625  O   ALA A 211      -4.777  -2.629  -3.732  1.00 98.75           O  
ATOM   1626  N   SER A 212      -2.754  -1.707  -3.820  1.00 98.88           N  
ATOM   1627  CA  SER A 212      -2.564  -1.979  -5.242  1.00 98.88           C  
ATOM   1628  C   SER A 212      -2.605  -3.477  -5.527  1.00 98.88           C  
ATOM   1629  CB  SER A 212      -1.236  -1.396  -5.727  1.00 98.88           C  
ATOM   1630  O   SER A 212      -3.270  -3.918  -6.465  1.00 98.88           O  
ATOM   1631  OG  SER A 212      -1.302   0.018  -5.785  1.00 98.88           O  
ATOM   1632  N   VAL A 213      -1.876  -4.238  -4.684  1.00 98.88           N  
ATOM   1633  CA  VAL A 213      -1.890  -5.691  -4.828  1.00 98.88           C  
ATOM   1634  C   VAL A 213      -3.322  -6.207  -4.723  1.00 98.88           C  
ATOM   1635  CB  VAL A 213      -0.999  -6.375  -3.768  1.00 98.88           C  
ATOM   1636  O   VAL A 213      -3.754  -7.031  -5.535  1.00 98.88           O  
ATOM   1637  CG1 VAL A 213      -1.251  -7.883  -3.740  1.00 98.88           C  
ATOM   1638  CG2 VAL A 213       0.476  -6.082  -4.039  1.00 98.88           C  
ATOM   1639  N   GLY A 214      -4.043  -5.715  -3.762  1.00 98.69           N  
ATOM   1640  CA  GLY A 214      -5.445  -6.082  -3.615  1.00 98.69           C  
ATOM   1641  C   GLY A 214      -6.281  -5.742  -4.832  1.00 98.69           C  
ATOM   1642  O   GLY A 214      -7.125  -6.535  -5.254  1.00 98.69           O  
ATOM   1643  N   TYR A 215      -6.066  -4.609  -5.402  1.00 98.75           N  
ATOM   1644  CA  TYR A 215      -6.781  -4.234  -6.617  1.00 98.75           C  
ATOM   1645  C   TYR A 215      -6.410  -5.156  -7.773  1.00 98.75           C  
ATOM   1646  CB  TYR A 215      -6.480  -2.781  -6.988  1.00 98.75           C  
ATOM   1647  O   TYR A 215      -7.262  -5.492  -8.602  1.00 98.75           O  
ATOM   1648  CG  TYR A 215      -7.379  -1.779  -6.305  1.00 98.75           C  
ATOM   1649  CD1 TYR A 215      -8.734  -1.701  -6.617  1.00 98.75           C  
ATOM   1650  CD2 TYR A 215      -6.871  -0.909  -5.344  1.00 98.75           C  
ATOM   1651  CE1 TYR A 215      -9.562  -0.779  -5.988  1.00 98.75           C  
ATOM   1652  CE2 TYR A 215      -7.695   0.018  -4.711  1.00 98.75           C  
ATOM   1653  OH  TYR A 215      -9.852   0.990  -4.414  1.00 98.75           O  
ATOM   1654  CZ  TYR A 215      -9.039   0.075  -5.039  1.00 98.75           C  
ATOM   1655  N   LEU A 216      -5.184  -5.574  -7.871  1.00 98.75           N  
ATOM   1656  CA  LEU A 216      -4.781  -6.512  -8.914  1.00 98.75           C  
ATOM   1657  C   LEU A 216      -5.453  -7.867  -8.711  1.00 98.75           C  
ATOM   1658  CB  LEU A 216      -3.262  -6.680  -8.930  1.00 98.75           C  
ATOM   1659  O   LEU A 216      -5.801  -8.547  -9.680  1.00 98.75           O  
ATOM   1660  CG  LEU A 216      -2.445  -5.422  -9.234  1.00 98.75           C  
ATOM   1661  CD1 LEU A 216      -0.954  -5.742  -9.219  1.00 98.75           C  
ATOM   1662  CD2 LEU A 216      -2.859  -4.824 -10.570  1.00 98.75           C  
ATOM   1663  N   VAL A 217      -5.637  -8.227  -7.461  1.00 98.56           N  
ATOM   1664  CA  VAL A 217      -6.387  -9.438  -7.152  1.00 98.56           C  
ATOM   1665  C   VAL A 217      -7.832  -9.281  -7.621  1.00 98.56           C  
ATOM   1666  CB  VAL A 217      -6.352  -9.758  -5.641  1.00 98.56           C  
ATOM   1667  O   VAL A 217      -8.422 -10.227  -8.164  1.00 98.56           O  
ATOM   1668  CG1 VAL A 217      -7.371 -10.844  -5.293  1.00 98.56           C  
ATOM   1669  CG2 VAL A 217      -4.949 -10.188  -5.219  1.00 98.56           C  
ATOM   1670  N   LEU A 218      -8.414  -8.148  -7.559  1.00 97.88           N  
ATOM   1671  CA  LEU A 218      -9.805  -7.883  -7.895  1.00 97.88           C  
ATOM   1672  C   LEU A 218      -9.969  -7.645  -9.391  1.00 97.88           C  
ATOM   1673  CB  LEU A 218     -10.328  -6.676  -7.113  1.00 97.88           C  
ATOM   1674  O   LEU A 218     -11.078  -7.762  -9.930  1.00 97.88           O  
ATOM   1675  CG  LEU A 218     -10.336  -6.809  -5.590  1.00 97.88           C  
ATOM   1676  CD1 LEU A 218     -10.883  -5.535  -4.949  1.00 97.88           C  
ATOM   1677  CD2 LEU A 218     -11.156  -8.023  -5.160  1.00 97.88           C  
ATOM   1678  N   SER A 219      -8.898  -7.355 -10.070  1.00 96.69           N  
ATOM   1679  CA  SER A 219      -8.992  -6.871 -11.445  1.00 96.69           C  
ATOM   1680  C   SER A 219      -8.922  -8.016 -12.445  1.00 96.69           C  
ATOM   1681  CB  SER A 219      -7.883  -5.859 -11.734  1.00 96.69           C  
ATOM   1682  O   SER A 219      -7.945  -8.773 -12.461  1.00 96.69           O  
ATOM   1683  OG  SER A 219      -7.961  -5.395 -13.070  1.00 96.69           O  
ATOM   1684  N   PRO A 220      -9.836  -8.094 -13.344  1.00 94.50           N  
ATOM   1685  CA  PRO A 220      -9.742  -9.086 -14.414  1.00 94.50           C  
ATOM   1686  C   PRO A 220      -8.562  -8.836 -15.352  1.00 94.50           C  
ATOM   1687  CB  PRO A 220     -11.070  -8.938 -15.156  1.00 94.50           C  
ATOM   1688  O   PRO A 220      -8.016  -9.781 -15.930  1.00 94.50           O  
ATOM   1689  CG  PRO A 220     -11.992  -8.305 -14.164  1.00 94.50           C  
ATOM   1690  CD  PRO A 220     -11.172  -7.445 -13.234  1.00 94.50           C  
ATOM   1691  N   ALA A 221      -8.148  -7.598 -15.516  1.00 95.06           N  
ATOM   1692  CA  ALA A 221      -7.043  -7.234 -16.391  1.00 95.06           C  
ATOM   1693  C   ALA A 221      -5.734  -7.848 -15.914  1.00 95.06           C  
ATOM   1694  CB  ALA A 221      -6.914  -5.715 -16.484  1.00 95.06           C  
ATOM   1695  O   ALA A 221      -4.773  -7.957 -16.672  1.00 95.06           O  
ATOM   1696  N   ALA A 222      -5.672  -8.250 -14.648  1.00 97.62           N  
ATOM   1697  CA  ALA A 222      -4.441  -8.789 -14.078  1.00 97.62           C  
ATOM   1698  C   ALA A 222      -4.477 -10.312 -14.023  1.00 97.62           C  
ATOM   1699  CB  ALA A 222      -4.211  -8.219 -12.680  1.00 97.62           C  
ATOM   1700  O   ALA A 222      -3.562 -10.945 -13.492  1.00 97.62           O  
ATOM   1701  N   SER A 223      -5.539 -10.891 -14.609  1.00 96.81           N  
ATOM   1702  CA  SER A 223      -5.707 -12.336 -14.586  1.00 96.81           C  
ATOM   1703  C   SER A 223      -4.543 -13.039 -15.273  1.00 96.81           C  
ATOM   1704  CB  SER A 223      -7.023 -12.734 -15.258  1.00 96.81           C  
ATOM   1705  O   SER A 223      -4.164 -12.680 -16.391  1.00 96.81           O  
ATOM   1706  OG  SER A 223      -7.223 -14.133 -15.188  1.00 96.81           O  
ATOM   1707  N   GLY A 224      -3.930 -14.008 -14.586  1.00 98.12           N  
ATOM   1708  CA  GLY A 224      -2.889 -14.844 -15.164  1.00 98.12           C  
ATOM   1709  C   GLY A 224      -1.503 -14.242 -15.047  1.00 98.12           C  
ATOM   1710  O   GLY A 224      -0.525 -14.820 -15.523  1.00 98.12           O  
ATOM   1711  N   LEU A 225      -1.374 -13.094 -14.320  1.00 98.75           N  
ATOM   1712  CA  LEU A 225      -0.087 -12.406 -14.289  1.00 98.75           C  
ATOM   1713  C   LEU A 225       0.679 -12.742 -13.016  1.00 98.75           C  
ATOM   1714  CB  LEU A 225      -0.286 -10.898 -14.398  1.00 98.75           C  
ATOM   1715  O   LEU A 225       1.876 -12.461 -12.914  1.00 98.75           O  
ATOM   1716  CG  LEU A 225      -0.872 -10.383 -15.719  1.00 98.75           C  
ATOM   1717  CD1 LEU A 225      -1.034  -8.867 -15.672  1.00 98.75           C  
ATOM   1718  CD2 LEU A 225       0.008 -10.797 -16.891  1.00 98.75           C  
ATOM   1719  N   PHE A 226       0.086 -13.328 -11.984  1.00 98.88           N  
ATOM   1720  CA  PHE A 226       0.748 -13.711 -10.742  1.00 98.88           C  
ATOM   1721  C   PHE A 226       0.082 -14.938 -10.133  1.00 98.88           C  
ATOM   1722  CB  PHE A 226       0.732 -12.555  -9.742  1.00 98.88           C  
ATOM   1723  O   PHE A 226      -1.064 -15.258 -10.461  1.00 98.88           O  
ATOM   1724  CG  PHE A 226      -0.646 -12.023  -9.453  1.00 98.88           C  
ATOM   1725  CD1 PHE A 226      -1.199 -11.016 -10.234  1.00 98.88           C  
ATOM   1726  CD2 PHE A 226      -1.387 -12.531  -8.391  1.00 98.88           C  
ATOM   1727  CE1 PHE A 226      -2.475 -10.523  -9.961  1.00 98.88           C  
ATOM   1728  CE2 PHE A 226      -2.662 -12.047  -8.117  1.00 98.88           C  
ATOM   1729  CZ  PHE A 226      -3.203 -11.039  -8.898  1.00 98.88           C  
ATOM   1730  N   SER A 227       0.779 -15.625  -9.211  1.00 98.62           N  
ATOM   1731  CA  SER A 227       0.293 -16.891  -8.680  1.00 98.62           C  
ATOM   1732  C   SER A 227       0.064 -16.812  -7.176  1.00 98.62           C  
ATOM   1733  CB  SER A 227       1.281 -18.016  -8.992  1.00 98.62           C  
ATOM   1734  O   SER A 227      -0.479 -17.734  -6.574  1.00 98.62           O  
ATOM   1735  OG  SER A 227       2.549 -17.750  -8.422  1.00 98.62           O  
ATOM   1736  N   ALA A 228       0.530 -15.695  -6.555  1.00 98.81           N  
ATOM   1737  CA  ALA A 228       0.368 -15.461  -5.121  1.00 98.81           C  
ATOM   1738  C   ALA A 228       0.509 -13.977  -4.785  1.00 98.81           C  
ATOM   1739  CB  ALA A 228       1.385 -16.281  -4.332  1.00 98.81           C  
ATOM   1740  O   ALA A 228       1.087 -13.211  -5.562  1.00 98.81           O  
ATOM   1741  N   ALA A 229      -0.089 -13.609  -3.615  1.00 98.88           N  
ATOM   1742  CA  ALA A 229      -0.076 -12.195  -3.242  1.00 98.88           C  
ATOM   1743  C   ALA A 229       0.247 -12.023  -1.760  1.00 98.88           C  
ATOM   1744  CB  ALA A 229      -1.417 -11.547  -3.570  1.00 98.88           C  
ATOM   1745  O   ALA A 229      -0.280 -12.758  -0.916  1.00 98.88           O  
ATOM   1746  N   ILE A 230       1.150 -11.078  -1.433  1.00 98.88           N  
ATOM   1747  CA  ILE A 230       1.444 -10.656  -0.067  1.00 98.88           C  
ATOM   1748  C   ILE A 230       0.982  -9.211   0.140  1.00 98.88           C  
ATOM   1749  CB  ILE A 230       2.951 -10.781   0.253  1.00 98.88           C  
ATOM   1750  O   ILE A 230       1.424  -8.305  -0.568  1.00 98.88           O  
ATOM   1751  CG1 ILE A 230       3.422 -12.227   0.024  1.00 98.88           C  
ATOM   1752  CG2 ILE A 230       3.238 -10.336   1.688  1.00 98.88           C  
ATOM   1753  CD1 ILE A 230       4.930 -12.414   0.145  1.00 98.88           C  
ATOM   1754  N   MET A 231       0.112  -8.969   1.121  1.00 98.69           N  
ATOM   1755  CA  MET A 231      -0.462  -7.656   1.410  1.00 98.69           C  
ATOM   1756  C   MET A 231      -0.158  -7.230   2.844  1.00 98.69           C  
ATOM   1757  CB  MET A 231      -1.974  -7.664   1.178  1.00 98.69           C  
ATOM   1758  O   MET A 231      -0.599  -7.879   3.793  1.00 98.69           O  
ATOM   1759  CG  MET A 231      -2.377  -8.133  -0.213  1.00 98.69           C  
ATOM   1760  SD  MET A 231      -4.188  -8.383  -0.372  1.00 98.69           S  
ATOM   1761  CE  MET A 231      -4.762  -6.668  -0.218  1.00 98.69           C  
ATOM   1762  N   GLU A 232       0.591  -6.062   2.943  1.00 96.94           N  
ATOM   1763  CA  GLU A 232       1.040  -5.586   4.246  1.00 96.94           C  
ATOM   1764  C   GLU A 232       0.429  -4.227   4.574  1.00 96.94           C  
ATOM   1765  CB  GLU A 232       2.568  -5.500   4.293  1.00 96.94           C  
ATOM   1766  O   GLU A 232       0.778  -3.217   3.959  1.00 96.94           O  
ATOM   1767  CG  GLU A 232       3.121  -5.062   5.641  1.00 96.94           C  
ATOM   1768  CD  GLU A 232       4.598  -4.703   5.598  1.00 96.94           C  
ATOM   1769  OE1 GLU A 232       5.086  -4.031   6.535  1.00 96.94           O  
ATOM   1770  OE2 GLU A 232       5.270  -5.094   4.617  1.00 96.94           O  
ATOM   1771  N   SER A 233      -0.488  -4.254   5.562  1.00 97.31           N  
ATOM   1772  CA  SER A 233      -1.038  -3.035   6.148  1.00 97.31           C  
ATOM   1773  C   SER A 233      -1.809  -2.225   5.113  1.00 97.31           C  
ATOM   1774  CB  SER A 233       0.076  -2.180   6.754  1.00 97.31           C  
ATOM   1775  O   SER A 233      -1.711  -0.995   5.082  1.00 97.31           O  
ATOM   1776  OG  SER A 233       0.634  -2.812   7.891  1.00 97.31           O  
ATOM   1777  N   GLY A 234      -2.557  -2.777   4.250  1.00 98.06           N  
ATOM   1778  CA  GLY A 234      -3.441  -2.125   3.295  1.00 98.06           C  
ATOM   1779  C   GLY A 234      -4.258  -3.105   2.473  1.00 98.06           C  
ATOM   1780  O   GLY A 234      -3.809  -4.219   2.199  1.00 98.06           O  
ATOM   1781  N   ALA A 235      -5.449  -2.707   2.049  1.00 98.44           N  
ATOM   1782  CA  ALA A 235      -6.352  -3.471   1.189  1.00 98.44           C  
ATOM   1783  C   ALA A 235      -7.324  -2.551   0.460  1.00 98.44           C  
ATOM   1784  CB  ALA A 235      -7.117  -4.508   2.010  1.00 98.44           C  
ATOM   1785  O   ALA A 235      -7.520  -1.400   0.861  1.00 98.44           O  
ATOM   1786  N   PRO A 236      -7.891  -3.062  -0.673  1.00 98.25           N  
ATOM   1787  CA  PRO A 236      -8.883  -2.248  -1.377  1.00 98.25           C  
ATOM   1788  C   PRO A 236     -10.086  -1.900  -0.502  1.00 98.25           C  
ATOM   1789  CB  PRO A 236      -9.305  -3.139  -2.551  1.00 98.25           C  
ATOM   1790  O   PRO A 236     -10.812  -0.950  -0.799  1.00 98.25           O  
ATOM   1791  CG  PRO A 236      -8.102  -3.980  -2.838  1.00 98.25           C  
ATOM   1792  CD  PRO A 236      -7.441  -4.332  -1.534  1.00 98.25           C  
ATOM   1793  N   LEU A 237     -10.258  -2.586   0.673  1.00 98.38           N  
ATOM   1794  CA  LEU A 237     -11.406  -2.332   1.540  1.00 98.38           C  
ATOM   1795  C   LEU A 237     -11.062  -1.294   2.604  1.00 98.38           C  
ATOM   1796  CB  LEU A 237     -11.867  -3.629   2.207  1.00 98.38           C  
ATOM   1797  O   LEU A 237     -11.914  -0.923   3.412  1.00 98.38           O  
ATOM   1798  CG  LEU A 237     -12.422  -4.707   1.278  1.00 98.38           C  
ATOM   1799  CD1 LEU A 237     -13.016  -5.855   2.092  1.00 98.38           C  
ATOM   1800  CD2 LEU A 237     -13.469  -4.117   0.336  1.00 98.38           C  
ATOM   1801  N   THR A 238      -9.844  -0.818   2.662  1.00 98.00           N  
ATOM   1802  CA  THR A 238      -9.500   0.298   3.535  1.00 98.00           C  
ATOM   1803  C   THR A 238     -10.016   1.614   2.961  1.00 98.00           C  
ATOM   1804  CB  THR A 238      -7.973   0.389   3.746  1.00 98.00           C  
ATOM   1805  O   THR A 238      -9.914   1.853   1.755  1.00 98.00           O  
ATOM   1806  CG2 THR A 238      -7.441  -0.859   4.441  1.00 98.00           C  
ATOM   1807  OG1 THR A 238      -7.328   0.528   2.475  1.00 98.00           O  
ATOM   1808  N   PRO A 239     -10.500   2.535   3.785  1.00 97.44           N  
ATOM   1809  CA  PRO A 239     -11.141   3.750   3.279  1.00 97.44           C  
ATOM   1810  C   PRO A 239     -10.219   4.586   2.398  1.00 97.44           C  
ATOM   1811  CB  PRO A 239     -11.516   4.508   4.555  1.00 97.44           C  
ATOM   1812  O   PRO A 239     -10.641   5.102   1.362  1.00 97.44           O  
ATOM   1813  CG  PRO A 239     -11.703   3.447   5.590  1.00 97.44           C  
ATOM   1814  CD  PRO A 239     -10.719   2.344   5.324  1.00 97.44           C  
ATOM   1815  N   TRP A 240      -8.969   4.699   2.744  1.00 97.38           N  
ATOM   1816  CA  TRP A 240      -8.039   5.598   2.061  1.00 97.38           C  
ATOM   1817  C   TRP A 240      -7.621   5.023   0.711  1.00 97.38           C  
ATOM   1818  CB  TRP A 240      -6.805   5.855   2.926  1.00 97.38           C  
ATOM   1819  O   TRP A 240      -6.949   5.695  -0.073  1.00 97.38           O  
ATOM   1820  CG  TRP A 240      -6.246   4.625   3.570  1.00 97.38           C  
ATOM   1821  CD1 TRP A 240      -6.414   4.223   4.867  1.00 97.38           C  
ATOM   1822  CD2 TRP A 240      -5.418   3.637   2.947  1.00 97.38           C  
ATOM   1823  CE2 TRP A 240      -5.121   2.660   3.926  1.00 97.38           C  
ATOM   1824  CE3 TRP A 240      -4.898   3.480   1.655  1.00 97.38           C  
ATOM   1825  NE1 TRP A 240      -5.742   3.041   5.086  1.00 97.38           N  
ATOM   1826  CH2 TRP A 240      -3.834   1.415   2.379  1.00 97.38           C  
ATOM   1827  CZ2 TRP A 240      -4.328   1.544   3.650  1.00 97.38           C  
ATOM   1828  CZ3 TRP A 240      -4.109   2.367   1.385  1.00 97.38           C  
ATOM   1829  N   SER A 241      -7.977   3.814   0.413  1.00 97.88           N  
ATOM   1830  CA  SER A 241      -7.516   3.176  -0.815  1.00 97.88           C  
ATOM   1831  C   SER A 241      -8.453   3.473  -1.979  1.00 97.88           C  
ATOM   1832  CB  SER A 241      -7.395   1.663  -0.619  1.00 97.88           C  
ATOM   1833  O   SER A 241      -8.219   3.023  -3.104  1.00 97.88           O  
ATOM   1834  OG  SER A 241      -8.680   1.072  -0.483  1.00 97.88           O  
ATOM   1835  N   TYR A 242      -9.508   4.258  -1.759  1.00 97.69           N  
ATOM   1836  CA  TYR A 242     -10.500   4.590  -2.773  1.00 97.69           C  
ATOM   1837  C   TYR A 242     -10.828   6.078  -2.754  1.00 97.69           C  
ATOM   1838  CB  TYR A 242     -11.781   3.770  -2.561  1.00 97.69           C  
ATOM   1839  O   TYR A 242     -11.070   6.648  -1.689  1.00 97.69           O  
ATOM   1840  CG  TYR A 242     -12.891   4.113  -3.525  1.00 97.69           C  
ATOM   1841  CD1 TYR A 242     -14.016   4.812  -3.100  1.00 97.69           C  
ATOM   1842  CD2 TYR A 242     -12.812   3.740  -4.863  1.00 97.69           C  
ATOM   1843  CE1 TYR A 242     -15.039   5.129  -3.984  1.00 97.69           C  
ATOM   1844  CE2 TYR A 242     -13.828   4.055  -5.754  1.00 97.69           C  
ATOM   1845  OH  TYR A 242     -15.953   5.059  -6.188  1.00 97.69           O  
ATOM   1846  CZ  TYR A 242     -14.938   4.746  -5.309  1.00 97.69           C  
ATOM   1847  N   GLN A 243     -10.773   6.707  -3.982  1.00 96.50           N  
ATOM   1848  CA  GLN A 243     -11.094   8.125  -4.098  1.00 96.50           C  
ATOM   1849  C   GLN A 243     -12.578   8.328  -4.379  1.00 96.50           C  
ATOM   1850  CB  GLN A 243     -10.250   8.781  -5.195  1.00 96.50           C  
ATOM   1851  O   GLN A 243     -13.102   7.824  -5.375  1.00 96.50           O  
ATOM   1852  CG  GLN A 243     -10.586  10.250  -5.434  1.00 96.50           C  
ATOM   1853  CD  GLN A 243      -9.609  10.930  -6.375  1.00 96.50           C  
ATOM   1854  NE2 GLN A 243     -10.109  11.383  -7.516  1.00 96.50           N  
ATOM   1855  OE1 GLN A 243      -8.414  11.039  -6.074  1.00 96.50           O  
ATOM   1856  N   ARG A 244     -13.141   9.180  -3.506  1.00 93.81           N  
ATOM   1857  CA  ARG A 244     -14.516   9.602  -3.723  1.00 93.81           C  
ATOM   1858  C   ARG A 244     -14.570  11.016  -4.289  1.00 93.81           C  
ATOM   1859  CB  ARG A 244     -15.312   9.531  -2.418  1.00 93.81           C  
ATOM   1860  O   ARG A 244     -13.625  11.789  -4.141  1.00 93.81           O  
ATOM   1861  CG  ARG A 244     -15.453   8.117  -1.859  1.00 93.81           C  
ATOM   1862  CD  ARG A 244     -16.172   8.117  -0.517  1.00 93.81           C  
ATOM   1863  NE  ARG A 244     -16.375   6.758  -0.017  1.00 93.81           N  
ATOM   1864  NH1 ARG A 244     -14.219   6.523   0.797  1.00 93.81           N  
ATOM   1865  NH2 ARG A 244     -15.727   4.805   1.010  1.00 93.81           N  
ATOM   1866  CZ  ARG A 244     -15.438   6.031   0.596  1.00 93.81           C  
ATOM   1867  N   ASN A 245     -15.391  11.344  -5.133  1.00 94.00           N  
ATOM   1868  CA  ASN A 245     -15.609  12.680  -5.688  1.00 94.00           C  
ATOM   1869  C   ASN A 245     -14.531  13.039  -6.711  1.00 94.00           C  
ATOM   1870  CB  ASN A 245     -15.648  13.727  -4.574  1.00 94.00           C  
ATOM   1871  O   ASN A 245     -13.977  14.141  -6.676  1.00 94.00           O  
ATOM   1872  CG  ASN A 245     -16.781  13.492  -3.596  1.00 94.00           C  
ATOM   1873  ND2 ASN A 245     -16.500  13.641  -2.307  1.00 94.00           N  
ATOM   1874  OD1 ASN A 245     -17.906  13.180  -3.992  1.00 94.00           O  
ATOM   1875  N   GLN A 246     -14.172  12.133  -7.520  1.00 95.62           N  
ATOM   1876  CA  GLN A 246     -13.055  12.273  -8.453  1.00 95.62           C  
ATOM   1877  C   GLN A 246     -13.273  13.445  -9.406  1.00 95.62           C  
ATOM   1878  CB  GLN A 246     -12.852  10.977  -9.242  1.00 95.62           C  
ATOM   1879  O   GLN A 246     -12.328  14.141  -9.773  1.00 95.62           O  
ATOM   1880  CG  GLN A 246     -14.039  10.609 -10.125  1.00 95.62           C  
ATOM   1881  CD  GLN A 246     -15.016   9.680  -9.430  1.00 95.62           C  
ATOM   1882  NE2 GLN A 246     -15.781   8.922 -10.219  1.00 95.62           N  
ATOM   1883  OE1 GLN A 246     -15.086   9.633  -8.195  1.00 95.62           O  
ATOM   1884  N   THR A 247     -14.555  13.680  -9.844  1.00 96.50           N  
ATOM   1885  CA  THR A 247     -14.836  14.750 -10.797  1.00 96.50           C  
ATOM   1886  C   THR A 247     -14.531  16.109 -10.188  1.00 96.50           C  
ATOM   1887  CB  THR A 247     -16.297  14.711 -11.266  1.00 96.50           C  
ATOM   1888  O   THR A 247     -13.812  16.922 -10.773  1.00 96.50           O  
ATOM   1889  CG2 THR A 247     -16.578  15.812 -12.281  1.00 96.50           C  
ATOM   1890  OG1 THR A 247     -16.562  13.438 -11.875  1.00 96.50           O  
ATOM   1891  N   GLU A 248     -15.000  16.344  -8.984  1.00 96.62           N  
ATOM   1892  CA  GLU A 248     -14.773  17.609  -8.289  1.00 96.62           C  
ATOM   1893  C   GLU A 248     -13.289  17.844  -8.016  1.00 96.62           C  
ATOM   1894  CB  GLU A 248     -15.562  17.656  -6.980  1.00 96.62           C  
ATOM   1895  O   GLU A 248     -12.773  18.938  -8.227  1.00 96.62           O  
ATOM   1896  CG  GLU A 248     -15.422  18.953  -6.215  1.00 96.62           C  
ATOM   1897  CD  GLU A 248     -16.156  18.953  -4.883  1.00 96.62           C  
ATOM   1898  OE1 GLU A 248     -15.930  19.875  -4.066  1.00 96.62           O  
ATOM   1899  OE2 GLU A 248     -16.953  18.031  -4.652  1.00 96.62           O  
ATOM   1900  N   ILE A 249     -12.641  16.812  -7.602  1.00 97.38           N  
ATOM   1901  CA  ILE A 249     -11.227  16.906  -7.254  1.00 97.38           C  
ATOM   1902  C   ILE A 249     -10.414  17.234  -8.508  1.00 97.38           C  
ATOM   1903  CB  ILE A 249     -10.719  15.609  -6.598  1.00 97.38           C  
ATOM   1904  O   ILE A 249      -9.539  18.094  -8.477  1.00 97.38           O  
ATOM   1905  CG1 ILE A 249     -11.336  15.430  -5.207  1.00 97.38           C  
ATOM   1906  CG2 ILE A 249      -9.188  15.609  -6.516  1.00 97.38           C  
ATOM   1907  CD1 ILE A 249     -11.062  14.070  -4.574  1.00 97.38           C  
ATOM   1908  N   SER A 250     -10.742  16.594  -9.633  1.00 98.19           N  
ATOM   1909  CA  SER A 250     -10.008  16.766 -10.875  1.00 98.19           C  
ATOM   1910  C   SER A 250     -10.156  18.188 -11.398  1.00 98.19           C  
ATOM   1911  CB  SER A 250     -10.484  15.773 -11.930  1.00 98.19           C  
ATOM   1912  O   SER A 250      -9.172  18.844 -11.766  1.00 98.19           O  
ATOM   1913  OG  SER A 250     -10.180  14.445 -11.547  1.00 98.19           O  
ATOM   1914  N   PHE A 251     -11.344  18.734 -11.414  1.00 98.44           N  
ATOM   1915  CA  PHE A 251     -11.578  20.078 -11.930  1.00 98.44           C  
ATOM   1916  C   PHE A 251     -11.023  21.125 -10.977  1.00 98.44           C  
ATOM   1917  CB  PHE A 251     -13.078  20.312 -12.156  1.00 98.44           C  
ATOM   1918  O   PHE A 251     -10.500  22.156 -11.414  1.00 98.44           O  
ATOM   1919  CG  PHE A 251     -13.594  19.734 -13.453  1.00 98.44           C  
ATOM   1920  CD1 PHE A 251     -13.406  20.422 -14.648  1.00 98.44           C  
ATOM   1921  CD2 PHE A 251     -14.258  18.516 -13.469  1.00 98.44           C  
ATOM   1922  CE1 PHE A 251     -13.883  19.891 -15.852  1.00 98.44           C  
ATOM   1923  CE2 PHE A 251     -14.734  17.984 -14.664  1.00 98.44           C  
ATOM   1924  CZ  PHE A 251     -14.547  18.672 -15.852  1.00 98.44           C  
ATOM   1925  N   LYS A 252     -11.133  20.859  -9.695  1.00 98.38           N  
ATOM   1926  CA  LYS A 252     -10.523  21.797  -8.750  1.00 98.38           C  
ATOM   1927  C   LYS A 252      -9.008  21.844  -8.930  1.00 98.38           C  
ATOM   1928  CB  LYS A 252     -10.867  21.406  -7.312  1.00 98.38           C  
ATOM   1929  O   LYS A 252      -8.406  22.922  -8.891  1.00 98.38           O  
ATOM   1930  CG  LYS A 252     -10.281  22.328  -6.262  1.00 98.38           C  
ATOM   1931  CD  LYS A 252     -10.820  23.750  -6.398  1.00 98.38           C  
ATOM   1932  CE  LYS A 252     -10.312  24.656  -5.289  1.00 98.38           C  
ATOM   1933  NZ  LYS A 252     -10.852  26.047  -5.410  1.00 98.38           N  
ATOM   1934  N   THR A 253      -8.398  20.688  -9.086  1.00 98.38           N  
ATOM   1935  CA  THR A 253      -6.969  20.641  -9.375  1.00 98.38           C  
ATOM   1936  C   THR A 253      -6.645  21.438 -10.633  1.00 98.38           C  
ATOM   1937  CB  THR A 253      -6.480  19.188  -9.547  1.00 98.38           C  
ATOM   1938  O   THR A 253      -5.707  22.234 -10.648  1.00 98.38           O  
ATOM   1939  CG2 THR A 253      -5.000  19.141  -9.922  1.00 98.38           C  
ATOM   1940  OG1 THR A 253      -6.672  18.484  -8.320  1.00 98.38           O  
ATOM   1941  N   GLY A 254      -7.438  21.281 -11.703  1.00 98.44           N  
ATOM   1942  CA  GLY A 254      -7.258  22.000 -12.953  1.00 98.44           C  
ATOM   1943  C   GLY A 254      -7.379  23.500 -12.789  1.00 98.44           C  
ATOM   1944  O   GLY A 254      -6.715  24.266 -13.492  1.00 98.44           O  
ATOM   1945  N   SER A 255      -8.164  23.922 -11.812  1.00 98.50           N  
ATOM   1946  CA  SER A 255      -8.414  25.344 -11.609  1.00 98.50           C  
ATOM   1947  C   SER A 255      -7.176  26.062 -11.094  1.00 98.50           C  
ATOM   1948  CB  SER A 255      -9.578  25.547 -10.641  1.00 98.50           C  
ATOM   1949  O   SER A 255      -7.059  27.281 -11.211  1.00 98.50           O  
ATOM   1950  OG  SER A 255      -9.164  25.344  -9.305  1.00 98.50           O  
ATOM   1951  N   PHE A 256      -6.238  25.328 -10.523  1.00 98.44           N  
ATOM   1952  CA  PHE A 256      -4.988  25.938 -10.070  1.00 98.44           C  
ATOM   1953  C   PHE A 256      -4.059  26.188 -11.250  1.00 98.44           C  
ATOM   1954  CB  PHE A 256      -4.293  25.031  -9.047  1.00 98.44           C  
ATOM   1955  O   PHE A 256      -3.057  26.906 -11.109  1.00 98.44           O  
ATOM   1956  CG  PHE A 256      -4.992  24.969  -7.715  1.00 98.44           C  
ATOM   1957  CD1 PHE A 256      -4.957  26.062  -6.852  1.00 98.44           C  
ATOM   1958  CD2 PHE A 256      -5.680  23.828  -7.328  1.00 98.44           C  
ATOM   1959  CE1 PHE A 256      -5.602  26.000  -5.617  1.00 98.44           C  
ATOM   1960  CE2 PHE A 256      -6.328  23.766  -6.094  1.00 98.44           C  
ATOM   1961  CZ  PHE A 256      -6.289  24.859  -5.242  1.00 98.44           C  
ATOM   1962  N   ILE A 257      -4.379  25.656 -12.398  1.00 98.31           N  
ATOM   1963  CA  ILE A 257      -3.646  25.875 -13.641  1.00 98.31           C  
ATOM   1964  C   ILE A 257      -4.406  26.859 -14.523  1.00 98.31           C  
ATOM   1965  CB  ILE A 257      -3.416  24.547 -14.398  1.00 98.31           C  
ATOM   1966  O   ILE A 257      -3.809  27.781 -15.094  1.00 98.31           O  
ATOM   1967  CG1 ILE A 257      -2.523  23.609 -13.578  1.00 98.31           C  
ATOM   1968  CG2 ILE A 257      -2.809  24.812 -15.781  1.00 98.31           C  
ATOM   1969  CD1 ILE A 257      -2.492  22.172 -14.094  1.00 98.31           C  
ATOM   1970  N   ASP A 258      -5.641  26.672 -14.633  1.00 98.25           N  
ATOM   1971  CA  ASP A 258      -6.566  27.500 -15.391  1.00 98.25           C  
ATOM   1972  C   ASP A 258      -7.852  27.750 -14.602  1.00 98.25           C  
ATOM   1973  CB  ASP A 258      -6.898  26.859 -16.734  1.00 98.25           C  
ATOM   1974  O   ASP A 258      -8.664  26.844 -14.422  1.00 98.25           O  
ATOM   1975  CG  ASP A 258      -7.719  27.766 -17.641  1.00 98.25           C  
ATOM   1976  OD1 ASP A 258      -8.383  28.688 -17.141  1.00 98.25           O  
ATOM   1977  OD2 ASP A 258      -7.699  27.547 -18.875  1.00 98.25           O  
ATOM   1978  N   SER A 259      -8.078  28.984 -14.164  1.00 97.94           N  
ATOM   1979  CA  SER A 259      -9.148  29.359 -13.250  1.00 97.94           C  
ATOM   1980  C   SER A 259     -10.523  29.094 -13.859  1.00 97.94           C  
ATOM   1981  CB  SER A 259      -9.031  30.844 -12.867  1.00 97.94           C  
ATOM   1982  O   SER A 259     -11.531  29.047 -13.148  1.00 97.94           O  
ATOM   1983  OG  SER A 259      -9.164  31.672 -14.016  1.00 97.94           O  
ATOM   1984  N   GLN A 260     -10.609  28.906 -15.172  1.00 97.75           N  
ATOM   1985  CA  GLN A 260     -11.883  28.641 -15.836  1.00 97.75           C  
ATOM   1986  C   GLN A 260     -12.477  27.312 -15.375  1.00 97.75           C  
ATOM   1987  CB  GLN A 260     -11.711  28.641 -17.359  1.00 97.75           C  
ATOM   1988  O   GLN A 260     -13.680  27.078 -15.508  1.00 97.75           O  
ATOM   1989  CG  GLN A 260     -11.375  30.000 -17.938  1.00 97.75           C  
ATOM   1990  CD  GLN A 260     -12.438  31.047 -17.641  1.00 97.75           C  
ATOM   1991  NE2 GLN A 260     -12.062  32.062 -16.875  1.00 97.75           N  
ATOM   1992  OE1 GLN A 260     -13.578  30.938 -18.094  1.00 97.75           O  
ATOM   1993  N   PHE A 261     -11.641  26.406 -14.828  1.00 98.25           N  
ATOM   1994  CA  PHE A 261     -12.117  25.109 -14.398  1.00 98.25           C  
ATOM   1995  C   PHE A 261     -12.836  25.203 -13.055  1.00 98.25           C  
ATOM   1996  CB  PHE A 261     -10.953  24.109 -14.305  1.00 98.25           C  
ATOM   1997  O   PHE A 261     -13.367  24.203 -12.562  1.00 98.25           O  
ATOM   1998  CG  PHE A 261     -10.430  23.672 -15.648  1.00 98.25           C  
ATOM   1999  CD1 PHE A 261     -11.266  23.047 -16.562  1.00 98.25           C  
ATOM   2000  CD2 PHE A 261      -9.094  23.875 -15.984  1.00 98.25           C  
ATOM   2001  CE1 PHE A 261     -10.781  22.641 -17.812  1.00 98.25           C  
ATOM   2002  CE2 PHE A 261      -8.602  23.453 -17.219  1.00 98.25           C  
ATOM   2003  CZ  PHE A 261      -9.445  22.844 -18.125  1.00 98.25           C  
ATOM   2004  N   GLU A 262     -12.914  26.438 -12.469  1.00 96.25           N  
ATOM   2005  CA  GLU A 262     -13.750  26.656 -11.289  1.00 96.25           C  
ATOM   2006  C   GLU A 262     -15.227  26.531 -11.633  1.00 96.25           C  
ATOM   2007  CB  GLU A 262     -13.461  28.031 -10.680  1.00 96.25           C  
ATOM   2008  O   GLU A 262     -16.047  26.172 -10.781  1.00 96.25           O  
ATOM   2009  CG  GLU A 262     -12.117  28.125  -9.977  1.00 96.25           C  
ATOM   2010  CD  GLU A 262     -11.914  29.438  -9.242  1.00 96.25           C  
ATOM   2011  OE1 GLU A 262     -10.820  29.656  -8.664  1.00 96.25           O  
ATOM   2012  OE2 GLU A 262     -12.852  30.266  -9.234  1.00 96.25           O  
ATOM   2013  N   ILE A 263     -15.531  26.812 -12.859  1.00 95.62           N  
ATOM   2014  CA  ILE A 263     -16.938  26.812 -13.219  1.00 95.62           C  
ATOM   2015  C   ILE A 263     -17.188  25.844 -14.375  1.00 95.62           C  
ATOM   2016  CB  ILE A 263     -17.438  28.234 -13.594  1.00 95.62           C  
ATOM   2017  O   ILE A 263     -18.328  25.531 -14.703  1.00 95.62           O  
ATOM   2018  CG1 ILE A 263     -16.594  28.797 -14.742  1.00 95.62           C  
ATOM   2019  CG2 ILE A 263     -17.391  29.156 -12.375  1.00 95.62           C  
ATOM   2020  CD1 ILE A 263     -17.141  30.094 -15.328  1.00 95.62           C  
ATOM   2021  N   SER A 264     -16.125  25.328 -15.055  1.00 95.19           N  
ATOM   2022  CA  SER A 264     -16.250  24.406 -16.188  1.00 95.19           C  
ATOM   2023  C   SER A 264     -16.266  22.953 -15.727  1.00 95.19           C  
ATOM   2024  CB  SER A 264     -15.102  24.625 -17.172  1.00 95.19           C  
ATOM   2025  O   SER A 264     -15.602  22.594 -14.758  1.00 95.19           O  
ATOM   2026  OG  SER A 264     -15.133  23.641 -18.203  1.00 95.19           O  
ATOM   2027  N   THR A 265     -16.984  22.109 -16.516  1.00 95.06           N  
ATOM   2028  CA  THR A 265     -16.984  20.672 -16.281  1.00 95.06           C  
ATOM   2029  C   THR A 265     -16.672  19.906 -17.562  1.00 95.06           C  
ATOM   2030  CB  THR A 265     -18.328  20.203 -15.711  1.00 95.06           C  
ATOM   2031  O   THR A 265     -17.078  18.766 -17.719  1.00 95.06           O  
ATOM   2032  CG2 THR A 265     -18.594  20.797 -14.336  1.00 95.06           C  
ATOM   2033  OG1 THR A 265     -19.391  20.609 -16.594  1.00 95.06           O  
ATOM   2034  N   ASP A 266     -15.992  20.594 -18.484  1.00 98.06           N  
ATOM   2035  CA  ASP A 266     -15.625  20.031 -19.781  1.00 98.06           C  
ATOM   2036  C   ASP A 266     -14.391  19.141 -19.656  1.00 98.06           C  
ATOM   2037  CB  ASP A 266     -15.375  21.141 -20.797  1.00 98.06           C  
ATOM   2038  O   ASP A 266     -13.266  19.641 -19.594  1.00 98.06           O  
ATOM   2039  CG  ASP A 266     -15.125  20.609 -22.203  1.00 98.06           C  
ATOM   2040  OD1 ASP A 266     -14.828  19.406 -22.359  1.00 98.06           O  
ATOM   2041  OD2 ASP A 266     -15.234  21.391 -23.172  1.00 98.06           O  
ATOM   2042  N   SER A 267     -14.555  17.859 -19.625  1.00 97.88           N  
ATOM   2043  CA  SER A 267     -13.484  16.891 -19.391  1.00 97.88           C  
ATOM   2044  C   SER A 267     -12.445  16.938 -20.516  1.00 97.88           C  
ATOM   2045  CB  SER A 267     -14.055  15.477 -19.266  1.00 97.88           C  
ATOM   2046  O   SER A 267     -11.242  16.844 -20.250  1.00 97.88           O  
ATOM   2047  OG  SER A 267     -14.859  15.359 -18.109  1.00 97.88           O  
ATOM   2048  N   GLN A 268     -12.906  17.078 -21.734  1.00 98.19           N  
ATOM   2049  CA  GLN A 268     -11.984  17.125 -22.875  1.00 98.19           C  
ATOM   2050  C   GLN A 268     -11.070  18.344 -22.797  1.00 98.19           C  
ATOM   2051  CB  GLN A 268     -12.758  17.125 -24.188  1.00 98.19           C  
ATOM   2052  O   GLN A 268      -9.867  18.234 -23.047  1.00 98.19           O  
ATOM   2053  CG  GLN A 268     -11.867  16.984 -25.422  1.00 98.19           C  
ATOM   2054  CD  GLN A 268     -11.078  15.688 -25.422  1.00 98.19           C  
ATOM   2055  NE2 GLN A 268      -9.781  15.781 -25.703  1.00 98.19           N  
ATOM   2056  OE1 GLN A 268     -11.625  14.609 -25.172  1.00 98.19           O  
ATOM   2057  N   ARG A 269     -11.641  19.406 -22.469  1.00 98.38           N  
ATOM   2058  CA  ARG A 269     -10.828  20.625 -22.328  1.00 98.38           C  
ATOM   2059  C   ARG A 269      -9.828  20.469 -21.188  1.00 98.38           C  
ATOM   2060  CB  ARG A 269     -11.727  21.844 -22.094  1.00 98.38           C  
ATOM   2061  O   ARG A 269      -8.672  20.875 -21.312  1.00 98.38           O  
ATOM   2062  CG  ARG A 269     -10.961  23.125 -21.844  1.00 98.38           C  
ATOM   2063  CD  ARG A 269     -10.102  23.516 -23.031  1.00 98.38           C  
ATOM   2064  NE  ARG A 269      -9.398  24.766 -22.812  1.00 98.38           N  
ATOM   2065  NH1 ARG A 269      -7.930  24.516 -24.562  1.00 98.38           N  
ATOM   2066  NH2 ARG A 269      -7.816  26.375 -23.250  1.00 98.38           N  
ATOM   2067  CZ  ARG A 269      -8.383  25.219 -23.547  1.00 98.38           C  
ATOM   2068  N   LEU A 270     -10.312  19.906 -20.031  1.00 98.56           N  
ATOM   2069  CA  LEU A 270      -9.406  19.672 -18.906  1.00 98.56           C  
ATOM   2070  C   LEU A 270      -8.211  18.812 -19.344  1.00 98.56           C  
ATOM   2071  CB  LEU A 270     -10.141  18.984 -17.766  1.00 98.56           C  
ATOM   2072  O   LEU A 270      -7.066  19.156 -19.047  1.00 98.56           O  
ATOM   2073  CG  LEU A 270      -9.312  18.672 -16.516  1.00 98.56           C  
ATOM   2074  CD1 LEU A 270      -8.727  19.969 -15.938  1.00 98.56           C  
ATOM   2075  CD2 LEU A 270     -10.156  17.953 -15.469  1.00 98.56           C  
ATOM   2076  N   LEU A 271      -8.445  17.703 -20.062  1.00 98.56           N  
ATOM   2077  CA  LEU A 271      -7.383  16.828 -20.547  1.00 98.56           C  
ATOM   2078  C   LEU A 271      -6.395  17.609 -21.406  1.00 98.56           C  
ATOM   2079  CB  LEU A 271      -7.973  15.672 -21.359  1.00 98.56           C  
ATOM   2080  O   LEU A 271      -5.184  17.516 -21.219  1.00 98.56           O  
ATOM   2081  CG  LEU A 271      -6.969  14.773 -22.078  1.00 98.56           C  
ATOM   2082  CD1 LEU A 271      -6.031  14.109 -21.078  1.00 98.56           C  
ATOM   2083  CD2 LEU A 271      -7.695  13.727 -22.922  1.00 98.56           C  
ATOM   2084  N   GLU A 272      -6.906  18.438 -22.359  1.00 98.25           N  
ATOM   2085  CA  GLU A 272      -6.062  19.203 -23.281  1.00 98.25           C  
ATOM   2086  C   GLU A 272      -5.152  20.156 -22.516  1.00 98.25           C  
ATOM   2087  CB  GLU A 272      -6.926  19.969 -24.281  1.00 98.25           C  
ATOM   2088  O   GLU A 272      -3.951  20.234 -22.797  1.00 98.25           O  
ATOM   2089  CG  GLU A 272      -7.613  19.094 -25.312  1.00 98.25           C  
ATOM   2090  CD  GLU A 272      -8.648  19.828 -26.141  1.00 98.25           C  
ATOM   2091  OE1 GLU A 272      -9.359  19.188 -26.938  1.00 98.25           O  
ATOM   2092  OE2 GLU A 272      -8.742  21.078 -26.000  1.00 98.25           O  
ATOM   2093  N   VAL A 273      -5.727  20.844 -21.578  1.00 98.19           N  
ATOM   2094  CA  VAL A 273      -4.953  21.812 -20.797  1.00 98.19           C  
ATOM   2095  C   VAL A 273      -3.887  21.094 -19.984  1.00 98.19           C  
ATOM   2096  CB  VAL A 273      -5.863  22.656 -19.875  1.00 98.19           C  
ATOM   2097  O   VAL A 273      -2.727  21.516 -19.953  1.00 98.19           O  
ATOM   2098  CG1 VAL A 273      -5.027  23.422 -18.844  1.00 98.19           C  
ATOM   2099  CG2 VAL A 273      -6.711  23.625 -20.688  1.00 98.19           C  
ATOM   2100  N   LEU A 274      -4.277  20.031 -19.328  1.00 98.06           N  
ATOM   2101  CA  LEU A 274      -3.350  19.312 -18.469  1.00 98.06           C  
ATOM   2102  C   LEU A 274      -2.230  18.672 -19.281  1.00 98.06           C  
ATOM   2103  CB  LEU A 274      -4.090  18.234 -17.656  1.00 98.06           C  
ATOM   2104  O   LEU A 274      -1.077  18.641 -18.844  1.00 98.06           O  
ATOM   2105  CG  LEU A 274      -5.121  18.734 -16.656  1.00 98.06           C  
ATOM   2106  CD1 LEU A 274      -5.691  17.578 -15.852  1.00 98.06           C  
ATOM   2107  CD2 LEU A 274      -4.496  19.781 -15.719  1.00 98.06           C  
ATOM   2108  N   GLN A 275      -2.492  18.141 -20.438  1.00 98.12           N  
ATOM   2109  CA  GLN A 275      -1.472  17.531 -21.281  1.00 98.12           C  
ATOM   2110  C   GLN A 275      -0.488  18.594 -21.797  1.00 98.12           C  
ATOM   2111  CB  GLN A 275      -2.119  16.812 -22.469  1.00 98.12           C  
ATOM   2112  O   GLN A 275       0.672  18.281 -22.078  1.00 98.12           O  
ATOM   2113  CG  GLN A 275      -2.688  15.445 -22.109  1.00 98.12           C  
ATOM   2114  CD  GLN A 275      -3.275  14.719 -23.297  1.00 98.12           C  
ATOM   2115  NE2 GLN A 275      -3.139  13.398 -23.328  1.00 98.12           N  
ATOM   2116  OE1 GLN A 275      -3.852  15.344 -24.203  1.00 98.12           O  
ATOM   2117  N   GLN A 276      -0.899  19.875 -21.891  1.00 97.31           N  
ATOM   2118  CA  GLN A 276      -0.053  20.938 -22.391  1.00 97.31           C  
ATOM   2119  C   GLN A 276       0.706  21.625 -21.266  1.00 97.31           C  
ATOM   2120  CB  GLN A 276      -0.889  21.969 -23.156  1.00 97.31           C  
ATOM   2121  O   GLN A 276       1.632  22.406 -21.516  1.00 97.31           O  
ATOM   2122  CG  GLN A 276      -1.439  21.453 -24.484  1.00 97.31           C  
ATOM   2123  CD  GLN A 276      -2.330  22.453 -25.188  1.00 97.31           C  
ATOM   2124  NE2 GLN A 276      -2.840  22.078 -26.359  1.00 97.31           N  
ATOM   2125  OE1 GLN A 276      -2.559  23.562 -24.688  1.00 97.31           O  
ATOM   2126  N   THR A 277       0.340  21.312 -20.078  1.00 97.88           N  
ATOM   2127  CA  THR A 277       0.935  21.938 -18.906  1.00 97.88           C  
ATOM   2128  C   THR A 277       2.281  21.297 -18.578  1.00 97.88           C  
ATOM   2129  CB  THR A 277       0.002  21.828 -17.688  1.00 97.88           C  
ATOM   2130  O   THR A 277       2.424  20.062 -18.625  1.00 97.88           O  
ATOM   2131  CG2 THR A 277       0.620  22.500 -16.469  1.00 97.88           C  
ATOM   2132  OG1 THR A 277      -1.244  22.469 -17.984  1.00 97.88           O  
ATOM   2133  N   ASP A 278       3.260  22.141 -18.234  1.00 97.50           N  
ATOM   2134  CA  ASP A 278       4.547  21.641 -17.766  1.00 97.50           C  
ATOM   2135  C   ASP A 278       4.375  20.734 -16.547  1.00 97.50           C  
ATOM   2136  CB  ASP A 278       5.488  22.797 -17.422  1.00 97.50           C  
ATOM   2137  O   ASP A 278       3.578  21.031 -15.656  1.00 97.50           O  
ATOM   2138  CG  ASP A 278       6.828  22.344 -16.891  1.00 97.50           C  
ATOM   2139  OD1 ASP A 278       7.637  21.766 -17.656  1.00 97.50           O  
ATOM   2140  OD2 ASP A 278       7.082  22.547 -15.680  1.00 97.50           O  
ATOM   2141  N   ALA A 279       5.086  19.562 -16.438  1.00 97.69           N  
ATOM   2142  CA  ALA A 279       4.926  18.562 -15.391  1.00 97.69           C  
ATOM   2143  C   ALA A 279       5.098  19.172 -14.000  1.00 97.69           C  
ATOM   2144  CB  ALA A 279       5.926  17.422 -15.594  1.00 97.69           C  
ATOM   2145  O   ALA A 279       4.340  18.859 -13.078  1.00 97.69           O  
ATOM   2146  N   LYS A 280       6.086  20.078 -13.906  1.00 96.88           N  
ATOM   2147  CA  LYS A 280       6.332  20.719 -12.617  1.00 96.88           C  
ATOM   2148  C   LYS A 280       5.145  21.578 -12.195  1.00 96.88           C  
ATOM   2149  CB  LYS A 280       7.602  21.562 -12.664  1.00 96.88           C  
ATOM   2150  O   LYS A 280       4.762  21.578 -11.023  1.00 96.88           O  
ATOM   2151  CG  LYS A 280       7.969  22.203 -11.336  1.00 96.88           C  
ATOM   2152  CD  LYS A 280       8.297  21.156 -10.281  1.00 96.88           C  
ATOM   2153  CE  LYS A 280       8.789  21.812  -8.992  1.00 96.88           C  
ATOM   2154  NZ  LYS A 280       9.102  20.781  -7.945  1.00 96.88           N  
ATOM   2155  N   SER A 281       4.602  22.344 -13.094  1.00 97.62           N  
ATOM   2156  CA  SER A 281       3.420  23.156 -12.797  1.00 97.62           C  
ATOM   2157  C   SER A 281       2.246  22.266 -12.375  1.00 97.62           C  
ATOM   2158  CB  SER A 281       3.025  24.000 -14.008  1.00 97.62           C  
ATOM   2159  O   SER A 281       1.505  22.625 -11.453  1.00 97.62           O  
ATOM   2160  OG  SER A 281       4.027  24.953 -14.297  1.00 97.62           O  
ATOM   2161  N   LEU A 282       2.088  21.172 -13.039  1.00 97.75           N  
ATOM   2162  CA  LEU A 282       1.047  20.219 -12.664  1.00 97.75           C  
ATOM   2163  C   LEU A 282       1.323  19.609 -11.289  1.00 97.75           C  
ATOM   2164  CB  LEU A 282       0.944  19.094 -13.711  1.00 97.75           C  
ATOM   2165  O   LEU A 282       0.403  19.438 -10.492  1.00 97.75           O  
ATOM   2166  CG  LEU A 282      -0.152  18.062 -13.484  1.00 97.75           C  
ATOM   2167  CD1 LEU A 282      -1.499  18.734 -13.273  1.00 97.75           C  
ATOM   2168  CD2 LEU A 282      -0.217  17.078 -14.656  1.00 97.75           C  
ATOM   2169  N   ASP A 283       2.570  19.250 -11.047  1.00 97.44           N  
ATOM   2170  CA  ASP A 283       2.973  18.766  -9.727  1.00 97.44           C  
ATOM   2171  C   ASP A 283       2.631  19.797  -8.648  1.00 97.44           C  
ATOM   2172  CB  ASP A 283       4.473  18.469  -9.703  1.00 97.44           C  
ATOM   2173  O   ASP A 283       2.104  19.438  -7.594  1.00 97.44           O  
ATOM   2174  CG  ASP A 283       4.922  17.812  -8.406  1.00 97.44           C  
ATOM   2175  OD1 ASP A 283       4.195  16.938  -7.879  1.00 97.44           O  
ATOM   2176  OD2 ASP A 283       6.008  18.172  -7.910  1.00 97.44           O  
ATOM   2177  N   ASN A 284       2.867  21.094  -8.883  1.00 97.81           N  
ATOM   2178  CA  ASN A 284       2.527  22.156  -7.949  1.00 97.81           C  
ATOM   2179  C   ASN A 284       1.020  22.266  -7.742  1.00 97.81           C  
ATOM   2180  CB  ASN A 284       3.094  23.500  -8.438  1.00 97.81           C  
ATOM   2181  O   ASN A 284       0.556  22.500  -6.625  1.00 97.81           O  
ATOM   2182  CG  ASN A 284       4.605  23.562  -8.344  1.00 97.81           C  
ATOM   2183  ND2 ASN A 284       5.203  24.500  -9.070  1.00 97.81           N  
ATOM   2184  OD1 ASN A 284       5.230  22.766  -7.637  1.00 97.81           O  
ATOM   2185  N   ALA A 285       0.270  22.078  -8.805  1.00 98.19           N  
ATOM   2186  CA  ALA A 285      -1.187  22.156  -8.727  1.00 98.19           C  
ATOM   2187  C   ALA A 285      -1.757  21.094  -7.805  1.00 98.19           C  
ATOM   2188  CB  ALA A 285      -1.795  22.031 -10.125  1.00 98.19           C  
ATOM   2189  O   ALA A 285      -2.678  21.359  -7.031  1.00 98.19           O  
ATOM   2190  N   GLN A 286      -1.286  19.859  -7.918  1.00 97.56           N  
ATOM   2191  CA  GLN A 286      -1.795  18.812  -7.027  1.00 97.56           C  
ATOM   2192  C   GLN A 286      -1.484  19.141  -5.566  1.00 97.56           C  
ATOM   2193  CB  GLN A 286      -1.205  17.453  -7.395  1.00 97.56           C  
ATOM   2194  O   GLN A 286      -2.287  18.859  -4.676  1.00 97.56           O  
ATOM   2195  CG  GLN A 286       0.293  17.344  -7.148  1.00 97.56           C  
ATOM   2196  CD  GLN A 286       0.844  15.969  -7.477  1.00 97.56           C  
ATOM   2197  NE2 GLN A 286       1.715  15.906  -8.477  1.00 97.56           N  
ATOM   2198  OE1 GLN A 286       0.490  14.977  -6.840  1.00 97.56           O  
ATOM   2199  N   THR A 287      -0.254  19.656  -5.273  1.00 97.31           N  
ATOM   2200  CA  THR A 287       0.098  20.078  -3.922  1.00 97.31           C  
ATOM   2201  C   THR A 287      -0.828  21.203  -3.451  1.00 97.31           C  
ATOM   2202  CB  THR A 287       1.561  20.562  -3.852  1.00 97.31           C  
ATOM   2203  O   THR A 287      -1.295  21.188  -2.311  1.00 97.31           O  
ATOM   2204  CG2 THR A 287       1.918  21.031  -2.445  1.00 97.31           C  
ATOM   2205  OG1 THR A 287       2.428  19.484  -4.215  1.00 97.31           O  
ATOM   2206  N   GLU A 288      -1.119  22.156  -4.305  1.00 98.00           N  
ATOM   2207  CA  GLU A 288      -2.031  23.234  -3.969  1.00 98.00           C  
ATOM   2208  C   GLU A 288      -3.418  22.703  -3.617  1.00 98.00           C  
ATOM   2209  CB  GLU A 288      -2.129  24.234  -5.125  1.00 98.00           C  
ATOM   2210  O   GLU A 288      -4.055  23.203  -2.680  1.00 98.00           O  
ATOM   2211  CG  GLU A 288      -0.872  25.078  -5.324  1.00 98.00           C  
ATOM   2212  CD  GLU A 288      -0.963  26.016  -6.512  1.00 98.00           C  
ATOM   2213  OE1 GLU A 288      -0.014  26.812  -6.734  1.00 98.00           O  
ATOM   2214  OE2 GLU A 288      -1.992  25.984  -7.219  1.00 98.00           O  
ATOM   2215  N   TYR A 289      -3.832  21.734  -4.344  1.00 97.62           N  
ATOM   2216  CA  TYR A 289      -5.133  21.156  -4.035  1.00 97.62           C  
ATOM   2217  C   TYR A 289      -5.145  20.562  -2.635  1.00 97.62           C  
ATOM   2218  CB  TYR A 289      -5.500  20.078  -5.066  1.00 97.62           C  
ATOM   2219  O   TYR A 289      -6.070  20.797  -1.855  1.00 97.62           O  
ATOM   2220  CG  TYR A 289      -6.688  19.234  -4.664  1.00 97.62           C  
ATOM   2221  CD1 TYR A 289      -6.512  17.953  -4.145  1.00 97.62           C  
ATOM   2222  CD2 TYR A 289      -7.984  19.719  -4.809  1.00 97.62           C  
ATOM   2223  CE1 TYR A 289      -7.602  17.172  -3.775  1.00 97.62           C  
ATOM   2224  CE2 TYR A 289      -9.078  18.953  -4.441  1.00 97.62           C  
ATOM   2225  OH  TYR A 289      -9.961  16.906  -3.564  1.00 97.62           O  
ATOM   2226  CZ  TYR A 289      -8.883  17.688  -3.928  1.00 97.62           C  
ATOM   2227  N   VAL A 290      -4.121  19.703  -2.373  1.00 95.88           N  
ATOM   2228  CA  VAL A 290      -4.070  19.016  -1.084  1.00 95.88           C  
ATOM   2229  C   VAL A 290      -4.094  20.047   0.045  1.00 95.88           C  
ATOM   2230  CB  VAL A 290      -2.814  18.125  -0.964  1.00 95.88           C  
ATOM   2231  O   VAL A 290      -4.816  19.875   1.032  1.00 95.88           O  
ATOM   2232  CG1 VAL A 290      -2.652  17.609   0.465  1.00 95.88           C  
ATOM   2233  CG2 VAL A 290      -2.895  16.969  -1.948  1.00 95.88           C  
ATOM   2234  N   TYR A 291      -3.396  21.188  -0.064  1.00 96.38           N  
ATOM   2235  CA  TYR A 291      -3.369  22.219   0.961  1.00 96.38           C  
ATOM   2236  C   TYR A 291      -4.695  22.969   1.016  1.00 96.38           C  
ATOM   2237  CB  TYR A 291      -2.225  23.203   0.699  1.00 96.38           C  
ATOM   2238  O   TYR A 291      -5.191  23.297   2.098  1.00 96.38           O  
ATOM   2239  CG  TYR A 291      -0.860  22.656   1.034  1.00 96.38           C  
ATOM   2240  CD1 TYR A 291      -0.546  22.266   2.334  1.00 96.38           C  
ATOM   2241  CD2 TYR A 291       0.117  22.531   0.054  1.00 96.38           C  
ATOM   2242  CE1 TYR A 291       0.710  21.766   2.648  1.00 96.38           C  
ATOM   2243  CE2 TYR A 291       1.377  22.016   0.356  1.00 96.38           C  
ATOM   2244  OH  TYR A 291       2.908  21.141   1.959  1.00 96.38           O  
ATOM   2245  CZ  TYR A 291       1.663  21.641   1.654  1.00 96.38           C  
ATOM   2246  N   TRP A 292      -5.219  23.281  -0.196  1.00 96.88           N  
ATOM   2247  CA  TRP A 292      -6.527  23.938  -0.250  1.00 96.88           C  
ATOM   2248  C   TRP A 292      -7.574  23.094   0.475  1.00 96.88           C  
ATOM   2249  CB  TRP A 292      -6.953  24.156  -1.703  1.00 96.88           C  
ATOM   2250  O   TRP A 292      -8.344  23.625   1.288  1.00 96.88           O  
ATOM   2251  CG  TRP A 292      -8.344  24.703  -1.851  1.00 96.88           C  
ATOM   2252  CD1 TRP A 292      -8.734  26.000  -1.802  1.00 96.88           C  
ATOM   2253  CD2 TRP A 292      -9.531  23.938  -2.068  1.00 96.88           C  
ATOM   2254  CE2 TRP A 292     -10.609  24.844  -2.141  1.00 96.88           C  
ATOM   2255  CE3 TRP A 292      -9.797  22.562  -2.209  1.00 96.88           C  
ATOM   2256  NE1 TRP A 292     -10.094  26.094  -1.976  1.00 96.88           N  
ATOM   2257  CH2 TRP A 292     -12.156  23.078  -2.482  1.00 96.88           C  
ATOM   2258  CZ2 TRP A 292     -11.930  24.422  -2.350  1.00 96.88           C  
ATOM   2259  CZ3 TRP A 292     -11.109  22.156  -2.414  1.00 96.88           C  
ATOM   2260  N   ASP A 293      -7.570  21.797   0.213  1.00 95.75           N  
ATOM   2261  CA  ASP A 293      -8.555  20.906   0.800  1.00 95.75           C  
ATOM   2262  C   ASP A 293      -8.414  20.844   2.320  1.00 95.75           C  
ATOM   2263  CB  ASP A 293      -8.422  19.500   0.208  1.00 95.75           C  
ATOM   2264  O   ASP A 293      -9.414  20.875   3.043  1.00 95.75           O  
ATOM   2265  CG  ASP A 293      -9.516  18.547   0.669  1.00 95.75           C  
ATOM   2266  OD1 ASP A 293     -10.711  18.859   0.487  1.00 95.75           O  
ATOM   2267  OD2 ASP A 293      -9.180  17.484   1.224  1.00 95.75           O  
ATOM   2268  N   ALA A 294      -7.203  20.766   2.834  1.00 94.19           N  
ATOM   2269  CA  ALA A 294      -6.914  20.672   4.262  1.00 94.19           C  
ATOM   2270  C   ALA A 294      -7.348  21.938   4.996  1.00 94.19           C  
ATOM   2271  CB  ALA A 294      -5.430  20.406   4.488  1.00 94.19           C  
ATOM   2272  O   ALA A 294      -7.582  21.906   6.207  1.00 94.19           O  
ATOM   2273  N   ASN A 295      -7.566  23.109   4.254  1.00 95.19           N  
ATOM   2274  CA  ASN A 295      -7.887  24.406   4.875  1.00 95.19           C  
ATOM   2275  C   ASN A 295      -9.367  24.734   4.734  1.00 95.19           C  
ATOM   2276  CB  ASN A 295      -7.031  25.516   4.273  1.00 95.19           C  
ATOM   2277  O   ASN A 295      -9.805  25.828   5.117  1.00 95.19           O  
ATOM   2278  CG  ASN A 295      -5.617  25.531   4.820  1.00 95.19           C  
ATOM   2279  ND2 ASN A 295      -4.637  25.641   3.930  1.00 95.19           N  
ATOM   2280  OD1 ASN A 295      -5.406  25.422   6.031  1.00 95.19           O  
ATOM   2281  N   GLN A 296     -10.102  23.781   4.223  1.00 95.00           N  
ATOM   2282  CA  GLN A 296     -11.539  24.000   4.117  1.00 95.00           C  
ATOM   2283  C   GLN A 296     -12.234  23.750   5.453  1.00 95.00           C  
ATOM   2284  CB  GLN A 296     -12.148  23.109   3.029  1.00 95.00           C  
ATOM   2285  O   GLN A 296     -11.711  23.016   6.297  1.00 95.00           O  
ATOM   2286  CG  GLN A 296     -11.547  23.344   1.648  1.00 95.00           C  
ATOM   2287  CD  GLN A 296     -11.664  24.781   1.180  1.00 95.00           C  
ATOM   2288  NE2 GLN A 296     -10.531  25.391   0.869  1.00 95.00           N  
ATOM   2289  OE1 GLN A 296     -12.773  25.328   1.097  1.00 95.00           O  
ATOM   2290  N   ALA A 297     -13.359  24.453   5.715  1.00 91.56           N  
ATOM   2291  CA  ALA A 297     -14.102  24.453   6.973  1.00 91.56           C  
ATOM   2292  C   ALA A 297     -14.500  23.047   7.383  1.00 91.56           C  
ATOM   2293  CB  ALA A 297     -15.336  25.344   6.863  1.00 91.56           C  
ATOM   2294  O   ALA A 297     -14.508  22.703   8.570  1.00 91.56           O  
ATOM   2295  N   ASP A 298     -14.703  22.109   6.453  1.00 90.38           N  
ATOM   2296  CA  ASP A 298     -15.195  20.766   6.754  1.00 90.38           C  
ATOM   2297  C   ASP A 298     -14.102  19.734   6.535  1.00 90.38           C  
ATOM   2298  CB  ASP A 298     -16.422  20.438   5.898  1.00 90.38           C  
ATOM   2299  O   ASP A 298     -14.391  18.578   6.203  1.00 90.38           O  
ATOM   2300  CG  ASP A 298     -16.141  20.547   4.410  1.00 90.38           C  
ATOM   2301  OD1 ASP A 298     -15.078  21.062   4.020  1.00 90.38           O  
ATOM   2302  OD2 ASP A 298     -17.000  20.094   3.617  1.00 90.38           O  
ATOM   2303  N   ALA A 299     -12.828  20.094   6.652  1.00 94.00           N  
ATOM   2304  CA  ALA A 299     -11.680  19.250   6.355  1.00 94.00           C  
ATOM   2305  C   ALA A 299     -11.688  17.984   7.219  1.00 94.00           C  
ATOM   2306  CB  ALA A 299     -10.375  20.016   6.559  1.00 94.00           C  
ATOM   2307  O   ALA A 299     -11.336  16.906   6.750  1.00 94.00           O  
ATOM   2308  N   ILE A 300     -12.102  18.141   8.492  1.00 94.62           N  
ATOM   2309  CA  ILE A 300     -12.086  17.000   9.406  1.00 94.62           C  
ATOM   2310  C   ILE A 300     -13.023  15.914   8.875  1.00 94.62           C  
ATOM   2311  CB  ILE A 300     -12.500  17.406  10.836  1.00 94.62           C  
ATOM   2312  O   ILE A 300     -12.742  14.719   9.016  1.00 94.62           O  
ATOM   2313  CG1 ILE A 300     -11.430  18.312  11.461  1.00 94.62           C  
ATOM   2314  CG2 ILE A 300     -12.750  16.172  11.703  1.00 94.62           C  
ATOM   2315  CD1 ILE A 300     -10.070  17.656  11.602  1.00 94.62           C  
ATOM   2316  N   TYR A 301     -14.078  16.297   8.219  1.00 93.19           N  
ATOM   2317  CA  TYR A 301     -15.062  15.391   7.633  1.00 93.19           C  
ATOM   2318  C   TYR A 301     -14.477  14.656   6.426  1.00 93.19           C  
ATOM   2319  CB  TYR A 301     -16.312  16.156   7.215  1.00 93.19           C  
ATOM   2320  O   TYR A 301     -14.883  13.539   6.117  1.00 93.19           O  
ATOM   2321  CG  TYR A 301     -17.312  15.328   6.441  1.00 93.19           C  
ATOM   2322  CD1 TYR A 301     -17.609  15.617   5.113  1.00 93.19           C  
ATOM   2323  CD2 TYR A 301     -17.953  14.258   7.043  1.00 93.19           C  
ATOM   2324  CE1 TYR A 301     -18.516  14.852   4.395  1.00 93.19           C  
ATOM   2325  CE2 TYR A 301     -18.875  13.484   6.336  1.00 93.19           C  
ATOM   2326  OH  TYR A 301     -20.062  13.039   4.312  1.00 93.19           O  
ATOM   2327  CZ  TYR A 301     -19.156  13.797   5.016  1.00 93.19           C  
ATOM   2328  N   ARG A 302     -13.383  15.211   5.816  1.00 93.31           N  
ATOM   2329  CA  ARG A 302     -12.844  14.680   4.574  1.00 93.31           C  
ATOM   2330  C   ARG A 302     -11.398  14.219   4.754  1.00 93.31           C  
ATOM   2331  CB  ARG A 302     -12.922  15.727   3.457  1.00 93.31           C  
ATOM   2332  O   ARG A 302     -10.609  14.258   3.811  1.00 93.31           O  
ATOM   2333  CG  ARG A 302     -14.344  16.125   3.088  1.00 93.31           C  
ATOM   2334  CD  ARG A 302     -14.383  16.953   1.817  1.00 93.31           C  
ATOM   2335  NE  ARG A 302     -13.648  18.203   1.974  1.00 93.31           N  
ATOM   2336  NH1 ARG A 302     -15.344  19.312   3.102  1.00 93.31           N  
ATOM   2337  NH2 ARG A 302     -13.359  20.375   2.666  1.00 93.31           N  
ATOM   2338  CZ  ARG A 302     -14.117  19.297   2.580  1.00 93.31           C  
ATOM   2339  N   LEU A 303     -11.023  13.945   5.965  1.00 94.94           N  
ATOM   2340  CA  LEU A 303      -9.656  13.484   6.188  1.00 94.94           C  
ATOM   2341  C   LEU A 303      -9.320  12.297   5.293  1.00 94.94           C  
ATOM   2342  CB  LEU A 303      -9.453  13.109   7.656  1.00 94.94           C  
ATOM   2343  O   LEU A 303     -10.102  11.344   5.207  1.00 94.94           O  
ATOM   2344  CG  LEU A 303      -9.383  14.266   8.656  1.00 94.94           C  
ATOM   2345  CD1 LEU A 303      -9.359  13.734  10.086  1.00 94.94           C  
ATOM   2346  CD2 LEU A 303      -8.156  15.125   8.383  1.00 94.94           C  
ATOM   2347  N   ALA A 304      -8.195  12.344   4.629  1.00 93.81           N  
ATOM   2348  CA  ALA A 304      -7.793  11.414   3.580  1.00 93.81           C  
ATOM   2349  C   ALA A 304      -7.730   9.984   4.109  1.00 93.81           C  
ATOM   2350  CB  ALA A 304      -6.438  11.820   2.998  1.00 93.81           C  
ATOM   2351  O   ALA A 304      -8.281   9.062   3.496  1.00 93.81           O  
ATOM   2352  N   MET A 305      -7.145   9.742   5.316  1.00 93.12           N  
ATOM   2353  CA  MET A 305      -6.965   8.391   5.840  1.00 93.12           C  
ATOM   2354  C   MET A 305      -8.305   7.762   6.203  1.00 93.12           C  
ATOM   2355  CB  MET A 305      -6.047   8.398   7.062  1.00 93.12           C  
ATOM   2356  O   MET A 305      -8.500   6.559   6.031  1.00 93.12           O  
ATOM   2357  CG  MET A 305      -4.578   8.594   6.727  1.00 93.12           C  
ATOM   2358  SD  MET A 305      -3.475   8.203   8.141  1.00 93.12           S  
ATOM   2359  CE  MET A 305      -3.625   6.391   8.164  1.00 93.12           C  
ATOM   2360  N   GLN A 306      -9.250   8.609   6.641  1.00 94.56           N  
ATOM   2361  CA  GLN A 306     -10.516   8.102   7.168  1.00 94.56           C  
ATOM   2362  C   GLN A 306     -11.570   8.016   6.070  1.00 94.56           C  
ATOM   2363  CB  GLN A 306     -11.016   8.984   8.312  1.00 94.56           C  
ATOM   2364  O   GLN A 306     -12.430   7.129   6.094  1.00 94.56           O  
ATOM   2365  CG  GLN A 306     -10.242   8.789   9.617  1.00 94.56           C  
ATOM   2366  CD  GLN A 306      -8.859   9.406   9.578  1.00 94.56           C  
ATOM   2367  NE2 GLN A 306      -7.906   8.766  10.250  1.00 94.56           N  
ATOM   2368  OE1 GLN A 306      -8.648  10.445   8.945  1.00 94.56           O  
ATOM   2369  N   GLN A 307     -11.367   8.953   5.059  1.00 94.31           N  
ATOM   2370  CA  GLN A 307     -12.531   9.047   4.184  1.00 94.31           C  
ATOM   2371  C   GLN A 307     -12.141   8.820   2.725  1.00 94.31           C  
ATOM   2372  CB  GLN A 307     -13.211  10.406   4.336  1.00 94.31           C  
ATOM   2373  O   GLN A 307     -13.000   8.680   1.859  1.00 94.31           O  
ATOM   2374  CG  GLN A 307     -13.773  10.656   5.730  1.00 94.31           C  
ATOM   2375  CD  GLN A 307     -14.859   9.672   6.109  1.00 94.31           C  
ATOM   2376  NE2 GLN A 307     -14.992   9.406   7.402  1.00 94.31           N  
ATOM   2377  OE1 GLN A 307     -15.578   9.156   5.246  1.00 94.31           O  
ATOM   2378  N   GLY A 308     -10.859   8.727   2.525  1.00 95.88           N  
ATOM   2379  CA  GLY A 308     -10.398   8.461   1.172  1.00 95.88           C  
ATOM   2380  C   GLY A 308      -9.344   9.445   0.697  1.00 95.88           C  
ATOM   2381  O   GLY A 308      -9.531  10.656   0.791  1.00 95.88           O  
ATOM   2382  N   PHE A 309      -8.297   8.938   0.115  1.00 96.25           N  
ATOM   2383  CA  PHE A 309      -7.234   9.766  -0.457  1.00 96.25           C  
ATOM   2384  C   PHE A 309      -7.707  10.453  -1.731  1.00 96.25           C  
ATOM   2385  CB  PHE A 309      -5.992   8.914  -0.748  1.00 96.25           C  
ATOM   2386  O   PHE A 309      -8.586   9.938  -2.430  1.00 96.25           O  
ATOM   2387  CG  PHE A 309      -5.184   8.578   0.477  1.00 96.25           C  
ATOM   2388  CD1 PHE A 309      -5.211   9.406   1.592  1.00 96.25           C  
ATOM   2389  CD2 PHE A 309      -4.395   7.438   0.512  1.00 96.25           C  
ATOM   2390  CE1 PHE A 309      -4.465   9.102   2.727  1.00 96.25           C  
ATOM   2391  CE2 PHE A 309      -3.646   7.125   1.643  1.00 96.25           C  
ATOM   2392  CZ  PHE A 309      -3.682   7.957   2.748  1.00 96.25           C  
ATOM   2393  N   SER A 310      -7.133  11.656  -1.933  1.00 96.12           N  
ATOM   2394  CA  SER A 310      -7.160  12.180  -3.295  1.00 96.12           C  
ATOM   2395  C   SER A 310      -6.113  11.500  -4.168  1.00 96.12           C  
ATOM   2396  CB  SER A 310      -6.930  13.695  -3.297  1.00 96.12           C  
ATOM   2397  O   SER A 310      -5.094  11.016  -3.666  1.00 96.12           O  
ATOM   2398  OG  SER A 310      -7.859  14.344  -2.445  1.00 96.12           O  
ATOM   2399  N   TYR A 311      -6.480  11.375  -5.414  1.00 97.50           N  
ATOM   2400  CA  TYR A 311      -5.582  10.742  -6.375  1.00 97.50           C  
ATOM   2401  C   TYR A 311      -5.324   9.289  -6.004  1.00 97.50           C  
ATOM   2402  CB  TYR A 311      -4.258  11.500  -6.457  1.00 97.50           C  
ATOM   2403  O   TYR A 311      -4.172   8.867  -5.879  1.00 97.50           O  
ATOM   2404  CG  TYR A 311      -4.422  12.992  -6.617  1.00 97.50           C  
ATOM   2405  CD1 TYR A 311      -5.160  13.523  -7.676  1.00 97.50           C  
ATOM   2406  CD2 TYR A 311      -3.844  13.883  -5.715  1.00 97.50           C  
ATOM   2407  CE1 TYR A 311      -5.316  14.898  -7.828  1.00 97.50           C  
ATOM   2408  CE2 TYR A 311      -3.992  15.258  -5.859  1.00 97.50           C  
ATOM   2409  OH  TYR A 311      -4.879  17.109  -7.066  1.00 97.50           O  
ATOM   2410  CZ  TYR A 311      -4.730  15.750  -6.918  1.00 97.50           C  
ATOM   2411  N   ALA A 312      -6.297   8.547  -5.801  1.00 97.94           N  
ATOM   2412  CA  ALA A 312      -6.305   7.121  -5.512  1.00 97.94           C  
ATOM   2413  C   ALA A 312      -7.211   6.367  -6.484  1.00 97.94           C  
ATOM   2414  CB  ALA A 312      -6.754   6.871  -4.074  1.00 97.94           C  
ATOM   2415  O   ALA A 312      -7.867   6.980  -7.328  1.00 97.94           O  
ATOM   2416  N   PRO A 313      -7.188   5.043  -6.449  1.00 98.38           N  
ATOM   2417  CA  PRO A 313      -8.023   4.285  -7.383  1.00 98.38           C  
ATOM   2418  C   PRO A 313      -9.484   4.719  -7.352  1.00 98.38           C  
ATOM   2419  CB  PRO A 313      -7.871   2.842  -6.902  1.00 98.38           C  
ATOM   2420  O   PRO A 313      -9.992   5.129  -6.301  1.00 98.38           O  
ATOM   2421  CG  PRO A 313      -6.504   2.783  -6.297  1.00 98.38           C  
ATOM   2422  CD  PRO A 313      -6.258   4.062  -5.547  1.00 98.38           C  
ATOM   2423  N   VAL A 314     -10.164   4.629  -8.539  1.00 97.62           N  
ATOM   2424  CA  VAL A 314     -11.578   4.953  -8.711  1.00 97.62           C  
ATOM   2425  C   VAL A 314     -12.266   3.848  -9.508  1.00 97.62           C  
ATOM   2426  CB  VAL A 314     -11.766   6.316  -9.422  1.00 97.62           C  
ATOM   2427  O   VAL A 314     -11.609   3.074 -10.211  1.00 97.62           O  
ATOM   2428  CG1 VAL A 314     -11.195   7.449  -8.570  1.00 97.62           C  
ATOM   2429  CG2 VAL A 314     -11.109   6.293 -10.805  1.00 97.62           C  
ATOM   2430  N   ILE A 315     -13.555   3.730  -9.375  1.00 95.94           N  
ATOM   2431  CA  ILE A 315     -14.359   2.855 -10.219  1.00 95.94           C  
ATOM   2432  C   ILE A 315     -14.461   3.447 -11.625  1.00 95.94           C  
ATOM   2433  CB  ILE A 315     -15.773   2.639  -9.633  1.00 95.94           C  
ATOM   2434  O   ILE A 315     -14.781   4.625 -11.789  1.00 95.94           O  
ATOM   2435  CG1 ILE A 315     -15.680   1.956  -8.258  1.00 95.94           C  
ATOM   2436  CG2 ILE A 315     -16.641   1.819 -10.594  1.00 95.94           C  
ATOM   2437  CD1 ILE A 315     -16.984   1.962  -7.477  1.00 95.94           C  
ATOM   2438  N   GLU A 316     -14.070   2.604 -12.664  1.00 93.12           N  
ATOM   2439  CA  GLU A 316     -14.180   3.004 -14.062  1.00 93.12           C  
ATOM   2440  C   GLU A 316     -15.531   2.609 -14.648  1.00 93.12           C  
ATOM   2441  CB  GLU A 316     -13.047   2.387 -14.883  1.00 93.12           C  
ATOM   2442  O   GLU A 316     -15.820   1.422 -14.812  1.00 93.12           O  
ATOM   2443  CG  GLU A 316     -11.656   2.746 -14.391  1.00 93.12           C  
ATOM   2444  CD  GLU A 316     -10.562   1.892 -15.000  1.00 93.12           C  
ATOM   2445  OE1 GLU A 316     -10.000   2.287 -16.047  1.00 93.12           O  
ATOM   2446  OE2 GLU A 316     -10.258   0.817 -14.438  1.00 93.12           O  
ATOM   2447  N   THR A 317     -16.469   3.539 -14.648  1.00 78.19           N  
ATOM   2448  CA  THR A 317     -17.844   3.240 -15.039  1.00 78.19           C  
ATOM   2449  C   THR A 317     -17.984   3.254 -16.562  1.00 78.19           C  
ATOM   2450  CB  THR A 317     -18.828   4.246 -14.414  1.00 78.19           C  
ATOM   2451  O   THR A 317     -18.984   2.754 -17.094  1.00 78.19           O  
ATOM   2452  CG2 THR A 317     -18.875   4.094 -12.898  1.00 78.19           C  
ATOM   2453  OG1 THR A 317     -18.406   5.578 -14.734  1.00 78.19           O  
ATOM   2454  N   THR A 318     -16.969   3.713 -17.219  1.00 74.75           N  
ATOM   2455  CA  THR A 318     -17.016   3.836 -18.672  1.00 74.75           C  
ATOM   2456  C   THR A 318     -15.742   3.299 -19.312  1.00 74.75           C  
ATOM   2457  CB  THR A 318     -17.234   5.297 -19.109  1.00 74.75           C  
ATOM   2458  O   THR A 318     -14.742   3.080 -18.625  1.00 74.75           O  
ATOM   2459  CG2 THR A 318     -18.516   5.863 -18.500  1.00 74.75           C  
ATOM   2460  OG1 THR A 318     -16.125   6.090 -18.672  1.00 74.75           O  
ATOM   2461  N   GLY A 319     -15.812   2.471 -20.438  1.00 72.06           N  
ATOM   2462  CA  GLY A 319     -14.680   1.944 -21.172  1.00 72.06           C  
ATOM   2463  C   GLY A 319     -14.750   0.445 -21.391  1.00 72.06           C  
ATOM   2464  O   GLY A 319     -15.617  -0.228 -20.828  1.00 72.06           O  
ATOM   2465  N   ASN A 320     -13.852  -0.151 -22.312  1.00 74.25           N  
ATOM   2466  CA  ASN A 320     -13.875  -1.521 -22.812  1.00 74.25           C  
ATOM   2467  C   ASN A 320     -13.039  -2.453 -21.953  1.00 74.25           C  
ATOM   2468  CB  ASN A 320     -13.391  -1.570 -24.266  1.00 74.25           C  
ATOM   2469  O   ASN A 320     -13.359  -3.631 -21.797  1.00 74.25           O  
ATOM   2470  CG  ASN A 320     -14.391  -0.971 -25.234  1.00 74.25           C  
ATOM   2471  ND2 ASN A 320     -13.914  -0.545 -26.406  1.00 74.25           N  
ATOM   2472  OD1 ASN A 320     -15.586  -0.890 -24.953  1.00 74.25           O  
ATOM   2473  N   ASP A 321     -12.297  -1.867 -20.828  1.00 84.44           N  
ATOM   2474  CA  ASP A 321     -11.414  -2.752 -20.078  1.00 84.44           C  
ATOM   2475  C   ASP A 321     -11.055  -2.148 -18.719  1.00 84.44           C  
ATOM   2476  CB  ASP A 321     -10.141  -3.049 -20.875  1.00 84.44           C  
ATOM   2477  O   ASP A 321      -9.891  -1.818 -18.469  1.00 84.44           O  
ATOM   2478  CG  ASP A 321      -9.344  -4.207 -20.297  1.00 84.44           C  
ATOM   2479  OD1 ASP A 321      -9.906  -5.020 -19.547  1.00 84.44           O  
ATOM   2480  OD2 ASP A 321      -8.133  -4.301 -20.609  1.00 84.44           O  
ATOM   2481  N   PRO A 322     -12.047  -1.985 -17.828  1.00 90.81           N  
ATOM   2482  CA  PRO A 322     -11.773  -1.332 -16.547  1.00 90.81           C  
ATOM   2483  C   PRO A 322     -10.859  -2.158 -15.641  1.00 90.81           C  
ATOM   2484  CB  PRO A 322     -13.164  -1.188 -15.922  1.00 90.81           C  
ATOM   2485  O   PRO A 322     -11.016  -3.377 -15.547  1.00 90.81           O  
ATOM   2486  CG  PRO A 322     -13.953  -2.330 -16.484  1.00 90.81           C  
ATOM   2487  CD  PRO A 322     -13.492  -2.584 -17.891  1.00 90.81           C  
ATOM   2488  N   VAL A 323      -9.891  -1.490 -15.047  1.00 94.25           N  
ATOM   2489  CA  VAL A 323      -9.039  -2.102 -14.031  1.00 94.25           C  
ATOM   2490  C   VAL A 323      -9.836  -2.295 -12.742  1.00 94.25           C  
ATOM   2491  CB  VAL A 323      -7.781  -1.250 -13.750  1.00 94.25           C  
ATOM   2492  O   VAL A 323      -9.773  -3.357 -12.117  1.00 94.25           O  
ATOM   2493  CG1 VAL A 323      -6.984  -1.827 -12.586  1.00 94.25           C  
ATOM   2494  CG2 VAL A 323      -6.914  -1.163 -15.008  1.00 94.25           C  
ATOM   2495  N   VAL A 324     -10.609  -1.329 -12.367  1.00 95.19           N  
ATOM   2496  CA  VAL A 324     -11.562  -1.387 -11.266  1.00 95.19           C  
ATOM   2497  C   VAL A 324     -12.977  -1.179 -11.797  1.00 95.19           C  
ATOM   2498  CB  VAL A 324     -11.234  -0.336 -10.180  1.00 95.19           C  
ATOM   2499  O   VAL A 324     -13.414  -0.041 -11.984  1.00 95.19           O  
ATOM   2500  CG1 VAL A 324     -12.164  -0.499  -8.977  1.00 95.19           C  
ATOM   2501  CG2 VAL A 324      -9.773  -0.447  -9.750  1.00 95.19           C  
ATOM   2502  N   ALA A 325     -13.688  -2.305 -11.953  1.00 91.44           N  
ATOM   2503  CA  ALA A 325     -14.945  -2.266 -12.711  1.00 91.44           C  
ATOM   2504  C   ALA A 325     -16.125  -2.004 -11.781  1.00 91.44           C  
ATOM   2505  CB  ALA A 325     -15.141  -3.570 -13.477  1.00 91.44           C  
ATOM   2506  O   ALA A 325     -17.141  -1.456 -12.211  1.00 91.44           O  
ATOM   2507  N   ASP A 326     -16.016  -2.375 -10.617  1.00 93.50           N  
ATOM   2508  CA  ASP A 326     -17.172  -2.330  -9.719  1.00 93.50           C  
ATOM   2509  C   ASP A 326     -16.750  -1.988  -8.297  1.00 93.50           C  
ATOM   2510  CB  ASP A 326     -17.922  -3.666  -9.742  1.00 93.50           C  
ATOM   2511  O   ASP A 326     -15.562  -1.739  -8.039  1.00 93.50           O  
ATOM   2512  CG  ASP A 326     -19.406  -3.514  -9.492  1.00 93.50           C  
ATOM   2513  OD1 ASP A 326     -19.828  -2.520  -8.859  1.00 93.50           O  
ATOM   2514  OD2 ASP A 326     -20.172  -4.398  -9.938  1.00 93.50           O  
ATOM   2515  N   TYR A 327     -17.734  -1.965  -7.391  1.00 96.44           N  
ATOM   2516  CA  TYR A 327     -17.484  -1.737  -5.973  1.00 96.44           C  
ATOM   2517  C   TYR A 327     -16.625  -2.854  -5.383  1.00 96.44           C  
ATOM   2518  CB  TYR A 327     -18.797  -1.628  -5.199  1.00 96.44           C  
ATOM   2519  O   TYR A 327     -16.969  -4.031  -5.504  1.00 96.44           O  
ATOM   2520  CG  TYR A 327     -19.578  -0.368  -5.496  1.00 96.44           C  
ATOM   2521  CD1 TYR A 327     -19.469   0.753  -4.680  1.00 96.44           C  
ATOM   2522  CD2 TYR A 327     -20.422  -0.295  -6.598  1.00 96.44           C  
ATOM   2523  CE1 TYR A 327     -20.172   1.916  -4.949  1.00 96.44           C  
ATOM   2524  CE2 TYR A 327     -21.141   0.863  -6.875  1.00 96.44           C  
ATOM   2525  OH  TYR A 327     -21.719   3.111  -6.316  1.00 96.44           O  
ATOM   2526  CZ  TYR A 327     -21.016   1.962  -6.047  1.00 96.44           C  
ATOM   2527  N   GLN A 328     -15.500  -2.525  -4.754  1.00 96.88           N  
ATOM   2528  CA  GLN A 328     -14.477  -3.449  -4.285  1.00 96.88           C  
ATOM   2529  C   GLN A 328     -15.062  -4.500  -3.350  1.00 96.88           C  
ATOM   2530  CB  GLN A 328     -13.352  -2.691  -3.582  1.00 96.88           C  
ATOM   2531  O   GLN A 328     -14.781  -5.695  -3.494  1.00 96.88           O  
ATOM   2532  CG  GLN A 328     -12.664  -1.651  -4.461  1.00 96.88           C  
ATOM   2533  CD  GLN A 328     -13.398  -0.325  -4.480  1.00 96.88           C  
ATOM   2534  NE2 GLN A 328     -12.750   0.708  -5.000  1.00 96.88           N  
ATOM   2535  OE1 GLN A 328     -14.547  -0.230  -4.035  1.00 96.88           O  
ATOM   2536  N   TYR A 329     -15.867  -4.047  -2.357  1.00 97.62           N  
ATOM   2537  CA  TYR A 329     -16.469  -4.992  -1.418  1.00 97.62           C  
ATOM   2538  C   TYR A 329     -17.328  -6.012  -2.145  1.00 97.62           C  
ATOM   2539  CB  TYR A 329     -17.297  -4.254  -0.364  1.00 97.62           C  
ATOM   2540  O   TYR A 329     -17.219  -7.219  -1.902  1.00 97.62           O  
ATOM   2541  CG  TYR A 329     -17.938  -5.168   0.646  1.00 97.62           C  
ATOM   2542  CD1 TYR A 329     -19.172  -5.758   0.389  1.00 97.62           C  
ATOM   2543  CD2 TYR A 329     -17.328  -5.445   1.860  1.00 97.62           C  
ATOM   2544  CE1 TYR A 329     -19.781  -6.602   1.317  1.00 97.62           C  
ATOM   2545  CE2 TYR A 329     -17.922  -6.285   2.797  1.00 97.62           C  
ATOM   2546  OH  TYR A 329     -19.734  -7.691   3.439  1.00 97.62           O  
ATOM   2547  CZ  TYR A 329     -19.141  -6.855   2.516  1.00 97.62           C  
ATOM   2548  N   GLU A 330     -18.109  -5.527  -3.115  1.00 97.00           N  
ATOM   2549  CA  GLU A 330     -19.047  -6.398  -3.824  1.00 97.00           C  
ATOM   2550  C   GLU A 330     -18.312  -7.379  -4.727  1.00 97.00           C  
ATOM   2551  CB  GLU A 330     -20.031  -5.566  -4.645  1.00 97.00           C  
ATOM   2552  O   GLU A 330     -18.672  -8.555  -4.812  1.00 97.00           O  
ATOM   2553  CG  GLU A 330     -20.812  -4.555  -3.824  1.00 97.00           C  
ATOM   2554  CD  GLU A 330     -21.562  -5.176  -2.650  1.00 97.00           C  
ATOM   2555  OE1 GLU A 330     -21.781  -4.477  -1.634  1.00 97.00           O  
ATOM   2556  OE2 GLU A 330     -21.922  -6.367  -2.748  1.00 97.00           O  
ATOM   2557  N   THR A 331     -17.312  -6.906  -5.371  1.00 96.75           N  
ATOM   2558  CA  THR A 331     -16.500  -7.758  -6.234  1.00 96.75           C  
ATOM   2559  C   THR A 331     -15.828  -8.867  -5.426  1.00 96.75           C  
ATOM   2560  CB  THR A 331     -15.422  -6.941  -6.973  1.00 96.75           C  
ATOM   2561  O   THR A 331     -15.844 -10.031  -5.832  1.00 96.75           O  
ATOM   2562  CG2 THR A 331     -14.555  -7.840  -7.852  1.00 96.75           C  
ATOM   2563  OG1 THR A 331     -16.062  -5.957  -7.797  1.00 96.75           O  
ATOM   2564  N   LEU A 332     -15.258  -8.531  -4.289  1.00 96.94           N  
ATOM   2565  CA  LEU A 332     -14.609  -9.500  -3.414  1.00 96.94           C  
ATOM   2566  C   LEU A 332     -15.625 -10.508  -2.881  1.00 96.94           C  
ATOM   2567  CB  LEU A 332     -13.914  -8.797  -2.248  1.00 96.94           C  
ATOM   2568  O   LEU A 332     -15.383 -11.719  -2.926  1.00 96.94           O  
ATOM   2569  CG  LEU A 332     -13.094  -9.680  -1.313  1.00 96.94           C  
ATOM   2570  CD1 LEU A 332     -12.016 -10.422  -2.100  1.00 96.94           C  
ATOM   2571  CD2 LEU A 332     -12.461  -8.844  -0.201  1.00 96.94           C  
ATOM   2572  N   ALA A 333     -16.812 -10.039  -2.453  1.00 96.31           N  
ATOM   2573  CA  ALA A 333     -17.844 -10.891  -1.868  1.00 96.31           C  
ATOM   2574  C   ALA A 333     -18.391 -11.883  -2.891  1.00 96.31           C  
ATOM   2575  CB  ALA A 333     -18.984 -10.039  -1.312  1.00 96.31           C  
ATOM   2576  O   ALA A 333     -18.734 -13.016  -2.541  1.00 96.31           O  
ATOM   2577  N   SER A 334     -18.422 -11.477  -4.152  1.00 96.56           N  
ATOM   2578  CA  SER A 334     -19.000 -12.328  -5.191  1.00 96.56           C  
ATOM   2579  C   SER A 334     -18.000 -13.375  -5.668  1.00 96.56           C  
ATOM   2580  CB  SER A 334     -19.469 -11.477  -6.379  1.00 96.56           C  
ATOM   2581  O   SER A 334     -18.375 -14.344  -6.332  1.00 96.56           O  
ATOM   2582  OG  SER A 334     -18.359 -10.953  -7.090  1.00 96.56           O  
ATOM   2583  N   GLY A 335     -16.719 -13.203  -5.375  1.00 96.00           N  
ATOM   2584  CA  GLY A 335     -15.695 -14.156  -5.766  1.00 96.00           C  
ATOM   2585  C   GLY A 335     -15.172 -13.930  -7.168  1.00 96.00           C  
ATOM   2586  O   GLY A 335     -14.430 -14.758  -7.703  1.00 96.00           O  
ATOM   2587  N   ASN A 336     -15.641 -12.852  -7.859  1.00 95.50           N  
ATOM   2588  CA  ASN A 336     -15.133 -12.523  -9.188  1.00 95.50           C  
ATOM   2589  C   ASN A 336     -13.758 -11.875  -9.117  1.00 95.50           C  
ATOM   2590  CB  ASN A 336     -16.109 -11.609  -9.922  1.00 95.50           C  
ATOM   2591  O   ASN A 336     -13.578 -10.727  -9.547  1.00 95.50           O  
ATOM   2592  CG  ASN A 336     -17.438 -12.297 -10.234  1.00 95.50           C  
ATOM   2593  ND2 ASN A 336     -18.500 -11.523 -10.297  1.00 95.50           N  
ATOM   2594  OD1 ASN A 336     -17.484 -13.516 -10.414  1.00 95.50           O  
ATOM   2595  N   VAL A 337     -12.852 -12.648  -8.578  1.00 97.19           N  
ATOM   2596  CA  VAL A 337     -11.492 -12.156  -8.336  1.00 97.19           C  
ATOM   2597  C   VAL A 337     -10.477 -13.164  -8.859  1.00 97.19           C  
ATOM   2598  CB  VAL A 337     -11.258 -11.875  -6.836  1.00 97.19           C  
ATOM   2599  O   VAL A 337     -10.836 -14.281  -9.227  1.00 97.19           O  
ATOM   2600  CG1 VAL A 337     -12.227 -10.820  -6.320  1.00 97.19           C  
ATOM   2601  CG2 VAL A 337     -11.383 -13.164  -6.031  1.00 97.19           C  
ATOM   2602  N   ASN A 338      -9.242 -12.727  -9.016  1.00 97.88           N  
ATOM   2603  CA  ASN A 338      -8.164 -13.695  -9.211  1.00 97.88           C  
ATOM   2604  C   ASN A 338      -7.949 -14.547  -7.965  1.00 97.88           C  
ATOM   2605  CB  ASN A 338      -6.871 -12.977  -9.594  1.00 97.88           C  
ATOM   2606  O   ASN A 338      -7.555 -14.031  -6.914  1.00 97.88           O  
ATOM   2607  CG  ASN A 338      -7.012 -12.164 -10.867  1.00 97.88           C  
ATOM   2608  ND2 ASN A 338      -7.023 -10.844 -10.719  1.00 97.88           N  
ATOM   2609  OD1 ASN A 338      -7.113 -12.711 -11.969  1.00 97.88           O  
ATOM   2610  N   LYS A 339      -8.211 -15.875  -8.031  1.00 98.06           N  
ATOM   2611  CA  LYS A 339      -8.234 -16.797  -6.902  1.00 98.06           C  
ATOM   2612  C   LYS A 339      -6.844 -17.375  -6.633  1.00 98.06           C  
ATOM   2613  CB  LYS A 339      -9.227 -17.938  -7.156  1.00 98.06           C  
ATOM   2614  O   LYS A 339      -6.555 -18.500  -7.004  1.00 98.06           O  
ATOM   2615  CG  LYS A 339     -10.656 -17.469  -7.375  1.00 98.06           C  
ATOM   2616  CD  LYS A 339     -11.570 -18.625  -7.746  1.00 98.06           C  
ATOM   2617  CE  LYS A 339     -12.992 -18.156  -8.023  1.00 98.06           C  
ATOM   2618  NZ  LYS A 339     -13.875 -19.281  -8.453  1.00 98.06           N  
ATOM   2619  N   VAL A 340      -5.945 -16.609  -6.027  1.00 98.69           N  
ATOM   2620  CA  VAL A 340      -4.582 -17.000  -5.695  1.00 98.69           C  
ATOM   2621  C   VAL A 340      -4.391 -16.969  -4.180  1.00 98.69           C  
ATOM   2622  CB  VAL A 340      -3.539 -16.094  -6.383  1.00 98.69           C  
ATOM   2623  O   VAL A 340      -5.102 -16.250  -3.473  1.00 98.69           O  
ATOM   2624  CG1 VAL A 340      -3.645 -16.219  -7.902  1.00 98.69           C  
ATOM   2625  CG2 VAL A 340      -3.721 -14.648  -5.941  1.00 98.69           C  
ATOM   2626  N   PRO A 341      -3.445 -17.812  -3.648  1.00 98.62           N  
ATOM   2627  CA  PRO A 341      -3.141 -17.719  -2.221  1.00 98.62           C  
ATOM   2628  C   PRO A 341      -2.635 -16.328  -1.816  1.00 98.62           C  
ATOM   2629  CB  PRO A 341      -2.051 -18.781  -2.021  1.00 98.62           C  
ATOM   2630  O   PRO A 341      -1.925 -15.680  -2.586  1.00 98.62           O  
ATOM   2631  CG  PRO A 341      -2.207 -19.703  -3.180  1.00 98.62           C  
ATOM   2632  CD  PRO A 341      -2.691 -18.922  -4.363  1.00 98.62           C  
ATOM   2633  N   ILE A 342      -3.092 -15.953  -0.509  1.00 98.81           N  
ATOM   2634  CA  ILE A 342      -2.744 -14.625  -0.027  1.00 98.81           C  
ATOM   2635  C   ILE A 342      -2.143 -14.719   1.373  1.00 98.81           C  
ATOM   2636  CB  ILE A 342      -3.971 -13.688  -0.020  1.00 98.81           C  
ATOM   2637  O   ILE A 342      -2.631 -15.484   2.213  1.00 98.81           O  
ATOM   2638  CG1 ILE A 342      -4.402 -13.359  -1.454  1.00 98.81           C  
ATOM   2639  CG2 ILE A 342      -3.670 -12.406   0.768  1.00 98.81           C  
ATOM   2640  CD1 ILE A 342      -5.660 -12.500  -1.543  1.00 98.81           C  
ATOM   2641  N   LEU A 343      -0.989 -14.086   1.569  1.00 98.81           N  
ATOM   2642  CA  LEU A 343      -0.458 -13.719   2.877  1.00 98.81           C  
ATOM   2643  C   LEU A 343      -0.767 -12.258   3.201  1.00 98.81           C  
ATOM   2644  CB  LEU A 343       1.054 -13.953   2.928  1.00 98.81           C  
ATOM   2645  O   LEU A 343      -0.292 -11.352   2.516  1.00 98.81           O  
ATOM   2646  CG  LEU A 343       1.768 -13.508   4.207  1.00 98.81           C  
ATOM   2647  CD1 LEU A 343       1.214 -14.258   5.410  1.00 98.81           C  
ATOM   2648  CD2 LEU A 343       3.271 -13.727   4.082  1.00 98.81           C  
ATOM   2649  N   ILE A 344      -1.562 -11.992   4.188  1.00 98.62           N  
ATOM   2650  CA  ILE A 344      -2.035 -10.641   4.461  1.00 98.62           C  
ATOM   2651  C   ILE A 344      -1.899 -10.336   5.953  1.00 98.62           C  
ATOM   2652  CB  ILE A 344      -3.500 -10.445   4.008  1.00 98.62           C  
ATOM   2653  O   ILE A 344      -2.107 -11.219   6.793  1.00 98.62           O  
ATOM   2654  CG1 ILE A 344      -3.943  -9.000   4.227  1.00 98.62           C  
ATOM   2655  CG2 ILE A 344      -4.426 -11.422   4.742  1.00 98.62           C  
ATOM   2656  CD1 ILE A 344      -5.246  -8.633   3.529  1.00 98.62           C  
ATOM   2657  N   GLY A 345      -1.436  -9.078   6.273  1.00 97.12           N  
ATOM   2658  CA  GLY A 345      -1.259  -8.766   7.684  1.00 97.12           C  
ATOM   2659  C   GLY A 345      -1.354  -7.285   7.988  1.00 97.12           C  
ATOM   2660  O   GLY A 345      -1.509  -6.469   7.074  1.00 97.12           O  
ATOM   2661  N   MET A 346      -1.271  -6.969   9.336  1.00 97.25           N  
ATOM   2662  CA  MET A 346      -1.321  -5.613   9.883  1.00 97.25           C  
ATOM   2663  C   MET A 346      -0.409  -5.484  11.102  1.00 97.25           C  
ATOM   2664  CB  MET A 346      -2.756  -5.242  10.266  1.00 97.25           C  
ATOM   2665  O   MET A 346       0.029  -6.488  11.664  1.00 97.25           O  
ATOM   2666  CG  MET A 346      -3.346  -6.117  11.359  1.00 97.25           C  
ATOM   2667  SD  MET A 346      -5.055  -5.617  11.812  1.00 97.25           S  
ATOM   2668  CE  MET A 346      -5.477  -6.949  12.969  1.00 97.25           C  
ATOM   2669  N   CYS A 347      -0.087  -4.191  11.352  1.00 96.62           N  
ATOM   2670  CA  CYS A 347       0.591  -3.918  12.617  1.00 96.62           C  
ATOM   2671  C   CYS A 347      -0.411  -3.795  13.758  1.00 96.62           C  
ATOM   2672  CB  CYS A 347       1.420  -2.639  12.508  1.00 96.62           C  
ATOM   2673  O   CYS A 347      -1.584  -3.494  13.531  1.00 96.62           O  
ATOM   2674  SG  CYS A 347       2.801  -2.758  11.352  1.00 96.62           S  
ATOM   2675  N   SER A 348       0.017  -4.074  15.008  1.00 95.56           N  
ATOM   2676  CA  SER A 348      -0.881  -4.211  16.156  1.00 95.56           C  
ATOM   2677  C   SER A 348      -1.577  -2.889  16.469  1.00 95.56           C  
ATOM   2678  CB  SER A 348      -0.115  -4.695  17.375  1.00 95.56           C  
ATOM   2679  O   SER A 348      -2.691  -2.879  17.000  1.00 95.56           O  
ATOM   2680  OG  SER A 348       0.941  -3.807  17.703  1.00 95.56           O  
ATOM   2681  N   GLU A 349      -0.872  -1.731  16.078  1.00 95.62           N  
ATOM   2682  CA  GLU A 349      -1.509  -0.438  16.312  1.00 95.62           C  
ATOM   2683  C   GLU A 349      -1.227   0.528  15.164  1.00 95.62           C  
ATOM   2684  CB  GLU A 349      -1.036   0.166  17.641  1.00 95.62           C  
ATOM   2685  O   GLU A 349      -0.476   1.492  15.328  1.00 95.62           O  
ATOM   2686  CG  GLU A 349      -1.956   1.249  18.188  1.00 95.62           C  
ATOM   2687  CD  GLU A 349      -3.385   0.772  18.391  1.00 95.62           C  
ATOM   2688  OE1 GLU A 349      -4.246   1.032  17.531  1.00 95.62           O  
ATOM   2689  OE2 GLU A 349      -3.641   0.133  19.438  1.00 95.62           O  
ATOM   2690  N   GLU A 350      -1.858   0.375  14.000  1.00 95.88           N  
ATOM   2691  CA  GLU A 350      -1.723   1.132  12.766  1.00 95.88           C  
ATOM   2692  C   GLU A 350      -2.008   2.615  12.984  1.00 95.88           C  
ATOM   2693  CB  GLU A 350      -2.658   0.574  11.688  1.00 95.88           C  
ATOM   2694  O   GLU A 350      -1.406   3.473  12.336  1.00 95.88           O  
ATOM   2695  CG  GLU A 350      -2.354  -0.864  11.297  1.00 95.88           C  
ATOM   2696  CD  GLU A 350      -1.206  -0.985  10.305  1.00 95.88           C  
ATOM   2697  OE1 GLU A 350      -0.956  -2.102   9.797  1.00 95.88           O  
ATOM   2698  OE2 GLU A 350      -0.549   0.046  10.039  1.00 95.88           O  
ATOM   2699  N   GLY A 351      -2.895   2.873  13.914  1.00 95.50           N  
ATOM   2700  CA  GLY A 351      -3.432   4.207  14.133  1.00 95.50           C  
ATOM   2701  C   GLY A 351      -2.418   5.168  14.727  1.00 95.50           C  
ATOM   2702  O   GLY A 351      -2.615   6.383  14.695  1.00 95.50           O  
ATOM   2703  N   LEU A 352      -1.363   4.641  15.180  1.00 94.62           N  
ATOM   2704  CA  LEU A 352      -0.326   5.500  15.750  1.00 94.62           C  
ATOM   2705  C   LEU A 352       0.261   6.414  14.680  1.00 94.62           C  
ATOM   2706  CB  LEU A 352       0.784   4.652  16.375  1.00 94.62           C  
ATOM   2707  O   LEU A 352       0.874   7.438  15.000  1.00 94.62           O  
ATOM   2708  CG  LEU A 352       0.499   4.094  17.766  1.00 94.62           C  
ATOM   2709  CD1 LEU A 352       1.565   3.074  18.156  1.00 94.62           C  
ATOM   2710  CD2 LEU A 352       0.426   5.219  18.797  1.00 94.62           C  
ATOM   2711  N   VAL A 353      -0.019   6.035  13.383  1.00 92.94           N  
ATOM   2712  CA  VAL A 353       0.448   6.855  12.266  1.00 92.94           C  
ATOM   2713  C   VAL A 353      -0.156   8.250  12.367  1.00 92.94           C  
ATOM   2714  CB  VAL A 353       0.094   6.215  10.906  1.00 92.94           C  
ATOM   2715  O   VAL A 353       0.384   9.211  11.805  1.00 92.94           O  
ATOM   2716  CG1 VAL A 353      -1.417   6.215  10.688  1.00 92.94           C  
ATOM   2717  CG2 VAL A 353       0.805   6.949   9.773  1.00 92.94           C  
ATOM   2718  N   ASN A 354      -1.227   8.445  13.148  1.00 92.12           N  
ATOM   2719  CA  ASN A 354      -1.910   9.719  13.305  1.00 92.12           C  
ATOM   2720  C   ASN A 354      -1.464  10.445  14.578  1.00 92.12           C  
ATOM   2721  CB  ASN A 354      -3.428   9.523  13.312  1.00 92.12           C  
ATOM   2722  O   ASN A 354      -1.995  11.508  14.906  1.00 92.12           O  
ATOM   2723  CG  ASN A 354      -3.973   9.133  11.953  1.00 92.12           C  
ATOM   2724  ND2 ASN A 354      -4.316   7.859  11.797  1.00 92.12           N  
ATOM   2725  OD1 ASN A 354      -4.082   9.969  11.055  1.00 92.12           O  
ATOM   2726  N   TYR A 355      -0.494   9.820  15.336  1.00 92.25           N  
ATOM   2727  CA  TYR A 355      -0.039  10.391  16.594  1.00 92.25           C  
ATOM   2728  C   TYR A 355       1.010  11.477  16.359  1.00 92.25           C  
ATOM   2729  CB  TYR A 355       0.533   9.305  17.516  1.00 92.25           C  
ATOM   2730  O   TYR A 355       2.211  11.219  16.469  1.00 92.25           O  
ATOM   2731  CG  TYR A 355       0.875   9.789  18.891  1.00 92.25           C  
ATOM   2732  CD1 TYR A 355       2.029   9.352  19.547  1.00 92.25           C  
ATOM   2733  CD2 TYR A 355       0.044  10.680  19.562  1.00 92.25           C  
ATOM   2734  CE1 TYR A 355       2.348   9.797  20.828  1.00 92.25           C  
ATOM   2735  CE2 TYR A 355       0.352  11.133  20.844  1.00 92.25           C  
ATOM   2736  OH  TYR A 355       1.814  11.125  22.734  1.00 92.25           O  
ATOM   2737  CZ  TYR A 355       1.505  10.688  21.469  1.00 92.25           C  
ATOM   2738  N   ASP A 356       0.524  12.711  15.852  1.00 90.69           N  
ATOM   2739  CA  ASP A 356       1.368  13.875  15.609  1.00 90.69           C  
ATOM   2740  C   ASP A 356       0.724  15.148  16.156  1.00 90.69           C  
ATOM   2741  CB  ASP A 356       1.646  14.031  14.109  1.00 90.69           C  
ATOM   2742  O   ASP A 356      -0.227  15.078  16.938  1.00 90.69           O  
ATOM   2743  CG  ASP A 356       0.389  14.297  13.297  1.00 90.69           C  
ATOM   2744  OD1 ASP A 356      -0.554  14.930  13.820  1.00 90.69           O  
ATOM   2745  OD2 ASP A 356       0.341  13.867  12.125  1.00 90.69           O  
ATOM   2746  N   SER A 357       1.246  16.328  15.852  1.00 92.19           N  
ATOM   2747  CA  SER A 357       0.872  17.594  16.484  1.00 92.19           C  
ATOM   2748  C   SER A 357      -0.566  17.969  16.141  1.00 92.19           C  
ATOM   2749  CB  SER A 357       1.818  18.719  16.047  1.00 92.19           C  
ATOM   2750  O   SER A 357      -1.167  18.812  16.812  1.00 92.19           O  
ATOM   2751  OG  SER A 357       1.816  18.844  14.633  1.00 92.19           O  
ATOM   2752  N   SER A 358      -1.184  17.297  15.141  1.00 93.12           N  
ATOM   2753  CA  SER A 358      -2.529  17.641  14.695  1.00 93.12           C  
ATOM   2754  C   SER A 358      -3.580  16.781  15.383  1.00 93.12           C  
ATOM   2755  CB  SER A 358      -2.650  17.516  13.180  1.00 93.12           C  
ATOM   2756  O   SER A 358      -4.781  17.000  15.211  1.00 93.12           O  
ATOM   2757  OG  SER A 358      -2.477  16.156  12.781  1.00 93.12           O  
ATOM   2758  N   LEU A 359      -3.174  15.781  16.141  1.00 95.25           N  
ATOM   2759  CA  LEU A 359      -4.082  14.766  16.672  1.00 95.25           C  
ATOM   2760  C   LEU A 359      -5.160  15.414  17.547  1.00 95.25           C  
ATOM   2761  CB  LEU A 359      -3.307  13.727  17.484  1.00 95.25           C  
ATOM   2762  O   LEU A 359      -6.344  15.102  17.391  1.00 95.25           O  
ATOM   2763  CG  LEU A 359      -4.133  12.609  18.125  1.00 95.25           C  
ATOM   2764  CD1 LEU A 359      -4.859  11.812  17.047  1.00 95.25           C  
ATOM   2765  CD2 LEU A 359      -3.246  11.703  18.969  1.00 95.25           C  
ATOM   2766  N   ASP A 360      -4.812  16.344  18.453  1.00 97.00           N  
ATOM   2767  CA  ASP A 360      -5.781  16.969  19.359  1.00 97.00           C  
ATOM   2768  C   ASP A 360      -6.844  17.750  18.562  1.00 97.00           C  
ATOM   2769  CB  ASP A 360      -5.078  17.906  20.344  1.00 97.00           C  
ATOM   2770  O   ASP A 360      -8.031  17.672  18.875  1.00 97.00           O  
ATOM   2771  CG  ASP A 360      -4.359  17.172  21.453  1.00 97.00           C  
ATOM   2772  OD1 ASP A 360      -4.445  15.922  21.500  1.00 97.00           O  
ATOM   2773  OD2 ASP A 360      -3.697  17.828  22.281  1.00 97.00           O  
ATOM   2774  N   TYR A 361      -6.355  18.453  17.562  1.00 95.94           N  
ATOM   2775  CA  TYR A 361      -7.262  19.203  16.703  1.00 95.94           C  
ATOM   2776  C   TYR A 361      -8.258  18.281  16.000  1.00 95.94           C  
ATOM   2777  CB  TYR A 361      -6.477  20.016  15.664  1.00 95.94           C  
ATOM   2778  O   TYR A 361      -9.461  18.547  16.016  1.00 95.94           O  
ATOM   2779  CG  TYR A 361      -7.344  20.656  14.609  1.00 95.94           C  
ATOM   2780  CD1 TYR A 361      -7.426  20.141  13.328  1.00 95.94           C  
ATOM   2781  CD2 TYR A 361      -8.086  21.797  14.906  1.00 95.94           C  
ATOM   2782  CE1 TYR A 361      -8.227  20.734  12.352  1.00 95.94           C  
ATOM   2783  CE2 TYR A 361      -8.883  22.406  13.945  1.00 95.94           C  
ATOM   2784  OH  TYR A 361      -9.742  22.469  11.719  1.00 95.94           O  
ATOM   2785  CZ  TYR A 361      -8.945  21.859  12.672  1.00 95.94           C  
ATOM   2786  N   ILE A 362      -7.766  17.172  15.500  1.00 96.62           N  
ATOM   2787  CA  ILE A 362      -8.602  16.234  14.773  1.00 96.62           C  
ATOM   2788  C   ILE A 362      -9.594  15.578  15.734  1.00 96.62           C  
ATOM   2789  CB  ILE A 362      -7.754  15.148  14.070  1.00 96.62           C  
ATOM   2790  O   ILE A 362     -10.797  15.547  15.461  1.00 96.62           O  
ATOM   2791  CG1 ILE A 362      -6.934  15.773  12.938  1.00 96.62           C  
ATOM   2792  CG2 ILE A 362      -8.648  14.023  13.547  1.00 96.62           C  
ATOM   2793  CD1 ILE A 362      -5.855  14.852  12.375  1.00 96.62           C  
ATOM   2794  N   LEU A 363      -9.117  15.109  16.844  1.00 97.75           N  
ATOM   2795  CA  LEU A 363      -9.992  14.477  17.828  1.00 97.75           C  
ATOM   2796  C   LEU A 363     -11.031  15.469  18.359  1.00 97.75           C  
ATOM   2797  CB  LEU A 363      -9.172  13.922  19.000  1.00 97.75           C  
ATOM   2798  O   LEU A 363     -12.188  15.102  18.578  1.00 97.75           O  
ATOM   2799  CG  LEU A 363      -8.234  12.758  18.672  1.00 97.75           C  
ATOM   2800  CD1 LEU A 363      -7.500  12.297  19.922  1.00 97.75           C  
ATOM   2801  CD2 LEU A 363      -9.008  11.602  18.047  1.00 97.75           C  
ATOM   2802  N   GLY A 364     -10.641  16.750  18.609  1.00 97.69           N  
ATOM   2803  CA  GLY A 364     -11.586  17.781  18.984  1.00 97.69           C  
ATOM   2804  C   GLY A 364     -12.695  17.984  17.984  1.00 97.69           C  
ATOM   2805  O   GLY A 364     -13.852  18.188  18.359  1.00 97.69           O  
ATOM   2806  N   GLY A 365     -12.336  17.922  16.672  1.00 96.75           N  
ATOM   2807  CA  GLY A 365     -13.344  18.000  15.625  1.00 96.75           C  
ATOM   2808  C   GLY A 365     -14.352  16.859  15.680  1.00 96.75           C  
ATOM   2809  O   GLY A 365     -15.555  17.094  15.516  1.00 96.75           O  
ATOM   2810  N   TYR A 366     -13.898  15.641  15.953  1.00 97.12           N  
ATOM   2811  CA  TYR A 366     -14.797  14.508  16.094  1.00 97.12           C  
ATOM   2812  C   TYR A 366     -15.688  14.664  17.328  1.00 97.12           C  
ATOM   2813  CB  TYR A 366     -14.000  13.195  16.203  1.00 97.12           C  
ATOM   2814  O   TYR A 366     -16.875  14.359  17.266  1.00 97.12           O  
ATOM   2815  CG  TYR A 366     -13.438  12.727  14.875  1.00 97.12           C  
ATOM   2816  CD1 TYR A 366     -14.195  12.812  13.711  1.00 97.12           C  
ATOM   2817  CD2 TYR A 366     -12.156  12.195  14.797  1.00 97.12           C  
ATOM   2818  CE1 TYR A 366     -13.680  12.375  12.492  1.00 97.12           C  
ATOM   2819  CE2 TYR A 366     -11.633  11.758  13.578  1.00 97.12           C  
ATOM   2820  OH  TYR A 366     -11.891  11.422  11.234  1.00 97.12           O  
ATOM   2821  CZ  TYR A 366     -12.406  11.852  12.438  1.00 97.12           C  
ATOM   2822  N   ASP A 367     -15.117  15.188  18.422  1.00 97.62           N  
ATOM   2823  CA  ASP A 367     -15.891  15.406  19.641  1.00 97.62           C  
ATOM   2824  C   ASP A 367     -16.984  16.438  19.406  1.00 97.62           C  
ATOM   2825  CB  ASP A 367     -14.977  15.852  20.781  1.00 97.62           C  
ATOM   2826  O   ASP A 367     -18.078  16.344  19.984  1.00 97.62           O  
ATOM   2827  CG  ASP A 367     -14.203  14.703  21.406  1.00 97.62           C  
ATOM   2828  OD1 ASP A 367     -14.703  13.562  21.406  1.00 97.62           O  
ATOM   2829  OD2 ASP A 367     -13.086  14.953  21.922  1.00 97.62           O  
ATOM   2830  N   SER A 368     -16.719  17.406  18.531  1.00 96.44           N  
ATOM   2831  CA  SER A 368     -17.656  18.516  18.297  1.00 96.44           C  
ATOM   2832  C   SER A 368     -18.734  18.109  17.297  1.00 96.44           C  
ATOM   2833  CB  SER A 368     -16.906  19.750  17.781  1.00 96.44           C  
ATOM   2834  O   SER A 368     -19.844  18.656  17.344  1.00 96.44           O  
ATOM   2835  OG  SER A 368     -16.000  20.234  18.766  1.00 96.44           O  
ATOM   2836  N   ASN A 369     -18.406  17.156  16.453  1.00 95.62           N  
ATOM   2837  CA  ASN A 369     -19.344  16.703  15.422  1.00 95.62           C  
ATOM   2838  C   ASN A 369     -19.266  15.180  15.234  1.00 95.62           C  
ATOM   2839  CB  ASN A 369     -19.078  17.406  14.094  1.00 95.62           C  
ATOM   2840  O   ASN A 369     -18.484  14.688  14.414  1.00 95.62           O  
ATOM   2841  CG  ASN A 369     -20.281  17.391  13.172  1.00 95.62           C  
ATOM   2842  ND2 ASN A 369     -20.719  18.578  12.742  1.00 95.62           N  
ATOM   2843  OD1 ASN A 369     -20.812  16.328  12.844  1.00 95.62           O  
ATOM   2844  N   LEU A 370     -20.047  14.461  16.000  1.00 95.81           N  
ATOM   2845  CA  LEU A 370     -19.938  13.008  16.094  1.00 95.81           C  
ATOM   2846  C   LEU A 370     -20.219  12.359  14.734  1.00 95.81           C  
ATOM   2847  CB  LEU A 370     -20.906  12.461  17.141  1.00 95.81           C  
ATOM   2848  O   LEU A 370     -19.750  11.258  14.453  1.00 95.81           O  
ATOM   2849  CG  LEU A 370     -20.625  12.844  18.594  1.00 95.81           C  
ATOM   2850  CD1 LEU A 370     -21.594  12.148  19.531  1.00 95.81           C  
ATOM   2851  CD2 LEU A 370     -19.172  12.500  18.953  1.00 95.81           C  
ATOM   2852  N   GLY A 371     -21.031  12.961  13.906  1.00 95.38           N  
ATOM   2853  CA  GLY A 371     -21.328  12.445  12.578  1.00 95.38           C  
ATOM   2854  C   GLY A 371     -20.078  12.289  11.719  1.00 95.38           C  
ATOM   2855  O   GLY A 371     -20.078  11.484  10.781  1.00 95.38           O  
ATOM   2856  N   PHE A 372     -19.016  13.055  12.016  1.00 95.31           N  
ATOM   2857  CA  PHE A 372     -17.781  13.016  11.242  1.00 95.31           C  
ATOM   2858  C   PHE A 372     -17.062  11.695  11.453  1.00 95.31           C  
ATOM   2859  CB  PHE A 372     -16.875  14.188  11.617  1.00 95.31           C  
ATOM   2860  O   PHE A 372     -16.172  11.336  10.672  1.00 95.31           O  
ATOM   2861  CG  PHE A 372     -17.359  15.516  11.117  1.00 95.31           C  
ATOM   2862  CD1 PHE A 372     -18.547  15.609  10.383  1.00 95.31           C  
ATOM   2863  CD2 PHE A 372     -16.641  16.672  11.375  1.00 95.31           C  
ATOM   2864  CE1 PHE A 372     -19.000  16.844   9.922  1.00 95.31           C  
ATOM   2865  CE2 PHE A 372     -17.094  17.906  10.914  1.00 95.31           C  
ATOM   2866  CZ  PHE A 372     -18.266  18.000  10.188  1.00 95.31           C  
ATOM   2867  N   LEU A 373     -17.406  10.898  12.484  1.00 96.69           N  
ATOM   2868  CA  LEU A 373     -16.812   9.602  12.773  1.00 96.69           C  
ATOM   2869  C   LEU A 373     -17.328   8.539  11.805  1.00 96.69           C  
ATOM   2870  CB  LEU A 373     -17.109   9.180  14.211  1.00 96.69           C  
ATOM   2871  O   LEU A 373     -16.734   7.465  11.680  1.00 96.69           O  
ATOM   2872  CG  LEU A 373     -16.328   9.930  15.305  1.00 96.69           C  
ATOM   2873  CD1 LEU A 373     -17.000   9.711  16.656  1.00 96.69           C  
ATOM   2874  CD2 LEU A 373     -14.883   9.477  15.336  1.00 96.69           C  
ATOM   2875  N   VAL A 374     -18.453   8.828  11.148  1.00 96.75           N  
ATOM   2876  CA  VAL A 374     -19.141   7.852  10.312  1.00 96.75           C  
ATOM   2877  C   VAL A 374     -18.406   7.695   8.984  1.00 96.75           C  
ATOM   2878  CB  VAL A 374     -20.609   8.250  10.070  1.00 96.75           C  
ATOM   2879  O   VAL A 374     -18.250   8.672   8.242  1.00 96.75           O  
ATOM   2880  CG1 VAL A 374     -21.328   7.195   9.227  1.00 96.75           C  
ATOM   2881  CG2 VAL A 374     -21.344   8.461  11.398  1.00 96.75           C  
ATOM   2882  N   PRO A 375     -17.922   6.484   8.688  1.00 95.81           N  
ATOM   2883  CA  PRO A 375     -17.281   6.254   7.391  1.00 95.81           C  
ATOM   2884  C   PRO A 375     -18.219   6.465   6.211  1.00 95.81           C  
ATOM   2885  CB  PRO A 375     -16.828   4.793   7.480  1.00 95.81           C  
ATOM   2886  O   PRO A 375     -19.359   6.000   6.238  1.00 95.81           O  
ATOM   2887  CG  PRO A 375     -16.812   4.484   8.938  1.00 95.81           C  
ATOM   2888  CD  PRO A 375     -17.875   5.312   9.617  1.00 95.81           C  
ATOM   2889  N   GLN A 376     -17.719   7.133   5.211  1.00 95.06           N  
ATOM   2890  CA  GLN A 376     -18.531   7.434   4.039  1.00 95.06           C  
ATOM   2891  C   GLN A 376     -18.891   6.160   3.271  1.00 95.06           C  
ATOM   2892  CB  GLN A 376     -17.812   8.414   3.119  1.00 95.06           C  
ATOM   2893  O   GLN A 376     -19.859   6.137   2.506  1.00 95.06           O  
ATOM   2894  CG  GLN A 376     -17.656   9.812   3.705  1.00 95.06           C  
ATOM   2895  CD  GLN A 376     -17.078  10.805   2.719  1.00 95.06           C  
ATOM   2896  NE2 GLN A 376     -16.391  11.812   3.230  1.00 95.06           N  
ATOM   2897  OE1 GLN A 376     -17.250  10.664   1.503  1.00 95.06           O  
ATOM   2898  N   ASP A 377     -18.172   5.117   3.523  1.00 95.19           N  
ATOM   2899  CA  ASP A 377     -18.406   3.865   2.814  1.00 95.19           C  
ATOM   2900  C   ASP A 377     -19.609   3.119   3.395  1.00 95.19           C  
ATOM   2901  CB  ASP A 377     -17.156   2.979   2.869  1.00 95.19           C  
ATOM   2902  O   ASP A 377     -20.016   2.084   2.865  1.00 95.19           O  
ATOM   2903  CG  ASP A 377     -16.641   2.773   4.281  1.00 95.19           C  
ATOM   2904  OD1 ASP A 377     -17.156   1.897   5.004  1.00 95.19           O  
ATOM   2905  OD2 ASP A 377     -15.695   3.496   4.676  1.00 95.19           O  
ATOM   2906  N   LEU A 378     -20.281   3.635   4.488  1.00 95.94           N  
ATOM   2907  CA  LEU A 378     -21.531   3.111   5.027  1.00 95.94           C  
ATOM   2908  C   LEU A 378     -22.719   3.561   4.184  1.00 95.94           C  
ATOM   2909  CB  LEU A 378     -21.719   3.564   6.477  1.00 95.94           C  
ATOM   2910  O   LEU A 378     -23.781   2.949   4.234  1.00 95.94           O  
ATOM   2911  CG  LEU A 378     -21.031   2.721   7.547  1.00 95.94           C  
ATOM   2912  CD1 LEU A 378     -21.047   3.445   8.891  1.00 95.94           C  
ATOM   2913  CD2 LEU A 378     -21.688   1.353   7.664  1.00 95.94           C  
ATOM   2914  N   HIS A 379     -22.500   4.613   3.426  1.00 94.31           N  
ATOM   2915  CA  HIS A 379     -23.516   5.230   2.588  1.00 94.31           C  
ATOM   2916  C   HIS A 379     -24.766   5.559   3.395  1.00 94.31           C  
ATOM   2917  CB  HIS A 379     -23.875   4.316   1.415  1.00 94.31           C  
ATOM   2918  O   HIS A 379     -25.891   5.316   2.936  1.00 94.31           O  
ATOM   2919  CG  HIS A 379     -22.719   4.023   0.512  1.00 94.31           C  
ATOM   2920  CD2 HIS A 379     -21.500   4.586   0.427  1.00 94.31           C  
ATOM   2921  ND1 HIS A 379     -22.766   3.037  -0.451  1.00 94.31           N  
ATOM   2922  CE1 HIS A 379     -21.609   3.010  -1.092  1.00 94.31           C  
ATOM   2923  NE2 HIS A 379     -20.812   3.939  -0.578  1.00 94.31           N  
ATOM   2924  N   VAL A 380     -24.531   6.008   4.574  1.00 91.88           N  
ATOM   2925  CA  VAL A 380     -25.625   6.441   5.438  1.00 91.88           C  
ATOM   2926  C   VAL A 380     -26.031   7.871   5.078  1.00 91.88           C  
ATOM   2927  CB  VAL A 380     -25.250   6.355   6.930  1.00 91.88           C  
ATOM   2928  O   VAL A 380     -25.172   8.727   4.852  1.00 91.88           O  
ATOM   2929  CG1 VAL A 380     -26.344   6.930   7.809  1.00 91.88           C  
ATOM   2930  CG2 VAL A 380     -24.953   4.906   7.320  1.00 91.88           C  
ATOM   2931  N   ALA A 381     -27.375   8.031   4.895  1.00 86.31           N  
ATOM   2932  CA  ALA A 381     -27.922   9.359   4.594  1.00 86.31           C  
ATOM   2933  C   ALA A 381     -28.828   9.852   5.723  1.00 86.31           C  
ATOM   2934  CB  ALA A 381     -28.688   9.336   3.277  1.00 86.31           C  
ATOM   2935  O   ALA A 381     -29.438   9.047   6.426  1.00 86.31           O  
ATOM   2936  N   GLY A 382     -28.672  11.117   6.016  1.00 89.00           N  
ATOM   2937  CA  GLY A 382     -29.531  11.758   7.000  1.00 89.00           C  
ATOM   2938  C   GLY A 382     -28.797  12.109   8.281  1.00 89.00           C  
ATOM   2939  O   GLY A 382     -28.109  11.273   8.859  1.00 89.00           O  
ATOM   2940  N   GLU A 383     -29.000  13.281   8.734  1.00 90.88           N  
ATOM   2941  CA  GLU A 383     -28.297  13.844   9.883  1.00 90.88           C  
ATOM   2942  C   GLU A 383     -28.578  13.039  11.148  1.00 90.88           C  
ATOM   2943  CB  GLU A 383     -28.672  15.312  10.086  1.00 90.88           C  
ATOM   2944  O   GLU A 383     -27.672  12.797  11.945  1.00 90.88           O  
ATOM   2945  CG  GLU A 383     -27.828  16.031  11.125  1.00 90.88           C  
ATOM   2946  CD  GLU A 383     -28.188  17.500  11.281  1.00 90.88           C  
ATOM   2947  OE1 GLU A 383     -27.609  18.172  12.156  1.00 90.88           O  
ATOM   2948  OE2 GLU A 383     -29.078  17.969  10.531  1.00 90.88           O  
ATOM   2949  N   GLN A 384     -29.781  12.594  11.281  1.00 93.88           N  
ATOM   2950  CA  GLN A 384     -30.172  11.844  12.477  1.00 93.88           C  
ATOM   2951  C   GLN A 384     -29.406  10.523  12.578  1.00 93.88           C  
ATOM   2952  CB  GLN A 384     -31.672  11.586  12.492  1.00 93.88           C  
ATOM   2953  O   GLN A 384     -28.875  10.188  13.633  1.00 93.88           O  
ATOM   2954  CG  GLN A 384     -32.188  10.914  13.758  1.00 93.88           C  
ATOM   2955  CD  GLN A 384     -33.656  10.656  13.742  1.00 93.88           C  
ATOM   2956  NE2 GLN A 384     -34.156   9.945  14.750  1.00 93.88           N  
ATOM   2957  OE1 GLN A 384     -34.375  11.094  12.828  1.00 93.88           O  
ATOM   2958  N   THR A 385     -29.438   9.781  11.516  1.00 95.12           N  
ATOM   2959  CA  THR A 385     -28.734   8.500  11.484  1.00 95.12           C  
ATOM   2960  C   THR A 385     -27.234   8.703  11.625  1.00 95.12           C  
ATOM   2961  CB  THR A 385     -29.031   7.730  10.180  1.00 95.12           C  
ATOM   2962  O   THR A 385     -26.562   7.945  12.336  1.00 95.12           O  
ATOM   2963  CG2 THR A 385     -28.359   6.359  10.188  1.00 95.12           C  
ATOM   2964  OG1 THR A 385     -30.453   7.559  10.047  1.00 95.12           O  
ATOM   2965  N   TRP A 386     -26.719   9.789  11.023  1.00 94.12           N  
ATOM   2966  CA  TRP A 386     -25.297  10.141  11.133  1.00 94.12           C  
ATOM   2967  C   TRP A 386     -24.906  10.344  12.586  1.00 94.12           C  
ATOM   2968  CB  TRP A 386     -25.000  11.398  10.320  1.00 94.12           C  
ATOM   2969  O   TRP A 386     -23.891   9.789  13.047  1.00 94.12           O  
ATOM   2970  CG  TRP A 386     -24.703  11.141   8.875  1.00 94.12           C  
ATOM   2971  CD1 TRP A 386     -24.844   9.953   8.203  1.00 94.12           C  
ATOM   2972  CD2 TRP A 386     -24.234  12.094   7.914  1.00 94.12           C  
ATOM   2973  CE2 TRP A 386     -24.109  11.414   6.680  1.00 94.12           C  
ATOM   2974  CE3 TRP A 386     -23.922  13.461   7.973  1.00 94.12           C  
ATOM   2975  NE1 TRP A 386     -24.484  10.117   6.887  1.00 94.12           N  
ATOM   2976  CH2 TRP A 386     -23.359  13.391   5.605  1.00 94.12           C  
ATOM   2977  CZ2 TRP A 386     -23.672  12.055   5.520  1.00 94.12           C  
ATOM   2978  CZ3 TRP A 386     -23.484  14.094   6.816  1.00 94.12           C  
ATOM   2979  N   ASN A 387     -25.719  11.023  13.266  1.00 95.50           N  
ATOM   2980  CA  ASN A 387     -25.406  11.336  14.656  1.00 95.50           C  
ATOM   2981  C   ASN A 387     -25.578  10.109  15.555  1.00 95.50           C  
ATOM   2982  CB  ASN A 387     -26.297  12.477  15.156  1.00 95.50           C  
ATOM   2983  O   ASN A 387     -24.781   9.898  16.484  1.00 95.50           O  
ATOM   2984  CG  ASN A 387     -25.859  13.828  14.625  1.00 95.50           C  
ATOM   2985  ND2 ASN A 387     -26.828  14.727  14.430  1.00 95.50           N  
ATOM   2986  OD1 ASN A 387     -24.672  14.062  14.391  1.00 95.50           O  
ATOM   2987  N   GLU A 388     -26.562   9.320  15.234  1.00 97.19           N  
ATOM   2988  CA  GLU A 388     -26.781   8.094  15.992  1.00 97.19           C  
ATOM   2989  C   GLU A 388     -25.594   7.145  15.844  1.00 97.19           C  
ATOM   2990  CB  GLU A 388     -28.062   7.398  15.531  1.00 97.19           C  
ATOM   2991  O   GLU A 388     -25.094   6.621  16.844  1.00 97.19           O  
ATOM   2992  CG  GLU A 388     -28.375   6.117  16.297  1.00 97.19           C  
ATOM   2993  CD  GLU A 388     -29.672   5.465  15.867  1.00 97.19           C  
ATOM   2994  OE1 GLU A 388     -30.000   4.363  16.359  1.00 97.19           O  
ATOM   2995  OE2 GLU A 388     -30.391   6.059  15.016  1.00 97.19           O  
ATOM   2996  N   VAL A 389     -25.172   6.910  14.625  1.00 97.94           N  
ATOM   2997  CA  VAL A 389     -24.031   6.027  14.367  1.00 97.94           C  
ATOM   2998  C   VAL A 389     -22.781   6.609  15.008  1.00 97.94           C  
ATOM   2999  CB  VAL A 389     -23.812   5.812  12.852  1.00 97.94           C  
ATOM   3000  O   VAL A 389     -22.016   5.891  15.656  1.00 97.94           O  
ATOM   3001  CG1 VAL A 389     -22.562   4.973  12.602  1.00 97.94           C  
ATOM   3002  CG2 VAL A 389     -25.031   5.152  12.227  1.00 97.94           C  
ATOM   3003  N   GLY A 390     -22.547   7.941  14.781  1.00 97.56           N  
ATOM   3004  CA  GLY A 390     -21.406   8.609  15.406  1.00 97.56           C  
ATOM   3005  C   GLY A 390     -21.375   8.438  16.906  1.00 97.56           C  
ATOM   3006  O   GLY A 390     -20.312   8.211  17.500  1.00 97.56           O  
ATOM   3007  N   GLU A 391     -22.516   8.492  17.547  1.00 97.62           N  
ATOM   3008  CA  GLU A 391     -22.625   8.320  19.000  1.00 97.62           C  
ATOM   3009  C   GLU A 391     -22.234   6.902  19.406  1.00 97.62           C  
ATOM   3010  CB  GLU A 391     -24.031   8.641  19.484  1.00 97.62           C  
ATOM   3011  O   GLU A 391     -21.531   6.711  20.406  1.00 97.62           O  
ATOM   3012  CG  GLU A 391     -24.203   8.586  21.000  1.00 97.62           C  
ATOM   3013  CD  GLU A 391     -23.547   9.750  21.719  1.00 97.62           C  
ATOM   3014  OE1 GLU A 391     -23.266   9.633  22.922  1.00 97.62           O  
ATOM   3015  OE2 GLU A 391     -23.328  10.797  21.062  1.00 97.62           O  
ATOM   3016  N   GLN A 392     -22.641   5.934  18.688  1.00 98.25           N  
ATOM   3017  CA  GLN A 392     -22.297   4.547  18.984  1.00 98.25           C  
ATOM   3018  C   GLN A 392     -20.797   4.309  18.875  1.00 98.25           C  
ATOM   3019  CB  GLN A 392     -23.062   3.594  18.062  1.00 98.25           C  
ATOM   3020  O   GLN A 392     -20.203   3.615  19.703  1.00 98.25           O  
ATOM   3021  CG  GLN A 392     -24.547   3.533  18.344  1.00 98.25           C  
ATOM   3022  CD  GLN A 392     -25.250   2.461  17.516  1.00 98.25           C  
ATOM   3023  NE2 GLN A 392     -26.406   2.809  16.953  1.00 98.25           N  
ATOM   3024  OE1 GLN A 392     -24.766   1.332  17.406  1.00 98.25           O  
ATOM   3025  N   ILE A 393     -20.250   4.914  17.859  1.00 98.25           N  
ATOM   3026  CA  ILE A 393     -18.812   4.773  17.656  1.00 98.25           C  
ATOM   3027  C   ILE A 393     -18.062   5.449  18.812  1.00 98.25           C  
ATOM   3028  CB  ILE A 393     -18.359   5.367  16.312  1.00 98.25           C  
ATOM   3029  O   ILE A 393     -17.125   4.875  19.375  1.00 98.25           O  
ATOM   3030  CG1 ILE A 393     -18.906   4.535  15.148  1.00 98.25           C  
ATOM   3031  CG2 ILE A 393     -16.828   5.457  16.234  1.00 98.25           C  
ATOM   3032  CD1 ILE A 393     -18.766   5.195  13.781  1.00 98.25           C  
ATOM   3033  N   LYS A 394     -18.438   6.625  19.141  1.00 98.31           N  
ATOM   3034  CA  LYS A 394     -17.828   7.340  20.250  1.00 98.31           C  
ATOM   3035  C   LYS A 394     -17.938   6.535  21.547  1.00 98.31           C  
ATOM   3036  CB  LYS A 394     -18.484   8.711  20.438  1.00 98.31           C  
ATOM   3037  O   LYS A 394     -16.953   6.426  22.297  1.00 98.31           O  
ATOM   3038  CG  LYS A 394     -17.906   9.523  21.578  1.00 98.31           C  
ATOM   3039  CD  LYS A 394     -18.703   9.328  22.859  1.00 98.31           C  
ATOM   3040  CE  LYS A 394     -18.156  10.188  24.000  1.00 98.31           C  
ATOM   3041  NZ  LYS A 394     -19.031  10.117  25.203  1.00 98.31           N  
ATOM   3042  N   GLN A 395     -19.094   5.988  21.812  1.00 98.12           N  
ATOM   3043  CA  GLN A 395     -19.312   5.195  23.016  1.00 98.12           C  
ATOM   3044  C   GLN A 395     -18.438   3.943  23.016  1.00 98.12           C  
ATOM   3045  CB  GLN A 395     -20.797   4.809  23.125  1.00 98.12           C  
ATOM   3046  O   GLN A 395     -17.984   3.510  24.078  1.00 98.12           O  
ATOM   3047  CG  GLN A 395     -21.703   5.961  23.531  1.00 98.12           C  
ATOM   3048  CD  GLN A 395     -21.203   6.703  24.750  1.00 98.12           C  
ATOM   3049  NE2 GLN A 395     -21.484   8.000  24.828  1.00 98.12           N  
ATOM   3050  OE1 GLN A 395     -20.562   6.117  25.641  1.00 98.12           O  
ATOM   3051  N   GLU A 396     -18.234   3.408  21.859  1.00 98.25           N  
ATOM   3052  CA  GLU A 396     -17.406   2.213  21.750  1.00 98.25           C  
ATOM   3053  C   GLU A 396     -15.938   2.525  22.047  1.00 98.25           C  
ATOM   3054  CB  GLU A 396     -17.516   1.600  20.344  1.00 98.25           C  
ATOM   3055  O   GLU A 396     -15.266   1.760  22.750  1.00 98.25           O  
ATOM   3056  CG  GLU A 396     -16.688   0.340  20.156  1.00 98.25           C  
ATOM   3057  CD  GLU A 396     -17.141  -0.821  21.031  1.00 98.25           C  
ATOM   3058  OE1 GLU A 396     -16.375  -1.799  21.188  1.00 98.25           O  
ATOM   3059  OE2 GLU A 396     -18.281  -0.752  21.547  1.00 98.25           O  
ATOM   3060  N   TYR A 397     -15.414   3.645  21.641  1.00 98.00           N  
ATOM   3061  CA  TYR A 397     -13.977   3.891  21.703  1.00 98.00           C  
ATOM   3062  C   TYR A 397     -13.633   4.828  22.859  1.00 98.00           C  
ATOM   3063  CB  TYR A 397     -13.477   4.480  20.391  1.00 98.00           C  
ATOM   3064  O   TYR A 397     -12.523   4.793  23.391  1.00 98.00           O  
ATOM   3065  CG  TYR A 397     -13.320   3.459  19.297  1.00 98.00           C  
ATOM   3066  CD1 TYR A 397     -12.148   2.717  19.156  1.00 98.00           C  
ATOM   3067  CD2 TYR A 397     -14.344   3.234  18.375  1.00 98.00           C  
ATOM   3068  CE1 TYR A 397     -12.000   1.776  18.141  1.00 98.00           C  
ATOM   3069  CE2 TYR A 397     -14.203   2.295  17.359  1.00 98.00           C  
ATOM   3070  OH  TYR A 397     -12.891   0.642  16.250  1.00 98.00           O  
ATOM   3071  CZ  TYR A 397     -13.031   1.572  17.250  1.00 98.00           C  
ATOM   3072  N   SER A 398     -14.477   5.629  23.297  1.00 98.06           N  
ATOM   3073  CA  SER A 398     -14.234   6.562  24.391  1.00 98.06           C  
ATOM   3074  C   SER A 398     -15.484   6.746  25.234  1.00 98.06           C  
ATOM   3075  CB  SER A 398     -13.773   7.918  23.844  1.00 98.06           C  
ATOM   3076  O   SER A 398     -16.062   7.832  25.266  1.00 98.06           O  
ATOM   3077  OG  SER A 398     -13.336   8.758  24.891  1.00 98.06           O  
ATOM   3078  N   PRO A 399     -15.859   5.613  25.984  1.00 97.06           N  
ATOM   3079  CA  PRO A 399     -17.078   5.680  26.797  1.00 97.06           C  
ATOM   3080  C   PRO A 399     -16.969   6.676  27.938  1.00 97.06           C  
ATOM   3081  CB  PRO A 399     -17.219   4.250  27.312  1.00 97.06           C  
ATOM   3082  O   PRO A 399     -15.953   6.691  28.656  1.00 97.06           O  
ATOM   3083  CG  PRO A 399     -15.828   3.711  27.359  1.00 97.06           C  
ATOM   3084  CD  PRO A 399     -15.055   4.309  26.219  1.00 97.06           C  
ATOM   3085  N   SER A 400     -17.828   7.668  28.000  1.00 92.69           N  
ATOM   3086  CA  SER A 400     -17.984   8.570  29.141  1.00 92.69           C  
ATOM   3087  C   SER A 400     -16.891   9.648  29.125  1.00 92.69           C  
ATOM   3088  CB  SER A 400     -17.922   7.797  30.453  1.00 92.69           C  
ATOM   3089  O   SER A 400     -16.562  10.211  30.172  1.00 92.69           O  
ATOM   3090  OG  SER A 400     -18.938   6.809  30.500  1.00 92.69           O  
ATOM   3091  N   SER A 401     -16.062   9.727  28.000  1.00 97.31           N  
ATOM   3092  CA  SER A 401     -15.031  10.750  27.875  1.00 97.31           C  
ATOM   3093  C   SER A 401     -14.961  11.273  26.438  1.00 97.31           C  
ATOM   3094  CB  SER A 401     -13.672  10.195  28.281  1.00 97.31           C  
ATOM   3095  O   SER A 401     -15.625  10.750  25.547  1.00 97.31           O  
ATOM   3096  OG  SER A 401     -12.711  11.242  28.375  1.00 97.31           O  
ATOM   3097  N   THR A 402     -14.391  12.438  26.234  1.00 97.88           N  
ATOM   3098  CA  THR A 402     -14.086  12.914  24.891  1.00 97.88           C  
ATOM   3099  C   THR A 402     -12.859  12.188  24.328  1.00 97.88           C  
ATOM   3100  CB  THR A 402     -13.836  14.430  24.875  1.00 97.88           C  
ATOM   3101  O   THR A 402     -12.055  11.641  25.078  1.00 97.88           O  
ATOM   3102  CG2 THR A 402     -15.008  15.188  25.484  1.00 97.88           C  
ATOM   3103  OG1 THR A 402     -12.648  14.727  25.625  1.00 97.88           O  
ATOM   3104  N   PHE A 403     -12.711  12.141  23.062  1.00 97.81           N  
ATOM   3105  CA  PHE A 403     -11.516  11.562  22.453  1.00 97.81           C  
ATOM   3106  C   PHE A 403     -10.266  12.328  22.875  1.00 97.81           C  
ATOM   3107  CB  PHE A 403     -11.641  11.562  20.922  1.00 97.81           C  
ATOM   3108  O   PHE A 403      -9.227  11.727  23.156  1.00 97.81           O  
ATOM   3109  CG  PHE A 403     -12.344  10.352  20.375  1.00 97.81           C  
ATOM   3110  CD1 PHE A 403     -11.773   9.086  20.500  1.00 97.81           C  
ATOM   3111  CD2 PHE A 403     -13.570  10.469  19.734  1.00 97.81           C  
ATOM   3112  CE1 PHE A 403     -12.422   7.961  19.984  1.00 97.81           C  
ATOM   3113  CE2 PHE A 403     -14.227   9.352  19.219  1.00 97.81           C  
ATOM   3114  CZ  PHE A 403     -13.648   8.094  19.359  1.00 97.81           C  
ATOM   3115  N   VAL A 404     -10.430  13.695  22.922  1.00 97.38           N  
ATOM   3116  CA  VAL A 404      -9.273  14.523  23.281  1.00 97.38           C  
ATOM   3117  C   VAL A 404      -8.742  14.109  24.641  1.00 97.38           C  
ATOM   3118  CB  VAL A 404      -9.641  16.031  23.266  1.00 97.38           C  
ATOM   3119  O   VAL A 404      -7.527  14.125  24.875  1.00 97.38           O  
ATOM   3120  CG1 VAL A 404      -8.508  16.859  23.875  1.00 97.38           C  
ATOM   3121  CG2 VAL A 404      -9.945  16.500  21.859  1.00 97.38           C  
ATOM   3122  N   ASN A 405      -9.633  13.758  25.562  1.00 97.44           N  
ATOM   3123  CA  ASN A 405      -9.227  13.359  26.906  1.00 97.44           C  
ATOM   3124  C   ASN A 405      -8.859  11.883  26.969  1.00 97.44           C  
ATOM   3125  CB  ASN A 405     -10.336  13.672  27.922  1.00 97.44           C  
ATOM   3126  O   ASN A 405      -8.258  11.422  27.953  1.00 97.44           O  
ATOM   3127  CG  ASN A 405     -10.500  15.164  28.156  1.00 97.44           C  
ATOM   3128  ND2 ASN A 405     -11.664  15.555  28.656  1.00 97.44           N  
ATOM   3129  OD1 ASN A 405      -9.586  15.945  27.906  1.00 97.44           O  
ATOM   3130  N   ASN A 406      -9.352  11.117  25.969  1.00 97.44           N  
ATOM   3131  CA  ASN A 406      -9.016   9.703  25.812  1.00 97.44           C  
ATOM   3132  C   ASN A 406      -8.344   9.438  24.469  1.00 97.44           C  
ATOM   3133  CB  ASN A 406     -10.266   8.836  25.969  1.00 97.44           C  
ATOM   3134  O   ASN A 406      -8.914   8.773  23.609  1.00 97.44           O  
ATOM   3135  CG  ASN A 406      -9.953   7.352  25.906  1.00 97.44           C  
ATOM   3136  ND2 ASN A 406     -10.984   6.539  25.688  1.00 97.44           N  
ATOM   3137  OD1 ASN A 406      -8.805   6.941  26.062  1.00 97.44           O  
ATOM   3138  N   LYS A 407      -7.164   9.852  24.281  1.00 96.56           N  
ATOM   3139  CA  LYS A 407      -6.441   9.789  23.016  1.00 96.56           C  
ATOM   3140  C   LYS A 407      -6.250   8.344  22.562  1.00 96.56           C  
ATOM   3141  CB  LYS A 407      -5.086  10.484  23.141  1.00 96.56           C  
ATOM   3142  O   LYS A 407      -6.262   8.062  21.359  1.00 96.56           O  
ATOM   3143  CG  LYS A 407      -5.172  12.000  23.234  1.00 96.56           C  
ATOM   3144  CD  LYS A 407      -3.791  12.641  23.328  1.00 96.56           C  
ATOM   3145  CE  LYS A 407      -3.881  14.148  23.484  1.00 96.56           C  
ATOM   3146  NZ  LYS A 407      -2.531  14.773  23.641  1.00 96.56           N  
ATOM   3147  N   LEU A 408      -6.016   7.496  23.578  1.00 96.75           N  
ATOM   3148  CA  LEU A 408      -5.879   6.082  23.234  1.00 96.75           C  
ATOM   3149  C   LEU A 408      -7.094   5.594  22.453  1.00 96.75           C  
ATOM   3150  CB  LEU A 408      -5.699   5.242  24.500  1.00 96.75           C  
ATOM   3151  O   LEU A 408      -6.949   4.879  21.469  1.00 96.75           O  
ATOM   3152  CG  LEU A 408      -5.621   3.727  24.312  1.00 96.75           C  
ATOM   3153  CD1 LEU A 408      -4.461   3.373  23.391  1.00 96.75           C  
ATOM   3154  CD2 LEU A 408      -5.477   3.018  25.656  1.00 96.75           C  
ATOM   3155  N   GLY A 409      -8.297   5.910  22.953  1.00 97.56           N  
ATOM   3156  CA  GLY A 409      -9.508   5.551  22.234  1.00 97.56           C  
ATOM   3157  C   GLY A 409      -9.539   6.066  20.797  1.00 97.56           C  
ATOM   3158  O   GLY A 409      -9.969   5.359  19.891  1.00 97.56           O  
ATOM   3159  N   GLY A 410      -9.094   7.312  20.562  1.00 97.44           N  
ATOM   3160  CA  GLY A 410      -8.977   7.863  19.219  1.00 97.44           C  
ATOM   3161  C   GLY A 410      -7.996   7.105  18.344  1.00 97.44           C  
ATOM   3162  O   GLY A 410      -8.297   6.809  17.188  1.00 97.44           O  
ATOM   3163  N   ILE A 411      -6.855   6.793  18.906  1.00 96.88           N  
ATOM   3164  CA  ILE A 411      -5.832   6.047  18.172  1.00 96.88           C  
ATOM   3165  C   ILE A 411      -6.367   4.668  17.797  1.00 96.88           C  
ATOM   3166  CB  ILE A 411      -4.539   5.910  19.016  1.00 96.88           C  
ATOM   3167  O   ILE A 411      -6.191   4.215  16.672  1.00 96.88           O  
ATOM   3168  CG1 ILE A 411      -3.822   7.262  19.109  1.00 96.88           C  
ATOM   3169  CG2 ILE A 411      -3.615   4.848  18.406  1.00 96.88           C  
ATOM   3170  CD1 ILE A 411      -2.756   7.320  20.203  1.00 96.88           C  
ATOM   3171  N   GLN A 412      -7.031   3.992  18.688  1.00 97.44           N  
ATOM   3172  CA  GLN A 412      -7.598   2.676  18.422  1.00 97.44           C  
ATOM   3173  C   GLN A 412      -8.695   2.754  17.375  1.00 97.44           C  
ATOM   3174  CB  GLN A 412      -8.148   2.055  19.703  1.00 97.44           C  
ATOM   3175  O   GLN A 412      -8.836   1.850  16.547  1.00 97.44           O  
ATOM   3176  CG  GLN A 412      -7.070   1.604  20.688  1.00 97.44           C  
ATOM   3177  CD  GLN A 412      -7.637   1.164  22.016  1.00 97.44           C  
ATOM   3178  NE2 GLN A 412      -6.910   0.293  22.719  1.00 97.44           N  
ATOM   3179  OE1 GLN A 412      -8.719   1.603  22.422  1.00 97.44           O  
ATOM   3180  N   TYR A 413      -9.484   3.857  17.422  1.00 97.94           N  
ATOM   3181  CA  TYR A 413     -10.453   4.090  16.344  1.00 97.94           C  
ATOM   3182  C   TYR A 413      -9.758   4.172  15.000  1.00 97.94           C  
ATOM   3183  CB  TYR A 413     -11.242   5.375  16.609  1.00 97.94           C  
ATOM   3184  O   TYR A 413     -10.195   3.541  14.031  1.00 97.94           O  
ATOM   3185  CG  TYR A 413     -12.023   5.859  15.414  1.00 97.94           C  
ATOM   3186  CD1 TYR A 413     -11.609   6.973  14.688  1.00 97.94           C  
ATOM   3187  CD2 TYR A 413     -13.180   5.199  15.008  1.00 97.94           C  
ATOM   3188  CE1 TYR A 413     -12.336   7.418  13.586  1.00 97.94           C  
ATOM   3189  CE2 TYR A 413     -13.914   5.641  13.906  1.00 97.94           C  
ATOM   3190  OH  TYR A 413     -14.195   7.188  12.109  1.00 97.94           O  
ATOM   3191  CZ  TYR A 413     -13.477   6.746  13.203  1.00 97.94           C  
ATOM   3192  N   PHE A 414      -8.680   4.906  14.891  1.00 97.56           N  
ATOM   3193  CA  PHE A 414      -7.938   5.039  13.641  1.00 97.56           C  
ATOM   3194  C   PHE A 414      -7.363   3.693  13.211  1.00 97.56           C  
ATOM   3195  CB  PHE A 414      -6.809   6.062  13.797  1.00 97.56           C  
ATOM   3196  O   PHE A 414      -7.375   3.361  12.023  1.00 97.56           O  
ATOM   3197  CG  PHE A 414      -7.297   7.480  13.953  1.00 97.56           C  
ATOM   3198  CD1 PHE A 414      -8.461   7.902  13.328  1.00 97.56           C  
ATOM   3199  CD2 PHE A 414      -6.586   8.391  14.727  1.00 97.56           C  
ATOM   3200  CE1 PHE A 414      -8.914   9.211  13.469  1.00 97.56           C  
ATOM   3201  CE2 PHE A 414      -7.031   9.695  14.875  1.00 97.56           C  
ATOM   3202  CZ  PHE A 414      -8.195  10.109  14.242  1.00 97.56           C  
ATOM   3203  N   THR A 415      -6.855   2.930  14.117  1.00 97.69           N  
ATOM   3204  CA  THR A 415      -6.355   1.598  13.797  1.00 97.69           C  
ATOM   3205  C   THR A 415      -7.445   0.747  13.156  1.00 97.69           C  
ATOM   3206  CB  THR A 415      -5.820   0.888  15.055  1.00 97.69           C  
ATOM   3207  O   THR A 415      -7.238   0.157  12.094  1.00 97.69           O  
ATOM   3208  CG2 THR A 415      -5.500  -0.575  14.766  1.00 97.69           C  
ATOM   3209  OG1 THR A 415      -4.625   1.548  15.500  1.00 97.69           O  
ATOM   3210  N   ASP A 416      -8.578   0.695  13.805  1.00 97.81           N  
ATOM   3211  CA  ASP A 416      -9.664  -0.189  13.391  1.00 97.81           C  
ATOM   3212  C   ASP A 416     -10.312   0.314  12.102  1.00 97.81           C  
ATOM   3213  CB  ASP A 416     -10.711  -0.317  14.500  1.00 97.81           C  
ATOM   3214  O   ASP A 416     -10.531  -0.458  11.164  1.00 97.81           O  
ATOM   3215  CG  ASP A 416     -10.164  -0.977  15.750  1.00 97.81           C  
ATOM   3216  OD1 ASP A 416      -9.062  -1.558  15.703  1.00 97.81           O  
ATOM   3217  OD2 ASP A 416     -10.852  -0.918  16.797  1.00 97.81           O  
ATOM   3218  N   ASN A 417     -10.609   1.646  12.039  1.00 97.50           N  
ATOM   3219  CA  ASN A 417     -11.328   2.227  10.914  1.00 97.50           C  
ATOM   3220  C   ASN A 417     -10.445   2.291   9.664  1.00 97.50           C  
ATOM   3221  CB  ASN A 417     -11.852   3.621  11.266  1.00 97.50           C  
ATOM   3222  O   ASN A 417     -10.898   1.951   8.570  1.00 97.50           O  
ATOM   3223  CG  ASN A 417     -12.516   4.309  10.094  1.00 97.50           C  
ATOM   3224  ND2 ASN A 417     -11.898   5.371   9.594  1.00 97.50           N  
ATOM   3225  OD1 ASN A 417     -13.586   3.891   9.641  1.00 97.50           O  
ATOM   3226  N   ASP A 418      -9.227   2.615   9.852  1.00 97.19           N  
ATOM   3227  CA  ASP A 418      -8.383   2.943   8.711  1.00 97.19           C  
ATOM   3228  C   ASP A 418      -7.688   1.699   8.164  1.00 97.19           C  
ATOM   3229  CB  ASP A 418      -7.344   4.000   9.094  1.00 97.19           C  
ATOM   3230  O   ASP A 418      -7.293   1.664   6.992  1.00 97.19           O  
ATOM   3231  CG  ASP A 418      -7.965   5.305   9.547  1.00 97.19           C  
ATOM   3232  OD1 ASP A 418      -9.156   5.551   9.258  1.00 97.19           O  
ATOM   3233  OD2 ASP A 418      -7.258   6.102  10.203  1.00 97.19           O  
ATOM   3234  N   PHE A 419      -7.590   0.590   9.016  1.00 97.94           N  
ATOM   3235  CA  PHE A 419      -6.758  -0.531   8.586  1.00 97.94           C  
ATOM   3236  C   PHE A 419      -7.402  -1.857   8.977  1.00 97.94           C  
ATOM   3237  CB  PHE A 419      -5.359  -0.427   9.203  1.00 97.94           C  
ATOM   3238  O   PHE A 419      -7.875  -2.598   8.109  1.00 97.94           O  
ATOM   3239  CG  PHE A 419      -4.582   0.777   8.742  1.00 97.94           C  
ATOM   3240  CD1 PHE A 419      -3.846   0.739   7.566  1.00 97.94           C  
ATOM   3241  CD2 PHE A 419      -4.590   1.947   9.492  1.00 97.94           C  
ATOM   3242  CE1 PHE A 419      -3.127   1.853   7.141  1.00 97.94           C  
ATOM   3243  CE2 PHE A 419      -3.873   3.064   9.070  1.00 97.94           C  
ATOM   3244  CZ  PHE A 419      -3.141   3.014   7.898  1.00 97.94           C  
ATOM   3245  N   ALA A 420      -7.535  -2.172  10.266  1.00 97.88           N  
ATOM   3246  CA  ALA A 420      -7.859  -3.486  10.812  1.00 97.88           C  
ATOM   3247  C   ALA A 420      -9.164  -4.016  10.227  1.00 97.88           C  
ATOM   3248  CB  ALA A 420      -7.957  -3.418  12.336  1.00 97.88           C  
ATOM   3249  O   ALA A 420      -9.227  -5.160   9.766  1.00 97.88           O  
ATOM   3250  N   ARG A 421     -10.203  -3.180  10.180  1.00 97.06           N  
ATOM   3251  CA  ARG A 421     -11.508  -3.660   9.734  1.00 97.06           C  
ATOM   3252  C   ARG A 421     -11.477  -4.062   8.266  1.00 97.06           C  
ATOM   3253  CB  ARG A 421     -12.586  -2.592   9.961  1.00 97.06           C  
ATOM   3254  O   ARG A 421     -11.938  -5.145   7.902  1.00 97.06           O  
ATOM   3255  CG  ARG A 421     -13.953  -2.969   9.422  1.00 97.06           C  
ATOM   3256  CD  ARG A 421     -14.945  -1.827   9.562  1.00 97.06           C  
ATOM   3257  NE  ARG A 421     -14.648  -0.730   8.648  1.00 97.06           N  
ATOM   3258  NH1 ARG A 421     -16.031   0.795   9.688  1.00 97.06           N  
ATOM   3259  NH2 ARG A 421     -14.828   1.414   7.844  1.00 97.06           N  
ATOM   3260  CZ  ARG A 421     -15.172   0.490   8.727  1.00 97.06           C  
ATOM   3261  N   GLY A 422     -10.961  -3.197   7.371  1.00 97.75           N  
ATOM   3262  CA  GLY A 422     -10.867  -3.479   5.945  1.00 97.75           C  
ATOM   3263  C   GLY A 422      -9.969  -4.652   5.625  1.00 97.75           C  
ATOM   3264  O   GLY A 422     -10.305  -5.492   4.789  1.00 97.75           O  
ATOM   3265  N   ILE A 423      -8.836  -4.742   6.305  1.00 98.50           N  
ATOM   3266  CA  ILE A 423      -7.848  -5.789   6.062  1.00 98.50           C  
ATOM   3267  C   ILE A 423      -8.406  -7.137   6.508  1.00 98.50           C  
ATOM   3268  CB  ILE A 423      -6.520  -5.492   6.789  1.00 98.50           C  
ATOM   3269  O   ILE A 423      -8.320  -8.125   5.773  1.00 98.50           O  
ATOM   3270  CG1 ILE A 423      -5.828  -4.273   6.168  1.00 98.50           C  
ATOM   3271  CG2 ILE A 423      -5.602  -6.719   6.758  1.00 98.50           C  
ATOM   3272  CD1 ILE A 423      -4.664  -3.736   6.988  1.00 98.50           C  
ATOM   3273  N   THR A 424      -8.992  -7.180   7.703  1.00 97.62           N  
ATOM   3274  CA  THR A 424      -9.562  -8.406   8.242  1.00 97.62           C  
ATOM   3275  C   THR A 424     -10.750  -8.875   7.395  1.00 97.62           C  
ATOM   3276  CB  THR A 424     -10.023  -8.219   9.703  1.00 97.62           C  
ATOM   3277  O   THR A 424     -10.875 -10.062   7.102  1.00 97.62           O  
ATOM   3278  CG2 THR A 424     -10.594  -9.516  10.273  1.00 97.62           C  
ATOM   3279  OG1 THR A 424      -8.898  -7.812  10.500  1.00 97.62           O  
ATOM   3280  N   LYS A 425     -11.617  -7.910   6.969  1.00 97.38           N  
ATOM   3281  CA  LYS A 425     -12.766  -8.250   6.129  1.00 97.38           C  
ATOM   3282  C   LYS A 425     -12.312  -8.781   4.770  1.00 97.38           C  
ATOM   3283  CB  LYS A 425     -13.672  -7.039   5.941  1.00 97.38           C  
ATOM   3284  O   LYS A 425     -12.891  -9.727   4.242  1.00 97.38           O  
ATOM   3285  CG  LYS A 425     -14.938  -7.332   5.148  1.00 97.38           C  
ATOM   3286  CD  LYS A 425     -15.773  -8.414   5.812  1.00 97.38           C  
ATOM   3287  CE  LYS A 425     -16.328  -7.953   7.148  1.00 97.38           C  
ATOM   3288  NZ  LYS A 425     -17.156  -9.016   7.801  1.00 97.38           N  
ATOM   3289  N   PHE A 426     -11.266  -8.188   4.191  1.00 98.19           N  
ATOM   3290  CA  PHE A 426     -10.719  -8.688   2.939  1.00 98.19           C  
ATOM   3291  C   PHE A 426     -10.297 -10.148   3.082  1.00 98.19           C  
ATOM   3292  CB  PHE A 426      -9.523  -7.840   2.494  1.00 98.19           C  
ATOM   3293  O   PHE A 426     -10.648 -10.984   2.248  1.00 98.19           O  
ATOM   3294  CG  PHE A 426      -9.008  -8.188   1.122  1.00 98.19           C  
ATOM   3295  CD1 PHE A 426      -8.148  -9.266   0.938  1.00 98.19           C  
ATOM   3296  CD2 PHE A 426      -9.383  -7.434   0.017  1.00 98.19           C  
ATOM   3297  CE1 PHE A 426      -7.676  -9.594  -0.331  1.00 98.19           C  
ATOM   3298  CE2 PHE A 426      -8.906  -7.750  -1.253  1.00 98.19           C  
ATOM   3299  CZ  PHE A 426      -8.055  -8.828  -1.425  1.00 98.19           C  
ATOM   3300  N   ALA A 427      -9.547 -10.445   4.141  1.00 98.06           N  
ATOM   3301  CA  ALA A 427      -9.070 -11.805   4.391  1.00 98.06           C  
ATOM   3302  C   ALA A 427     -10.234 -12.773   4.555  1.00 98.06           C  
ATOM   3303  CB  ALA A 427      -8.172 -11.836   5.629  1.00 98.06           C  
ATOM   3304  O   ALA A 427     -10.227 -13.867   3.977  1.00 98.06           O  
ATOM   3305  N   GLU A 428     -11.180 -12.344   5.301  1.00 96.56           N  
ATOM   3306  CA  GLU A 428     -12.344 -13.180   5.578  1.00 96.56           C  
ATOM   3307  C   GLU A 428     -13.094 -13.531   4.297  1.00 96.56           C  
ATOM   3308  CB  GLU A 428     -13.289 -12.477   6.559  1.00 96.56           C  
ATOM   3309  O   GLU A 428     -13.414 -14.695   4.059  1.00 96.56           O  
ATOM   3310  CG  GLU A 428     -14.500 -13.305   6.945  1.00 96.56           C  
ATOM   3311  CD  GLU A 428     -15.445 -12.578   7.891  1.00 96.56           C  
ATOM   3312  OE1 GLU A 428     -16.062 -13.242   8.758  1.00 96.56           O  
ATOM   3313  OE2 GLU A 428     -15.578 -11.344   7.762  1.00 96.56           O  
ATOM   3314  N   LEU A 429     -13.367 -12.578   3.441  1.00 96.69           N  
ATOM   3315  CA  LEU A 429     -14.133 -12.797   2.221  1.00 96.69           C  
ATOM   3316  C   LEU A 429     -13.336 -13.625   1.220  1.00 96.69           C  
ATOM   3317  CB  LEU A 429     -14.531 -11.461   1.590  1.00 96.69           C  
ATOM   3318  O   LEU A 429     -13.867 -14.555   0.615  1.00 96.69           O  
ATOM   3319  CG  LEU A 429     -15.555 -10.625   2.361  1.00 96.69           C  
ATOM   3320  CD1 LEU A 429     -15.758  -9.273   1.681  1.00 96.69           C  
ATOM   3321  CD2 LEU A 429     -16.875 -11.375   2.482  1.00 96.69           C  
ATOM   3322  N   HIS A 430     -12.016 -13.281   1.067  1.00 97.62           N  
ATOM   3323  CA  HIS A 430     -11.188 -13.977   0.089  1.00 97.62           C  
ATOM   3324  C   HIS A 430     -10.977 -15.438   0.476  1.00 97.62           C  
ATOM   3325  CB  HIS A 430      -9.836 -13.273  -0.057  1.00 97.62           C  
ATOM   3326  O   HIS A 430     -10.828 -16.297  -0.394  1.00 97.62           O  
ATOM   3327  CG  HIS A 430      -9.008 -13.789  -1.196  1.00 97.62           C  
ATOM   3328  CD2 HIS A 430      -7.895 -14.555  -1.214  1.00 97.62           C  
ATOM   3329  ND1 HIS A 430      -9.312 -13.516  -2.514  1.00 97.62           N  
ATOM   3330  CE1 HIS A 430      -8.414 -14.094  -3.293  1.00 97.62           C  
ATOM   3331  NE2 HIS A 430      -7.543 -14.727  -2.529  1.00 97.62           N  
ATOM   3332  N   ALA A 431     -11.008 -15.742   1.816  1.00 97.25           N  
ATOM   3333  CA  ALA A 431     -10.805 -17.094   2.324  1.00 97.25           C  
ATOM   3334  C   ALA A 431     -11.898 -18.031   1.834  1.00 97.25           C  
ATOM   3335  CB  ALA A 431     -10.750 -17.094   3.850  1.00 97.25           C  
ATOM   3336  O   ALA A 431     -11.727 -19.250   1.840  1.00 97.25           O  
ATOM   3337  N   GLY A 432     -12.984 -17.484   1.303  1.00 95.94           N  
ATOM   3338  CA  GLY A 432     -14.047 -18.297   0.730  1.00 95.94           C  
ATOM   3339  C   GLY A 432     -13.703 -18.844  -0.638  1.00 95.94           C  
ATOM   3340  O   GLY A 432     -14.352 -19.781  -1.114  1.00 95.94           O  
ATOM   3341  N   PHE A 433     -12.562 -18.375  -1.212  1.00 96.00           N  
ATOM   3342  CA  PHE A 433     -12.289 -18.719  -2.602  1.00 96.00           C  
ATOM   3343  C   PHE A 433     -10.875 -19.281  -2.750  1.00 96.00           C  
ATOM   3344  CB  PHE A 433     -12.461 -17.484  -3.502  1.00 96.00           C  
ATOM   3345  O   PHE A 433     -10.586 -20.000  -3.705  1.00 96.00           O  
ATOM   3346  CG  PHE A 433     -13.789 -16.797  -3.338  1.00 96.00           C  
ATOM   3347  CD1 PHE A 433     -14.969 -17.422  -3.746  1.00 96.00           C  
ATOM   3348  CD2 PHE A 433     -13.867 -15.539  -2.775  1.00 96.00           C  
ATOM   3349  CE1 PHE A 433     -16.203 -16.797  -3.598  1.00 96.00           C  
ATOM   3350  CE2 PHE A 433     -15.094 -14.898  -2.623  1.00 96.00           C  
ATOM   3351  CZ  PHE A 433     -16.250 -15.523  -3.035  1.00 96.00           C  
ATOM   3352  N   SER A 434      -9.945 -18.906  -1.929  1.00 97.06           N  
ATOM   3353  CA  SER A 434      -8.547 -19.328  -1.985  1.00 97.06           C  
ATOM   3354  C   SER A 434      -7.914 -19.328  -0.598  1.00 97.06           C  
ATOM   3355  CB  SER A 434      -7.746 -18.422  -2.918  1.00 97.06           C  
ATOM   3356  O   SER A 434      -8.539 -18.906   0.377  1.00 97.06           O  
ATOM   3357  OG  SER A 434      -6.457 -18.953  -3.158  1.00 97.06           O  
ATOM   3358  N   ASP A 435      -6.691 -19.938  -0.571  1.00 97.81           N  
ATOM   3359  CA  ASP A 435      -5.969 -20.000   0.696  1.00 97.81           C  
ATOM   3360  C   ASP A 435      -5.551 -18.609   1.167  1.00 97.81           C  
ATOM   3361  CB  ASP A 435      -4.742 -20.906   0.563  1.00 97.81           C  
ATOM   3362  O   ASP A 435      -5.035 -17.812   0.381  1.00 97.81           O  
ATOM   3363  CG  ASP A 435      -5.102 -22.359   0.296  1.00 97.81           C  
ATOM   3364  OD1 ASP A 435      -6.281 -22.734   0.471  1.00 97.81           O  
ATOM   3365  OD2 ASP A 435      -4.199 -23.141  -0.091  1.00 97.81           O  
ATOM   3366  N   VAL A 436      -5.758 -18.344   2.486  1.00 98.38           N  
ATOM   3367  CA  VAL A 436      -5.359 -17.078   3.107  1.00 98.38           C  
ATOM   3368  C   VAL A 436      -4.613 -17.359   4.410  1.00 98.38           C  
ATOM   3369  CB  VAL A 436      -6.574 -16.172   3.373  1.00 98.38           C  
ATOM   3370  O   VAL A 436      -5.066 -18.172   5.227  1.00 98.38           O  
ATOM   3371  CG1 VAL A 436      -6.152 -14.914   4.137  1.00 98.38           C  
ATOM   3372  CG2 VAL A 436      -7.254 -15.789   2.059  1.00 98.38           C  
ATOM   3373  N   TYR A 437      -3.457 -16.750   4.570  1.00 98.62           N  
ATOM   3374  CA  TYR A 437      -2.711 -16.688   5.824  1.00 98.62           C  
ATOM   3375  C   TYR A 437      -2.695 -15.266   6.383  1.00 98.62           C  
ATOM   3376  CB  TYR A 437      -1.276 -17.188   5.617  1.00 98.62           C  
ATOM   3377  O   TYR A 437      -2.406 -14.312   5.660  1.00 98.62           O  
ATOM   3378  CG  TYR A 437      -1.192 -18.594   5.090  1.00 98.62           C  
ATOM   3379  CD1 TYR A 437      -1.104 -19.672   5.961  1.00 98.62           C  
ATOM   3380  CD2 TYR A 437      -1.198 -18.844   3.723  1.00 98.62           C  
ATOM   3381  CE1 TYR A 437      -1.023 -20.984   5.480  1.00 98.62           C  
ATOM   3382  CE2 TYR A 437      -1.119 -20.141   3.230  1.00 98.62           C  
ATOM   3383  OH  TYR A 437      -0.953 -22.484   3.633  1.00 98.62           O  
ATOM   3384  CZ  TYR A 437      -1.032 -21.203   4.113  1.00 98.62           C  
ATOM   3385  N   PHE A 438      -3.023 -15.164   7.621  1.00 98.62           N  
ATOM   3386  CA  PHE A 438      -3.156 -13.852   8.227  1.00 98.62           C  
ATOM   3387  C   PHE A 438      -2.176 -13.688   9.383  1.00 98.62           C  
ATOM   3388  CB  PHE A 438      -4.590 -13.625   8.719  1.00 98.62           C  
ATOM   3389  O   PHE A 438      -1.955 -14.625  10.156  1.00 98.62           O  
ATOM   3390  CG  PHE A 438      -4.914 -12.180   9.008  1.00 98.62           C  
ATOM   3391  CD1 PHE A 438      -4.586 -11.617  10.234  1.00 98.62           C  
ATOM   3392  CD2 PHE A 438      -5.543 -11.398   8.055  1.00 98.62           C  
ATOM   3393  CE1 PHE A 438      -4.883 -10.281  10.500  1.00 98.62           C  
ATOM   3394  CE2 PHE A 438      -5.844 -10.062   8.312  1.00 98.62           C  
ATOM   3395  CZ  PHE A 438      -5.516  -9.508   9.539  1.00 98.62           C  
ATOM   3396  N   TYR A 439      -1.556 -12.453   9.484  1.00 98.44           N  
ATOM   3397  CA  TYR A 439      -0.657 -12.195  10.602  1.00 98.44           C  
ATOM   3398  C   TYR A 439      -0.872 -10.797  11.164  1.00 98.44           C  
ATOM   3399  CB  TYR A 439       0.802 -12.367  10.172  1.00 98.44           C  
ATOM   3400  O   TYR A 439      -1.444  -9.938  10.492  1.00 98.44           O  
ATOM   3401  CG  TYR A 439       1.331 -11.227   9.352  1.00 98.44           C  
ATOM   3402  CD1 TYR A 439       1.132 -11.180   7.969  1.00 98.44           C  
ATOM   3403  CD2 TYR A 439       2.031 -10.180   9.945  1.00 98.44           C  
ATOM   3404  CE1 TYR A 439       1.618 -10.125   7.207  1.00 98.44           C  
ATOM   3405  CE2 TYR A 439       2.523  -9.117   9.188  1.00 98.44           C  
ATOM   3406  OH  TYR A 439       2.795  -8.055   7.070  1.00 98.44           O  
ATOM   3407  CZ  TYR A 439       2.311  -9.102   7.824  1.00 98.44           C  
ATOM   3408  N   GLN A 440      -0.542 -10.656  12.406  1.00 97.75           N  
ATOM   3409  CA  GLN A 440      -0.356  -9.367  13.070  1.00 97.75           C  
ATOM   3410  C   GLN A 440       1.091  -9.188  13.516  1.00 97.75           C  
ATOM   3411  CB  GLN A 440      -1.298  -9.242  14.266  1.00 97.75           C  
ATOM   3412  O   GLN A 440       1.641 -10.039  14.219  1.00 97.75           O  
ATOM   3413  CG  GLN A 440      -1.172  -7.918  15.008  1.00 97.75           C  
ATOM   3414  CD  GLN A 440      -2.172  -7.785  16.141  1.00 97.75           C  
ATOM   3415  NE2 GLN A 440      -1.698  -7.938  17.375  1.00 97.75           N  
ATOM   3416  OE1 GLN A 440      -3.361  -7.543  15.914  1.00 97.75           O  
ATOM   3417  N   PHE A 441       1.676  -8.078  13.008  1.00 97.38           N  
ATOM   3418  CA  PHE A 441       3.020  -7.738  13.461  1.00 97.38           C  
ATOM   3419  C   PHE A 441       2.965  -6.910  14.742  1.00 97.38           C  
ATOM   3420  CB  PHE A 441       3.775  -6.973  12.375  1.00 97.38           C  
ATOM   3421  O   PHE A 441       2.430  -5.801  14.750  1.00 97.38           O  
ATOM   3422  CG  PHE A 441       5.211  -6.688  12.719  1.00 97.38           C  
ATOM   3423  CD1 PHE A 441       5.598  -5.430  13.172  1.00 97.38           C  
ATOM   3424  CD2 PHE A 441       6.180  -7.676  12.594  1.00 97.38           C  
ATOM   3425  CE1 PHE A 441       6.926  -5.164  13.492  1.00 97.38           C  
ATOM   3426  CE2 PHE A 441       7.508  -7.418  12.914  1.00 97.38           C  
ATOM   3427  CZ  PHE A 441       7.879  -6.160  13.359  1.00 97.38           C  
ATOM   3428  N   ALA A 442       3.604  -7.406  15.820  1.00 95.56           N  
ATOM   3429  CA  ALA A 442       3.451  -6.750  17.109  1.00 95.56           C  
ATOM   3430  C   ALA A 442       4.793  -6.633  17.828  1.00 95.56           C  
ATOM   3431  CB  ALA A 442       2.451  -7.512  17.984  1.00 95.56           C  
ATOM   3432  O   ALA A 442       4.840  -6.480  19.047  1.00 95.56           O  
ATOM   3433  N   TYR A 443       5.871  -6.742  17.125  1.00 94.81           N  
ATOM   3434  CA  TYR A 443       7.203  -6.578  17.703  1.00 94.81           C  
ATOM   3435  C   TYR A 443       7.719  -5.160  17.469  1.00 94.81           C  
ATOM   3436  CB  TYR A 443       8.180  -7.594  17.094  1.00 94.81           C  
ATOM   3437  O   TYR A 443       7.586  -4.617  16.375  1.00 94.81           O  
ATOM   3438  CG  TYR A 443       9.594  -7.438  17.578  1.00 94.81           C  
ATOM   3439  CD1 TYR A 443      10.555  -6.797  16.797  1.00 94.81           C  
ATOM   3440  CD2 TYR A 443       9.977  -7.934  18.828  1.00 94.81           C  
ATOM   3441  CE1 TYR A 443      11.867  -6.656  17.250  1.00 94.81           C  
ATOM   3442  CE2 TYR A 443      11.289  -7.797  19.281  1.00 94.81           C  
ATOM   3443  OH  TYR A 443      13.516  -7.020  18.938  1.00 94.81           O  
ATOM   3444  CZ  TYR A 443      12.219  -7.156  18.484  1.00 94.81           C  
ATOM   3445  N   SER A 444       8.266  -4.559  18.469  1.00 92.12           N  
ATOM   3446  CA  SER A 444       8.844  -3.223  18.375  1.00 92.12           C  
ATOM   3447  C   SER A 444      10.297  -3.215  18.844  1.00 92.12           C  
ATOM   3448  CB  SER A 444       8.031  -2.223  19.203  1.00 92.12           C  
ATOM   3449  O   SER A 444      10.578  -3.453  20.016  1.00 92.12           O  
ATOM   3450  OG  SER A 444       8.508  -0.903  19.000  1.00 92.12           O  
ATOM   3451  N   GLY A 445      11.219  -3.076  17.859  1.00 90.44           N  
ATOM   3452  CA  GLY A 445      12.648  -2.988  18.125  1.00 90.44           C  
ATOM   3453  C   GLY A 445      13.328  -1.904  17.312  1.00 90.44           C  
ATOM   3454  O   GLY A 445      12.672  -1.144  16.594  1.00 90.44           O  
ATOM   3455  N   GLY A 446      14.602  -1.753  17.484  1.00 90.06           N  
ATOM   3456  CA  GLY A 446      15.398  -0.699  16.875  1.00 90.06           C  
ATOM   3457  C   GLY A 446      15.312  -0.690  15.367  1.00 90.06           C  
ATOM   3458  O   GLY A 446      15.375   0.371  14.742  1.00 90.06           O  
ATOM   3459  N   LEU A 447      15.117  -1.865  14.734  1.00 89.50           N  
ATOM   3460  CA  LEU A 447      15.102  -1.956  13.273  1.00 89.50           C  
ATOM   3461  C   LEU A 447      13.852  -1.302  12.703  1.00 89.50           C  
ATOM   3462  CB  LEU A 447      15.180  -3.418  12.828  1.00 89.50           C  
ATOM   3463  O   LEU A 447      13.867  -0.797  11.578  1.00 89.50           O  
ATOM   3464  CG  LEU A 447      16.578  -4.027  12.734  1.00 89.50           C  
ATOM   3465  CD1 LEU A 447      16.484  -5.543  12.594  1.00 89.50           C  
ATOM   3466  CD2 LEU A 447      17.359  -3.414  11.578  1.00 89.50           C  
ATOM   3467  N   GLY A 448      12.789  -1.285  13.352  1.00 87.44           N  
ATOM   3468  CA  GLY A 448      11.531  -0.755  12.859  1.00 87.44           C  
ATOM   3469  C   GLY A 448      11.461   0.760  12.898  1.00 87.44           C  
ATOM   3470  O   GLY A 448      10.516   1.358  12.383  1.00 87.44           O  
ATOM   3471  N   TRP A 449      12.383   1.558  13.469  1.00 76.31           N  
ATOM   3472  CA  TRP A 449      12.555   3.008  13.477  1.00 76.31           C  
ATOM   3473  C   TRP A 449      11.469   3.676  14.312  1.00 76.31           C  
ATOM   3474  CB  TRP A 449      12.523   3.561  12.047  1.00 76.31           C  
ATOM   3475  O   TRP A 449      11.445   4.902  14.445  1.00 76.31           O  
ATOM   3476  CG  TRP A 449      13.727   3.199  11.227  1.00 76.31           C  
ATOM   3477  CD1 TRP A 449      14.773   2.402  11.609  1.00 76.31           C  
ATOM   3478  CD2 TRP A 449      14.016   3.629   9.891  1.00 76.31           C  
ATOM   3479  CE2 TRP A 449      15.250   3.053   9.523  1.00 76.31           C  
ATOM   3480  CE3 TRP A 449      13.344   4.445   8.977  1.00 76.31           C  
ATOM   3481  NE1 TRP A 449      15.688   2.309  10.586  1.00 76.31           N  
ATOM   3482  CH2 TRP A 449      15.156   4.070   7.391  1.00 76.31           C  
ATOM   3483  CZ2 TRP A 449      15.828   3.268   8.273  1.00 76.31           C  
ATOM   3484  CZ3 TRP A 449      13.922   4.660   7.727  1.00 76.31           C  
ATOM   3485  N   ASN A 450      10.469   2.812  14.703  1.00 68.12           N  
ATOM   3486  CA  ASN A 450       9.375   3.496  15.391  1.00 68.12           C  
ATOM   3487  C   ASN A 450       9.547   3.441  16.906  1.00 68.12           C  
ATOM   3488  CB  ASN A 450       8.031   2.896  14.977  1.00 68.12           C  
ATOM   3489  O   ASN A 450       8.680   2.910  17.609  1.00 68.12           O  
ATOM   3490  CG  ASN A 450       6.855   3.740  15.438  1.00 68.12           C  
ATOM   3491  ND2 ASN A 450       5.668   3.145  15.445  1.00 68.12           N  
ATOM   3492  OD1 ASN A 450       7.012   4.914  15.773  1.00 68.12           O  
ATOM   3493  N   THR A 451      10.711   3.986  17.406  1.00 60.00           N  
ATOM   3494  CA  THR A 451      10.867   3.980  18.859  1.00 60.00           C  
ATOM   3495  C   THR A 451      10.148   5.168  19.484  1.00 60.00           C  
ATOM   3496  CB  THR A 451      12.359   4.016  19.266  1.00 60.00           C  
ATOM   3497  O   THR A 451       9.852   5.156  20.688  1.00 60.00           O  
ATOM   3498  CG2 THR A 451      13.070   2.732  18.844  1.00 60.00           C  
ATOM   3499  OG1 THR A 451      12.992   5.133  18.625  1.00 60.00           O  
ATOM   3500  N   GLU A 452       9.602   6.113  18.594  1.00 63.00           N  
ATOM   3501  CA  GLU A 452       9.086   7.363  19.141  1.00 63.00           C  
ATOM   3502  C   GLU A 452       7.566   7.406  19.094  1.00 63.00           C  
ATOM   3503  CB  GLU A 452       9.664   8.562  18.375  1.00 63.00           C  
ATOM   3504  O   GLU A 452       6.941   8.195  19.812  1.00 63.00           O  
ATOM   3505  CG  GLU A 452      11.172   8.719  18.531  1.00 63.00           C  
ATOM   3506  CD  GLU A 452      11.711   9.992  17.906  1.00 63.00           C  
ATOM   3507  OE1 GLU A 452      12.922  10.281  18.062  1.00 63.00           O  
ATOM   3508  OE2 GLU A 452      10.922  10.703  17.250  1.00 63.00           O  
ATOM   3509  N   HIS A 453       6.891   6.625  18.312  1.00 72.00           N  
ATOM   3510  CA  HIS A 453       5.438   6.691  18.188  1.00 72.00           C  
ATOM   3511  C   HIS A 453       4.758   5.641  19.062  1.00 72.00           C  
ATOM   3512  CB  HIS A 453       5.020   6.512  16.719  1.00 72.00           C  
ATOM   3513  O   HIS A 453       4.191   4.676  18.547  1.00 72.00           O  
ATOM   3514  CG  HIS A 453       5.430   7.648  15.836  1.00 72.00           C  
ATOM   3515  CD2 HIS A 453       4.793   8.797  15.516  1.00 72.00           C  
ATOM   3516  ND1 HIS A 453       6.633   7.668  15.164  1.00 72.00           N  
ATOM   3517  CE1 HIS A 453       6.719   8.789  14.469  1.00 72.00           C  
ATOM   3518  NE2 HIS A 453       5.617   9.492  14.664  1.00 72.00           N  
ATOM   3519  N   LYS A 454       5.008   5.781  20.359  1.00 80.75           N  
ATOM   3520  CA  LYS A 454       4.391   4.902  21.344  1.00 80.75           C  
ATOM   3521  C   LYS A 454       3.377   5.664  22.203  1.00 80.75           C  
ATOM   3522  CB  LYS A 454       5.457   4.270  22.250  1.00 80.75           C  
ATOM   3523  O   LYS A 454       3.502   6.875  22.391  1.00 80.75           O  
ATOM   3524  CG  LYS A 454       6.492   3.449  21.484  1.00 80.75           C  
ATOM   3525  CD  LYS A 454       7.570   2.916  22.422  1.00 80.75           C  
ATOM   3526  CE  LYS A 454       8.633   2.131  21.656  1.00 80.75           C  
ATOM   3527  NZ  LYS A 454       9.695   1.608  22.562  1.00 80.75           N  
ATOM   3528  N   TYR A 455       2.324   5.070  22.438  1.00 88.81           N  
ATOM   3529  CA  TYR A 455       1.308   5.551  23.359  1.00 88.81           C  
ATOM   3530  C   TYR A 455       0.860   4.441  24.312  1.00 88.81           C  
ATOM   3531  CB  TYR A 455       0.102   6.105  22.594  1.00 88.81           C  
ATOM   3532  O   TYR A 455       0.487   3.354  23.859  1.00 88.81           O  
ATOM   3533  CG  TYR A 455      -0.799   6.980  23.438  1.00 88.81           C  
ATOM   3534  CD1 TYR A 455      -1.865   6.434  24.156  1.00 88.81           C  
ATOM   3535  CD2 TYR A 455      -0.585   8.352  23.516  1.00 88.81           C  
ATOM   3536  CE1 TYR A 455      -2.699   7.234  24.922  1.00 88.81           C  
ATOM   3537  CE2 TYR A 455      -1.413   9.164  24.297  1.00 88.81           C  
ATOM   3538  OH  TYR A 455      -3.287   9.398  25.750  1.00 88.81           O  
ATOM   3539  CZ  TYR A 455      -2.465   8.594  24.984  1.00 88.81           C  
ATOM   3540  N   PRO A 456       1.040   4.727  25.625  1.00 88.69           N  
ATOM   3541  CA  PRO A 456       0.673   3.684  26.594  1.00 88.69           C  
ATOM   3542  C   PRO A 456      -0.686   3.055  26.281  1.00 88.69           C  
ATOM   3543  CB  PRO A 456       0.646   4.426  27.922  1.00 88.69           C  
ATOM   3544  O   PRO A 456      -1.670   3.771  26.078  1.00 88.69           O  
ATOM   3545  CG  PRO A 456       1.592   5.570  27.750  1.00 88.69           C  
ATOM   3546  CD  PRO A 456       1.481   6.062  26.328  1.00 88.69           C  
ATOM   3547  N   GLY A 457      -0.679   1.674  26.109  1.00 87.88           N  
ATOM   3548  CA  GLY A 457      -1.905   0.923  25.891  1.00 87.88           C  
ATOM   3549  C   GLY A 457      -2.191   0.667  24.422  1.00 87.88           C  
ATOM   3550  O   GLY A 457      -3.141  -0.043  24.094  1.00 87.88           O  
ATOM   3551  N   SER A 458      -1.433   1.244  23.406  1.00 85.81           N  
ATOM   3552  CA  SER A 458      -1.729   1.237  21.969  1.00 85.81           C  
ATOM   3553  C   SER A 458      -1.159  -0.005  21.297  1.00 85.81           C  
ATOM   3554  CB  SER A 458      -1.174   2.494  21.312  1.00 85.81           C  
ATOM   3555  O   SER A 458      -1.398  -0.237  20.109  1.00 85.81           O  
ATOM   3556  OG  SER A 458       0.242   2.518  21.375  1.00 85.81           O  
ATOM   3557  N   GLY A 459      -0.610  -0.965  21.828  1.00 78.69           N  
ATOM   3558  CA  GLY A 459      -0.030  -2.111  21.141  1.00 78.69           C  
ATOM   3559  C   GLY A 459       1.350  -1.833  20.578  1.00 78.69           C  
ATOM   3560  O   GLY A 459       2.020  -2.744  20.094  1.00 78.69           O  
ATOM   3561  N   ASN A 460       1.769  -0.504  20.406  1.00 84.50           N  
ATOM   3562  CA  ASN A 460       3.043   0.188  20.266  1.00 84.50           C  
ATOM   3563  C   ASN A 460       3.645  -0.035  18.875  1.00 84.50           C  
ATOM   3564  CB  ASN A 460       4.027  -0.259  21.344  1.00 84.50           C  
ATOM   3565  O   ASN A 460       4.754   0.426  18.594  1.00 84.50           O  
ATOM   3566  CG  ASN A 460       3.645   0.243  22.719  1.00 84.50           C  
ATOM   3567  ND2 ASN A 460       3.895  -0.572  23.750  1.00 84.50           N  
ATOM   3568  OD1 ASN A 460       3.129   1.354  22.875  1.00 84.50           O  
ATOM   3569  N   VAL A 461       2.975  -0.890  18.000  1.00 92.62           N  
ATOM   3570  CA  VAL A 461       3.607  -1.053  16.703  1.00 92.62           C  
ATOM   3571  C   VAL A 461       2.805  -0.304  15.641  1.00 92.62           C  
ATOM   3572  CB  VAL A 461       3.740  -2.543  16.312  1.00 92.62           C  
ATOM   3573  O   VAL A 461       1.669  -0.678  15.336  1.00 92.62           O  
ATOM   3574  CG1 VAL A 461       4.410  -2.691  14.953  1.00 92.62           C  
ATOM   3575  CG2 VAL A 461       4.523  -3.301  17.391  1.00 92.62           C  
ATOM   3576  N   SER A 462       3.408   0.813  15.109  1.00 93.38           N  
ATOM   3577  CA  SER A 462       2.760   1.761  14.211  1.00 93.38           C  
ATOM   3578  C   SER A 462       2.779   1.259  12.766  1.00 93.38           C  
ATOM   3579  CB  SER A 462       3.439   3.129  14.289  1.00 93.38           C  
ATOM   3580  O   SER A 462       3.461   0.279  12.453  1.00 93.38           O  
ATOM   3581  OG  SER A 462       2.711   4.098  13.555  1.00 93.38           O  
ATOM   3582  N   HIS A 463       2.031   1.872  11.945  1.00 94.38           N  
ATOM   3583  CA  HIS A 463       1.855   1.605  10.523  1.00 94.38           C  
ATOM   3584  C   HIS A 463       3.197   1.385   9.828  1.00 94.38           C  
ATOM   3585  CB  HIS A 463       1.104   2.756   9.852  1.00 94.38           C  
ATOM   3586  O   HIS A 463       4.094   2.225   9.930  1.00 94.38           O  
ATOM   3587  CG  HIS A 463       0.846   2.535   8.391  1.00 94.38           C  
ATOM   3588  CD2 HIS A 463       1.265   3.219   7.301  1.00 94.38           C  
ATOM   3589  ND1 HIS A 463       0.064   1.501   7.922  1.00 94.38           N  
ATOM   3590  CE1 HIS A 463       0.015   1.559   6.602  1.00 94.38           C  
ATOM   3591  NE2 HIS A 463       0.735   2.592   6.199  1.00 94.38           N  
ATOM   3592  N   VAL A 464       3.432   0.156   9.172  1.00 91.12           N  
ATOM   3593  CA  VAL A 464       4.496  -0.277   8.273  1.00 91.12           C  
ATOM   3594  C   VAL A 464       5.801  -0.427   9.055  1.00 91.12           C  
ATOM   3595  CB  VAL A 464       4.688   0.710   7.102  1.00 91.12           C  
ATOM   3596  O   VAL A 464       6.891  -0.325   8.484  1.00 91.12           O  
ATOM   3597  CG1 VAL A 464       3.439   0.751   6.219  1.00 91.12           C  
ATOM   3598  CG2 VAL A 464       5.020   2.105   7.625  1.00 91.12           C  
ATOM   3599  N   GLU A 465       5.719  -0.599  10.375  1.00 91.88           N  
ATOM   3600  CA  GLU A 465       6.934  -0.755  11.172  1.00 91.88           C  
ATOM   3601  C   GLU A 465       7.711  -1.996  10.742  1.00 91.88           C  
ATOM   3602  CB  GLU A 465       6.594  -0.830  12.664  1.00 91.88           C  
ATOM   3603  O   GLU A 465       8.938  -2.025  10.844  1.00 91.88           O  
ATOM   3604  CG  GLU A 465       7.816  -0.802  13.570  1.00 91.88           C  
ATOM   3605  CD  GLU A 465       7.480  -0.464  15.016  1.00 91.88           C  
ATOM   3606  OE1 GLU A 465       8.352  -0.641  15.898  1.00 91.88           O  
ATOM   3607  OE2 GLU A 465       6.340  -0.019  15.266  1.00 91.88           O  
ATOM   3608  N   GLU A 466       7.051  -3.021  10.273  1.00 91.81           N  
ATOM   3609  CA  GLU A 466       7.738  -4.258   9.914  1.00 91.81           C  
ATOM   3610  C   GLU A 466       8.570  -4.078   8.648  1.00 91.81           C  
ATOM   3611  CB  GLU A 466       6.730  -5.395   9.719  1.00 91.81           C  
ATOM   3612  O   GLU A 466       9.414  -4.926   8.328  1.00 91.81           O  
ATOM   3613  CG  GLU A 466       5.797  -5.195   8.531  1.00 91.81           C  
ATOM   3614  CD  GLU A 466       4.520  -4.461   8.891  1.00 91.81           C  
ATOM   3615  OE1 GLU A 466       3.486  -4.672   8.219  1.00 91.81           O  
ATOM   3616  OE2 GLU A 466       4.547  -3.660   9.859  1.00 91.81           O  
ATOM   3617  N   TRP A 467       8.266  -2.975   7.887  1.00 90.25           N  
ATOM   3618  CA  TRP A 467       8.992  -2.688   6.656  1.00 90.25           C  
ATOM   3619  C   TRP A 467      10.500  -2.707   6.898  1.00 90.25           C  
ATOM   3620  CB  TRP A 467       8.570  -1.331   6.082  1.00 90.25           C  
ATOM   3621  O   TRP A 467      11.258  -3.260   6.098  1.00 90.25           O  
ATOM   3622  CG  TRP A 467       9.180  -1.019   4.746  1.00 90.25           C  
ATOM   3623  CD1 TRP A 467       8.656  -1.298   3.518  1.00 90.25           C  
ATOM   3624  CD2 TRP A 467      10.438  -0.370   4.512  1.00 90.25           C  
ATOM   3625  CE2 TRP A 467      10.602  -0.288   3.111  1.00 90.25           C  
ATOM   3626  CE3 TRP A 467      11.430   0.151   5.348  1.00 90.25           C  
ATOM   3627  NE1 TRP A 467       9.508  -0.861   2.529  1.00 90.25           N  
ATOM   3628  CH2 TRP A 467      12.688   0.797   3.369  1.00 90.25           C  
ATOM   3629  CZ2 TRP A 467      11.734   0.295   2.529  1.00 90.25           C  
ATOM   3630  CZ3 TRP A 467      12.555   0.731   4.766  1.00 90.25           C  
ATOM   3631  N   GLY A 468      10.977  -2.145   7.992  1.00 89.38           N  
ATOM   3632  CA  GLY A 468      12.391  -2.096   8.320  1.00 89.38           C  
ATOM   3633  C   GLY A 468      13.008  -3.467   8.531  1.00 89.38           C  
ATOM   3634  O   GLY A 468      14.195  -3.668   8.273  1.00 89.38           O  
ATOM   3635  N   TYR A 469      12.227  -4.418   8.906  1.00 92.50           N  
ATOM   3636  CA  TYR A 469      12.711  -5.762   9.195  1.00 92.50           C  
ATOM   3637  C   TYR A 469      12.812  -6.586   7.918  1.00 92.50           C  
ATOM   3638  CB  TYR A 469      11.789  -6.465  10.195  1.00 92.50           C  
ATOM   3639  O   TYR A 469      13.438  -7.652   7.906  1.00 92.50           O  
ATOM   3640  CG  TYR A 469      11.859  -5.887  11.594  1.00 92.50           C  
ATOM   3641  CD1 TYR A 469      12.734  -6.406  12.539  1.00 92.50           C  
ATOM   3642  CD2 TYR A 469      11.047  -4.824  11.961  1.00 92.50           C  
ATOM   3643  CE1 TYR A 469      12.805  -5.879  13.828  1.00 92.50           C  
ATOM   3644  CE2 TYR A 469      11.102  -4.289  13.242  1.00 92.50           C  
ATOM   3645  OH  TYR A 469      12.039  -4.297  15.438  1.00 92.50           O  
ATOM   3646  CZ  TYR A 469      11.984  -4.820  14.164  1.00 92.50           C  
ATOM   3647  N   ILE A 470      12.227  -6.129   6.859  1.00 91.00           N  
ATOM   3648  CA  ILE A 470      12.180  -6.910   5.629  1.00 91.00           C  
ATOM   3649  C   ILE A 470      13.062  -6.254   4.566  1.00 91.00           C  
ATOM   3650  CB  ILE A 470      10.727  -7.055   5.105  1.00 91.00           C  
ATOM   3651  O   ILE A 470      13.875  -6.926   3.930  1.00 91.00           O  
ATOM   3652  CG1 ILE A 470       9.859  -7.777   6.141  1.00 91.00           C  
ATOM   3653  CG2 ILE A 470      10.711  -7.785   3.762  1.00 91.00           C  
ATOM   3654  CD1 ILE A 470       8.375  -7.766   5.812  1.00 91.00           C  
ATOM   3655  N   TYR A 471      12.891  -4.980   4.387  1.00 85.75           N  
ATOM   3656  CA  TYR A 471      13.406  -4.375   3.164  1.00 85.75           C  
ATOM   3657  C   TYR A 471      14.555  -3.422   3.469  1.00 85.75           C  
ATOM   3658  CB  TYR A 471      12.297  -3.631   2.420  1.00 85.75           C  
ATOM   3659  O   TYR A 471      15.180  -2.875   2.555  1.00 85.75           O  
ATOM   3660  CG  TYR A 471      11.156  -4.520   1.979  1.00 85.75           C  
ATOM   3661  CD1 TYR A 471      11.344  -5.480   0.989  1.00 85.75           C  
ATOM   3662  CD2 TYR A 471       9.898  -4.398   2.553  1.00 85.75           C  
ATOM   3663  CE1 TYR A 471      10.297  -6.301   0.579  1.00 85.75           C  
ATOM   3664  CE2 TYR A 471       8.844  -5.215   2.148  1.00 85.75           C  
ATOM   3665  OH  TYR A 471       8.016  -6.973   0.762  1.00 85.75           O  
ATOM   3666  CZ  TYR A 471       9.055  -6.164   1.164  1.00 85.75           C  
ATOM   3667  N   TRP A 472      14.875  -3.332   4.695  1.00 77.12           N  
ATOM   3668  CA  TRP A 472      15.867  -2.307   5.004  1.00 77.12           C  
ATOM   3669  C   TRP A 472      17.281  -2.811   4.730  1.00 77.12           C  
ATOM   3670  CB  TRP A 472      15.742  -1.867   6.469  1.00 77.12           C  
ATOM   3671  O   TRP A 472      17.562  -4.000   4.891  1.00 77.12           O  
ATOM   3672  CG  TRP A 472      16.266  -0.491   6.738  1.00 77.12           C  
ATOM   3673  CD1 TRP A 472      17.422  -0.165   7.406  1.00 77.12           C  
ATOM   3674  CD2 TRP A 472      15.672   0.748   6.344  1.00 77.12           C  
ATOM   3675  CE2 TRP A 472      16.516   1.784   6.809  1.00 77.12           C  
ATOM   3676  CE3 TRP A 472      14.508   1.081   5.641  1.00 77.12           C  
ATOM   3677  NE1 TRP A 472      17.562   1.201   7.453  1.00 77.12           N  
ATOM   3678  CH2 TRP A 472      15.070   3.432   5.906  1.00 77.12           C  
ATOM   3679  CZ2 TRP A 472      16.219   3.133   6.598  1.00 77.12           C  
ATOM   3680  CZ3 TRP A 472      14.219   2.424   5.430  1.00 77.12           C  
ATOM   3681  N   GLY A 473      18.250  -1.829   4.340  1.00 71.38           N  
ATOM   3682  CA  GLY A 473      19.562  -2.139   3.785  1.00 71.38           C  
ATOM   3683  C   GLY A 473      20.672  -2.152   4.828  1.00 71.38           C  
ATOM   3684  O   GLY A 473      21.781  -2.576   4.543  1.00 71.38           O  
ATOM   3685  N   TRP A 474      20.500  -1.749   6.125  1.00 74.94           N  
ATOM   3686  CA  TRP A 474      21.609  -1.766   7.074  1.00 74.94           C  
ATOM   3687  C   TRP A 474      21.938  -3.191   7.516  1.00 74.94           C  
ATOM   3688  CB  TRP A 474      21.297  -0.901   8.297  1.00 74.94           C  
ATOM   3689  O   TRP A 474      21.062  -4.066   7.480  1.00 74.94           O  
ATOM   3690  CG  TRP A 474      21.281   0.572   8.016  1.00 74.94           C  
ATOM   3691  CD1 TRP A 474      20.766   1.195   6.914  1.00 74.94           C  
ATOM   3692  CD2 TRP A 474      21.812   1.604   8.852  1.00 74.94           C  
ATOM   3693  CE2 TRP A 474      21.594   2.832   8.188  1.00 74.94           C  
ATOM   3694  CE3 TRP A 474      22.469   1.611  10.094  1.00 74.94           C  
ATOM   3695  NE1 TRP A 474      20.953   2.557   7.012  1.00 74.94           N  
ATOM   3696  CH2 TRP A 474      22.625   4.035   9.945  1.00 74.94           C  
ATOM   3697  CZ2 TRP A 474      21.984   4.059   8.734  1.00 74.94           C  
ATOM   3698  CZ3 TRP A 474      22.859   2.830  10.625  1.00 74.94           C  
ATOM   3699  N   PRO A 475      23.219  -3.297   7.883  1.00 82.06           N  
ATOM   3700  CA  PRO A 475      23.609  -4.613   8.398  1.00 82.06           C  
ATOM   3701  C   PRO A 475      22.828  -5.004   9.656  1.00 82.06           C  
ATOM   3702  CB  PRO A 475      25.094  -4.457   8.695  1.00 82.06           C  
ATOM   3703  O   PRO A 475      22.891  -4.297  10.664  1.00 82.06           O  
ATOM   3704  CG  PRO A 475      25.516  -3.244   7.926  1.00 82.06           C  
ATOM   3705  CD  PRO A 475      24.328  -2.330   7.797  1.00 82.06           C  
ATOM   3706  N   VAL A 476      21.984  -5.910   9.523  1.00 87.75           N  
ATOM   3707  CA  VAL A 476      21.109  -6.410  10.578  1.00 87.75           C  
ATOM   3708  C   VAL A 476      21.938  -6.762  11.812  1.00 87.75           C  
ATOM   3709  CB  VAL A 476      20.297  -7.641  10.109  1.00 87.75           C  
ATOM   3710  O   VAL A 476      21.422  -6.758  12.938  1.00 87.75           O  
ATOM   3711  CG1 VAL A 476      19.484  -8.219  11.258  1.00 87.75           C  
ATOM   3712  CG2 VAL A 476      19.391  -7.266   8.938  1.00 87.75           C  
ATOM   3713  N   ASP A 477      23.312  -6.980  11.641  1.00 89.00           N  
ATOM   3714  CA  ASP A 477      24.172  -7.402  12.734  1.00 89.00           C  
ATOM   3715  C   ASP A 477      24.500  -6.234  13.656  1.00 89.00           C  
ATOM   3716  CB  ASP A 477      25.469  -8.016  12.188  1.00 89.00           C  
ATOM   3717  O   ASP A 477      25.031  -6.434  14.758  1.00 89.00           O  
ATOM   3718  CG  ASP A 477      26.188  -7.113  11.195  1.00 89.00           C  
ATOM   3719  OD1 ASP A 477      25.531  -6.215  10.609  1.00 89.00           O  
ATOM   3720  OD2 ASP A 477      27.406  -7.305  10.992  1.00 89.00           O  
ATOM   3721  N   SER A 478      24.078  -5.059  13.242  1.00 90.50           N  
ATOM   3722  CA  SER A 478      24.312  -3.883  14.078  1.00 90.50           C  
ATOM   3723  C   SER A 478      23.156  -3.674  15.055  1.00 90.50           C  
ATOM   3724  CB  SER A 478      24.484  -2.635  13.219  1.00 90.50           C  
ATOM   3725  O   SER A 478      23.156  -2.721  15.836  1.00 90.50           O  
ATOM   3726  OG  SER A 478      23.312  -2.361  12.469  1.00 90.50           O  
ATOM   3727  N   TYR A 479      22.141  -4.551  15.078  1.00 92.00           N  
ATOM   3728  CA  TYR A 479      20.953  -4.422  15.922  1.00 92.00           C  
ATOM   3729  C   TYR A 479      20.891  -5.555  16.938  1.00 92.00           C  
ATOM   3730  CB  TYR A 479      19.688  -4.406  15.070  1.00 92.00           C  
ATOM   3731  O   TYR A 479      21.656  -6.512  16.859  1.00 92.00           O  
ATOM   3732  CG  TYR A 479      19.547  -3.178  14.203  1.00 92.00           C  
ATOM   3733  CD1 TYR A 479      18.844  -2.066  14.641  1.00 92.00           C  
ATOM   3734  CD2 TYR A 479      20.141  -3.125  12.945  1.00 92.00           C  
ATOM   3735  CE1 TYR A 479      18.703  -0.933  13.844  1.00 92.00           C  
ATOM   3736  CE2 TYR A 479      20.031  -1.998  12.141  1.00 92.00           C  
ATOM   3737  OH  TYR A 479      19.188   0.211  11.805  1.00 92.00           O  
ATOM   3738  CZ  TYR A 479      19.312  -0.908  12.594  1.00 92.00           C  
ATOM   3739  N   SER A 480      19.969  -5.484  17.922  1.00 94.19           N  
ATOM   3740  CA  SER A 480      19.844  -6.469  18.984  1.00 94.19           C  
ATOM   3741  C   SER A 480      19.594  -7.867  18.438  1.00 94.19           C  
ATOM   3742  CB  SER A 480      18.719  -6.082  19.938  1.00 94.19           C  
ATOM   3743  O   SER A 480      19.125  -8.016  17.312  1.00 94.19           O  
ATOM   3744  OG  SER A 480      17.453  -6.289  19.328  1.00 94.19           O  
ATOM   3745  N   THR A 481      19.938  -8.891  19.188  1.00 96.19           N  
ATOM   3746  CA  THR A 481      19.703 -10.273  18.781  1.00 96.19           C  
ATOM   3747  C   THR A 481      18.219 -10.516  18.516  1.00 96.19           C  
ATOM   3748  CB  THR A 481      20.203 -11.258  19.859  1.00 96.19           C  
ATOM   3749  O   THR A 481      17.859 -11.281  17.625  1.00 96.19           O  
ATOM   3750  CG2 THR A 481      21.734 -11.211  19.969  1.00 96.19           C  
ATOM   3751  OG1 THR A 481      19.641 -10.914  21.125  1.00 96.19           O  
ATOM   3752  N   ASP A 482      17.375  -9.906  19.250  1.00 96.00           N  
ATOM   3753  CA  ASP A 482      15.930 -10.039  19.016  1.00 96.00           C  
ATOM   3754  C   ASP A 482      15.523  -9.406  17.688  1.00 96.00           C  
ATOM   3755  CB  ASP A 482      15.148  -9.391  20.172  1.00 96.00           C  
ATOM   3756  O   ASP A 482      14.703  -9.969  16.953  1.00 96.00           O  
ATOM   3757  CG  ASP A 482      15.148 -10.234  21.438  1.00 96.00           C  
ATOM   3758  OD1 ASP A 482      15.562 -11.414  21.375  1.00 96.00           O  
ATOM   3759  OD2 ASP A 482      14.734  -9.719  22.484  1.00 96.00           O  
ATOM   3760  N   ASP A 483      16.047  -8.258  17.359  1.00 94.50           N  
ATOM   3761  CA  ASP A 483      15.781  -7.637  16.062  1.00 94.50           C  
ATOM   3762  C   ASP A 483      16.266  -8.531  14.922  1.00 94.50           C  
ATOM   3763  CB  ASP A 483      16.469  -6.270  15.977  1.00 94.50           C  
ATOM   3764  O   ASP A 483      15.562  -8.688  13.914  1.00 94.50           O  
ATOM   3765  CG  ASP A 483      15.617  -5.148  16.562  1.00 94.50           C  
ATOM   3766  OD1 ASP A 483      14.375  -5.234  16.516  1.00 94.50           O  
ATOM   3767  OD2 ASP A 483      16.203  -4.172  17.078  1.00 94.50           O  
ATOM   3768  N   GLN A 484      17.406  -9.023  15.156  1.00 95.00           N  
ATOM   3769  CA  GLN A 484      17.953  -9.930  14.141  1.00 95.00           C  
ATOM   3770  C   GLN A 484      17.062 -11.148  13.961  1.00 95.00           C  
ATOM   3771  CB  GLN A 484      19.375 -10.367  14.516  1.00 95.00           C  
ATOM   3772  O   GLN A 484      16.797 -11.570  12.828  1.00 95.00           O  
ATOM   3773  CG  GLN A 484      20.375  -9.227  14.516  1.00 95.00           C  
ATOM   3774  CD  GLN A 484      21.766  -9.680  14.945  1.00 95.00           C  
ATOM   3775  NE2 GLN A 484      22.359  -8.938  15.875  1.00 95.00           N  
ATOM   3776  OE1 GLN A 484      22.297 -10.680  14.453  1.00 95.00           O  
ATOM   3777  N   LEU A 485      16.609 -11.734  15.039  1.00 97.25           N  
ATOM   3778  CA  LEU A 485      15.734 -12.898  15.016  1.00 97.25           C  
ATOM   3779  C   LEU A 485      14.438 -12.586  14.273  1.00 97.25           C  
ATOM   3780  CB  LEU A 485      15.430 -13.375  16.438  1.00 97.25           C  
ATOM   3781  O   LEU A 485      14.023 -13.344  13.391  1.00 97.25           O  
ATOM   3782  CG  LEU A 485      14.461 -14.555  16.562  1.00 97.25           C  
ATOM   3783  CD1 LEU A 485      15.008 -15.766  15.820  1.00 97.25           C  
ATOM   3784  CD2 LEU A 485      14.203 -14.883  18.031  1.00 97.25           C  
ATOM   3785  N   VAL A 486      13.781 -11.492  14.586  1.00 96.75           N  
ATOM   3786  CA  VAL A 486      12.523 -11.109  13.953  1.00 96.75           C  
ATOM   3787  C   VAL A 486      12.750 -10.867  12.469  1.00 96.75           C  
ATOM   3788  CB  VAL A 486      11.914  -9.859  14.617  1.00 96.75           C  
ATOM   3789  O   VAL A 486      11.938 -11.281  11.633  1.00 96.75           O  
ATOM   3790  CG1 VAL A 486      10.742  -9.328  13.797  1.00 96.75           C  
ATOM   3791  CG2 VAL A 486      11.477 -10.172  16.047  1.00 96.75           C  
ATOM   3792  N   HIS A 487      13.820 -10.148  12.109  1.00 95.31           N  
ATOM   3793  CA  HIS A 487      14.180  -9.961  10.711  1.00 95.31           C  
ATOM   3794  C   HIS A 487      14.289 -11.297   9.984  1.00 95.31           C  
ATOM   3795  CB  HIS A 487      15.500  -9.195  10.594  1.00 95.31           C  
ATOM   3796  O   HIS A 487      13.695 -11.484   8.922  1.00 95.31           O  
ATOM   3797  CG  HIS A 487      16.078  -9.203   9.211  1.00 95.31           C  
ATOM   3798  CD2 HIS A 487      17.062  -9.945   8.664  1.00 95.31           C  
ATOM   3799  ND1 HIS A 487      15.633  -8.359   8.219  1.00 95.31           N  
ATOM   3800  CE1 HIS A 487      16.328  -8.586   7.117  1.00 95.31           C  
ATOM   3801  NE2 HIS A 487      17.203  -9.547   7.359  1.00 95.31           N  
ATOM   3802  N   ASN A 488      15.070 -12.195  10.508  1.00 95.56           N  
ATOM   3803  CA  ASN A 488      15.281 -13.492   9.875  1.00 95.56           C  
ATOM   3804  C   ASN A 488      13.984 -14.281   9.758  1.00 95.56           C  
ATOM   3805  CB  ASN A 488      16.328 -14.297  10.641  1.00 95.56           C  
ATOM   3806  O   ASN A 488      13.750 -14.961   8.758  1.00 95.56           O  
ATOM   3807  CG  ASN A 488      17.734 -13.727  10.492  1.00 95.56           C  
ATOM   3808  ND2 ASN A 488      18.562 -13.938  11.508  1.00 95.56           N  
ATOM   3809  OD1 ASN A 488      18.062 -13.102   9.484  1.00 95.56           O  
ATOM   3810  N   ARG A 489      13.086 -14.188  10.703  1.00 97.38           N  
ATOM   3811  CA  ARG A 489      11.789 -14.852  10.648  1.00 97.38           C  
ATOM   3812  C   ARG A 489      10.922 -14.281   9.531  1.00 97.38           C  
ATOM   3813  CB  ARG A 489      11.062 -14.719  11.984  1.00 97.38           C  
ATOM   3814  O   ARG A 489      10.344 -15.039   8.742  1.00 97.38           O  
ATOM   3815  CG  ARG A 489      11.602 -15.641  13.070  1.00 97.38           C  
ATOM   3816  CD  ARG A 489      10.938 -15.375  14.414  1.00 97.38           C  
ATOM   3817  NE  ARG A 489      11.352 -16.344  15.430  1.00 97.38           N  
ATOM   3818  NH1 ARG A 489      10.453 -15.188  17.203  1.00 97.38           N  
ATOM   3819  NH2 ARG A 489      11.539 -17.172  17.562  1.00 97.38           N  
ATOM   3820  CZ  ARG A 489      11.117 -16.234  16.734  1.00 97.38           C  
ATOM   3821  N   LEU A 490      10.898 -12.977   9.414  1.00 96.81           N  
ATOM   3822  CA  LEU A 490      10.062 -12.344   8.406  1.00 96.81           C  
ATOM   3823  C   LEU A 490      10.562 -12.664   7.000  1.00 96.81           C  
ATOM   3824  CB  LEU A 490      10.023 -10.828   8.617  1.00 96.81           C  
ATOM   3825  O   LEU A 490       9.766 -12.984   6.113  1.00 96.81           O  
ATOM   3826  CG  LEU A 490       9.125 -10.320   9.742  1.00 96.81           C  
ATOM   3827  CD1 LEU A 490       9.336  -8.828   9.961  1.00 96.81           C  
ATOM   3828  CD2 LEU A 490       7.660 -10.617   9.430  1.00 96.81           C  
ATOM   3829  N   VAL A 491      11.883 -12.594   6.805  1.00 95.69           N  
ATOM   3830  CA  VAL A 491      12.453 -12.906   5.500  1.00 95.69           C  
ATOM   3831  C   VAL A 491      12.141 -14.359   5.137  1.00 95.69           C  
ATOM   3832  CB  VAL A 491      13.977 -12.664   5.469  1.00 95.69           C  
ATOM   3833  O   VAL A 491      11.742 -14.656   4.008  1.00 95.69           O  
ATOM   3834  CG1 VAL A 491      14.594 -13.242   4.195  1.00 95.69           C  
ATOM   3835  CG2 VAL A 491      14.289 -11.180   5.590  1.00 95.69           C  
ATOM   3836  N   ARG A 492      12.250 -15.258   6.137  1.00 97.31           N  
ATOM   3837  CA  ARG A 492      11.984 -16.672   5.906  1.00 97.31           C  
ATOM   3838  C   ARG A 492      10.508 -16.922   5.617  1.00 97.31           C  
ATOM   3839  CB  ARG A 492      12.422 -17.500   7.109  1.00 97.31           C  
ATOM   3840  O   ARG A 492      10.156 -17.641   4.680  1.00 97.31           O  
ATOM   3841  CG  ARG A 492      12.125 -18.984   6.977  1.00 97.31           C  
ATOM   3842  CD  ARG A 492      12.875 -19.609   5.812  1.00 97.31           C  
ATOM   3843  NE  ARG A 492      14.320 -19.625   6.043  1.00 97.31           N  
ATOM   3844  NH1 ARG A 492      14.430 -21.891   6.496  1.00 97.31           N  
ATOM   3845  NH2 ARG A 492      16.328 -20.609   6.551  1.00 97.31           N  
ATOM   3846  CZ  ARG A 492      15.023 -20.719   6.363  1.00 97.31           C  
ATOM   3847  N   LEU A 493       9.594 -16.375   6.402  1.00 98.06           N  
ATOM   3848  CA  LEU A 493       8.156 -16.547   6.203  1.00 98.06           C  
ATOM   3849  C   LEU A 493       7.738 -16.047   4.824  1.00 98.06           C  
ATOM   3850  CB  LEU A 493       7.375 -15.797   7.285  1.00 98.06           C  
ATOM   3851  O   LEU A 493       7.020 -16.734   4.098  1.00 98.06           O  
ATOM   3852  CG  LEU A 493       7.406 -16.406   8.688  1.00 98.06           C  
ATOM   3853  CD1 LEU A 493       6.930 -15.391   9.719  1.00 98.06           C  
ATOM   3854  CD2 LEU A 493       6.559 -17.672   8.742  1.00 98.06           C  
ATOM   3855  N   TRP A 494       8.219 -14.930   4.418  1.00 97.19           N  
ATOM   3856  CA  TRP A 494       7.871 -14.352   3.121  1.00 97.19           C  
ATOM   3857  C   TRP A 494       8.469 -15.180   1.986  1.00 97.19           C  
ATOM   3858  CB  TRP A 494       8.352 -12.906   3.027  1.00 97.19           C  
ATOM   3859  O   TRP A 494       7.793 -15.461   0.995  1.00 97.19           O  
ATOM   3860  CG  TRP A 494       7.453 -11.914   3.703  1.00 97.19           C  
ATOM   3861  CD1 TRP A 494       6.863 -12.047   4.930  1.00 97.19           C  
ATOM   3862  CD2 TRP A 494       7.031 -10.648   3.188  1.00 97.19           C  
ATOM   3863  CE2 TRP A 494       6.191 -10.062   4.156  1.00 97.19           C  
ATOM   3864  CE3 TRP A 494       7.289  -9.953   1.998  1.00 97.19           C  
ATOM   3865  NE1 TRP A 494       6.105 -10.930   5.211  1.00 97.19           N  
ATOM   3866  CH2 TRP A 494       5.867  -8.148   2.801  1.00 97.19           C  
ATOM   3867  CZ2 TRP A 494       5.602  -8.812   3.973  1.00 97.19           C  
ATOM   3868  CZ3 TRP A 494       6.699  -8.711   1.816  1.00 97.19           C  
ATOM   3869  N   SER A 495       9.719 -15.516   2.143  1.00 97.69           N  
ATOM   3870  CA  SER A 495      10.367 -16.312   1.104  1.00 97.69           C  
ATOM   3871  C   SER A 495       9.688 -17.672   0.938  1.00 97.69           C  
ATOM   3872  CB  SER A 495      11.852 -16.516   1.428  1.00 97.69           C  
ATOM   3873  O   SER A 495       9.453 -18.125  -0.187  1.00 97.69           O  
ATOM   3874  OG  SER A 495      12.523 -15.273   1.483  1.00 97.69           O  
ATOM   3875  N   ASN A 496       9.336 -18.312   2.045  1.00 98.62           N  
ATOM   3876  CA  ASN A 496       8.609 -19.578   1.967  1.00 98.62           C  
ATOM   3877  C   ASN A 496       7.285 -19.406   1.229  1.00 98.62           C  
ATOM   3878  CB  ASN A 496       8.367 -20.141   3.367  1.00 98.62           C  
ATOM   3879  O   ASN A 496       6.926 -20.250   0.394  1.00 98.62           O  
ATOM   3880  CG  ASN A 496       9.609 -20.797   3.953  1.00 98.62           C  
ATOM   3881  ND2 ASN A 496       9.562 -21.109   5.242  1.00 98.62           N  
ATOM   3882  OD1 ASN A 496      10.602 -21.016   3.252  1.00 98.62           O  
ATOM   3883  N   PHE A 497       6.621 -18.375   1.527  1.00 98.69           N  
ATOM   3884  CA  PHE A 497       5.340 -18.156   0.872  1.00 98.69           C  
ATOM   3885  C   PHE A 497       5.520 -17.969  -0.630  1.00 98.69           C  
ATOM   3886  CB  PHE A 497       4.633 -16.938   1.469  1.00 98.69           C  
ATOM   3887  O   PHE A 497       4.746 -18.500  -1.425  1.00 98.69           O  
ATOM   3888  CG  PHE A 497       3.236 -16.719   0.944  1.00 98.69           C  
ATOM   3889  CD1 PHE A 497       2.965 -15.695   0.047  1.00 98.69           C  
ATOM   3890  CD2 PHE A 497       2.199 -17.547   1.348  1.00 98.69           C  
ATOM   3891  CE1 PHE A 497       1.674 -15.500  -0.440  1.00 98.69           C  
ATOM   3892  CE2 PHE A 497       0.907 -17.359   0.865  1.00 98.69           C  
ATOM   3893  CZ  PHE A 497       0.646 -16.328  -0.028  1.00 98.69           C  
ATOM   3894  N   VAL A 498       6.508 -17.219  -1.003  1.00 98.50           N  
ATOM   3895  CA  VAL A 498       6.801 -16.984  -2.414  1.00 98.50           C  
ATOM   3896  C   VAL A 498       7.152 -18.312  -3.092  1.00 98.50           C  
ATOM   3897  CB  VAL A 498       7.953 -15.977  -2.596  1.00 98.50           C  
ATOM   3898  O   VAL A 498       6.691 -18.594  -4.203  1.00 98.50           O  
ATOM   3899  CG1 VAL A 498       8.359 -15.875  -4.062  1.00 98.50           C  
ATOM   3900  CG2 VAL A 498       7.547 -14.602  -2.057  1.00 98.50           C  
ATOM   3901  N   LYS A 499       7.824 -19.203  -2.408  1.00 98.31           N  
ATOM   3902  CA  LYS A 499       8.328 -20.453  -2.986  1.00 98.31           C  
ATOM   3903  C   LYS A 499       7.258 -21.531  -2.969  1.00 98.31           C  
ATOM   3904  CB  LYS A 499       9.570 -20.922  -2.234  1.00 98.31           C  
ATOM   3905  O   LYS A 499       7.098 -22.281  -3.943  1.00 98.31           O  
ATOM   3906  CG  LYS A 499      10.789 -20.047  -2.434  1.00 98.31           C  
ATOM   3907  CD  LYS A 499      11.969 -20.516  -1.594  1.00 98.31           C  
ATOM   3908  CE  LYS A 499      13.133 -19.531  -1.654  1.00 98.31           C  
ATOM   3909  NZ  LYS A 499      14.242 -19.938  -0.743  1.00 98.31           N  
ATOM   3910  N   TYR A 500       6.488 -21.469  -1.879  1.00 98.25           N  
ATOM   3911  CA  TYR A 500       5.699 -22.688  -1.654  1.00 98.25           C  
ATOM   3912  C   TYR A 500       4.223 -22.344  -1.491  1.00 98.25           C  
ATOM   3913  CB  TYR A 500       6.203 -23.438  -0.419  1.00 98.25           C  
ATOM   3914  O   TYR A 500       3.391 -23.234  -1.312  1.00 98.25           O  
ATOM   3915  CG  TYR A 500       7.676 -23.750  -0.463  1.00 98.25           C  
ATOM   3916  CD1 TYR A 500       8.188 -24.625  -1.417  1.00 98.25           C  
ATOM   3917  CD2 TYR A 500       8.562 -23.188   0.448  1.00 98.25           C  
ATOM   3918  CE1 TYR A 500       9.547 -24.938  -1.461  1.00 98.25           C  
ATOM   3919  CE2 TYR A 500       9.922 -23.484   0.414  1.00 98.25           C  
ATOM   3920  OH  TYR A 500      11.750 -24.641  -0.582  1.00 98.25           O  
ATOM   3921  CZ  TYR A 500      10.406 -24.344  -0.543  1.00 98.25           C  
ATOM   3922  N   HIS A 501       3.930 -21.047  -1.520  1.00 98.38           N  
ATOM   3923  CA  HIS A 501       2.572 -20.562  -1.280  1.00 98.38           C  
ATOM   3924  C   HIS A 501       2.078 -20.984   0.100  1.00 98.38           C  
ATOM   3925  CB  HIS A 501       1.623 -21.094  -2.359  1.00 98.38           C  
ATOM   3926  O   HIS A 501       0.875 -21.172   0.302  1.00 98.38           O  
ATOM   3927  CG  HIS A 501       1.978 -20.641  -3.740  1.00 98.38           C  
ATOM   3928  CD2 HIS A 501       2.857 -19.703  -4.172  1.00 98.38           C  
ATOM   3929  ND1 HIS A 501       1.392 -21.156  -4.871  1.00 98.38           N  
ATOM   3930  CE1 HIS A 501       1.898 -20.578  -5.938  1.00 98.38           C  
ATOM   3931  NE2 HIS A 501       2.789 -19.672  -5.543  1.00 98.38           N  
ATOM   3932  N   ASN A 502       2.949 -21.328   0.989  1.00 98.38           N  
ATOM   3933  CA  ASN A 502       2.811 -21.672   2.400  1.00 98.38           C  
ATOM   3934  C   ASN A 502       3.965 -21.109   3.229  1.00 98.38           C  
ATOM   3935  CB  ASN A 502       2.713 -23.188   2.578  1.00 98.38           C  
ATOM   3936  O   ASN A 502       5.125 -21.469   3.010  1.00 98.38           O  
ATOM   3937  CG  ASN A 502       2.408 -23.594   4.008  1.00 98.38           C  
ATOM   3938  ND2 ASN A 502       1.840 -24.781   4.180  1.00 98.38           N  
ATOM   3939  OD1 ASN A 502       2.680 -22.844   4.949  1.00 98.38           O  
ATOM   3940  N   PRO A 503       3.664 -20.203   4.223  1.00 98.25           N  
ATOM   3941  CA  PRO A 503       4.742 -19.547   4.965  1.00 98.25           C  
ATOM   3942  C   PRO A 503       5.488 -20.500   5.891  1.00 98.25           C  
ATOM   3943  CB  PRO A 503       4.016 -18.469   5.770  1.00 98.25           C  
ATOM   3944  O   PRO A 503       6.621 -20.234   6.289  1.00 98.25           O  
ATOM   3945  CG  PRO A 503       2.721 -18.266   5.051  1.00 98.25           C  
ATOM   3946  CD  PRO A 503       2.291 -19.578   4.465  1.00 98.25           C  
ATOM   3947  N   THR A 504       4.926 -21.641   6.238  1.00 98.12           N  
ATOM   3948  CA  THR A 504       5.566 -22.641   7.098  1.00 98.12           C  
ATOM   3949  C   THR A 504       5.422 -24.031   6.508  1.00 98.12           C  
ATOM   3950  CB  THR A 504       4.973 -22.609   8.516  1.00 98.12           C  
ATOM   3951  O   THR A 504       4.777 -24.906   7.102  1.00 98.12           O  
ATOM   3952  CG2 THR A 504       5.328 -21.312   9.242  1.00 98.12           C  
ATOM   3953  OG1 THR A 504       3.547 -22.719   8.438  1.00 98.12           O  
ATOM   3954  N   PRO A 505       5.957 -24.312   5.262  1.00 97.69           N  
ATOM   3955  CA  PRO A 505       5.777 -25.578   4.547  1.00 97.69           C  
ATOM   3956  C   PRO A 505       6.395 -26.766   5.281  1.00 97.69           C  
ATOM   3957  CB  PRO A 505       6.480 -25.328   3.211  1.00 97.69           C  
ATOM   3958  O   PRO A 505       6.027 -27.906   5.031  1.00 97.69           O  
ATOM   3959  CG  PRO A 505       7.520 -24.297   3.510  1.00 97.69           C  
ATOM   3960  CD  PRO A 505       6.961 -23.344   4.516  1.00 97.69           C  
ATOM   3961  N   SER A 506       7.402 -26.500   6.145  1.00 96.69           N  
ATOM   3962  CA  SER A 506       8.070 -27.516   6.945  1.00 96.69           C  
ATOM   3963  C   SER A 506       8.359 -27.000   8.352  1.00 96.69           C  
ATOM   3964  CB  SER A 506       9.375 -27.953   6.277  1.00 96.69           C  
ATOM   3965  O   SER A 506       8.312 -25.797   8.609  1.00 96.69           O  
ATOM   3966  OG  SER A 506      10.273 -26.859   6.152  1.00 96.69           O  
ATOM   3967  N   SER A 507       8.508 -27.891   9.289  1.00 95.44           N  
ATOM   3968  CA  SER A 507       8.844 -27.562  10.664  1.00 95.44           C  
ATOM   3969  C   SER A 507      10.266 -27.047  10.781  1.00 95.44           C  
ATOM   3970  CB  SER A 507       8.664 -28.781  11.570  1.00 95.44           C  
ATOM   3971  O   SER A 507      11.219 -27.719  10.367  1.00 95.44           O  
ATOM   3972  OG  SER A 507       8.961 -28.469  12.914  1.00 95.44           O  
ATOM   3973  N   GLU A 508      10.438 -25.766  11.227  1.00 97.31           N  
ATOM   3974  CA  GLU A 508      11.742 -25.109  11.398  1.00 97.31           C  
ATOM   3975  C   GLU A 508      11.867 -24.500  12.781  1.00 97.31           C  
ATOM   3976  CB  GLU A 508      11.953 -24.047  10.320  1.00 97.31           C  
ATOM   3977  O   GLU A 508      10.938 -23.844  13.266  1.00 97.31           O  
ATOM   3978  CG  GLU A 508      11.930 -24.594   8.898  1.00 97.31           C  
ATOM   3979  CD  GLU A 508      12.141 -23.531   7.836  1.00 97.31           C  
ATOM   3980  OE1 GLU A 508      11.727 -23.734   6.672  1.00 97.31           O  
ATOM   3981  OE2 GLU A 508      12.719 -22.469   8.172  1.00 97.31           O  
ATOM   3982  N   GLU A 509      13.023 -24.750  13.398  1.00 97.75           N  
ATOM   3983  CA  GLU A 509      13.305 -24.156  14.703  1.00 97.75           C  
ATOM   3984  C   GLU A 509      13.203 -22.641  14.656  1.00 97.75           C  
ATOM   3985  CB  GLU A 509      14.695 -24.578  15.195  1.00 97.75           C  
ATOM   3986  O   GLU A 509      12.672 -22.016  15.578  1.00 97.75           O  
ATOM   3987  CG  GLU A 509      15.008 -24.109  16.609  1.00 97.75           C  
ATOM   3988  CD  GLU A 509      16.391 -24.531  17.078  1.00 97.75           C  
ATOM   3989  OE1 GLU A 509      16.812 -24.125  18.188  1.00 97.75           O  
ATOM   3990  OE2 GLU A 509      17.062 -25.281  16.344  1.00 97.75           O  
ATOM   3991  N   LEU A 510      13.750 -22.031  13.523  1.00 97.88           N  
ATOM   3992  CA  LEU A 510      13.711 -20.578  13.344  1.00 97.88           C  
ATOM   3993  C   LEU A 510      12.289 -20.062  13.469  1.00 97.88           C  
ATOM   3994  CB  LEU A 510      14.297 -20.203  11.984  1.00 97.88           C  
ATOM   3995  O   LEU A 510      12.070 -18.953  13.977  1.00 97.88           O  
ATOM   3996  CG  LEU A 510      14.258 -18.703  11.633  1.00 97.88           C  
ATOM   3997  CD1 LEU A 510      15.117 -17.906  12.609  1.00 97.88           C  
ATOM   3998  CD2 LEU A 510      14.734 -18.484  10.195  1.00 97.88           C  
ATOM   3999  N   LEU A 511      11.352 -20.859  13.094  1.00 98.19           N  
ATOM   4000  CA  LEU A 511       9.953 -20.453  13.070  1.00 98.19           C  
ATOM   4001  C   LEU A 511       9.172 -21.125  14.203  1.00 98.19           C  
ATOM   4002  CB  LEU A 511       9.312 -20.797  11.727  1.00 98.19           C  
ATOM   4003  O   LEU A 511       7.957 -21.312  14.094  1.00 98.19           O  
ATOM   4004  CG  LEU A 511       9.977 -20.203  10.484  1.00 98.19           C  
ATOM   4005  CD1 LEU A 511       9.227 -20.609   9.227  1.00 98.19           C  
ATOM   4006  CD2 LEU A 511      10.047 -18.688  10.602  1.00 98.19           C  
ATOM   4007  N   GLU A 512       9.852 -21.641  15.219  1.00 97.75           N  
ATOM   4008  CA  GLU A 512       9.320 -22.234  16.438  1.00 97.75           C  
ATOM   4009  C   GLU A 512       8.406 -23.422  16.125  1.00 97.75           C  
ATOM   4010  CB  GLU A 512       8.562 -21.188  17.266  1.00 97.75           C  
ATOM   4011  O   GLU A 512       7.402 -23.641  16.812  1.00 97.75           O  
ATOM   4012  CG  GLU A 512       9.438 -20.047  17.766  1.00 97.75           C  
ATOM   4013  CD  GLU A 512       8.734 -19.156  18.781  1.00 97.75           C  
ATOM   4014  OE1 GLU A 512       9.211 -18.031  19.016  1.00 97.75           O  
ATOM   4015  OE2 GLU A 512       7.707 -19.594  19.344  1.00 97.75           O  
ATOM   4016  N   GLU A 513       8.695 -24.016  14.984  1.00 97.00           N  
ATOM   4017  CA  GLU A 513       8.016 -25.234  14.578  1.00 97.00           C  
ATOM   4018  C   GLU A 513       6.508 -25.031  14.484  1.00 97.00           C  
ATOM   4019  CB  GLU A 513       8.328 -26.375  15.555  1.00 97.00           C  
ATOM   4020  O   GLU A 513       5.727 -25.922  14.820  1.00 97.00           O  
ATOM   4021  CG  GLU A 513       9.805 -26.734  15.625  1.00 97.00           C  
ATOM   4022  CD  GLU A 513      10.102 -27.859  16.609  1.00 97.00           C  
ATOM   4023  OE1 GLU A 513      11.156 -28.516  16.500  1.00 97.00           O  
ATOM   4024  OE2 GLU A 513       9.266 -28.078  17.516  1.00 97.00           O  
ATOM   4025  N   ILE A 514       6.156 -23.797  14.133  1.00 96.56           N  
ATOM   4026  CA  ILE A 514       4.746 -23.453  14.008  1.00 96.56           C  
ATOM   4027  C   ILE A 514       4.207 -23.969  12.672  1.00 96.56           C  
ATOM   4028  CB  ILE A 514       4.531 -21.922  14.125  1.00 96.56           C  
ATOM   4029  O   ILE A 514       4.902 -23.922  11.656  1.00 96.56           O  
ATOM   4030  CG1 ILE A 514       4.707 -21.469  15.578  1.00 96.56           C  
ATOM   4031  CG2 ILE A 514       3.152 -21.531  13.586  1.00 96.56           C  
ATOM   4032  CD1 ILE A 514       4.691 -19.969  15.758  1.00 96.56           C  
ATOM   4033  N   THR A 515       3.043 -24.547  12.734  1.00 96.62           N  
ATOM   4034  CA  THR A 515       2.230 -24.781  11.547  1.00 96.62           C  
ATOM   4035  C   THR A 515       1.177 -23.688  11.391  1.00 96.62           C  
ATOM   4036  CB  THR A 515       1.541 -26.156  11.594  1.00 96.62           C  
ATOM   4037  O   THR A 515       0.225 -23.625  12.172  1.00 96.62           O  
ATOM   4038  CG2 THR A 515       0.729 -26.406  10.328  1.00 96.62           C  
ATOM   4039  OG1 THR A 515       2.537 -27.172  11.727  1.00 96.62           O  
ATOM   4040  N   TRP A 516       1.414 -22.766  10.336  1.00 96.62           N  
ATOM   4041  CA  TRP A 516       0.573 -21.594  10.125  1.00 96.62           C  
ATOM   4042  C   TRP A 516      -0.781 -21.984   9.547  1.00 96.62           C  
ATOM   4043  CB  TRP A 516       1.267 -20.594   9.188  1.00 96.62           C  
ATOM   4044  O   TRP A 516      -0.870 -22.422   8.398  1.00 96.62           O  
ATOM   4045  CG  TRP A 516       0.763 -19.188   9.312  1.00 96.62           C  
ATOM   4046  CD1 TRP A 516      -0.514 -18.797   9.602  1.00 96.62           C  
ATOM   4047  CD2 TRP A 516       1.525 -17.984   9.141  1.00 96.62           C  
ATOM   4048  CE2 TRP A 516       0.647 -16.906   9.344  1.00 96.62           C  
ATOM   4049  CE3 TRP A 516       2.869 -17.734   8.836  1.00 96.62           C  
ATOM   4050  NE1 TRP A 516      -0.589 -17.422   9.625  1.00 96.62           N  
ATOM   4051  CH2 TRP A 516       2.389 -15.344   8.961  1.00 96.62           C  
ATOM   4052  CZ2 TRP A 516       1.069 -15.570   9.258  1.00 96.62           C  
ATOM   4053  CZ3 TRP A 516       3.287 -16.406   8.750  1.00 96.62           C  
ATOM   4054  N   PRO A 517      -1.874 -21.781  10.352  1.00 94.69           N  
ATOM   4055  CA  PRO A 517      -3.188 -22.203   9.852  1.00 94.69           C  
ATOM   4056  C   PRO A 517      -3.752 -21.234   8.812  1.00 94.69           C  
ATOM   4057  CB  PRO A 517      -4.059 -22.219  11.109  1.00 94.69           C  
ATOM   4058  O   PRO A 517      -3.436 -20.047   8.836  1.00 94.69           O  
ATOM   4059  CG  PRO A 517      -3.449 -21.188  12.008  1.00 94.69           C  
ATOM   4060  CD  PRO A 517      -1.959 -21.219  11.820  1.00 94.69           C  
ATOM   4061  N   LYS A 518      -4.555 -21.781   7.902  1.00 96.50           N  
ATOM   4062  CA  LYS A 518      -5.293 -20.969   6.941  1.00 96.50           C  
ATOM   4063  C   LYS A 518      -6.520 -20.328   7.586  1.00 96.50           C  
ATOM   4064  CB  LYS A 518      -5.715 -21.812   5.734  1.00 96.50           C  
ATOM   4065  O   LYS A 518      -7.113 -20.906   8.500  1.00 96.50           O  
ATOM   4066  CG  LYS A 518      -4.551 -22.406   4.957  1.00 96.50           C  
ATOM   4067  CD  LYS A 518      -5.031 -23.391   3.891  1.00 96.50           C  
ATOM   4068  CE  LYS A 518      -3.863 -24.094   3.211  1.00 96.50           C  
ATOM   4069  NZ  LYS A 518      -4.332 -25.141   2.260  1.00 96.50           N  
ATOM   4070  N   VAL A 519      -6.824 -19.141   7.086  1.00 96.44           N  
ATOM   4071  CA  VAL A 519      -8.094 -18.516   7.461  1.00 96.44           C  
ATOM   4072  C   VAL A 519      -9.250 -19.297   6.832  1.00 96.44           C  
ATOM   4073  CB  VAL A 519      -8.148 -17.031   7.035  1.00 96.44           C  
ATOM   4074  O   VAL A 519      -9.219 -19.609   5.641  1.00 96.44           O  
ATOM   4075  CG1 VAL A 519      -9.531 -16.453   7.320  1.00 96.44           C  
ATOM   4076  CG2 VAL A 519      -7.062 -16.234   7.746  1.00 96.44           C  
ATOM   4077  N   THR A 520     -10.250 -19.719   7.574  1.00 88.38           N  
ATOM   4078  CA  THR A 520     -11.453 -20.344   7.027  1.00 88.38           C  
ATOM   4079  C   THR A 520     -12.703 -19.562   7.445  1.00 88.38           C  
ATOM   4080  CB  THR A 520     -11.586 -21.812   7.484  1.00 88.38           C  
ATOM   4081  O   THR A 520     -12.664 -18.781   8.406  1.00 88.38           O  
ATOM   4082  CG2 THR A 520     -10.375 -22.625   7.051  1.00 88.38           C  
ATOM   4083  OG1 THR A 520     -11.695 -21.844   8.914  1.00 88.38           O  
ATOM   4084  N   SER A 521     -13.742 -19.688   6.492  1.00 74.00           N  
ATOM   4085  CA  SER A 521     -15.047 -19.094   6.762  1.00 74.00           C  
ATOM   4086  C   SER A 521     -15.609 -19.562   8.102  1.00 74.00           C  
ATOM   4087  CB  SER A 521     -16.031 -19.422   5.641  1.00 74.00           C  
ATOM   4088  O   SER A 521     -15.812 -20.750   8.305  1.00 74.00           O  
ATOM   4089  OG  SER A 521     -17.297 -18.844   5.898  1.00 74.00           O  
ATOM   4090  N   GLY A 522     -15.461 -18.844   9.188  1.00 78.81           N  
ATOM   4091  CA  GLY A 522     -16.031 -19.078  10.508  1.00 78.81           C  
ATOM   4092  C   GLY A 522     -14.977 -19.406  11.555  1.00 78.81           C  
ATOM   4093  O   GLY A 522     -15.289 -19.500  12.750  1.00 78.81           O  
ATOM   4094  N   ASN A 523     -13.805 -19.734  11.086  1.00 88.94           N  
ATOM   4095  CA  ASN A 523     -12.695 -20.016  12.000  1.00 88.94           C  
ATOM   4096  C   ASN A 523     -11.445 -19.219  11.625  1.00 88.94           C  
ATOM   4097  CB  ASN A 523     -12.383 -21.516  12.016  1.00 88.94           C  
ATOM   4098  O   ASN A 523     -10.625 -19.688  10.836  1.00 88.94           O  
ATOM   4099  CG  ASN A 523     -11.391 -21.891  13.094  1.00 88.94           C  
ATOM   4100  ND2 ASN A 523     -10.805 -23.078  12.977  1.00 88.94           N  
ATOM   4101  OD1 ASN A 523     -11.148 -21.125  14.031  1.00 88.94           O  
ATOM   4102  N   PHE A 524     -11.398 -17.984  12.141  1.00 95.06           N  
ATOM   4103  CA  PHE A 524     -10.273 -17.094  11.891  1.00 95.06           C  
ATOM   4104  C   PHE A 524      -9.141 -17.375  12.867  1.00 95.06           C  
ATOM   4105  CB  PHE A 524     -10.719 -15.625  12.000  1.00 95.06           C  
ATOM   4106  O   PHE A 524      -9.359 -17.484  14.070  1.00 95.06           O  
ATOM   4107  CG  PHE A 524     -10.000 -14.703  11.055  1.00 95.06           C  
ATOM   4108  CD1 PHE A 524      -8.641 -14.453  11.211  1.00 95.06           C  
ATOM   4109  CD2 PHE A 524     -10.680 -14.086  10.016  1.00 95.06           C  
ATOM   4110  CE1 PHE A 524      -7.973 -13.594  10.336  1.00 95.06           C  
ATOM   4111  CE2 PHE A 524     -10.016 -13.227   9.141  1.00 95.06           C  
ATOM   4112  CZ  PHE A 524      -8.664 -12.984   9.305  1.00 95.06           C  
ATOM   4113  N   GLN A 525      -7.953 -17.578  12.312  1.00 96.12           N  
ATOM   4114  CA  GLN A 525      -6.723 -17.672  13.086  1.00 96.12           C  
ATOM   4115  C   GLN A 525      -5.590 -16.891  12.430  1.00 96.12           C  
ATOM   4116  CB  GLN A 525      -6.309 -19.125  13.266  1.00 96.12           C  
ATOM   4117  O   GLN A 525      -5.574 -16.719  11.203  1.00 96.12           O  
ATOM   4118  CG  GLN A 525      -7.375 -19.984  13.938  1.00 96.12           C  
ATOM   4119  CD  GLN A 525      -6.973 -21.453  14.031  1.00 96.12           C  
ATOM   4120  NE2 GLN A 525      -7.562 -22.281  13.180  1.00 96.12           N  
ATOM   4121  OE1 GLN A 525      -6.141 -21.828  14.859  1.00 96.12           O  
ATOM   4122  N   TYR A 526      -4.789 -16.391  13.312  1.00 97.31           N  
ATOM   4123  CA  TYR A 526      -3.670 -15.664  12.719  1.00 97.31           C  
ATOM   4124  C   TYR A 526      -2.396 -15.875  13.531  1.00 97.31           C  
ATOM   4125  CB  TYR A 526      -3.992 -14.172  12.625  1.00 97.31           C  
ATOM   4126  O   TYR A 526      -2.447 -16.328  14.680  1.00 97.31           O  
ATOM   4127  CG  TYR A 526      -4.129 -13.492  13.961  1.00 97.31           C  
ATOM   4128  CD1 TYR A 526      -5.348 -13.477  14.641  1.00 97.31           C  
ATOM   4129  CD2 TYR A 526      -3.041 -12.859  14.555  1.00 97.31           C  
ATOM   4130  CE1 TYR A 526      -5.477 -12.852  15.875  1.00 97.31           C  
ATOM   4131  CE2 TYR A 526      -3.160 -12.227  15.789  1.00 97.31           C  
ATOM   4132  OH  TYR A 526      -4.504 -11.602  17.656  1.00 97.31           O  
ATOM   4133  CZ  TYR A 526      -4.379 -12.227  16.438  1.00 97.31           C  
ATOM   4134  N   LEU A 527      -1.303 -15.633  12.859  1.00 98.06           N  
ATOM   4135  CA  LEU A 527      -0.005 -15.656  13.523  1.00 98.06           C  
ATOM   4136  C   LEU A 527       0.351 -14.281  14.078  1.00 98.06           C  
ATOM   4137  CB  LEU A 527       1.084 -16.125  12.555  1.00 98.06           C  
ATOM   4138  O   LEU A 527       0.347 -13.289  13.344  1.00 98.06           O  
ATOM   4139  CG  LEU A 527       2.475 -16.344  13.148  1.00 98.06           C  
ATOM   4140  CD1 LEU A 527       2.484 -17.594  14.023  1.00 98.06           C  
ATOM   4141  CD2 LEU A 527       3.521 -16.453  12.047  1.00 98.06           C  
ATOM   4142  N   ASN A 528       0.576 -14.234  15.344  1.00 97.62           N  
ATOM   4143  CA  ASN A 528       1.113 -13.031  15.977  1.00 97.62           C  
ATOM   4144  C   ASN A 528       2.639 -13.047  15.992  1.00 97.62           C  
ATOM   4145  CB  ASN A 528       0.566 -12.883  17.391  1.00 97.62           C  
ATOM   4146  O   ASN A 528       3.250 -13.992  16.500  1.00 97.62           O  
ATOM   4147  CG  ASN A 528       0.778 -11.492  17.953  1.00 97.62           C  
ATOM   4148  ND2 ASN A 528       1.416 -11.414  19.125  1.00 97.62           N  
ATOM   4149  OD1 ASN A 528       0.370 -10.500  17.359  1.00 97.62           O  
ATOM   4150  N   ILE A 529       3.236 -12.062  15.344  1.00 97.62           N  
ATOM   4151  CA  ILE A 529       4.691 -11.984  15.273  1.00 97.62           C  
ATOM   4152  C   ILE A 529       5.199 -10.945  16.266  1.00 97.62           C  
ATOM   4153  CB  ILE A 529       5.172 -11.641  13.844  1.00 97.62           C  
ATOM   4154  O   ILE A 529       5.141  -9.742  16.016  1.00 97.62           O  
ATOM   4155  CG1 ILE A 529       4.637 -12.664  12.836  1.00 97.62           C  
ATOM   4156  CG2 ILE A 529       6.699 -11.562  13.797  1.00 97.62           C  
ATOM   4157  CD1 ILE A 529       4.863 -12.273  11.383  1.00 97.62           C  
ATOM   4158  N   GLY A 530       5.598 -11.469  17.406  1.00 95.12           N  
ATOM   4159  CA  GLY A 530       6.125 -10.617  18.453  1.00 95.12           C  
ATOM   4160  C   GLY A 530       5.051 -10.078  19.375  1.00 95.12           C  
ATOM   4161  O   GLY A 530       3.857 -10.242  19.109  1.00 95.12           O  
ATOM   4162  N   TYR A 531       5.449  -9.633  20.562  1.00 91.38           N  
ATOM   4163  CA  TYR A 531       4.719  -8.867  21.578  1.00 91.38           C  
ATOM   4164  C   TYR A 531       5.594  -7.777  22.172  1.00 91.38           C  
ATOM   4165  CB  TYR A 531       4.203  -9.797  22.672  1.00 91.38           C  
ATOM   4166  O   TYR A 531       6.352  -8.031  23.109  1.00 91.38           O  
ATOM   4167  CG  TYR A 531       3.146  -9.164  23.547  1.00 91.38           C  
ATOM   4168  CD1 TYR A 531       3.473  -8.641  24.797  1.00 91.38           C  
ATOM   4169  CD2 TYR A 531       1.823  -9.094  23.141  1.00 91.38           C  
ATOM   4170  CE1 TYR A 531       2.502  -8.062  25.609  1.00 91.38           C  
ATOM   4171  CE2 TYR A 531       0.845  -8.516  23.938  1.00 91.38           C  
ATOM   4172  OH  TYR A 531       0.230  -7.430  25.969  1.00 91.38           O  
ATOM   4173  CZ  TYR A 531       1.194  -8.000  25.172  1.00 91.38           C  
ATOM   4174  N   PHE A 532       5.523  -6.590  21.578  1.00 88.38           N  
ATOM   4175  CA  PHE A 532       6.395  -5.496  22.000  1.00 88.38           C  
ATOM   4176  C   PHE A 532       7.855  -5.926  21.969  1.00 88.38           C  
ATOM   4177  CB  PHE A 532       6.016  -5.016  23.406  1.00 88.38           C  
ATOM   4178  O   PHE A 532       8.438  -6.094  20.891  1.00 88.38           O  
ATOM   4179  CG  PHE A 532       6.672  -3.721  23.797  1.00 88.38           C  
ATOM   4180  CD1 PHE A 532       7.305  -3.592  25.031  1.00 88.38           C  
ATOM   4181  CD2 PHE A 532       6.652  -2.629  22.938  1.00 88.38           C  
ATOM   4182  CE1 PHE A 532       7.910  -2.393  25.391  1.00 88.38           C  
ATOM   4183  CE2 PHE A 532       7.254  -1.428  23.297  1.00 88.38           C  
ATOM   4184  CZ  PHE A 532       7.883  -1.312  24.531  1.00 88.38           C  
ATOM   4185  N   SER A 533       8.445  -6.148  23.203  1.00 89.12           N  
ATOM   4186  CA  SER A 533       9.867  -6.457  23.219  1.00 89.12           C  
ATOM   4187  C   SER A 533      10.109  -7.957  23.062  1.00 89.12           C  
ATOM   4188  CB  SER A 533      10.508  -5.953  24.516  1.00 89.12           C  
ATOM   4189  O   SER A 533      11.250  -8.391  22.906  1.00 89.12           O  
ATOM   4190  OG  SER A 533       9.852  -6.496  25.641  1.00 89.12           O  
ATOM   4191  N   ASP A 534       9.070  -8.805  23.094  1.00 94.12           N  
ATOM   4192  CA  ASP A 534       9.148 -10.250  22.938  1.00 94.12           C  
ATOM   4193  C   ASP A 534       9.078 -10.648  21.469  1.00 94.12           C  
ATOM   4194  CB  ASP A 534       8.023 -10.938  23.719  1.00 94.12           C  
ATOM   4195  O   ASP A 534       8.070 -10.398  20.797  1.00 94.12           O  
ATOM   4196  CG  ASP A 534       8.102 -12.453  23.672  1.00 94.12           C  
ATOM   4197  OD1 ASP A 534       8.883 -12.992  22.859  1.00 94.12           O  
ATOM   4198  OD2 ASP A 534       7.379 -13.109  24.438  1.00 94.12           O  
ATOM   4199  N   PRO A 535      10.094 -11.352  20.984  1.00 96.12           N  
ATOM   4200  CA  PRO A 535      10.164 -11.688  19.547  1.00 96.12           C  
ATOM   4201  C   PRO A 535       9.453 -13.000  19.219  1.00 96.12           C  
ATOM   4202  CB  PRO A 535      11.664 -11.789  19.281  1.00 96.12           C  
ATOM   4203  O   PRO A 535       9.594 -13.508  18.109  1.00 96.12           O  
ATOM   4204  CG  PRO A 535      12.242 -12.312  20.562  1.00 96.12           C  
ATOM   4205  CD  PRO A 535      11.484 -11.719  21.703  1.00 96.12           C  
ATOM   4206  N   SER A 536       8.727 -13.602  20.141  1.00 97.44           N  
ATOM   4207  CA  SER A 536       8.141 -14.930  19.969  1.00 97.44           C  
ATOM   4208  C   SER A 536       6.984 -14.898  18.969  1.00 97.44           C  
ATOM   4209  CB  SER A 536       7.656 -15.477  21.312  1.00 97.44           C  
ATOM   4210  O   SER A 536       6.379 -13.844  18.750  1.00 97.44           O  
ATOM   4211  OG  SER A 536       6.609 -14.672  21.828  1.00 97.44           O  
ATOM   4212  N   LEU A 537       6.738 -16.078  18.375  1.00 98.19           N  
ATOM   4213  CA  LEU A 537       5.578 -16.312  17.516  1.00 98.19           C  
ATOM   4214  C   LEU A 537       4.469 -17.016  18.297  1.00 98.19           C  
ATOM   4215  CB  LEU A 537       5.977 -17.156  16.312  1.00 98.19           C  
ATOM   4216  O   LEU A 537       4.734 -17.906  19.109  1.00 98.19           O  
ATOM   4217  CG  LEU A 537       7.160 -16.656  15.484  1.00 98.19           C  
ATOM   4218  CD1 LEU A 537       7.461 -17.609  14.336  1.00 98.19           C  
ATOM   4219  CD2 LEU A 537       6.879 -15.250  14.953  1.00 98.19           C  
ATOM   4220  N   SER A 538       3.268 -16.594  18.094  1.00 97.31           N  
ATOM   4221  CA  SER A 538       2.146 -17.266  18.734  1.00 97.31           C  
ATOM   4222  C   SER A 538       0.941 -17.344  17.812  1.00 97.31           C  
ATOM   4223  CB  SER A 538       1.760 -16.547  20.031  1.00 97.31           C  
ATOM   4224  O   SER A 538       0.678 -16.422  17.047  1.00 97.31           O  
ATOM   4225  OG  SER A 538       1.364 -15.219  19.766  1.00 97.31           O  
ATOM   4226  N   LEU A 539       0.223 -18.516  17.859  1.00 97.31           N  
ATOM   4227  CA  LEU A 539      -1.038 -18.672  17.156  1.00 97.31           C  
ATOM   4228  C   LEU A 539      -2.205 -18.156  17.984  1.00 97.31           C  
ATOM   4229  CB  LEU A 539      -1.269 -20.156  16.797  1.00 97.31           C  
ATOM   4230  O   LEU A 539      -2.344 -18.500  19.156  1.00 97.31           O  
ATOM   4231  CG  LEU A 539      -0.298 -20.766  15.789  1.00 97.31           C  
ATOM   4232  CD1 LEU A 539      -0.557 -22.266  15.656  1.00 97.31           C  
ATOM   4233  CD2 LEU A 539      -0.418 -20.078  14.438  1.00 97.31           C  
ATOM   4234  N   VAL A 540      -2.984 -17.297  17.391  1.00 96.75           N  
ATOM   4235  CA  VAL A 540      -4.113 -16.703  18.094  1.00 96.75           C  
ATOM   4236  C   VAL A 540      -5.418 -17.094  17.406  1.00 96.75           C  
ATOM   4237  CB  VAL A 540      -3.992 -15.156  18.156  1.00 96.75           C  
ATOM   4238  O   VAL A 540      -5.562 -16.938  16.188  1.00 96.75           O  
ATOM   4239  CG1 VAL A 540      -5.152 -14.555  18.938  1.00 96.75           C  
ATOM   4240  CG2 VAL A 540      -2.654 -14.758  18.766  1.00 96.75           C  
ATOM   4241  N   GLU A 541      -6.367 -17.625  18.266  1.00 95.56           N  
ATOM   4242  CA  GLU A 541      -7.691 -17.969  17.750  1.00 95.56           C  
ATOM   4243  C   GLU A 541      -8.594 -16.750  17.688  1.00 95.56           C  
ATOM   4244  CB  GLU A 541      -8.344 -19.047  18.625  1.00 95.56           C  
ATOM   4245  O   GLU A 541      -8.594 -15.914  18.594  1.00 95.56           O  
ATOM   4246  CG  GLU A 541      -7.652 -20.406  18.547  1.00 95.56           C  
ATOM   4247  CD  GLU A 541      -8.344 -21.484  19.375  1.00 95.56           C  
ATOM   4248  OE1 GLU A 541      -7.867 -22.641  19.375  1.00 95.56           O  
ATOM   4249  OE2 GLU A 541      -9.367 -21.156  20.016  1.00 95.56           O  
ATOM   4250  N   GLY A 542      -9.273 -16.562  16.547  1.00 94.81           N  
ATOM   4251  CA  GLY A 542     -10.188 -15.461  16.328  1.00 94.81           C  
ATOM   4252  C   GLY A 542      -9.562 -14.320  15.531  1.00 94.81           C  
ATOM   4253  O   GLY A 542      -8.359 -14.336  15.258  1.00 94.81           O  
ATOM   4254  N   LYS A 543     -10.406 -13.320  15.141  1.00 95.38           N  
ATOM   4255  CA  LYS A 543      -9.938 -12.133  14.438  1.00 95.38           C  
ATOM   4256  C   LYS A 543      -9.125 -11.227  15.359  1.00 95.38           C  
ATOM   4257  CB  LYS A 543     -11.125 -11.352  13.859  1.00 95.38           C  
ATOM   4258  O   LYS A 543      -9.367 -11.180  16.562  1.00 95.38           O  
ATOM   4259  CG  LYS A 543     -11.938 -12.133  12.836  1.00 95.38           C  
ATOM   4260  CD  LYS A 543     -13.172 -11.359  12.398  1.00 95.38           C  
ATOM   4261  CE  LYS A 543     -14.047 -12.188  11.469  1.00 95.38           C  
ATOM   4262  NZ  LYS A 543     -15.297 -11.453  11.094  1.00 95.38           N  
ATOM   4263  N   PRO A 544      -8.141 -10.609  14.766  1.00 93.94           N  
ATOM   4264  CA  PRO A 544      -7.551  -9.539  15.578  1.00 93.94           C  
ATOM   4265  C   PRO A 544      -8.578  -8.500  16.000  1.00 93.94           C  
ATOM   4266  CB  PRO A 544      -6.504  -8.930  14.641  1.00 93.94           C  
ATOM   4267  O   PRO A 544      -9.430  -8.094  15.211  1.00 93.94           O  
ATOM   4268  CG  PRO A 544      -6.957  -9.297  13.266  1.00 93.94           C  
ATOM   4269  CD  PRO A 544      -7.715 -10.586  13.344  1.00 93.94           C  
ATOM   4270  N   LYS A 545      -8.500  -8.164  17.328  1.00 93.94           N  
ATOM   4271  CA  LYS A 545      -9.453  -7.176  17.828  1.00 93.94           C  
ATOM   4272  C   LYS A 545     -10.891  -7.609  17.547  1.00 93.94           C  
ATOM   4273  CB  LYS A 545      -9.188  -5.805  17.203  1.00 93.94           C  
ATOM   4274  O   LYS A 545     -11.688  -6.824  17.031  1.00 93.94           O  
ATOM   4275  CG  LYS A 545      -7.754  -5.320  17.375  1.00 93.94           C  
ATOM   4276  CD  LYS A 545      -7.543  -3.963  16.719  1.00 93.94           C  
ATOM   4277  CE  LYS A 545      -6.078  -3.547  16.750  1.00 93.94           C  
ATOM   4278  NZ  LYS A 545      -5.570  -3.410  18.141  1.00 93.94           N  
ATOM   4279  N   ALA A 546     -11.266  -8.859  17.984  1.00 95.31           N  
ATOM   4280  CA  ALA A 546     -12.492  -9.555  17.609  1.00 95.31           C  
ATOM   4281  C   ALA A 546     -13.727  -8.758  18.031  1.00 95.31           C  
ATOM   4282  CB  ALA A 546     -12.523 -10.945  18.250  1.00 95.31           C  
ATOM   4283  O   ALA A 546     -14.680  -8.633  17.266  1.00 95.31           O  
ATOM   4284  N   ASP A 547     -13.688  -8.203  19.266  1.00 96.56           N  
ATOM   4285  CA  ASP A 547     -14.844  -7.457  19.750  1.00 96.56           C  
ATOM   4286  C   ASP A 547     -15.086  -6.207  18.906  1.00 96.56           C  
ATOM   4287  CB  ASP A 547     -14.656  -7.074  21.219  1.00 96.56           C  
ATOM   4288  O   ASP A 547     -16.234  -5.883  18.578  1.00 96.56           O  
ATOM   4289  CG  ASP A 547     -14.719  -8.266  22.156  1.00 96.56           C  
ATOM   4290  OD1 ASP A 547     -15.234  -9.336  21.750  1.00 96.56           O  
ATOM   4291  OD2 ASP A 547     -14.250  -8.141  23.312  1.00 96.56           O  
ATOM   4292  N   ARG A 548     -13.984  -5.617  18.438  1.00 96.75           N  
ATOM   4293  CA  ARG A 548     -14.086  -4.426  17.594  1.00 96.75           C  
ATOM   4294  C   ARG A 548     -14.594  -4.781  16.203  1.00 96.75           C  
ATOM   4295  CB  ARG A 548     -12.734  -3.719  17.500  1.00 96.75           C  
ATOM   4296  O   ARG A 548     -15.406  -4.059  15.633  1.00 96.75           O  
ATOM   4297  CG  ARG A 548     -12.250  -3.129  18.812  1.00 96.75           C  
ATOM   4298  CD  ARG A 548     -13.195  -2.053  19.328  1.00 96.75           C  
ATOM   4299  NE  ARG A 548     -12.695  -1.444  20.562  1.00 96.75           N  
ATOM   4300  NH1 ARG A 548     -14.555  -0.110  20.891  1.00 96.75           N  
ATOM   4301  NH2 ARG A 548     -12.805  -0.047  22.375  1.00 96.75           N  
ATOM   4302  CZ  ARG A 548     -13.352  -0.535  21.281  1.00 96.75           C  
ATOM   4303  N   MET A 549     -14.133  -5.812  15.711  1.00 96.56           N  
ATOM   4304  CA  MET A 549     -14.602  -6.262  14.406  1.00 96.56           C  
ATOM   4305  C   MET A 549     -16.094  -6.590  14.453  1.00 96.56           C  
ATOM   4306  CB  MET A 549     -13.812  -7.488  13.945  1.00 96.56           C  
ATOM   4307  O   MET A 549     -16.828  -6.250  13.523  1.00 96.56           O  
ATOM   4308  CG  MET A 549     -12.336  -7.215  13.727  1.00 96.56           C  
ATOM   4309  SD  MET A 549     -12.039  -5.848  12.539  1.00 96.56           S  
ATOM   4310  CE  MET A 549     -11.719  -4.488  13.695  1.00 96.56           C  
ATOM   4311  N   ALA A 550     -16.531  -7.242  15.516  1.00 97.19           N  
ATOM   4312  CA  ALA A 550     -17.953  -7.570  15.672  1.00 97.19           C  
ATOM   4313  C   ALA A 550     -18.797  -6.309  15.758  1.00 97.19           C  
ATOM   4314  CB  ALA A 550     -18.156  -8.438  16.922  1.00 97.19           C  
ATOM   4315  O   ALA A 550     -19.891  -6.246  15.188  1.00 97.19           O  
ATOM   4316  N   PHE A 551     -18.344  -5.324  16.469  1.00 98.38           N  
ATOM   4317  CA  PHE A 551     -19.031  -4.043  16.578  1.00 98.38           C  
ATOM   4318  C   PHE A 551     -19.219  -3.412  15.211  1.00 98.38           C  
ATOM   4319  CB  PHE A 551     -18.234  -3.090  17.484  1.00 98.38           C  
ATOM   4320  O   PHE A 551     -20.328  -3.004  14.859  1.00 98.38           O  
ATOM   4321  CG  PHE A 551     -18.688  -1.655  17.391  1.00 98.38           C  
ATOM   4322  CD1 PHE A 551     -17.922  -0.720  16.703  1.00 98.38           C  
ATOM   4323  CD2 PHE A 551     -19.859  -1.241  17.984  1.00 98.38           C  
ATOM   4324  CE1 PHE A 551     -18.328   0.609  16.609  1.00 98.38           C  
ATOM   4325  CE2 PHE A 551     -20.281   0.085  17.906  1.00 98.38           C  
ATOM   4326  CZ  PHE A 551     -19.500   1.009  17.219  1.00 98.38           C  
ATOM   4327  N   TRP A 552     -18.172  -3.354  14.438  1.00 98.00           N  
ATOM   4328  CA  TRP A 552     -18.266  -2.732  13.117  1.00 98.00           C  
ATOM   4329  C   TRP A 552     -19.172  -3.541  12.195  1.00 98.00           C  
ATOM   4330  CB  TRP A 552     -16.875  -2.592  12.492  1.00 98.00           C  
ATOM   4331  O   TRP A 552     -19.922  -2.973  11.398  1.00 98.00           O  
ATOM   4332  CG  TRP A 552     -16.078  -1.444  13.039  1.00 98.00           C  
ATOM   4333  CD1 TRP A 552     -14.992  -1.514  13.867  1.00 98.00           C  
ATOM   4334  CD2 TRP A 552     -16.312  -0.054  12.797  1.00 98.00           C  
ATOM   4335  CE2 TRP A 552     -15.320   0.665  13.508  1.00 98.00           C  
ATOM   4336  CE3 TRP A 552     -17.250   0.656  12.039  1.00 98.00           C  
ATOM   4337  NE1 TRP A 552     -14.531  -0.249  14.148  1.00 98.00           N  
ATOM   4338  CH2 TRP A 552     -16.188   2.729  12.742  1.00 98.00           C  
ATOM   4339  CZ2 TRP A 552     -15.258   2.061  13.484  1.00 98.00           C  
ATOM   4340  CZ3 TRP A 552     -17.188   2.045  12.023  1.00 98.00           C  
ATOM   4341  N   ASP A 553     -19.094  -4.883  12.281  1.00 96.75           N  
ATOM   4342  CA  ASP A 553     -20.016  -5.715  11.500  1.00 96.75           C  
ATOM   4343  C   ASP A 553     -21.469  -5.363  11.805  1.00 96.75           C  
ATOM   4344  CB  ASP A 553     -19.750  -7.195  11.781  1.00 96.75           C  
ATOM   4345  O   ASP A 553     -22.297  -5.273  10.898  1.00 96.75           O  
ATOM   4346  CG  ASP A 553     -18.484  -7.711  11.148  1.00 96.75           C  
ATOM   4347  OD1 ASP A 553     -17.938  -7.039  10.242  1.00 96.75           O  
ATOM   4348  OD2 ASP A 553     -18.016  -8.797  11.547  1.00 96.75           O  
ATOM   4349  N   THR A 554     -21.781  -5.129  13.047  1.00 98.00           N  
ATOM   4350  CA  THR A 554     -23.125  -4.777  13.469  1.00 98.00           C  
ATOM   4351  C   THR A 554     -23.531  -3.420  12.898  1.00 98.00           C  
ATOM   4352  CB  THR A 554     -23.250  -4.750  15.000  1.00 98.00           C  
ATOM   4353  O   THR A 554     -24.656  -3.256  12.406  1.00 98.00           O  
ATOM   4354  CG2 THR A 554     -24.641  -4.305  15.438  1.00 98.00           C  
ATOM   4355  OG1 THR A 554     -23.000  -6.059  15.523  1.00 98.00           O  
ATOM   4356  N   ILE A 555     -22.562  -2.469  12.938  1.00 97.88           N  
ATOM   4357  CA  ILE A 555     -22.828  -1.135  12.414  1.00 97.88           C  
ATOM   4358  C   ILE A 555     -23.156  -1.220  10.922  1.00 97.88           C  
ATOM   4359  CB  ILE A 555     -21.641  -0.180  12.656  1.00 97.88           C  
ATOM   4360  O   ILE A 555     -24.141  -0.647  10.453  1.00 97.88           O  
ATOM   4361  CG1 ILE A 555     -21.516   0.144  14.148  1.00 97.88           C  
ATOM   4362  CG2 ILE A 555     -21.797   1.100  11.828  1.00 97.88           C  
ATOM   4363  CD1 ILE A 555     -22.672   0.947  14.711  1.00 97.88           C  
ATOM   4364  N   TYR A 556     -22.391  -1.938  10.164  1.00 97.19           N  
ATOM   4365  CA  TYR A 556     -22.594  -2.047   8.719  1.00 97.19           C  
ATOM   4366  C   TYR A 556     -23.891  -2.797   8.406  1.00 97.19           C  
ATOM   4367  CB  TYR A 556     -21.406  -2.756   8.062  1.00 97.19           C  
ATOM   4368  O   TYR A 556     -24.609  -2.434   7.473  1.00 97.19           O  
ATOM   4369  CG  TYR A 556     -20.312  -1.817   7.613  1.00 97.19           C  
ATOM   4370  CD1 TYR A 556     -20.203  -1.437   6.277  1.00 97.19           C  
ATOM   4371  CD2 TYR A 556     -19.391  -1.311   8.516  1.00 97.19           C  
ATOM   4372  CE1 TYR A 556     -19.203  -0.574   5.855  1.00 97.19           C  
ATOM   4373  CE2 TYR A 556     -18.375  -0.447   8.109  1.00 97.19           C  
ATOM   4374  OH  TYR A 556     -17.297   0.771   6.363  1.00 97.19           O  
ATOM   4375  CZ  TYR A 556     -18.297  -0.084   6.777  1.00 97.19           C  
ATOM   4376  N   GLU A 557     -24.172  -3.805   9.172  1.00 96.56           N  
ATOM   4377  CA  GLU A 557     -25.406  -4.574   8.977  1.00 96.56           C  
ATOM   4378  C   GLU A 557     -26.641  -3.732   9.281  1.00 96.56           C  
ATOM   4379  CB  GLU A 557     -25.391  -5.832   9.852  1.00 96.56           C  
ATOM   4380  O   GLU A 557     -27.609  -3.758   8.531  1.00 96.56           O  
ATOM   4381  CG  GLU A 557     -26.578  -6.754   9.617  1.00 96.56           C  
ATOM   4382  CD  GLU A 557     -26.500  -8.047  10.414  1.00 96.56           C  
ATOM   4383  OE1 GLU A 557     -27.406  -8.906  10.266  1.00 96.56           O  
ATOM   4384  OE2 GLU A 557     -25.531  -8.203  11.188  1.00 96.56           O  
ATOM   4385  N   LYS A 558     -26.562  -3.010  10.297  1.00 96.62           N  
ATOM   4386  CA  LYS A 558     -27.734  -2.271  10.766  1.00 96.62           C  
ATOM   4387  C   LYS A 558     -27.938  -0.988   9.969  1.00 96.62           C  
ATOM   4388  CB  LYS A 558     -27.594  -1.945  12.258  1.00 96.62           C  
ATOM   4389  O   LYS A 558     -29.062  -0.649   9.602  1.00 96.62           O  
ATOM   4390  CG  LYS A 558     -28.797  -1.231  12.852  1.00 96.62           C  
ATOM   4391  CD  LYS A 558     -28.672  -1.075  14.359  1.00 96.62           C  
ATOM   4392  CE  LYS A 558     -29.875  -0.347  14.953  1.00 96.62           C  
ATOM   4393  NZ  LYS A 558     -29.750  -0.191  16.438  1.00 96.62           N  
ATOM   4394  N   TYR A 559     -26.828  -0.339   9.602  1.00 96.50           N  
ATOM   4395  CA  TYR A 559     -27.016   1.017   9.094  1.00 96.50           C  
ATOM   4396  C   TYR A 559     -26.500   1.132   7.660  1.00 96.50           C  
ATOM   4397  CB  TYR A 559     -26.281   2.025   9.984  1.00 96.50           C  
ATOM   4398  O   TYR A 559     -26.859   2.064   6.938  1.00 96.50           O  
ATOM   4399  CG  TYR A 559     -26.859   2.115  11.383  1.00 96.50           C  
ATOM   4400  CD1 TYR A 559     -28.031   2.814  11.633  1.00 96.50           C  
ATOM   4401  CD2 TYR A 559     -26.219   1.501  12.453  1.00 96.50           C  
ATOM   4402  CE1 TYR A 559     -28.562   2.900  12.922  1.00 96.50           C  
ATOM   4403  CE2 TYR A 559     -26.734   1.580  13.742  1.00 96.50           C  
ATOM   4404  OH  TYR A 559     -28.422   2.363  15.242  1.00 96.50           O  
ATOM   4405  CZ  TYR A 559     -27.906   2.281  13.969  1.00 96.50           C  
ATOM   4406  N   GLY A 560     -25.594   0.226   7.223  1.00 96.19           N  
ATOM   4407  CA  GLY A 560     -24.953   0.340   5.918  1.00 96.19           C  
ATOM   4408  C   GLY A 560     -25.938   0.226   4.766  1.00 96.19           C  
ATOM   4409  O   GLY A 560     -26.891  -0.556   4.824  1.00 96.19           O  
ATOM   4410  N   ASN A 561     -25.719   1.117   3.715  1.00 96.44           N  
ATOM   4411  CA  ASN A 561     -26.500   1.054   2.482  1.00 96.44           C  
ATOM   4412  C   ASN A 561     -25.656   0.585   1.307  1.00 96.44           C  
ATOM   4413  CB  ASN A 561     -27.125   2.414   2.174  1.00 96.44           C  
ATOM   4414  O   ASN A 561     -24.812   1.336   0.803  1.00 96.44           O  
ATOM   4415  CG  ASN A 561     -28.109   2.865   3.244  1.00 96.44           C  
ATOM   4416  ND2 ASN A 561     -27.922   4.086   3.734  1.00 96.44           N  
ATOM   4417  OD1 ASN A 561     -29.016   2.121   3.627  1.00 96.44           O  
ATOM   4418  N   ARG A 562     -25.828  -0.653   0.913  1.00 95.75           N  
ATOM   4419  CA  ARG A 562     -25.109  -1.222  -0.220  1.00 95.75           C  
ATOM   4420  C   ARG A 562     -25.531  -0.555  -1.527  1.00 95.75           C  
ATOM   4421  CB  ARG A 562     -25.344  -2.732  -0.304  1.00 95.75           C  
ATOM   4422  O   ARG A 562     -26.656  -0.055  -1.645  1.00 95.75           O  
ATOM   4423  CG  ARG A 562     -24.781  -3.510   0.870  1.00 95.75           C  
ATOM   4424  CD  ARG A 562     -24.969  -5.012   0.697  1.00 95.75           C  
ATOM   4425  NE  ARG A 562     -23.891  -5.602  -0.088  1.00 95.75           N  
ATOM   4426  NH1 ARG A 562     -24.953  -7.629  -0.409  1.00 95.75           N  
ATOM   4427  NH2 ARG A 562     -22.875  -7.270  -1.296  1.00 95.75           N  
ATOM   4428  CZ  ARG A 562     -23.906  -6.832  -0.596  1.00 95.75           C  
ATOM   4429  N   PRO A 563     -24.531  -0.672  -2.574  1.00 96.12           N  
ATOM   4430  CA  PRO A 563     -23.234  -1.356  -2.574  1.00 96.12           C  
ATOM   4431  C   PRO A 563     -22.172  -0.583  -1.813  1.00 96.12           C  
ATOM   4432  CB  PRO A 563     -22.891  -1.454  -4.062  1.00 96.12           C  
ATOM   4433  O   PRO A 563     -22.219   0.647  -1.748  1.00 96.12           O  
ATOM   4434  CG  PRO A 563     -23.531  -0.249  -4.680  1.00 96.12           C  
ATOM   4435  CD  PRO A 563     -24.812   0.030  -3.971  1.00 96.12           C  
ATOM   4436  N   PHE A 564     -21.172  -1.436  -1.209  1.00 97.12           N  
ATOM   4437  CA  PHE A 564     -20.047  -0.817  -0.500  1.00 97.12           C  
ATOM   4438  C   PHE A 564     -18.828  -0.709  -1.402  1.00 97.12           C  
ATOM   4439  CB  PHE A 564     -19.703  -1.617   0.760  1.00 97.12           C  
ATOM   4440  O   PHE A 564     -18.469  -1.668  -2.094  1.00 97.12           O  
ATOM   4441  CG  PHE A 564     -20.844  -1.712   1.748  1.00 97.12           C  
ATOM   4442  CD1 PHE A 564     -21.625  -0.606   2.027  1.00 97.12           C  
ATOM   4443  CD2 PHE A 564     -21.109  -2.908   2.398  1.00 97.12           C  
ATOM   4444  CE1 PHE A 564     -22.672  -0.691   2.941  1.00 97.12           C  
ATOM   4445  CE2 PHE A 564     -22.156  -3.002   3.314  1.00 97.12           C  
ATOM   4446  CZ  PHE A 564     -22.938  -1.893   3.584  1.00 97.12           C  
ATOM   4447  N   ASP A 565     -18.188   0.507  -1.463  1.00 94.50           N  
ATOM   4448  CA  ASP A 565     -16.938   0.635  -2.188  1.00 94.50           C  
ATOM   4449  C   ASP A 565     -15.766   0.132  -1.348  1.00 94.50           C  
ATOM   4450  CB  ASP A 565     -16.703   2.090  -2.602  1.00 94.50           C  
ATOM   4451  O   ASP A 565     -14.789  -0.404  -1.885  1.00 94.50           O  
ATOM   4452  CG  ASP A 565     -16.891   3.068  -1.455  1.00 94.50           C  
ATOM   4453  OD1 ASP A 565     -16.250   2.885  -0.389  1.00 94.50           O  
ATOM   4454  OD2 ASP A 565     -17.656   4.031  -1.619  1.00 94.50           O  
ATOM   4455  N   THR A 566     -15.734   0.396  -0.080  1.00 96.69           N  
ATOM   4456  CA  THR A 566     -14.828  -0.128   0.932  1.00 96.69           C  
ATOM   4457  C   THR A 566     -15.602  -0.668   2.129  1.00 96.69           C  
ATOM   4458  CB  THR A 566     -13.836   0.951   1.404  1.00 96.69           C  
ATOM   4459  O   THR A 566     -16.812  -0.870   2.049  1.00 96.69           O  
ATOM   4460  CG2 THR A 566     -13.102   1.575   0.224  1.00 96.69           C  
ATOM   4461  OG1 THR A 566     -14.547   1.978   2.104  1.00 96.69           O  
ATOM   4462  N   TYR A 567     -14.859  -0.960   3.299  1.00 95.44           N  
ATOM   4463  CA  TYR A 567     -15.523  -1.543   4.457  1.00 95.44           C  
ATOM   4464  C   TYR A 567     -15.094  -0.847   5.742  1.00 95.44           C  
ATOM   4465  CB  TYR A 567     -15.227  -3.043   4.551  1.00 95.44           C  
ATOM   4466  O   TYR A 567     -13.906  -0.579   5.941  1.00 95.44           O  
ATOM   4467  CG  TYR A 567     -16.000  -3.750   5.641  1.00 95.44           C  
ATOM   4468  CD1 TYR A 567     -15.375  -4.125   6.828  1.00 95.44           C  
ATOM   4469  CD2 TYR A 567     -17.344  -4.043   5.480  1.00 95.44           C  
ATOM   4470  CE1 TYR A 567     -16.094  -4.777   7.832  1.00 95.44           C  
ATOM   4471  CE2 TYR A 567     -18.062  -4.695   6.477  1.00 95.44           C  
ATOM   4472  OH  TYR A 567     -18.125  -5.703   8.641  1.00 95.44           O  
ATOM   4473  CZ  TYR A 567     -17.422  -5.059   7.648  1.00 95.44           C  
TER    4474      ALA A   1                                                      
ENDMDL                                                                          
END                                                                             
