# Supplementary material for: Screening of ester-forming and hydrolyzing enzymes linked to pheromone production in Ips typographus (Linnaeus, 1758)
Source: BMC Genomics. 2026 Mar 24;27:431. doi: 10.1186/s12864-026-12773-0 (PMC13134222; doi:10.1186/s12864-026-12773-0)
Supplement: Supplementary file 5 — Supplementary Material 5. [file 12864_2026_12773_MOESM5_ESM.zip › ItyCE3.pdb]

MODEL     1                                                                     
ATOM      1  N   MET A   1      25.094  56.875 -40.719  1.00 36.78           N  
ATOM      2  CA  MET A   1      26.094  55.812 -40.875  1.00 36.78           C  
ATOM      3  C   MET A   1      26.797  55.531 -39.531  1.00 36.78           C  
ATOM      4  CB  MET A   1      27.109  56.188 -41.938  1.00 36.78           C  
ATOM      5  O   MET A   1      27.469  56.406 -39.000  1.00 36.78           O  
ATOM      6  CG  MET A   1      26.688  55.844 -43.344  1.00 36.78           C  
ATOM      7  SD  MET A   1      27.922  56.344 -44.594  1.00 36.78           S  
ATOM      8  CE  MET A   1      27.578  55.125 -45.906  1.00 36.78           C  
ATOM      9  N   LYS A   2      26.219  54.750 -38.594  1.00 36.97           N  
ATOM     10  CA  LYS A   2      27.078  54.188 -37.594  1.00 36.97           C  
ATOM     11  C   LYS A   2      26.406  53.000 -36.906  1.00 36.97           C  
ATOM     12  CB  LYS A   2      27.453  55.219 -36.531  1.00 36.97           C  
ATOM     13  O   LYS A   2      25.250  53.094 -36.469  1.00 36.97           O  
ATOM     14  CG  LYS A   2      28.531  56.188 -36.969  1.00 36.97           C  
ATOM     15  CD  LYS A   2      28.984  57.094 -35.844  1.00 36.97           C  
ATOM     16  CE  LYS A   2      30.078  58.062 -36.281  1.00 36.97           C  
ATOM     17  NZ  LYS A   2      30.516  58.938 -35.156  1.00 36.97           N  
ATOM     18  N   TYR A   3      26.672  51.750 -37.375  1.00 36.38           N  
ATOM     19  CA  TYR A   3      27.188  50.375 -37.188  1.00 36.38           C  
ATOM     20  C   TYR A   3      26.641  49.750 -35.906  1.00 36.38           C  
ATOM     21  CB  TYR A   3      28.719  50.375 -37.156  1.00 36.38           C  
ATOM     22  O   TYR A   3      26.766  50.344 -34.844  1.00 36.38           O  
ATOM     23  CG  TYR A   3      29.344  50.688 -38.500  1.00 36.38           C  
ATOM     24  CD1 TYR A   3      29.469  49.688 -39.469  1.00 36.38           C  
ATOM     25  CD2 TYR A   3      29.828  51.969 -38.812  1.00 36.38           C  
ATOM     26  CE1 TYR A   3      30.047  49.969 -40.719  1.00 36.38           C  
ATOM     27  CE2 TYR A   3      30.406  52.250 -40.031  1.00 36.38           C  
ATOM     28  OH  TYR A   3      31.094  51.500 -42.188  1.00 36.38           O  
ATOM     29  CZ  TYR A   3      30.516  51.250 -40.969  1.00 36.38           C  
ATOM     30  N   VAL A   4      25.547  49.000 -36.031  1.00 37.12           N  
ATOM     31  CA  VAL A   4      24.891  48.000 -35.188  1.00 37.12           C  
ATOM     32  C   VAL A   4      25.766  46.750 -35.094  1.00 37.12           C  
ATOM     33  CB  VAL A   4      23.484  47.656 -35.719  1.00 37.12           C  
ATOM     34  O   VAL A   4      26.188  46.219 -36.125  1.00 37.12           O  
ATOM     35  CG1 VAL A   4      22.812  46.594 -34.812  1.00 37.12           C  
ATOM     36  CG2 VAL A   4      22.609  48.906 -35.812  1.00 37.12           C  
ATOM     37  N   TRP A   5      26.672  46.562 -34.125  1.00 36.53           N  
ATOM     38  CA  TRP A   5      27.469  45.500 -33.500  1.00 36.53           C  
ATOM     39  C   TRP A   5      26.594  44.312 -33.094  1.00 36.53           C  
ATOM     40  CB  TRP A   5      28.234  46.031 -32.312  1.00 36.53           C  
ATOM     41  O   TRP A   5      25.641  44.500 -32.344  1.00 36.53           O  
ATOM     42  CG  TRP A   5      29.406  46.906 -32.656  1.00 36.53           C  
ATOM     43  CD1 TRP A   5      29.391  48.094 -33.281  1.00 36.53           C  
ATOM     44  CD2 TRP A   5      30.781  46.594 -32.375  1.00 36.53           C  
ATOM     45  CE2 TRP A   5      31.547  47.688 -32.906  1.00 36.53           C  
ATOM     46  CE3 TRP A   5      31.453  45.531 -31.766  1.00 36.53           C  
ATOM     47  NE1 TRP A   5      30.672  48.594 -33.438  1.00 36.53           N  
ATOM     48  CH2 TRP A   5      33.562  46.656 -32.188  1.00 36.53           C  
ATOM     49  CZ2 TRP A   5      32.938  47.719 -32.812  1.00 36.53           C  
ATOM     50  CZ3 TRP A   5      32.844  45.594 -31.672  1.00 36.53           C  
ATOM     51  N   ARG A   6      26.312  43.406 -33.969  1.00 34.31           N  
ATOM     52  CA  ARG A   6      25.781  42.062 -33.781  1.00 34.31           C  
ATOM     53  C   ARG A   6      26.812  41.125 -33.188  1.00 34.31           C  
ATOM     54  CB  ARG A   6      25.312  41.500 -35.125  1.00 34.31           C  
ATOM     55  O   ARG A   6      27.906  40.969 -33.719  1.00 34.31           O  
ATOM     56  CG  ARG A   6      23.953  42.000 -35.594  1.00 34.31           C  
ATOM     57  CD  ARG A   6      23.406  41.250 -36.781  1.00 34.31           C  
ATOM     58  NE  ARG A   6      22.031  41.594 -37.094  1.00 34.31           N  
ATOM     59  NH1 ARG A   6      21.797  40.094 -38.812  1.00 34.31           N  
ATOM     60  NH2 ARG A   6      20.047  41.469 -38.219  1.00 34.31           N  
ATOM     61  CZ  ARG A   6      21.297  41.062 -38.031  1.00 34.31           C  
ATOM     62  N   VAL A   7      26.984  41.062 -31.875  1.00 36.94           N  
ATOM     63  CA  VAL A   7      27.703  40.094 -31.062  1.00 36.94           C  
ATOM     64  C   VAL A   7      26.906  38.781 -31.000  1.00 36.94           C  
ATOM     65  CB  VAL A   7      27.953  40.625 -29.641  1.00 36.94           C  
ATOM     66  O   VAL A   7      25.734  38.781 -30.641  1.00 36.94           O  
ATOM     67  CG1 VAL A   7      28.672  39.562 -28.781  1.00 36.94           C  
ATOM     68  CG2 VAL A   7      28.766  41.906 -29.688  1.00 36.94           C  
ATOM     69  N   SER A   8      27.125  37.781 -31.859  1.00 33.25           N  
ATOM     70  CA  SER A   8      26.969  36.344 -32.031  1.00 33.25           C  
ATOM     71  C   SER A   8      27.469  35.594 -30.812  1.00 33.25           C  
ATOM     72  CB  SER A   8      27.703  35.875 -33.281  1.00 33.25           C  
ATOM     73  O   SER A   8      28.625  35.750 -30.391  1.00 33.25           O  
ATOM     74  OG  SER A   8      27.078  36.375 -34.438  1.00 33.25           O  
ATOM     75  N   PHE A   9      26.641  35.375 -29.781  1.00 33.91           N  
ATOM     76  CA  PHE A   9      26.781  34.469 -28.625  1.00 33.91           C  
ATOM     77  C   PHE A   9      26.672  33.031 -29.062  1.00 33.91           C  
ATOM     78  CB  PHE A   9      25.719  34.812 -27.578  1.00 33.91           C  
ATOM     79  O   PHE A   9      25.656  32.625 -29.656  1.00 33.91           O  
ATOM     80  CG  PHE A   9      26.297  35.250 -26.250  1.00 33.91           C  
ATOM     81  CD1 PHE A   9      26.500  34.344 -25.219  1.00 33.91           C  
ATOM     82  CD2 PHE A   9      26.656  36.562 -26.047  1.00 33.91           C  
ATOM     83  CE1 PHE A   9      27.031  34.750 -24.000  1.00 33.91           C  
ATOM     84  CE2 PHE A   9      27.188  37.000 -24.828  1.00 33.91           C  
ATOM     85  CZ  PHE A   9      27.375  36.062 -23.812  1.00 33.91           C  
ATOM     86  N   GLN A  10      27.688  32.375 -29.562  1.00 35.34           N  
ATOM     87  CA  GLN A  10      27.953  30.969 -29.719  1.00 35.34           C  
ATOM     88  C   GLN A  10      27.859  30.234 -28.391  1.00 35.34           C  
ATOM     89  CB  GLN A  10      29.328  30.750 -30.359  1.00 35.34           C  
ATOM     90  O   GLN A  10      28.609  30.547 -27.453  1.00 35.34           O  
ATOM     91  CG  GLN A  10      29.328  30.750 -31.875  1.00 35.34           C  
ATOM     92  CD  GLN A  10      30.656  30.344 -32.469  1.00 35.34           C  
ATOM     93  NE2 GLN A  10      30.688  30.172 -33.781  1.00 35.34           N  
ATOM     94  OE1 GLN A  10      31.641  30.172 -31.766  1.00 35.34           O  
ATOM     95  N   LEU A  11      26.703  29.906 -27.922  1.00 34.12           N  
ATOM     96  CA  LEU A  11      26.312  28.969 -26.875  1.00 34.12           C  
ATOM     97  C   LEU A  11      26.812  27.562 -27.188  1.00 34.12           C  
ATOM     98  CB  LEU A  11      24.797  28.938 -26.703  1.00 34.12           C  
ATOM     99  O   LEU A  11      26.531  27.016 -28.250  1.00 34.12           O  
ATOM    100  CG  LEU A  11      24.234  29.609 -25.453  1.00 34.12           C  
ATOM    101  CD1 LEU A  11      23.109  30.578 -25.812  1.00 34.12           C  
ATOM    102  CD2 LEU A  11      23.750  28.562 -24.453  1.00 34.12           C  
ATOM    103  N   PHE A  12      28.016  27.203 -26.859  1.00 34.72           N  
ATOM    104  CA  PHE A  12      28.688  25.922 -26.609  1.00 34.72           C  
ATOM    105  C   PHE A  12      27.812  25.016 -25.750  1.00 34.72           C  
ATOM    106  CB  PHE A  12      30.047  26.156 -25.938  1.00 34.72           C  
ATOM    107  O   PHE A  12      27.469  25.375 -24.625  1.00 34.72           O  
ATOM    108  CG  PHE A  12      31.219  25.969 -26.859  1.00 34.72           C  
ATOM    109  CD1 PHE A  12      31.828  24.719 -26.984  1.00 34.72           C  
ATOM    110  CD2 PHE A  12      31.719  27.031 -27.594  1.00 34.72           C  
ATOM    111  CE1 PHE A  12      32.906  24.531 -27.828  1.00 34.72           C  
ATOM    112  CE2 PHE A  12      32.812  26.859 -28.438  1.00 34.72           C  
ATOM    113  CZ  PHE A  12      33.406  25.609 -28.562  1.00 34.72           C  
ATOM    114  N   VAL A  13      26.766  24.422 -26.266  1.00 39.06           N  
ATOM    115  CA  VAL A  13      26.016  23.297 -25.703  1.00 39.06           C  
ATOM    116  C   VAL A  13      26.953  22.109 -25.484  1.00 39.06           C  
ATOM    117  CB  VAL A  13      24.828  22.891 -26.609  1.00 39.06           C  
ATOM    118  O   VAL A  13      27.594  21.641 -26.438  1.00 39.06           O  
ATOM    119  CG1 VAL A  13      24.062  21.719 -25.984  1.00 39.06           C  
ATOM    120  CG2 VAL A  13      23.906  24.078 -26.844  1.00 39.06           C  
ATOM    121  N   ILE A  14      27.812  22.078 -24.547  1.00 39.00           N  
ATOM    122  CA  ILE A  14      28.484  20.938 -23.953  1.00 39.00           C  
ATOM    123  C   ILE A  14      27.484  19.797 -23.766  1.00 39.00           C  
ATOM    124  CB  ILE A  14      29.156  21.297 -22.609  1.00 39.00           C  
ATOM    125  O   ILE A  14      26.469  19.969 -23.078  1.00 39.00           O  
ATOM    126  CG1 ILE A  14      30.172  22.438 -22.812  1.00 39.00           C  
ATOM    127  CG2 ILE A  14      29.844  20.062 -22.000  1.00 39.00           C  
ATOM    128  CD1 ILE A  14      30.734  23.000 -21.516  1.00 39.00           C  
ATOM    129  N   GLY A  15      27.016  19.109 -24.781  1.00 39.12           N  
ATOM    130  CA  GLY A  15      26.438  17.781 -24.938  1.00 39.12           C  
ATOM    131  C   GLY A  15      26.938  16.781 -23.906  1.00 39.12           C  
ATOM    132  O   GLY A  15      28.141  16.625 -23.719  1.00 39.12           O  
ATOM    133  N   ILE A  16      26.703  16.938 -22.625  1.00 41.34           N  
ATOM    134  CA  ILE A  16      26.922  15.828 -21.703  1.00 41.34           C  
ATOM    135  C   ILE A  16      26.656  14.508 -22.422  1.00 41.34           C  
ATOM    136  CB  ILE A  16      26.047  15.945 -20.453  1.00 41.34           C  
ATOM    137  O   ILE A  16      25.578  14.312 -22.984  1.00 41.34           O  
ATOM    138  CG1 ILE A  16      26.328  17.250 -19.703  1.00 41.34           C  
ATOM    139  CG2 ILE A  16      26.234  14.734 -19.531  1.00 41.34           C  
ATOM    140  CD1 ILE A  16      25.359  17.562 -18.578  1.00 41.34           C  
ATOM    141  N   THR A  17      27.516  14.070 -23.312  1.00 41.91           N  
ATOM    142  CA  THR A  17      27.656  12.703 -23.781  1.00 41.91           C  
ATOM    143  C   THR A  17      27.297  11.703 -22.703  1.00 41.91           C  
ATOM    144  CB  THR A  17      29.094  12.430 -24.281  1.00 41.91           C  
ATOM    145  O   THR A  17      27.766  11.805 -21.562  1.00 41.91           O  
ATOM    146  CG2 THR A  17      29.375  13.164 -25.578  1.00 41.91           C  
ATOM    147  OG1 THR A  17      30.016  12.875 -23.281  1.00 41.91           O  
ATOM    148  N   CYS A  18      26.016  11.461 -22.375  1.00 45.19           N  
ATOM    149  CA  CYS A  18      25.391  10.414 -21.562  1.00 45.19           C  
ATOM    150  C   CYS A  18      26.094   9.086 -21.766  1.00 45.19           C  
ATOM    151  CB  CYS A  18      23.906  10.281 -21.922  1.00 45.19           C  
ATOM    152  O   CYS A  18      26.250   8.617 -22.891  1.00 45.19           O  
ATOM    153  SG  CYS A  18      22.953   9.336 -20.719  1.00 45.19           S  
ATOM    154  N   TRP A  19      27.312   8.836 -21.359  1.00 53.16           N  
ATOM    155  CA  TRP A  19      27.922   7.516 -21.406  1.00 53.16           C  
ATOM    156  C   TRP A  19      26.922   6.430 -21.062  1.00 53.16           C  
ATOM    157  CB  TRP A  19      29.125   7.438 -20.453  1.00 53.16           C  
ATOM    158  O   TRP A  19      26.188   6.543 -20.078  1.00 53.16           O  
ATOM    159  CG  TRP A  19      30.281   8.312 -20.859  1.00 53.16           C  
ATOM    160  CD1 TRP A  19      30.297   9.680 -20.875  1.00 53.16           C  
ATOM    161  CD2 TRP A  19      31.562   7.879 -21.297  1.00 53.16           C  
ATOM    162  CE2 TRP A  19      32.312   9.039 -21.562  1.00 53.16           C  
ATOM    163  CE3 TRP A  19      32.156   6.621 -21.484  1.00 53.16           C  
ATOM    164  NE1 TRP A  19      31.531  10.125 -21.297  1.00 53.16           N  
ATOM    165  CH2 TRP A  19      34.188   7.734 -22.203  1.00 53.16           C  
ATOM    166  CZ2 TRP A  19      33.656   8.977 -22.016  1.00 53.16           C  
ATOM    167  CZ3 TRP A  19      33.469   6.562 -21.938  1.00 53.16           C  
ATOM    168  N   ALA A  20      26.062   6.004 -22.031  1.00 59.00           N  
ATOM    169  CA  ALA A  20      25.250   4.801 -21.922  1.00 59.00           C  
ATOM    170  C   ALA A  20      26.000   3.678 -21.219  1.00 59.00           C  
ATOM    171  CB  ALA A  20      24.797   4.348 -23.312  1.00 59.00           C  
ATOM    172  O   ALA A  20      27.156   3.416 -21.516  1.00 59.00           O  
ATOM    173  N   GLN A  21      25.531   3.379 -19.938  1.00 83.38           N  
ATOM    174  CA  GLN A  21      26.031   2.303 -19.094  1.00 83.38           C  
ATOM    175  C   GLN A  21      25.188   1.036 -19.266  1.00 83.38           C  
ATOM    176  CB  GLN A  21      26.031   2.734 -17.625  1.00 83.38           C  
ATOM    177  O   GLN A  21      23.969   1.104 -19.406  1.00 83.38           O  
ATOM    178  CG  GLN A  21      26.391   1.621 -16.656  1.00 83.38           C  
ATOM    179  CD  GLN A  21      27.875   1.290 -16.688  1.00 83.38           C  
ATOM    180  NE2 GLN A  21      28.219   0.066 -16.297  1.00 83.38           N  
ATOM    181  OE1 GLN A  21      28.703   2.127 -17.047  1.00 83.38           O  
ATOM    182  N   GLU A  22      25.938  -0.150 -19.203  1.00 90.50           N  
ATOM    183  CA  GLU A  22      25.312  -1.455 -19.406  1.00 90.50           C  
ATOM    184  C   GLU A  22      25.531  -2.359 -18.203  1.00 90.50           C  
ATOM    185  CB  GLU A  22      25.859  -2.125 -20.672  1.00 90.50           C  
ATOM    186  O   GLU A  22      26.594  -2.354 -17.594  1.00 90.50           O  
ATOM    187  CG  GLU A  22      25.500  -1.398 -21.953  1.00 90.50           C  
ATOM    188  CD  GLU A  22      26.031  -2.090 -23.203  1.00 90.50           C  
ATOM    189  OE1 GLU A  22      25.875  -1.537 -24.312  1.00 90.50           O  
ATOM    190  OE2 GLU A  22      26.609  -3.195 -23.062  1.00 90.50           O  
ATOM    191  N   ILE A  23      24.469  -2.977 -17.703  1.00 92.88           N  
ATOM    192  CA  ILE A  23      24.531  -3.990 -16.656  1.00 92.88           C  
ATOM    193  C   ILE A  23      24.016  -5.320 -17.203  1.00 92.88           C  
ATOM    194  CB  ILE A  23      23.703  -3.568 -15.414  1.00 92.88           C  
ATOM    195  O   ILE A  23      23.062  -5.352 -17.984  1.00 92.88           O  
ATOM    196  CG1 ILE A  23      24.391  -2.416 -14.680  1.00 92.88           C  
ATOM    197  CG2 ILE A  23      23.469  -4.762 -14.484  1.00 92.88           C  
ATOM    198  CD1 ILE A  23      23.562  -1.807 -13.555  1.00 92.88           C  
ATOM    199  N   THR A  24      24.750  -6.379 -16.891  1.00 93.19           N  
ATOM    200  CA  THR A  24      24.281  -7.691 -17.312  1.00 93.19           C  
ATOM    201  C   THR A  24      23.672  -8.461 -16.141  1.00 93.19           C  
ATOM    202  CB  THR A  24      25.422  -8.516 -17.938  1.00 93.19           C  
ATOM    203  O   THR A  24      24.359  -8.719 -15.148  1.00 93.19           O  
ATOM    204  CG2 THR A  24      24.922  -9.867 -18.438  1.00 93.19           C  
ATOM    205  OG1 THR A  24      25.984  -7.789 -19.047  1.00 93.19           O  
ATOM    206  N   THR A  25      22.391  -8.703 -16.219  1.00 95.38           N  
ATOM    207  CA  THR A  25      21.672  -9.516 -15.250  1.00 95.38           C  
ATOM    208  C   THR A  25      21.547 -10.961 -15.742  1.00 95.38           C  
ATOM    209  CB  THR A  25      20.266  -8.953 -14.977  1.00 95.38           C  
ATOM    210  O   THR A  25      21.859 -11.258 -16.891  1.00 95.38           O  
ATOM    211  CG2 THR A  25      20.312  -7.445 -14.758  1.00 95.38           C  
ATOM    212  OG1 THR A  25      19.406  -9.234 -16.094  1.00 95.38           O  
ATOM    213  N   PRO A  26      21.141 -11.859 -14.875  1.00 96.25           N  
ATOM    214  CA  PRO A  26      20.891 -13.234 -15.320  1.00 96.25           C  
ATOM    215  C   PRO A  26      19.891 -13.312 -16.469  1.00 96.25           C  
ATOM    216  CB  PRO A  26      20.359 -13.922 -14.070  1.00 96.25           C  
ATOM    217  O   PRO A  26      19.906 -14.250 -17.266  1.00 96.25           O  
ATOM    218  CG  PRO A  26      21.016 -13.211 -12.930  1.00 96.25           C  
ATOM    219  CD  PRO A  26      21.078 -11.750 -13.258  1.00 96.25           C  
ATOM    220  N   ASP A  27      18.953 -12.391 -16.578  1.00 96.81           N  
ATOM    221  CA  ASP A  27      17.938 -12.422 -17.625  1.00 96.81           C  
ATOM    222  C   ASP A  27      18.469 -11.812 -18.922  1.00 96.81           C  
ATOM    223  CB  ASP A  27      16.672 -11.680 -17.172  1.00 96.81           C  
ATOM    224  O   ASP A  27      17.969 -12.117 -20.016  1.00 96.81           O  
ATOM    225  CG  ASP A  27      15.852 -12.469 -16.172  1.00 96.81           C  
ATOM    226  OD1 ASP A  27      15.742 -13.711 -16.312  1.00 96.81           O  
ATOM    227  OD2 ASP A  27      15.297 -11.852 -15.242  1.00 96.81           O  
ATOM    228  N   GLY A  28      19.438 -10.930 -18.828  1.00 96.75           N  
ATOM    229  CA  GLY A  28      20.016 -10.328 -20.031  1.00 96.75           C  
ATOM    230  C   GLY A  28      20.594  -8.945 -19.781  1.00 96.75           C  
ATOM    231  O   GLY A  28      20.422  -8.383 -18.703  1.00 96.75           O  
ATOM    232  N   PRO A  29      21.328  -8.414 -20.766  1.00 97.25           N  
ATOM    233  CA  PRO A  29      21.969  -7.105 -20.641  1.00 97.25           C  
ATOM    234  C   PRO A  29      20.984  -5.945 -20.750  1.00 97.25           C  
ATOM    235  CB  PRO A  29      22.969  -7.082 -21.797  1.00 97.25           C  
ATOM    236  O   PRO A  29      20.047  -6.008 -21.547  1.00 97.25           O  
ATOM    237  CG  PRO A  29      22.375  -7.988 -22.828  1.00 97.25           C  
ATOM    238  CD  PRO A  29      21.641  -9.086 -22.125  1.00 97.25           C  
ATOM    239  N   ILE A  30      21.266  -4.895 -19.938  1.00 97.44           N  
ATOM    240  CA  ILE A  30      20.391  -3.721 -19.906  1.00 97.44           C  
ATOM    241  C   ILE A  30      21.234  -2.453 -20.000  1.00 97.44           C  
ATOM    242  CB  ILE A  30      19.531  -3.691 -18.625  1.00 97.44           C  
ATOM    243  O   ILE A  30      22.234  -2.303 -19.281  1.00 97.44           O  
ATOM    244  CG1 ILE A  30      18.719  -4.984 -18.484  1.00 97.44           C  
ATOM    245  CG2 ILE A  30      18.609  -2.465 -18.609  1.00 97.44           C  
ATOM    246  CD1 ILE A  30      18.109  -5.195 -17.109  1.00 97.44           C  
ATOM    247  N   LYS A  31      20.828  -1.658 -20.891  1.00 96.62           N  
ATOM    248  CA  LYS A  31      21.422  -0.330 -21.000  1.00 96.62           C  
ATOM    249  C   LYS A  31      20.656   0.687 -20.156  1.00 96.62           C  
ATOM    250  CB  LYS A  31      21.453   0.122 -22.469  1.00 96.62           C  
ATOM    251  O   LYS A  31      19.422   0.737 -20.203  1.00 96.62           O  
ATOM    252  CG  LYS A  31      22.172   1.448 -22.688  1.00 96.62           C  
ATOM    253  CD  LYS A  31      22.172   1.847 -24.156  1.00 96.62           C  
ATOM    254  CE  LYS A  31      22.875   3.174 -24.375  1.00 96.62           C  
ATOM    255  NZ  LYS A  31      22.906   3.557 -25.812  1.00 96.62           N  
ATOM    256  N   GLY A  32      21.406   1.509 -19.297  1.00 96.31           N  
ATOM    257  CA  GLY A  32      20.797   2.525 -18.469  1.00 96.31           C  
ATOM    258  C   GLY A  32      21.312   3.924 -18.734  1.00 96.31           C  
ATOM    259  O   GLY A  32      21.938   4.164 -19.766  1.00 96.31           O  
ATOM    260  N   VAL A  33      20.953   4.895 -17.797  1.00 95.62           N  
ATOM    261  CA  VAL A  33      21.375   6.285 -17.938  1.00 95.62           C  
ATOM    262  C   VAL A  33      21.875   6.801 -16.578  1.00 95.62           C  
ATOM    263  CB  VAL A  33      20.234   7.176 -18.453  1.00 95.62           C  
ATOM    264  O   VAL A  33      21.422   6.336 -15.531  1.00 95.62           O  
ATOM    265  CG1 VAL A  33      19.047   7.152 -17.500  1.00 95.62           C  
ATOM    266  CG2 VAL A  33      20.734   8.609 -18.672  1.00 95.62           C  
ATOM    267  N   THR A  34      22.859   7.676 -16.656  1.00 94.62           N  
ATOM    268  CA  THR A  34      23.375   8.375 -15.484  1.00 94.62           C  
ATOM    269  C   THR A  34      22.531   9.617 -15.180  1.00 94.62           C  
ATOM    270  CB  THR A  34      24.844   8.789 -15.680  1.00 94.62           C  
ATOM    271  O   THR A  34      22.250  10.414 -16.078  1.00 94.62           O  
ATOM    272  CG2 THR A  34      25.391   9.508 -14.445  1.00 94.62           C  
ATOM    273  OG1 THR A  34      25.625   7.613 -15.914  1.00 94.62           O  
ATOM    274  N   GLU A  35      22.094   9.742 -13.906  1.00 93.88           N  
ATOM    275  CA  GLU A  35      21.297  10.883 -13.477  1.00 93.88           C  
ATOM    276  C   GLU A  35      21.812  11.445 -12.148  1.00 93.88           C  
ATOM    277  CB  GLU A  35      19.812  10.500 -13.352  1.00 93.88           C  
ATOM    278  O   GLU A  35      22.750  10.898 -11.562  1.00 93.88           O  
ATOM    279  CG  GLU A  35      19.172  10.117 -14.672  1.00 93.88           C  
ATOM    280  CD  GLU A  35      17.656  10.117 -14.617  1.00 93.88           C  
ATOM    281  OE1 GLU A  35      17.000   9.680 -15.594  1.00 93.88           O  
ATOM    282  OE2 GLU A  35      17.094  10.562 -13.586  1.00 93.88           O  
ATOM    283  N   GLN A  36      21.188  12.578 -11.750  1.00 93.75           N  
ATOM    284  CA  GLN A  36      21.562  13.195 -10.484  1.00 93.75           C  
ATOM    285  C   GLN A  36      20.344  13.492  -9.617  1.00 93.75           C  
ATOM    286  CB  GLN A  36      22.359  14.484 -10.734  1.00 93.75           C  
ATOM    287  O   GLN A  36      19.281  13.812 -10.141  1.00 93.75           O  
ATOM    288  CG  GLN A  36      23.719  14.266 -11.391  1.00 93.75           C  
ATOM    289  CD  GLN A  36      24.516  15.539 -11.516  1.00 93.75           C  
ATOM    290  NE2 GLN A  36      25.812  15.398 -11.766  1.00 93.75           N  
ATOM    291  OE1 GLN A  36      23.984  16.641 -11.391  1.00 93.75           O  
ATOM    292  N   THR A  37      20.578  13.203  -8.344  1.00 92.25           N  
ATOM    293  CA  THR A  37      19.562  13.672  -7.410  1.00 92.25           C  
ATOM    294  C   THR A  37      19.516  15.195  -7.383  1.00 92.25           C  
ATOM    295  CB  THR A  37      19.828  13.133  -5.988  1.00 92.25           C  
ATOM    296  O   THR A  37      20.312  15.859  -8.047  1.00 92.25           O  
ATOM    297  CG2 THR A  37      19.969  11.617  -5.988  1.00 92.25           C  
ATOM    298  OG1 THR A  37      21.031  13.719  -5.480  1.00 92.25           O  
ATOM    299  N   LEU A  38      18.594  15.773  -6.508  1.00 88.12           N  
ATOM    300  CA  LEU A  38      18.438  17.219  -6.422  1.00 88.12           C  
ATOM    301  C   LEU A  38      19.656  17.875  -5.793  1.00 88.12           C  
ATOM    302  CB  LEU A  38      17.188  17.562  -5.605  1.00 88.12           C  
ATOM    303  O   LEU A  38      19.984  19.016  -6.109  1.00 88.12           O  
ATOM    304  CG  LEU A  38      15.836  17.234  -6.250  1.00 88.12           C  
ATOM    305  CD1 LEU A  38      14.695  17.484  -5.270  1.00 88.12           C  
ATOM    306  CD2 LEU A  38      15.641  18.047  -7.523  1.00 88.12           C  
ATOM    307  N   SER A  39      20.359  17.125  -4.977  1.00 89.94           N  
ATOM    308  CA  SER A  39      21.562  17.656  -4.324  1.00 89.94           C  
ATOM    309  C   SER A  39      22.797  17.422  -5.184  1.00 89.94           C  
ATOM    310  CB  SER A  39      21.750  17.000  -2.953  1.00 89.94           C  
ATOM    311  O   SER A  39      23.906  17.812  -4.797  1.00 89.94           O  
ATOM    312  OG  SER A  39      21.969  15.609  -3.082  1.00 89.94           O  
ATOM    313  N   GLY A  40      22.625  16.734  -6.305  1.00 92.44           N  
ATOM    314  CA  GLY A  40      23.734  16.547  -7.223  1.00 92.44           C  
ATOM    315  C   GLY A  40      24.391  15.180  -7.094  1.00 92.44           C  
ATOM    316  O   GLY A  40      25.406  14.914  -7.738  1.00 92.44           O  
ATOM    317  N   LYS A  41      23.891  14.297  -6.242  1.00 93.88           N  
ATOM    318  CA  LYS A  41      24.422  12.945  -6.117  1.00 93.88           C  
ATOM    319  C   LYS A  41      24.109  12.117  -7.363  1.00 93.88           C  
ATOM    320  CB  LYS A  41      23.828  12.258  -4.879  1.00 93.88           C  
ATOM    321  O   LYS A  41      22.984  12.109  -7.852  1.00 93.88           O  
ATOM    322  CG  LYS A  41      24.422  10.883  -4.594  1.00 93.88           C  
ATOM    323  CD  LYS A  41      23.875  10.297  -3.303  1.00 93.88           C  
ATOM    324  CE  LYS A  41      24.469   8.922  -3.012  1.00 93.88           C  
ATOM    325  NZ  LYS A  41      23.984   8.375  -1.715  1.00 93.88           N  
ATOM    326  N   THR A  42      25.172  11.500  -7.895  1.00 94.69           N  
ATOM    327  CA  THR A  42      25.031  10.672  -9.094  1.00 94.69           C  
ATOM    328  C   THR A  42      24.359   9.352  -8.766  1.00 94.69           C  
ATOM    329  CB  THR A  42      26.406  10.398  -9.742  1.00 94.69           C  
ATOM    330  O   THR A  42      24.641   8.734  -7.734  1.00 94.69           O  
ATOM    331  CG2 THR A  42      26.266   9.492 -10.961  1.00 94.69           C  
ATOM    332  OG1 THR A  42      26.984  11.648 -10.148  1.00 94.69           O  
ATOM    333  N   TYR A  43      23.359   8.992  -9.602  1.00 94.94           N  
ATOM    334  CA  TYR A  43      22.781   7.648  -9.539  1.00 94.94           C  
ATOM    335  C   TYR A  43      22.516   7.113 -10.945  1.00 94.94           C  
ATOM    336  CB  TYR A  43      21.484   7.652  -8.727  1.00 94.94           C  
ATOM    337  O   TYR A  43      22.641   7.844 -11.930  1.00 94.94           O  
ATOM    338  CG  TYR A  43      20.359   8.391  -9.391  1.00 94.94           C  
ATOM    339  CD1 TYR A  43      20.203   9.766  -9.227  1.00 94.94           C  
ATOM    340  CD2 TYR A  43      19.438   7.715 -10.188  1.00 94.94           C  
ATOM    341  CE1 TYR A  43      19.156  10.453  -9.844  1.00 94.94           C  
ATOM    342  CE2 TYR A  43      18.391   8.391 -10.805  1.00 94.94           C  
ATOM    343  OH  TYR A  43      17.219  10.430 -11.234  1.00 94.94           O  
ATOM    344  CZ  TYR A  43      18.250   9.758 -10.625  1.00 94.94           C  
ATOM    345  N   TYR A  44      22.203   5.859 -10.977  1.00 95.50           N  
ATOM    346  CA  TYR A  44      21.984   5.188 -12.250  1.00 95.50           C  
ATOM    347  C   TYR A  44      20.562   4.625 -12.344  1.00 95.50           C  
ATOM    348  CB  TYR A  44      23.000   4.062 -12.445  1.00 95.50           C  
ATOM    349  O   TYR A  44      20.094   3.957 -11.414  1.00 95.50           O  
ATOM    350  CG  TYR A  44      24.438   4.508 -12.281  1.00 95.50           C  
ATOM    351  CD1 TYR A  44      25.188   4.934 -13.383  1.00 95.50           C  
ATOM    352  CD2 TYR A  44      25.047   4.504 -11.031  1.00 95.50           C  
ATOM    353  CE1 TYR A  44      26.500   5.348 -13.234  1.00 95.50           C  
ATOM    354  CE2 TYR A  44      26.375   4.914 -10.875  1.00 95.50           C  
ATOM    355  OH  TYR A  44      28.391   5.738 -11.836  1.00 95.50           O  
ATOM    356  CZ  TYR A  44      27.094   5.332 -11.984  1.00 95.50           C  
ATOM    357  N   ALA A  45      19.984   4.961 -13.547  1.00 96.31           N  
ATOM    358  CA  ALA A  45      18.594   4.594 -13.742  1.00 96.31           C  
ATOM    359  C   ALA A  45      18.438   3.590 -14.883  1.00 96.31           C  
ATOM    360  CB  ALA A  45      17.750   5.840 -14.023  1.00 96.31           C  
ATOM    361  O   ALA A  45      19.047   3.750 -15.945  1.00 96.31           O  
ATOM    362  N   TYR A  46      17.656   2.564 -14.609  1.00 97.44           N  
ATOM    363  CA  TYR A  46      17.266   1.557 -15.586  1.00 97.44           C  
ATOM    364  C   TYR A  46      15.750   1.465 -15.703  1.00 97.44           C  
ATOM    365  CB  TYR A  46      17.844   0.189 -15.211  1.00 97.44           C  
ATOM    366  O   TYR A  46      15.078   0.927 -14.820  1.00 97.44           O  
ATOM    367  CG  TYR A  46      19.344   0.190 -15.039  1.00 97.44           C  
ATOM    368  CD1 TYR A  46      20.188  -0.187 -16.078  1.00 97.44           C  
ATOM    369  CD2 TYR A  46      19.922   0.566 -13.828  1.00 97.44           C  
ATOM    370  CE1 TYR A  46      21.562  -0.190 -15.930  1.00 97.44           C  
ATOM    371  CE2 TYR A  46      21.297   0.567 -13.664  1.00 97.44           C  
ATOM    372  OH  TYR A  46      23.484   0.187 -14.562  1.00 97.44           O  
ATOM    373  CZ  TYR A  46      22.109   0.188 -14.719  1.00 97.44           C  
ATOM    374  N   TYR A  47      15.305   1.992 -16.781  1.00 96.94           N  
ATOM    375  CA  TYR A  47      13.859   2.148 -16.938  1.00 96.94           C  
ATOM    376  C   TYR A  47      13.273   0.990 -17.734  1.00 96.94           C  
ATOM    377  CB  TYR A  47      13.539   3.477 -17.641  1.00 96.94           C  
ATOM    378  O   TYR A  47      13.938   0.429 -18.609  1.00 96.94           O  
ATOM    379  CG  TYR A  47      13.922   4.691 -16.828  1.00 96.94           C  
ATOM    380  CD1 TYR A  47      13.133   5.121 -15.766  1.00 96.94           C  
ATOM    381  CD2 TYR A  47      15.078   5.410 -17.125  1.00 96.94           C  
ATOM    382  CE1 TYR A  47      13.484   6.242 -15.016  1.00 96.94           C  
ATOM    383  CE2 TYR A  47      15.430   6.535 -16.391  1.00 96.94           C  
ATOM    384  OH  TYR A  47      14.977   8.055 -14.594  1.00 96.94           O  
ATOM    385  CZ  TYR A  47      14.633   6.941 -15.336  1.00 96.94           C  
ATOM    386  N   SER A  48      12.031   0.629 -17.359  1.00 96.25           N  
ATOM    387  CA  SER A  48      11.078  -0.179 -18.109  1.00 96.25           C  
ATOM    388  C   SER A  48      11.656  -1.546 -18.453  1.00 96.25           C  
ATOM    389  CB  SER A  48      10.656   0.542 -19.391  1.00 96.25           C  
ATOM    390  O   SER A  48      11.594  -1.982 -19.609  1.00 96.25           O  
ATOM    391  OG  SER A  48      10.047   1.785 -19.094  1.00 96.25           O  
ATOM    392  N   ILE A  49      12.234  -2.221 -17.422  1.00 98.12           N  
ATOM    393  CA  ILE A  49      12.688  -3.604 -17.531  1.00 98.12           C  
ATOM    394  C   ILE A  49      11.484  -4.547 -17.453  1.00 98.12           C  
ATOM    395  CB  ILE A  49      13.719  -3.957 -16.453  1.00 98.12           C  
ATOM    396  O   ILE A  49      10.766  -4.555 -16.453  1.00 98.12           O  
ATOM    397  CG1 ILE A  49      14.875  -2.951 -16.469  1.00 98.12           C  
ATOM    398  CG2 ILE A  49      14.234  -5.387 -16.641  1.00 98.12           C  
ATOM    399  CD1 ILE A  49      15.727  -2.969 -15.203  1.00 98.12           C  
ATOM    400  N   PRO A  50      11.234  -5.363 -18.547  1.00 97.88           N  
ATOM    401  CA  PRO A  50      10.148  -6.336 -18.422  1.00 97.88           C  
ATOM    402  C   PRO A  50      10.453  -7.426 -17.391  1.00 97.88           C  
ATOM    403  CB  PRO A  50      10.031  -6.930 -19.828  1.00 97.88           C  
ATOM    404  O   PRO A  50      11.531  -8.031 -17.438  1.00 97.88           O  
ATOM    405  CG  PRO A  50      11.398  -6.793 -20.406  1.00 97.88           C  
ATOM    406  CD  PRO A  50      12.016  -5.531 -19.875  1.00 97.88           C  
ATOM    407  N   TYR A  51       9.547  -7.582 -16.453  1.00 98.31           N  
ATOM    408  CA  TYR A  51       9.797  -8.617 -15.461  1.00 98.31           C  
ATOM    409  C   TYR A  51       8.883  -9.820 -15.680  1.00 98.31           C  
ATOM    410  CB  TYR A  51       9.602  -8.070 -14.039  1.00 98.31           C  
ATOM    411  O   TYR A  51       9.000 -10.836 -14.984  1.00 98.31           O  
ATOM    412  CG  TYR A  51       8.203  -7.586 -13.766  1.00 98.31           C  
ATOM    413  CD1 TYR A  51       7.879  -6.234 -13.867  1.00 98.31           C  
ATOM    414  CD2 TYR A  51       7.199  -8.477 -13.398  1.00 98.31           C  
ATOM    415  CE1 TYR A  51       6.590  -5.781 -13.609  1.00 98.31           C  
ATOM    416  CE2 TYR A  51       5.902  -8.031 -13.148  1.00 98.31           C  
ATOM    417  OH  TYR A  51       4.332  -6.246 -13.000  1.00 98.31           O  
ATOM    418  CZ  TYR A  51       5.609  -6.688 -13.250  1.00 98.31           C  
ATOM    419  N   ALA A  52       7.969  -9.734 -16.625  1.00 98.44           N  
ATOM    420  CA  ALA A  52       7.043 -10.820 -16.953  1.00 98.44           C  
ATOM    421  C   ALA A  52       6.711 -10.836 -18.438  1.00 98.44           C  
ATOM    422  CB  ALA A  52       5.766 -10.688 -16.125  1.00 98.44           C  
ATOM    423  O   ALA A  52       6.832  -9.812 -19.109  1.00 98.44           O  
ATOM    424  N   LYS A  53       6.312 -12.055 -18.922  1.00 98.44           N  
ATOM    425  CA  LYS A  53       5.703 -12.109 -20.250  1.00 98.44           C  
ATOM    426  C   LYS A  53       4.441 -11.258 -20.297  1.00 98.44           C  
ATOM    427  CB  LYS A  53       5.383 -13.555 -20.641  1.00 98.44           C  
ATOM    428  O   LYS A  53       3.715 -11.141 -19.312  1.00 98.44           O  
ATOM    429  CG  LYS A  53       6.605 -14.445 -20.781  1.00 98.44           C  
ATOM    430  CD  LYS A  53       6.223 -15.852 -21.219  1.00 98.44           C  
ATOM    431  CE  LYS A  53       7.449 -16.734 -21.391  1.00 98.44           C  
ATOM    432  NZ  LYS A  53       7.078 -18.125 -21.797  1.00 98.44           N  
ATOM    433  N   PRO A  54       4.234 -10.609 -21.516  1.00 98.06           N  
ATOM    434  CA  PRO A  54       3.006  -9.812 -21.594  1.00 98.06           C  
ATOM    435  C   PRO A  54       1.752 -10.625 -21.281  1.00 98.06           C  
ATOM    436  CB  PRO A  54       2.994  -9.336 -23.047  1.00 98.06           C  
ATOM    437  O   PRO A  54       1.582 -11.734 -21.797  1.00 98.06           O  
ATOM    438  CG  PRO A  54       4.422  -9.398 -23.484  1.00 98.06           C  
ATOM    439  CD  PRO A  54       5.082 -10.555 -22.797  1.00 98.06           C  
ATOM    440  N   PRO A  55       0.979 -10.148 -20.375  1.00 97.88           N  
ATOM    441  CA  PRO A  55      -0.240 -10.875 -20.016  1.00 97.88           C  
ATOM    442  C   PRO A  55      -1.377 -10.648 -21.016  1.00 97.88           C  
ATOM    443  CB  PRO A  55      -0.598 -10.312 -18.641  1.00 97.88           C  
ATOM    444  O   PRO A  55      -2.463 -10.219 -20.625  1.00 97.88           O  
ATOM    445  CG  PRO A  55      -0.152  -8.891 -18.688  1.00 97.88           C  
ATOM    446  CD  PRO A  55       1.108  -8.805 -19.500  1.00 97.88           C  
ATOM    447  N   THR A  56      -1.127 -10.945 -22.297  1.00 98.00           N  
ATOM    448  CA  THR A  56      -2.086 -10.773 -23.375  1.00 98.00           C  
ATOM    449  C   THR A  56      -2.551 -12.117 -23.906  1.00 98.00           C  
ATOM    450  CB  THR A  56      -1.482  -9.938 -24.516  1.00 98.00           C  
ATOM    451  O   THR A  56      -1.974 -13.156 -23.578  1.00 98.00           O  
ATOM    452  CG2 THR A  56      -1.056  -8.555 -24.031  1.00 98.00           C  
ATOM    453  OG1 THR A  56      -0.339 -10.625 -25.047  1.00 98.00           O  
ATOM    454  N   GLY A  57      -3.553 -12.055 -24.688  1.00 96.38           N  
ATOM    455  CA  GLY A  57      -4.059 -13.266 -25.312  1.00 96.38           C  
ATOM    456  C   GLY A  57      -4.445 -14.336 -24.297  1.00 96.38           C  
ATOM    457  O   GLY A  57      -5.215 -14.070 -23.375  1.00 96.38           O  
ATOM    458  N   ASN A  58      -3.857 -15.531 -24.453  1.00 97.50           N  
ATOM    459  CA  ASN A  58      -4.230 -16.688 -23.641  1.00 97.50           C  
ATOM    460  C   ASN A  58      -3.693 -16.562 -22.219  1.00 97.50           C  
ATOM    461  CB  ASN A  58      -3.730 -17.984 -24.281  1.00 97.50           C  
ATOM    462  O   ASN A  58      -4.082 -17.328 -21.328  1.00 97.50           O  
ATOM    463  CG  ASN A  58      -4.461 -18.312 -25.578  1.00 97.50           C  
ATOM    464  ND2 ASN A  58      -3.816 -19.078 -26.438  1.00 97.50           N  
ATOM    465  OD1 ASN A  58      -5.594 -17.875 -25.781  1.00 97.50           O  
ATOM    466  N   ARG A  59      -2.820 -15.453 -21.984  1.00 98.25           N  
ATOM    467  CA  ARG A  59      -2.258 -15.250 -20.656  1.00 98.25           C  
ATOM    468  C   ARG A  59      -3.115 -14.281 -19.844  1.00 98.25           C  
ATOM    469  CB  ARG A  59      -0.825 -14.719 -20.750  1.00 98.25           C  
ATOM    470  O   ARG A  59      -2.939 -14.164 -18.625  1.00 98.25           O  
ATOM    471  CG  ARG A  59       0.172 -15.734 -21.281  1.00 98.25           C  
ATOM    472  CD  ARG A  59       1.595 -15.195 -21.266  1.00 98.25           C  
ATOM    473  NE  ARG A  59       2.111 -14.984 -22.609  1.00 98.25           N  
ATOM    474  NH1 ARG A  59       2.740 -17.188 -22.938  1.00 98.25           N  
ATOM    475  NH2 ARG A  59       3.084 -15.633 -24.594  1.00 98.25           N  
ATOM    476  CZ  ARG A  59       2.645 -15.930 -23.375  1.00 98.25           C  
ATOM    477  N   ARG A  60      -4.090 -13.625 -20.516  1.00 98.44           N  
ATOM    478  CA  ARG A  60      -4.980 -12.695 -19.844  1.00 98.44           C  
ATOM    479  C   ARG A  60      -5.727 -13.383 -18.703  1.00 98.44           C  
ATOM    480  CB  ARG A  60      -5.980 -12.086 -20.828  1.00 98.44           C  
ATOM    481  O   ARG A  60      -6.289 -14.469 -18.891  1.00 98.44           O  
ATOM    482  CG  ARG A  60      -6.918 -11.062 -20.203  1.00 98.44           C  
ATOM    483  CD  ARG A  60      -7.906 -10.508 -21.219  1.00 98.44           C  
ATOM    484  NE  ARG A  60      -7.234  -9.711 -22.234  1.00 98.44           N  
ATOM    485  NH1 ARG A  60      -9.156  -9.273 -23.453  1.00 98.44           N  
ATOM    486  NH2 ARG A  60      -7.137  -8.438 -24.141  1.00 98.44           N  
ATOM    487  CZ  ARG A  60      -7.844  -9.141 -23.281  1.00 98.44           C  
ATOM    488  N   PHE A  61      -5.680 -12.805 -17.422  1.00 98.44           N  
ATOM    489  CA  PHE A  61      -6.426 -13.188 -16.234  1.00 98.44           C  
ATOM    490  C   PHE A  61      -5.695 -14.281 -15.461  1.00 98.44           C  
ATOM    491  CB  PHE A  61      -7.836 -13.656 -16.594  1.00 98.44           C  
ATOM    492  O   PHE A  61      -6.102 -14.648 -14.352  1.00 98.44           O  
ATOM    493  CG  PHE A  61      -8.648 -12.617 -17.328  1.00 98.44           C  
ATOM    494  CD1 PHE A  61      -8.750 -11.320 -16.828  1.00 98.44           C  
ATOM    495  CD2 PHE A  61      -9.312 -12.938 -18.500  1.00 98.44           C  
ATOM    496  CE1 PHE A  61      -9.500 -10.359 -17.500  1.00 98.44           C  
ATOM    497  CE2 PHE A  61     -10.070 -11.977 -19.172  1.00 98.44           C  
ATOM    498  CZ  PHE A  61     -10.156 -10.688 -18.672  1.00 98.44           C  
ATOM    499  N   LEU A  62      -4.641 -14.828 -16.094  1.00 97.62           N  
ATOM    500  CA  LEU A  62      -3.939 -15.945 -15.484  1.00 97.62           C  
ATOM    501  C   LEU A  62      -2.691 -15.469 -14.750  1.00 97.62           C  
ATOM    502  CB  LEU A  62      -3.561 -16.984 -16.531  1.00 97.62           C  
ATOM    503  O   LEU A  62      -2.213 -14.359 -14.984  1.00 97.62           O  
ATOM    504  CG  LEU A  62      -4.711 -17.562 -17.375  1.00 97.62           C  
ATOM    505  CD1 LEU A  62      -4.176 -18.547 -18.406  1.00 97.62           C  
ATOM    506  CD2 LEU A  62      -5.754 -18.219 -16.484  1.00 97.62           C  
ATOM    507  N   PRO A  63      -2.213 -16.344 -13.859  1.00 97.62           N  
ATOM    508  CA  PRO A  63      -0.975 -15.961 -13.172  1.00 97.62           C  
ATOM    509  C   PRO A  63       0.147 -15.594 -14.141  1.00 97.62           C  
ATOM    510  CB  PRO A  63      -0.618 -17.219 -12.375  1.00 97.62           C  
ATOM    511  O   PRO A  63       0.277 -16.219 -15.203  1.00 97.62           O  
ATOM    512  CG  PRO A  63      -1.925 -17.891 -12.133  1.00 97.62           C  
ATOM    513  CD  PRO A  63      -2.791 -17.703 -13.344  1.00 97.62           C  
ATOM    514  N   SER A  64       0.917 -14.500 -13.805  1.00 97.81           N  
ATOM    515  CA  SER A  64       1.995 -14.039 -14.672  1.00 97.81           C  
ATOM    516  C   SER A  64       3.090 -15.086 -14.805  1.00 97.81           C  
ATOM    517  CB  SER A  64       2.592 -12.734 -14.141  1.00 97.81           C  
ATOM    518  O   SER A  64       3.299 -15.891 -13.891  1.00 97.81           O  
ATOM    519  OG  SER A  64       3.057 -12.898 -12.805  1.00 97.81           O  
ATOM    520  N   GLU A  65       3.736 -15.039 -15.906  1.00 98.25           N  
ATOM    521  CA  GLU A  65       4.848 -15.938 -16.203  1.00 98.25           C  
ATOM    522  C   GLU A  65       6.160 -15.164 -16.328  1.00 98.25           C  
ATOM    523  CB  GLU A  65       4.578 -16.703 -17.500  1.00 98.25           C  
ATOM    524  O   GLU A  65       6.188 -14.039 -16.812  1.00 98.25           O  
ATOM    525  CG  GLU A  65       3.355 -17.609 -17.438  1.00 98.25           C  
ATOM    526  CD  GLU A  65       3.057 -18.312 -18.750  1.00 98.25           C  
ATOM    527  OE1 GLU A  65       1.889 -18.703 -18.984  1.00 98.25           O  
ATOM    528  OE2 GLU A  65       4.000 -18.484 -19.547  1.00 98.25           O  
ATOM    529  N   ALA A  66       7.199 -15.820 -15.859  1.00 97.75           N  
ATOM    530  CA  ALA A  66       8.523 -15.203 -15.883  1.00 97.75           C  
ATOM    531  C   ALA A  66       8.953 -14.891 -17.312  1.00 97.75           C  
ATOM    532  CB  ALA A  66       9.547 -16.109 -15.211  1.00 97.75           C  
ATOM    533  O   ALA A  66       8.641 -15.648 -18.250  1.00 97.75           O  
ATOM    534  N   ILE A  67       9.648 -13.820 -17.438  1.00 96.50           N  
ATOM    535  CA  ILE A  67      10.188 -13.398 -18.734  1.00 96.50           C  
ATOM    536  C   ILE A  67      11.250 -14.398 -19.188  1.00 96.50           C  
ATOM    537  CB  ILE A  67      10.789 -11.977 -18.656  1.00 96.50           C  
ATOM    538  O   ILE A  67      11.992 -14.945 -18.375  1.00 96.50           O  
ATOM    539  CG1 ILE A  67      11.094 -11.453 -20.062  1.00 96.50           C  
ATOM    540  CG2 ILE A  67      12.047 -11.961 -17.781  1.00 96.50           C  
ATOM    541  CD1 ILE A  67       9.852 -11.180 -20.906  1.00 96.50           C  
ATOM    542  N   ASP A  68      11.359 -14.609 -20.609  1.00 95.88           N  
ATOM    543  CA  ASP A  68      12.484 -15.375 -21.156  1.00 95.88           C  
ATOM    544  C   ASP A  68      13.766 -14.547 -21.141  1.00 95.88           C  
ATOM    545  CB  ASP A  68      12.172 -15.836 -22.578  1.00 95.88           C  
ATOM    546  O   ASP A  68      13.742 -13.352 -21.438  1.00 95.88           O  
ATOM    547  CG  ASP A  68      10.992 -16.797 -22.641  1.00 95.88           C  
ATOM    548  OD1 ASP A  68      10.828 -17.625 -21.719  1.00 95.88           O  
ATOM    549  OD2 ASP A  68      10.227 -16.719 -23.625  1.00 95.88           O  
ATOM    550  N   PRO A  69      14.789 -15.258 -20.719  1.00 96.38           N  
ATOM    551  CA  PRO A  69      16.031 -14.508 -20.844  1.00 96.38           C  
ATOM    552  C   PRO A  69      16.281 -13.992 -22.250  1.00 96.38           C  
ATOM    553  CB  PRO A  69      17.109 -15.523 -20.438  1.00 96.38           C  
ATOM    554  O   PRO A  69      15.773 -14.578 -23.219  1.00 96.38           O  
ATOM    555  CG  PRO A  69      16.375 -16.531 -19.594  1.00 96.38           C  
ATOM    556  CD  PRO A  69      14.969 -16.641 -20.109  1.00 96.38           C  
ATOM    557  N   TRP A  70      17.000 -12.898 -22.266  1.00 97.00           N  
ATOM    558  CA  TRP A  70      17.281 -12.320 -23.578  1.00 97.00           C  
ATOM    559  C   TRP A  70      18.781 -12.078 -23.750  1.00 97.00           C  
ATOM    560  CB  TRP A  70      16.516 -11.008 -23.766  1.00 97.00           C  
ATOM    561  O   TRP A  70      19.516 -12.031 -22.766  1.00 97.00           O  
ATOM    562  CG  TRP A  70      16.891  -9.938 -22.781  1.00 97.00           C  
ATOM    563  CD1 TRP A  70      17.875  -9.000 -22.922  1.00 97.00           C  
ATOM    564  CD2 TRP A  70      16.297  -9.703 -21.500  1.00 97.00           C  
ATOM    565  CE2 TRP A  70      16.953  -8.602 -20.922  1.00 97.00           C  
ATOM    566  CE3 TRP A  70      15.250 -10.312 -20.781  1.00 97.00           C  
ATOM    567  NE1 TRP A  70      17.922  -8.188 -21.812  1.00 97.00           N  
ATOM    568  CH2 TRP A  70      15.602  -8.719 -18.984  1.00 97.00           C  
ATOM    569  CZ2 TRP A  70      16.625  -8.102 -19.656  1.00 97.00           C  
ATOM    570  CZ3 TRP A  70      14.922  -9.812 -19.531  1.00 97.00           C  
ATOM    571  N   THR A  71      19.234 -11.945 -25.109  1.00 97.25           N  
ATOM    572  CA  THR A  71      20.656 -11.758 -25.391  1.00 97.25           C  
ATOM    573  C   THR A  71      20.922 -10.352 -25.906  1.00 97.25           C  
ATOM    574  CB  THR A  71      21.156 -12.789 -26.422  1.00 97.25           C  
ATOM    575  O   THR A  71      22.016  -9.805 -25.703  1.00 97.25           O  
ATOM    576  CG2 THR A  71      21.109 -14.203 -25.859  1.00 97.25           C  
ATOM    577  OG1 THR A  71      20.328 -12.719 -27.594  1.00 97.25           O  
ATOM    578  N   GLU A  72      19.828  -9.805 -26.516  1.00 97.38           N  
ATOM    579  CA  GLU A  72      19.969  -8.438 -27.000  1.00 97.38           C  
ATOM    580  C   GLU A  72      19.891  -7.430 -25.859  1.00 97.38           C  
ATOM    581  CB  GLU A  72      18.906  -8.125 -28.062  1.00 97.38           C  
ATOM    582  O   GLU A  72      19.203  -7.660 -24.875  1.00 97.38           O  
ATOM    583  CG  GLU A  72      19.016  -8.969 -29.312  1.00 97.38           C  
ATOM    584  CD  GLU A  72      18.000  -8.602 -30.391  1.00 97.38           C  
ATOM    585  OE1 GLU A  72      18.062  -9.164 -31.500  1.00 97.38           O  
ATOM    586  OE2 GLU A  72      17.141  -7.730 -30.109  1.00 97.38           O  
ATOM    587  N   ILE A  73      20.672  -6.320 -26.062  1.00 97.38           N  
ATOM    588  CA  ILE A  73      20.672  -5.285 -25.031  1.00 97.38           C  
ATOM    589  C   ILE A  73      19.312  -4.617 -24.953  1.00 97.38           C  
ATOM    590  CB  ILE A  73      21.766  -4.227 -25.312  1.00 97.38           C  
ATOM    591  O   ILE A  73      18.812  -4.094 -25.953  1.00 97.38           O  
ATOM    592  CG1 ILE A  73      23.156  -4.871 -25.250  1.00 97.38           C  
ATOM    593  CG2 ILE A  73      21.672  -3.068 -24.312  1.00 97.38           C  
ATOM    594  CD1 ILE A  73      24.281  -3.951 -25.703  1.00 97.38           C  
ATOM    595  N   HIS A  74      18.641  -4.762 -23.781  1.00 97.25           N  
ATOM    596  CA  HIS A  74      17.406  -4.035 -23.516  1.00 97.25           C  
ATOM    597  C   HIS A  74      17.672  -2.551 -23.297  1.00 97.25           C  
ATOM    598  CB  HIS A  74      16.672  -4.625 -22.312  1.00 97.25           C  
ATOM    599  O   HIS A  74      18.484  -2.186 -22.438  1.00 97.25           O  
ATOM    600  CG  HIS A  74      15.422  -3.895 -21.953  1.00 97.25           C  
ATOM    601  CD2 HIS A  74      15.180  -2.959 -21.000  1.00 97.25           C  
ATOM    602  ND1 HIS A  74      14.219  -4.102 -22.609  1.00 97.25           N  
ATOM    603  CE1 HIS A  74      13.297  -3.320 -22.078  1.00 97.25           C  
ATOM    604  NE2 HIS A  74      13.852  -2.619 -21.094  1.00 97.25           N  
ATOM    605  N   ASP A  75      17.000  -1.711 -24.109  1.00 97.38           N  
ATOM    606  CA  ASP A  75      17.172  -0.271 -23.938  1.00 97.38           C  
ATOM    607  C   ASP A  75      16.375   0.245 -22.734  1.00 97.38           C  
ATOM    608  CB  ASP A  75      16.734   0.469 -25.203  1.00 97.38           C  
ATOM    609  O   ASP A  75      15.164   0.454 -22.828  1.00 97.38           O  
ATOM    610  CG  ASP A  75      17.047   1.956 -25.156  1.00 97.38           C  
ATOM    611  OD1 ASP A  75      17.531   2.443 -24.125  1.00 97.38           O  
ATOM    612  OD2 ASP A  75      16.781   2.646 -26.172  1.00 97.38           O  
ATOM    613  N   GLY A  76      17.078   0.533 -21.641  1.00 96.56           N  
ATOM    614  CA  GLY A  76      16.469   1.027 -20.422  1.00 96.56           C  
ATOM    615  C   GLY A  76      16.828   2.469 -20.109  1.00 96.56           C  
ATOM    616  O   GLY A  76      16.938   2.852 -18.953  1.00 96.56           O  
ATOM    617  N   THR A  77      17.047   3.271 -21.156  1.00 96.25           N  
ATOM    618  CA  THR A  77      17.500   4.648 -20.984  1.00 96.25           C  
ATOM    619  C   THR A  77      16.312   5.598 -20.906  1.00 96.25           C  
ATOM    620  CB  THR A  77      18.438   5.086 -22.109  1.00 96.25           C  
ATOM    621  O   THR A  77      16.453   6.750 -20.484  1.00 96.25           O  
ATOM    622  CG2 THR A  77      19.656   4.176 -22.203  1.00 96.25           C  
ATOM    623  OG1 THR A  77      17.719   5.043 -23.359  1.00 96.25           O  
ATOM    624  N   THR A  78      15.102   5.145 -21.250  1.00 93.44           N  
ATOM    625  CA  THR A  78      13.883   5.945 -21.203  1.00 93.44           C  
ATOM    626  C   THR A  78      12.734   5.141 -20.609  1.00 93.44           C  
ATOM    627  CB  THR A  78      13.484   6.453 -22.594  1.00 93.44           C  
ATOM    628  O   THR A  78      12.672   3.920 -20.766  1.00 93.44           O  
ATOM    629  CG2 THR A  78      14.539   7.402 -23.156  1.00 93.44           C  
ATOM    630  OG1 THR A  78      13.352   5.332 -23.484  1.00 93.44           O  
ATOM    631  N   GLU A  79      11.930   5.922 -19.859  1.00 92.88           N  
ATOM    632  CA  GLU A  79      10.789   5.254 -19.250  1.00 92.88           C  
ATOM    633  C   GLU A  79       9.680   5.012 -20.281  1.00 92.88           C  
ATOM    634  CB  GLU A  79      10.242   6.078 -18.078  1.00 92.88           C  
ATOM    635  O   GLU A  79       9.297   5.926 -21.016  1.00 92.88           O  
ATOM    636  CG  GLU A  79       9.281   5.312 -17.188  1.00 92.88           C  
ATOM    637  CD  GLU A  79       8.938   6.062 -15.906  1.00 92.88           C  
ATOM    638  OE1 GLU A  79       8.875   5.426 -14.828  1.00 92.88           O  
ATOM    639  OE2 GLU A  79       8.719   7.289 -15.984  1.00 92.88           O  
ATOM    640  N   ASN A  80       9.266   3.754 -20.422  1.00 92.31           N  
ATOM    641  CA  ASN A  80       8.047   3.416 -21.156  1.00 92.31           C  
ATOM    642  C   ASN A  80       6.801   3.965 -20.453  1.00 92.31           C  
ATOM    643  CB  ASN A  80       7.926   1.900 -21.328  1.00 92.31           C  
ATOM    644  O   ASN A  80       6.539   3.637 -19.297  1.00 92.31           O  
ATOM    645  CG  ASN A  80       6.773   1.505 -22.234  1.00 92.31           C  
ATOM    646  ND2 ASN A  80       6.871   0.327 -22.828  1.00 92.31           N  
ATOM    647  OD1 ASN A  80       5.805   2.252 -22.391  1.00 92.31           O  
ATOM    648  N   SER A  81       5.961   4.715 -21.156  1.00 91.56           N  
ATOM    649  CA  SER A  81       4.848   5.422 -20.531  1.00 91.56           C  
ATOM    650  C   SER A  81       3.623   4.520 -20.406  1.00 91.56           C  
ATOM    651  CB  SER A  81       4.488   6.676 -21.328  1.00 91.56           C  
ATOM    652  O   SER A  81       2.600   4.930 -19.859  1.00 91.56           O  
ATOM    653  OG  SER A  81       4.121   6.340 -22.656  1.00 91.56           O  
ATOM    654  N   ASN A  82       3.758   3.279 -20.953  1.00 94.38           N  
ATOM    655  CA  ASN A  82       2.619   2.369 -20.891  1.00 94.38           C  
ATOM    656  C   ASN A  82       2.244   2.057 -19.438  1.00 94.38           C  
ATOM    657  CB  ASN A  82       2.916   1.075 -21.641  1.00 94.38           C  
ATOM    658  O   ASN A  82       3.117   1.802 -18.609  1.00 94.38           O  
ATOM    659  CG  ASN A  82       2.908   1.270 -23.156  1.00 94.38           C  
ATOM    660  ND2 ASN A  82       3.314   0.239 -23.891  1.00 94.38           N  
ATOM    661  OD1 ASN A  82       2.541   2.336 -23.656  1.00 94.38           O  
ATOM    662  N   ILE A  83       0.959   2.180 -19.156  1.00 95.62           N  
ATOM    663  CA  ILE A  83       0.386   1.797 -17.875  1.00 95.62           C  
ATOM    664  C   ILE A  83      -0.684   0.729 -18.078  1.00 95.62           C  
ATOM    665  CB  ILE A  83      -0.210   3.016 -17.141  1.00 95.62           C  
ATOM    666  O   ILE A  83      -1.163   0.532 -19.203  1.00 95.62           O  
ATOM    667  CG1 ILE A  83      -1.313   3.664 -17.984  1.00 95.62           C  
ATOM    668  CG2 ILE A  83       0.885   4.031 -16.797  1.00 95.62           C  
ATOM    669  CD1 ILE A  83      -2.076   4.766 -17.250  1.00 95.62           C  
ATOM    670  N   CYS A  84      -0.945  -0.003 -16.922  1.00 96.94           N  
ATOM    671  CA  CYS A  84      -1.995  -1.010 -17.031  1.00 96.94           C  
ATOM    672  C   CYS A  84      -3.367  -0.357 -17.141  1.00 96.94           C  
ATOM    673  CB  CYS A  84      -1.964  -1.941 -15.812  1.00 96.94           C  
ATOM    674  O   CYS A  84      -3.531   0.818 -16.812  1.00 96.94           O  
ATOM    675  SG  CYS A  84      -0.421  -2.865 -15.648  1.00 96.94           S  
ATOM    676  N   TYR A  85      -4.352  -1.020 -17.641  1.00 97.19           N  
ATOM    677  CA  TYR A  85      -5.715  -0.505 -17.750  1.00 97.19           C  
ATOM    678  C   TYR A  85      -6.266  -0.135 -16.375  1.00 97.19           C  
ATOM    679  CB  TYR A  85      -6.629  -1.535 -18.406  1.00 97.19           C  
ATOM    680  O   TYR A  85      -6.074  -0.870 -15.398  1.00 97.19           O  
ATOM    681  CG  TYR A  85      -6.551  -1.526 -19.922  1.00 97.19           C  
ATOM    682  CD1 TYR A  85      -7.340  -0.660 -20.672  1.00 97.19           C  
ATOM    683  CD2 TYR A  85      -5.691  -2.385 -20.594  1.00 97.19           C  
ATOM    684  CE1 TYR A  85      -7.273  -0.650 -22.062  1.00 97.19           C  
ATOM    685  CE2 TYR A  85      -5.617  -2.385 -21.984  1.00 97.19           C  
ATOM    686  OH  TYR A  85      -6.340  -1.509 -24.078  1.00 97.19           O  
ATOM    687  CZ  TYR A  85      -6.410  -1.514 -22.703  1.00 97.19           C  
ATOM    688  N   GLN A  86      -6.953   1.073 -16.344  1.00 94.75           N  
ATOM    689  CA  GLN A  86      -7.504   1.628 -15.102  1.00 94.75           C  
ATOM    690  C   GLN A  86      -9.008   1.847 -15.219  1.00 94.75           C  
ATOM    691  CB  GLN A  86      -6.805   2.943 -14.750  1.00 94.75           C  
ATOM    692  O   GLN A  86      -9.484   2.395 -16.219  1.00 94.75           O  
ATOM    693  CG  GLN A  86      -5.289   2.832 -14.664  1.00 94.75           C  
ATOM    694  CD  GLN A  86      -4.637   4.094 -14.133  1.00 94.75           C  
ATOM    695  NE2 GLN A  86      -3.340   4.020 -13.852  1.00 94.75           N  
ATOM    696  OE1 GLN A  86      -5.297   5.125 -13.961  1.00 94.75           O  
ATOM    697  N   VAL A  87      -9.812   1.433 -14.344  1.00 91.12           N  
ATOM    698  CA  VAL A  87     -11.258   1.295 -14.445  1.00 91.12           C  
ATOM    699  C   VAL A  87     -11.906   2.676 -14.523  1.00 91.12           C  
ATOM    700  CB  VAL A  87     -11.844   0.506 -13.250  1.00 91.12           C  
ATOM    701  O   VAL A  87     -12.703   2.941 -15.430  1.00 91.12           O  
ATOM    702  CG1 VAL A  87     -13.367   0.462 -13.320  1.00 91.12           C  
ATOM    703  CG2 VAL A  87     -11.266  -0.907 -13.211  1.00 91.12           C  
ATOM    704  N   TYR A  88     -11.594   3.742 -13.680  1.00 87.38           N  
ATOM    705  CA  TYR A  88     -12.336   4.992 -13.562  1.00 87.38           C  
ATOM    706  C   TYR A  88     -11.695   6.094 -14.398  1.00 87.38           C  
ATOM    707  CB  TYR A  88     -12.422   5.426 -12.094  1.00 87.38           C  
ATOM    708  O   TYR A  88     -12.250   7.191 -14.516  1.00 87.38           O  
ATOM    709  CG  TYR A  88     -13.180   4.465 -11.211  1.00 87.38           C  
ATOM    710  CD1 TYR A  88     -14.516   4.152 -11.484  1.00 87.38           C  
ATOM    711  CD2 TYR A  88     -12.578   3.871 -10.117  1.00 87.38           C  
ATOM    712  CE1 TYR A  88     -15.219   3.270 -10.672  1.00 87.38           C  
ATOM    713  CE2 TYR A  88     -13.273   2.986  -9.297  1.00 87.38           C  
ATOM    714  OH  TYR A  88     -15.289   1.817  -8.781  1.00 87.38           O  
ATOM    715  CZ  TYR A  88     -14.594   2.691  -9.586  1.00 87.38           C  
ATOM    716  N   ALA A  89     -10.523   5.801 -14.922  1.00 86.94           N  
ATOM    717  CA  ALA A  89      -9.867   6.785 -15.781  1.00 86.94           C  
ATOM    718  C   ALA A  89      -9.414   6.152 -17.094  1.00 86.94           C  
ATOM    719  CB  ALA A  89      -8.688   7.418 -15.055  1.00 86.94           C  
ATOM    720  O   ALA A  89      -9.141   4.949 -17.141  1.00 86.94           O  
ATOM    721  N   ASP A  90      -9.492   6.977 -18.094  1.00 88.88           N  
ATOM    722  CA  ASP A  90      -9.086   6.516 -19.422  1.00 88.88           C  
ATOM    723  C   ASP A  90      -7.883   7.309 -19.922  1.00 88.88           C  
ATOM    724  CB  ASP A  90     -10.242   6.629 -20.406  1.00 88.88           C  
ATOM    725  O   ASP A  90      -7.988   8.508 -20.188  1.00 88.88           O  
ATOM    726  CG  ASP A  90      -9.961   5.941 -21.734  1.00 88.88           C  
ATOM    727  OD1 ASP A  90      -8.961   5.203 -21.828  1.00 88.88           O  
ATOM    728  OD2 ASP A  90     -10.750   6.141 -22.688  1.00 88.88           O  
ATOM    729  N   TYR A  91      -6.746   6.559 -20.031  1.00 90.69           N  
ATOM    730  CA  TYR A  91      -5.520   7.172 -20.516  1.00 90.69           C  
ATOM    731  C   TYR A  91      -5.098   6.555 -21.844  1.00 90.69           C  
ATOM    732  CB  TYR A  91      -4.395   7.023 -19.500  1.00 90.69           C  
ATOM    733  O   TYR A  91      -5.340   5.371 -22.094  1.00 90.69           O  
ATOM    734  CG  TYR A  91      -4.676   7.707 -18.188  1.00 90.69           C  
ATOM    735  CD1 TYR A  91      -4.570   9.094 -18.062  1.00 90.69           C  
ATOM    736  CD2 TYR A  91      -5.047   6.973 -17.062  1.00 90.69           C  
ATOM    737  CE1 TYR A  91      -4.828   9.727 -16.844  1.00 90.69           C  
ATOM    738  CE2 TYR A  91      -5.309   7.602 -15.844  1.00 90.69           C  
ATOM    739  OH  TYR A  91      -5.453   9.602 -14.547  1.00 90.69           O  
ATOM    740  CZ  TYR A  91      -5.195   8.977 -15.750  1.00 90.69           C  
ATOM    741  N   ASP A  92      -4.434   7.379 -22.656  1.00 91.56           N  
ATOM    742  CA  ASP A  92      -3.914   6.883 -23.922  1.00 91.56           C  
ATOM    743  C   ASP A  92      -2.793   5.867 -23.703  1.00 91.56           C  
ATOM    744  CB  ASP A  92      -3.410   8.039 -24.781  1.00 91.56           C  
ATOM    745  O   ASP A  92      -2.520   5.039 -24.562  1.00 91.56           O  
ATOM    746  CG  ASP A  92      -4.535   8.898 -25.344  1.00 91.56           C  
ATOM    747  OD1 ASP A  92      -5.688   8.414 -25.422  1.00 91.56           O  
ATOM    748  OD2 ASP A  92      -4.266  10.055 -25.719  1.00 91.56           O  
ATOM    749  N   GLN A  93      -2.240   5.895 -22.562  1.00 93.06           N  
ATOM    750  CA  GLN A  93      -1.062   5.094 -22.266  1.00 93.06           C  
ATOM    751  C   GLN A  93      -1.456   3.695 -21.781  1.00 93.06           C  
ATOM    752  CB  GLN A  93      -0.202   5.781 -21.203  1.00 93.06           C  
ATOM    753  O   GLN A  93      -0.593   2.844 -21.562  1.00 93.06           O  
ATOM    754  CG  GLN A  93       0.491   7.043 -21.688  1.00 93.06           C  
ATOM    755  CD  GLN A  93      -0.433   8.250 -21.719  1.00 93.06           C  
ATOM    756  NE2 GLN A  93       0.030   9.336 -22.328  1.00 93.06           N  
ATOM    757  OE1 GLN A  93      -1.555   8.195 -21.203  1.00 93.06           O  
ATOM    758  N   GLU A  94      -2.752   3.383 -21.562  1.00 95.56           N  
ATOM    759  CA  GLU A  94      -3.209   2.072 -21.109  1.00 95.56           C  
ATOM    760  C   GLU A  94      -2.889   0.990 -22.125  1.00 95.56           C  
ATOM    761  CB  GLU A  94      -4.711   2.098 -20.812  1.00 95.56           C  
ATOM    762  O   GLU A  94      -3.148   1.163 -23.328  1.00 95.56           O  
ATOM    763  CG  GLU A  94      -5.098   2.971 -19.625  1.00 95.56           C  
ATOM    764  CD  GLU A  94      -6.598   3.041 -19.406  1.00 95.56           C  
ATOM    765  OE1 GLU A  94      -7.023   3.252 -18.250  1.00 95.56           O  
ATOM    766  OE2 GLU A  94      -7.352   2.883 -20.391  1.00 95.56           O  
ATOM    767  N   ASN A  95      -2.324  -0.103 -21.531  1.00 96.75           N  
ATOM    768  CA  ASN A  95      -1.878  -1.236 -22.328  1.00 96.75           C  
ATOM    769  C   ASN A  95      -1.821  -2.520 -21.516  1.00 96.75           C  
ATOM    770  CB  ASN A  95      -0.512  -0.946 -22.953  1.00 96.75           C  
ATOM    771  O   ASN A  95      -1.518  -2.482 -20.312  1.00 96.75           O  
ATOM    772  CG  ASN A  95      -0.192  -1.871 -24.109  1.00 96.75           C  
ATOM    773  ND2 ASN A  95      -0.059  -1.304 -25.312  1.00 96.75           N  
ATOM    774  OD1 ASN A  95      -0.065  -3.086 -23.938  1.00 96.75           O  
ATOM    775  N   GLU A  96      -2.129  -3.697 -22.219  1.00 97.62           N  
ATOM    776  CA  GLU A  96      -2.006  -4.953 -21.484  1.00 97.62           C  
ATOM    777  C   GLU A  96      -0.544  -5.352 -21.312  1.00 97.62           C  
ATOM    778  CB  GLU A  96      -2.775  -6.070 -22.203  1.00 97.62           C  
ATOM    779  O   GLU A  96      -0.199  -6.074 -20.375  1.00 97.62           O  
ATOM    780  CG  GLU A  96      -4.289  -5.926 -22.109  1.00 97.62           C  
ATOM    781  CD  GLU A  96      -5.039  -7.109 -22.703  1.00 97.62           C  
ATOM    782  OE1 GLU A  96      -5.328  -8.078 -21.953  1.00 97.62           O  
ATOM    783  OE2 GLU A  96      -5.336  -7.074 -23.922  1.00 97.62           O  
ATOM    784  N   ASP A  97       0.240  -5.031 -22.266  1.00 97.50           N  
ATOM    785  CA  ASP A  97       1.676  -5.242 -22.109  1.00 97.50           C  
ATOM    786  C   ASP A  97       2.307  -4.148 -21.250  1.00 97.50           C  
ATOM    787  CB  ASP A  97       2.357  -5.293 -23.484  1.00 97.50           C  
ATOM    788  O   ASP A  97       2.938  -3.229 -21.766  1.00 97.50           O  
ATOM    789  CG  ASP A  97       3.828  -5.664 -23.391  1.00 97.50           C  
ATOM    790  OD1 ASP A  97       4.305  -6.023 -22.297  1.00 97.50           O  
ATOM    791  OD2 ASP A  97       4.516  -5.594 -24.438  1.00 97.50           O  
ATOM    792  N   CYS A  98       2.055  -4.215 -19.984  1.00 97.00           N  
ATOM    793  CA  CYS A  98       2.369  -3.104 -19.094  1.00 97.00           C  
ATOM    794  C   CYS A  98       3.258  -3.559 -17.938  1.00 97.00           C  
ATOM    795  CB  CYS A  98       1.089  -2.477 -18.547  1.00 97.00           C  
ATOM    796  O   CYS A  98       3.561  -2.775 -17.047  1.00 97.00           O  
ATOM    797  SG  CYS A  98       0.074  -3.617 -17.578  1.00 97.00           S  
ATOM    798  N   LEU A  99       3.676  -4.906 -17.859  1.00 98.38           N  
ATOM    799  CA  LEU A  99       4.387  -5.430 -16.688  1.00 98.38           C  
ATOM    800  C   LEU A  99       5.887  -5.172 -16.812  1.00 98.38           C  
ATOM    801  CB  LEU A  99       4.129  -6.930 -16.547  1.00 98.38           C  
ATOM    802  O   LEU A  99       6.645  -6.059 -17.203  1.00 98.38           O  
ATOM    803  CG  LEU A  99       2.668  -7.355 -16.375  1.00 98.38           C  
ATOM    804  CD1 LEU A  99       2.570  -8.867 -16.203  1.00 98.38           C  
ATOM    805  CD2 LEU A  99       2.039  -6.633 -15.188  1.00 98.38           C  
ATOM    806  N   HIS A 100       6.254  -3.947 -16.547  1.00 97.56           N  
ATOM    807  CA  HIS A 100       7.648  -3.521 -16.531  1.00 97.56           C  
ATOM    808  C   HIS A 100       8.000  -2.838 -15.211  1.00 97.56           C  
ATOM    809  CB  HIS A 100       7.934  -2.580 -17.703  1.00 97.56           C  
ATOM    810  O   HIS A 100       7.113  -2.426 -14.461  1.00 97.56           O  
ATOM    811  CG  HIS A 100       6.984  -1.429 -17.781  1.00 97.56           C  
ATOM    812  CD2 HIS A 100       5.926  -1.211 -18.609  1.00 97.56           C  
ATOM    813  ND1 HIS A 100       7.074  -0.323 -16.969  1.00 97.56           N  
ATOM    814  CE1 HIS A 100       6.109   0.526 -17.281  1.00 97.56           C  
ATOM    815  NE2 HIS A 100       5.398   0.012 -18.266  1.00 97.56           N  
ATOM    816  N   MET A 101       9.312  -2.766 -14.883  1.00 98.00           N  
ATOM    817  CA  MET A 101       9.789  -2.166 -13.641  1.00 98.00           C  
ATOM    818  C   MET A 101      10.930  -1.196 -13.906  1.00 98.00           C  
ATOM    819  CB  MET A 101      10.234  -3.248 -12.656  1.00 98.00           C  
ATOM    820  O   MET A 101      11.484  -1.171 -15.008  1.00 98.00           O  
ATOM    821  CG  MET A 101      11.492  -3.982 -13.086  1.00 98.00           C  
ATOM    822  SD  MET A 101      11.977  -5.305 -11.906  1.00 98.00           S  
ATOM    823  CE  MET A 101      10.523  -6.383 -12.023  1.00 98.00           C  
ATOM    824  N   ASN A 102      11.180  -0.379 -12.891  1.00 97.94           N  
ATOM    825  CA  ASN A 102      12.312   0.540 -12.883  1.00 97.94           C  
ATOM    826  C   ASN A 102      13.250   0.265 -11.711  1.00 97.94           C  
ATOM    827  CB  ASN A 102      11.828   1.990 -12.844  1.00 97.94           C  
ATOM    828  O   ASN A 102      12.805  -0.041 -10.602  1.00 97.94           O  
ATOM    829  CG  ASN A 102      10.820   2.297 -13.930  1.00 97.94           C  
ATOM    830  ND2 ASN A 102       9.609   2.668 -13.531  1.00 97.94           N  
ATOM    831  OD1 ASN A 102      11.125   2.203 -15.125  1.00 97.94           O  
ATOM    832  N   VAL A 103      14.609   0.335 -12.047  1.00 98.19           N  
ATOM    833  CA  VAL A 103      15.609   0.151 -11.000  1.00 98.19           C  
ATOM    834  C   VAL A 103      16.531   1.363 -10.945  1.00 98.19           C  
ATOM    835  CB  VAL A 103      16.422  -1.140 -11.219  1.00 98.19           C  
ATOM    836  O   VAL A 103      17.078   1.781 -11.977  1.00 98.19           O  
ATOM    837  CG1 VAL A 103      17.484  -1.304 -10.117  1.00 98.19           C  
ATOM    838  CG2 VAL A 103      15.508  -2.355 -11.266  1.00 98.19           C  
ATOM    839  N   PHE A 104      16.688   1.942  -9.727  1.00 97.50           N  
ATOM    840  CA  PHE A 104      17.562   3.080  -9.484  1.00 97.50           C  
ATOM    841  C   PHE A 104      18.641   2.732  -8.445  1.00 97.50           C  
ATOM    842  CB  PHE A 104      16.766   4.297  -9.016  1.00 97.50           C  
ATOM    843  O   PHE A 104      18.312   2.301  -7.340  1.00 97.50           O  
ATOM    844  CG  PHE A 104      15.578   4.613  -9.891  1.00 97.50           C  
ATOM    845  CD1 PHE A 104      15.688   5.547 -10.922  1.00 97.50           C  
ATOM    846  CD2 PHE A 104      14.359   3.979  -9.695  1.00 97.50           C  
ATOM    847  CE1 PHE A 104      14.602   5.844 -11.734  1.00 97.50           C  
ATOM    848  CE2 PHE A 104      13.266   4.270 -10.500  1.00 97.50           C  
ATOM    849  CZ  PHE A 104      13.391   5.203 -11.523  1.00 97.50           C  
ATOM    850  N   THR A 105      19.828   2.979  -8.812  1.00 96.75           N  
ATOM    851  CA  THR A 105      20.891   2.498  -7.953  1.00 96.75           C  
ATOM    852  C   THR A 105      22.016   3.531  -7.855  1.00 96.75           C  
ATOM    853  CB  THR A 105      21.469   1.163  -8.461  1.00 96.75           C  
ATOM    854  O   THR A 105      22.328   4.211  -8.836  1.00 96.75           O  
ATOM    855  CG2 THR A 105      22.047   1.311  -9.867  1.00 96.75           C  
ATOM    856  OG1 THR A 105      22.516   0.728  -7.578  1.00 96.75           O  
ATOM    857  N   PRO A 106      22.578   3.662  -6.617  1.00 94.00           N  
ATOM    858  CA  PRO A 106      23.750   4.527  -6.461  1.00 94.00           C  
ATOM    859  C   PRO A 106      25.031   3.873  -6.953  1.00 94.00           C  
ATOM    860  CB  PRO A 106      23.797   4.781  -4.953  1.00 94.00           C  
ATOM    861  O   PRO A 106      26.078   4.535  -7.051  1.00 94.00           O  
ATOM    862  CG  PRO A 106      23.219   3.553  -4.340  1.00 94.00           C  
ATOM    863  CD  PRO A 106      22.141   3.033  -5.254  1.00 94.00           C  
ATOM    864  N   GLN A 107      24.969   2.572  -7.180  1.00 88.69           N  
ATOM    865  CA  GLN A 107      26.172   1.822  -7.535  1.00 88.69           C  
ATOM    866  C   GLN A 107      26.656   2.191  -8.938  1.00 88.69           C  
ATOM    867  CB  GLN A 107      25.906   0.318  -7.453  1.00 88.69           C  
ATOM    868  O   GLN A 107      25.906   2.066  -9.906  1.00 88.69           O  
ATOM    869  CG  GLN A 107      27.062  -0.538  -7.934  1.00 88.69           C  
ATOM    870  CD  GLN A 107      28.219  -0.556  -6.957  1.00 88.69           C  
ATOM    871  NE2 GLN A 107      29.438  -0.615  -7.484  1.00 88.69           N  
ATOM    872  OE1 GLN A 107      28.031  -0.516  -5.738  1.00 88.69           O  
ATOM    873  N   ASP A 108      27.953   2.562  -8.945  1.00 84.56           N  
ATOM    874  CA  ASP A 108      28.641   2.703 -10.219  1.00 84.56           C  
ATOM    875  C   ASP A 108      28.781   1.354 -10.922  1.00 84.56           C  
ATOM    876  CB  ASP A 108      30.016   3.334 -10.016  1.00 84.56           C  
ATOM    877  O   ASP A 108      29.266   0.387 -10.328  1.00 84.56           O  
ATOM    878  CG  ASP A 108      30.719   3.680 -11.320  1.00 84.56           C  
ATOM    879  OD1 ASP A 108      30.359   3.105 -12.367  1.00 84.56           O  
ATOM    880  OD2 ASP A 108      31.625   4.535 -11.297  1.00 84.56           O  
ATOM    881  N   PRO A 109      28.281   1.233 -12.164  1.00 76.31           N  
ATOM    882  CA  PRO A 109      28.297  -0.051 -12.867  1.00 76.31           C  
ATOM    883  C   PRO A 109      29.703  -0.634 -13.000  1.00 76.31           C  
ATOM    884  CB  PRO A 109      27.719   0.293 -14.234  1.00 76.31           C  
ATOM    885  O   PRO A 109      29.859  -1.841 -13.211  1.00 76.31           O  
ATOM    886  CG  PRO A 109      26.969   1.571 -14.023  1.00 76.31           C  
ATOM    887  CD  PRO A 109      27.562   2.281 -12.844  1.00 76.31           C  
ATOM    888  N   SER A 110      30.750   0.274 -12.961  1.00 76.00           N  
ATOM    889  CA  SER A 110      32.125  -0.167 -13.102  1.00 76.00           C  
ATOM    890  C   SER A 110      32.719  -0.622 -11.766  1.00 76.00           C  
ATOM    891  CB  SER A 110      33.000   0.954 -13.680  1.00 76.00           C  
ATOM    892  O   SER A 110      33.812  -1.148 -11.711  1.00 76.00           O  
ATOM    893  OG  SER A 110      33.062   2.057 -12.797  1.00 76.00           O  
ATOM    894  N   SER A 111      31.969  -0.273 -10.695  1.00 77.19           N  
ATOM    895  CA  SER A 111      32.406  -0.630  -9.352  1.00 77.19           C  
ATOM    896  C   SER A 111      31.781  -1.945  -8.898  1.00 77.19           C  
ATOM    897  CB  SER A 111      32.062   0.480  -8.359  1.00 77.19           C  
ATOM    898  O   SER A 111      30.719  -2.338  -9.391  1.00 77.19           O  
ATOM    899  OG  SER A 111      30.656   0.671  -8.289  1.00 77.19           O  
ATOM    900  N   SER A 112      32.656  -2.854  -8.258  1.00 73.25           N  
ATOM    901  CA  SER A 112      32.188  -4.082  -7.637  1.00 73.25           C  
ATOM    902  C   SER A 112      32.281  -4.020  -6.121  1.00 73.25           C  
ATOM    903  CB  SER A 112      32.938  -5.293  -8.172  1.00 73.25           C  
ATOM    904  O   SER A 112      32.969  -3.146  -5.582  1.00 73.25           O  
ATOM    905  OG  SER A 112      34.312  -5.211  -7.820  1.00 73.25           O  
ATOM    906  N   GLY A 113      31.281  -4.547  -5.406  1.00 74.31           N  
ATOM    907  CA  GLY A 113      31.453  -4.832  -3.990  1.00 74.31           C  
ATOM    908  C   GLY A 113      30.438  -4.141  -3.109  1.00 74.31           C  
ATOM    909  O   GLY A 113      30.266  -4.500  -1.941  1.00 74.31           O  
ATOM    910  N   SER A 114      29.750  -3.057  -3.682  1.00 77.94           N  
ATOM    911  CA  SER A 114      28.750  -2.438  -2.816  1.00 77.94           C  
ATOM    912  C   SER A 114      27.500  -3.295  -2.729  1.00 77.94           C  
ATOM    913  CB  SER A 114      28.391  -1.041  -3.326  1.00 77.94           C  
ATOM    914  O   SER A 114      27.062  -3.879  -3.723  1.00 77.94           O  
ATOM    915  OG  SER A 114      29.547  -0.203  -3.342  1.00 77.94           O  
ATOM    916  N   ILE A 115      26.984  -3.504  -1.508  1.00 92.06           N  
ATOM    917  CA  ILE A 115      25.688  -4.152  -1.306  1.00 92.06           C  
ATOM    918  C   ILE A 115      24.719  -3.176  -0.639  1.00 92.06           C  
ATOM    919  CB  ILE A 115      25.828  -5.434  -0.455  1.00 92.06           C  
ATOM    920  O   ILE A 115      24.906  -2.799   0.520  1.00 92.06           O  
ATOM    921  CG1 ILE A 115      26.766  -6.430  -1.139  1.00 92.06           C  
ATOM    922  CG2 ILE A 115      24.453  -6.066  -0.204  1.00 92.06           C  
ATOM    923  CD1 ILE A 115      26.984  -7.715  -0.356  1.00 92.06           C  
ATOM    924  N   TYR A 116      23.766  -2.711  -1.396  1.00 97.12           N  
ATOM    925  CA  TYR A 116      22.812  -1.738  -0.878  1.00 97.12           C  
ATOM    926  C   TYR A 116      21.500  -2.414  -0.490  1.00 97.12           C  
ATOM    927  CB  TYR A 116      22.547  -0.642  -1.914  1.00 97.12           C  
ATOM    928  O   TYR A 116      21.078  -3.379  -1.133  1.00 97.12           O  
ATOM    929  CG  TYR A 116      23.766   0.177  -2.258  1.00 97.12           C  
ATOM    930  CD1 TYR A 116      24.219   1.175  -1.399  1.00 97.12           C  
ATOM    931  CD2 TYR A 116      24.469  -0.045  -3.439  1.00 97.12           C  
ATOM    932  CE1 TYR A 116      25.344   1.933  -1.713  1.00 97.12           C  
ATOM    933  CE2 TYR A 116      25.594   0.708  -3.764  1.00 97.12           C  
ATOM    934  OH  TYR A 116      27.141   2.439  -3.209  1.00 97.12           O  
ATOM    935  CZ  TYR A 116      26.016   1.692  -2.895  1.00 97.12           C  
ATOM    936  N   PRO A 117      20.859  -1.873   0.686  1.00 98.38           N  
ATOM    937  CA  PRO A 117      19.469  -2.254   0.903  1.00 98.38           C  
ATOM    938  C   PRO A 117      18.562  -1.874  -0.267  1.00 98.38           C  
ATOM    939  CB  PRO A 117      19.078  -1.478   2.164  1.00 98.38           C  
ATOM    940  O   PRO A 117      18.812  -0.876  -0.947  1.00 98.38           O  
ATOM    941  CG  PRO A 117      20.375  -1.131   2.812  1.00 98.38           C  
ATOM    942  CD  PRO A 117      21.422  -0.946   1.738  1.00 98.38           C  
ATOM    943  N   VAL A 118      17.531  -2.738  -0.542  1.00 98.88           N  
ATOM    944  CA  VAL A 118      16.625  -2.555  -1.678  1.00 98.88           C  
ATOM    945  C   VAL A 118      15.227  -2.211  -1.177  1.00 98.88           C  
ATOM    946  CB  VAL A 118      16.578  -3.814  -2.572  1.00 98.88           C  
ATOM    947  O   VAL A 118      14.656  -2.939  -0.362  1.00 98.88           O  
ATOM    948  CG1 VAL A 118      15.719  -3.566  -3.809  1.00 98.88           C  
ATOM    949  CG2 VAL A 118      18.000  -4.234  -2.977  1.00 98.88           C  
ATOM    950  N   MET A 119      14.766  -1.089  -1.655  1.00 98.81           N  
ATOM    951  CA  MET A 119      13.391  -0.701  -1.374  1.00 98.81           C  
ATOM    952  C   MET A 119      12.516  -0.864  -2.611  1.00 98.81           C  
ATOM    953  CB  MET A 119      13.328   0.744  -0.876  1.00 98.81           C  
ATOM    954  O   MET A 119      12.766  -0.234  -3.641  1.00 98.81           O  
ATOM    955  CG  MET A 119      14.078   0.979   0.422  1.00 98.81           C  
ATOM    956  SD  MET A 119      13.969   2.717   0.998  1.00 98.81           S  
ATOM    957  CE  MET A 119      12.258   2.742   1.603  1.00 98.81           C  
ATOM    958  N   VAL A 120      11.461  -1.709  -2.477  1.00 98.81           N  
ATOM    959  CA  VAL A 120      10.578  -2.027  -3.594  1.00 98.81           C  
ATOM    960  C   VAL A 120       9.195  -1.423  -3.348  1.00 98.81           C  
ATOM    961  CB  VAL A 120      10.461  -3.553  -3.811  1.00 98.81           C  
ATOM    962  O   VAL A 120       8.477  -1.849  -2.439  1.00 98.81           O  
ATOM    963  CG1 VAL A 120       9.586  -3.859  -5.023  1.00 98.81           C  
ATOM    964  CG2 VAL A 120      11.852  -4.172  -3.975  1.00 98.81           C  
ATOM    965  N   ASN A 121       8.844  -0.459  -4.188  1.00 98.12           N  
ATOM    966  CA  ASN A 121       7.578   0.253  -4.043  1.00 98.12           C  
ATOM    967  C   ASN A 121       6.457  -0.433  -4.816  1.00 98.12           C  
ATOM    968  CB  ASN A 121       7.727   1.707  -4.496  1.00 98.12           C  
ATOM    969  O   ASN A 121       6.605  -0.722  -6.004  1.00 98.12           O  
ATOM    970  CG  ASN A 121       6.426   2.480  -4.406  1.00 98.12           C  
ATOM    971  ND2 ASN A 121       6.184   3.352  -5.379  1.00 98.12           N  
ATOM    972  OD1 ASN A 121       5.645   2.297  -3.469  1.00 98.12           O  
ATOM    973  N   ILE A 122       5.340  -0.713  -4.082  1.00 98.38           N  
ATOM    974  CA  ILE A 122       4.086  -1.163  -4.680  1.00 98.38           C  
ATOM    975  C   ILE A 122       3.064  -0.030  -4.648  1.00 98.38           C  
ATOM    976  CB  ILE A 122       3.529  -2.410  -3.959  1.00 98.38           C  
ATOM    977  O   ILE A 122       2.557   0.327  -3.582  1.00 98.38           O  
ATOM    978  CG1 ILE A 122       4.598  -3.506  -3.885  1.00 98.38           C  
ATOM    979  CG2 ILE A 122       2.268  -2.920  -4.660  1.00 98.38           C  
ATOM    980  CD1 ILE A 122       4.223  -4.680  -2.988  1.00 98.38           C  
ATOM    981  N   HIS A 123       2.795   0.513  -5.801  1.00 96.81           N  
ATOM    982  CA  HIS A 123       1.948   1.700  -5.840  1.00 96.81           C  
ATOM    983  C   HIS A 123       0.505   1.360  -5.480  1.00 96.81           C  
ATOM    984  CB  HIS A 123       2.006   2.355  -7.223  1.00 96.81           C  
ATOM    985  O   HIS A 123       0.074   0.216  -5.645  1.00 96.81           O  
ATOM    986  CG  HIS A 123       1.388   1.528  -8.305  1.00 96.81           C  
ATOM    987  CD2 HIS A 123       1.928   0.615  -9.141  1.00 96.81           C  
ATOM    988  ND1 HIS A 123       0.048   1.600  -8.617  1.00 96.81           N  
ATOM    989  CE1 HIS A 123      -0.209   0.763  -9.609  1.00 96.81           C  
ATOM    990  NE2 HIS A 123       0.915   0.153  -9.945  1.00 96.81           N  
ATOM    991  N   GLY A 124      -0.262   2.426  -4.883  1.00 95.31           N  
ATOM    992  CA  GLY A 124      -1.660   2.311  -4.500  1.00 95.31           C  
ATOM    993  C   GLY A 124      -2.617   2.670  -5.621  1.00 95.31           C  
ATOM    994  O   GLY A 124      -2.256   2.609  -6.797  1.00 95.31           O  
ATOM    995  N   GLY A 125      -3.859   2.840  -5.305  1.00 94.19           N  
ATOM    996  CA  GLY A 125      -4.859   3.223  -6.293  1.00 94.19           C  
ATOM    997  C   GLY A 125      -6.109   2.365  -6.238  1.00 94.19           C  
ATOM    998  O   GLY A 125      -6.824   2.242  -7.234  1.00 94.19           O  
ATOM    999  N   GLY A 126      -6.277   1.650  -5.160  1.00 94.38           N  
ATOM   1000  CA  GLY A 126      -7.492   0.881  -4.941  1.00 94.38           C  
ATOM   1001  C   GLY A 126      -7.562  -0.375  -5.789  1.00 94.38           C  
ATOM   1002  O   GLY A 126      -8.656  -0.883  -6.066  1.00 94.38           O  
ATOM   1003  N   PHE A 127      -6.391  -0.710  -6.395  1.00 96.81           N  
ATOM   1004  CA  PHE A 127      -6.285  -1.869  -7.273  1.00 96.81           C  
ATOM   1005  C   PHE A 127      -6.922  -1.581  -8.625  1.00 96.81           C  
ATOM   1006  CB  PHE A 127      -6.941  -3.094  -6.629  1.00 96.81           C  
ATOM   1007  O   PHE A 127      -7.137  -2.496  -9.422  1.00 96.81           O  
ATOM   1008  CG  PHE A 127      -6.309  -3.516  -5.332  1.00 96.81           C  
ATOM   1009  CD1 PHE A 127      -5.121  -4.238  -5.324  1.00 96.81           C  
ATOM   1010  CD2 PHE A 127      -6.898  -3.188  -4.121  1.00 96.81           C  
ATOM   1011  CE1 PHE A 127      -4.531  -4.629  -4.125  1.00 96.81           C  
ATOM   1012  CE2 PHE A 127      -6.312  -3.574  -2.916  1.00 96.81           C  
ATOM   1013  CZ  PHE A 127      -5.129  -4.297  -2.922  1.00 96.81           C  
ATOM   1014  N   MET A 128      -7.406  -0.328  -8.797  1.00 94.25           N  
ATOM   1015  CA  MET A 128      -8.141  -0.004 -10.016  1.00 94.25           C  
ATOM   1016  C   MET A 128      -7.430   1.088 -10.805  1.00 94.25           C  
ATOM   1017  CB  MET A 128      -9.570   0.439  -9.680  1.00 94.25           C  
ATOM   1018  O   MET A 128      -7.832   1.413 -11.922  1.00 94.25           O  
ATOM   1019  CG  MET A 128     -10.406  -0.643  -9.023  1.00 94.25           C  
ATOM   1020  SD  MET A 128     -12.195  -0.225  -8.992  1.00 94.25           S  
ATOM   1021  CE  MET A 128     -12.188   1.107  -7.762  1.00 94.25           C  
ATOM   1022  N   ALA A 129      -6.477   1.715 -10.148  1.00 93.81           N  
ATOM   1023  CA  ALA A 129      -5.699   2.756 -10.812  1.00 93.81           C  
ATOM   1024  C   ALA A 129      -4.293   2.852 -10.227  1.00 93.81           C  
ATOM   1025  CB  ALA A 129      -6.410   4.102 -10.703  1.00 93.81           C  
ATOM   1026  O   ALA A 129      -4.008   2.248  -9.188  1.00 93.81           O  
ATOM   1027  N   GLY A 130      -3.445   3.662 -10.969  1.00 93.88           N  
ATOM   1028  CA  GLY A 130      -2.070   3.902 -10.562  1.00 93.88           C  
ATOM   1029  C   GLY A 130      -1.052   3.289 -11.500  1.00 93.88           C  
ATOM   1030  O   GLY A 130      -1.413   2.543 -12.414  1.00 93.88           O  
ATOM   1031  N   SER A 131       0.222   3.695 -11.258  1.00 94.75           N  
ATOM   1032  CA  SER A 131       1.301   3.121 -12.055  1.00 94.75           C  
ATOM   1033  C   SER A 131       2.633   3.195 -11.320  1.00 94.75           C  
ATOM   1034  CB  SER A 131       1.413   3.840 -13.398  1.00 94.75           C  
ATOM   1035  O   SER A 131       2.764   3.922 -10.328  1.00 94.75           O  
ATOM   1036  OG  SER A 131       2.049   5.098 -13.250  1.00 94.75           O  
ATOM   1037  N   GLY A 132       3.566   2.314 -11.797  1.00 94.06           N  
ATOM   1038  CA  GLY A 132       4.918   2.330 -11.258  1.00 94.06           C  
ATOM   1039  C   GLY A 132       5.820   3.342 -11.938  1.00 94.06           C  
ATOM   1040  O   GLY A 132       7.043   3.287 -11.789  1.00 94.06           O  
ATOM   1041  N   LEU A 133       5.207   4.230 -12.641  1.00 92.81           N  
ATOM   1042  CA  LEU A 133       5.996   5.242 -13.336  1.00 92.81           C  
ATOM   1043  C   LEU A 133       6.566   6.258 -12.352  1.00 92.81           C  
ATOM   1044  CB  LEU A 133       5.145   5.961 -14.383  1.00 92.81           C  
ATOM   1045  O   LEU A 133       5.910   6.613 -11.367  1.00 92.81           O  
ATOM   1046  CG  LEU A 133       4.586   5.090 -15.516  1.00 92.81           C  
ATOM   1047  CD1 LEU A 133       3.828   5.949 -16.516  1.00 92.81           C  
ATOM   1048  CD2 LEU A 133       5.707   4.316 -16.203  1.00 92.81           C  
ATOM   1049  N   VAL A 134       7.816   6.766 -12.602  1.00 88.81           N  
ATOM   1050  CA  VAL A 134       8.453   7.699 -11.672  1.00 88.81           C  
ATOM   1051  C   VAL A 134       8.359   9.117 -12.227  1.00 88.81           C  
ATOM   1052  CB  VAL A 134       9.930   7.320 -11.414  1.00 88.81           C  
ATOM   1053  O   VAL A 134       8.477  10.094 -11.477  1.00 88.81           O  
ATOM   1054  CG1 VAL A 134      10.023   5.988 -10.672  1.00 88.81           C  
ATOM   1055  CG2 VAL A 134      10.703   7.266 -12.727  1.00 88.81           C  
ATOM   1056  N   SER A 135       8.070   9.297 -13.492  1.00 77.44           N  
ATOM   1057  CA  SER A 135       8.172  10.602 -14.133  1.00 77.44           C  
ATOM   1058  C   SER A 135       6.805  11.258 -14.273  1.00 77.44           C  
ATOM   1059  CB  SER A 135       8.828  10.469 -15.508  1.00 77.44           C  
ATOM   1060  O   SER A 135       6.715  12.469 -14.508  1.00 77.44           O  
ATOM   1061  OG  SER A 135       8.086   9.594 -16.344  1.00 77.44           O  
ATOM   1062  N   THR A 136       5.660  10.617 -14.102  1.00 69.25           N  
ATOM   1063  CA  THR A 136       4.383  11.203 -14.484  1.00 69.25           C  
ATOM   1064  C   THR A 136       3.508  11.453 -13.266  1.00 69.25           C  
ATOM   1065  CB  THR A 136       3.633  10.297 -15.484  1.00 69.25           C  
ATOM   1066  O   THR A 136       3.244  10.531 -12.484  1.00 69.25           O  
ATOM   1067  CG2 THR A 136       3.451   8.891 -14.922  1.00 69.25           C  
ATOM   1068  OG1 THR A 136       2.344  10.867 -15.750  1.00 69.25           O  
ATOM   1069  N   GLN A 137       2.959  12.688 -13.211  1.00 60.56           N  
ATOM   1070  CA  GLN A 137       2.104  13.086 -12.094  1.00 60.56           C  
ATOM   1071  C   GLN A 137       0.669  12.609 -12.305  1.00 60.56           C  
ATOM   1072  CB  GLN A 137       2.129  14.609 -11.922  1.00 60.56           C  
ATOM   1073  O   GLN A 137      -0.045  12.336 -11.344  1.00 60.56           O  
ATOM   1074  CG  GLN A 137       3.387  15.125 -11.234  1.00 60.56           C  
ATOM   1075  CD  GLN A 137       3.350  16.625 -10.992  1.00 60.56           C  
ATOM   1076  NE2 GLN A 137       4.520  17.250 -10.992  1.00 60.56           N  
ATOM   1077  OE1 GLN A 137       2.277  17.203 -10.805  1.00 60.56           O  
ATOM   1078  N   ALA A 138       0.286  12.461 -13.625  1.00 57.53           N  
ATOM   1079  CA  ALA A 138      -1.112  12.172 -13.938  1.00 57.53           C  
ATOM   1080  C   ALA A 138      -1.550  10.844 -13.328  1.00 57.53           C  
ATOM   1081  CB  ALA A 138      -1.326  12.156 -15.453  1.00 57.53           C  
ATOM   1082  O   ALA A 138      -2.711  10.680 -12.945  1.00 57.53           O  
ATOM   1083  N   THR A 139      -0.570   9.992 -13.141  1.00 58.62           N  
ATOM   1084  CA  THR A 139      -0.951   8.680 -12.633  1.00 58.62           C  
ATOM   1085  C   THR A 139      -0.263   8.391 -11.305  1.00 58.62           C  
ATOM   1086  CB  THR A 139      -0.602   7.570 -13.648  1.00 58.62           C  
ATOM   1087  O   THR A 139      -0.151   7.238 -10.891  1.00 58.62           O  
ATOM   1088  CG2 THR A 139      -1.412   7.719 -14.930  1.00 58.62           C  
ATOM   1089  OG1 THR A 139       0.793   7.641 -13.961  1.00 58.62           O  
ATOM   1090  N   GLY A 140       0.278   9.508 -10.656  1.00 61.72           N  
ATOM   1091  CA  GLY A 140       0.840   9.320  -9.328  1.00 61.72           C  
ATOM   1092  C   GLY A 140       2.346   9.133  -9.336  1.00 61.72           C  
ATOM   1093  O   GLY A 140       2.871   8.258  -8.641  1.00 61.72           O  
ATOM   1094  N   GLY A 141       3.211   9.859 -10.125  1.00 73.81           N  
ATOM   1095  CA  GLY A 141       4.656   9.703 -10.180  1.00 73.81           C  
ATOM   1096  C   GLY A 141       5.305   9.672  -8.805  1.00 73.81           C  
ATOM   1097  O   GLY A 141       4.777  10.242  -7.848  1.00 73.81           O  
ATOM   1098  N   PHE A 142       6.352   8.805  -8.633  1.00 82.69           N  
ATOM   1099  CA  PHE A 142       7.137   8.695  -7.410  1.00 82.69           C  
ATOM   1100  C   PHE A 142       8.617   8.945  -7.691  1.00 82.69           C  
ATOM   1101  CB  PHE A 142       6.945   7.320  -6.762  1.00 82.69           C  
ATOM   1102  O   PHE A 142       9.359   8.008  -8.000  1.00 82.69           O  
ATOM   1103  CG  PHE A 142       5.512   6.879  -6.688  1.00 82.69           C  
ATOM   1104  CD1 PHE A 142       4.684   7.336  -5.668  1.00 82.69           C  
ATOM   1105  CD2 PHE A 142       4.988   6.008  -7.633  1.00 82.69           C  
ATOM   1106  CE1 PHE A 142       3.352   6.930  -5.594  1.00 82.69           C  
ATOM   1107  CE2 PHE A 142       3.660   5.598  -7.562  1.00 82.69           C  
ATOM   1108  CZ  PHE A 142       2.844   6.059  -6.543  1.00 82.69           C  
ATOM   1109  N   SER A 143       8.992  10.172  -7.570  1.00 88.56           N  
ATOM   1110  CA  SER A 143      10.414  10.453  -7.723  1.00 88.56           C  
ATOM   1111  C   SER A 143      11.227   9.852  -6.582  1.00 88.56           C  
ATOM   1112  CB  SER A 143      10.656  11.961  -7.789  1.00 88.56           C  
ATOM   1113  O   SER A 143      10.969  10.141  -5.410  1.00 88.56           O  
ATOM   1114  OG  SER A 143      12.047  12.250  -7.781  1.00 88.56           O  
ATOM   1115  N   PRO A 144      12.242   9.008  -6.973  1.00 91.00           N  
ATOM   1116  CA  PRO A 144      13.047   8.352  -5.938  1.00 91.00           C  
ATOM   1117  C   PRO A 144      14.234   9.195  -5.488  1.00 91.00           C  
ATOM   1118  CB  PRO A 144      13.516   7.059  -6.617  1.00 91.00           C  
ATOM   1119  O   PRO A 144      15.102   8.703  -4.762  1.00 91.00           O  
ATOM   1120  CG  PRO A 144      13.703   7.434  -8.055  1.00 91.00           C  
ATOM   1121  CD  PRO A 144      12.633   8.422  -8.430  1.00 91.00           C  
ATOM   1122  N   LYS A 145      14.320  10.375  -5.867  1.00 92.44           N  
ATOM   1123  CA  LYS A 145      15.539  11.172  -5.762  1.00 92.44           C  
ATOM   1124  C   LYS A 145      15.922  11.398  -4.301  1.00 92.44           C  
ATOM   1125  CB  LYS A 145      15.375  12.508  -6.477  1.00 92.44           C  
ATOM   1126  O   LYS A 145      17.094  11.328  -3.943  1.00 92.44           O  
ATOM   1127  CG  LYS A 145      15.344  12.398  -7.996  1.00 92.44           C  
ATOM   1128  CD  LYS A 145      15.297  13.773  -8.648  1.00 92.44           C  
ATOM   1129  CE  LYS A 145      15.383  13.672 -10.172  1.00 92.44           C  
ATOM   1130  NZ  LYS A 145      15.328  15.016 -10.820  1.00 92.44           N  
ATOM   1131  N   TYR A 146      14.984  11.578  -3.459  1.00 93.31           N  
ATOM   1132  CA  TYR A 146      15.305  11.828  -2.057  1.00 93.31           C  
ATOM   1133  C   TYR A 146      15.727  10.539  -1.358  1.00 93.31           C  
ATOM   1134  CB  TYR A 146      14.109  12.445  -1.333  1.00 93.31           C  
ATOM   1135  O   TYR A 146      16.609  10.555  -0.500  1.00 93.31           O  
ATOM   1136  CG  TYR A 146      13.844  13.883  -1.708  1.00 93.31           C  
ATOM   1137  CD1 TYR A 146      14.812  14.859  -1.503  1.00 93.31           C  
ATOM   1138  CD2 TYR A 146      12.633  14.266  -2.266  1.00 93.31           C  
ATOM   1139  CE1 TYR A 146      14.578  16.188  -1.845  1.00 93.31           C  
ATOM   1140  CE2 TYR A 146      12.383  15.586  -2.613  1.00 93.31           C  
ATOM   1141  OH  TYR A 146      13.117  17.859  -2.740  1.00 93.31           O  
ATOM   1142  CZ  TYR A 146      13.359  16.547  -2.398  1.00 93.31           C  
ATOM   1143  N   LEU A 147      15.102   9.469  -1.739  1.00 95.50           N  
ATOM   1144  CA  LEU A 147      15.492   8.188  -1.158  1.00 95.50           C  
ATOM   1145  C   LEU A 147      16.922   7.828  -1.555  1.00 95.50           C  
ATOM   1146  CB  LEU A 147      14.539   7.082  -1.599  1.00 95.50           C  
ATOM   1147  O   LEU A 147      17.688   7.301  -0.741  1.00 95.50           O  
ATOM   1148  CG  LEU A 147      13.117   7.145  -1.028  1.00 95.50           C  
ATOM   1149  CD1 LEU A 147      12.234   6.090  -1.683  1.00 95.50           C  
ATOM   1150  CD2 LEU A 147      13.141   6.969   0.486  1.00 95.50           C  
ATOM   1151  N   LEU A 148      17.266   8.156  -2.742  1.00 95.12           N  
ATOM   1152  CA  LEU A 148      18.547   7.758  -3.301  1.00 95.12           C  
ATOM   1153  C   LEU A 148      19.688   8.508  -2.631  1.00 95.12           C  
ATOM   1154  CB  LEU A 148      18.578   8.000  -4.812  1.00 95.12           C  
ATOM   1155  O   LEU A 148      20.859   8.125  -2.764  1.00 95.12           O  
ATOM   1156  CG  LEU A 148      17.656   7.125  -5.660  1.00 95.12           C  
ATOM   1157  CD1 LEU A 148      17.672   7.590  -7.113  1.00 95.12           C  
ATOM   1158  CD2 LEU A 148      18.062   5.660  -5.559  1.00 95.12           C  
ATOM   1159  N   GLU A 149      19.312   9.500  -1.770  1.00 93.75           N  
ATOM   1160  CA  GLU A 149      20.344  10.234  -1.019  1.00 93.75           C  
ATOM   1161  C   GLU A 149      20.844   9.414   0.164  1.00 93.75           C  
ATOM   1162  CB  GLU A 149      19.781  11.570  -0.530  1.00 93.75           C  
ATOM   1163  O   GLU A 149      21.906   9.703   0.721  1.00 93.75           O  
ATOM   1164  CG  GLU A 149      19.375  12.516  -1.652  1.00 93.75           C  
ATOM   1165  CD  GLU A 149      20.562  13.141  -2.373  1.00 93.75           C  
ATOM   1166  OE1 GLU A 149      20.359  13.805  -3.416  1.00 93.75           O  
ATOM   1167  OE2 GLU A 149      21.703  12.969  -1.891  1.00 93.75           O  
ATOM   1168  N   ASP A 150      20.188   8.281   0.423  1.00 93.69           N  
ATOM   1169  CA  ASP A 150      20.516   7.508   1.618  1.00 93.69           C  
ATOM   1170  C   ASP A 150      21.078   6.137   1.250  1.00 93.69           C  
ATOM   1171  CB  ASP A 150      19.266   7.348   2.500  1.00 93.69           C  
ATOM   1172  O   ASP A 150      20.953   5.180   2.020  1.00 93.69           O  
ATOM   1173  CG  ASP A 150      18.969   8.578   3.336  1.00 93.69           C  
ATOM   1174  OD1 ASP A 150      19.672   9.602   3.182  1.00 93.69           O  
ATOM   1175  OD2 ASP A 150      18.031   8.523   4.156  1.00 93.69           O  
ATOM   1176  N   ASP A 151      21.734   6.023   0.091  1.00 93.00           N  
ATOM   1177  CA  ASP A 151      22.469   4.844  -0.365  1.00 93.00           C  
ATOM   1178  C   ASP A 151      21.562   3.605  -0.337  1.00 93.00           C  
ATOM   1179  CB  ASP A 151      23.703   4.613   0.495  1.00 93.00           C  
ATOM   1180  O   ASP A 151      21.922   2.586   0.254  1.00 93.00           O  
ATOM   1181  CG  ASP A 151      24.766   5.688   0.308  1.00 93.00           C  
ATOM   1182  OD1 ASP A 151      24.906   6.207  -0.819  1.00 93.00           O  
ATOM   1183  OD2 ASP A 151      25.453   6.016   1.295  1.00 93.00           O  
ATOM   1184  N   VAL A 152      20.391   3.709  -0.884  1.00 97.69           N  
ATOM   1185  CA  VAL A 152      19.484   2.592  -1.099  1.00 97.69           C  
ATOM   1186  C   VAL A 152      19.203   2.436  -2.590  1.00 97.69           C  
ATOM   1187  CB  VAL A 152      18.156   2.783  -0.322  1.00 97.69           C  
ATOM   1188  O   VAL A 152      19.391   3.375  -3.367  1.00 97.69           O  
ATOM   1189  CG1 VAL A 152      18.438   2.912   1.177  1.00 97.69           C  
ATOM   1190  CG2 VAL A 152      17.406   4.008  -0.841  1.00 97.69           C  
ATOM   1191  N   ILE A 153      18.828   1.122  -2.934  1.00 98.31           N  
ATOM   1192  CA  ILE A 153      18.281   0.875  -4.262  1.00 98.31           C  
ATOM   1193  C   ILE A 153      16.750   0.994  -4.219  1.00 98.31           C  
ATOM   1194  CB  ILE A 153      18.688  -0.514  -4.797  1.00 98.31           C  
ATOM   1195  O   ILE A 153      16.109   0.494  -3.293  1.00 98.31           O  
ATOM   1196  CG1 ILE A 153      20.203  -0.562  -5.043  1.00 98.31           C  
ATOM   1197  CG2 ILE A 153      17.922  -0.853  -6.074  1.00 98.31           C  
ATOM   1198  CD1 ILE A 153      20.703  -1.884  -5.617  1.00 98.31           C  
ATOM   1199  N   PHE A 154      16.219   1.699  -5.223  1.00 98.38           N  
ATOM   1200  CA  PHE A 154      14.781   1.863  -5.324  1.00 98.38           C  
ATOM   1201  C   PHE A 154      14.242   1.152  -6.559  1.00 98.38           C  
ATOM   1202  CB  PHE A 154      14.406   3.350  -5.371  1.00 98.38           C  
ATOM   1203  O   PHE A 154      14.773   1.319  -7.660  1.00 98.38           O  
ATOM   1204  CG  PHE A 154      12.930   3.602  -5.504  1.00 98.38           C  
ATOM   1205  CD1 PHE A 154      12.375   3.939  -6.734  1.00 98.38           C  
ATOM   1206  CD2 PHE A 154      12.094   3.500  -4.402  1.00 98.38           C  
ATOM   1207  CE1 PHE A 154      11.008   4.172  -6.863  1.00 98.38           C  
ATOM   1208  CE2 PHE A 154      10.727   3.734  -4.520  1.00 98.38           C  
ATOM   1209  CZ  PHE A 154      10.188   4.070  -5.750  1.00 98.38           C  
ATOM   1210  N   VAL A 155      13.211   0.321  -6.320  1.00 98.69           N  
ATOM   1211  CA  VAL A 155      12.547  -0.401  -7.398  1.00 98.69           C  
ATOM   1212  C   VAL A 155      11.062  -0.035  -7.430  1.00 98.69           C  
ATOM   1213  CB  VAL A 155      12.711  -1.930  -7.250  1.00 98.69           C  
ATOM   1214  O   VAL A 155      10.406   0.004  -6.387  1.00 98.69           O  
ATOM   1215  CG1 VAL A 155      11.977  -2.666  -8.367  1.00 98.69           C  
ATOM   1216  CG2 VAL A 155      14.195  -2.303  -7.238  1.00 98.69           C  
ATOM   1217  N   SER A 156      10.555   0.295  -8.609  1.00 97.69           N  
ATOM   1218  CA  SER A 156       9.133   0.494  -8.852  1.00 97.69           C  
ATOM   1219  C   SER A 156       8.648  -0.336 -10.031  1.00 97.69           C  
ATOM   1220  CB  SER A 156       8.828   1.973  -9.094  1.00 97.69           C  
ATOM   1221  O   SER A 156       9.445  -0.708 -10.898  1.00 97.69           O  
ATOM   1222  OG  SER A 156       9.469   2.426 -10.273  1.00 97.69           O  
ATOM   1223  N   PHE A 157       7.355  -0.690 -10.039  1.00 98.19           N  
ATOM   1224  CA  PHE A 157       6.895  -1.530 -11.133  1.00 98.19           C  
ATOM   1225  C   PHE A 157       5.383  -1.426 -11.297  1.00 98.19           C  
ATOM   1226  CB  PHE A 157       7.297  -2.990 -10.906  1.00 98.19           C  
ATOM   1227  O   PHE A 157       4.684  -0.979 -10.391  1.00 98.19           O  
ATOM   1228  CG  PHE A 157       6.746  -3.578  -9.633  1.00 98.19           C  
ATOM   1229  CD1 PHE A 157       7.434  -3.449  -8.438  1.00 98.19           C  
ATOM   1230  CD2 PHE A 157       5.535  -4.258  -9.641  1.00 98.19           C  
ATOM   1231  CE1 PHE A 157       6.926  -3.992  -7.258  1.00 98.19           C  
ATOM   1232  CE2 PHE A 157       5.020  -4.805  -8.469  1.00 98.19           C  
ATOM   1233  CZ  PHE A 157       5.719  -4.672  -7.277  1.00 98.19           C  
ATOM   1234  N   ASN A 158       4.918  -1.805 -12.516  1.00 97.75           N  
ATOM   1235  CA  ASN A 158       3.500  -1.959 -12.820  1.00 97.75           C  
ATOM   1236  C   ASN A 158       3.002  -3.359 -12.477  1.00 97.75           C  
ATOM   1237  CB  ASN A 158       3.230  -1.648 -14.297  1.00 97.75           C  
ATOM   1238  O   ASN A 158       3.758  -4.328 -12.555  1.00 97.75           O  
ATOM   1239  CG  ASN A 158       3.361  -0.172 -14.617  1.00 97.75           C  
ATOM   1240  ND2 ASN A 158       3.566   0.143 -15.891  1.00 97.75           N  
ATOM   1241  OD1 ASN A 158       3.281   0.678 -13.727  1.00 97.75           O  
ATOM   1242  N   TYR A 159       1.721  -3.402 -12.047  1.00 98.75           N  
ATOM   1243  CA  TYR A 159       0.986  -4.656 -11.914  1.00 98.75           C  
ATOM   1244  C   TYR A 159      -0.450  -4.500 -12.398  1.00 98.75           C  
ATOM   1245  CB  TYR A 159       0.994  -5.129 -10.453  1.00 98.75           C  
ATOM   1246  O   TYR A 159      -0.979  -3.389 -12.453  1.00 98.75           O  
ATOM   1247  CG  TYR A 159       0.355  -4.156  -9.492  1.00 98.75           C  
ATOM   1248  CD1 TYR A 159       1.119  -3.197  -8.836  1.00 98.75           C  
ATOM   1249  CD2 TYR A 159      -1.013  -4.195  -9.242  1.00 98.75           C  
ATOM   1250  CE1 TYR A 159       0.535  -2.299  -7.949  1.00 98.75           C  
ATOM   1251  CE2 TYR A 159      -1.607  -3.301  -8.359  1.00 98.75           C  
ATOM   1252  OH  TYR A 159      -1.409  -1.471  -6.840  1.00 98.75           O  
ATOM   1253  CZ  TYR A 159      -0.827  -2.357  -7.719  1.00 98.75           C  
ATOM   1254  N   ARG A 160      -1.020  -5.684 -12.945  1.00 98.75           N  
ATOM   1255  CA  ARG A 160      -2.355  -5.625 -13.531  1.00 98.75           C  
ATOM   1256  C   ARG A 160      -3.379  -5.141 -12.516  1.00 98.75           C  
ATOM   1257  CB  ARG A 160      -2.766  -6.996 -14.070  1.00 98.75           C  
ATOM   1258  O   ARG A 160      -3.316  -5.504 -11.336  1.00 98.75           O  
ATOM   1259  CG  ARG A 160      -2.035  -7.402 -15.344  1.00 98.75           C  
ATOM   1260  CD  ARG A 160      -2.350  -8.836 -15.742  1.00 98.75           C  
ATOM   1261  NE  ARG A 160      -1.710  -9.797 -14.844  1.00 98.75           N  
ATOM   1262  NH1 ARG A 160      -2.672 -11.656 -15.820  1.00 98.75           N  
ATOM   1263  NH2 ARG A 160      -1.246 -11.898 -14.039  1.00 98.75           N  
ATOM   1264  CZ  ARG A 160      -1.878 -11.117 -14.906  1.00 98.75           C  
ATOM   1265  N   LEU A 161      -4.324  -4.289 -12.883  1.00 98.38           N  
ATOM   1266  CA  LEU A 161      -5.340  -3.639 -12.070  1.00 98.38           C  
ATOM   1267  C   LEU A 161      -6.738  -3.988 -12.562  1.00 98.38           C  
ATOM   1268  CB  LEU A 161      -5.145  -2.119 -12.078  1.00 98.38           C  
ATOM   1269  O   LEU A 161      -6.895  -4.641 -13.594  1.00 98.38           O  
ATOM   1270  CG  LEU A 161      -3.787  -1.604 -11.602  1.00 98.38           C  
ATOM   1271  CD1 LEU A 161      -3.658  -0.111 -11.883  1.00 98.38           C  
ATOM   1272  CD2 LEU A 161      -3.602  -1.896 -10.117  1.00 98.38           C  
ATOM   1273  N   GLY A 162      -7.746  -3.602 -11.797  1.00 97.12           N  
ATOM   1274  CA  GLY A 162      -9.125  -3.760 -12.227  1.00 97.12           C  
ATOM   1275  C   GLY A 162      -9.445  -5.168 -12.688  1.00 97.12           C  
ATOM   1276  O   GLY A 162      -8.977  -6.145 -12.102  1.00 97.12           O  
ATOM   1277  N   VAL A 163     -10.273  -5.230 -13.664  1.00 98.00           N  
ATOM   1278  CA  VAL A 163     -10.797  -6.512 -14.125  1.00 98.00           C  
ATOM   1279  C   VAL A 163      -9.664  -7.383 -14.648  1.00 98.00           C  
ATOM   1280  CB  VAL A 163     -11.875  -6.324 -15.219  1.00 98.00           C  
ATOM   1281  O   VAL A 163      -9.711  -8.609 -14.539  1.00 98.00           O  
ATOM   1282  CG1 VAL A 163     -11.273  -5.672 -16.453  1.00 98.00           C  
ATOM   1283  CG2 VAL A 163     -12.516  -7.664 -15.570  1.00 98.00           C  
ATOM   1284  N   PHE A 164      -8.602  -6.801 -15.117  1.00 98.56           N  
ATOM   1285  CA  PHE A 164      -7.484  -7.555 -15.672  1.00 98.56           C  
ATOM   1286  C   PHE A 164      -6.660  -8.203 -14.570  1.00 98.56           C  
ATOM   1287  CB  PHE A 164      -6.590  -6.645 -16.531  1.00 98.56           C  
ATOM   1288  O   PHE A 164      -6.023  -9.234 -14.789  1.00 98.56           O  
ATOM   1289  CG  PHE A 164      -7.238  -6.176 -17.797  1.00 98.56           C  
ATOM   1290  CD1 PHE A 164      -7.145  -6.934 -18.969  1.00 98.56           C  
ATOM   1291  CD2 PHE A 164      -7.941  -4.980 -17.844  1.00 98.56           C  
ATOM   1292  CE1 PHE A 164      -7.742  -6.504 -20.141  1.00 98.56           C  
ATOM   1293  CE2 PHE A 164      -8.547  -4.543 -19.016  1.00 98.56           C  
ATOM   1294  CZ  PHE A 164      -8.445  -5.305 -20.172  1.00 98.56           C  
ATOM   1295  N   GLY A 165      -6.715  -7.625 -13.453  1.00 98.38           N  
ATOM   1296  CA  GLY A 165      -5.848  -8.109 -12.391  1.00 98.38           C  
ATOM   1297  C   GLY A 165      -6.578  -8.961 -11.367  1.00 98.38           C  
ATOM   1298  O   GLY A 165      -5.961  -9.781 -10.688  1.00 98.38           O  
ATOM   1299  N   PHE A 166      -7.910  -8.797 -11.359  1.00 98.44           N  
ATOM   1300  CA  PHE A 166      -8.508  -9.391 -10.172  1.00 98.44           C  
ATOM   1301  C   PHE A 166      -9.828 -10.078 -10.516  1.00 98.44           C  
ATOM   1302  CB  PHE A 166      -8.734  -8.336  -9.086  1.00 98.44           C  
ATOM   1303  O   PHE A 166     -10.648 -10.336  -9.633  1.00 98.44           O  
ATOM   1304  CG  PHE A 166      -7.461  -7.812  -8.477  1.00 98.44           C  
ATOM   1305  CD1 PHE A 166      -6.812  -8.516  -7.473  1.00 98.44           C  
ATOM   1306  CD2 PHE A 166      -6.914  -6.609  -8.906  1.00 98.44           C  
ATOM   1307  CE1 PHE A 166      -5.633  -8.039  -6.906  1.00 98.44           C  
ATOM   1308  CE2 PHE A 166      -5.738  -6.121  -8.352  1.00 98.44           C  
ATOM   1309  CZ  PHE A 166      -5.098  -6.836  -7.348  1.00 98.44           C  
ATOM   1310  N   LEU A 167     -10.086 -10.352 -11.742  1.00 97.94           N  
ATOM   1311  CA  LEU A 167     -11.227 -11.172 -12.125  1.00 97.94           C  
ATOM   1312  C   LEU A 167     -11.086 -12.586 -11.578  1.00 97.94           C  
ATOM   1313  CB  LEU A 167     -11.375 -11.211 -13.648  1.00 97.94           C  
ATOM   1314  O   LEU A 167     -10.023 -13.203 -11.711  1.00 97.94           O  
ATOM   1315  CG  LEU A 167     -12.672 -11.812 -14.195  1.00 97.94           C  
ATOM   1316  CD1 LEU A 167     -13.758 -10.742 -14.273  1.00 97.94           C  
ATOM   1317  CD2 LEU A 167     -12.438 -12.445 -15.562  1.00 97.94           C  
ATOM   1318  N   SER A 168     -12.195 -13.078 -10.961  1.00 98.19           N  
ATOM   1319  CA  SER A 168     -12.180 -14.445 -10.453  1.00 98.19           C  
ATOM   1320  C   SER A 168     -13.516 -15.141 -10.688  1.00 98.19           C  
ATOM   1321  CB  SER A 168     -11.844 -14.453  -8.961  1.00 98.19           C  
ATOM   1322  O   SER A 168     -14.578 -14.555 -10.438  1.00 98.19           O  
ATOM   1323  OG  SER A 168     -11.859 -15.781  -8.445  1.00 98.19           O  
ATOM   1324  N   THR A 169     -13.375 -16.453 -11.078  1.00 97.94           N  
ATOM   1325  CA  THR A 169     -14.594 -17.234 -11.242  1.00 97.94           C  
ATOM   1326  C   THR A 169     -14.805 -18.156 -10.055  1.00 97.94           C  
ATOM   1327  CB  THR A 169     -14.562 -18.047 -12.539  1.00 97.94           C  
ATOM   1328  O   THR A 169     -15.680 -19.031 -10.086  1.00 97.94           O  
ATOM   1329  CG2 THR A 169     -14.594 -17.141 -13.766  1.00 97.94           C  
ATOM   1330  OG1 THR A 169     -13.367 -18.828 -12.570  1.00 97.94           O  
ATOM   1331  N   GLY A 170     -14.016 -18.016  -9.031  1.00 96.81           N  
ATOM   1332  CA  GLY A 170     -14.188 -18.781  -7.812  1.00 96.81           C  
ATOM   1333  C   GLY A 170     -13.766 -20.234  -7.957  1.00 96.81           C  
ATOM   1334  O   GLY A 170     -14.234 -21.109  -7.215  1.00 96.81           O  
ATOM   1335  N   ASP A 171     -12.992 -20.547  -8.977  1.00 96.81           N  
ATOM   1336  CA  ASP A 171     -12.422 -21.875  -9.219  1.00 96.81           C  
ATOM   1337  C   ASP A 171     -11.039 -21.766  -9.859  1.00 96.81           C  
ATOM   1338  CB  ASP A 171     -13.344 -22.703 -10.102  1.00 96.81           C  
ATOM   1339  O   ASP A 171     -10.461 -20.672  -9.914  1.00 96.81           O  
ATOM   1340  CG  ASP A 171     -13.648 -22.047 -11.438  1.00 96.81           C  
ATOM   1341  OD1 ASP A 171     -12.781 -21.312 -11.961  1.00 96.81           O  
ATOM   1342  OD2 ASP A 171     -14.758 -22.266 -11.969  1.00 96.81           O  
ATOM   1343  N   ASP A 172     -10.484 -22.828 -10.375  1.00 95.50           N  
ATOM   1344  CA  ASP A 172      -9.102 -22.859 -10.852  1.00 95.50           C  
ATOM   1345  C   ASP A 172      -9.000 -22.328 -12.281  1.00 95.50           C  
ATOM   1346  CB  ASP A 172      -8.547 -24.281 -10.781  1.00 95.50           C  
ATOM   1347  O   ASP A 172      -7.902 -22.062 -12.773  1.00 95.50           O  
ATOM   1348  CG  ASP A 172      -7.918 -24.609  -9.438  1.00 95.50           C  
ATOM   1349  OD1 ASP A 172      -7.348 -23.703  -8.797  1.00 95.50           O  
ATOM   1350  OD2 ASP A 172      -7.988 -25.781  -9.023  1.00 95.50           O  
ATOM   1351  N   VAL A 173     -10.062 -22.062 -12.914  1.00 97.50           N  
ATOM   1352  CA  VAL A 173     -10.039 -21.609 -14.305  1.00 97.50           C  
ATOM   1353  C   VAL A 173      -9.555 -20.156 -14.359  1.00 97.50           C  
ATOM   1354  CB  VAL A 173     -11.430 -21.734 -14.961  1.00 97.50           C  
ATOM   1355  O   VAL A 173      -8.609 -19.844 -15.078  1.00 97.50           O  
ATOM   1356  CG1 VAL A 173     -11.414 -21.156 -16.375  1.00 97.50           C  
ATOM   1357  CG2 VAL A 173     -11.883 -23.188 -14.984  1.00 97.50           C  
ATOM   1358  N   VAL A 174     -10.172 -19.234 -13.617  1.00 97.69           N  
ATOM   1359  CA  VAL A 174      -9.727 -17.875 -13.367  1.00 97.69           C  
ATOM   1360  C   VAL A 174      -9.633 -17.625 -11.867  1.00 97.69           C  
ATOM   1361  CB  VAL A 174     -10.680 -16.844 -14.016  1.00 97.69           C  
ATOM   1362  O   VAL A 174     -10.609 -17.203 -11.234  1.00 97.69           O  
ATOM   1363  CG1 VAL A 174     -10.141 -15.422 -13.852  1.00 97.69           C  
ATOM   1364  CG2 VAL A 174     -10.898 -17.172 -15.492  1.00 97.69           C  
ATOM   1365  N   PRO A 175      -8.555 -18.031 -11.312  1.00 96.44           N  
ATOM   1366  CA  PRO A 175      -8.414 -18.094  -9.859  1.00 96.44           C  
ATOM   1367  C   PRO A 175      -8.500 -16.719  -9.188  1.00 96.44           C  
ATOM   1368  CB  PRO A 175      -7.020 -18.703  -9.664  1.00 96.44           C  
ATOM   1369  O   PRO A 175      -8.781 -16.625  -7.992  1.00 96.44           O  
ATOM   1370  CG  PRO A 175      -6.312 -18.469 -10.961  1.00 96.44           C  
ATOM   1371  CD  PRO A 175      -7.336 -18.438 -12.062  1.00 96.44           C  
ATOM   1372  N   GLY A 176      -8.297 -15.633 -10.023  1.00 97.25           N  
ATOM   1373  CA  GLY A 176      -8.164 -14.312  -9.430  1.00 97.25           C  
ATOM   1374  C   GLY A 176      -6.750 -13.992  -8.984  1.00 97.25           C  
ATOM   1375  O   GLY A 176      -5.832 -14.781  -9.211  1.00 97.25           O  
ATOM   1376  N   ASN A 177      -6.535 -12.812  -8.578  1.00 98.56           N  
ATOM   1377  CA  ASN A 177      -5.320 -12.305  -7.945  1.00 98.56           C  
ATOM   1378  C   ASN A 177      -4.160 -12.234  -8.938  1.00 98.56           C  
ATOM   1379  CB  ASN A 177      -4.938 -13.164  -6.742  1.00 98.56           C  
ATOM   1380  O   ASN A 177      -3.014 -12.500  -8.578  1.00 98.56           O  
ATOM   1381  CG  ASN A 177      -5.906 -13.016  -5.586  1.00 98.56           C  
ATOM   1382  ND2 ASN A 177      -6.090 -14.094  -4.828  1.00 98.56           N  
ATOM   1383  OD1 ASN A 177      -6.480 -11.945  -5.379  1.00 98.56           O  
ATOM   1384  N   ALA A 178      -4.426 -12.102 -10.195  1.00 98.69           N  
ATOM   1385  CA  ALA A 178      -3.354 -11.922 -11.172  1.00 98.69           C  
ATOM   1386  C   ALA A 178      -2.473 -10.727 -10.812  1.00 98.69           C  
ATOM   1387  CB  ALA A 178      -3.932 -11.742 -12.570  1.00 98.69           C  
ATOM   1388  O   ALA A 178      -1.256 -10.766 -11.008  1.00 98.69           O  
ATOM   1389  N   GLY A 179      -3.137  -9.664 -10.352  1.00 98.75           N  
ATOM   1390  CA  GLY A 179      -2.381  -8.500  -9.922  1.00 98.75           C  
ATOM   1391  C   GLY A 179      -1.391  -8.812  -8.812  1.00 98.75           C  
ATOM   1392  O   GLY A 179      -0.247  -8.352  -8.852  1.00 98.75           O  
ATOM   1393  N   LEU A 180      -1.800  -9.617  -7.797  1.00 98.94           N  
ATOM   1394  CA  LEU A 180      -0.893 -10.039  -6.734  1.00 98.94           C  
ATOM   1395  C   LEU A 180       0.179 -10.977  -7.270  1.00 98.94           C  
ATOM   1396  CB  LEU A 180      -1.669 -10.719  -5.602  1.00 98.94           C  
ATOM   1397  O   LEU A 180       1.334 -10.922  -6.840  1.00 98.94           O  
ATOM   1398  CG  LEU A 180      -2.600  -9.828  -4.785  1.00 98.94           C  
ATOM   1399  CD1 LEU A 180      -3.314 -10.641  -3.713  1.00 98.94           C  
ATOM   1400  CD2 LEU A 180      -1.820  -8.672  -4.156  1.00 98.94           C  
ATOM   1401  N   SER A 181      -0.248 -11.812  -8.172  1.00 98.69           N  
ATOM   1402  CA  SER A 181       0.717 -12.695  -8.820  1.00 98.69           C  
ATOM   1403  C   SER A 181       1.794 -11.891  -9.547  1.00 98.69           C  
ATOM   1404  CB  SER A 181       0.013 -13.625  -9.805  1.00 98.69           C  
ATOM   1405  O   SER A 181       2.971 -12.258  -9.516  1.00 98.69           O  
ATOM   1406  OG  SER A 181       0.953 -14.430 -10.500  1.00 98.69           O  
ATOM   1407  N   ASP A 182       1.436 -10.836 -10.211  1.00 98.94           N  
ATOM   1408  CA  ASP A 182       2.391  -9.953 -10.875  1.00 98.94           C  
ATOM   1409  C   ASP A 182       3.387  -9.367  -9.875  1.00 98.94           C  
ATOM   1410  CB  ASP A 182       1.661  -8.836 -11.617  1.00 98.94           C  
ATOM   1411  O   ASP A 182       4.586  -9.297 -10.156  1.00 98.94           O  
ATOM   1412  CG  ASP A 182       0.804  -9.336 -12.766  1.00 98.94           C  
ATOM   1413  OD1 ASP A 182       1.007 -10.484 -13.219  1.00 98.94           O  
ATOM   1414  OD2 ASP A 182      -0.081  -8.578 -13.219  1.00 98.94           O  
ATOM   1415  N   GLN A 183       2.867  -8.953  -8.758  1.00 98.94           N  
ATOM   1416  CA  GLN A 183       3.711  -8.391  -7.707  1.00 98.94           C  
ATOM   1417  C   GLN A 183       4.715  -9.414  -7.191  1.00 98.94           C  
ATOM   1418  CB  GLN A 183       2.854  -7.867  -6.555  1.00 98.94           C  
ATOM   1419  O   GLN A 183       5.891  -9.102  -6.996  1.00 98.94           O  
ATOM   1420  CG  GLN A 183       1.903  -6.746  -6.949  1.00 98.94           C  
ATOM   1421  CD  GLN A 183       0.972  -6.340  -5.824  1.00 98.94           C  
ATOM   1422  NE2 GLN A 183      -0.244  -5.934  -6.176  1.00 98.94           N  
ATOM   1423  OE1 GLN A 183       1.342  -6.387  -4.645  1.00 98.94           O  
ATOM   1424  N   ILE A 184       4.301 -10.625  -6.988  1.00 98.94           N  
ATOM   1425  CA  ILE A 184       5.148 -11.711  -6.512  1.00 98.94           C  
ATOM   1426  C   ILE A 184       6.234 -12.008  -7.547  1.00 98.94           C  
ATOM   1427  CB  ILE A 184       4.328 -12.984  -6.215  1.00 98.94           C  
ATOM   1428  O   ILE A 184       7.406 -12.172  -7.195  1.00 98.94           O  
ATOM   1429  CG1 ILE A 184       3.467 -12.789  -4.961  1.00 98.94           C  
ATOM   1430  CG2 ILE A 184       5.250 -14.203  -6.059  1.00 98.94           C  
ATOM   1431  CD1 ILE A 184       2.350 -13.805  -4.809  1.00 98.94           C  
ATOM   1432  N   LEU A 185       5.828 -12.055  -8.812  1.00 98.88           N  
ATOM   1433  CA  LEU A 185       6.805 -12.312  -9.867  1.00 98.88           C  
ATOM   1434  C   LEU A 185       7.820 -11.172  -9.961  1.00 98.88           C  
ATOM   1435  CB  LEU A 185       6.105 -12.492 -11.219  1.00 98.88           C  
ATOM   1436  O   LEU A 185       9.000 -11.406 -10.227  1.00 98.88           O  
ATOM   1437  CG  LEU A 185       6.973 -12.992 -12.367  1.00 98.88           C  
ATOM   1438  CD1 LEU A 185       7.664 -14.297 -11.984  1.00 98.88           C  
ATOM   1439  CD2 LEU A 185       6.137 -13.180 -13.633  1.00 98.88           C  
ATOM   1440  N   ALA A 186       7.387  -9.953  -9.789  1.00 98.94           N  
ATOM   1441  CA  ALA A 186       8.320  -8.828  -9.742  1.00 98.94           C  
ATOM   1442  C   ALA A 186       9.344  -9.016  -8.625  1.00 98.94           C  
ATOM   1443  CB  ALA A 186       7.562  -7.520  -9.562  1.00 98.94           C  
ATOM   1444  O   ALA A 186      10.531  -8.750  -8.812  1.00 98.94           O  
ATOM   1445  N   LEU A 187       8.945  -9.492  -7.492  1.00 98.94           N  
ATOM   1446  CA  LEU A 187       9.852  -9.711  -6.367  1.00 98.94           C  
ATOM   1447  C   LEU A 187      10.805 -10.859  -6.648  1.00 98.94           C  
ATOM   1448  CB  LEU A 187       9.055  -9.984  -5.090  1.00 98.94           C  
ATOM   1449  O   LEU A 187      11.969 -10.828  -6.234  1.00 98.94           O  
ATOM   1450  CG  LEU A 187       8.273  -8.805  -4.500  1.00 98.94           C  
ATOM   1451  CD1 LEU A 187       7.441  -9.266  -3.311  1.00 98.94           C  
ATOM   1452  CD2 LEU A 187       9.227  -7.688  -4.094  1.00 98.94           C  
ATOM   1453  N   LYS A 188      10.281 -11.844  -7.328  1.00 98.88           N  
ATOM   1454  CA  LYS A 188      11.164 -12.922  -7.746  1.00 98.88           C  
ATOM   1455  C   LYS A 188      12.242 -12.414  -8.703  1.00 98.88           C  
ATOM   1456  CB  LYS A 188      10.367 -14.047  -8.406  1.00 98.88           C  
ATOM   1457  O   LYS A 188      13.398 -12.836  -8.617  1.00 98.88           O  
ATOM   1458  CG  LYS A 188       9.516 -14.852  -7.438  1.00 98.88           C  
ATOM   1459  CD  LYS A 188       8.703 -15.922  -8.156  1.00 98.88           C  
ATOM   1460  CE  LYS A 188       7.934 -16.797  -7.180  1.00 98.88           C  
ATOM   1461  NZ  LYS A 188       7.055 -17.781  -7.887  1.00 98.88           N  
ATOM   1462  N   TRP A 189      11.789 -11.492  -9.570  1.00 98.81           N  
ATOM   1463  CA  TRP A 189      12.766 -10.867 -10.453  1.00 98.81           C  
ATOM   1464  C   TRP A 189      13.820 -10.109  -9.648  1.00 98.81           C  
ATOM   1465  CB  TRP A 189      12.070  -9.906 -11.422  1.00 98.81           C  
ATOM   1466  O   TRP A 189      15.016 -10.203  -9.945  1.00 98.81           O  
ATOM   1467  CG  TRP A 189      12.977  -9.352 -12.484  1.00 98.81           C  
ATOM   1468  CD1 TRP A 189      13.125  -9.805 -13.766  1.00 98.81           C  
ATOM   1469  CD2 TRP A 189      13.859  -8.234 -12.344  1.00 98.81           C  
ATOM   1470  CE2 TRP A 189      14.516  -8.062 -13.586  1.00 98.81           C  
ATOM   1471  CE3 TRP A 189      14.156  -7.355 -11.297  1.00 98.81           C  
ATOM   1472  NE1 TRP A 189      14.047  -9.031 -14.430  1.00 98.81           N  
ATOM   1473  CH2 TRP A 189      15.727  -6.207 -12.758  1.00 98.81           C  
ATOM   1474  CZ2 TRP A 189      15.453  -7.051 -13.797  1.00 98.81           C  
ATOM   1475  CZ3 TRP A 189      15.094  -6.352 -11.508  1.00 98.81           C  
ATOM   1476  N   VAL A 190      13.367  -9.375  -8.680  1.00 98.88           N  
ATOM   1477  CA  VAL A 190      14.281  -8.609  -7.828  1.00 98.88           C  
ATOM   1478  C   VAL A 190      15.281  -9.555  -7.160  1.00 98.88           C  
ATOM   1479  CB  VAL A 190      13.516  -7.805  -6.754  1.00 98.88           C  
ATOM   1480  O   VAL A 190      16.484  -9.297  -7.168  1.00 98.88           O  
ATOM   1481  CG1 VAL A 190      14.477  -7.262  -5.699  1.00 98.88           C  
ATOM   1482  CG2 VAL A 190      12.727  -6.664  -7.406  1.00 98.88           C  
ATOM   1483  N   GLN A 191      14.820 -10.664  -6.664  1.00 98.75           N  
ATOM   1484  CA  GLN A 191      15.680 -11.641  -5.996  1.00 98.75           C  
ATOM   1485  C   GLN A 191      16.734 -12.188  -6.949  1.00 98.75           C  
ATOM   1486  CB  GLN A 191      14.836 -12.789  -5.430  1.00 98.75           C  
ATOM   1487  O   GLN A 191      17.891 -12.367  -6.562  1.00 98.75           O  
ATOM   1488  CG  GLN A 191      14.086 -12.430  -4.156  1.00 98.75           C  
ATOM   1489  CD  GLN A 191      15.008 -12.055  -3.012  1.00 98.75           C  
ATOM   1490  NE2 GLN A 191      14.656 -11.000  -2.285  1.00 98.75           N  
ATOM   1491  OE1 GLN A 191      16.031 -12.703  -2.783  1.00 98.75           O  
ATOM   1492  N   LYS A 192      16.359 -12.391  -8.102  1.00 98.38           N  
ATOM   1493  CA  LYS A 192      17.203 -13.047  -9.094  1.00 98.38           C  
ATOM   1494  C   LYS A 192      18.219 -12.062  -9.672  1.00 98.38           C  
ATOM   1495  CB  LYS A 192      16.359 -13.641 -10.219  1.00 98.38           C  
ATOM   1496  O   LYS A 192      19.359 -12.445  -9.969  1.00 98.38           O  
ATOM   1497  CG  LYS A 192      17.172 -14.320 -11.312  1.00 98.38           C  
ATOM   1498  CD  LYS A 192      16.281 -14.867 -12.414  1.00 98.38           C  
ATOM   1499  CE  LYS A 192      17.094 -15.461 -13.555  1.00 98.38           C  
ATOM   1500  NZ  LYS A 192      16.219 -16.016 -14.633  1.00 98.38           N  
ATOM   1501  N   ASN A 193      17.906 -10.750  -9.727  1.00 98.12           N  
ATOM   1502  CA  ASN A 193      18.656  -9.883 -10.617  1.00 98.12           C  
ATOM   1503  C   ASN A 193      19.297  -8.719  -9.859  1.00 98.12           C  
ATOM   1504  CB  ASN A 193      17.781  -9.352 -11.742  1.00 98.12           C  
ATOM   1505  O   ASN A 193      20.234  -8.086 -10.352  1.00 98.12           O  
ATOM   1506  CG  ASN A 193      17.312 -10.453 -12.680  1.00 98.12           C  
ATOM   1507  ND2 ASN A 193      16.078 -10.922 -12.477  1.00 98.12           N  
ATOM   1508  OD1 ASN A 193      18.047 -10.875 -13.578  1.00 98.12           O  
ATOM   1509  N   ILE A 194      18.828  -8.383  -8.664  1.00 97.88           N  
ATOM   1510  CA  ILE A 194      19.109  -7.094  -8.047  1.00 97.88           C  
ATOM   1511  C   ILE A 194      20.578  -7.020  -7.648  1.00 97.88           C  
ATOM   1512  CB  ILE A 194      18.203  -6.836  -6.824  1.00 97.88           C  
ATOM   1513  O   ILE A 194      21.141  -5.930  -7.516  1.00 97.88           O  
ATOM   1514  CG1 ILE A 194      18.234  -5.355  -6.438  1.00 97.88           C  
ATOM   1515  CG2 ILE A 194      18.625  -7.723  -5.648  1.00 97.88           C  
ATOM   1516  CD1 ILE A 194      17.703  -4.418  -7.516  1.00 97.88           C  
ATOM   1517  N   ALA A 195      21.234  -8.219  -7.453  1.00 96.12           N  
ATOM   1518  CA  ALA A 195      22.641  -8.211  -7.113  1.00 96.12           C  
ATOM   1519  C   ALA A 195      23.469  -7.578  -8.234  1.00 96.12           C  
ATOM   1520  CB  ALA A 195      23.141  -9.625  -6.828  1.00 96.12           C  
ATOM   1521  O   ALA A 195      24.516  -6.965  -7.977  1.00 96.12           O  
ATOM   1522  N   SER A 196      23.047  -7.676  -9.445  1.00 94.88           N  
ATOM   1523  CA  SER A 196      23.750  -7.094 -10.578  1.00 94.88           C  
ATOM   1524  C   SER A 196      23.719  -5.570 -10.523  1.00 94.88           C  
ATOM   1525  CB  SER A 196      23.156  -7.582 -11.898  1.00 94.88           C  
ATOM   1526  O   SER A 196      24.516  -4.902 -11.180  1.00 94.88           O  
ATOM   1527  OG  SER A 196      23.281  -8.992 -12.016  1.00 94.88           O  
ATOM   1528  N   PHE A 197      22.828  -5.059  -9.789  1.00 96.00           N  
ATOM   1529  CA  PHE A 197      22.672  -3.615  -9.664  1.00 96.00           C  
ATOM   1530  C   PHE A 197      23.344  -3.109  -8.391  1.00 96.00           C  
ATOM   1531  CB  PHE A 197      21.188  -3.229  -9.672  1.00 96.00           C  
ATOM   1532  O   PHE A 197      23.203  -1.937  -8.039  1.00 96.00           O  
ATOM   1533  CG  PHE A 197      20.484  -3.584 -10.953  1.00 96.00           C  
ATOM   1534  CD1 PHE A 197      20.359  -2.660 -11.984  1.00 96.00           C  
ATOM   1535  CD2 PHE A 197      19.922  -4.848 -11.125  1.00 96.00           C  
ATOM   1536  CE1 PHE A 197      19.703  -2.986 -13.164  1.00 96.00           C  
ATOM   1537  CE2 PHE A 197      19.266  -5.180 -12.297  1.00 96.00           C  
ATOM   1538  CZ  PHE A 197      19.156  -4.250 -13.320  1.00 96.00           C  
ATOM   1539  N   GLY A 198      23.984  -4.031  -7.609  1.00 96.25           N  
ATOM   1540  CA  GLY A 198      24.641  -3.678  -6.367  1.00 96.25           C  
ATOM   1541  C   GLY A 198      23.766  -3.861  -5.145  1.00 96.25           C  
ATOM   1542  O   GLY A 198      24.109  -3.414  -4.051  1.00 96.25           O  
ATOM   1543  N   GLY A 199      22.578  -4.406  -5.410  1.00 97.31           N  
ATOM   1544  CA  GLY A 199      21.641  -4.621  -4.324  1.00 97.31           C  
ATOM   1545  C   GLY A 199      21.891  -5.906  -3.559  1.00 97.31           C  
ATOM   1546  O   GLY A 199      22.422  -6.867  -4.113  1.00 97.31           O  
ATOM   1547  N   ASP A 200      21.500  -5.914  -2.285  1.00 98.06           N  
ATOM   1548  CA  ASP A 200      21.531  -7.086  -1.416  1.00 98.06           C  
ATOM   1549  C   ASP A 200      20.172  -7.770  -1.370  1.00 98.06           C  
ATOM   1550  CB  ASP A 200      21.969  -6.699  -0.003  1.00 98.06           C  
ATOM   1551  O   ASP A 200      19.234  -7.273  -0.724  1.00 98.06           O  
ATOM   1552  CG  ASP A 200      22.188  -7.898   0.905  1.00 98.06           C  
ATOM   1553  OD1 ASP A 200      21.812  -9.023   0.518  1.00 98.06           O  
ATOM   1554  OD2 ASP A 200      22.719  -7.711   2.018  1.00 98.06           O  
ATOM   1555  N   PRO A 201      20.016  -8.953  -2.074  1.00 98.12           N  
ATOM   1556  CA  PRO A 201      18.703  -9.609  -2.125  1.00 98.12           C  
ATOM   1557  C   PRO A 201      18.219 -10.062  -0.750  1.00 98.12           C  
ATOM   1558  CB  PRO A 201      18.953 -10.812  -3.039  1.00 98.12           C  
ATOM   1559  O   PRO A 201      17.047 -10.383  -0.583  1.00 98.12           O  
ATOM   1560  CG  PRO A 201      20.438 -11.039  -2.982  1.00 98.12           C  
ATOM   1561  CD  PRO A 201      21.109  -9.711  -2.801  1.00 98.12           C  
ATOM   1562  N   SER A 202      19.125 -10.133   0.250  1.00 98.25           N  
ATOM   1563  CA  SER A 202      18.734 -10.539   1.599  1.00 98.25           C  
ATOM   1564  C   SER A 202      18.234  -9.352   2.410  1.00 98.25           C  
ATOM   1565  CB  SER A 202      19.922 -11.188   2.318  1.00 98.25           C  
ATOM   1566  O   SER A 202      17.781  -9.516   3.549  1.00 98.25           O  
ATOM   1567  OG  SER A 202      20.891 -10.211   2.684  1.00 98.25           O  
ATOM   1568  N   LYS A 203      18.297  -8.117   1.890  1.00 98.38           N  
ATOM   1569  CA  LYS A 203      17.859  -6.902   2.555  1.00 98.38           C  
ATOM   1570  C   LYS A 203      16.844  -6.148   1.700  1.00 98.38           C  
ATOM   1571  CB  LYS A 203      19.047  -5.996   2.875  1.00 98.38           C  
ATOM   1572  O   LYS A 203      17.000  -4.949   1.453  1.00 98.38           O  
ATOM   1573  CG  LYS A 203      19.969  -6.547   3.949  1.00 98.38           C  
ATOM   1574  CD  LYS A 203      20.969  -5.496   4.414  1.00 98.38           C  
ATOM   1575  CE  LYS A 203      21.844  -6.020   5.555  1.00 98.38           C  
ATOM   1576  NZ  LYS A 203      22.781  -4.973   6.059  1.00 98.38           N  
ATOM   1577  N   VAL A 204      15.773  -6.840   1.267  1.00 98.94           N  
ATOM   1578  CA  VAL A 204      14.688  -6.266   0.480  1.00 98.94           C  
ATOM   1579  C   VAL A 204      13.539  -5.855   1.404  1.00 98.94           C  
ATOM   1580  CB  VAL A 204      14.180  -7.254  -0.593  1.00 98.94           C  
ATOM   1581  O   VAL A 204      13.062  -6.664   2.203  1.00 98.94           O  
ATOM   1582  CG1 VAL A 204      12.961  -6.684  -1.321  1.00 98.94           C  
ATOM   1583  CG2 VAL A 204      15.289  -7.586  -1.584  1.00 98.94           C  
ATOM   1584  N   THR A 205      13.211  -4.559   1.304  1.00 98.94           N  
ATOM   1585  CA  THR A 205      12.039  -4.039   2.002  1.00 98.94           C  
ATOM   1586  C   THR A 205      10.961  -3.621   1.007  1.00 98.94           C  
ATOM   1587  CB  THR A 205      12.406  -2.842   2.896  1.00 98.94           C  
ATOM   1588  O   THR A 205      11.211  -2.814   0.111  1.00 98.94           O  
ATOM   1589  CG2 THR A 205      11.180  -2.303   3.625  1.00 98.94           C  
ATOM   1590  OG1 THR A 205      13.375  -3.258   3.865  1.00 98.94           O  
ATOM   1591  N   ILE A 206       9.750  -4.258   1.128  1.00 98.94           N  
ATOM   1592  CA  ILE A 206       8.633  -3.832   0.294  1.00 98.94           C  
ATOM   1593  C   ILE A 206       7.789  -2.805   1.044  1.00 98.94           C  
ATOM   1594  CB  ILE A 206       7.762  -5.035  -0.132  1.00 98.94           C  
ATOM   1595  O   ILE A 206       7.684  -2.855   2.271  1.00 98.94           O  
ATOM   1596  CG1 ILE A 206       7.215  -5.762   1.103  1.00 98.94           C  
ATOM   1597  CG2 ILE A 206       8.555  -5.992  -1.023  1.00 98.94           C  
ATOM   1598  CD1 ILE A 206       6.234  -6.879   0.778  1.00 98.94           C  
ATOM   1599  N   PHE A 207       7.293  -1.894   0.259  1.00 98.81           N  
ATOM   1600  CA  PHE A 207       6.457  -0.893   0.914  1.00 98.81           C  
ATOM   1601  C   PHE A 207       5.402  -0.357  -0.046  1.00 98.81           C  
ATOM   1602  CB  PHE A 207       7.316   0.260   1.445  1.00 98.81           C  
ATOM   1603  O   PHE A 207       5.551  -0.466  -1.265  1.00 98.81           O  
ATOM   1604  CG  PHE A 207       8.039   1.026   0.370  1.00 98.81           C  
ATOM   1605  CD1 PHE A 207       9.242   0.560  -0.150  1.00 98.81           C  
ATOM   1606  CD2 PHE A 207       7.512   2.215  -0.122  1.00 98.81           C  
ATOM   1607  CE1 PHE A 207       9.906   1.268  -1.146  1.00 98.81           C  
ATOM   1608  CE2 PHE A 207       8.180   2.928  -1.117  1.00 98.81           C  
ATOM   1609  CZ  PHE A 207       9.375   2.453  -1.627  1.00 98.81           C  
ATOM   1610  N   GLY A 208       4.328   0.123   0.498  1.00 97.81           N  
ATOM   1611  CA  GLY A 208       3.230   0.671  -0.281  1.00 97.81           C  
ATOM   1612  C   GLY A 208       2.322   1.582   0.525  1.00 97.81           C  
ATOM   1613  O   GLY A 208       2.404   1.616   1.755  1.00 97.81           O  
ATOM   1614  N   GLN A 209       1.546   2.361  -0.187  1.00 96.69           N  
ATOM   1615  CA  GLN A 209       0.526   3.240   0.376  1.00 96.69           C  
ATOM   1616  C   GLN A 209      -0.858   2.896  -0.167  1.00 96.69           C  
ATOM   1617  CB  GLN A 209       0.856   4.703   0.083  1.00 96.69           C  
ATOM   1618  O   GLN A 209      -1.007   2.588  -1.352  1.00 96.69           O  
ATOM   1619  CG  GLN A 209      -0.067   5.695   0.778  1.00 96.69           C  
ATOM   1620  CD  GLN A 209      -1.371   5.906   0.030  1.00 96.69           C  
ATOM   1621  NE2 GLN A 209      -2.486   5.832   0.750  1.00 96.69           N  
ATOM   1622  OE1 GLN A 209      -1.376   6.137  -1.184  1.00 96.69           O  
ATOM   1623  N   SER A 210      -1.862   2.871   0.695  1.00 97.56           N  
ATOM   1624  CA  SER A 210      -3.229   2.559   0.285  1.00 97.56           C  
ATOM   1625  C   SER A 210      -3.330   1.139  -0.259  1.00 97.56           C  
ATOM   1626  CB  SER A 210      -3.711   3.555  -0.771  1.00 97.56           C  
ATOM   1627  O   SER A 210      -2.971   0.178   0.426  1.00 97.56           O  
ATOM   1628  OG  SER A 210      -5.121   3.506  -0.899  1.00 97.56           O  
ATOM   1629  N   ALA A 211      -3.871   0.982  -1.487  1.00 98.19           N  
ATOM   1630  CA  ALA A 211      -3.943  -0.361  -2.057  1.00 98.19           C  
ATOM   1631  C   ALA A 211      -2.557  -0.992  -2.150  1.00 98.19           C  
ATOM   1632  CB  ALA A 211      -4.602  -0.322  -3.434  1.00 98.19           C  
ATOM   1633  O   ALA A 211      -2.418  -2.215  -2.076  1.00 98.19           O  
ATOM   1634  N   GLY A 212      -1.504  -0.216  -2.336  1.00 98.50           N  
ATOM   1635  CA  GLY A 212      -0.141  -0.724  -2.307  1.00 98.50           C  
ATOM   1636  C   GLY A 212       0.240  -1.331  -0.969  1.00 98.50           C  
ATOM   1637  O   GLY A 212       0.909  -2.365  -0.919  1.00 98.50           O  
ATOM   1638  N   ALA A 213      -0.186  -0.626   0.100  1.00 98.81           N  
ATOM   1639  CA  ALA A 213       0.050  -1.156   1.440  1.00 98.81           C  
ATOM   1640  C   ALA A 213      -0.783  -2.410   1.689  1.00 98.81           C  
ATOM   1641  CB  ALA A 213      -0.262  -0.096   2.494  1.00 98.81           C  
ATOM   1642  O   ALA A 213      -0.327  -3.344   2.352  1.00 98.81           O  
ATOM   1643  N   ALA A 214      -2.027  -2.418   1.189  1.00 98.81           N  
ATOM   1644  CA  ALA A 214      -2.834  -3.633   1.255  1.00 98.81           C  
ATOM   1645  C   ALA A 214      -2.150  -4.785   0.526  1.00 98.81           C  
ATOM   1646  CB  ALA A 214      -4.219  -3.383   0.665  1.00 98.81           C  
ATOM   1647  O   ALA A 214      -2.146  -5.922   1.012  1.00 98.81           O  
ATOM   1648  N   SER A 215      -1.542  -4.523  -0.621  1.00 98.94           N  
ATOM   1649  CA  SER A 215      -0.767  -5.520  -1.350  1.00 98.94           C  
ATOM   1650  C   SER A 215       0.367  -6.074  -0.493  1.00 98.94           C  
ATOM   1651  CB  SER A 215      -0.199  -4.922  -2.639  1.00 98.94           C  
ATOM   1652  O   SER A 215       0.599  -7.285  -0.466  1.00 98.94           O  
ATOM   1653  OG  SER A 215      -1.229  -4.707  -3.588  1.00 98.94           O  
ATOM   1654  N   VAL A 216       1.040  -5.148   0.176  1.00 98.94           N  
ATOM   1655  CA  VAL A 216       2.107  -5.574   1.076  1.00 98.94           C  
ATOM   1656  C   VAL A 216       1.554  -6.555   2.107  1.00 98.94           C  
ATOM   1657  CB  VAL A 216       2.762  -4.367   1.787  1.00 98.94           C  
ATOM   1658  O   VAL A 216       2.160  -7.598   2.367  1.00 98.94           O  
ATOM   1659  CG1 VAL A 216       3.705  -4.840   2.893  1.00 98.94           C  
ATOM   1660  CG2 VAL A 216       3.510  -3.498   0.780  1.00 98.94           C  
ATOM   1661  N   GLY A 217       0.391  -6.207   2.693  1.00 98.88           N  
ATOM   1662  CA  GLY A 217      -0.260  -7.109   3.627  1.00 98.88           C  
ATOM   1663  C   GLY A 217      -0.568  -8.469   3.025  1.00 98.88           C  
ATOM   1664  O   GLY A 217      -0.354  -9.500   3.666  1.00 98.88           O  
ATOM   1665  N   TYR A 218      -1.004  -8.492   1.817  1.00 98.94           N  
ATOM   1666  CA  TYR A 218      -1.310  -9.750   1.147  1.00 98.94           C  
ATOM   1667  C   TYR A 218      -0.036 -10.531   0.848  1.00 98.94           C  
ATOM   1668  CB  TYR A 218      -2.082  -9.492  -0.150  1.00 98.94           C  
ATOM   1669  O   TYR A 218      -0.027 -11.766   0.911  1.00 98.94           O  
ATOM   1670  CG  TYR A 218      -3.564  -9.289   0.056  1.00 98.94           C  
ATOM   1671  CD1 TYR A 218      -4.367 -10.328   0.532  1.00 98.94           C  
ATOM   1672  CD2 TYR A 218      -4.164  -8.070  -0.226  1.00 98.94           C  
ATOM   1673  CE1 TYR A 218      -5.734 -10.148   0.722  1.00 98.94           C  
ATOM   1674  CE2 TYR A 218      -5.527  -7.879  -0.040  1.00 98.94           C  
ATOM   1675  OH  TYR A 218      -7.656  -8.734   0.619  1.00 98.94           O  
ATOM   1676  CZ  TYR A 218      -6.305  -8.922   0.434  1.00 98.94           C  
ATOM   1677  N   LEU A 219       0.998  -9.883   0.536  1.00 98.94           N  
ATOM   1678  CA  LEU A 219       2.262 -10.570   0.307  1.00 98.94           C  
ATOM   1679  C   LEU A 219       2.801 -11.164   1.605  1.00 98.94           C  
ATOM   1680  CB  LEU A 219       3.293  -9.617  -0.298  1.00 98.94           C  
ATOM   1681  O   LEU A 219       3.469 -12.195   1.589  1.00 98.94           O  
ATOM   1682  CG  LEU A 219       2.988  -9.086  -1.700  1.00 98.94           C  
ATOM   1683  CD1 LEU A 219       4.125  -8.203  -2.193  1.00 98.94           C  
ATOM   1684  CD2 LEU A 219       2.746 -10.242  -2.666  1.00 98.94           C  
ATOM   1685  N   LEU A 220       2.549 -10.508   2.738  1.00 98.94           N  
ATOM   1686  CA  LEU A 220       2.867 -11.117   4.023  1.00 98.94           C  
ATOM   1687  C   LEU A 220       2.111 -12.430   4.211  1.00 98.94           C  
ATOM   1688  CB  LEU A 220       2.535 -10.156   5.168  1.00 98.94           C  
ATOM   1689  O   LEU A 220       2.637 -13.375   4.801  1.00 98.94           O  
ATOM   1690  CG  LEU A 220       3.475  -8.961   5.348  1.00 98.94           C  
ATOM   1691  CD1 LEU A 220       2.850  -7.930   6.281  1.00 98.94           C  
ATOM   1692  CD2 LEU A 220       4.828  -9.422   5.879  1.00 98.94           C  
ATOM   1693  N   LEU A 221       0.942 -12.531   3.641  1.00 98.75           N  
ATOM   1694  CA  LEU A 221       0.058 -13.672   3.855  1.00 98.75           C  
ATOM   1695  C   LEU A 221       0.298 -14.758   2.809  1.00 98.75           C  
ATOM   1696  CB  LEU A 221      -1.407 -13.227   3.822  1.00 98.75           C  
ATOM   1697  O   LEU A 221      -0.122 -15.898   2.984  1.00 98.75           O  
ATOM   1698  CG  LEU A 221      -1.872 -12.336   4.973  1.00 98.75           C  
ATOM   1699  CD1 LEU A 221      -3.309 -11.875   4.742  1.00 98.75           C  
ATOM   1700  CD2 LEU A 221      -1.749 -13.070   6.305  1.00 98.75           C  
ATOM   1701  N   SER A 222       0.923 -14.414   1.737  1.00 98.75           N  
ATOM   1702  CA  SER A 222       1.031 -15.352   0.622  1.00 98.75           C  
ATOM   1703  C   SER A 222       2.201 -16.312   0.816  1.00 98.75           C  
ATOM   1704  CB  SER A 222       1.195 -14.594  -0.697  1.00 98.75           C  
ATOM   1705  O   SER A 222       3.350 -15.883   0.932  1.00 98.75           O  
ATOM   1706  OG  SER A 222       1.345 -15.500  -1.779  1.00 98.75           O  
ATOM   1707  N   PRO A 223       1.917 -17.578   0.744  1.00 98.25           N  
ATOM   1708  CA  PRO A 223       3.020 -18.547   0.797  1.00 98.25           C  
ATOM   1709  C   PRO A 223       3.965 -18.438  -0.396  1.00 98.25           C  
ATOM   1710  CB  PRO A 223       2.303 -19.906   0.793  1.00 98.25           C  
ATOM   1711  O   PRO A 223       5.137 -18.797  -0.297  1.00 98.25           O  
ATOM   1712  CG  PRO A 223       0.908 -19.594   1.232  1.00 98.25           C  
ATOM   1713  CD  PRO A 223       0.576 -18.188   0.825  1.00 98.25           C  
ATOM   1714  N   GLN A 224       3.510 -17.859  -1.465  1.00 98.38           N  
ATOM   1715  CA  GLN A 224       4.301 -17.734  -2.684  1.00 98.38           C  
ATOM   1716  C   GLN A 224       5.344 -16.641  -2.555  1.00 98.38           C  
ATOM   1717  CB  GLN A 224       3.396 -17.469  -3.887  1.00 98.38           C  
ATOM   1718  O   GLN A 224       6.281 -16.562  -3.350  1.00 98.38           O  
ATOM   1719  CG  GLN A 224       2.471 -18.625  -4.234  1.00 98.38           C  
ATOM   1720  CD  GLN A 224       1.722 -18.422  -5.535  1.00 98.38           C  
ATOM   1721  NE2 GLN A 224       0.409 -18.625  -5.504  1.00 98.38           N  
ATOM   1722  OE1 GLN A 224       2.316 -18.062  -6.559  1.00 98.38           O  
ATOM   1723  N   ALA A 225       5.152 -15.781  -1.562  1.00 98.75           N  
ATOM   1724  CA  ALA A 225       6.078 -14.664  -1.383  1.00 98.75           C  
ATOM   1725  C   ALA A 225       7.117 -14.977  -0.311  1.00 98.75           C  
ATOM   1726  CB  ALA A 225       5.316 -13.391  -1.020  1.00 98.75           C  
ATOM   1727  O   ALA A 225       7.922 -14.117   0.056  1.00 98.75           O  
ATOM   1728  N   LYS A 226       7.082 -16.203   0.196  1.00 98.50           N  
ATOM   1729  CA  LYS A 226       8.008 -16.594   1.256  1.00 98.50           C  
ATOM   1730  C   LYS A 226       9.461 -16.422   0.813  1.00 98.50           C  
ATOM   1731  CB  LYS A 226       7.754 -18.047   1.675  1.00 98.50           C  
ATOM   1732  O   LYS A 226       9.852 -16.922  -0.244  1.00 98.50           O  
ATOM   1733  CG  LYS A 226       8.562 -18.484   2.885  1.00 98.50           C  
ATOM   1734  CD  LYS A 226       8.203 -19.906   3.307  1.00 98.50           C  
ATOM   1735  CE  LYS A 226       9.008 -20.359   4.520  1.00 98.50           C  
ATOM   1736  NZ  LYS A 226       8.641 -21.734   4.949  1.00 98.50           N  
ATOM   1737  N   GLY A 227      10.234 -15.703   1.596  1.00 98.44           N  
ATOM   1738  CA  GLY A 227      11.664 -15.562   1.386  1.00 98.44           C  
ATOM   1739  C   GLY A 227      12.023 -14.484   0.387  1.00 98.44           C  
ATOM   1740  O   GLY A 227      13.195 -14.320   0.032  1.00 98.44           O  
ATOM   1741  N   LEU A 228      11.016 -13.688  -0.080  1.00 98.88           N  
ATOM   1742  CA  LEU A 228      11.289 -12.727  -1.144  1.00 98.88           C  
ATOM   1743  C   LEU A 228      11.586 -11.352  -0.568  1.00 98.88           C  
ATOM   1744  CB  LEU A 228      10.102 -12.648  -2.107  1.00 98.88           C  
ATOM   1745  O   LEU A 228      12.109 -10.477  -1.269  1.00 98.88           O  
ATOM   1746  CG  LEU A 228       9.812 -13.898  -2.936  1.00 98.88           C  
ATOM   1747  CD1 LEU A 228       8.602 -13.672  -3.838  1.00 98.88           C  
ATOM   1748  CD2 LEU A 228      11.031 -14.289  -3.760  1.00 98.88           C  
ATOM   1749  N   PHE A 229      11.305 -11.055   0.667  1.00 98.88           N  
ATOM   1750  CA  PHE A 229      11.602  -9.781   1.314  1.00 98.88           C  
ATOM   1751  C   PHE A 229      11.938  -9.984   2.785  1.00 98.88           C  
ATOM   1752  CB  PHE A 229      10.414  -8.828   1.176  1.00 98.88           C  
ATOM   1753  O   PHE A 229      11.531 -10.984   3.389  1.00 98.88           O  
ATOM   1754  CG  PHE A 229       9.102  -9.406   1.634  1.00 98.88           C  
ATOM   1755  CD1 PHE A 229       8.273 -10.078   0.740  1.00 98.88           C  
ATOM   1756  CD2 PHE A 229       8.703  -9.297   2.959  1.00 98.88           C  
ATOM   1757  CE1 PHE A 229       7.062 -10.617   1.160  1.00 98.88           C  
ATOM   1758  CE2 PHE A 229       7.492  -9.836   3.387  1.00 98.88           C  
ATOM   1759  CZ  PHE A 229       6.676 -10.492   2.484  1.00 98.88           C  
ATOM   1760  N   ALA A 230      12.680  -8.992   3.398  1.00 98.81           N  
ATOM   1761  CA  ALA A 230      13.188  -9.102   4.766  1.00 98.81           C  
ATOM   1762  C   ALA A 230      12.445  -8.148   5.699  1.00 98.81           C  
ATOM   1763  CB  ALA A 230      14.688  -8.820   4.801  1.00 98.81           C  
ATOM   1764  O   ALA A 230      12.531  -8.281   6.922  1.00 98.81           O  
ATOM   1765  N   GLY A 231      11.766  -7.145   5.164  1.00 98.88           N  
ATOM   1766  CA  GLY A 231      10.992  -6.160   5.898  1.00 98.88           C  
ATOM   1767  C   GLY A 231       9.883  -5.535   5.066  1.00 98.88           C  
ATOM   1768  O   GLY A 231       9.891  -5.637   3.840  1.00 98.88           O  
ATOM   1769  N   ALA A 232       8.898  -4.945   5.816  1.00 98.94           N  
ATOM   1770  CA  ALA A 232       7.762  -4.355   5.109  1.00 98.94           C  
ATOM   1771  C   ALA A 232       7.312  -3.059   5.773  1.00 98.94           C  
ATOM   1772  CB  ALA A 232       6.602  -5.348   5.043  1.00 98.94           C  
ATOM   1773  O   ALA A 232       7.305  -2.957   7.004  1.00 98.94           O  
ATOM   1774  N   ILE A 233       6.957  -2.086   4.934  1.00 98.94           N  
ATOM   1775  CA  ILE A 233       6.367  -0.833   5.391  1.00 98.94           C  
ATOM   1776  C   ILE A 233       4.961  -0.681   4.809  1.00 98.94           C  
ATOM   1777  CB  ILE A 233       7.242   0.379   5.000  1.00 98.94           C  
ATOM   1778  O   ILE A 233       4.781  -0.708   3.590  1.00 98.94           O  
ATOM   1779  CG1 ILE A 233       8.656   0.223   5.570  1.00 98.94           C  
ATOM   1780  CG2 ILE A 233       6.598   1.685   5.477  1.00 98.94           C  
ATOM   1781  CD1 ILE A 233       9.648   1.263   5.066  1.00 98.94           C  
ATOM   1782  N   LEU A 234       3.945  -0.543   5.641  1.00 98.81           N  
ATOM   1783  CA  LEU A 234       2.549  -0.375   5.258  1.00 98.81           C  
ATOM   1784  C   LEU A 234       2.031   0.996   5.684  1.00 98.81           C  
ATOM   1785  CB  LEU A 234       1.686  -1.474   5.887  1.00 98.81           C  
ATOM   1786  O   LEU A 234       1.982   1.306   6.875  1.00 98.81           O  
ATOM   1787  CG  LEU A 234       2.105  -2.916   5.594  1.00 98.81           C  
ATOM   1788  CD1 LEU A 234       3.121  -3.393   6.625  1.00 98.81           C  
ATOM   1789  CD2 LEU A 234       0.889  -3.834   5.566  1.00 98.81           C  
ATOM   1790  N   GLU A 235       1.649   1.788   4.672  1.00 98.12           N  
ATOM   1791  CA  GLU A 235       1.099   3.096   5.012  1.00 98.12           C  
ATOM   1792  C   GLU A 235      -0.338   3.236   4.520  1.00 98.12           C  
ATOM   1793  CB  GLU A 235       1.967   4.215   4.430  1.00 98.12           C  
ATOM   1794  O   GLU A 235      -0.597   3.154   3.316  1.00 98.12           O  
ATOM   1795  CG  GLU A 235       1.778   5.559   5.117  1.00 98.12           C  
ATOM   1796  CD  GLU A 235       0.585   6.340   4.586  1.00 98.12           C  
ATOM   1797  OE1 GLU A 235       0.099   7.254   5.289  1.00 98.12           O  
ATOM   1798  OE2 GLU A 235       0.134   6.035   3.459  1.00 98.12           O  
ATOM   1799  N   SER A 236      -1.262   3.438   5.555  1.00 97.75           N  
ATOM   1800  CA  SER A 236      -2.676   3.707   5.309  1.00 97.75           C  
ATOM   1801  C   SER A 236      -3.326   2.572   4.523  1.00 97.75           C  
ATOM   1802  CB  SER A 236      -2.848   5.023   4.555  1.00 97.75           C  
ATOM   1803  O   SER A 236      -4.145   2.816   3.635  1.00 97.75           O  
ATOM   1804  OG  SER A 236      -2.424   6.117   5.348  1.00 97.75           O  
ATOM   1805  N   GLY A 237      -2.941   1.396   4.688  1.00 97.94           N  
ATOM   1806  CA  GLY A 237      -3.525   0.192   4.113  1.00 97.94           C  
ATOM   1807  C   GLY A 237      -2.965  -1.085   4.711  1.00 97.94           C  
ATOM   1808  O   GLY A 237      -1.854  -1.090   5.250  1.00 97.94           O  
ATOM   1809  N   THR A 238      -3.713  -2.148   4.695  1.00 98.56           N  
ATOM   1810  CA  THR A 238      -3.357  -3.514   5.066  1.00 98.56           C  
ATOM   1811  C   THR A 238      -4.312  -4.516   4.426  1.00 98.56           C  
ATOM   1812  CB  THR A 238      -3.369  -3.697   6.598  1.00 98.56           C  
ATOM   1813  O   THR A 238      -5.301  -4.125   3.805  1.00 98.56           O  
ATOM   1814  CG2 THR A 238      -2.781  -2.479   7.301  1.00 98.56           C  
ATOM   1815  OG1 THR A 238      -4.719  -3.887   7.039  1.00 98.56           O  
ATOM   1816  N   ALA A 239      -3.898  -5.824   4.574  1.00 98.25           N  
ATOM   1817  CA  ALA A 239      -4.809  -6.848   4.066  1.00 98.25           C  
ATOM   1818  C   ALA A 239      -6.094  -6.895   4.891  1.00 98.25           C  
ATOM   1819  CB  ALA A 239      -4.129  -8.219   4.074  1.00 98.25           C  
ATOM   1820  O   ALA A 239      -7.066  -7.539   4.496  1.00 98.25           O  
ATOM   1821  N   LEU A 240      -6.172  -6.121   6.074  1.00 98.31           N  
ATOM   1822  CA  LEU A 240      -7.324  -6.203   6.965  1.00 98.31           C  
ATOM   1823  C   LEU A 240      -8.305  -5.066   6.695  1.00 98.31           C  
ATOM   1824  CB  LEU A 240      -6.871  -6.164   8.430  1.00 98.31           C  
ATOM   1825  O   LEU A 240      -9.367  -4.996   7.312  1.00 98.31           O  
ATOM   1826  CG  LEU A 240      -6.102  -7.387   8.930  1.00 98.31           C  
ATOM   1827  CD1 LEU A 240      -5.863  -7.281  10.438  1.00 98.31           C  
ATOM   1828  CD2 LEU A 240      -6.852  -8.672   8.594  1.00 98.31           C  
ATOM   1829  N   VAL A 241      -7.945  -4.156   5.816  1.00 97.25           N  
ATOM   1830  CA  VAL A 241      -8.922  -3.121   5.488  1.00 97.25           C  
ATOM   1831  C   VAL A 241     -10.062  -3.730   4.680  1.00 97.25           C  
ATOM   1832  CB  VAL A 241      -8.273  -1.961   4.699  1.00 97.25           C  
ATOM   1833  O   VAL A 241      -9.836  -4.512   3.754  1.00 97.25           O  
ATOM   1834  CG1 VAL A 241      -7.293  -1.190   5.586  1.00 97.25           C  
ATOM   1835  CG2 VAL A 241      -7.570  -2.490   3.453  1.00 97.25           C  
ATOM   1836  N   PRO A 242     -11.250  -3.340   4.934  1.00 94.69           N  
ATOM   1837  CA  PRO A 242     -12.406  -3.988   4.305  1.00 94.69           C  
ATOM   1838  C   PRO A 242     -12.469  -3.748   2.797  1.00 94.69           C  
ATOM   1839  CB  PRO A 242     -13.602  -3.346   5.008  1.00 94.69           C  
ATOM   1840  O   PRO A 242     -12.914  -4.617   2.045  1.00 94.69           O  
ATOM   1841  CG  PRO A 242     -13.062  -2.090   5.609  1.00 94.69           C  
ATOM   1842  CD  PRO A 242     -11.609  -2.309   5.949  1.00 94.69           C  
ATOM   1843  N   TRP A 243     -11.945  -2.602   2.383  1.00 94.88           N  
ATOM   1844  CA  TRP A 243     -12.078  -2.252   0.972  1.00 94.88           C  
ATOM   1845  C   TRP A 243     -11.078  -3.039   0.124  1.00 94.88           C  
ATOM   1846  CB  TRP A 243     -11.859  -0.749   0.768  1.00 94.88           C  
ATOM   1847  O   TRP A 243     -11.156  -3.027  -1.106  1.00 94.88           O  
ATOM   1848  CG  TRP A 243     -10.680  -0.197   1.512  1.00 94.88           C  
ATOM   1849  CD1 TRP A 243     -10.703   0.521   2.676  1.00 94.88           C  
ATOM   1850  CD2 TRP A 243      -9.305  -0.314   1.139  1.00 94.88           C  
ATOM   1851  CE2 TRP A 243      -8.547   0.356   2.123  1.00 94.88           C  
ATOM   1852  CE3 TRP A 243      -8.641  -0.923   0.067  1.00 94.88           C  
ATOM   1853  NE1 TRP A 243      -9.422   0.857   3.049  1.00 94.88           N  
ATOM   1854  CH2 TRP A 243      -6.523  -0.169   1.008  1.00 94.88           C  
ATOM   1855  CZ2 TRP A 243      -7.152   0.435   2.066  1.00 94.88           C  
ATOM   1856  CZ3 TRP A 243      -7.250  -0.844   0.012  1.00 94.88           C  
ATOM   1857  N   ALA A 244     -10.148  -3.770   0.666  1.00 96.69           N  
ATOM   1858  CA  ALA A 244      -9.117  -4.465  -0.095  1.00 96.69           C  
ATOM   1859  C   ALA A 244      -9.477  -5.938  -0.293  1.00 96.69           C  
ATOM   1860  CB  ALA A 244      -7.766  -4.344   0.607  1.00 96.69           C  
ATOM   1861  O   ALA A 244      -8.617  -6.754  -0.633  1.00 96.69           O  
ATOM   1862  N   TYR A 245     -10.727  -6.367  -0.002  1.00 95.56           N  
ATOM   1863  CA  TYR A 245     -11.211  -7.730  -0.188  1.00 95.56           C  
ATOM   1864  C   TYR A 245     -12.516  -7.750  -0.978  1.00 95.56           C  
ATOM   1865  CB  TYR A 245     -11.414  -8.422   1.165  1.00 95.56           C  
ATOM   1866  O   TYR A 245     -13.484  -7.090  -0.600  1.00 95.56           O  
ATOM   1867  CG  TYR A 245     -12.031  -9.797   1.062  1.00 95.56           C  
ATOM   1868  CD1 TYR A 245     -13.297 -10.047   1.583  1.00 95.56           C  
ATOM   1869  CD2 TYR A 245     -11.352 -10.836   0.443  1.00 95.56           C  
ATOM   1870  CE1 TYR A 245     -13.867 -11.312   1.492  1.00 95.56           C  
ATOM   1871  CE2 TYR A 245     -11.914 -12.102   0.346  1.00 95.56           C  
ATOM   1872  OH  TYR A 245     -13.734 -13.586   0.779  1.00 95.56           O  
ATOM   1873  CZ  TYR A 245     -13.172 -12.336   0.872  1.00 95.56           C  
ATOM   1874  N   GLN A 246     -12.414  -8.523  -2.123  1.00 93.38           N  
ATOM   1875  CA  GLN A 246     -13.617  -8.617  -2.949  1.00 93.38           C  
ATOM   1876  C   GLN A 246     -14.523  -9.750  -2.475  1.00 93.38           C  
ATOM   1877  CB  GLN A 246     -13.242  -8.820  -4.418  1.00 93.38           C  
ATOM   1878  O   GLN A 246     -14.109 -10.906  -2.443  1.00 93.38           O  
ATOM   1879  CG  GLN A 246     -14.445  -8.945  -5.344  1.00 93.38           C  
ATOM   1880  CD  GLN A 246     -14.062  -8.883  -6.812  1.00 93.38           C  
ATOM   1881  NE2 GLN A 246     -14.172 -10.008  -7.504  1.00 93.38           N  
ATOM   1882  OE1 GLN A 246     -13.680  -7.824  -7.320  1.00 93.38           O  
ATOM   1883  N   ARG A 247     -15.750  -9.406  -2.209  1.00 91.25           N  
ATOM   1884  CA  ARG A 247     -16.781 -10.391  -1.908  1.00 91.25           C  
ATOM   1885  C   ARG A 247     -17.625 -10.695  -3.145  1.00 91.25           C  
ATOM   1886  CB  ARG A 247     -17.688  -9.891  -0.776  1.00 91.25           C  
ATOM   1887  O   ARG A 247     -17.766  -9.852  -4.035  1.00 91.25           O  
ATOM   1888  CG  ARG A 247     -16.953  -9.656   0.537  1.00 91.25           C  
ATOM   1889  CD  ARG A 247     -17.875  -9.086   1.603  1.00 91.25           C  
ATOM   1890  NE  ARG A 247     -17.188  -8.898   2.873  1.00 91.25           N  
ATOM   1891  NH1 ARG A 247     -16.188  -6.898   2.270  1.00 91.25           N  
ATOM   1892  NH2 ARG A 247     -15.812  -7.793   4.348  1.00 91.25           N  
ATOM   1893  CZ  ARG A 247     -16.391  -7.863   3.160  1.00 91.25           C  
ATOM   1894  N   ASN A 248     -18.062 -11.859  -3.262  1.00 91.56           N  
ATOM   1895  CA  ASN A 248     -18.922 -12.273  -4.367  1.00 91.56           C  
ATOM   1896  C   ASN A 248     -18.203 -12.195  -5.703  1.00 91.56           C  
ATOM   1897  CB  ASN A 248     -20.203 -11.422  -4.402  1.00 91.56           C  
ATOM   1898  O   ASN A 248     -18.734 -11.656  -6.676  1.00 91.56           O  
ATOM   1899  CG  ASN A 248     -21.016 -11.531  -3.127  1.00 91.56           C  
ATOM   1900  ND2 ASN A 248     -21.547 -10.406  -2.676  1.00 91.56           N  
ATOM   1901  OD1 ASN A 248     -21.141 -12.609  -2.553  1.00 91.56           O  
ATOM   1902  N   GLN A 249     -17.031 -12.609  -5.746  1.00 94.31           N  
ATOM   1903  CA  GLN A 249     -16.156 -12.484  -6.898  1.00 94.31           C  
ATOM   1904  C   GLN A 249     -16.766 -13.141  -8.141  1.00 94.31           C  
ATOM   1905  CB  GLN A 249     -14.789 -13.109  -6.598  1.00 94.31           C  
ATOM   1906  O   GLN A 249     -16.641 -12.609  -9.242  1.00 94.31           O  
ATOM   1907  CG  GLN A 249     -14.836 -14.602  -6.328  1.00 94.31           C  
ATOM   1908  CD  GLN A 249     -15.094 -14.930  -4.867  1.00 94.31           C  
ATOM   1909  NE2 GLN A 249     -15.078 -16.219  -4.535  1.00 94.31           N  
ATOM   1910  OE1 GLN A 249     -15.297 -14.031  -4.043  1.00 94.31           O  
ATOM   1911  N   THR A 250     -17.406 -14.367  -7.957  1.00 96.25           N  
ATOM   1912  CA  THR A 250     -17.953 -15.094  -9.102  1.00 96.25           C  
ATOM   1913  C   THR A 250     -19.094 -14.305  -9.750  1.00 96.25           C  
ATOM   1914  CB  THR A 250     -18.469 -16.484  -8.688  1.00 96.25           C  
ATOM   1915  O   THR A 250     -19.125 -14.141 -10.969  1.00 96.25           O  
ATOM   1916  CG2 THR A 250     -18.984 -17.266  -9.891  1.00 96.25           C  
ATOM   1917  OG1 THR A 250     -17.391 -17.219  -8.078  1.00 96.25           O  
ATOM   1918  N   GLU A 251     -19.953 -13.781  -8.930  1.00 95.06           N  
ATOM   1919  CA  GLU A 251     -21.078 -12.992  -9.430  1.00 95.06           C  
ATOM   1920  C   GLU A 251     -20.594 -11.742 -10.172  1.00 95.06           C  
ATOM   1921  CB  GLU A 251     -22.016 -12.594  -8.289  1.00 95.06           C  
ATOM   1922  O   GLU A 251     -21.078 -11.438 -11.258  1.00 95.06           O  
ATOM   1923  CG  GLU A 251     -23.281 -11.875  -8.742  1.00 95.06           C  
ATOM   1924  CD  GLU A 251     -24.234 -11.562  -7.598  1.00 95.06           C  
ATOM   1925  OE1 GLU A 251     -25.297 -10.969  -7.852  1.00 95.06           O  
ATOM   1926  OE2 GLU A 251     -23.906 -11.914  -6.441  1.00 95.06           O  
ATOM   1927  N   ILE A 252     -19.656 -11.078  -9.633  1.00 95.00           N  
ATOM   1928  CA  ILE A 252     -19.125  -9.852 -10.227  1.00 95.00           C  
ATOM   1929  C   ILE A 252     -18.500 -10.164 -11.586  1.00 95.00           C  
ATOM   1930  CB  ILE A 252     -18.078  -9.195  -9.297  1.00 95.00           C  
ATOM   1931  O   ILE A 252     -18.734  -9.438 -12.555  1.00 95.00           O  
ATOM   1932  CG1 ILE A 252     -18.750  -8.578  -8.070  1.00 95.00           C  
ATOM   1933  CG2 ILE A 252     -17.266  -8.141 -10.062  1.00 95.00           C  
ATOM   1934  CD1 ILE A 252     -17.797  -8.141  -6.980  1.00 95.00           C  
ATOM   1935  N   SER A 253     -17.812 -11.297 -11.680  1.00 97.44           N  
ATOM   1936  CA  SER A 253     -17.141 -11.680 -12.914  1.00 97.44           C  
ATOM   1937  C   SER A 253     -18.156 -11.961 -14.023  1.00 97.44           C  
ATOM   1938  CB  SER A 253     -16.266 -12.914 -12.688  1.00 97.44           C  
ATOM   1939  O   SER A 253     -18.016 -11.461 -15.141  1.00 97.44           O  
ATOM   1940  OG  SER A 253     -15.203 -12.617 -11.805  1.00 97.44           O  
ATOM   1941  N   PHE A 254     -19.188 -12.688 -13.711  1.00 98.25           N  
ATOM   1942  CA  PHE A 254     -20.172 -13.070 -14.719  1.00 98.25           C  
ATOM   1943  C   PHE A 254     -21.062 -11.883 -15.086  1.00 98.25           C  
ATOM   1944  CB  PHE A 254     -21.047 -14.234 -14.219  1.00 98.25           C  
ATOM   1945  O   PHE A 254     -21.469 -11.750 -16.250  1.00 98.25           O  
ATOM   1946  CG  PHE A 254     -20.422 -15.586 -14.422  1.00 98.25           C  
ATOM   1947  CD1 PHE A 254     -20.719 -16.344 -15.555  1.00 98.25           C  
ATOM   1948  CD2 PHE A 254     -19.531 -16.109 -13.484  1.00 98.25           C  
ATOM   1949  CE1 PHE A 254     -20.141 -17.594 -15.750  1.00 98.25           C  
ATOM   1950  CE2 PHE A 254     -18.953 -17.359 -13.672  1.00 98.25           C  
ATOM   1951  CZ  PHE A 254     -19.266 -18.094 -14.805  1.00 98.25           C  
ATOM   1952  N   LYS A 255     -21.281 -11.000 -14.195  1.00 97.00           N  
ATOM   1953  CA  LYS A 255     -22.047  -9.797 -14.508  1.00 97.00           C  
ATOM   1954  C   LYS A 255     -21.250  -8.844 -15.391  1.00 97.00           C  
ATOM   1955  CB  LYS A 255     -22.484  -9.078 -13.227  1.00 97.00           C  
ATOM   1956  O   LYS A 255     -21.797  -8.188 -16.281  1.00 97.00           O  
ATOM   1957  CG  LYS A 255     -23.641  -9.750 -12.508  1.00 97.00           C  
ATOM   1958  CD  LYS A 255     -24.094  -8.938 -11.305  1.00 97.00           C  
ATOM   1959  CE  LYS A 255     -25.375  -9.508 -10.688  1.00 97.00           C  
ATOM   1960  NZ  LYS A 255     -25.781  -8.742  -9.477  1.00 97.00           N  
ATOM   1961  N   THR A 256     -20.000  -8.789 -15.078  1.00 97.44           N  
ATOM   1962  CA  THR A 256     -19.141  -7.996 -15.961  1.00 97.44           C  
ATOM   1963  C   THR A 256     -19.141  -8.578 -17.375  1.00 97.44           C  
ATOM   1964  CB  THR A 256     -17.703  -7.926 -15.422  1.00 97.44           C  
ATOM   1965  O   THR A 256     -19.312  -7.848 -18.344  1.00 97.44           O  
ATOM   1966  CG2 THR A 256     -16.797  -7.148 -16.375  1.00 97.44           C  
ATOM   1967  OG1 THR A 256     -17.703  -7.277 -14.148  1.00 97.44           O  
ATOM   1968  N   ALA A 257     -19.016  -9.875 -17.453  1.00 98.31           N  
ATOM   1969  CA  ALA A 257     -18.984 -10.570 -18.734  1.00 98.31           C  
ATOM   1970  C   ALA A 257     -20.297 -10.406 -19.484  1.00 98.31           C  
ATOM   1971  CB  ALA A 257     -18.672 -12.047 -18.531  1.00 98.31           C  
ATOM   1972  O   ALA A 257     -20.328 -10.344 -20.719  1.00 98.31           O  
ATOM   1973  N   ALA A 258     -21.406 -10.320 -18.766  1.00 98.25           N  
ATOM   1974  CA  ALA A 258     -22.750 -10.219 -19.359  1.00 98.25           C  
ATOM   1975  C   ALA A 258     -22.906  -8.891 -20.094  1.00 98.25           C  
ATOM   1976  CB  ALA A 258     -23.812 -10.367 -18.297  1.00 98.25           C  
ATOM   1977  O   ALA A 258     -23.750  -8.773 -21.000  1.00 98.25           O  
ATOM   1978  N   ILE A 259     -22.109  -7.902 -19.703  1.00 98.19           N  
ATOM   1979  CA  ILE A 259     -22.141  -6.625 -20.391  1.00 98.19           C  
ATOM   1980  C   ILE A 259     -21.578  -6.793 -21.797  1.00 98.19           C  
ATOM   1981  CB  ILE A 259     -21.344  -5.539 -19.625  1.00 98.19           C  
ATOM   1982  O   ILE A 259     -22.000  -6.109 -22.734  1.00 98.19           O  
ATOM   1983  CG1 ILE A 259     -22.062  -5.191 -18.312  1.00 98.19           C  
ATOM   1984  CG2 ILE A 259     -21.156  -4.293 -20.500  1.00 98.19           C  
ATOM   1985  CD1 ILE A 259     -21.266  -4.262 -17.406  1.00 98.19           C  
ATOM   1986  N   ILE A 260     -20.672  -7.691 -21.953  1.00 98.00           N  
ATOM   1987  CA  ILE A 260     -19.984  -7.941 -23.219  1.00 98.00           C  
ATOM   1988  C   ILE A 260     -20.766  -8.984 -24.031  1.00 98.00           C  
ATOM   1989  CB  ILE A 260     -18.531  -8.414 -22.984  1.00 98.00           C  
ATOM   1990  O   ILE A 260     -20.922  -8.836 -25.234  1.00 98.00           O  
ATOM   1991  CG1 ILE A 260     -17.688  -7.289 -22.375  1.00 98.00           C  
ATOM   1992  CG2 ILE A 260     -17.906  -8.906 -24.297  1.00 98.00           C  
ATOM   1993  CD1 ILE A 260     -16.328  -7.746 -21.844  1.00 98.00           C  
ATOM   1994  N   ASP A 261     -21.172 -10.000 -23.328  1.00 97.88           N  
ATOM   1995  CA  ASP A 261     -21.875 -11.117 -23.953  1.00 97.88           C  
ATOM   1996  C   ASP A 261     -23.047 -11.562 -23.094  1.00 97.88           C  
ATOM   1997  CB  ASP A 261     -20.922 -12.289 -24.188  1.00 97.88           C  
ATOM   1998  O   ASP A 261     -22.859 -12.133 -22.016  1.00 97.88           O  
ATOM   1999  CG  ASP A 261     -21.516 -13.383 -25.047  1.00 97.88           C  
ATOM   2000  OD1 ASP A 261     -22.750 -13.555 -25.047  1.00 97.88           O  
ATOM   2001  OD2 ASP A 261     -20.750 -14.078 -25.734  1.00 97.88           O  
ATOM   2002  N   GLU A 262     -24.266 -11.461 -23.562  1.00 97.31           N  
ATOM   2003  CA  GLU A 262     -25.516 -11.648 -22.828  1.00 97.31           C  
ATOM   2004  C   GLU A 262     -25.672 -13.094 -22.359  1.00 97.31           C  
ATOM   2005  CB  GLU A 262     -26.719 -11.258 -23.703  1.00 97.31           C  
ATOM   2006  O   GLU A 262     -26.453 -13.383 -21.453  1.00 97.31           O  
ATOM   2007  CG  GLU A 262     -26.953 -12.195 -24.875  1.00 97.31           C  
ATOM   2008  CD  GLU A 262     -28.172 -11.812 -25.703  1.00 97.31           C  
ATOM   2009  OE1 GLU A 262     -28.453 -12.508 -26.703  1.00 97.31           O  
ATOM   2010  OE2 GLU A 262     -28.828 -10.812 -25.359  1.00 97.31           O  
ATOM   2011  N   GLN A 263     -25.000 -14.000 -22.969  1.00 97.44           N  
ATOM   2012  CA  GLN A 263     -25.109 -15.398 -22.562  1.00 97.44           C  
ATOM   2013  C   GLN A 263     -24.688 -15.586 -21.109  1.00 97.44           C  
ATOM   2014  CB  GLN A 263     -24.266 -16.281 -23.484  1.00 97.44           C  
ATOM   2015  O   GLN A 263     -25.062 -16.562 -20.469  1.00 97.44           O  
ATOM   2016  CG  GLN A 263     -22.766 -16.047 -23.359  1.00 97.44           C  
ATOM   2017  CD  GLN A 263     -21.938 -16.984 -24.234  1.00 97.44           C  
ATOM   2018  NE2 GLN A 263     -20.656 -17.109 -23.906  1.00 97.44           N  
ATOM   2019  OE1 GLN A 263     -22.453 -17.578 -25.172  1.00 97.44           O  
ATOM   2020  N   PHE A 264     -23.859 -14.719 -20.531  1.00 98.19           N  
ATOM   2021  CA  PHE A 264     -23.328 -14.875 -19.172  1.00 98.19           C  
ATOM   2022  C   PHE A 264     -24.328 -14.359 -18.141  1.00 98.19           C  
ATOM   2023  CB  PHE A 264     -22.000 -14.133 -19.016  1.00 98.19           C  
ATOM   2024  O   PHE A 264     -24.094 -14.445 -16.938  1.00 98.19           O  
ATOM   2025  CG  PHE A 264     -20.859 -14.766 -19.781  1.00 98.19           C  
ATOM   2026  CD1 PHE A 264     -20.438 -16.047 -19.484  1.00 98.19           C  
ATOM   2027  CD2 PHE A 264     -20.219 -14.070 -20.797  1.00 98.19           C  
ATOM   2028  CE1 PHE A 264     -19.391 -16.641 -20.188  1.00 98.19           C  
ATOM   2029  CE2 PHE A 264     -19.172 -14.648 -21.500  1.00 98.19           C  
ATOM   2030  CZ  PHE A 264     -18.750 -15.938 -21.188  1.00 98.19           C  
ATOM   2031  N   THR A 265     -25.422 -13.828 -18.641  1.00 96.25           N  
ATOM   2032  CA  THR A 265     -26.500 -13.516 -17.703  1.00 96.25           C  
ATOM   2033  C   THR A 265     -27.016 -14.781 -17.031  1.00 96.25           C  
ATOM   2034  CB  THR A 265     -27.672 -12.805 -18.422  1.00 96.25           C  
ATOM   2035  O   THR A 265     -27.391 -14.750 -15.852  1.00 96.25           O  
ATOM   2036  CG2 THR A 265     -28.797 -12.484 -17.438  1.00 96.25           C  
ATOM   2037  OG1 THR A 265     -27.188 -11.586 -19.000  1.00 96.25           O  
ATOM   2038  N   SER A 266     -26.953 -15.867 -17.734  1.00 95.88           N  
ATOM   2039  CA  SER A 266     -27.500 -17.094 -17.172  1.00 95.88           C  
ATOM   2040  C   SER A 266     -26.422 -18.188 -17.078  1.00 95.88           C  
ATOM   2041  CB  SER A 266     -28.672 -17.594 -18.031  1.00 95.88           C  
ATOM   2042  O   SER A 266     -26.547 -19.125 -16.297  1.00 95.88           O  
ATOM   2043  OG  SER A 266     -28.281 -17.719 -19.391  1.00 95.88           O  
ATOM   2044  N   SER A 267     -25.312 -18.016 -17.766  1.00 96.12           N  
ATOM   2045  CA  SER A 267     -24.250 -19.031 -17.766  1.00 96.12           C  
ATOM   2046  C   SER A 267     -23.344 -18.875 -16.547  1.00 96.12           C  
ATOM   2047  CB  SER A 267     -23.406 -18.922 -19.047  1.00 96.12           C  
ATOM   2048  O   SER A 267     -23.078 -17.750 -16.109  1.00 96.12           O  
ATOM   2049  OG  SER A 267     -22.297 -19.797 -18.984  1.00 96.12           O  
ATOM   2050  N   ARG A 268     -22.828 -19.984 -16.078  1.00 95.69           N  
ATOM   2051  CA  ARG A 268     -21.812 -19.984 -15.031  1.00 95.69           C  
ATOM   2052  C   ARG A 268     -20.625 -20.859 -15.414  1.00 95.69           C  
ATOM   2053  CB  ARG A 268     -22.406 -20.469 -13.703  1.00 95.69           C  
ATOM   2054  O   ARG A 268     -19.953 -21.422 -14.547  1.00 95.69           O  
ATOM   2055  CG  ARG A 268     -23.453 -19.516 -13.125  1.00 95.69           C  
ATOM   2056  CD  ARG A 268     -22.844 -18.188 -12.734  1.00 95.69           C  
ATOM   2057  NE  ARG A 268     -23.828 -17.297 -12.117  1.00 95.69           N  
ATOM   2058  NH1 ARG A 268     -24.344 -16.172 -14.062  1.00 95.69           N  
ATOM   2059  NH2 ARG A 268     -25.406 -15.625 -12.102  1.00 95.69           N  
ATOM   2060  CZ  ARG A 268     -24.531 -16.359 -12.758  1.00 95.69           C  
ATOM   2061  N   ASP A 269     -20.438 -21.000 -16.688  1.00 98.31           N  
ATOM   2062  CA  ASP A 269     -19.344 -21.797 -17.250  1.00 98.31           C  
ATOM   2063  C   ASP A 269     -18.047 -21.000 -17.281  1.00 98.31           C  
ATOM   2064  CB  ASP A 269     -19.703 -22.266 -18.656  1.00 98.31           C  
ATOM   2065  O   ASP A 269     -17.859 -20.125 -18.125  1.00 98.31           O  
ATOM   2066  CG  ASP A 269     -18.656 -23.219 -19.234  1.00 98.31           C  
ATOM   2067  OD1 ASP A 269     -17.500 -23.219 -18.781  1.00 98.31           O  
ATOM   2068  OD2 ASP A 269     -19.016 -23.984 -20.156  1.00 98.31           O  
ATOM   2069  N   SER A 270     -17.094 -21.312 -16.406  1.00 98.44           N  
ATOM   2070  CA  SER A 270     -15.859 -20.547 -16.234  1.00 98.44           C  
ATOM   2071  C   SER A 270     -14.961 -20.672 -17.469  1.00 98.44           C  
ATOM   2072  CB  SER A 270     -15.102 -21.031 -15.000  1.00 98.44           C  
ATOM   2073  O   SER A 270     -14.344 -19.688 -17.891  1.00 98.44           O  
ATOM   2074  OG  SER A 270     -15.820 -20.719 -13.820  1.00 98.44           O  
ATOM   2075  N   GLU A 271     -14.914 -21.844 -18.094  1.00 98.44           N  
ATOM   2076  CA  GLU A 271     -14.078 -22.062 -19.266  1.00 98.44           C  
ATOM   2077  C   GLU A 271     -14.555 -21.219 -20.453  1.00 98.44           C  
ATOM   2078  CB  GLU A 271     -14.055 -23.547 -19.641  1.00 98.44           C  
ATOM   2079  O   GLU A 271     -13.742 -20.641 -21.188  1.00 98.44           O  
ATOM   2080  CG  GLU A 271     -13.195 -24.391 -18.719  1.00 98.44           C  
ATOM   2081  CD  GLU A 271     -13.938 -24.891 -17.500  1.00 98.44           C  
ATOM   2082  OE1 GLU A 271     -13.297 -25.453 -16.578  1.00 98.44           O  
ATOM   2083  OE2 GLU A 271     -15.172 -24.703 -17.438  1.00 98.44           O  
ATOM   2084  N   LEU A 272     -15.867 -21.281 -20.547  1.00 98.50           N  
ATOM   2085  CA  LEU A 272     -16.453 -20.484 -21.625  1.00 98.50           C  
ATOM   2086  C   LEU A 272     -16.203 -19.000 -21.391  1.00 98.50           C  
ATOM   2087  CB  LEU A 272     -17.953 -20.750 -21.734  1.00 98.50           C  
ATOM   2088  O   LEU A 272     -15.836 -18.266 -22.328  1.00 98.50           O  
ATOM   2089  CG  LEU A 272     -18.703 -19.953 -22.797  1.00 98.50           C  
ATOM   2090  CD1 LEU A 272     -18.125 -20.234 -24.188  1.00 98.50           C  
ATOM   2091  CD2 LEU A 272     -20.188 -20.281 -22.766  1.00 98.50           C  
ATOM   2092  N   LEU A 273     -16.406 -18.547 -20.125  1.00 98.62           N  
ATOM   2093  CA  LEU A 273     -16.156 -17.156 -19.766  1.00 98.62           C  
ATOM   2094  C   LEU A 273     -14.727 -16.750 -20.141  1.00 98.62           C  
ATOM   2095  CB  LEU A 273     -16.391 -16.922 -18.281  1.00 98.62           C  
ATOM   2096  O   LEU A 273     -14.508 -15.734 -20.781  1.00 98.62           O  
ATOM   2097  CG  LEU A 273     -16.250 -15.484 -17.781  1.00 98.62           C  
ATOM   2098  CD1 LEU A 273     -17.250 -15.203 -16.672  1.00 98.62           C  
ATOM   2099  CD2 LEU A 273     -14.820 -15.219 -17.297  1.00 98.62           C  
ATOM   2100  N   LEU A 274     -13.750 -17.547 -19.734  1.00 98.69           N  
ATOM   2101  CA  LEU A 274     -12.336 -17.281 -20.000  1.00 98.69           C  
ATOM   2102  C   LEU A 274     -12.078 -17.172 -21.500  1.00 98.69           C  
ATOM   2103  CB  LEU A 274     -11.461 -18.359 -19.391  1.00 98.69           C  
ATOM   2104  O   LEU A 274     -11.438 -16.234 -21.953  1.00 98.69           O  
ATOM   2105  CG  LEU A 274      -9.953 -18.219 -19.594  1.00 98.69           C  
ATOM   2106  CD1 LEU A 274      -9.445 -16.938 -18.953  1.00 98.69           C  
ATOM   2107  CD2 LEU A 274      -9.211 -19.438 -19.047  1.00 98.69           C  
ATOM   2108  N   GLN A 275     -12.578 -18.156 -22.219  1.00 97.94           N  
ATOM   2109  CA  GLN A 275     -12.375 -18.203 -23.656  1.00 97.94           C  
ATOM   2110  C   GLN A 275     -12.891 -16.922 -24.312  1.00 97.94           C  
ATOM   2111  CB  GLN A 275     -13.062 -19.422 -24.266  1.00 97.94           C  
ATOM   2112  O   GLN A 275     -12.195 -16.312 -25.125  1.00 97.94           O  
ATOM   2113  CG  GLN A 275     -12.867 -19.547 -25.766  1.00 97.94           C  
ATOM   2114  CD  GLN A 275     -13.641 -20.703 -26.375  1.00 97.94           C  
ATOM   2115  NE2 GLN A 275     -13.141 -21.250 -27.469  1.00 97.94           N  
ATOM   2116  OE1 GLN A 275     -14.688 -21.109 -25.844  1.00 97.94           O  
ATOM   2117  N   VAL A 276     -14.078 -16.469 -23.938  1.00 98.31           N  
ATOM   2118  CA  VAL A 276     -14.711 -15.305 -24.562  1.00 98.31           C  
ATOM   2119  C   VAL A 276     -13.938 -14.039 -24.188  1.00 98.31           C  
ATOM   2120  CB  VAL A 276     -16.188 -15.172 -24.125  1.00 98.31           C  
ATOM   2121  O   VAL A 276     -13.602 -13.234 -25.047  1.00 98.31           O  
ATOM   2122  CG1 VAL A 276     -16.734 -13.797 -24.500  1.00 98.31           C  
ATOM   2123  CG2 VAL A 276     -17.031 -16.281 -24.750  1.00 98.31           C  
ATOM   2124  N   LEU A 277     -13.602 -13.906 -22.938  1.00 98.44           N  
ATOM   2125  CA  LEU A 277     -13.016 -12.656 -22.453  1.00 98.44           C  
ATOM   2126  C   LEU A 277     -11.562 -12.531 -22.922  1.00 98.44           C  
ATOM   2127  CB  LEU A 277     -13.086 -12.578 -20.938  1.00 98.44           C  
ATOM   2128  O   LEU A 277     -11.039 -11.422 -23.016  1.00 98.44           O  
ATOM   2129  CG  LEU A 277     -14.484 -12.438 -20.328  1.00 98.44           C  
ATOM   2130  CD1 LEU A 277     -14.383 -12.164 -18.828  1.00 98.44           C  
ATOM   2131  CD2 LEU A 277     -15.266 -11.336 -21.016  1.00 98.44           C  
ATOM   2132  N   GLN A 278     -10.867 -13.633 -23.188  1.00 98.38           N  
ATOM   2133  CA  GLN A 278      -9.508 -13.578 -23.719  1.00 98.38           C  
ATOM   2134  C   GLN A 278      -9.500 -13.133 -25.172  1.00 98.38           C  
ATOM   2135  CB  GLN A 278      -8.820 -14.938 -23.578  1.00 98.38           C  
ATOM   2136  O   GLN A 278      -8.469 -12.680 -25.688  1.00 98.38           O  
ATOM   2137  CG  GLN A 278      -8.336 -15.250 -22.172  1.00 98.38           C  
ATOM   2138  CD  GLN A 278      -7.641 -16.594 -22.062  1.00 98.38           C  
ATOM   2139  NE2 GLN A 278      -6.531 -16.625 -21.344  1.00 98.38           N  
ATOM   2140  OE1 GLN A 278      -8.102 -17.594 -22.625  1.00 98.38           O  
ATOM   2141  N   SER A 279     -10.672 -13.180 -25.781  1.00 96.88           N  
ATOM   2142  CA  SER A 279     -10.758 -12.797 -27.188  1.00 96.88           C  
ATOM   2143  C   SER A 279     -11.258 -11.367 -27.328  1.00 96.88           C  
ATOM   2144  CB  SER A 279     -11.680 -13.758 -27.938  1.00 96.88           C  
ATOM   2145  O   SER A 279     -11.234 -10.812 -28.438  1.00 96.88           O  
ATOM   2146  OG  SER A 279     -12.977 -13.766 -27.375  1.00 96.88           O  
ATOM   2147  N   VAL A 280     -11.617 -10.750 -26.250  1.00 97.44           N  
ATOM   2148  CA  VAL A 280     -12.211  -9.414 -26.250  1.00 97.44           C  
ATOM   2149  C   VAL A 280     -11.102  -8.359 -26.281  1.00 97.44           C  
ATOM   2150  CB  VAL A 280     -13.125  -9.188 -25.031  1.00 97.44           C  
ATOM   2151  O   VAL A 280     -10.055  -8.531 -25.656  1.00 97.44           O  
ATOM   2152  CG1 VAL A 280     -13.578  -7.730 -24.953  1.00 97.44           C  
ATOM   2153  CG2 VAL A 280     -14.336 -10.117 -25.094  1.00 97.44           C  
ATOM   2154  N   ASP A 281     -11.367  -7.281 -27.031  1.00 97.50           N  
ATOM   2155  CA  ASP A 281     -10.461  -6.141 -26.984  1.00 97.50           C  
ATOM   2156  C   ASP A 281     -10.336  -5.586 -25.562  1.00 97.50           C  
ATOM   2157  CB  ASP A 281     -10.938  -5.043 -27.938  1.00 97.50           C  
ATOM   2158  O   ASP A 281     -11.328  -5.508 -24.844  1.00 97.50           O  
ATOM   2159  CG  ASP A 281     -10.102  -3.779 -27.859  1.00 97.50           C  
ATOM   2160  OD1 ASP A 281     -10.570  -2.781 -27.266  1.00 97.50           O  
ATOM   2161  OD2 ASP A 281      -8.969  -3.779 -28.375  1.00 97.50           O  
ATOM   2162  N   ALA A 282      -9.125  -5.234 -25.125  1.00 97.69           N  
ATOM   2163  CA  ALA A 282      -8.828  -4.809 -23.750  1.00 97.69           C  
ATOM   2164  C   ALA A 282      -9.664  -3.590 -23.359  1.00 97.69           C  
ATOM   2165  CB  ALA A 282      -7.344  -4.500 -23.594  1.00 97.69           C  
ATOM   2166  O   ALA A 282     -10.211  -3.525 -22.266  1.00 97.69           O  
ATOM   2167  N   LYS A 283      -9.781  -2.639 -24.266  1.00 96.75           N  
ATOM   2168  CA  LYS A 283     -10.547  -1.424 -23.984  1.00 96.75           C  
ATOM   2169  C   LYS A 283     -12.016  -1.739 -23.750  1.00 96.75           C  
ATOM   2170  CB  LYS A 283     -10.398  -0.420 -25.125  1.00 96.75           C  
ATOM   2171  O   LYS A 283     -12.648  -1.170 -22.859  1.00 96.75           O  
ATOM   2172  CG  LYS A 283     -11.109   0.904 -24.891  1.00 96.75           C  
ATOM   2173  CD  LYS A 283     -10.500   1.656 -23.719  1.00 96.75           C  
ATOM   2174  CE  LYS A 283     -11.156   3.018 -23.516  1.00 96.75           C  
ATOM   2175  NZ  LYS A 283     -10.570   3.754 -22.359  1.00 96.75           N  
ATOM   2176  N   SER A 284     -12.586  -2.600 -24.562  1.00 97.44           N  
ATOM   2177  CA  SER A 284     -13.977  -3.004 -24.391  1.00 97.44           C  
ATOM   2178  C   SER A 284     -14.188  -3.654 -23.016  1.00 97.44           C  
ATOM   2179  CB  SER A 284     -14.398  -3.969 -25.484  1.00 97.44           C  
ATOM   2180  O   SER A 284     -15.203  -3.408 -22.359  1.00 97.44           O  
ATOM   2181  OG  SER A 284     -14.383  -3.324 -26.750  1.00 97.44           O  
ATOM   2182  N   LEU A 285     -13.266  -4.480 -22.672  1.00 97.81           N  
ATOM   2183  CA  LEU A 285     -13.328  -5.125 -21.375  1.00 97.81           C  
ATOM   2184  C   LEU A 285     -13.219  -4.098 -20.250  1.00 97.81           C  
ATOM   2185  CB  LEU A 285     -12.203  -6.164 -21.234  1.00 97.81           C  
ATOM   2186  O   LEU A 285     -13.961  -4.168 -19.266  1.00 97.81           O  
ATOM   2187  CG  LEU A 285     -12.188  -6.969 -19.938  1.00 97.81           C  
ATOM   2188  CD1 LEU A 285     -13.523  -7.672 -19.719  1.00 97.81           C  
ATOM   2189  CD2 LEU A 285     -11.039  -7.973 -19.938  1.00 97.81           C  
ATOM   2190  N   ASP A 286     -12.320  -3.205 -20.344  1.00 97.06           N  
ATOM   2191  CA  ASP A 286     -12.195  -2.119 -19.375  1.00 97.06           C  
ATOM   2192  C   ASP A 286     -13.492  -1.320 -19.266  1.00 97.06           C  
ATOM   2193  CB  ASP A 286     -11.039  -1.195 -19.750  1.00 97.06           C  
ATOM   2194  O   ASP A 286     -13.961  -1.019 -18.172  1.00 97.06           O  
ATOM   2195  CG  ASP A 286     -10.734  -0.161 -18.688  1.00 97.06           C  
ATOM   2196  OD1 ASP A 286     -10.609  -0.528 -17.500  1.00 97.06           O  
ATOM   2197  OD2 ASP A 286     -10.617   1.034 -19.031  1.00 97.06           O  
ATOM   2198  N   ASN A 287     -14.156  -0.988 -20.375  1.00 97.12           N  
ATOM   2199  CA  ASN A 287     -15.422  -0.260 -20.406  1.00 97.12           C  
ATOM   2200  C   ASN A 287     -16.547  -1.062 -19.750  1.00 97.12           C  
ATOM   2201  CB  ASN A 287     -15.797   0.108 -21.828  1.00 97.12           C  
ATOM   2202  O   ASN A 287     -17.406  -0.496 -19.062  1.00 97.12           O  
ATOM   2203  CG  ASN A 287     -14.930   1.216 -22.406  1.00 97.12           C  
ATOM   2204  ND2 ASN A 287     -14.867   1.304 -23.719  1.00 97.12           N  
ATOM   2205  OD1 ASN A 287     -14.320   1.985 -21.656  1.00 97.12           O  
ATOM   2206  N   ALA A 288     -16.469  -2.338 -19.984  1.00 97.50           N  
ATOM   2207  CA  ALA A 288     -17.469  -3.201 -19.359  1.00 97.50           C  
ATOM   2208  C   ALA A 288     -17.344  -3.180 -17.844  1.00 97.50           C  
ATOM   2209  CB  ALA A 288     -17.344  -4.629 -19.875  1.00 97.50           C  
ATOM   2210  O   ALA A 288     -18.359  -3.154 -17.125  1.00 97.50           O  
ATOM   2211  N   ALA A 289     -16.125  -3.240 -17.391  1.00 96.56           N  
ATOM   2212  CA  ALA A 289     -15.883  -3.154 -15.953  1.00 96.56           C  
ATOM   2213  C   ALA A 289     -16.422  -1.848 -15.383  1.00 96.56           C  
ATOM   2214  CB  ALA A 289     -14.391  -3.281 -15.656  1.00 96.56           C  
ATOM   2215  O   ALA A 289     -17.062  -1.843 -14.328  1.00 96.56           O  
ATOM   2216  N   LEU A 290     -16.156  -0.756 -16.031  1.00 95.75           N  
ATOM   2217  CA  LEU A 290     -16.672   0.540 -15.609  1.00 95.75           C  
ATOM   2218  C   LEU A 290     -18.188   0.548 -15.617  1.00 95.75           C  
ATOM   2219  CB  LEU A 290     -16.141   1.653 -16.516  1.00 95.75           C  
ATOM   2220  O   LEU A 290     -18.812   1.014 -14.664  1.00 95.75           O  
ATOM   2221  CG  LEU A 290     -16.641   3.066 -16.219  1.00 95.75           C  
ATOM   2222  CD1 LEU A 290     -16.266   3.479 -14.805  1.00 95.75           C  
ATOM   2223  CD2 LEU A 290     -16.078   4.059 -17.234  1.00 95.75           C  
ATOM   2224  N   ALA A 291     -18.812   0.064 -16.672  1.00 95.88           N  
ATOM   2225  CA  ALA A 291     -20.266   0.017 -16.781  1.00 95.88           C  
ATOM   2226  C   ALA A 291     -20.875  -0.784 -15.633  1.00 95.88           C  
ATOM   2227  CB  ALA A 291     -20.672  -0.580 -18.125  1.00 95.88           C  
ATOM   2228  O   ALA A 291     -21.875  -0.369 -15.039  1.00 95.88           O  
ATOM   2229  N   PHE A 292     -20.234  -1.870 -15.328  1.00 93.44           N  
ATOM   2230  CA  PHE A 292     -20.719  -2.697 -14.242  1.00 93.44           C  
ATOM   2231  C   PHE A 292     -20.656  -1.946 -12.914  1.00 93.44           C  
ATOM   2232  CB  PHE A 292     -19.922  -4.000 -14.141  1.00 93.44           C  
ATOM   2233  O   PHE A 292     -21.625  -1.920 -12.156  1.00 93.44           O  
ATOM   2234  CG  PHE A 292     -20.109  -4.738 -12.844  1.00 93.44           C  
ATOM   2235  CD1 PHE A 292     -19.109  -4.758 -11.883  1.00 93.44           C  
ATOM   2236  CD2 PHE A 292     -21.297  -5.414 -12.586  1.00 93.44           C  
ATOM   2237  CE1 PHE A 292     -19.281  -5.438 -10.688  1.00 93.44           C  
ATOM   2238  CE2 PHE A 292     -21.484  -6.098 -11.391  1.00 93.44           C  
ATOM   2239  CZ  PHE A 292     -20.469  -6.109 -10.438  1.00 93.44           C  
ATOM   2240  N   THR A 293     -19.469  -1.382 -12.656  1.00 90.69           N  
ATOM   2241  CA  THR A 293     -19.297  -0.667 -11.398  1.00 90.69           C  
ATOM   2242  C   THR A 293     -20.312   0.471 -11.273  1.00 90.69           C  
ATOM   2243  CB  THR A 293     -17.875  -0.107 -11.266  1.00 90.69           C  
ATOM   2244  O   THR A 293     -20.875   0.696 -10.203  1.00 90.69           O  
ATOM   2245  CG2 THR A 293     -16.828  -1.223 -11.336  1.00 90.69           C  
ATOM   2246  OG1 THR A 293     -17.625   0.819 -12.336  1.00 90.69           O  
ATOM   2247  N   ASN A 294     -20.641   1.203 -12.352  1.00 89.81           N  
ATOM   2248  CA  ASN A 294     -21.609   2.295 -12.352  1.00 89.81           C  
ATOM   2249  C   ASN A 294     -23.031   1.784 -12.109  1.00 89.81           C  
ATOM   2250  CB  ASN A 294     -21.547   3.076 -13.664  1.00 89.81           C  
ATOM   2251  O   ASN A 294     -23.797   2.391 -11.352  1.00 89.81           O  
ATOM   2252  CG  ASN A 294     -20.344   3.994 -13.734  1.00 89.81           C  
ATOM   2253  ND2 ASN A 294     -19.969   4.398 -14.945  1.00 89.81           N  
ATOM   2254  OD1 ASN A 294     -19.750   4.336 -12.711  1.00 89.81           O  
ATOM   2255  N   GLN A 295     -23.391   0.664 -12.773  1.00 88.25           N  
ATOM   2256  CA  GLN A 295     -24.719   0.087 -12.609  1.00 88.25           C  
ATOM   2257  C   GLN A 295     -24.938  -0.389 -11.180  1.00 88.25           C  
ATOM   2258  CB  GLN A 295     -24.922  -1.073 -13.586  1.00 88.25           C  
ATOM   2259  O   GLN A 295     -25.969  -0.100 -10.578  1.00 88.25           O  
ATOM   2260  CG  GLN A 295     -25.156  -0.632 -15.023  1.00 88.25           C  
ATOM   2261  CD  GLN A 295     -25.281  -1.801 -15.984  1.00 88.25           C  
ATOM   2262  NE2 GLN A 295     -25.438  -1.500 -17.266  1.00 88.25           N  
ATOM   2263  OE1 GLN A 295     -25.234  -2.965 -15.578  1.00 88.25           O  
ATOM   2264  N   ASP A 296     -23.906  -0.952 -10.672  1.00 84.38           N  
ATOM   2265  CA  ASP A 296     -24.031  -1.547  -9.344  1.00 84.38           C  
ATOM   2266  C   ASP A 296     -24.000  -0.476  -8.258  1.00 84.38           C  
ATOM   2267  CB  ASP A 296     -22.922  -2.572  -9.102  1.00 84.38           C  
ATOM   2268  O   ASP A 296     -24.750  -0.556  -7.277  1.00 84.38           O  
ATOM   2269  CG  ASP A 296     -23.141  -3.396  -7.848  1.00 84.38           C  
ATOM   2270  OD1 ASP A 296     -24.109  -4.184  -7.793  1.00 84.38           O  
ATOM   2271  OD2 ASP A 296     -22.344  -3.254  -6.902  1.00 84.38           O  
ATOM   2272  N   SER A 297     -23.125   0.550  -8.422  1.00 81.19           N  
ATOM   2273  CA  SER A 297     -23.000   1.589  -7.402  1.00 81.19           C  
ATOM   2274  C   SER A 297     -24.125   2.609  -7.520  1.00 81.19           C  
ATOM   2275  CB  SER A 297     -21.641   2.295  -7.520  1.00 81.19           C  
ATOM   2276  O   SER A 297     -24.328   3.418  -6.609  1.00 81.19           O  
ATOM   2277  OG  SER A 297     -21.469   2.846  -8.812  1.00 81.19           O  
ATOM   2278  N   GLY A 298     -24.891   2.656  -8.602  1.00 76.25           N  
ATOM   2279  CA  GLY A 298     -25.906   3.668  -8.883  1.00 76.25           C  
ATOM   2280  C   GLY A 298     -27.266   3.340  -8.281  1.00 76.25           C  
ATOM   2281  O   GLY A 298     -28.156   4.176  -8.289  1.00 76.25           O  
ATOM   2282  N   VAL A 299     -27.453   2.252  -7.609  1.00 71.38           N  
ATOM   2283  CA  VAL A 299     -28.734   1.907  -7.012  1.00 71.38           C  
ATOM   2284  C   VAL A 299     -28.766   2.344  -5.551  1.00 71.38           C  
ATOM   2285  CB  VAL A 299     -29.031   0.393  -7.121  1.00 71.38           C  
ATOM   2286  O   VAL A 299     -27.719   2.420  -4.902  1.00 71.38           O  
ATOM   2287  CG1 VAL A 299     -29.141  -0.031  -8.586  1.00 71.38           C  
ATOM   2288  CG2 VAL A 299     -27.938  -0.409  -6.414  1.00 71.38           C  
ATOM   2289  N   PRO A 300     -29.891   2.891  -5.043  1.00 65.00           N  
ATOM   2290  CA  PRO A 300     -30.000   3.443  -3.689  1.00 65.00           C  
ATOM   2291  C   PRO A 300     -29.438   2.504  -2.623  1.00 65.00           C  
ATOM   2292  CB  PRO A 300     -31.500   3.650  -3.510  1.00 65.00           C  
ATOM   2293  O   PRO A 300     -28.875   2.959  -1.629  1.00 65.00           O  
ATOM   2294  CG  PRO A 300     -32.031   3.824  -4.898  1.00 65.00           C  
ATOM   2295  CD  PRO A 300     -31.188   3.010  -5.836  1.00 65.00           C  
ATOM   2296  N   GLU A 301     -29.531   1.153  -2.824  1.00 68.44           N  
ATOM   2297  CA  GLU A 301     -29.109   0.124  -1.875  1.00 68.44           C  
ATOM   2298  C   GLU A 301     -27.594   0.018  -1.803  1.00 68.44           C  
ATOM   2299  CB  GLU A 301     -29.719  -1.230  -2.254  1.00 68.44           C  
ATOM   2300  O   GLU A 301     -27.062  -0.669  -0.932  1.00 68.44           O  
ATOM   2301  CG  GLU A 301     -31.234  -1.281  -2.139  1.00 68.44           C  
ATOM   2302  CD  GLU A 301     -31.953  -0.737  -3.365  1.00 68.44           C  
ATOM   2303  OE1 GLU A 301     -33.188  -0.533  -3.311  1.00 68.44           O  
ATOM   2304  OE2 GLU A 301     -31.266  -0.513  -4.391  1.00 68.44           O  
ATOM   2305  N   SER A 302     -26.812   0.803  -2.629  1.00 70.88           N  
ATOM   2306  CA  SER A 302     -25.375   0.652  -2.762  1.00 70.88           C  
ATOM   2307  C   SER A 302     -24.641   1.227  -1.553  1.00 70.88           C  
ATOM   2308  CB  SER A 302     -24.875   1.335  -4.039  1.00 70.88           C  
ATOM   2309  O   SER A 302     -23.484   0.875  -1.292  1.00 70.88           O  
ATOM   2310  OG  SER A 302     -25.156   2.725  -4.004  1.00 70.88           O  
ATOM   2311  N   ALA A 303     -25.391   2.188  -0.828  1.00 68.50           N  
ATOM   2312  CA  ALA A 303     -24.734   2.762   0.342  1.00 68.50           C  
ATOM   2313  C   ALA A 303     -24.250   1.668   1.290  1.00 68.50           C  
ATOM   2314  CB  ALA A 303     -25.672   3.713   1.072  1.00 68.50           C  
ATOM   2315  O   ALA A 303     -23.188   1.803   1.915  1.00 68.50           O  
ATOM   2316  N   GLN A 304     -25.219   0.602   1.431  1.00 62.59           N  
ATOM   2317  CA  GLN A 304     -24.812  -0.536   2.252  1.00 62.59           C  
ATOM   2318  C   GLN A 304     -23.656  -1.290   1.614  1.00 62.59           C  
ATOM   2319  CB  GLN A 304     -25.984  -1.482   2.477  1.00 62.59           C  
ATOM   2320  O   GLN A 304     -22.891  -1.982   2.305  1.00 62.59           O  
ATOM   2321  CG  GLN A 304     -25.703  -2.615   3.449  1.00 62.59           C  
ATOM   2322  CD  GLN A 304     -26.922  -3.441   3.779  1.00 62.59           C  
ATOM   2323  NE2 GLN A 304     -26.875  -4.160   4.895  1.00 62.59           N  
ATOM   2324  OE1 GLN A 304     -27.906  -3.434   3.039  1.00 62.59           O  
ATOM   2325  N   ARG A 305     -23.500  -1.115   0.251  1.00 65.00           N  
ATOM   2326  CA  ARG A 305     -22.453  -1.779  -0.508  1.00 65.00           C  
ATOM   2327  C   ARG A 305     -21.281  -0.831  -0.776  1.00 65.00           C  
ATOM   2328  CB  ARG A 305     -23.000  -2.322  -1.830  1.00 65.00           C  
ATOM   2329  O   ARG A 305     -20.516  -1.040  -1.710  1.00 65.00           O  
ATOM   2330  CG  ARG A 305     -24.062  -3.391  -1.661  1.00 65.00           C  
ATOM   2331  CD  ARG A 305     -24.438  -4.027  -2.992  1.00 65.00           C  
ATOM   2332  NE  ARG A 305     -25.109  -3.076  -3.875  1.00 65.00           N  
ATOM   2333  NH1 ARG A 305     -27.109  -4.242  -3.963  1.00 65.00           N  
ATOM   2334  NH2 ARG A 305     -26.875  -2.275  -5.117  1.00 65.00           N  
ATOM   2335  CZ  ARG A 305     -26.359  -3.201  -4.316  1.00 65.00           C  
ATOM   2336  N   SER A 306     -21.281   0.304  -0.071  1.00 64.69           N  
ATOM   2337  CA  SER A 306     -20.156   1.161  -0.415  1.00 64.69           C  
ATOM   2338  C   SER A 306     -18.859   0.362  -0.498  1.00 64.69           C  
ATOM   2339  CB  SER A 306     -20.000   2.287   0.609  1.00 64.69           C  
ATOM   2340  O   SER A 306     -18.562  -0.447   0.385  1.00 64.69           O  
ATOM   2341  OG  SER A 306     -18.812   3.029   0.371  1.00 64.69           O  
ATOM   2342  N   GLN A 307     -18.234   0.506  -1.643  1.00 61.44           N  
ATOM   2343  CA  GLN A 307     -17.000  -0.219  -1.916  1.00 61.44           C  
ATOM   2344  C   GLN A 307     -16.047  -0.179  -0.714  1.00 61.44           C  
ATOM   2345  CB  GLN A 307     -16.297   0.358  -3.148  1.00 61.44           C  
ATOM   2346  O   GLN A 307     -15.383  -1.170  -0.408  1.00 61.44           O  
ATOM   2347  CG  GLN A 307     -17.031   0.084  -4.457  1.00 61.44           C  
ATOM   2348  CD  GLN A 307     -16.188   0.422  -5.676  1.00 61.44           C  
ATOM   2349  NE2 GLN A 307     -16.359  -0.356  -6.742  1.00 61.44           N  
ATOM   2350  OE1 GLN A 307     -15.406   1.375  -5.664  1.00 61.44           O  
ATOM   2351  N   LEU A 308     -16.156   0.794   0.109  1.00 72.88           N  
ATOM   2352  CA  LEU A 308     -15.227   0.913   1.223  1.00 72.88           C  
ATOM   2353  C   LEU A 308     -15.617  -0.024   2.361  1.00 72.88           C  
ATOM   2354  CB  LEU A 308     -15.180   2.357   1.729  1.00 72.88           C  
ATOM   2355  O   LEU A 308     -14.750  -0.566   3.049  1.00 72.88           O  
ATOM   2356  CG  LEU A 308     -14.445   3.363   0.837  1.00 72.88           C  
ATOM   2357  CD1 LEU A 308     -14.625   4.777   1.378  1.00 72.88           C  
ATOM   2358  CD2 LEU A 308     -12.969   3.010   0.732  1.00 72.88           C  
ATOM   2359  N   GLN A 309     -16.938  -0.349   2.463  1.00 70.44           N  
ATOM   2360  CA  GLN A 309     -17.391  -1.209   3.547  1.00 70.44           C  
ATOM   2361  C   GLN A 309     -17.422  -2.672   3.117  1.00 70.44           C  
ATOM   2362  CB  GLN A 309     -18.781  -0.778   4.023  1.00 70.44           C  
ATOM   2363  O   GLN A 309     -17.172  -3.568   3.928  1.00 70.44           O  
ATOM   2364  CG  GLN A 309     -18.797   0.533   4.797  1.00 70.44           C  
ATOM   2365  CD  GLN A 309     -20.109   0.803   5.484  1.00 70.44           C  
ATOM   2366  NE2 GLN A 309     -20.125   1.754   6.414  1.00 70.44           N  
ATOM   2367  OE1 GLN A 309     -21.125   0.163   5.184  1.00 70.44           O  
ATOM   2368  N   GLN A 310     -17.656  -2.906   1.809  1.00 74.38           N  
ATOM   2369  CA  GLN A 310     -17.938  -4.277   1.404  1.00 74.38           C  
ATOM   2370  C   GLN A 310     -16.844  -4.820   0.490  1.00 74.38           C  
ATOM   2371  CB  GLN A 310     -19.297  -4.363   0.704  1.00 74.38           C  
ATOM   2372  O   GLN A 310     -16.922  -5.961   0.029  1.00 74.38           O  
ATOM   2373  CG  GLN A 310     -20.484  -4.047   1.613  1.00 74.38           C  
ATOM   2374  CD  GLN A 310     -21.797  -4.551   1.057  1.00 74.38           C  
ATOM   2375  NE2 GLN A 310     -22.891  -4.262   1.760  1.00 74.38           N  
ATOM   2376  OE1 GLN A 310     -21.844  -5.195   0.002  1.00 74.38           O  
ATOM   2377  N   GLY A 311     -15.852  -3.896   0.239  1.00 84.44           N  
ATOM   2378  CA  GLY A 311     -14.789  -4.262  -0.684  1.00 84.44           C  
ATOM   2379  C   GLY A 311     -14.930  -3.615  -2.049  1.00 84.44           C  
ATOM   2380  O   GLY A 311     -16.031  -3.596  -2.619  1.00 84.44           O  
ATOM   2381  N   PHE A 312     -13.867  -3.117  -2.504  1.00 89.75           N  
ATOM   2382  CA  PHE A 312     -13.836  -2.635  -3.879  1.00 89.75           C  
ATOM   2383  C   PHE A 312     -14.125  -3.770  -4.855  1.00 89.75           C  
ATOM   2384  CB  PHE A 312     -12.484  -1.993  -4.195  1.00 89.75           C  
ATOM   2385  O   PHE A 312     -13.938  -4.941  -4.523  1.00 89.75           O  
ATOM   2386  CG  PHE A 312     -12.297  -0.639  -3.568  1.00 89.75           C  
ATOM   2387  CD1 PHE A 312     -13.375   0.065  -3.057  1.00 89.75           C  
ATOM   2388  CD2 PHE A 312     -11.031  -0.068  -3.492  1.00 89.75           C  
ATOM   2389  CE1 PHE A 312     -13.203   1.319  -2.477  1.00 89.75           C  
ATOM   2390  CE2 PHE A 312     -10.852   1.186  -2.914  1.00 89.75           C  
ATOM   2391  CZ  PHE A 312     -11.938   1.878  -2.408  1.00 89.75           C  
ATOM   2392  N   TYR A 313     -14.602  -3.348  -6.055  1.00 91.12           N  
ATOM   2393  CA  TYR A 313     -14.609  -4.273  -7.184  1.00 91.12           C  
ATOM   2394  C   TYR A 313     -13.203  -4.512  -7.703  1.00 91.12           C  
ATOM   2395  CB  TYR A 313     -15.500  -3.740  -8.312  1.00 91.12           C  
ATOM   2396  O   TYR A 313     -12.352  -3.617  -7.648  1.00 91.12           O  
ATOM   2397  CG  TYR A 313     -16.906  -3.420  -7.871  1.00 91.12           C  
ATOM   2398  CD1 TYR A 313     -17.766  -4.426  -7.422  1.00 91.12           C  
ATOM   2399  CD2 TYR A 313     -17.391  -2.115  -7.910  1.00 91.12           C  
ATOM   2400  CE1 TYR A 313     -19.062  -4.137  -7.020  1.00 91.12           C  
ATOM   2401  CE2 TYR A 313     -18.688  -1.814  -7.508  1.00 91.12           C  
ATOM   2402  OH  TYR A 313     -20.797  -2.537  -6.672  1.00 91.12           O  
ATOM   2403  CZ  TYR A 313     -19.516  -2.830  -7.066  1.00 91.12           C  
ATOM   2404  N   TYR A 314     -13.023  -5.734  -8.086  1.00 94.75           N  
ATOM   2405  CA  TYR A 314     -11.750  -6.113  -8.688  1.00 94.75           C  
ATOM   2406  C   TYR A 314     -10.594  -5.887  -7.711  1.00 94.75           C  
ATOM   2407  CB  TYR A 314     -11.500  -5.320  -9.977  1.00 94.75           C  
ATOM   2408  O   TYR A 314      -9.672  -5.117  -7.996  1.00 94.75           O  
ATOM   2409  CG  TYR A 314     -12.680  -5.324 -10.922  1.00 94.75           C  
ATOM   2410  CD1 TYR A 314     -13.078  -6.496 -11.555  1.00 94.75           C  
ATOM   2411  CD2 TYR A 314     -13.391  -4.160 -11.180  1.00 94.75           C  
ATOM   2412  CE1 TYR A 314     -14.156  -6.508 -12.438  1.00 94.75           C  
ATOM   2413  CE2 TYR A 314     -14.477  -4.156 -12.055  1.00 94.75           C  
ATOM   2414  OH  TYR A 314     -15.922  -5.340 -13.539  1.00 94.75           O  
ATOM   2415  CZ  TYR A 314     -14.852  -5.336 -12.672  1.00 94.75           C  
ATOM   2416  N   THR A 315     -10.625  -6.441  -6.598  1.00 95.88           N  
ATOM   2417  CA  THR A 315      -9.594  -6.496  -5.566  1.00 95.88           C  
ATOM   2418  C   THR A 315      -9.281  -7.941  -5.191  1.00 95.88           C  
ATOM   2419  CB  THR A 315     -10.016  -5.715  -4.309  1.00 95.88           C  
ATOM   2420  O   THR A 315      -9.922  -8.875  -5.699  1.00 95.88           O  
ATOM   2421  CG2 THR A 315     -10.297  -4.254  -4.637  1.00 95.88           C  
ATOM   2422  OG1 THR A 315     -11.203  -6.305  -3.764  1.00 95.88           O  
ATOM   2423  N   PRO A 316      -8.281  -8.164  -4.387  1.00 98.31           N  
ATOM   2424  CA  PRO A 316      -7.902  -9.531  -4.051  1.00 98.31           C  
ATOM   2425  C   PRO A 316      -9.078 -10.367  -3.539  1.00 98.31           C  
ATOM   2426  CB  PRO A 316      -6.848  -9.344  -2.955  1.00 98.31           C  
ATOM   2427  O   PRO A 316     -10.008  -9.820  -2.943  1.00 98.31           O  
ATOM   2428  CG  PRO A 316      -6.199  -8.039  -3.271  1.00 98.31           C  
ATOM   2429  CD  PRO A 316      -7.258  -7.082  -3.742  1.00 98.31           C  
ATOM   2430  N   VAL A 317      -8.969 -11.688  -3.756  1.00 97.94           N  
ATOM   2431  CA  VAL A 317      -9.922 -12.688  -3.273  1.00 97.94           C  
ATOM   2432  C   VAL A 317      -9.172 -13.797  -2.539  1.00 97.94           C  
ATOM   2433  CB  VAL A 317     -10.758 -13.281  -4.430  1.00 97.94           C  
ATOM   2434  O   VAL A 317      -7.980 -14.016  -2.777  1.00 97.94           O  
ATOM   2435  CG1 VAL A 317     -11.547 -12.188  -5.137  1.00 97.94           C  
ATOM   2436  CG2 VAL A 317      -9.852 -14.016  -5.418  1.00 97.94           C  
ATOM   2437  N   ILE A 318      -9.891 -14.438  -1.640  1.00 98.06           N  
ATOM   2438  CA  ILE A 318      -9.383 -15.688  -1.082  1.00 98.06           C  
ATOM   2439  C   ILE A 318      -9.445 -16.797  -2.139  1.00 98.06           C  
ATOM   2440  CB  ILE A 318     -10.172 -16.109   0.177  1.00 98.06           C  
ATOM   2441  O   ILE A 318     -10.516 -17.094  -2.668  1.00 98.06           O  
ATOM   2442  CG1 ILE A 318     -10.000 -15.070   1.289  1.00 98.06           C  
ATOM   2443  CG2 ILE A 318      -9.734 -17.500   0.654  1.00 98.06           C  
ATOM   2444  CD1 ILE A 318     -10.961 -15.234   2.455  1.00 98.06           C  
ATOM   2445  N   ASP A 319      -8.281 -17.375  -2.475  1.00 97.56           N  
ATOM   2446  CA  ASP A 319      -8.258 -18.328  -3.580  1.00 97.56           C  
ATOM   2447  C   ASP A 319      -7.809 -19.719  -3.104  1.00 97.56           C  
ATOM   2448  CB  ASP A 319      -7.332 -17.844  -4.695  1.00 97.56           C  
ATOM   2449  O   ASP A 319      -7.000 -20.375  -3.760  1.00 97.56           O  
ATOM   2450  CG  ASP A 319      -5.906 -17.594  -4.223  1.00 97.56           C  
ATOM   2451  OD1 ASP A 319      -5.664 -17.578  -2.998  1.00 97.56           O  
ATOM   2452  OD2 ASP A 319      -5.020 -17.422  -5.086  1.00 97.56           O  
ATOM   2453  N   SER A 320      -8.359 -20.141  -1.905  1.00 96.25           N  
ATOM   2454  CA  SER A 320      -8.031 -21.438  -1.348  1.00 96.25           C  
ATOM   2455  C   SER A 320      -8.531 -22.562  -2.250  1.00 96.25           C  
ATOM   2456  CB  SER A 320      -8.633 -21.594   0.050  1.00 96.25           C  
ATOM   2457  O   SER A 320      -8.078 -23.703  -2.135  1.00 96.25           O  
ATOM   2458  OG  SER A 320     -10.031 -21.375   0.021  1.00 96.25           O  
ATOM   2459  N   PHE A 321      -9.406 -22.266  -3.143  1.00 94.81           N  
ATOM   2460  CA  PHE A 321      -9.938 -23.234  -4.090  1.00 94.81           C  
ATOM   2461  C   PHE A 321      -8.914 -23.531  -5.184  1.00 94.81           C  
ATOM   2462  CB  PHE A 321     -11.242 -22.734  -4.711  1.00 94.81           C  
ATOM   2463  O   PHE A 321      -9.031 -24.531  -5.887  1.00 94.81           O  
ATOM   2464  CG  PHE A 321     -11.180 -21.297  -5.180  1.00 94.81           C  
ATOM   2465  CD1 PHE A 321     -11.758 -20.281  -4.426  1.00 94.81           C  
ATOM   2466  CD2 PHE A 321     -10.547 -20.969  -6.371  1.00 94.81           C  
ATOM   2467  CE1 PHE A 321     -11.703 -18.953  -4.859  1.00 94.81           C  
ATOM   2468  CE2 PHE A 321     -10.484 -19.656  -6.809  1.00 94.81           C  
ATOM   2469  CZ  PHE A 321     -11.062 -18.656  -6.051  1.00 94.81           C  
ATOM   2470  N   SER A 322      -7.922 -22.625  -5.402  1.00 94.00           N  
ATOM   2471  CA  SER A 322      -6.883 -22.812  -6.414  1.00 94.00           C  
ATOM   2472  C   SER A 322      -5.812 -23.781  -5.926  1.00 94.00           C  
ATOM   2473  CB  SER A 322      -6.238 -21.484  -6.785  1.00 94.00           C  
ATOM   2474  O   SER A 322      -5.555 -23.875  -4.723  1.00 94.00           O  
ATOM   2475  OG  SER A 322      -5.129 -21.672  -7.645  1.00 94.00           O  
ATOM   2476  N   HIS A 323      -5.148 -24.562  -6.816  1.00 91.00           N  
ATOM   2477  CA  HIS A 323      -4.105 -25.531  -6.500  1.00 91.00           C  
ATOM   2478  C   HIS A 323      -2.893 -24.844  -5.871  1.00 91.00           C  
ATOM   2479  CB  HIS A 323      -3.686 -26.297  -7.754  1.00 91.00           C  
ATOM   2480  O   HIS A 323      -2.193 -25.438  -5.051  1.00 91.00           O  
ATOM   2481  CG  HIS A 323      -4.738 -27.234  -8.266  1.00 91.00           C  
ATOM   2482  CD2 HIS A 323      -5.008 -28.516  -7.953  1.00 91.00           C  
ATOM   2483  ND1 HIS A 323      -5.660 -26.859  -9.219  1.00 91.00           N  
ATOM   2484  CE1 HIS A 323      -6.457 -27.891  -9.469  1.00 91.00           C  
ATOM   2485  NE2 HIS A 323      -6.082 -28.906  -8.719  1.00 91.00           N  
ATOM   2486  N   ASN A 324      -2.645 -23.656  -6.258  1.00 90.69           N  
ATOM   2487  CA  ASN A 324      -1.538 -22.859  -5.758  1.00 90.69           C  
ATOM   2488  C   ASN A 324      -2.000 -21.453  -5.355  1.00 90.69           C  
ATOM   2489  CB  ASN A 324      -0.423 -22.766  -6.801  1.00 90.69           C  
ATOM   2490  O   ASN A 324      -1.796 -20.484  -6.098  1.00 90.69           O  
ATOM   2491  CG  ASN A 324       0.875 -22.234  -6.227  1.00 90.69           C  
ATOM   2492  ND2 ASN A 324       1.723 -21.672  -7.086  1.00 90.69           N  
ATOM   2493  OD1 ASN A 324       1.114 -22.312  -5.016  1.00 90.69           O  
ATOM   2494  N   PRO A 325      -2.666 -21.359  -4.184  1.00 97.00           N  
ATOM   2495  CA  PRO A 325      -3.309 -20.094  -3.801  1.00 97.00           C  
ATOM   2496  C   PRO A 325      -2.301 -19.000  -3.467  1.00 97.00           C  
ATOM   2497  CB  PRO A 325      -4.129 -20.484  -2.566  1.00 97.00           C  
ATOM   2498  O   PRO A 325      -1.266 -19.281  -2.852  1.00 97.00           O  
ATOM   2499  CG  PRO A 325      -3.410 -21.656  -1.979  1.00 97.00           C  
ATOM   2500  CD  PRO A 325      -2.797 -22.453  -3.100  1.00 97.00           C  
ATOM   2501  N   VAL A 326      -2.623 -17.766  -3.900  1.00 98.19           N  
ATOM   2502  CA  VAL A 326      -1.894 -16.562  -3.504  1.00 98.19           C  
ATOM   2503  C   VAL A 326      -2.383 -16.094  -2.135  1.00 98.19           C  
ATOM   2504  CB  VAL A 326      -2.051 -15.438  -4.543  1.00 98.19           C  
ATOM   2505  O   VAL A 326      -1.577 -15.773  -1.260  1.00 98.19           O  
ATOM   2506  CG1 VAL A 326      -1.386 -14.156  -4.051  1.00 98.19           C  
ATOM   2507  CG2 VAL A 326      -1.464 -15.867  -5.887  1.00 98.19           C  
ATOM   2508  N   VAL A 327      -3.676 -16.125  -1.887  1.00 98.19           N  
ATOM   2509  CA  VAL A 327      -4.305 -15.797  -0.610  1.00 98.19           C  
ATOM   2510  C   VAL A 327      -5.070 -17.016  -0.090  1.00 98.19           C  
ATOM   2511  CB  VAL A 327      -5.250 -14.578  -0.734  1.00 98.19           C  
ATOM   2512  O   VAL A 327      -6.219 -17.234  -0.477  1.00 98.19           O  
ATOM   2513  CG1 VAL A 327      -5.793 -14.180   0.636  1.00 98.19           C  
ATOM   2514  CG2 VAL A 327      -4.527 -13.406  -1.394  1.00 98.19           C  
ATOM   2515  N   PRO A 328      -4.449 -17.797   0.787  1.00 97.56           N  
ATOM   2516  CA  PRO A 328      -4.934 -19.141   1.082  1.00 97.56           C  
ATOM   2517  C   PRO A 328      -6.043 -19.156   2.131  1.00 97.56           C  
ATOM   2518  CB  PRO A 328      -3.684 -19.859   1.600  1.00 97.56           C  
ATOM   2519  O   PRO A 328      -6.734 -20.172   2.293  1.00 97.56           O  
ATOM   2520  CG  PRO A 328      -2.822 -18.781   2.160  1.00 97.56           C  
ATOM   2521  CD  PRO A 328      -2.996 -17.547   1.314  1.00 97.56           C  
ATOM   2522  N   GLY A 329      -6.305 -18.031   2.738  1.00 97.56           N  
ATOM   2523  CA  GLY A 329      -7.320 -18.078   3.775  1.00 97.56           C  
ATOM   2524  C   GLY A 329      -7.789 -16.703   4.219  1.00 97.56           C  
ATOM   2525  O   GLY A 329      -7.453 -15.695   3.590  1.00 97.56           O  
ATOM   2526  N   TYR A 330      -8.562 -16.734   5.320  1.00 98.12           N  
ATOM   2527  CA  TYR A 330      -9.070 -15.500   5.910  1.00 98.12           C  
ATOM   2528  C   TYR A 330      -7.945 -14.703   6.559  1.00 98.12           C  
ATOM   2529  CB  TYR A 330     -10.156 -15.805   6.941  1.00 98.12           C  
ATOM   2530  O   TYR A 330      -7.273 -15.195   7.473  1.00 98.12           O  
ATOM   2531  CG  TYR A 330     -11.453 -16.297   6.336  1.00 98.12           C  
ATOM   2532  CD1 TYR A 330     -12.477 -15.406   6.008  1.00 98.12           C  
ATOM   2533  CD2 TYR A 330     -11.648 -17.641   6.086  1.00 98.12           C  
ATOM   2534  CE1 TYR A 330     -13.664 -15.852   5.453  1.00 98.12           C  
ATOM   2535  CE2 TYR A 330     -12.844 -18.109   5.527  1.00 98.12           C  
ATOM   2536  OH  TYR A 330     -15.016 -17.656   4.664  1.00 98.12           O  
ATOM   2537  CZ  TYR A 330     -13.836 -17.203   5.215  1.00 98.12           C  
ATOM   2538  N   GLN A 331      -7.770 -13.461   6.086  1.00 98.31           N  
ATOM   2539  CA  GLN A 331      -6.617 -12.633   6.418  1.00 98.31           C  
ATOM   2540  C   GLN A 331      -6.477 -12.461   7.930  1.00 98.31           C  
ATOM   2541  CB  GLN A 331      -6.730 -11.258   5.746  1.00 98.31           C  
ATOM   2542  O   GLN A 331      -5.391 -12.656   8.484  1.00 98.31           O  
ATOM   2543  CG  GLN A 331      -6.777 -11.320   4.227  1.00 98.31           C  
ATOM   2544  CD  GLN A 331      -8.180 -11.547   3.693  1.00 98.31           C  
ATOM   2545  NE2 GLN A 331      -8.375 -11.273   2.406  1.00 98.31           N  
ATOM   2546  OE1 GLN A 331      -9.086 -11.953   4.430  1.00 98.31           O  
ATOM   2547  N   TYR A 332      -7.613 -12.016   8.570  1.00 98.50           N  
ATOM   2548  CA  TYR A 332      -7.582 -11.852  10.023  1.00 98.50           C  
ATOM   2549  C   TYR A 332      -7.125 -13.133  10.703  1.00 98.50           C  
ATOM   2550  CB  TYR A 332      -8.961 -11.445  10.547  1.00 98.50           C  
ATOM   2551  O   TYR A 332      -6.262 -13.094  11.586  1.00 98.50           O  
ATOM   2552  CG  TYR A 332      -9.047 -11.375  12.047  1.00 98.50           C  
ATOM   2553  CD1 TYR A 332      -9.359 -12.508  12.805  1.00 98.50           C  
ATOM   2554  CD2 TYR A 332      -8.805 -10.188  12.727  1.00 98.50           C  
ATOM   2555  CE1 TYR A 332      -9.445 -12.445  14.188  1.00 98.50           C  
ATOM   2556  CE2 TYR A 332      -8.883 -10.117  14.109  1.00 98.50           C  
ATOM   2557  OH  TYR A 332      -9.273 -11.188  16.203  1.00 98.50           O  
ATOM   2558  CZ  TYR A 332      -9.203 -11.250  14.836  1.00 98.50           C  
ATOM   2559  N   GLU A 333      -7.590 -14.289  10.258  1.00 98.38           N  
ATOM   2560  CA  GLU A 333      -7.277 -15.570  10.875  1.00 98.38           C  
ATOM   2561  C   GLU A 333      -5.812 -15.945  10.648  1.00 98.38           C  
ATOM   2562  CB  GLU A 333      -8.188 -16.672  10.328  1.00 98.38           C  
ATOM   2563  O   GLU A 333      -5.145 -16.438  11.570  1.00 98.38           O  
ATOM   2564  CG  GLU A 333      -9.672 -16.391  10.531  1.00 98.38           C  
ATOM   2565  CD  GLU A 333     -10.039 -16.094  11.977  1.00 98.38           C  
ATOM   2566  OE1 GLU A 333     -11.078 -15.445  12.227  1.00 98.38           O  
ATOM   2567  OE2 GLU A 333      -9.273 -16.531  12.875  1.00 98.38           O  
ATOM   2568  N   LEU A 334      -5.305 -15.680   9.523  1.00 98.69           N  
ATOM   2569  CA  LEU A 334      -3.914 -16.000   9.219  1.00 98.69           C  
ATOM   2570  C   LEU A 334      -2.963 -15.188  10.086  1.00 98.69           C  
ATOM   2571  CB  LEU A 334      -3.615 -15.750   7.734  1.00 98.69           C  
ATOM   2572  O   LEU A 334      -2.000 -15.727  10.633  1.00 98.69           O  
ATOM   2573  CG  LEU A 334      -4.285 -16.703   6.738  1.00 98.69           C  
ATOM   2574  CD1 LEU A 334      -4.059 -16.219   5.312  1.00 98.69           C  
ATOM   2575  CD2 LEU A 334      -3.764 -18.125   6.918  1.00 98.69           C  
ATOM   2576  N   PHE A 335      -3.223 -13.898  10.242  1.00 98.62           N  
ATOM   2577  CA  PHE A 335      -2.391 -13.086  11.117  1.00 98.62           C  
ATOM   2578  C   PHE A 335      -2.514 -13.539  12.562  1.00 98.62           C  
ATOM   2579  CB  PHE A 335      -2.775 -11.602  11.000  1.00 98.62           C  
ATOM   2580  O   PHE A 335      -1.511 -13.656  13.273  1.00 98.62           O  
ATOM   2581  CG  PHE A 335      -2.195 -10.922   9.789  1.00 98.62           C  
ATOM   2582  CD1 PHE A 335      -0.824 -10.914   9.570  1.00 98.62           C  
ATOM   2583  CD2 PHE A 335      -3.023 -10.281   8.875  1.00 98.62           C  
ATOM   2584  CE1 PHE A 335      -0.284 -10.281   8.453  1.00 98.62           C  
ATOM   2585  CE2 PHE A 335      -2.490  -9.648   7.754  1.00 98.62           C  
ATOM   2586  CZ  PHE A 335      -1.121  -9.648   7.547  1.00 98.62           C  
ATOM   2587  N   SER A 336      -3.740 -13.812  12.977  1.00 98.19           N  
ATOM   2588  CA  SER A 336      -3.984 -14.203  14.359  1.00 98.19           C  
ATOM   2589  C   SER A 336      -3.270 -15.508  14.703  1.00 98.19           C  
ATOM   2590  CB  SER A 336      -5.484 -14.359  14.617  1.00 98.19           C  
ATOM   2591  O   SER A 336      -2.754 -15.672  15.812  1.00 98.19           O  
ATOM   2592  OG  SER A 336      -5.727 -14.766  15.953  1.00 98.19           O  
ATOM   2593  N   GLN A 337      -3.113 -16.375  13.742  1.00 98.38           N  
ATOM   2594  CA  GLN A 337      -2.549 -17.688  13.977  1.00 98.38           C  
ATOM   2595  C   GLN A 337      -1.054 -17.719  13.672  1.00 98.38           C  
ATOM   2596  CB  GLN A 337      -3.270 -18.750  13.125  1.00 98.38           C  
ATOM   2597  O   GLN A 337      -0.403 -18.750  13.805  1.00 98.38           O  
ATOM   2598  CG  GLN A 337      -4.719 -18.969  13.531  1.00 98.38           C  
ATOM   2599  CD  GLN A 337      -5.496 -19.781  12.508  1.00 98.38           C  
ATOM   2600  NE2 GLN A 337      -6.711 -20.172  12.867  1.00 98.38           N  
ATOM   2601  OE1 GLN A 337      -5.008 -20.047  11.406  1.00 98.38           O  
ATOM   2602  N   GLY A 338      -0.543 -16.609  13.234  1.00 98.38           N  
ATOM   2603  CA  GLY A 338       0.875 -16.531  12.930  1.00 98.38           C  
ATOM   2604  C   GLY A 338       1.248 -17.234  11.641  1.00 98.38           C  
ATOM   2605  O   GLY A 338       2.398 -17.641  11.461  1.00 98.38           O  
ATOM   2606  N   GLU A 339       0.243 -17.500  10.742  1.00 98.31           N  
ATOM   2607  CA  GLU A 339       0.493 -18.172   9.477  1.00 98.31           C  
ATOM   2608  C   GLU A 339       0.748 -17.172   8.352  1.00 98.31           C  
ATOM   2609  CB  GLU A 339      -0.684 -19.078   9.109  1.00 98.31           C  
ATOM   2610  O   GLU A 339      -0.032 -17.078   7.402  1.00 98.31           O  
ATOM   2611  CG  GLU A 339      -0.903 -20.234  10.086  1.00 98.31           C  
ATOM   2612  CD  GLU A 339      -2.080 -21.125   9.719  1.00 98.31           C  
ATOM   2613  OE1 GLU A 339      -2.514 -21.938  10.562  1.00 98.31           O  
ATOM   2614  OE2 GLU A 339      -2.574 -21.000   8.570  1.00 98.31           O  
ATOM   2615  N   PHE A 340       1.762 -16.391   8.453  1.00 98.69           N  
ATOM   2616  CA  PHE A 340       2.178 -15.406   7.461  1.00 98.69           C  
ATOM   2617  C   PHE A 340       3.697 -15.320   7.383  1.00 98.69           C  
ATOM   2618  CB  PHE A 340       1.596 -14.031   7.801  1.00 98.69           C  
ATOM   2619  O   PHE A 340       4.398 -15.938   8.188  1.00 98.69           O  
ATOM   2620  CG  PHE A 340       2.045 -13.492   9.133  1.00 98.69           C  
ATOM   2621  CD1 PHE A 340       1.372 -13.828  10.297  1.00 98.69           C  
ATOM   2622  CD2 PHE A 340       3.139 -12.641   9.219  1.00 98.69           C  
ATOM   2623  CE1 PHE A 340       1.785 -13.336  11.531  1.00 98.69           C  
ATOM   2624  CE2 PHE A 340       3.559 -12.141  10.445  1.00 98.69           C  
ATOM   2625  CZ  PHE A 340       2.879 -12.484  11.602  1.00 98.69           C  
ATOM   2626  N   ASN A 341       4.230 -14.680   6.320  1.00 98.75           N  
ATOM   2627  CA  ASN A 341       5.660 -14.398   6.250  1.00 98.75           C  
ATOM   2628  C   ASN A 341       6.098 -13.430   7.348  1.00 98.75           C  
ATOM   2629  CB  ASN A 341       6.027 -13.836   4.871  1.00 98.75           C  
ATOM   2630  O   ASN A 341       5.832 -12.227   7.266  1.00 98.75           O  
ATOM   2631  CG  ASN A 341       5.629 -14.766   3.740  1.00 98.75           C  
ATOM   2632  ND2 ASN A 341       4.656 -14.344   2.943  1.00 98.75           N  
ATOM   2633  OD1 ASN A 341       6.191 -15.852   3.586  1.00 98.75           O  
ATOM   2634  N   GLN A 342       6.770 -13.953   8.453  1.00 98.56           N  
ATOM   2635  CA  GLN A 342       7.051 -13.242   9.695  1.00 98.56           C  
ATOM   2636  C   GLN A 342       8.328 -12.414   9.570  1.00 98.56           C  
ATOM   2637  CB  GLN A 342       7.168 -14.211  10.867  1.00 98.56           C  
ATOM   2638  O   GLN A 342       9.430 -12.922   9.805  1.00 98.56           O  
ATOM   2639  CG  GLN A 342       5.879 -14.969  11.164  1.00 98.56           C  
ATOM   2640  CD  GLN A 342       6.039 -15.977  12.281  1.00 98.56           C  
ATOM   2641  NE2 GLN A 342       4.945 -16.641  12.641  1.00 98.56           N  
ATOM   2642  OE1 GLN A 342       7.137 -16.156  12.820  1.00 98.56           O  
ATOM   2643  N   VAL A 343       8.219 -11.172   9.055  1.00 98.81           N  
ATOM   2644  CA  VAL A 343       9.289 -10.188   8.961  1.00 98.81           C  
ATOM   2645  C   VAL A 343       8.906  -8.922   9.719  1.00 98.81           C  
ATOM   2646  CB  VAL A 343       9.617  -9.852   7.484  1.00 98.81           C  
ATOM   2647  O   VAL A 343       7.723  -8.664   9.945  1.00 98.81           O  
ATOM   2648  CG1 VAL A 343      10.031 -11.102   6.719  1.00 98.81           C  
ATOM   2649  CG2 VAL A 343       8.414  -9.188   6.816  1.00 98.81           C  
ATOM   2650  N   PRO A 344       9.883  -8.148  10.172  1.00 98.88           N  
ATOM   2651  CA  PRO A 344       9.555  -6.875  10.820  1.00 98.88           C  
ATOM   2652  C   PRO A 344       8.789  -5.926   9.898  1.00 98.88           C  
ATOM   2653  CB  PRO A 344      10.930  -6.301  11.188  1.00 98.88           C  
ATOM   2654  O   PRO A 344       9.039  -5.898   8.695  1.00 98.88           O  
ATOM   2655  CG  PRO A 344      11.836  -7.484  11.227  1.00 98.88           C  
ATOM   2656  CD  PRO A 344      11.383  -8.477  10.195  1.00 98.88           C  
ATOM   2657  N   ILE A 345       7.797  -5.152  10.617  1.00 98.94           N  
ATOM   2658  CA  ILE A 345       7.062  -4.191   9.805  1.00 98.94           C  
ATOM   2659  C   ILE A 345       7.062  -2.826  10.484  1.00 98.94           C  
ATOM   2660  CB  ILE A 345       5.613  -4.664   9.547  1.00 98.94           C  
ATOM   2661  O   ILE A 345       7.215  -2.736  11.711  1.00 98.94           O  
ATOM   2662  CG1 ILE A 345       4.836  -4.746  10.867  1.00 98.94           C  
ATOM   2663  CG2 ILE A 345       5.602  -6.012   8.820  1.00 98.94           C  
ATOM   2664  CD1 ILE A 345       3.340  -4.957  10.695  1.00 98.94           C  
ATOM   2665  N   LEU A 346       7.070  -1.757   9.664  1.00 98.94           N  
ATOM   2666  CA  LEU A 346       6.656  -0.399  10.000  1.00 98.94           C  
ATOM   2667  C   LEU A 346       5.289  -0.084   9.406  1.00 98.94           C  
ATOM   2668  CB  LEU A 346       7.688   0.616   9.508  1.00 98.94           C  
ATOM   2669  O   LEU A 346       5.117  -0.112   8.188  1.00 98.94           O  
ATOM   2670  CG  LEU A 346       7.344   2.092   9.711  1.00 98.94           C  
ATOM   2671  CD1 LEU A 346       7.207   2.398  11.203  1.00 98.94           C  
ATOM   2672  CD2 LEU A 346       8.398   2.984   9.070  1.00 98.94           C  
ATOM   2673  N   ILE A 347       4.285   0.179  10.266  1.00 98.81           N  
ATOM   2674  CA  ILE A 347       2.910   0.368   9.812  1.00 98.81           C  
ATOM   2675  C   ILE A 347       2.385   1.715  10.305  1.00 98.81           C  
ATOM   2676  CB  ILE A 347       1.992  -0.776  10.297  1.00 98.81           C  
ATOM   2677  O   ILE A 347       2.605   2.090  11.453  1.00 98.81           O  
ATOM   2678  CG1 ILE A 347       0.572  -0.589   9.750  1.00 98.81           C  
ATOM   2679  CG2 ILE A 347       1.984  -0.849  11.828  1.00 98.81           C  
ATOM   2680  CD1 ILE A 347      -0.307  -1.826   9.875  1.00 98.81           C  
ATOM   2681  N   GLY A 348       1.753   2.480   9.320  1.00 98.12           N  
ATOM   2682  CA  GLY A 348       1.335   3.824   9.688  1.00 98.12           C  
ATOM   2683  C   GLY A 348      -0.005   4.215   9.094  1.00 98.12           C  
ATOM   2684  O   GLY A 348      -0.465   3.604   8.125  1.00 98.12           O  
ATOM   2685  N   THR A 349      -0.639   5.254   9.727  1.00 98.31           N  
ATOM   2686  CA  THR A 349      -1.856   5.902   9.250  1.00 98.31           C  
ATOM   2687  C   THR A 349      -1.707   7.418   9.281  1.00 98.31           C  
ATOM   2688  CB  THR A 349      -3.076   5.484  10.094  1.00 98.31           C  
ATOM   2689  O   THR A 349      -0.807   7.945   9.938  1.00 98.31           O  
ATOM   2690  CG2 THR A 349      -3.297   3.977  10.031  1.00 98.31           C  
ATOM   2691  OG1 THR A 349      -2.861   5.871  11.453  1.00 98.31           O  
ATOM   2692  N   CYS A 350      -2.584   8.039   8.469  1.00 97.00           N  
ATOM   2693  CA  CYS A 350      -2.750   9.477   8.648  1.00 97.00           C  
ATOM   2694  C   CYS A 350      -3.730   9.773   9.773  1.00 97.00           C  
ATOM   2695  CB  CYS A 350      -3.236  10.125   7.352  1.00 97.00           C  
ATOM   2696  O   CYS A 350      -4.566   8.930  10.117  1.00 97.00           O  
ATOM   2697  SG  CYS A 350      -2.029  10.062   6.012  1.00 97.00           S  
ATOM   2698  N   SER A 351      -3.580  10.977  10.375  1.00 95.88           N  
ATOM   2699  CA  SER A 351      -4.344  11.281  11.586  1.00 95.88           C  
ATOM   2700  C   SER A 351      -5.836  11.359  11.289  1.00 95.88           C  
ATOM   2701  CB  SER A 351      -3.869  12.602  12.195  1.00 95.88           C  
ATOM   2702  O   SER A 351      -6.664  11.164  12.180  1.00 95.88           O  
ATOM   2703  OG  SER A 351      -3.969  13.656  11.250  1.00 95.88           O  
ATOM   2704  N   GLU A 352      -6.207  11.727  10.008  1.00 95.69           N  
ATOM   2705  CA  GLU A 352      -7.617  11.742   9.633  1.00 95.69           C  
ATOM   2706  C   GLU A 352      -7.805  11.297   8.180  1.00 95.69           C  
ATOM   2707  CB  GLU A 352      -8.203  13.148   9.820  1.00 95.69           C  
ATOM   2708  O   GLU A 352      -8.078  12.109   7.305  1.00 95.69           O  
ATOM   2709  CG  GLU A 352      -9.719  13.156   9.969  1.00 95.69           C  
ATOM   2710  CD  GLU A 352     -10.211  12.492  11.242  1.00 95.69           C  
ATOM   2711  OE1 GLU A 352     -10.539  11.281  11.203  1.00 95.69           O  
ATOM   2712  OE2 GLU A 352     -10.266  13.172  12.281  1.00 95.69           O  
ATOM   2713  N   GLU A 353      -7.715   9.961   7.852  1.00 95.44           N  
ATOM   2714  CA  GLU A 353      -7.797   9.312   6.543  1.00 95.44           C  
ATOM   2715  C   GLU A 353      -9.094   9.672   5.828  1.00 95.44           C  
ATOM   2716  CB  GLU A 353      -7.684   7.793   6.691  1.00 95.44           C  
ATOM   2717  O   GLU A 353      -9.102   9.875   4.609  1.00 95.44           O  
ATOM   2718  CG  GLU A 353      -6.352   7.328   7.266  1.00 95.44           C  
ATOM   2719  CD  GLU A 353      -5.230   7.297   6.242  1.00 95.44           C  
ATOM   2720  OE1 GLU A 353      -4.125   6.809   6.566  1.00 95.44           O  
ATOM   2721  OE2 GLU A 353      -5.457   7.770   5.105  1.00 95.44           O  
ATOM   2722  N   GLY A 354     -10.148   9.836   6.621  1.00 93.88           N  
ATOM   2723  CA  GLY A 354     -11.500   9.969   6.117  1.00 93.88           C  
ATOM   2724  C   GLY A 354     -11.766  11.320   5.465  1.00 93.88           C  
ATOM   2725  O   GLY A 354     -12.766  11.492   4.766  1.00 93.88           O  
ATOM   2726  N   LEU A 355     -10.836  12.195   5.656  1.00 93.69           N  
ATOM   2727  CA  LEU A 355     -11.023  13.492   5.020  1.00 93.69           C  
ATOM   2728  C   LEU A 355     -11.078  13.359   3.504  1.00 93.69           C  
ATOM   2729  CB  LEU A 355      -9.898  14.453   5.418  1.00 93.69           C  
ATOM   2730  O   LEU A 355     -11.609  14.227   2.814  1.00 93.69           O  
ATOM   2731  CG  LEU A 355      -9.977  15.047   6.824  1.00 93.69           C  
ATOM   2732  CD1 LEU A 355      -8.703  15.828   7.141  1.00 93.69           C  
ATOM   2733  CD2 LEU A 355     -11.203  15.930   6.965  1.00 93.69           C  
ATOM   2734  N   ILE A 356     -10.547  12.258   3.016  1.00 90.62           N  
ATOM   2735  CA  ILE A 356     -10.578  11.984   1.583  1.00 90.62           C  
ATOM   2736  C   ILE A 356     -12.023  11.938   1.099  1.00 90.62           C  
ATOM   2737  CB  ILE A 356      -9.859  10.656   1.243  1.00 90.62           C  
ATOM   2738  O   ILE A 356     -12.297  12.117  -0.092  1.00 90.62           O  
ATOM   2739  CG1 ILE A 356      -9.641  10.547  -0.270  1.00 90.62           C  
ATOM   2740  CG2 ILE A 356     -10.648   9.461   1.774  1.00 90.62           C  
ATOM   2741  CD1 ILE A 356      -8.688   9.422  -0.674  1.00 90.62           C  
ATOM   2742  N   ASN A 357     -12.969  11.812   1.964  1.00 89.88           N  
ATOM   2743  CA  ASN A 357     -14.375  11.695   1.592  1.00 89.88           C  
ATOM   2744  C   ASN A 357     -15.070  13.047   1.584  1.00 89.88           C  
ATOM   2745  CB  ASN A 357     -15.094  10.727   2.535  1.00 89.88           C  
ATOM   2746  O   ASN A 357     -16.281  13.125   1.339  1.00 89.88           O  
ATOM   2747  CG  ASN A 357     -14.672   9.289   2.336  1.00 89.88           C  
ATOM   2748  ND2 ASN A 357     -14.008   8.719   3.336  1.00 89.88           N  
ATOM   2749  OD1 ASN A 357     -14.938   8.688   1.289  1.00 89.88           O  
ATOM   2750  N   LEU A 358     -14.312  14.062   1.991  1.00 88.44           N  
ATOM   2751  CA  LEU A 358     -14.883  15.406   1.926  1.00 88.44           C  
ATOM   2752  C   LEU A 358     -15.031  15.867   0.479  1.00 88.44           C  
ATOM   2753  CB  LEU A 358     -14.016  16.391   2.705  1.00 88.44           C  
ATOM   2754  O   LEU A 358     -14.250  16.703   0.010  1.00 88.44           O  
ATOM   2755  CG  LEU A 358     -14.094  16.312   4.230  1.00 88.44           C  
ATOM   2756  CD1 LEU A 358     -13.148  17.328   4.867  1.00 88.44           C  
ATOM   2757  CD2 LEU A 358     -15.523  16.531   4.711  1.00 88.44           C  
ATOM   2758  N   ASP A 359     -15.992  15.195  -0.269  1.00 84.25           N  
ATOM   2759  CA  ASP A 359     -16.266  15.516  -1.665  1.00 84.25           C  
ATOM   2760  C   ASP A 359     -17.766  15.742  -1.887  1.00 84.25           C  
ATOM   2761  CB  ASP A 359     -15.766  14.406  -2.586  1.00 84.25           C  
ATOM   2762  O   ASP A 359     -18.531  15.836  -0.928  1.00 84.25           O  
ATOM   2763  CG  ASP A 359     -16.469  13.078  -2.359  1.00 84.25           C  
ATOM   2764  OD1 ASP A 359     -17.578  13.070  -1.791  1.00 84.25           O  
ATOM   2765  OD2 ASP A 359     -15.906  12.031  -2.750  1.00 84.25           O  
ATOM   2766  N   GLN A 360     -18.219  15.945  -3.090  1.00 77.25           N  
ATOM   2767  CA  GLN A 360     -19.578  16.359  -3.410  1.00 77.25           C  
ATOM   2768  C   GLN A 360     -20.578  15.258  -3.082  1.00 77.25           C  
ATOM   2769  CB  GLN A 360     -19.688  16.750  -4.887  1.00 77.25           C  
ATOM   2770  O   GLN A 360     -21.766  15.531  -2.916  1.00 77.25           O  
ATOM   2771  CG  GLN A 360     -19.438  15.594  -5.848  1.00 77.25           C  
ATOM   2772  CD  GLN A 360     -19.375  16.031  -7.297  1.00 77.25           C  
ATOM   2773  NE2 GLN A 360     -19.391  15.078  -8.211  1.00 77.25           N  
ATOM   2774  OE1 GLN A 360     -19.328  17.234  -7.590  1.00 77.25           O  
ATOM   2775  N   TYR A 361     -20.109  13.984  -2.783  1.00 82.44           N  
ATOM   2776  CA  TYR A 361     -21.016  12.859  -2.584  1.00 82.44           C  
ATOM   2777  C   TYR A 361     -21.203  12.562  -1.100  1.00 82.44           C  
ATOM   2778  CB  TYR A 361     -20.500  11.609  -3.305  1.00 82.44           C  
ATOM   2779  O   TYR A 361     -21.984  11.688  -0.726  1.00 82.44           O  
ATOM   2780  CG  TYR A 361     -20.312  11.805  -4.793  1.00 82.44           C  
ATOM   2781  CD1 TYR A 361     -21.422  11.953  -5.633  1.00 82.44           C  
ATOM   2782  CD2 TYR A 361     -19.047  11.836  -5.355  1.00 82.44           C  
ATOM   2783  CE1 TYR A 361     -21.250  12.125  -7.004  1.00 82.44           C  
ATOM   2784  CE2 TYR A 361     -18.875  12.008  -6.727  1.00 82.44           C  
ATOM   2785  OH  TYR A 361     -19.812  12.328  -8.898  1.00 82.44           O  
ATOM   2786  CZ  TYR A 361     -19.984  12.156  -7.539  1.00 82.44           C  
ATOM   2787  N   LEU A 362     -20.516  13.219  -0.258  1.00 88.50           N  
ATOM   2788  CA  LEU A 362     -20.500  12.906   1.168  1.00 88.50           C  
ATOM   2789  C   LEU A 362     -21.906  13.039   1.759  1.00 88.50           C  
ATOM   2790  CB  LEU A 362     -19.531  13.836   1.912  1.00 88.50           C  
ATOM   2791  O   LEU A 362     -22.359  12.148   2.484  1.00 88.50           O  
ATOM   2792  CG  LEU A 362     -19.484  13.672   3.432  1.00 88.50           C  
ATOM   2793  CD1 LEU A 362     -19.062  12.258   3.803  1.00 88.50           C  
ATOM   2794  CD2 LEU A 362     -18.516  14.695   4.043  1.00 88.50           C  
ATOM   2795  N   ASP A 363     -22.688  14.047   1.374  1.00 90.25           N  
ATOM   2796  CA  ASP A 363     -24.000  14.281   1.967  1.00 90.25           C  
ATOM   2797  C   ASP A 363     -24.969  13.148   1.642  1.00 90.25           C  
ATOM   2798  CB  ASP A 363     -24.562  15.617   1.480  1.00 90.25           C  
ATOM   2799  O   ASP A 363     -25.719  12.703   2.504  1.00 90.25           O  
ATOM   2800  CG  ASP A 363     -23.922  16.812   2.152  1.00 90.25           C  
ATOM   2801  OD1 ASP A 363     -23.172  16.641   3.129  1.00 90.25           O  
ATOM   2802  OD2 ASP A 363     -24.188  17.953   1.701  1.00 90.25           O  
ATOM   2803  N   ASN A 364     -24.781  12.688   0.394  1.00 88.06           N  
ATOM   2804  CA  ASN A 364     -25.656  11.586  -0.017  1.00 88.06           C  
ATOM   2805  C   ASN A 364     -25.375  10.320   0.788  1.00 88.06           C  
ATOM   2806  CB  ASN A 364     -25.500  11.305  -1.514  1.00 88.06           C  
ATOM   2807  O   ASN A 364     -26.312   9.641   1.223  1.00 88.06           O  
ATOM   2808  CG  ASN A 364     -26.031  12.438  -2.375  1.00 88.06           C  
ATOM   2809  ND2 ASN A 364     -25.562  12.500  -3.617  1.00 88.06           N  
ATOM   2810  OD1 ASN A 364     -26.859  13.242  -1.929  1.00 88.06           O  
ATOM   2811  N   LEU A 365     -24.141  10.133   0.970  1.00 88.19           N  
ATOM   2812  CA  LEU A 365     -23.750   8.945   1.727  1.00 88.19           C  
ATOM   2813  C   LEU A 365     -24.156   9.070   3.188  1.00 88.19           C  
ATOM   2814  CB  LEU A 365     -22.234   8.727   1.632  1.00 88.19           C  
ATOM   2815  O   LEU A 365     -24.734   8.133   3.760  1.00 88.19           O  
ATOM   2816  CG  LEU A 365     -21.688   7.453   2.285  1.00 88.19           C  
ATOM   2817  CD1 LEU A 365     -22.359   6.223   1.686  1.00 88.19           C  
ATOM   2818  CD2 LEU A 365     -20.172   7.375   2.127  1.00 88.19           C  
ATOM   2819  N   LEU A 366     -23.969  10.188   3.779  1.00 92.50           N  
ATOM   2820  CA  LEU A 366     -24.344  10.398   5.176  1.00 92.50           C  
ATOM   2821  C   LEU A 366     -25.844  10.328   5.359  1.00 92.50           C  
ATOM   2822  CB  LEU A 366     -23.812  11.750   5.664  1.00 92.50           C  
ATOM   2823  O   LEU A 366     -26.328   9.789   6.355  1.00 92.50           O  
ATOM   2824  CG  LEU A 366     -22.297  11.906   5.730  1.00 92.50           C  
ATOM   2825  CD1 LEU A 366     -21.922  13.266   6.320  1.00 92.50           C  
ATOM   2826  CD2 LEU A 366     -21.672  10.773   6.547  1.00 92.50           C  
ATOM   2827  N   GLU A 367     -26.609  10.883   4.402  1.00 92.81           N  
ATOM   2828  CA  GLU A 367     -28.062  10.797   4.445  1.00 92.81           C  
ATOM   2829  C   GLU A 367     -28.531   9.344   4.410  1.00 92.81           C  
ATOM   2830  CB  GLU A 367     -28.688  11.578   3.283  1.00 92.81           C  
ATOM   2831  O   GLU A 367     -29.453   8.969   5.133  1.00 92.81           O  
ATOM   2832  CG  GLU A 367     -30.188  11.742   3.389  1.00 92.81           C  
ATOM   2833  CD  GLU A 367     -30.766  12.711   2.365  1.00 92.81           C  
ATOM   2834  OE1 GLU A 367     -31.922  13.133   2.516  1.00 92.81           O  
ATOM   2835  OE2 GLU A 367     -30.031  13.047   1.404  1.00 92.81           O  
ATOM   2836  N   ALA A 368     -27.844   8.609   3.639  1.00 90.69           N  
ATOM   2837  CA  ALA A 368     -28.188   7.191   3.547  1.00 90.69           C  
ATOM   2838  C   ALA A 368     -27.969   6.484   4.883  1.00 90.69           C  
ATOM   2839  CB  ALA A 368     -27.375   6.512   2.447  1.00 90.69           C  
ATOM   2840  O   ALA A 368     -28.781   5.652   5.293  1.00 90.69           O  
ATOM   2841  N   TYR A 369     -26.922   6.797   5.566  1.00 92.06           N  
ATOM   2842  CA  TYR A 369     -26.641   6.219   6.875  1.00 92.06           C  
ATOM   2843  C   TYR A 369     -27.656   6.695   7.910  1.00 92.06           C  
ATOM   2844  CB  TYR A 369     -25.219   6.578   7.336  1.00 92.06           C  
ATOM   2845  O   TYR A 369     -28.094   5.914   8.758  1.00 92.06           O  
ATOM   2846  CG  TYR A 369     -24.141   5.871   6.562  1.00 92.06           C  
ATOM   2847  CD1 TYR A 369     -24.344   4.590   6.051  1.00 92.06           C  
ATOM   2848  CD2 TYR A 369     -22.906   6.484   6.336  1.00 92.06           C  
ATOM   2849  CE1 TYR A 369     -23.344   3.936   5.340  1.00 92.06           C  
ATOM   2850  CE2 TYR A 369     -21.906   5.836   5.625  1.00 92.06           C  
ATOM   2851  OH  TYR A 369     -21.125   3.922   4.426  1.00 92.06           O  
ATOM   2852  CZ  TYR A 369     -22.125   4.566   5.133  1.00 92.06           C  
ATOM   2853  N   ASP A 370     -28.062   7.930   7.816  1.00 94.44           N  
ATOM   2854  CA  ASP A 370     -29.062   8.477   8.719  1.00 94.44           C  
ATOM   2855  C   ASP A 370     -30.406   7.777   8.531  1.00 94.44           C  
ATOM   2856  CB  ASP A 370     -29.219   9.984   8.508  1.00 94.44           C  
ATOM   2857  O   ASP A 370     -31.125   7.508   9.500  1.00 94.44           O  
ATOM   2858  CG  ASP A 370     -28.094  10.789   9.141  1.00 94.44           C  
ATOM   2859  OD1 ASP A 370     -27.500  10.320  10.133  1.00 94.44           O  
ATOM   2860  OD2 ASP A 370     -27.812  11.898   8.641  1.00 94.44           O  
ATOM   2861  N   GLU A 371     -30.750   7.512   7.289  1.00 93.88           N  
ATOM   2862  CA  GLU A 371     -32.031   6.883   6.969  1.00 93.88           C  
ATOM   2863  C   GLU A 371     -32.094   5.457   7.512  1.00 93.88           C  
ATOM   2864  CB  GLU A 371     -32.250   6.879   5.457  1.00 93.88           C  
ATOM   2865  O   GLU A 371     -33.125   5.016   7.992  1.00 93.88           O  
ATOM   2866  CG  GLU A 371     -32.625   8.242   4.891  1.00 93.88           C  
ATOM   2867  CD  GLU A 371     -32.750   8.250   3.375  1.00 93.88           C  
ATOM   2868  OE1 GLU A 371     -33.062   9.320   2.795  1.00 93.88           O  
ATOM   2869  OE2 GLU A 371     -32.531   7.184   2.762  1.00 93.88           O  
ATOM   2870  N   ASN A 372     -30.938   4.844   7.449  1.00 92.56           N  
ATOM   2871  CA  ASN A 372     -30.859   3.463   7.914  1.00 92.56           C  
ATOM   2872  C   ASN A 372     -29.484   3.156   8.500  1.00 92.56           C  
ATOM   2873  CB  ASN A 372     -31.188   2.490   6.777  1.00 92.56           C  
ATOM   2874  O   ASN A 372     -28.562   2.777   7.770  1.00 92.56           O  
ATOM   2875  CG  ASN A 372     -31.219   1.047   7.238  1.00 92.56           C  
ATOM   2876  ND2 ASN A 372     -31.438   0.132   6.305  1.00 92.56           N  
ATOM   2877  OD1 ASN A 372     -31.047   0.756   8.430  1.00 92.56           O  
ATOM   2878  N   PRO A 373     -29.312   3.299   9.773  1.00 93.19           N  
ATOM   2879  CA  PRO A 373     -28.016   3.072  10.414  1.00 93.19           C  
ATOM   2880  C   PRO A 373     -27.531   1.635  10.266  1.00 93.19           C  
ATOM   2881  CB  PRO A 373     -28.297   3.402  11.883  1.00 93.19           C  
ATOM   2882  O   PRO A 373     -26.344   1.358  10.469  1.00 93.19           O  
ATOM   2883  CG  PRO A 373     -29.438   4.367  11.852  1.00 93.19           C  
ATOM   2884  CD  PRO A 373     -30.344   4.004  10.703  1.00 93.19           C  
ATOM   2885  N   ALA A 374     -28.438   0.706  10.016  1.00 92.12           N  
ATOM   2886  CA  ALA A 374     -28.047  -0.685   9.805  1.00 92.12           C  
ATOM   2887  C   ALA A 374     -27.000  -0.796   8.703  1.00 92.12           C  
ATOM   2888  CB  ALA A 374     -29.266  -1.538   9.461  1.00 92.12           C  
ATOM   2889  O   ALA A 374     -26.266  -1.786   8.633  1.00 92.12           O  
ATOM   2890  N   ARG A 375     -26.859   0.200   7.855  1.00 90.94           N  
ATOM   2891  CA  ARG A 375     -25.922   0.180   6.738  1.00 90.94           C  
ATOM   2892  C   ARG A 375     -24.484   0.360   7.223  1.00 90.94           C  
ATOM   2893  CB  ARG A 375     -26.266   1.271   5.723  1.00 90.94           C  
ATOM   2894  O   ARG A 375     -23.531   0.148   6.465  1.00 90.94           O  
ATOM   2895  CG  ARG A 375     -27.547   0.997   4.941  1.00 90.94           C  
ATOM   2896  CD  ARG A 375     -27.891   2.156   4.020  1.00 90.94           C  
ATOM   2897  NE  ARG A 375     -29.109   1.879   3.248  1.00 90.94           N  
ATOM   2898  NH1 ARG A 375     -30.094   3.918   3.682  1.00 90.94           N  
ATOM   2899  NH2 ARG A 375     -31.172   2.367   2.381  1.00 90.94           N  
ATOM   2900  CZ  ARG A 375     -30.125   2.723   3.105  1.00 90.94           C  
ATOM   2901  N   LEU A 376     -24.297   0.755   8.422  1.00 92.50           N  
ATOM   2902  CA  LEU A 376     -22.984   1.001   8.992  1.00 92.50           C  
ATOM   2903  C   LEU A 376     -22.312  -0.308   9.406  1.00 92.50           C  
ATOM   2904  CB  LEU A 376     -23.094   1.931  10.203  1.00 92.50           C  
ATOM   2905  O   LEU A 376     -21.125  -0.328   9.719  1.00 92.50           O  
ATOM   2906  CG  LEU A 376     -23.453   3.389   9.914  1.00 92.50           C  
ATOM   2907  CD1 LEU A 376     -23.938   4.082  11.180  1.00 92.50           C  
ATOM   2908  CD2 LEU A 376     -22.250   4.125   9.320  1.00 92.50           C  
ATOM   2909  N   ASN A 377     -23.031  -1.416   9.383  1.00 91.06           N  
ATOM   2910  CA  ASN A 377     -22.453  -2.697   9.773  1.00 91.06           C  
ATOM   2911  C   ASN A 377     -21.359  -3.141   8.812  1.00 91.06           C  
ATOM   2912  CB  ASN A 377     -23.547  -3.768   9.875  1.00 91.06           C  
ATOM   2913  O   ASN A 377     -21.609  -3.246   7.605  1.00 91.06           O  
ATOM   2914  CG  ASN A 377     -23.031  -5.078  10.438  1.00 91.06           C  
ATOM   2915  ND2 ASN A 377     -23.812  -5.691  11.320  1.00 91.06           N  
ATOM   2916  OD1 ASN A 377     -21.938  -5.535  10.078  1.00 91.06           O  
ATOM   2917  N   PRO A 378     -20.281  -3.521   9.367  1.00 91.12           N  
ATOM   2918  CA  PRO A 378     -19.266  -4.109   8.484  1.00 91.12           C  
ATOM   2919  C   PRO A 378     -19.609  -5.543   8.078  1.00 91.12           C  
ATOM   2920  CB  PRO A 378     -17.984  -4.062   9.320  1.00 91.12           C  
ATOM   2921  O   PRO A 378     -19.969  -6.359   8.922  1.00 91.12           O  
ATOM   2922  CG  PRO A 378     -18.281  -3.096  10.422  1.00 91.12           C  
ATOM   2923  CD  PRO A 378     -19.766  -3.125  10.695  1.00 91.12           C  
ATOM   2924  N   GLN A 379     -19.391  -5.883   6.875  1.00 90.56           N  
ATOM   2925  CA  GLN A 379     -19.734  -7.203   6.359  1.00 90.56           C  
ATOM   2926  C   GLN A 379     -18.797  -8.273   6.918  1.00 90.56           C  
ATOM   2927  CB  GLN A 379     -19.672  -7.211   4.828  1.00 90.56           C  
ATOM   2928  O   GLN A 379     -19.156  -9.453   6.969  1.00 90.56           O  
ATOM   2929  CG  GLN A 379     -20.812  -6.445   4.172  1.00 90.56           C  
ATOM   2930  CD  GLN A 379     -22.141  -7.199   4.219  1.00 90.56           C  
ATOM   2931  NE2 GLN A 379     -23.234  -6.492   3.957  1.00 90.56           N  
ATOM   2932  OE1 GLN A 379     -22.172  -8.406   4.492  1.00 90.56           O  
ATOM   2933  N   ASP A 380     -17.656  -7.812   7.293  1.00 92.69           N  
ATOM   2934  CA  ASP A 380     -16.672  -8.781   7.750  1.00 92.69           C  
ATOM   2935  C   ASP A 380     -17.000  -9.289   9.148  1.00 92.69           C  
ATOM   2936  CB  ASP A 380     -15.266  -8.164   7.730  1.00 92.69           C  
ATOM   2937  O   ASP A 380     -16.328 -10.180   9.672  1.00 92.69           O  
ATOM   2938  CG  ASP A 380     -15.172  -6.875   8.523  1.00 92.69           C  
ATOM   2939  OD1 ASP A 380     -16.203  -6.418   9.062  1.00 92.69           O  
ATOM   2940  OD2 ASP A 380     -14.062  -6.309   8.602  1.00 92.69           O  
ATOM   2941  N   MET A 381     -18.172  -8.820   9.797  1.00 94.69           N  
ATOM   2942  CA  MET A 381     -18.594  -9.305  11.109  1.00 94.69           C  
ATOM   2943  C   MET A 381     -19.500 -10.523  10.961  1.00 94.69           C  
ATOM   2944  CB  MET A 381     -19.328  -8.211  11.883  1.00 94.69           C  
ATOM   2945  O   MET A 381     -19.766 -11.227  11.938  1.00 94.69           O  
ATOM   2946  CG  MET A 381     -18.406  -7.094  12.367  1.00 94.69           C  
ATOM   2947  SD  MET A 381     -19.312  -5.805  13.312  1.00 94.69           S  
ATOM   2948  CE  MET A 381     -19.719  -6.734  14.812  1.00 94.69           C  
ATOM   2949  N   HIS A 382     -19.969 -10.789   9.773  1.00 93.88           N  
ATOM   2950  CA  HIS A 382     -20.797 -11.945   9.422  1.00 93.88           C  
ATOM   2951  C   HIS A 382     -22.016 -12.031  10.328  1.00 93.88           C  
ATOM   2952  CB  HIS A 382     -19.969 -13.234   9.523  1.00 93.88           C  
ATOM   2953  O   HIS A 382     -22.312 -13.094  10.883  1.00 93.88           O  
ATOM   2954  CG  HIS A 382     -18.703 -13.195   8.734  1.00 93.88           C  
ATOM   2955  CD2 HIS A 382     -17.406 -13.266   9.125  1.00 93.88           C  
ATOM   2956  ND1 HIS A 382     -18.672 -13.062   7.363  1.00 93.88           N  
ATOM   2957  CE1 HIS A 382     -17.422 -13.055   6.945  1.00 93.88           C  
ATOM   2958  NE2 HIS A 382     -16.625 -13.180   8.000  1.00 93.88           N  
ATOM   2959  N   ILE A 383     -22.672 -10.938  10.516  1.00 94.31           N  
ATOM   2960  CA  ILE A 383     -23.906 -10.883  11.297  1.00 94.31           C  
ATOM   2961  C   ILE A 383     -25.094 -11.281  10.422  1.00 94.31           C  
ATOM   2962  CB  ILE A 383     -24.125  -9.477  11.898  1.00 94.31           C  
ATOM   2963  O   ILE A 383     -25.344 -10.664   9.383  1.00 94.31           O  
ATOM   2964  CG1 ILE A 383     -23.000  -9.117  12.867  1.00 94.31           C  
ATOM   2965  CG2 ILE A 383     -25.484  -9.406  12.602  1.00 94.31           C  
ATOM   2966  CD1 ILE A 383     -23.016  -7.672  13.336  1.00 94.31           C  
ATOM   2967  N   SER A 384     -25.844 -12.336  10.781  1.00 92.75           N  
ATOM   2968  CA  SER A 384     -26.938 -12.844   9.969  1.00 92.75           C  
ATOM   2969  C   SER A 384     -28.281 -12.492  10.570  1.00 92.75           C  
ATOM   2970  CB  SER A 384     -26.828 -14.359   9.797  1.00 92.75           C  
ATOM   2971  O   SER A 384     -29.281 -12.320   9.852  1.00 92.75           O  
ATOM   2972  OG  SER A 384     -26.734 -15.000  11.062  1.00 92.75           O  
ATOM   2973  N   ASN A 385     -28.328 -12.328  11.914  1.00 95.25           N  
ATOM   2974  CA  ASN A 385     -29.562 -11.984  12.625  1.00 95.25           C  
ATOM   2975  C   ASN A 385     -29.922 -10.516  12.453  1.00 95.25           C  
ATOM   2976  CB  ASN A 385     -29.422 -12.328  14.109  1.00 95.25           C  
ATOM   2977  O   ASN A 385     -29.094  -9.633  12.727  1.00 95.25           O  
ATOM   2978  CG  ASN A 385     -30.656 -11.945  14.914  1.00 95.25           C  
ATOM   2979  ND2 ASN A 385     -31.594 -12.867  15.039  1.00 95.25           N  
ATOM   2980  OD1 ASN A 385     -30.750 -10.820  15.414  1.00 95.25           O  
ATOM   2981  N   GLU A 386     -31.094 -10.258  11.945  1.00 94.50           N  
ATOM   2982  CA  GLU A 386     -31.531  -8.906  11.602  1.00 94.50           C  
ATOM   2983  C   GLU A 386     -31.531  -7.992  12.820  1.00 94.50           C  
ATOM   2984  CB  GLU A 386     -32.938  -8.938  10.969  1.00 94.50           C  
ATOM   2985  O   GLU A 386     -31.109  -6.832  12.734  1.00 94.50           O  
ATOM   2986  CG  GLU A 386     -33.375  -7.594  10.430  1.00 94.50           C  
ATOM   2987  CD  GLU A 386     -34.750  -7.656   9.734  1.00 94.50           C  
ATOM   2988  OE1 GLU A 386     -35.281  -6.594   9.344  1.00 94.50           O  
ATOM   2989  OE2 GLU A 386     -35.281  -8.781   9.594  1.00 94.50           O  
ATOM   2990  N   GLU A 387     -32.031  -8.508  13.938  1.00 96.81           N  
ATOM   2991  CA  GLU A 387     -32.062  -7.711  15.156  1.00 96.81           C  
ATOM   2992  C   GLU A 387     -30.656  -7.277  15.562  1.00 96.81           C  
ATOM   2993  CB  GLU A 387     -32.719  -8.484  16.297  1.00 96.81           C  
ATOM   2994  O   GLU A 387     -30.438  -6.105  15.875  1.00 96.81           O  
ATOM   2995  CG  GLU A 387     -32.875  -7.688  17.578  1.00 96.81           C  
ATOM   2996  CD  GLU A 387     -33.594  -8.461  18.688  1.00 96.81           C  
ATOM   2997  OE1 GLU A 387     -33.719  -7.918  19.812  1.00 96.81           O  
ATOM   2998  OE2 GLU A 387     -34.000  -9.617  18.438  1.00 96.81           O  
ATOM   2999  N   THR A 388     -29.719  -8.258  15.570  1.00 96.88           N  
ATOM   3000  CA  THR A 388     -28.328  -7.969  15.906  1.00 96.88           C  
ATOM   3001  C   THR A 388     -27.719  -7.004  14.891  1.00 96.88           C  
ATOM   3002  CB  THR A 388     -27.500  -9.258  15.969  1.00 96.88           C  
ATOM   3003  O   THR A 388     -27.000  -6.082  15.266  1.00 96.88           O  
ATOM   3004  CG2 THR A 388     -26.047  -8.945  16.359  1.00 96.88           C  
ATOM   3005  OG1 THR A 388     -28.062 -10.141  16.953  1.00 96.88           O  
ATOM   3006  N   TRP A 389     -28.047  -7.227  13.617  1.00 94.25           N  
ATOM   3007  CA  TRP A 389     -27.594  -6.367  12.539  1.00 94.25           C  
ATOM   3008  C   TRP A 389     -28.000  -4.918  12.773  1.00 94.25           C  
ATOM   3009  CB  TRP A 389     -28.141  -6.852  11.195  1.00 94.25           C  
ATOM   3010  O   TRP A 389     -27.172  -4.008  12.695  1.00 94.25           O  
ATOM   3011  CG  TRP A 389     -27.703  -6.023  10.023  1.00 94.25           C  
ATOM   3012  CD1 TRP A 389     -28.297  -4.883   9.547  1.00 94.25           C  
ATOM   3013  CD2 TRP A 389     -26.578  -6.273   9.164  1.00 94.25           C  
ATOM   3014  CE2 TRP A 389     -26.562  -5.246   8.203  1.00 94.25           C  
ATOM   3015  CE3 TRP A 389     -25.594  -7.270   9.125  1.00 94.25           C  
ATOM   3016  NE1 TRP A 389     -27.609  -4.410   8.453  1.00 94.25           N  
ATOM   3017  CH2 TRP A 389     -24.625  -6.172   7.184  1.00 94.25           C  
ATOM   3018  CZ2 TRP A 389     -25.578  -5.184   7.203  1.00 94.25           C  
ATOM   3019  CZ3 TRP A 389     -24.625  -7.207   8.133  1.00 94.25           C  
ATOM   3020  N   ASN A 390     -29.203  -4.680  13.148  1.00 95.19           N  
ATOM   3021  CA  ASN A 390     -29.734  -3.342  13.414  1.00 95.19           C  
ATOM   3022  C   ASN A 390     -29.109  -2.744  14.680  1.00 95.19           C  
ATOM   3023  CB  ASN A 390     -31.250  -3.371  13.531  1.00 95.19           C  
ATOM   3024  O   ASN A 390     -28.812  -1.552  14.727  1.00 95.19           O  
ATOM   3025  CG  ASN A 390     -31.938  -3.588  12.188  1.00 95.19           C  
ATOM   3026  ND2 ASN A 390     -33.000  -4.367  12.188  1.00 95.19           N  
ATOM   3027  OD1 ASN A 390     -31.500  -3.061  11.164  1.00 95.19           O  
ATOM   3028  N   THR A 391     -28.953  -3.568  15.680  1.00 97.56           N  
ATOM   3029  CA  THR A 391     -28.359  -3.119  16.922  1.00 97.56           C  
ATOM   3030  C   THR A 391     -26.938  -2.604  16.703  1.00 97.56           C  
ATOM   3031  CB  THR A 391     -28.328  -4.250  17.969  1.00 97.56           C  
ATOM   3032  O   THR A 391     -26.578  -1.526  17.172  1.00 97.56           O  
ATOM   3033  CG2 THR A 391     -27.609  -3.807  19.250  1.00 97.56           C  
ATOM   3034  OG1 THR A 391     -29.672  -4.621  18.297  1.00 97.56           O  
ATOM   3035  N   VAL A 392     -26.172  -3.318  15.969  1.00 97.19           N  
ATOM   3036  CA  VAL A 392     -24.781  -2.951  15.695  1.00 97.19           C  
ATOM   3037  C   VAL A 392     -24.734  -1.626  14.945  1.00 97.19           C  
ATOM   3038  CB  VAL A 392     -24.062  -4.051  14.891  1.00 97.19           C  
ATOM   3039  O   VAL A 392     -23.953  -0.739  15.281  1.00 97.19           O  
ATOM   3040  CG1 VAL A 392     -22.719  -3.539  14.383  1.00 97.19           C  
ATOM   3041  CG2 VAL A 392     -23.859  -5.301  15.750  1.00 97.19           C  
ATOM   3042  N   GLY A 393     -25.547  -1.509  13.828  1.00 95.81           N  
ATOM   3043  CA  GLY A 393     -25.625  -0.240  13.117  1.00 95.81           C  
ATOM   3044  C   GLY A 393     -25.938   0.933  14.031  1.00 95.81           C  
ATOM   3045  O   GLY A 393     -25.312   1.991  13.922  1.00 95.81           O  
ATOM   3046  N   SER A 394     -26.859   0.754  14.938  1.00 97.06           N  
ATOM   3047  CA  SER A 394     -27.266   1.806  15.859  1.00 97.06           C  
ATOM   3048  C   SER A 394     -26.125   2.150  16.828  1.00 97.06           C  
ATOM   3049  CB  SER A 394     -28.500   1.383  16.641  1.00 97.06           C  
ATOM   3050  O   SER A 394     -25.922   3.320  17.156  1.00 97.06           O  
ATOM   3051  OG  SER A 394     -29.625   1.268  15.781  1.00 97.06           O  
ATOM   3052  N   LEU A 395     -25.453   1.148  17.312  1.00 98.38           N  
ATOM   3053  CA  LEU A 395     -24.344   1.371  18.234  1.00 98.38           C  
ATOM   3054  C   LEU A 395     -23.234   2.191  17.578  1.00 98.38           C  
ATOM   3055  CB  LEU A 395     -23.781   0.035  18.719  1.00 98.38           C  
ATOM   3056  O   LEU A 395     -22.656   3.082  18.203  1.00 98.38           O  
ATOM   3057  CG  LEU A 395     -24.641  -0.742  19.719  1.00 98.38           C  
ATOM   3058  CD1 LEU A 395     -24.078  -2.143  19.938  1.00 98.38           C  
ATOM   3059  CD2 LEU A 395     -24.734   0.006  21.047  1.00 98.38           C  
ATOM   3060  N   ILE A 396     -23.016   1.904  16.312  1.00 97.81           N  
ATOM   3061  CA  ILE A 396     -21.984   2.641  15.578  1.00 97.81           C  
ATOM   3062  C   ILE A 396     -22.438   4.086  15.375  1.00 97.81           C  
ATOM   3063  CB  ILE A 396     -21.688   1.980  14.219  1.00 97.81           C  
ATOM   3064  O   ILE A 396     -21.656   5.020  15.586  1.00 97.81           O  
ATOM   3065  CG1 ILE A 396     -21.016   0.618  14.422  1.00 97.81           C  
ATOM   3066  CG2 ILE A 396     -20.812   2.898  13.359  1.00 97.81           C  
ATOM   3067  CD1 ILE A 396     -20.906  -0.218  13.156  1.00 97.81           C  
ATOM   3068  N   LYS A 397     -23.641   4.270  14.961  1.00 97.31           N  
ATOM   3069  CA  LYS A 397     -24.188   5.613  14.828  1.00 97.31           C  
ATOM   3070  C   LYS A 397     -24.078   6.391  16.141  1.00 97.31           C  
ATOM   3071  CB  LYS A 397     -25.656   5.551  14.375  1.00 97.31           C  
ATOM   3072  O   LYS A 397     -23.672   7.551  16.141  1.00 97.31           O  
ATOM   3073  CG  LYS A 397     -26.297   6.914  14.148  1.00 97.31           C  
ATOM   3074  CD  LYS A 397     -26.812   7.512  15.445  1.00 97.31           C  
ATOM   3075  CE  LYS A 397     -27.453   8.875  15.219  1.00 97.31           C  
ATOM   3076  NZ  LYS A 397     -28.141   9.375  16.438  1.00 97.31           N  
ATOM   3077  N   GLN A 398     -24.438   5.730  17.250  1.00 97.81           N  
ATOM   3078  CA  GLN A 398     -24.391   6.352  18.562  1.00 97.81           C  
ATOM   3079  C   GLN A 398     -22.953   6.738  18.938  1.00 97.81           C  
ATOM   3080  CB  GLN A 398     -24.969   5.414  19.625  1.00 97.81           C  
ATOM   3081  O   GLN A 398     -22.734   7.773  19.562  1.00 97.81           O  
ATOM   3082  CG  GLN A 398     -25.016   6.020  21.016  1.00 97.81           C  
ATOM   3083  CD  GLN A 398     -25.812   5.172  22.000  1.00 97.81           C  
ATOM   3084  NE2 GLN A 398     -26.422   5.820  22.984  1.00 97.81           N  
ATOM   3085  OE1 GLN A 398     -25.891   3.945  21.859  1.00 97.81           O  
ATOM   3086  N   GLU A 399     -22.016   5.953  18.562  1.00 98.06           N  
ATOM   3087  CA  GLU A 399     -20.609   6.215  18.875  1.00 98.06           C  
ATOM   3088  C   GLU A 399     -20.109   7.441  18.125  1.00 98.06           C  
ATOM   3089  CB  GLU A 399     -19.750   4.996  18.531  1.00 98.06           C  
ATOM   3090  O   GLU A 399     -19.375   8.266  18.688  1.00 98.06           O  
ATOM   3091  CG  GLU A 399     -18.281   5.176  18.859  1.00 98.06           C  
ATOM   3092  CD  GLU A 399     -18.016   5.355  20.344  1.00 98.06           C  
ATOM   3093  OE1 GLU A 399     -16.938   5.891  20.703  1.00 98.06           O  
ATOM   3094  OE2 GLU A 399     -18.875   4.957  21.156  1.00 98.06           O  
ATOM   3095  N   TYR A 400     -20.562   7.652  16.906  1.00 97.56           N  
ATOM   3096  CA  TYR A 400     -19.922   8.664  16.078  1.00 97.56           C  
ATOM   3097  C   TYR A 400     -20.812   9.898  15.945  1.00 97.56           C  
ATOM   3098  CB  TYR A 400     -19.609   8.094  14.680  1.00 97.56           C  
ATOM   3099  O   TYR A 400     -20.312  10.992  15.664  1.00 97.56           O  
ATOM   3100  CG  TYR A 400     -18.406   7.195  14.648  1.00 97.56           C  
ATOM   3101  CD1 TYR A 400     -17.125   7.727  14.539  1.00 97.56           C  
ATOM   3102  CD2 TYR A 400     -18.547   5.812  14.727  1.00 97.56           C  
ATOM   3103  CE1 TYR A 400     -16.000   6.898  14.508  1.00 97.56           C  
ATOM   3104  CE2 TYR A 400     -17.438   4.977  14.695  1.00 97.56           C  
ATOM   3105  OH  TYR A 400     -15.062   4.707  14.555  1.00 97.56           O  
ATOM   3106  CZ  TYR A 400     -16.172   5.531  14.586  1.00 97.56           C  
ATOM   3107  N   SER A 401     -22.031   9.727  16.094  1.00 97.62           N  
ATOM   3108  CA  SER A 401     -22.953  10.852  16.047  1.00 97.62           C  
ATOM   3109  C   SER A 401     -24.109  10.672  17.016  1.00 97.62           C  
ATOM   3110  CB  SER A 401     -23.500  11.031  14.617  1.00 97.62           C  
ATOM   3111  O   SER A 401     -25.266  10.492  16.594  1.00 97.62           O  
ATOM   3112  OG  SER A 401     -24.156  12.273  14.484  1.00 97.62           O  
ATOM   3113  N   PRO A 402     -23.906  10.727  18.375  1.00 96.12           N  
ATOM   3114  CA  PRO A 402     -24.859  10.344  19.422  1.00 96.12           C  
ATOM   3115  C   PRO A 402     -26.078  11.273  19.484  1.00 96.12           C  
ATOM   3116  CB  PRO A 402     -24.047  10.438  20.703  1.00 96.12           C  
ATOM   3117  O   PRO A 402     -27.188  10.820  19.750  1.00 96.12           O  
ATOM   3118  CG  PRO A 402     -22.906  11.352  20.359  1.00 96.12           C  
ATOM   3119  CD  PRO A 402     -22.562  11.164  18.906  1.00 96.12           C  
ATOM   3120  N   SER A 403     -25.859  12.602  19.250  1.00 92.88           N  
ATOM   3121  CA  SER A 403     -26.938  13.539  19.516  1.00 92.88           C  
ATOM   3122  C   SER A 403     -27.422  14.195  18.234  1.00 92.88           C  
ATOM   3123  CB  SER A 403     -26.500  14.609  20.516  1.00 92.88           C  
ATOM   3124  O   SER A 403     -28.156  15.188  18.266  1.00 92.88           O  
ATOM   3125  OG  SER A 403     -26.062  14.016  21.734  1.00 92.88           O  
ATOM   3126  N   SER A 404     -26.922  13.688  17.078  1.00 96.19           N  
ATOM   3127  CA  SER A 404     -27.266  14.336  15.805  1.00 96.19           C  
ATOM   3128  C   SER A 404     -27.266  13.336  14.656  1.00 96.19           C  
ATOM   3129  CB  SER A 404     -26.297  15.477  15.508  1.00 96.19           C  
ATOM   3130  O   SER A 404     -26.969  12.148  14.859  1.00 96.19           O  
ATOM   3131  OG  SER A 404     -26.797  16.281  14.445  1.00 96.19           O  
ATOM   3132  N   THR A 405     -27.891  13.750  13.539  1.00 96.88           N  
ATOM   3133  CA  THR A 405     -27.719  12.992  12.305  1.00 96.88           C  
ATOM   3134  C   THR A 405     -26.297  13.164  11.766  1.00 96.88           C  
ATOM   3135  CB  THR A 405     -28.734  13.430  11.234  1.00 96.88           C  
ATOM   3136  O   THR A 405     -25.609  14.125  12.109  1.00 96.88           O  
ATOM   3137  CG2 THR A 405     -30.156  13.281  11.742  1.00 96.88           C  
ATOM   3138  OG1 THR A 405     -28.500  14.805  10.898  1.00 96.88           O  
ATOM   3139  N   PHE A 406     -25.781  12.211  11.000  1.00 95.50           N  
ATOM   3140  CA  PHE A 406     -24.469  12.336  10.383  1.00 95.50           C  
ATOM   3141  C   PHE A 406     -24.406  13.578   9.508  1.00 95.50           C  
ATOM   3142  CB  PHE A 406     -24.141  11.094   9.555  1.00 95.50           C  
ATOM   3143  O   PHE A 406     -23.406  14.305   9.523  1.00 95.50           O  
ATOM   3144  CG  PHE A 406     -23.469  10.000  10.336  1.00 95.50           C  
ATOM   3145  CD1 PHE A 406     -22.188  10.172  10.836  1.00 95.50           C  
ATOM   3146  CD2 PHE A 406     -24.125   8.797  10.578  1.00 95.50           C  
ATOM   3147  CE1 PHE A 406     -21.562   9.156  11.570  1.00 95.50           C  
ATOM   3148  CE2 PHE A 406     -23.516   7.781  11.305  1.00 95.50           C  
ATOM   3149  CZ  PHE A 406     -22.219   7.965  11.797  1.00 95.50           C  
ATOM   3150  N   VAL A 407     -25.500  13.844   8.734  1.00 94.56           N  
ATOM   3151  CA  VAL A 407     -25.516  14.969   7.805  1.00 94.56           C  
ATOM   3152  C   VAL A 407     -25.281  16.266   8.570  1.00 94.56           C  
ATOM   3153  CB  VAL A 407     -26.844  15.047   7.020  1.00 94.56           C  
ATOM   3154  O   VAL A 407     -24.641  17.188   8.055  1.00 94.56           O  
ATOM   3155  CG1 VAL A 407     -26.953  16.375   6.289  1.00 94.56           C  
ATOM   3156  CG2 VAL A 407     -26.938  13.883   6.035  1.00 94.56           C  
ATOM   3157  N   ASN A 408     -25.812  16.328   9.805  1.00 95.50           N  
ATOM   3158  CA  ASN A 408     -25.641  17.531  10.602  1.00 95.50           C  
ATOM   3159  C   ASN A 408     -24.391  17.453  11.477  1.00 95.50           C  
ATOM   3160  CB  ASN A 408     -26.875  17.781  11.469  1.00 95.50           C  
ATOM   3161  O   ASN A 408     -24.094  18.391  12.227  1.00 95.50           O  
ATOM   3162  CG  ASN A 408     -28.078  18.234  10.656  1.00 95.50           C  
ATOM   3163  ND2 ASN A 408     -29.266  17.938  11.148  1.00 95.50           N  
ATOM   3164  OD1 ASN A 408     -27.922  18.844   9.594  1.00 95.50           O  
ATOM   3165  N   ASN A 409     -23.734  16.281  11.484  1.00 95.75           N  
ATOM   3166  CA  ASN A 409     -22.469  16.062  12.164  1.00 95.75           C  
ATOM   3167  C   ASN A 409     -21.422  15.445  11.234  1.00 95.75           C  
ATOM   3168  CB  ASN A 409     -22.672  15.156  13.391  1.00 95.75           C  
ATOM   3169  O   ASN A 409     -21.016  14.297  11.414  1.00 95.75           O  
ATOM   3170  CG  ASN A 409     -21.391  14.953  14.188  1.00 95.75           C  
ATOM   3171  ND2 ASN A 409     -21.375  13.922  15.016  1.00 95.75           N  
ATOM   3172  OD1 ASN A 409     -20.438  15.727  14.055  1.00 95.75           O  
ATOM   3173  N   GLU A 410     -21.000  16.188  10.344  1.00 93.62           N  
ATOM   3174  CA  GLU A 410     -20.047  15.766   9.312  1.00 93.62           C  
ATOM   3175  C   GLU A 410     -18.766  15.219   9.938  1.00 93.62           C  
ATOM   3176  CB  GLU A 410     -19.734  16.922   8.375  1.00 93.62           C  
ATOM   3177  O   GLU A 410     -18.203  14.242   9.438  1.00 93.62           O  
ATOM   3178  CG  GLU A 410     -18.859  16.531   7.184  1.00 93.62           C  
ATOM   3179  CD  GLU A 410     -18.594  17.688   6.234  1.00 93.62           C  
ATOM   3180  OE1 GLU A 410     -17.438  17.812   5.762  1.00 93.62           O  
ATOM   3181  OE2 GLU A 410     -19.531  18.469   5.961  1.00 93.62           O  
ATOM   3182  N   LEU A 411     -18.297  15.844  10.977  1.00 95.25           N  
ATOM   3183  CA  LEU A 411     -17.094  15.383  11.672  1.00 95.25           C  
ATOM   3184  C   LEU A 411     -17.250  13.922  12.086  1.00 95.25           C  
ATOM   3185  CB  LEU A 411     -16.812  16.250  12.898  1.00 95.25           C  
ATOM   3186  O   LEU A 411     -16.328  13.125  11.914  1.00 95.25           O  
ATOM   3187  CG  LEU A 411     -15.641  15.820  13.773  1.00 95.25           C  
ATOM   3188  CD1 LEU A 411     -14.352  15.805  12.961  1.00 95.25           C  
ATOM   3189  CD2 LEU A 411     -15.508  16.734  14.984  1.00 95.25           C  
ATOM   3190  N   GLY A 412     -18.391  13.594  12.703  1.00 96.25           N  
ATOM   3191  CA  GLY A 412     -18.641  12.211  13.094  1.00 96.25           C  
ATOM   3192  C   GLY A 412     -18.531  11.242  11.930  1.00 96.25           C  
ATOM   3193  O   GLY A 412     -17.953  10.156  12.078  1.00 96.25           O  
ATOM   3194  N   GLY A 413     -19.047  11.617  10.773  1.00 94.94           N  
ATOM   3195  CA  GLY A 413     -18.938  10.789   9.586  1.00 94.94           C  
ATOM   3196  C   GLY A 413     -17.500  10.602   9.125  1.00 94.94           C  
ATOM   3197  O   GLY A 413     -17.094   9.484   8.805  1.00 94.94           O  
ATOM   3198  N   ILE A 414     -16.766  11.648   9.133  1.00 94.88           N  
ATOM   3199  CA  ILE A 414     -15.359  11.617   8.719  1.00 94.88           C  
ATOM   3200  C   ILE A 414     -14.555  10.750   9.688  1.00 94.88           C  
ATOM   3201  CB  ILE A 414     -14.758  13.039   8.648  1.00 94.88           C  
ATOM   3202  O   ILE A 414     -13.742   9.930   9.258  1.00 94.88           O  
ATOM   3203  CG1 ILE A 414     -15.414  13.844   7.520  1.00 94.88           C  
ATOM   3204  CG2 ILE A 414     -13.242  12.969   8.461  1.00 94.88           C  
ATOM   3205  CD1 ILE A 414     -15.281  13.203   6.145  1.00 94.88           C  
ATOM   3206  N   GLN A 415     -14.805  10.891  10.945  1.00 96.31           N  
ATOM   3207  CA  GLN A 415     -14.102  10.078  11.930  1.00 96.31           C  
ATOM   3208  C   GLN A 415     -14.477   8.602  11.797  1.00 96.31           C  
ATOM   3209  CB  GLN A 415     -14.406  10.570  13.344  1.00 96.31           C  
ATOM   3210  O   GLN A 415     -13.625   7.727  11.961  1.00 96.31           O  
ATOM   3211  CG  GLN A 415     -13.742  11.891  13.695  1.00 96.31           C  
ATOM   3212  CD  GLN A 415     -14.156  12.414  15.055  1.00 96.31           C  
ATOM   3213  NE2 GLN A 415     -13.227  13.047  15.766  1.00 96.31           N  
ATOM   3214  OE1 GLN A 415     -15.312  12.258  15.469  1.00 96.31           O  
ATOM   3215  N   TYR A 416     -15.742   8.398  11.523  1.00 96.06           N  
ATOM   3216  CA  TYR A 416     -16.172   7.031  11.227  1.00 96.06           C  
ATOM   3217  C   TYR A 416     -15.383   6.461  10.047  1.00 96.06           C  
ATOM   3218  CB  TYR A 416     -17.672   6.984  10.930  1.00 96.06           C  
ATOM   3219  O   TYR A 416     -14.852   5.355  10.133  1.00 96.06           O  
ATOM   3220  CG  TYR A 416     -18.125   5.703  10.281  1.00 96.06           C  
ATOM   3221  CD1 TYR A 416     -18.516   5.676   8.945  1.00 96.06           C  
ATOM   3222  CD2 TYR A 416     -18.156   4.512  11.000  1.00 96.06           C  
ATOM   3223  CE1 TYR A 416     -18.938   4.496   8.344  1.00 96.06           C  
ATOM   3224  CE2 TYR A 416     -18.562   3.324  10.406  1.00 96.06           C  
ATOM   3225  OH  TYR A 416     -19.375   2.154   8.484  1.00 96.06           O  
ATOM   3226  CZ  TYR A 416     -18.953   3.326   9.078  1.00 96.06           C  
ATOM   3227  N   PHE A 417     -15.242   7.156   8.930  1.00 94.81           N  
ATOM   3228  CA  PHE A 417     -14.523   6.699   7.746  1.00 94.81           C  
ATOM   3229  C   PHE A 417     -13.047   6.484   8.055  1.00 94.81           C  
ATOM   3230  CB  PHE A 417     -14.680   7.711   6.605  1.00 94.81           C  
ATOM   3231  O   PHE A 417     -12.438   5.535   7.562  1.00 94.81           O  
ATOM   3232  CG  PHE A 417     -16.078   7.809   6.070  1.00 94.81           C  
ATOM   3233  CD1 PHE A 417     -16.828   6.668   5.828  1.00 94.81           C  
ATOM   3234  CD2 PHE A 417     -16.656   9.047   5.805  1.00 94.81           C  
ATOM   3235  CE1 PHE A 417     -18.125   6.758   5.332  1.00 94.81           C  
ATOM   3236  CE2 PHE A 417     -17.953   9.148   5.312  1.00 94.81           C  
ATOM   3237  CZ  PHE A 417     -18.688   8.000   5.074  1.00 94.81           C  
ATOM   3238  N   THR A 418     -12.516   7.328   8.828  1.00 97.00           N  
ATOM   3239  CA  THR A 418     -11.117   7.195   9.227  1.00 97.00           C  
ATOM   3240  C   THR A 418     -10.898   5.883   9.977  1.00 97.00           C  
ATOM   3241  CB  THR A 418     -10.680   8.375  10.117  1.00 97.00           C  
ATOM   3242  O   THR A 418      -9.977   5.125   9.648  1.00 97.00           O  
ATOM   3243  CG2 THR A 418      -9.305   8.117  10.727  1.00 97.00           C  
ATOM   3244  OG1 THR A 418     -10.625   9.570   9.320  1.00 97.00           O  
ATOM   3245  N   ASP A 419     -11.781   5.621  10.906  1.00 97.44           N  
ATOM   3246  CA  ASP A 419     -11.594   4.473  11.789  1.00 97.44           C  
ATOM   3247  C   ASP A 419     -12.008   3.176  11.094  1.00 97.44           C  
ATOM   3248  CB  ASP A 419     -12.398   4.660  13.078  1.00 97.44           C  
ATOM   3249  O   ASP A 419     -11.266   2.191  11.125  1.00 97.44           O  
ATOM   3250  CG  ASP A 419     -11.930   5.840  13.906  1.00 97.44           C  
ATOM   3251  OD1 ASP A 419     -10.828   6.375  13.641  1.00 97.44           O  
ATOM   3252  OD2 ASP A 419     -12.664   6.242  14.836  1.00 97.44           O  
ATOM   3253  N   GLN A 420     -13.203   3.193  10.445  1.00 95.31           N  
ATOM   3254  CA  GLN A 420     -13.773   1.998   9.828  1.00 95.31           C  
ATOM   3255  C   GLN A 420     -12.945   1.553   8.625  1.00 95.31           C  
ATOM   3256  CB  GLN A 420     -15.219   2.250   9.406  1.00 95.31           C  
ATOM   3257  O   GLN A 420     -12.703   0.358   8.445  1.00 95.31           O  
ATOM   3258  CG  GLN A 420     -15.789   1.176   8.484  1.00 95.31           C  
ATOM   3259  CD  GLN A 420     -15.914  -0.174   9.164  1.00 95.31           C  
ATOM   3260  NE2 GLN A 420     -16.203  -1.209   8.383  1.00 95.31           N  
ATOM   3261  OE1 GLN A 420     -15.758  -0.284  10.391  1.00 95.31           O  
ATOM   3262  N   ASP A 421     -12.320   2.482   7.977  1.00 94.38           N  
ATOM   3263  CA  ASP A 421     -11.766   2.146   6.672  1.00 94.38           C  
ATOM   3264  C   ASP A 421     -10.242   2.008   6.742  1.00 94.38           C  
ATOM   3265  CB  ASP A 421     -12.148   3.205   5.637  1.00 94.38           C  
ATOM   3266  O   ASP A 421      -9.625   1.428   5.844  1.00 94.38           O  
ATOM   3267  CG  ASP A 421     -13.641   3.248   5.359  1.00 94.38           C  
ATOM   3268  OD1 ASP A 421     -14.336   2.236   5.598  1.00 94.38           O  
ATOM   3269  OD2 ASP A 421     -14.125   4.301   4.891  1.00 94.38           O  
ATOM   3270  N   PHE A 422      -9.617   2.492   7.879  1.00 97.38           N  
ATOM   3271  CA  PHE A 422      -8.156   2.502   7.855  1.00 97.38           C  
ATOM   3272  C   PHE A 422      -7.598   2.150   9.227  1.00 97.38           C  
ATOM   3273  CB  PHE A 422      -7.637   3.869   7.406  1.00 97.38           C  
ATOM   3274  O   PHE A 422      -6.957   1.110   9.391  1.00 97.38           O  
ATOM   3275  CG  PHE A 422      -7.988   4.219   5.988  1.00 97.38           C  
ATOM   3276  CD1 PHE A 422      -7.148   3.855   4.941  1.00 97.38           C  
ATOM   3277  CD2 PHE A 422      -9.156   4.910   5.695  1.00 97.38           C  
ATOM   3278  CE1 PHE A 422      -7.469   4.176   3.623  1.00 97.38           C  
ATOM   3279  CE2 PHE A 422      -9.484   5.234   4.383  1.00 97.38           C  
ATOM   3280  CZ  PHE A 422      -8.641   4.867   3.348  1.00 97.38           C  
ATOM   3281  N   VAL A 423      -7.859   2.943  10.242  1.00 98.06           N  
ATOM   3282  CA  VAL A 423      -7.133   2.963  11.508  1.00 98.06           C  
ATOM   3283  C   VAL A 423      -7.414   1.679  12.281  1.00 98.06           C  
ATOM   3284  CB  VAL A 423      -7.508   4.195  12.359  1.00 98.06           C  
ATOM   3285  O   VAL A 423      -6.492   1.053  12.812  1.00 98.06           O  
ATOM   3286  CG1 VAL A 423      -6.863   4.109  13.742  1.00 98.06           C  
ATOM   3287  CG2 VAL A 423      -7.086   5.480  11.648  1.00 98.06           C  
ATOM   3288  N   LYS A 424      -8.695   1.256  12.250  1.00 97.56           N  
ATOM   3289  CA  LYS A 424      -9.031   0.056  13.008  1.00 97.56           C  
ATOM   3290  C   LYS A 424      -8.273  -1.161  12.477  1.00 97.56           C  
ATOM   3291  CB  LYS A 424     -10.539  -0.202  12.969  1.00 97.56           C  
ATOM   3292  O   LYS A 424      -7.707  -1.931  13.258  1.00 97.56           O  
ATOM   3293  CG  LYS A 424     -10.961  -1.497  13.648  1.00 97.56           C  
ATOM   3294  CD  LYS A 424     -12.422  -1.816  13.375  1.00 97.56           C  
ATOM   3295  CE  LYS A 424     -12.641  -2.248  11.930  1.00 97.56           C  
ATOM   3296  NZ  LYS A 424     -14.086  -2.527  11.648  1.00 97.56           N  
ATOM   3297  N   SER A 425      -8.250  -1.314  11.188  1.00 98.12           N  
ATOM   3298  CA  SER A 425      -7.594  -2.447  10.539  1.00 98.12           C  
ATOM   3299  C   SER A 425      -6.078  -2.389  10.727  1.00 98.12           C  
ATOM   3300  CB  SER A 425      -7.934  -2.488   9.047  1.00 98.12           C  
ATOM   3301  O   SER A 425      -5.449  -3.400  11.039  1.00 98.12           O  
ATOM   3302  OG  SER A 425      -9.320  -2.715   8.859  1.00 98.12           O  
ATOM   3303  N   ALA A 426      -5.508  -1.203  10.562  1.00 98.69           N  
ATOM   3304  CA  ALA A 426      -4.062  -1.056  10.727  1.00 98.69           C  
ATOM   3305  C   ALA A 426      -3.643  -1.358  12.156  1.00 98.69           C  
ATOM   3306  CB  ALA A 426      -3.625   0.352  10.328  1.00 98.69           C  
ATOM   3307  O   ALA A 426      -2.635  -2.033  12.391  1.00 98.69           O  
ATOM   3308  N   THR A 427      -4.410  -0.853  13.086  1.00 98.50           N  
ATOM   3309  CA  THR A 427      -4.113  -1.065  14.500  1.00 98.50           C  
ATOM   3310  C   THR A 427      -4.230  -2.543  14.859  1.00 98.50           C  
ATOM   3311  CB  THR A 427      -5.055  -0.240  15.398  1.00 98.50           C  
ATOM   3312  O   THR A 427      -3.359  -3.092  15.539  1.00 98.50           O  
ATOM   3313  CG2 THR A 427      -4.715  -0.428  16.875  1.00 98.50           C  
ATOM   3314  OG1 THR A 427      -4.930   1.147  15.062  1.00 98.50           O  
ATOM   3315  N   LYS A 428      -5.281  -3.191  14.367  1.00 98.38           N  
ATOM   3316  CA  LYS A 428      -5.477  -4.613  14.641  1.00 98.38           C  
ATOM   3317  C   LYS A 428      -4.379  -5.453  13.984  1.00 98.38           C  
ATOM   3318  CB  LYS A 428      -6.848  -5.070  14.141  1.00 98.38           C  
ATOM   3319  O   LYS A 428      -3.875  -6.402  14.594  1.00 98.38           O  
ATOM   3320  CG  LYS A 428      -7.176  -6.520  14.477  1.00 98.38           C  
ATOM   3321  CD  LYS A 428      -7.129  -6.770  15.977  1.00 98.38           C  
ATOM   3322  CE  LYS A 428      -8.297  -6.102  16.688  1.00 98.38           C  
ATOM   3323  NZ  LYS A 428      -8.273  -6.375  18.156  1.00 98.38           N  
ATOM   3324  N   HIS A 429      -4.004  -5.125  12.734  1.00 98.81           N  
ATOM   3325  CA  HIS A 429      -2.895  -5.801  12.070  1.00 98.81           C  
ATOM   3326  C   HIS A 429      -1.618  -5.711  12.906  1.00 98.81           C  
ATOM   3327  CB  HIS A 429      -2.660  -5.207  10.680  1.00 98.81           C  
ATOM   3328  O   HIS A 429      -0.940  -6.715  13.125  1.00 98.81           O  
ATOM   3329  CG  HIS A 429      -1.607  -5.918   9.898  1.00 98.81           C  
ATOM   3330  CD2 HIS A 429      -0.562  -6.684  10.297  1.00 98.81           C  
ATOM   3331  ND1 HIS A 429      -1.557  -5.883   8.523  1.00 98.81           N  
ATOM   3332  CE1 HIS A 429      -0.523  -6.598   8.102  1.00 98.81           C  
ATOM   3333  NE2 HIS A 429       0.097  -7.094   9.164  1.00 98.81           N  
ATOM   3334  N   ALA A 430      -1.311  -4.508  13.359  1.00 98.75           N  
ATOM   3335  CA  ALA A 430      -0.118  -4.293  14.172  1.00 98.75           C  
ATOM   3336  C   ALA A 430      -0.165  -5.137  15.445  1.00 98.75           C  
ATOM   3337  CB  ALA A 430       0.030  -2.816  14.523  1.00 98.75           C  
ATOM   3338  O   ALA A 430       0.826  -5.773  15.812  1.00 98.75           O  
ATOM   3339  N   GLU A 431      -1.290  -5.148  16.031  1.00 98.19           N  
ATOM   3340  CA  GLU A 431      -1.473  -5.902  17.281  1.00 98.19           C  
ATOM   3341  C   GLU A 431      -1.258  -7.395  17.047  1.00 98.19           C  
ATOM   3342  CB  GLU A 431      -2.869  -5.656  17.859  1.00 98.19           C  
ATOM   3343  O   GLU A 431      -0.520  -8.039  17.797  1.00 98.19           O  
ATOM   3344  CG  GLU A 431      -3.117  -6.359  19.188  1.00 98.19           C  
ATOM   3345  CD  GLU A 431      -4.523  -6.145  19.719  1.00 98.19           C  
ATOM   3346  OE1 GLU A 431      -4.844  -6.676  20.812  1.00 98.19           O  
ATOM   3347  OE2 GLU A 431      -5.309  -5.438  19.047  1.00 98.19           O  
ATOM   3348  N   LEU A 432      -1.893  -7.980  16.031  1.00 98.44           N  
ATOM   3349  CA  LEU A 432      -1.816  -9.406  15.750  1.00 98.44           C  
ATOM   3350  C   LEU A 432      -0.392  -9.820  15.391  1.00 98.44           C  
ATOM   3351  CB  LEU A 432      -2.771  -9.781  14.617  1.00 98.44           C  
ATOM   3352  O   LEU A 432       0.126 -10.805  15.914  1.00 98.44           O  
ATOM   3353  CG  LEU A 432      -4.266  -9.641  14.914  1.00 98.44           C  
ATOM   3354  CD1 LEU A 432      -5.082  -9.906  13.656  1.00 98.44           C  
ATOM   3355  CD2 LEU A 432      -4.680 -10.586  16.031  1.00 98.44           C  
ATOM   3356  N   GLN A 433       0.248  -9.055  14.555  1.00 98.56           N  
ATOM   3357  CA  GLN A 433       1.575  -9.422  14.062  1.00 98.56           C  
ATOM   3358  C   GLN A 433       2.631  -9.234  15.148  1.00 98.56           C  
ATOM   3359  CB  GLN A 433       1.938  -8.586  12.836  1.00 98.56           C  
ATOM   3360  O   GLN A 433       3.643  -9.938  15.164  1.00 98.56           O  
ATOM   3361  CG  GLN A 433       3.281  -8.953  12.219  1.00 98.56           C  
ATOM   3362  CD  GLN A 433       3.469  -8.367  10.828  1.00 98.56           C  
ATOM   3363  NE2 GLN A 433       4.715  -8.094  10.461  1.00 98.56           N  
ATOM   3364  OE1 GLN A 433       2.500  -8.164  10.094  1.00 98.56           O  
ATOM   3365  N   SER A 434       2.389  -8.305  16.078  1.00 98.50           N  
ATOM   3366  CA  SER A 434       3.371  -7.996  17.109  1.00 98.50           C  
ATOM   3367  C   SER A 434       3.611  -9.195  18.031  1.00 98.50           C  
ATOM   3368  CB  SER A 434       2.918  -6.797  17.938  1.00 98.50           C  
ATOM   3369  O   SER A 434       4.602  -9.234  18.766  1.00 98.50           O  
ATOM   3370  OG  SER A 434       1.811  -7.137  18.750  1.00 98.50           O  
ATOM   3371  N   GLN A 435       2.734 -10.180  17.922  1.00 98.12           N  
ATOM   3372  CA  GLN A 435       2.916 -11.398  18.703  1.00 98.12           C  
ATOM   3373  C   GLN A 435       4.027 -12.266  18.125  1.00 98.12           C  
ATOM   3374  CB  GLN A 435       1.610 -12.188  18.781  1.00 98.12           C  
ATOM   3375  O   GLN A 435       4.555 -13.148  18.812  1.00 98.12           O  
ATOM   3376  CG  GLN A 435       0.490 -11.469  19.516  1.00 98.12           C  
ATOM   3377  CD  GLN A 435      -0.769 -12.312  19.641  1.00 98.12           C  
ATOM   3378  NE2 GLN A 435      -1.925 -11.656  19.562  1.00 98.12           N  
ATOM   3379  OE1 GLN A 435      -0.703 -13.531  19.797  1.00 98.12           O  
ATOM   3380  N   TYR A 436       4.395 -11.984  16.906  1.00 98.44           N  
ATOM   3381  CA  TYR A 436       5.273 -12.922  16.203  1.00 98.44           C  
ATOM   3382  C   TYR A 436       6.547 -12.227  15.742  1.00 98.44           C  
ATOM   3383  CB  TYR A 436       4.555 -13.555  15.016  1.00 98.44           C  
ATOM   3384  O   TYR A 436       7.598 -12.859  15.625  1.00 98.44           O  
ATOM   3385  CG  TYR A 436       3.287 -14.289  15.391  1.00 98.44           C  
ATOM   3386  CD1 TYR A 436       3.328 -15.594  15.867  1.00 98.44           C  
ATOM   3387  CD2 TYR A 436       2.045 -13.672  15.266  1.00 98.44           C  
ATOM   3388  CE1 TYR A 436       2.162 -16.266  16.219  1.00 98.44           C  
ATOM   3389  CE2 TYR A 436       0.874 -14.336  15.609  1.00 98.44           C  
ATOM   3390  OH  TYR A 436      -0.214 -16.297  16.422  1.00 98.44           O  
ATOM   3391  CZ  TYR A 436       0.942 -15.633  16.078  1.00 98.44           C  
ATOM   3392  N   THR A 437       6.457 -10.930  15.383  1.00 98.06           N  
ATOM   3393  CA  THR A 437       7.609 -10.211  14.852  1.00 98.06           C  
ATOM   3394  C   THR A 437       7.676  -8.797  15.422  1.00 98.06           C  
ATOM   3395  CB  THR A 437       7.562 -10.141  13.312  1.00 98.06           C  
ATOM   3396  O   THR A 437       6.766  -8.367  16.141  1.00 98.06           O  
ATOM   3397  CG2 THR A 437       7.484 -11.531  12.695  1.00 98.06           C  
ATOM   3398  OG1 THR A 437       6.410  -9.391  12.906  1.00 98.06           O  
ATOM   3399  N   ASP A 438       8.828  -8.125  15.148  1.00 98.62           N  
ATOM   3400  CA  ASP A 438       8.953  -6.727  15.531  1.00 98.62           C  
ATOM   3401  C   ASP A 438       8.023  -5.844  14.695  1.00 98.62           C  
ATOM   3402  CB  ASP A 438      10.398  -6.250  15.391  1.00 98.62           C  
ATOM   3403  O   ASP A 438       8.000  -5.953  13.469  1.00 98.62           O  
ATOM   3404  CG  ASP A 438      11.344  -6.922  16.375  1.00 98.62           C  
ATOM   3405  OD1 ASP A 438      10.875  -7.512  17.359  1.00 98.62           O  
ATOM   3406  OD2 ASP A 438      12.570  -6.863  16.141  1.00 98.62           O  
ATOM   3407  N   VAL A 439       7.207  -5.055  15.406  1.00 98.81           N  
ATOM   3408  CA  VAL A 439       6.262  -4.141  14.781  1.00 98.81           C  
ATOM   3409  C   VAL A 439       6.461  -2.729  15.328  1.00 98.81           C  
ATOM   3410  CB  VAL A 439       4.801  -4.594  14.992  1.00 98.81           C  
ATOM   3411  O   VAL A 439       6.539  -2.537  16.547  1.00 98.81           O  
ATOM   3412  CG1 VAL A 439       3.826  -3.564  14.430  1.00 98.81           C  
ATOM   3413  CG2 VAL A 439       4.570  -5.965  14.359  1.00 98.81           C  
ATOM   3414  N   TYR A 440       6.629  -1.786  14.398  1.00 98.88           N  
ATOM   3415  CA  TYR A 440       6.680  -0.363  14.711  1.00 98.88           C  
ATOM   3416  C   TYR A 440       5.500   0.375  14.094  1.00 98.88           C  
ATOM   3417  CB  TYR A 440       7.992   0.252  14.227  1.00 98.88           C  
ATOM   3418  O   TYR A 440       5.152   0.142  12.938  1.00 98.88           O  
ATOM   3419  CG  TYR A 440       9.227  -0.468  14.727  1.00 98.88           C  
ATOM   3420  CD1 TYR A 440       9.773  -0.171  15.969  1.00 98.88           C  
ATOM   3421  CD2 TYR A 440       9.844  -1.445  13.953  1.00 98.88           C  
ATOM   3422  CE1 TYR A 440      10.906  -0.831  16.438  1.00 98.88           C  
ATOM   3423  CE2 TYR A 440      10.977  -2.111  14.406  1.00 98.88           C  
ATOM   3424  OH  TYR A 440      12.625  -2.455  16.094  1.00 98.88           O  
ATOM   3425  CZ  TYR A 440      11.500  -1.798  15.641  1.00 98.88           C  
ATOM   3426  N   TYR A 441       4.879   1.213  14.898  1.00 98.81           N  
ATOM   3427  CA  TYR A 441       3.666   1.901  14.469  1.00 98.81           C  
ATOM   3428  C   TYR A 441       3.844   3.414  14.539  1.00 98.81           C  
ATOM   3429  CB  TYR A 441       2.475   1.474  15.328  1.00 98.81           C  
ATOM   3430  O   TYR A 441       4.449   3.930  15.484  1.00 98.81           O  
ATOM   3431  CG  TYR A 441       1.137   1.877  14.758  1.00 98.81           C  
ATOM   3432  CD1 TYR A 441       0.687   3.191  14.844  1.00 98.81           C  
ATOM   3433  CD2 TYR A 441       0.319   0.943  14.133  1.00 98.81           C  
ATOM   3434  CE1 TYR A 441      -0.545   3.568  14.320  1.00 98.81           C  
ATOM   3435  CE2 TYR A 441      -0.915   1.308  13.602  1.00 98.81           C  
ATOM   3436  OH  TYR A 441      -2.559   2.986  13.180  1.00 98.81           O  
ATOM   3437  CZ  TYR A 441      -1.338   2.621  13.703  1.00 98.81           C  
ATOM   3438  N   TYR A 442       3.365   4.121  13.461  1.00 98.75           N  
ATOM   3439  CA  TYR A 442       3.344   5.574  13.547  1.00 98.75           C  
ATOM   3440  C   TYR A 442       2.035   6.133  13.000  1.00 98.75           C  
ATOM   3441  CB  TYR A 442       4.527   6.176  12.781  1.00 98.75           C  
ATOM   3442  O   TYR A 442       1.331   5.457  12.250  1.00 98.75           O  
ATOM   3443  CG  TYR A 442       4.375   6.117  11.281  1.00 98.75           C  
ATOM   3444  CD1 TYR A 442       4.789   4.996  10.562  1.00 98.75           C  
ATOM   3445  CD2 TYR A 442       3.818   7.180  10.578  1.00 98.75           C  
ATOM   3446  CE1 TYR A 442       4.652   4.941   9.180  1.00 98.75           C  
ATOM   3447  CE2 TYR A 442       3.676   7.133   9.195  1.00 98.75           C  
ATOM   3448  OH  TYR A 442       3.955   5.961   7.137  1.00 98.75           O  
ATOM   3449  CZ  TYR A 442       4.094   6.012   8.508  1.00 98.75           C  
ATOM   3450  N   GLN A 443       1.642   7.273  13.516  1.00 98.44           N  
ATOM   3451  CA  GLN A 443       0.607   8.133  12.953  1.00 98.44           C  
ATOM   3452  C   GLN A 443       1.206   9.414  12.383  1.00 98.44           C  
ATOM   3453  CB  GLN A 443      -0.447   8.469  14.008  1.00 98.44           C  
ATOM   3454  O   GLN A 443       1.924  10.133  13.078  1.00 98.44           O  
ATOM   3455  CG  GLN A 443      -1.575   9.352  13.492  1.00 98.44           C  
ATOM   3456  CD  GLN A 443      -2.654   9.594  14.531  1.00 98.44           C  
ATOM   3457  NE2 GLN A 443      -2.670  10.797  15.102  1.00 98.44           N  
ATOM   3458  OE1 GLN A 443      -3.467   8.711  14.820  1.00 98.44           O  
ATOM   3459  N   PHE A 444       0.922   9.633  11.094  1.00 97.88           N  
ATOM   3460  CA  PHE A 444       1.357  10.883  10.484  1.00 97.88           C  
ATOM   3461  C   PHE A 444       0.326  11.984  10.703  1.00 97.88           C  
ATOM   3462  CB  PHE A 444       1.604  10.695   8.984  1.00 97.88           C  
ATOM   3463  O   PHE A 444      -0.770  11.938  10.141  1.00 97.88           O  
ATOM   3464  CG  PHE A 444       2.283  11.867   8.320  1.00 97.88           C  
ATOM   3465  CD1 PHE A 444       1.539  12.852   7.691  1.00 97.88           C  
ATOM   3466  CD2 PHE A 444       3.668  11.977   8.336  1.00 97.88           C  
ATOM   3467  CE1 PHE A 444       2.164  13.938   7.082  1.00 97.88           C  
ATOM   3468  CE2 PHE A 444       4.301  13.055   7.727  1.00 97.88           C  
ATOM   3469  CZ  PHE A 444       3.547  14.039   7.102  1.00 97.88           C  
ATOM   3470  N   SER A 445       0.709  13.070  11.375  1.00 96.12           N  
ATOM   3471  CA  SER A 445      -0.269  14.062  11.797  1.00 96.12           C  
ATOM   3472  C   SER A 445       0.181  15.477  11.430  1.00 96.12           C  
ATOM   3473  CB  SER A 445      -0.503  13.977  13.305  1.00 96.12           C  
ATOM   3474  O   SER A 445      -0.424  16.453  11.867  1.00 96.12           O  
ATOM   3475  OG  SER A 445      -1.067  12.719  13.656  1.00 96.12           O  
ATOM   3476  N   TYR A 446       1.215  15.586  10.656  1.00 95.00           N  
ATOM   3477  CA  TYR A 446       1.689  16.891  10.211  1.00 95.00           C  
ATOM   3478  C   TYR A 446       1.021  17.297   8.906  1.00 95.00           C  
ATOM   3479  CB  TYR A 446       3.211  16.875  10.039  1.00 95.00           C  
ATOM   3480  O   TYR A 446       0.946  16.500   7.961  1.00 95.00           O  
ATOM   3481  CG  TYR A 446       3.768  18.172   9.477  1.00 95.00           C  
ATOM   3482  CD1 TYR A 446       4.121  18.266   8.133  1.00 95.00           C  
ATOM   3483  CD2 TYR A 446       3.941  19.281  10.281  1.00 95.00           C  
ATOM   3484  CE1 TYR A 446       4.633  19.438   7.605  1.00 95.00           C  
ATOM   3485  CE2 TYR A 446       4.457  20.469   9.773  1.00 95.00           C  
ATOM   3486  OH  TYR A 446       5.309  21.719   7.918  1.00 95.00           O  
ATOM   3487  CZ  TYR A 446       4.797  20.547   8.430  1.00 95.00           C  
ATOM   3488  N   SER A 447       0.475  18.453   8.852  1.00 91.94           N  
ATOM   3489  CA  SER A 447      -0.112  19.000   7.633  1.00 91.94           C  
ATOM   3490  C   SER A 447       0.555  20.312   7.234  1.00 91.94           C  
ATOM   3491  CB  SER A 447      -1.615  19.219   7.812  1.00 91.94           C  
ATOM   3492  O   SER A 447       0.387  21.328   7.910  1.00 91.94           O  
ATOM   3493  OG  SER A 447      -2.219  19.594   6.586  1.00 91.94           O  
ATOM   3494  N   GLY A 448       1.392  20.203   6.164  1.00 91.00           N  
ATOM   3495  CA  GLY A 448       2.094  21.375   5.648  1.00 91.00           C  
ATOM   3496  C   GLY A 448       1.841  21.609   4.172  1.00 91.00           C  
ATOM   3497  O   GLY A 448       1.057  20.906   3.543  1.00 91.00           O  
ATOM   3498  N   THR A 449       2.451  22.688   3.639  1.00 91.00           N  
ATOM   3499  CA  THR A 449       2.283  23.094   2.250  1.00 91.00           C  
ATOM   3500  C   THR A 449       2.725  21.984   1.299  1.00 91.00           C  
ATOM   3501  CB  THR A 449       3.076  24.391   1.950  1.00 91.00           C  
ATOM   3502  O   THR A 449       2.105  21.781   0.254  1.00 91.00           O  
ATOM   3503  CG2 THR A 449       2.797  24.891   0.538  1.00 91.00           C  
ATOM   3504  OG1 THR A 449       2.701  25.406   2.889  1.00 91.00           O  
ATOM   3505  N   LEU A 450       3.791  21.266   1.697  1.00 90.69           N  
ATOM   3506  CA  LEU A 450       4.332  20.203   0.855  1.00 90.69           C  
ATOM   3507  C   LEU A 450       3.301  19.109   0.644  1.00 90.69           C  
ATOM   3508  CB  LEU A 450       5.602  19.625   1.478  1.00 90.69           C  
ATOM   3509  O   LEU A 450       3.254  18.484  -0.424  1.00 90.69           O  
ATOM   3510  CG  LEU A 450       6.297  18.516   0.686  1.00 90.69           C  
ATOM   3511  CD1 LEU A 450       6.684  19.016  -0.702  1.00 90.69           C  
ATOM   3512  CD2 LEU A 450       7.523  18.016   1.438  1.00 90.69           C  
ATOM   3513  N   GLY A 451       2.529  18.844   1.628  1.00 89.50           N  
ATOM   3514  CA  GLY A 451       1.530  17.781   1.552  1.00 89.50           C  
ATOM   3515  C   GLY A 451       0.420  18.094   0.564  1.00 89.50           C  
ATOM   3516  O   GLY A 451      -0.245  17.172   0.072  1.00 89.50           O  
ATOM   3517  N   GLY A 452       0.235  19.406   0.266  1.00 82.06           N  
ATOM   3518  CA  GLY A 452      -0.711  19.875  -0.737  1.00 82.06           C  
ATOM   3519  C   GLY A 452      -2.150  19.844  -0.258  1.00 82.06           C  
ATOM   3520  O   GLY A 452      -3.080  19.875  -1.066  1.00 82.06           O  
ATOM   3521  N   ASN A 453      -2.426  19.531   1.014  1.00 69.12           N  
ATOM   3522  CA  ASN A 453      -3.801  19.469   1.496  1.00 69.12           C  
ATOM   3523  C   ASN A 453      -4.336  20.844   1.870  1.00 69.12           C  
ATOM   3524  CB  ASN A 453      -3.900  18.516   2.691  1.00 69.12           C  
ATOM   3525  O   ASN A 453      -4.148  21.297   2.998  1.00 69.12           O  
ATOM   3526  CG  ASN A 453      -5.332  18.266   3.123  1.00 69.12           C  
ATOM   3527  ND2 ASN A 453      -5.504  17.656   4.293  1.00 69.12           N  
ATOM   3528  OD1 ASN A 453      -6.277  18.609   2.410  1.00 69.12           O  
ATOM   3529  N   THR A 454      -4.895  21.656   0.932  1.00 58.94           N  
ATOM   3530  CA  THR A 454      -5.449  22.922   1.370  1.00 58.94           C  
ATOM   3531  C   THR A 454      -6.973  22.859   1.430  1.00 58.94           C  
ATOM   3532  CB  THR A 454      -5.016  24.078   0.438  1.00 58.94           C  
ATOM   3533  O   THR A 454      -7.602  23.625   2.162  1.00 58.94           O  
ATOM   3534  CG2 THR A 454      -3.516  24.328   0.546  1.00 58.94           C  
ATOM   3535  OG1 THR A 454      -5.332  23.719  -0.915  1.00 58.94           O  
ATOM   3536  N   ASP A 455      -7.543  21.844   0.840  1.00 64.25           N  
ATOM   3537  CA  ASP A 455      -8.992  21.906   0.665  1.00 64.25           C  
ATOM   3538  C   ASP A 455      -9.695  20.891   1.561  1.00 64.25           C  
ATOM   3539  CB  ASP A 455      -9.367  21.656  -0.799  1.00 64.25           C  
ATOM   3540  O   ASP A 455     -10.930  20.891   1.653  1.00 64.25           O  
ATOM   3541  CG  ASP A 455      -8.867  22.750  -1.727  1.00 64.25           C  
ATOM   3542  OD1 ASP A 455      -8.773  23.922  -1.296  1.00 64.25           O  
ATOM   3543  OD2 ASP A 455      -8.562  22.453  -2.900  1.00 64.25           O  
ATOM   3544  N   HIS A 456      -9.016  20.000   2.211  1.00 74.31           N  
ATOM   3545  CA  HIS A 456      -9.672  18.938   2.973  1.00 74.31           C  
ATOM   3546  C   HIS A 456      -9.445  19.109   4.469  1.00 74.31           C  
ATOM   3547  CB  HIS A 456      -9.172  17.562   2.525  1.00 74.31           C  
ATOM   3548  O   HIS A 456      -8.648  18.391   5.070  1.00 74.31           O  
ATOM   3549  CG  HIS A 456      -9.500  17.234   1.104  1.00 74.31           C  
ATOM   3550  CD2 HIS A 456     -10.680  16.891   0.521  1.00 74.31           C  
ATOM   3551  ND1 HIS A 456      -8.562  17.234   0.100  1.00 74.31           N  
ATOM   3552  CE1 HIS A 456      -9.141  16.906  -1.043  1.00 74.31           C  
ATOM   3553  NE2 HIS A 456     -10.422  16.703  -0.815  1.00 74.31           N  
ATOM   3554  N   LYS A 457      -9.977  20.328   4.965  1.00 77.19           N  
ATOM   3555  CA  LYS A 457      -9.852  20.562   6.398  1.00 77.19           C  
ATOM   3556  C   LYS A 457     -11.227  20.609   7.066  1.00 77.19           C  
ATOM   3557  CB  LYS A 457      -9.102  21.875   6.668  1.00 77.19           C  
ATOM   3558  O   LYS A 457     -12.195  21.078   6.465  1.00 77.19           O  
ATOM   3559  CG  LYS A 457      -7.691  21.891   6.090  1.00 77.19           C  
ATOM   3560  CD  LYS A 457      -6.969  23.188   6.438  1.00 77.19           C  
ATOM   3561  CE  LYS A 457      -5.566  23.234   5.844  1.00 77.19           C  
ATOM   3562  NZ  LYS A 457      -4.805  24.438   6.297  1.00 77.19           N  
ATOM   3563  N   LEU A 458     -11.352  19.922   8.078  1.00 87.56           N  
ATOM   3564  CA  LEU A 458     -12.555  19.938   8.906  1.00 87.56           C  
ATOM   3565  C   LEU A 458     -12.211  20.156  10.375  1.00 87.56           C  
ATOM   3566  CB  LEU A 458     -13.328  18.625   8.742  1.00 87.56           C  
ATOM   3567  O   LEU A 458     -11.422  19.391  10.953  1.00 87.56           O  
ATOM   3568  CG  LEU A 458     -14.680  18.531   9.461  1.00 87.56           C  
ATOM   3569  CD1 LEU A 458     -15.656  19.547   8.883  1.00 87.56           C  
ATOM   3570  CD2 LEU A 458     -15.242  17.125   9.359  1.00 87.56           C  
ATOM   3571  N   GLN A 459     -12.734  21.250  10.906  1.00 88.81           N  
ATOM   3572  CA  GLN A 459     -12.461  21.578  12.297  1.00 88.81           C  
ATOM   3573  C   GLN A 459     -12.781  20.391  13.219  1.00 88.81           C  
ATOM   3574  CB  GLN A 459     -13.258  22.812  12.727  1.00 88.81           C  
ATOM   3575  O   GLN A 459     -13.852  19.812  13.117  1.00 88.81           O  
ATOM   3576  CG  GLN A 459     -12.922  23.297  14.133  1.00 88.81           C  
ATOM   3577  CD  GLN A 459     -13.656  24.578  14.500  1.00 88.81           C  
ATOM   3578  NE2 GLN A 459     -13.242  25.203  15.594  1.00 88.81           N  
ATOM   3579  OE1 GLN A 459     -14.586  25.000  13.797  1.00 88.81           O  
ATOM   3580  N   GLY A 460     -11.781  20.047  14.117  1.00 88.44           N  
ATOM   3581  CA  GLY A 460     -11.953  18.969  15.078  1.00 88.44           C  
ATOM   3582  C   GLY A 460     -11.398  17.641  14.586  1.00 88.44           C  
ATOM   3583  O   GLY A 460     -11.305  16.672  15.352  1.00 88.44           O  
ATOM   3584  N   SER A 461     -11.031  17.609  13.273  1.00 90.50           N  
ATOM   3585  CA  SER A 461     -10.453  16.391  12.734  1.00 90.50           C  
ATOM   3586  C   SER A 461      -8.938  16.359  12.922  1.00 90.50           C  
ATOM   3587  CB  SER A 461     -10.789  16.234  11.250  1.00 90.50           C  
ATOM   3588  O   SER A 461      -8.344  17.328  13.391  1.00 90.50           O  
ATOM   3589  OG  SER A 461     -10.031  17.156  10.469  1.00 90.50           O  
ATOM   3590  N   GLY A 462      -8.141  15.117  12.672  1.00 84.19           N  
ATOM   3591  CA  GLY A 462      -6.699  14.961  12.773  1.00 84.19           C  
ATOM   3592  C   GLY A 462      -5.949  15.617  11.625  1.00 84.19           C  
ATOM   3593  O   GLY A 462      -4.730  15.453  11.500  1.00 84.19           O  
ATOM   3594  N   ASN A 463      -6.562  16.516  10.750  1.00 86.19           N  
ATOM   3595  CA  ASN A 463      -6.047  17.484   9.773  1.00 86.19           C  
ATOM   3596  C   ASN A 463      -5.449  16.781   8.562  1.00 86.19           C  
ATOM   3597  CB  ASN A 463      -5.012  18.391  10.422  1.00 86.19           C  
ATOM   3598  O   ASN A 463      -5.262  17.391   7.508  1.00 86.19           O  
ATOM   3599  CG  ASN A 463      -5.602  19.266  11.508  1.00 86.19           C  
ATOM   3600  ND2 ASN A 463      -4.871  19.438  12.609  1.00 86.19           N  
ATOM   3601  OD1 ASN A 463      -6.707  19.797  11.367  1.00 86.19           O  
ATOM   3602  N   VAL A 464      -4.934  15.422   8.750  1.00 93.69           N  
ATOM   3603  CA  VAL A 464      -4.172  14.859   7.637  1.00 93.69           C  
ATOM   3604  C   VAL A 464      -5.012  13.820   6.902  1.00 93.69           C  
ATOM   3605  CB  VAL A 464      -2.846  14.234   8.117  1.00 93.69           C  
ATOM   3606  O   VAL A 464      -5.383  12.797   7.480  1.00 93.69           O  
ATOM   3607  CG1 VAL A 464      -2.051  13.680   6.941  1.00 93.69           C  
ATOM   3608  CG2 VAL A 464      -2.018  15.258   8.891  1.00 93.69           C  
ATOM   3609  N   THR A 465      -5.363  14.125   5.668  1.00 93.94           N  
ATOM   3610  CA  THR A 465      -6.188  13.281   4.812  1.00 93.94           C  
ATOM   3611  C   THR A 465      -5.371  12.125   4.242  1.00 93.94           C  
ATOM   3612  CB  THR A 465      -6.812  14.094   3.662  1.00 93.94           C  
ATOM   3613  O   THR A 465      -4.141  12.148   4.285  1.00 93.94           O  
ATOM   3614  CG2 THR A 465      -5.742  14.562   2.678  1.00 93.94           C  
ATOM   3615  OG1 THR A 465      -7.758  13.273   2.965  1.00 93.94           O  
ATOM   3616  N   HIS A 466      -6.004  11.094   3.762  1.00 94.38           N  
ATOM   3617  CA  HIS A 466      -5.426   9.938   3.090  1.00 94.38           C  
ATOM   3618  C   HIS A 466      -4.492  10.359   1.962  1.00 94.38           C  
ATOM   3619  CB  HIS A 466      -6.531   9.031   2.541  1.00 94.38           C  
ATOM   3620  O   HIS A 466      -4.844  11.219   1.147  1.00 94.38           O  
ATOM   3621  CG  HIS A 466      -6.027   7.738   1.983  1.00 94.38           C  
ATOM   3622  CD2 HIS A 466      -6.039   7.250   0.720  1.00 94.38           C  
ATOM   3623  ND1 HIS A 466      -5.426   6.777   2.764  1.00 94.38           N  
ATOM   3624  CE1 HIS A 466      -5.086   5.750   2.004  1.00 94.38           C  
ATOM   3625  NE2 HIS A 466      -5.449   6.012   0.759  1.00 94.38           N  
ATOM   3626  N   THR A 467      -3.158   9.938   1.973  1.00 91.56           N  
ATOM   3627  CA  THR A 467      -2.113  10.039   0.960  1.00 91.56           C  
ATOM   3628  C   THR A 467      -1.341  11.344   1.114  1.00 91.56           C  
ATOM   3629  CB  THR A 467      -2.701   9.953  -0.460  1.00 91.56           C  
ATOM   3630  O   THR A 467      -0.410  11.617   0.352  1.00 91.56           O  
ATOM   3631  CG2 THR A 467      -3.480   8.656  -0.655  1.00 91.56           C  
ATOM   3632  OG1 THR A 467      -3.582  11.062  -0.675  1.00 91.56           O  
ATOM   3633  N   GLU A 468      -1.702  12.109   2.070  1.00 91.06           N  
ATOM   3634  CA  GLU A 468      -1.028  13.398   2.191  1.00 91.06           C  
ATOM   3635  C   GLU A 468       0.458  13.219   2.488  1.00 91.06           C  
ATOM   3636  CB  GLU A 468      -1.684  14.250   3.285  1.00 91.06           C  
ATOM   3637  O   GLU A 468       1.291  13.984   1.995  1.00 91.06           O  
ATOM   3638  CG  GLU A 468      -1.094  15.641   3.416  1.00 91.06           C  
ATOM   3639  CD  GLU A 468      -1.912  16.562   4.312  1.00 91.06           C  
ATOM   3640  OE1 GLU A 468      -1.391  17.609   4.742  1.00 91.06           O  
ATOM   3641  OE2 GLU A 468      -3.084  16.219   4.590  1.00 91.06           O  
ATOM   3642  N   ASN A 469       0.859  12.242   3.318  1.00 91.06           N  
ATOM   3643  CA  ASN A 469       2.248  12.062   3.723  1.00 91.06           C  
ATOM   3644  C   ASN A 469       3.123  11.633   2.547  1.00 91.06           C  
ATOM   3645  CB  ASN A 469       2.348  11.039   4.855  1.00 91.06           C  
ATOM   3646  O   ASN A 469       4.344  11.805   2.580  1.00 91.06           O  
ATOM   3647  CG  ASN A 469       1.840   9.664   4.453  1.00 91.06           C  
ATOM   3648  ND2 ASN A 469       2.699   8.664   4.559  1.00 91.06           N  
ATOM   3649  OD1 ASN A 469       0.684   9.516   4.047  1.00 91.06           O  
ATOM   3650  N   TRP A 470       2.432  11.055   1.604  1.00 91.19           N  
ATOM   3651  CA  TRP A 470       3.127  10.477   0.458  1.00 91.19           C  
ATOM   3652  C   TRP A 470       3.963  11.531  -0.260  1.00 91.19           C  
ATOM   3653  CB  TRP A 470       2.129   9.844  -0.517  1.00 91.19           C  
ATOM   3654  O   TRP A 470       5.031  11.227  -0.793  1.00 91.19           O  
ATOM   3655  CG  TRP A 470       2.707   8.742  -1.351  1.00 91.19           C  
ATOM   3656  CD1 TRP A 470       2.809   8.703  -2.715  1.00 91.19           C  
ATOM   3657  CD2 TRP A 470       3.258   7.508  -0.875  1.00 91.19           C  
ATOM   3658  CE2 TRP A 470       3.678   6.773  -2.006  1.00 91.19           C  
ATOM   3659  CE3 TRP A 470       3.439   6.957   0.400  1.00 91.19           C  
ATOM   3660  NE1 TRP A 470       3.391   7.523  -3.113  1.00 91.19           N  
ATOM   3661  CH2 TRP A 470       4.434   4.992  -0.641  1.00 91.19           C  
ATOM   3662  CZ2 TRP A 470       4.266   5.512  -1.899  1.00 91.19           C  
ATOM   3663  CZ3 TRP A 470       4.027   5.699   0.503  1.00 91.19           C  
ATOM   3664  N   ALA A 471       3.570  12.812  -0.253  1.00 90.56           N  
ATOM   3665  CA  ALA A 471       4.289  13.914  -0.888  1.00 90.56           C  
ATOM   3666  C   ALA A 471       5.605  14.195  -0.169  1.00 90.56           C  
ATOM   3667  CB  ALA A 471       3.426  15.172  -0.915  1.00 90.56           C  
ATOM   3668  O   ALA A 471       6.535  14.750  -0.758  1.00 90.56           O  
ATOM   3669  N   TYR A 472       5.699  13.828   1.037  1.00 93.06           N  
ATOM   3670  CA  TYR A 472       6.910  14.078   1.812  1.00 93.06           C  
ATOM   3671  C   TYR A 472       7.988  13.055   1.486  1.00 93.06           C  
ATOM   3672  CB  TYR A 472       6.602  14.055   3.312  1.00 93.06           C  
ATOM   3673  O   TYR A 472       9.148  13.234   1.861  1.00 93.06           O  
ATOM   3674  CG  TYR A 472       5.883  15.289   3.807  1.00 93.06           C  
ATOM   3675  CD1 TYR A 472       6.582  16.328   4.402  1.00 93.06           C  
ATOM   3676  CD2 TYR A 472       4.500  15.406   3.678  1.00 93.06           C  
ATOM   3677  CE1 TYR A 472       5.922  17.469   4.859  1.00 93.06           C  
ATOM   3678  CE2 TYR A 472       3.832  16.531   4.133  1.00 93.06           C  
ATOM   3679  OH  TYR A 472       3.893  18.688   5.172  1.00 93.06           O  
ATOM   3680  CZ  TYR A 472       4.551  17.562   4.719  1.00 93.06           C  
ATOM   3681  N   ILE A 473       7.652  12.047   0.772  1.00 91.88           N  
ATOM   3682  CA  ILE A 473       8.625  11.039   0.364  1.00 91.88           C  
ATOM   3683  C   ILE A 473       8.891  11.156  -1.136  1.00 91.88           C  
ATOM   3684  CB  ILE A 473       8.141   9.609   0.713  1.00 91.88           C  
ATOM   3685  O   ILE A 473      10.047  11.148  -1.571  1.00 91.88           O  
ATOM   3686  CG1 ILE A 473       8.062   9.430   2.232  1.00 91.88           C  
ATOM   3687  CG2 ILE A 473       9.070   8.562   0.089  1.00 91.88           C  
ATOM   3688  CD1 ILE A 473       7.484   8.094   2.668  1.00 91.88           C  
ATOM   3689  N   PHE A 474       7.812  11.477  -1.944  1.00 90.06           N  
ATOM   3690  CA  PHE A 474       7.969  11.312  -3.385  1.00 90.06           C  
ATOM   3691  C   PHE A 474       7.648  12.609  -4.113  1.00 90.06           C  
ATOM   3692  CB  PHE A 474       7.070  10.180  -3.900  1.00 90.06           C  
ATOM   3693  O   PHE A 474       7.387  12.602  -5.320  1.00 90.06           O  
ATOM   3694  CG  PHE A 474       7.496   8.812  -3.449  1.00 90.06           C  
ATOM   3695  CD1 PHE A 474       8.727   8.289  -3.836  1.00 90.06           C  
ATOM   3696  CD2 PHE A 474       6.672   8.047  -2.641  1.00 90.06           C  
ATOM   3697  CE1 PHE A 474       9.125   7.023  -3.422  1.00 90.06           C  
ATOM   3698  CE2 PHE A 474       7.062   6.777  -2.221  1.00 90.06           C  
ATOM   3699  CZ  PHE A 474       8.289   6.266  -2.613  1.00 90.06           C  
ATOM   3700  N   GLY A 475       7.477  13.812  -3.453  1.00 78.38           N  
ATOM   3701  CA  GLY A 475       7.086  15.086  -4.031  1.00 78.38           C  
ATOM   3702  C   GLY A 475       8.031  15.562  -5.117  1.00 78.38           C  
ATOM   3703  O   GLY A 475       7.598  16.172  -6.098  1.00 78.38           O  
ATOM   3704  N   GLY A 476       9.258  14.844  -5.227  1.00 76.06           N  
ATOM   3705  CA  GLY A 476      10.273  15.125  -6.234  1.00 76.06           C  
ATOM   3706  C   GLY A 476      10.508  16.609  -6.449  1.00 76.06           C  
ATOM   3707  O   GLY A 476      11.094  17.000  -7.457  1.00 76.06           O  
ATOM   3708  N   TYR A 477       9.984  17.562  -5.617  1.00 82.50           N  
ATOM   3709  CA  TYR A 477      10.148  19.000  -5.746  1.00 82.50           C  
ATOM   3710  C   TYR A 477      11.367  19.484  -4.969  1.00 82.50           C  
ATOM   3711  CB  TYR A 477       8.891  19.734  -5.246  1.00 82.50           C  
ATOM   3712  O   TYR A 477      11.859  18.797  -4.078  1.00 82.50           O  
ATOM   3713  CG  TYR A 477       7.609  19.203  -5.848  1.00 82.50           C  
ATOM   3714  CD1 TYR A 477       7.246  19.531  -7.152  1.00 82.50           C  
ATOM   3715  CD2 TYR A 477       6.758  18.391  -5.109  1.00 82.50           C  
ATOM   3716  CE1 TYR A 477       6.066  19.047  -7.711  1.00 82.50           C  
ATOM   3717  CE2 TYR A 477       5.574  17.906  -5.656  1.00 82.50           C  
ATOM   3718  OH  TYR A 477       4.066  17.766  -7.500  1.00 82.50           O  
ATOM   3719  CZ  TYR A 477       5.238  18.234  -6.957  1.00 82.50           C  
ATOM   3720  N   ASN A 478      11.867  20.719  -5.512  1.00 88.12           N  
ATOM   3721  CA  ASN A 478      12.922  21.344  -4.723  1.00 88.12           C  
ATOM   3722  C   ASN A 478      12.430  21.703  -3.320  1.00 88.12           C  
ATOM   3723  CB  ASN A 478      13.453  22.594  -5.434  1.00 88.12           C  
ATOM   3724  O   ASN A 478      11.578  22.578  -3.162  1.00 88.12           O  
ATOM   3725  CG  ASN A 478      14.742  23.109  -4.832  1.00 88.12           C  
ATOM   3726  ND2 ASN A 478      15.523  23.828  -5.625  1.00 88.12           N  
ATOM   3727  OD1 ASN A 478      15.047  22.844  -3.662  1.00 88.12           O  
ATOM   3728  N   LEU A 479      13.008  21.062  -2.303  1.00 91.06           N  
ATOM   3729  CA  LEU A 479      12.555  21.219  -0.925  1.00 91.06           C  
ATOM   3730  C   LEU A 479      12.727  22.656  -0.456  1.00 91.06           C  
ATOM   3731  CB  LEU A 479      13.328  20.281   0.002  1.00 91.06           C  
ATOM   3732  O   LEU A 479      12.047  23.094   0.473  1.00 91.06           O  
ATOM   3733  CG  LEU A 479      12.938  18.797  -0.052  1.00 91.06           C  
ATOM   3734  CD1 LEU A 479      13.812  17.984   0.892  1.00 91.06           C  
ATOM   3735  CD2 LEU A 479      11.461  18.625   0.294  1.00 91.06           C  
ATOM   3736  N   GLU A 480      13.609  23.438  -1.187  1.00 91.81           N  
ATOM   3737  CA  GLU A 480      13.875  24.828  -0.795  1.00 91.81           C  
ATOM   3738  C   GLU A 480      12.680  25.719  -1.080  1.00 91.81           C  
ATOM   3739  CB  GLU A 480      15.117  25.359  -1.521  1.00 91.81           C  
ATOM   3740  O   GLU A 480      12.594  26.844  -0.553  1.00 91.81           O  
ATOM   3741  CG  GLU A 480      16.422  24.719  -1.057  1.00 91.81           C  
ATOM   3742  CD  GLU A 480      17.641  25.234  -1.809  1.00 91.81           C  
ATOM   3743  OE1 GLU A 480      18.766  24.797  -1.485  1.00 91.81           O  
ATOM   3744  OE2 GLU A 480      17.453  26.062  -2.727  1.00 91.81           O  
ATOM   3745  N   TRP A 481      11.781  25.141  -1.876  1.00 93.19           N  
ATOM   3746  CA  TRP A 481      10.586  25.906  -2.217  1.00 93.19           C  
ATOM   3747  C   TRP A 481       9.555  25.828  -1.093  1.00 93.19           C  
ATOM   3748  CB  TRP A 481       9.969  25.391  -3.520  1.00 93.19           C  
ATOM   3749  O   TRP A 481       8.523  26.500  -1.147  1.00 93.19           O  
ATOM   3750  CG  TRP A 481      10.859  25.531  -4.715  1.00 93.19           C  
ATOM   3751  CD1 TRP A 481      12.000  26.281  -4.805  1.00 93.19           C  
ATOM   3752  CD2 TRP A 481      10.688  24.922  -5.996  1.00 93.19           C  
ATOM   3753  CE2 TRP A 481      11.758  25.344  -6.816  1.00 93.19           C  
ATOM   3754  CE3 TRP A 481       9.719  24.062  -6.531  1.00 93.19           C  
ATOM   3755  NE1 TRP A 481      12.547  26.172  -6.066  1.00 93.19           N  
ATOM   3756  CH2 TRP A 481      10.938  24.078  -8.641  1.00 93.19           C  
ATOM   3757  CZ2 TRP A 481      11.891  24.922  -8.141  1.00 93.19           C  
ATOM   3758  CZ3 TRP A 481       9.859  23.641  -7.852  1.00 93.19           C  
ATOM   3759  N   TYR A 482       9.805  25.078  -0.116  1.00 93.19           N  
ATOM   3760  CA  TYR A 482       8.820  24.828   0.924  1.00 93.19           C  
ATOM   3761  C   TYR A 482       9.320  25.281   2.283  1.00 93.19           C  
ATOM   3762  CB  TYR A 482       8.469  23.328   0.979  1.00 93.19           C  
ATOM   3763  O   TYR A 482      10.531  25.406   2.496  1.00 93.19           O  
ATOM   3764  CG  TYR A 482       7.801  22.812  -0.274  1.00 93.19           C  
ATOM   3765  CD1 TYR A 482       6.422  22.906  -0.437  1.00 93.19           C  
ATOM   3766  CD2 TYR A 482       8.555  22.250  -1.298  1.00 93.19           C  
ATOM   3767  CE1 TYR A 482       5.805  22.422  -1.590  1.00 93.19           C  
ATOM   3768  CE2 TYR A 482       7.945  21.766  -2.455  1.00 93.19           C  
ATOM   3769  OH  TYR A 482       5.969  21.391  -3.734  1.00 93.19           O  
ATOM   3770  CZ  TYR A 482       6.574  21.859  -2.592  1.00 93.19           C  
ATOM   3771  N   PRO A 483       8.391  25.562   3.176  1.00 95.44           N  
ATOM   3772  CA  PRO A 483       8.781  26.000   4.516  1.00 95.44           C  
ATOM   3773  C   PRO A 483       9.742  25.047   5.207  1.00 95.44           C  
ATOM   3774  CB  PRO A 483       7.445  26.078   5.262  1.00 95.44           C  
ATOM   3775  O   PRO A 483       9.711  23.828   4.941  1.00 95.44           O  
ATOM   3776  CG  PRO A 483       6.422  26.281   4.195  1.00 95.44           C  
ATOM   3777  CD  PRO A 483       6.836  25.516   2.975  1.00 95.44           C  
ATOM   3778  N   GLU A 484      10.562  25.594   6.102  1.00 96.69           N  
ATOM   3779  CA  GLU A 484      11.555  24.812   6.828  1.00 96.69           C  
ATOM   3780  C   GLU A 484      10.898  23.672   7.613  1.00 96.69           C  
ATOM   3781  CB  GLU A 484      12.367  25.703   7.773  1.00 96.69           C  
ATOM   3782  O   GLU A 484      11.469  22.594   7.742  1.00 96.69           O  
ATOM   3783  CG  GLU A 484      13.375  26.594   7.062  1.00 96.69           C  
ATOM   3784  CD  GLU A 484      14.203  27.438   8.016  1.00 96.69           C  
ATOM   3785  OE1 GLU A 484      15.062  28.219   7.547  1.00 96.69           O  
ATOM   3786  OE2 GLU A 484      13.984  27.328   9.242  1.00 96.69           O  
ATOM   3787  N   SER A 485       9.766  23.938   8.109  1.00 96.19           N  
ATOM   3788  CA  SER A 485       9.047  22.906   8.852  1.00 96.19           C  
ATOM   3789  C   SER A 485       8.703  21.719   7.953  1.00 96.19           C  
ATOM   3790  CB  SER A 485       7.770  23.469   9.469  1.00 96.19           C  
ATOM   3791  O   SER A 485       8.805  20.562   8.375  1.00 96.19           O  
ATOM   3792  OG  SER A 485       6.949  24.062   8.469  1.00 96.19           O  
ATOM   3793  N   ASP A 486       8.297  21.953   6.711  1.00 95.19           N  
ATOM   3794  CA  ASP A 486       8.023  20.891   5.746  1.00 95.19           C  
ATOM   3795  C   ASP A 486       9.289  20.109   5.410  1.00 95.19           C  
ATOM   3796  CB  ASP A 486       7.410  21.469   4.469  1.00 95.19           C  
ATOM   3797  O   ASP A 486       9.266  18.875   5.316  1.00 95.19           O  
ATOM   3798  CG  ASP A 486       5.988  21.969   4.668  1.00 95.19           C  
ATOM   3799  OD1 ASP A 486       5.590  22.234   5.820  1.00 95.19           O  
ATOM   3800  OD2 ASP A 486       5.254  22.078   3.662  1.00 95.19           O  
ATOM   3801  N   GLN A 487      10.297  20.891   5.250  1.00 95.81           N  
ATOM   3802  CA  GLN A 487      11.586  20.266   4.941  1.00 95.81           C  
ATOM   3803  C   GLN A 487      12.031  19.328   6.062  1.00 95.81           C  
ATOM   3804  CB  GLN A 487      12.648  21.328   4.695  1.00 95.81           C  
ATOM   3805  O   GLN A 487      12.500  18.219   5.801  1.00 95.81           O  
ATOM   3806  CG  GLN A 487      12.359  22.234   3.504  1.00 95.81           C  
ATOM   3807  CD  GLN A 487      13.398  23.328   3.316  1.00 95.81           C  
ATOM   3808  NE2 GLN A 487      12.945  24.531   3.037  1.00 95.81           N  
ATOM   3809  OE1 GLN A 487      14.602  23.062   3.422  1.00 95.81           O  
ATOM   3810  N   LEU A 488      11.875  19.797   7.246  1.00 97.56           N  
ATOM   3811  CA  LEU A 488      12.250  19.016   8.422  1.00 97.56           C  
ATOM   3812  C   LEU A 488      11.438  17.719   8.492  1.00 97.56           C  
ATOM   3813  CB  LEU A 488      12.047  19.828   9.695  1.00 97.56           C  
ATOM   3814  O   LEU A 488      12.000  16.641   8.680  1.00 97.56           O  
ATOM   3815  CG  LEU A 488      12.320  19.109  11.016  1.00 97.56           C  
ATOM   3816  CD1 LEU A 488      13.750  18.578  11.039  1.00 97.56           C  
ATOM   3817  CD2 LEU A 488      12.062  20.031  12.203  1.00 97.56           C  
ATOM   3818  N   VAL A 489      10.141  17.781   8.336  1.00 97.19           N  
ATOM   3819  CA  VAL A 489       9.289  16.609   8.398  1.00 97.19           C  
ATOM   3820  C   VAL A 489       9.625  15.656   7.258  1.00 97.19           C  
ATOM   3821  CB  VAL A 489       7.789  16.984   8.352  1.00 97.19           C  
ATOM   3822  O   VAL A 489       9.664  14.438   7.445  1.00 97.19           O  
ATOM   3823  CG1 VAL A 489       6.918  15.750   8.188  1.00 97.19           C  
ATOM   3824  CG2 VAL A 489       7.395  17.766   9.609  1.00 97.19           C  
ATOM   3825  N   HIS A 490       9.875  16.203   6.105  1.00 96.25           N  
ATOM   3826  CA  HIS A 490      10.352  15.406   4.984  1.00 96.25           C  
ATOM   3827  C   HIS A 490      11.617  14.641   5.352  1.00 96.25           C  
ATOM   3828  CB  HIS A 490      10.602  16.297   3.762  1.00 96.25           C  
ATOM   3829  O   HIS A 490      11.703  13.430   5.137  1.00 96.25           O  
ATOM   3830  CG  HIS A 490      11.406  15.617   2.691  1.00 96.25           C  
ATOM   3831  CD2 HIS A 490      12.727  15.664   2.406  1.00 96.25           C  
ATOM   3832  ND1 HIS A 490      10.844  14.773   1.760  1.00 96.25           N  
ATOM   3833  CE1 HIS A 490      11.781  14.328   0.945  1.00 96.25           C  
ATOM   3834  NE2 HIS A 490      12.938  14.859   1.315  1.00 96.25           N  
ATOM   3835  N   ASN A 491      12.586  15.336   5.852  1.00 96.88           N  
ATOM   3836  CA  ASN A 491      13.867  14.727   6.195  1.00 96.88           C  
ATOM   3837  C   ASN A 491      13.711  13.648   7.262  1.00 96.88           C  
ATOM   3838  CB  ASN A 491      14.867  15.789   6.660  1.00 96.88           C  
ATOM   3839  O   ASN A 491      14.359  12.602   7.195  1.00 96.88           O  
ATOM   3840  CG  ASN A 491      15.352  16.672   5.527  1.00 96.88           C  
ATOM   3841  ND2 ASN A 491      15.750  17.891   5.859  1.00 96.88           N  
ATOM   3842  OD1 ASN A 491      15.359  16.266   4.367  1.00 96.88           O  
ATOM   3843  N   ARG A 492      12.812  13.820   8.211  1.00 98.00           N  
ATOM   3844  CA  ARG A 492      12.547  12.812   9.234  1.00 98.00           C  
ATOM   3845  C   ARG A 492      11.938  11.555   8.625  1.00 98.00           C  
ATOM   3846  CB  ARG A 492      11.609  13.383  10.312  1.00 98.00           C  
ATOM   3847  O   ARG A 492      12.383  10.445   8.914  1.00 98.00           O  
ATOM   3848  CG  ARG A 492      12.281  14.375  11.242  1.00 98.00           C  
ATOM   3849  CD  ARG A 492      11.289  14.992  12.219  1.00 98.00           C  
ATOM   3850  NE  ARG A 492      11.953  15.836  13.203  1.00 98.00           N  
ATOM   3851  NH1 ARG A 492      10.000  16.750  14.039  1.00 98.00           N  
ATOM   3852  NH2 ARG A 492      12.031  17.391  14.906  1.00 98.00           N  
ATOM   3853  CZ  ARG A 492      11.328  16.656  14.047  1.00 98.00           C  
ATOM   3854  N   LEU A 493      10.977  11.844   7.781  1.00 97.50           N  
ATOM   3855  CA  LEU A 493      10.266  10.711   7.199  1.00 97.50           C  
ATOM   3856  C   LEU A 493      11.180   9.891   6.297  1.00 97.50           C  
ATOM   3857  CB  LEU A 493       9.047  11.203   6.402  1.00 97.50           C  
ATOM   3858  O   LEU A 493      11.180   8.664   6.359  1.00 97.50           O  
ATOM   3859  CG  LEU A 493       8.055  10.125   5.957  1.00 97.50           C  
ATOM   3860  CD1 LEU A 493       7.590   9.305   7.152  1.00 97.50           C  
ATOM   3861  CD2 LEU A 493       6.867  10.758   5.242  1.00 97.50           C  
ATOM   3862  N   ILE A 494      12.016  10.539   5.477  1.00 97.06           N  
ATOM   3863  CA  ILE A 494      12.953   9.836   4.605  1.00 97.06           C  
ATOM   3864  C   ILE A 494      13.922   9.008   5.449  1.00 97.06           C  
ATOM   3865  CB  ILE A 494      13.734  10.828   3.709  1.00 97.06           C  
ATOM   3866  O   ILE A 494      14.148   7.832   5.164  1.00 97.06           O  
ATOM   3867  CG1 ILE A 494      12.805  11.438   2.652  1.00 97.06           C  
ATOM   3868  CG2 ILE A 494      14.930  10.125   3.053  1.00 97.06           C  
ATOM   3869  CD1 ILE A 494      12.281  10.430   1.638  1.00 97.06           C  
ATOM   3870  N   ARG A 495      14.383   9.594   6.500  1.00 97.81           N  
ATOM   3871  CA  ARG A 495      15.344   8.914   7.355  1.00 97.81           C  
ATOM   3872  C   ARG A 495      14.711   7.711   8.047  1.00 97.81           C  
ATOM   3873  CB  ARG A 495      15.914   9.875   8.398  1.00 97.81           C  
ATOM   3874  O   ARG A 495      15.305   6.637   8.117  1.00 97.81           O  
ATOM   3875  CG  ARG A 495      16.938   9.242   9.336  1.00 97.81           C  
ATOM   3876  CD  ARG A 495      18.141   8.703   8.578  1.00 97.81           C  
ATOM   3877  NE  ARG A 495      18.922   9.773   7.977  1.00 97.81           N  
ATOM   3878  NH1 ARG A 495      20.891   9.211   9.039  1.00 97.81           N  
ATOM   3879  NH2 ARG A 495      20.828  10.992   7.605  1.00 97.81           N  
ATOM   3880  CZ  ARG A 495      20.219   9.992   8.211  1.00 97.81           C  
ATOM   3881  N   ILE A 496      13.555   7.871   8.562  1.00 98.31           N  
ATOM   3882  CA  ILE A 496      12.836   6.809   9.250  1.00 98.31           C  
ATOM   3883  C   ILE A 496      12.641   5.621   8.312  1.00 98.31           C  
ATOM   3884  CB  ILE A 496      11.469   7.301   9.781  1.00 98.31           C  
ATOM   3885  O   ILE A 496      12.953   4.480   8.672  1.00 98.31           O  
ATOM   3886  CG1 ILE A 496      11.672   8.250  10.969  1.00 98.31           C  
ATOM   3887  CG2 ILE A 496      10.586   6.117  10.172  1.00 98.31           C  
ATOM   3888  CD1 ILE A 496      10.461   9.125  11.273  1.00 98.31           C  
ATOM   3889  N   TRP A 497      12.234   5.844   7.125  1.00 98.44           N  
ATOM   3890  CA  TRP A 497      11.945   4.777   6.172  1.00 98.44           C  
ATOM   3891  C   TRP A 497      13.227   4.117   5.688  1.00 98.44           C  
ATOM   3892  CB  TRP A 497      11.156   5.324   4.977  1.00 98.44           C  
ATOM   3893  O   TRP A 497      13.312   2.891   5.605  1.00 98.44           O  
ATOM   3894  CG  TRP A 497       9.688   5.484   5.242  1.00 98.44           C  
ATOM   3895  CD1 TRP A 497       9.102   5.969   6.379  1.00 98.44           C  
ATOM   3896  CD2 TRP A 497       8.617   5.156   4.348  1.00 98.44           C  
ATOM   3897  CE2 TRP A 497       7.410   5.469   5.008  1.00 98.44           C  
ATOM   3898  CE3 TRP A 497       8.562   4.629   3.049  1.00 98.44           C  
ATOM   3899  NE1 TRP A 497       7.730   5.961   6.246  1.00 98.44           N  
ATOM   3900  CH2 TRP A 497       6.137   4.754   3.146  1.00 98.44           C  
ATOM   3901  CZ2 TRP A 497       6.160   5.270   4.414  1.00 98.44           C  
ATOM   3902  CZ3 TRP A 497       7.320   4.434   2.461  1.00 98.44           C  
ATOM   3903  N   THR A 498      14.211   4.926   5.434  1.00 98.31           N  
ATOM   3904  CA  THR A 498      15.461   4.336   4.969  1.00 98.31           C  
ATOM   3905  C   THR A 498      16.172   3.598   6.102  1.00 98.31           C  
ATOM   3906  CB  THR A 498      16.406   5.402   4.383  1.00 98.31           C  
ATOM   3907  O   THR A 498      16.781   2.551   5.883  1.00 98.31           O  
ATOM   3908  CG2 THR A 498      15.836   5.984   3.092  1.00 98.31           C  
ATOM   3909  OG1 THR A 498      16.562   6.461   5.336  1.00 98.31           O  
ATOM   3910  N   ASN A 499      16.094   4.102   7.332  1.00 98.44           N  
ATOM   3911  CA  ASN A 499      16.609   3.352   8.461  1.00 98.44           C  
ATOM   3912  C   ASN A 499      15.953   1.984   8.594  1.00 98.44           C  
ATOM   3913  CB  ASN A 499      16.453   4.145   9.758  1.00 98.44           C  
ATOM   3914  O   ASN A 499      16.625   0.980   8.828  1.00 98.44           O  
ATOM   3915  CG  ASN A 499      17.516   5.211   9.930  1.00 98.44           C  
ATOM   3916  ND2 ASN A 499      17.344   6.066  10.930  1.00 98.44           N  
ATOM   3917  OD1 ASN A 499      18.484   5.262   9.172  1.00 98.44           O  
ATOM   3918  N   PHE A 500      14.688   2.039   8.461  1.00 98.75           N  
ATOM   3919  CA  PHE A 500      13.984   0.764   8.562  1.00 98.75           C  
ATOM   3920  C   PHE A 500      14.445  -0.202   7.480  1.00 98.75           C  
ATOM   3921  CB  PHE A 500      12.469   0.972   8.469  1.00 98.75           C  
ATOM   3922  O   PHE A 500      14.664  -1.386   7.750  1.00 98.75           O  
ATOM   3923  CG  PHE A 500      11.672  -0.281   8.695  1.00 98.75           C  
ATOM   3924  CD1 PHE A 500      11.172  -1.011   7.621  1.00 98.75           C  
ATOM   3925  CD2 PHE A 500      11.414  -0.731   9.984  1.00 98.75           C  
ATOM   3926  CE1 PHE A 500      10.430  -2.172   7.828  1.00 98.75           C  
ATOM   3927  CE2 PHE A 500      10.672  -1.891  10.195  1.00 98.75           C  
ATOM   3928  CZ  PHE A 500      10.180  -2.609   9.117  1.00 98.75           C  
ATOM   3929  N   ALA A 501      14.547   0.276   6.281  1.00 98.56           N  
ATOM   3930  CA  ALA A 501      15.000  -0.563   5.176  1.00 98.56           C  
ATOM   3931  C   ALA A 501      16.406  -1.108   5.441  1.00 98.56           C  
ATOM   3932  CB  ALA A 501      14.984   0.222   3.867  1.00 98.56           C  
ATOM   3933  O   ALA A 501      16.703  -2.262   5.121  1.00 98.56           O  
ATOM   3934  N   LYS A 502      17.219  -0.392   6.145  1.00 97.94           N  
ATOM   3935  CA  LYS A 502      18.625  -0.753   6.352  1.00 97.94           C  
ATOM   3936  C   LYS A 502      18.781  -1.635   7.586  1.00 97.94           C  
ATOM   3937  CB  LYS A 502      19.484   0.501   6.488  1.00 97.94           C  
ATOM   3938  O   LYS A 502      19.562  -2.592   7.574  1.00 97.94           O  
ATOM   3939  CG  LYS A 502      19.609   1.308   5.203  1.00 97.94           C  
ATOM   3940  CD  LYS A 502      20.391   2.598   5.426  1.00 97.94           C  
ATOM   3941  CE  LYS A 502      20.422   3.453   4.168  1.00 97.94           C  
ATOM   3942  NZ  LYS A 502      21.062   4.781   4.418  1.00 97.94           N  
ATOM   3943  N   TYR A 503      17.891  -1.308   8.539  1.00 97.81           N  
ATOM   3944  CA  TYR A 503      18.234  -1.886   9.836  1.00 97.81           C  
ATOM   3945  C   TYR A 503      17.047  -2.621  10.445  1.00 97.81           C  
ATOM   3946  CB  TYR A 503      18.719  -0.798  10.797  1.00 97.81           C  
ATOM   3947  O   TYR A 503      17.156  -3.203  11.523  1.00 97.81           O  
ATOM   3948  CG  TYR A 503      19.844   0.047  10.242  1.00 97.81           C  
ATOM   3949  CD1 TYR A 503      21.125  -0.481  10.070  1.00 97.81           C  
ATOM   3950  CD2 TYR A 503      19.625   1.374   9.883  1.00 97.81           C  
ATOM   3951  CE1 TYR A 503      22.156   0.294   9.562  1.00 97.81           C  
ATOM   3952  CE2 TYR A 503      20.656   2.158   9.375  1.00 97.81           C  
ATOM   3953  OH  TYR A 503      22.938   2.383   8.711  1.00 97.81           O  
ATOM   3954  CZ  TYR A 503      21.906   1.610   9.219  1.00 97.81           C  
ATOM   3955  N   GLN A 504      15.867  -2.537   9.734  1.00 98.31           N  
ATOM   3956  CA  GLN A 504      14.617  -3.096  10.250  1.00 98.31           C  
ATOM   3957  C   GLN A 504      14.250  -2.473  11.594  1.00 98.31           C  
ATOM   3958  CB  GLN A 504      14.734  -4.617  10.391  1.00 98.31           C  
ATOM   3959  O   GLN A 504      13.711  -3.148  12.469  1.00 98.31           O  
ATOM   3960  CG  GLN A 504      14.930  -5.344   9.070  1.00 98.31           C  
ATOM   3961  CD  GLN A 504      15.102  -6.840   9.242  1.00 98.31           C  
ATOM   3962  NE2 GLN A 504      15.188  -7.559   8.125  1.00 98.31           N  
ATOM   3963  OE1 GLN A 504      15.148  -7.348  10.367  1.00 98.31           O  
ATOM   3964  N   ASN A 505      14.688  -1.297  11.781  1.00 98.38           N  
ATOM   3965  CA  ASN A 505      14.445  -0.409  12.914  1.00 98.38           C  
ATOM   3966  C   ASN A 505      14.430   1.055  12.484  1.00 98.38           C  
ATOM   3967  CB  ASN A 505      15.492  -0.634  14.008  1.00 98.38           C  
ATOM   3968  O   ASN A 505      15.414   1.556  11.938  1.00 98.38           O  
ATOM   3969  CG  ASN A 505      15.148   0.083  15.297  1.00 98.38           C  
ATOM   3970  ND2 ASN A 505      15.438  -0.560  16.422  1.00 98.38           N  
ATOM   3971  OD1 ASN A 505      14.633   1.204  15.281  1.00 98.38           O  
ATOM   3972  N   PRO A 506      13.266   1.806  12.805  1.00 98.31           N  
ATOM   3973  CA  PRO A 506      13.156   3.186  12.328  1.00 98.31           C  
ATOM   3974  C   PRO A 506      14.125   4.133  13.031  1.00 98.31           C  
ATOM   3975  CB  PRO A 506      11.711   3.555  12.641  1.00 98.31           C  
ATOM   3976  O   PRO A 506      14.445   5.203  12.508  1.00 98.31           O  
ATOM   3977  CG  PRO A 506      11.016   2.246  12.852  1.00 98.31           C  
ATOM   3978  CD  PRO A 506      12.031   1.238  13.305  1.00 98.31           C  
ATOM   3979  N   THR A 507      14.539   3.801  14.188  1.00 97.75           N  
ATOM   3980  CA  THR A 507      15.484   4.621  14.938  1.00 97.75           C  
ATOM   3981  C   THR A 507      16.609   3.766  15.508  1.00 97.75           C  
ATOM   3982  CB  THR A 507      14.789   5.383  16.078  1.00 97.75           C  
ATOM   3983  O   THR A 507      16.734   3.623  16.719  1.00 97.75           O  
ATOM   3984  CG2 THR A 507      13.836   6.441  15.531  1.00 97.75           C  
ATOM   3985  OG1 THR A 507      14.047   4.453  16.875  1.00 97.75           O  
ATOM   3986  N   PRO A 508      17.469   3.111  14.555  1.00 96.19           N  
ATOM   3987  CA  PRO A 508      18.547   2.238  15.031  1.00 96.19           C  
ATOM   3988  C   PRO A 508      19.516   2.955  15.969  1.00 96.19           C  
ATOM   3989  CB  PRO A 508      19.250   1.810  13.742  1.00 96.19           C  
ATOM   3990  O   PRO A 508      19.750   4.156  15.820  1.00 96.19           O  
ATOM   3991  CG  PRO A 508      19.016   2.936  12.789  1.00 96.19           C  
ATOM   3992  CD  PRO A 508      17.641   3.506  13.047  1.00 96.19           C  
ATOM   3993  N   SER A 509      20.000   2.326  17.031  1.00 90.62           N  
ATOM   3994  CA  SER A 509      21.031   2.816  17.953  1.00 90.62           C  
ATOM   3995  C   SER A 509      22.219   1.868  18.000  1.00 90.62           C  
ATOM   3996  CB  SER A 509      20.453   3.002  19.359  1.00 90.62           C  
ATOM   3997  O   SER A 509      22.047   0.647  17.969  1.00 90.62           O  
ATOM   3998  OG  SER A 509      21.453   3.461  20.250  1.00 90.62           O  
ATOM   3999  N   PRO A 510      23.594   2.482  18.000  1.00 91.31           N  
ATOM   4000  CA  PRO A 510      23.891   3.916  18.078  1.00 91.31           C  
ATOM   4001  C   PRO A 510      23.781   4.617  16.734  1.00 91.31           C  
ATOM   4002  CB  PRO A 510      25.328   3.955  18.609  1.00 91.31           C  
ATOM   4003  O   PRO A 510      23.766   3.953  15.688  1.00 91.31           O  
ATOM   4004  CG  PRO A 510      25.969   2.723  18.062  1.00 91.31           C  
ATOM   4005  CD  PRO A 510      24.906   1.665  17.906  1.00 91.31           C  
ATOM   4006  N   ARG A 511      23.484   6.004  16.703  1.00 91.88           N  
ATOM   4007  CA  ARG A 511      23.500   6.785  15.469  1.00 91.88           C  
ATOM   4008  C   ARG A 511      24.266   8.094  15.648  1.00 91.88           C  
ATOM   4009  CB  ARG A 511      22.062   7.074  15.008  1.00 91.88           C  
ATOM   4010  O   ARG A 511      24.438   8.562  16.781  1.00 91.88           O  
ATOM   4011  CG  ARG A 511      21.203   7.734  16.062  1.00 91.88           C  
ATOM   4012  CD  ARG A 511      19.719   7.680  15.703  1.00 91.88           C  
ATOM   4013  NE  ARG A 511      18.875   7.906  16.859  1.00 91.88           N  
ATOM   4014  NH1 ARG A 511      17.438   6.160  16.422  1.00 91.88           N  
ATOM   4015  NH2 ARG A 511      17.094   7.477  18.266  1.00 91.88           N  
ATOM   4016  CZ  ARG A 511      17.797   7.180  17.172  1.00 91.88           C  
ATOM   4017  N   PRO A 512      24.734   8.664  14.492  1.00 91.50           N  
ATOM   4018  CA  PRO A 512      25.453   9.938  14.570  1.00 91.50           C  
ATOM   4019  C   PRO A 512      24.625  11.047  15.203  1.00 91.50           C  
ATOM   4020  CB  PRO A 512      25.766  10.258  13.102  1.00 91.50           C  
ATOM   4021  O   PRO A 512      23.391  11.023  15.125  1.00 91.50           O  
ATOM   4022  CG  PRO A 512      25.594   8.961  12.383  1.00 91.50           C  
ATOM   4023  CD  PRO A 512      24.609   8.125  13.141  1.00 91.50           C  
ATOM   4024  N   ILE A 513      25.312  12.062  15.781  1.00 92.12           N  
ATOM   4025  CA  ILE A 513      24.656  13.141  16.516  1.00 92.12           C  
ATOM   4026  C   ILE A 513      23.672  13.875  15.617  1.00 92.12           C  
ATOM   4027  CB  ILE A 513      25.703  14.125  17.094  1.00 92.12           C  
ATOM   4028  O   ILE A 513      22.594  14.258  16.047  1.00 92.12           O  
ATOM   4029  CG1 ILE A 513      26.500  13.469  18.234  1.00 92.12           C  
ATOM   4030  CG2 ILE A 513      25.016  15.414  17.578  1.00 92.12           C  
ATOM   4031  CD1 ILE A 513      27.781  14.188  18.594  1.00 92.12           C  
ATOM   4032  N   GLU A 514      24.031  14.031  14.344  1.00 91.81           N  
ATOM   4033  CA  GLU A 514      23.156  14.734  13.414  1.00 91.81           C  
ATOM   4034  C   GLU A 514      21.812  14.016  13.250  1.00 91.81           C  
ATOM   4035  CB  GLU A 514      23.828  14.891  12.047  1.00 91.81           C  
ATOM   4036  O   GLU A 514      20.766  14.656  13.172  1.00 91.81           O  
ATOM   4037  CG  GLU A 514      25.062  15.789  12.070  1.00 91.81           C  
ATOM   4038  CD  GLU A 514      25.781  15.844  10.734  1.00 91.81           C  
ATOM   4039  OE1 GLU A 514      26.875  16.469  10.656  1.00 91.81           O  
ATOM   4040  OE2 GLU A 514      25.266  15.266   9.758  1.00 91.81           O  
ATOM   4041  N   GLU A 515      21.969  12.734  13.188  1.00 93.62           N  
ATOM   4042  CA  GLU A 515      20.750  11.930  13.078  1.00 93.62           C  
ATOM   4043  C   GLU A 515      19.984  11.914  14.398  1.00 93.62           C  
ATOM   4044  CB  GLU A 515      21.094  10.508  12.648  1.00 93.62           C  
ATOM   4045  O   GLU A 515      18.750  11.906  14.398  1.00 93.62           O  
ATOM   4046  CG  GLU A 515      19.859   9.641  12.367  1.00 93.62           C  
ATOM   4047  CD  GLU A 515      20.203   8.305  11.719  1.00 93.62           C  
ATOM   4048  OE1 GLU A 515      19.359   7.391  11.734  1.00 93.62           O  
ATOM   4049  OE2 GLU A 515      21.344   8.180  11.195  1.00 93.62           O  
ATOM   4050  N   GLU A 516      20.641  11.938  15.539  1.00 93.56           N  
ATOM   4051  CA  GLU A 516      19.969  12.016  16.828  1.00 93.56           C  
ATOM   4052  C   GLU A 516      19.141  13.289  16.953  1.00 93.56           C  
ATOM   4053  CB  GLU A 516      21.000  11.961  17.969  1.00 93.56           C  
ATOM   4054  O   GLU A 516      18.000  13.250  17.406  1.00 93.56           O  
ATOM   4055  CG  GLU A 516      21.594  10.578  18.188  1.00 93.56           C  
ATOM   4056  CD  GLU A 516      22.688  10.555  19.250  1.00 93.56           C  
ATOM   4057  OE1 GLU A 516      23.328   9.500  19.438  1.00 93.56           O  
ATOM   4058  OE2 GLU A 516      22.922  11.609  19.875  1.00 93.56           O  
ATOM   4059  N   ASP A 517      19.672  14.344  16.469  1.00 95.31           N  
ATOM   4060  CA  ASP A 517      18.953  15.625  16.484  1.00 95.31           C  
ATOM   4061  C   ASP A 517      17.750  15.602  15.562  1.00 95.31           C  
ATOM   4062  CB  ASP A 517      19.906  16.766  16.094  1.00 95.31           C  
ATOM   4063  O   ASP A 517      16.656  16.062  15.938  1.00 95.31           O  
ATOM   4064  CG  ASP A 517      20.906  17.109  17.172  1.00 95.31           C  
ATOM   4065  OD1 ASP A 517      20.734  16.656  18.328  1.00 95.31           O  
ATOM   4066  OD2 ASP A 517      21.875  17.828  16.875  1.00 95.31           O  
ATOM   4067  N   LEU A 518      17.984  14.969  14.391  1.00 97.69           N  
ATOM   4068  CA  LEU A 518      16.938  14.898  13.391  1.00 97.69           C  
ATOM   4069  C   LEU A 518      15.750  14.086  13.906  1.00 97.69           C  
ATOM   4070  CB  LEU A 518      17.469  14.281  12.094  1.00 97.69           C  
ATOM   4071  O   LEU A 518      14.594  14.469  13.719  1.00 97.69           O  
ATOM   4072  CG  LEU A 518      16.453  14.102  10.961  1.00 97.69           C  
ATOM   4073  CD1 LEU A 518      15.953  15.461  10.477  1.00 97.69           C  
ATOM   4074  CD2 LEU A 518      17.062  13.312   9.812  1.00 97.69           C  
ATOM   4075  N   LEU A 519      16.031  13.039  14.664  1.00 97.88           N  
ATOM   4076  CA  LEU A 519      14.984  12.109  15.078  1.00 97.88           C  
ATOM   4077  C   LEU A 519      14.664  12.281  16.562  1.00 97.88           C  
ATOM   4078  CB  LEU A 519      15.406  10.664  14.805  1.00 97.88           C  
ATOM   4079  O   LEU A 519      14.000  11.430  17.156  1.00 97.88           O  
ATOM   4080  CG  LEU A 519      15.680  10.305  13.344  1.00 97.88           C  
ATOM   4081  CD1 LEU A 519      16.062   8.836  13.219  1.00 97.88           C  
ATOM   4082  CD2 LEU A 519      14.453  10.609  12.484  1.00 97.88           C  
ATOM   4083  N   GLN A 520      15.211  13.289  17.109  1.00 97.19           N  
ATOM   4084  CA  GLN A 520      14.930  13.727  18.469  1.00 97.19           C  
ATOM   4085  C   GLN A 520      15.281  12.633  19.484  1.00 97.19           C  
ATOM   4086  CB  GLN A 520      13.461  14.125  18.625  1.00 97.19           C  
ATOM   4087  O   GLN A 520      14.570  12.445  20.469  1.00 97.19           O  
ATOM   4088  CG  GLN A 520      13.062  15.320  17.766  1.00 97.19           C  
ATOM   4089  CD  GLN A 520      11.594  15.672  17.906  1.00 97.19           C  
ATOM   4090  NE2 GLN A 520      11.289  16.672  18.734  1.00 97.19           N  
ATOM   4091  OE1 GLN A 520      10.734  15.055  17.266  1.00 97.19           O  
ATOM   4092  N   ASP A 521      16.281  11.828  19.172  1.00 93.44           N  
ATOM   4093  CA  ASP A 521      16.859  10.797  20.031  1.00 93.44           C  
ATOM   4094  C   ASP A 521      15.789   9.859  20.578  1.00 93.44           C  
ATOM   4095  CB  ASP A 521      17.641  11.422  21.172  1.00 93.44           C  
ATOM   4096  O   ASP A 521      15.891   9.383  21.703  1.00 93.44           O  
ATOM   4097  CG  ASP A 521      18.625  10.461  21.812  1.00 93.44           C  
ATOM   4098  OD1 ASP A 521      19.125   9.547  21.125  1.00 93.44           O  
ATOM   4099  OD2 ASP A 521      18.906  10.617  23.031  1.00 93.44           O  
ATOM   4100  N   ILE A 522      14.703   9.727  19.797  1.00 96.00           N  
ATOM   4101  CA  ILE A 522      13.633   8.836  20.234  1.00 96.00           C  
ATOM   4102  C   ILE A 522      14.039   7.387  20.000  1.00 96.00           C  
ATOM   4103  CB  ILE A 522      12.312   9.148  19.484  1.00 96.00           C  
ATOM   4104  O   ILE A 522      14.711   7.074  19.000  1.00 96.00           O  
ATOM   4105  CG1 ILE A 522      11.125   8.477  20.203  1.00 96.00           C  
ATOM   4106  CG2 ILE A 522      12.398   8.711  18.031  1.00 96.00           C  
ATOM   4107  CD1 ILE A 522       9.766   8.969  19.734  1.00 96.00           C  
ATOM   4108  N   ILE A 523      13.727   6.578  20.938  1.00 96.69           N  
ATOM   4109  CA  ILE A 523      13.742   5.129  20.750  1.00 96.69           C  
ATOM   4110  C   ILE A 523      12.344   4.641  20.375  1.00 96.69           C  
ATOM   4111  CB  ILE A 523      14.234   4.402  22.031  1.00 96.69           C  
ATOM   4112  O   ILE A 523      11.430   4.660  21.203  1.00 96.69           O  
ATOM   4113  CG1 ILE A 523      15.633   4.902  22.422  1.00 96.69           C  
ATOM   4114  CG2 ILE A 523      14.242   2.885  21.812  1.00 96.69           C  
ATOM   4115  CD1 ILE A 523      16.141   4.348  23.734  1.00 96.69           C  
ATOM   4116  N   TRP A 524      12.242   4.293  19.062  1.00 98.12           N  
ATOM   4117  CA  TRP A 524      10.922   3.904  18.578  1.00 98.12           C  
ATOM   4118  C   TRP A 524      10.422   2.660  19.297  1.00 98.12           C  
ATOM   4119  CB  TRP A 524      10.953   3.650  17.062  1.00 98.12           C  
ATOM   4120  O   TRP A 524      11.000   1.579  19.172  1.00 98.12           O  
ATOM   4121  CG  TRP A 524       9.641   3.887  16.375  1.00 98.12           C  
ATOM   4122  CD1 TRP A 524       8.477   3.201  16.578  1.00 98.12           C  
ATOM   4123  CD2 TRP A 524       9.367   4.875  15.383  1.00 98.12           C  
ATOM   4124  CE2 TRP A 524       8.008   4.730  15.023  1.00 98.12           C  
ATOM   4125  CE3 TRP A 524      10.133   5.867  14.766  1.00 98.12           C  
ATOM   4126  NE1 TRP A 524       7.488   3.705  15.766  1.00 98.12           N  
ATOM   4127  CH2 TRP A 524       8.172   6.512  13.469  1.00 98.12           C  
ATOM   4128  CZ2 TRP A 524       7.398   5.547  14.062  1.00 98.12           C  
ATOM   4129  CZ3 TRP A 524       9.523   6.680  13.812  1.00 98.12           C  
ATOM   4130  N   PRO A 525       9.273   2.785  20.031  1.00 98.00           N  
ATOM   4131  CA  PRO A 525       8.781   1.614  20.766  1.00 98.00           C  
ATOM   4132  C   PRO A 525       8.234   0.528  19.844  1.00 98.00           C  
ATOM   4133  CB  PRO A 525       7.676   2.189  21.641  1.00 98.00           C  
ATOM   4134  O   PRO A 525       7.645   0.834  18.797  1.00 98.00           O  
ATOM   4135  CG  PRO A 525       7.160   3.373  20.891  1.00 98.00           C  
ATOM   4136  CD  PRO A 525       8.312   4.031  20.188  1.00 98.00           C  
ATOM   4137  N   LYS A 526       8.508  -0.663  20.234  1.00 98.25           N  
ATOM   4138  CA  LYS A 526       7.848  -1.784  19.562  1.00 98.25           C  
ATOM   4139  C   LYS A 526       6.414  -1.955  20.062  1.00 98.25           C  
ATOM   4140  CB  LYS A 526       8.633  -3.076  19.781  1.00 98.25           C  
ATOM   4141  O   LYS A 526       6.133  -1.741  21.250  1.00 98.25           O  
ATOM   4142  CG  LYS A 526      10.000  -3.090  19.109  1.00 98.25           C  
ATOM   4143  CD  LYS A 526      10.750  -4.387  19.391  1.00 98.25           C  
ATOM   4144  CE  LYS A 526      12.141  -4.379  18.766  1.00 98.25           C  
ATOM   4145  NZ  LYS A 526      12.914  -5.605  19.125  1.00 98.25           N  
ATOM   4146  N   VAL A 527       5.551  -2.291  19.188  1.00 98.44           N  
ATOM   4147  CA  VAL A 527       4.176  -2.609  19.547  1.00 98.44           C  
ATOM   4148  C   VAL A 527       4.133  -3.949  20.281  1.00 98.44           C  
ATOM   4149  CB  VAL A 527       3.250  -2.646  18.312  1.00 98.44           C  
ATOM   4150  O   VAL A 527       4.770  -4.914  19.859  1.00 98.44           O  
ATOM   4151  CG1 VAL A 527       1.856  -3.141  18.703  1.00 98.44           C  
ATOM   4152  CG2 VAL A 527       3.170  -1.265  17.672  1.00 98.44           C  
ATOM   4153  N   THR A 528       3.410  -3.979  21.406  1.00 94.44           N  
ATOM   4154  CA  THR A 528       3.094  -5.234  22.078  1.00 94.44           C  
ATOM   4155  C   THR A 528       1.602  -5.320  22.391  1.00 94.44           C  
ATOM   4156  CB  THR A 528       3.900  -5.391  23.391  1.00 94.44           C  
ATOM   4157  O   THR A 528       0.939  -4.293  22.562  1.00 94.44           O  
ATOM   4158  CG2 THR A 528       5.398  -5.250  23.125  1.00 94.44           C  
ATOM   4159  OG1 THR A 528       3.492  -4.383  24.328  1.00 94.44           O  
ATOM   4160  N   PRO A 529       1.089  -6.523  22.328  1.00 84.31           N  
ATOM   4161  CA  PRO A 529      -0.342  -6.691  22.594  1.00 84.31           C  
ATOM   4162  C   PRO A 529      -0.771  -6.109  23.938  1.00 84.31           C  
ATOM   4163  CB  PRO A 529      -0.526  -8.211  22.578  1.00 84.31           C  
ATOM   4164  O   PRO A 529      -1.880  -5.586  24.062  1.00 84.31           O  
ATOM   4165  CG  PRO A 529       0.563  -8.719  21.688  1.00 84.31           C  
ATOM   4166  CD  PRO A 529       1.772  -7.844  21.875  1.00 84.31           C  
ATOM   4167  N   ASP A 530       0.074  -6.039  24.969  1.00 88.69           N  
ATOM   4168  CA  ASP A 530      -0.278  -5.633  26.328  1.00 88.69           C  
ATOM   4169  C   ASP A 530       0.006  -4.148  26.547  1.00 88.69           C  
ATOM   4170  CB  ASP A 530       0.487  -6.473  27.344  1.00 88.69           C  
ATOM   4171  O   ASP A 530      -0.545  -3.537  27.469  1.00 88.69           O  
ATOM   4172  CG  ASP A 530       0.113  -7.945  27.312  1.00 88.69           C  
ATOM   4173  OD1 ASP A 530      -1.041  -8.273  26.953  1.00 88.69           O  
ATOM   4174  OD2 ASP A 530       0.980  -8.789  27.641  1.00 88.69           O  
ATOM   4175  N   ALA A 531       0.871  -3.584  25.688  1.00 92.06           N  
ATOM   4176  CA  ALA A 531       1.259  -2.188  25.875  1.00 92.06           C  
ATOM   4177  C   ALA A 531       1.531  -1.511  24.547  1.00 92.06           C  
ATOM   4178  CB  ALA A 531       2.488  -2.094  26.781  1.00 92.06           C  
ATOM   4179  O   ALA A 531       2.688  -1.264  24.188  1.00 92.06           O  
ATOM   4180  N   PHE A 532       0.430  -1.178  23.828  1.00 97.38           N  
ATOM   4181  CA  PHE A 532       0.548  -0.544  22.516  1.00 97.38           C  
ATOM   4182  C   PHE A 532       1.135   0.857  22.656  1.00 97.38           C  
ATOM   4183  CB  PHE A 532      -0.816  -0.481  21.828  1.00 97.38           C  
ATOM   4184  O   PHE A 532       0.664   1.661  23.453  1.00 97.38           O  
ATOM   4185  CG  PHE A 532      -0.730  -0.354  20.328  1.00 97.38           C  
ATOM   4186  CD1 PHE A 532      -0.164   0.771  19.750  1.00 97.38           C  
ATOM   4187  CD2 PHE A 532      -1.217  -1.362  19.516  1.00 97.38           C  
ATOM   4188  CE1 PHE A 532      -0.084   0.892  18.359  1.00 97.38           C  
ATOM   4189  CE2 PHE A 532      -1.140  -1.250  18.125  1.00 97.38           C  
ATOM   4190  CZ  PHE A 532      -0.574  -0.122  17.547  1.00 97.38           C  
ATOM   4191  N   SER A 533       2.158   1.188  21.984  1.00 98.06           N  
ATOM   4192  CA  SER A 533       2.699   2.537  21.859  1.00 98.06           C  
ATOM   4193  C   SER A 533       3.129   2.828  20.438  1.00 98.06           C  
ATOM   4194  CB  SER A 533       3.889   2.729  22.812  1.00 98.06           C  
ATOM   4195  O   SER A 533       3.516   1.917  19.703  1.00 98.06           O  
ATOM   4196  OG  SER A 533       3.480   2.609  24.156  1.00 98.06           O  
ATOM   4197  N   PHE A 534       2.959   4.070  20.141  1.00 98.38           N  
ATOM   4198  CA  PHE A 534       3.357   4.445  18.781  1.00 98.38           C  
ATOM   4199  C   PHE A 534       3.982   5.836  18.766  1.00 98.38           C  
ATOM   4200  CB  PHE A 534       2.156   4.395  17.844  1.00 98.38           C  
ATOM   4201  O   PHE A 534       3.961   6.543  19.781  1.00 98.38           O  
ATOM   4202  CG  PHE A 534       1.121   5.453  18.109  1.00 98.38           C  
ATOM   4203  CD1 PHE A 534       0.137   5.246  19.078  1.00 98.38           C  
ATOM   4204  CD2 PHE A 534       1.132   6.652  17.422  1.00 98.38           C  
ATOM   4205  CE1 PHE A 534      -0.822   6.223  19.328  1.00 98.38           C  
ATOM   4206  CE2 PHE A 534       0.177   7.633  17.672  1.00 98.38           C  
ATOM   4207  CZ  PHE A 534      -0.800   7.414  18.625  1.00 98.38           C  
ATOM   4208  N   VAL A 535       4.586   6.145  17.625  1.00 98.75           N  
ATOM   4209  CA  VAL A 535       5.156   7.477  17.453  1.00 98.75           C  
ATOM   4210  C   VAL A 535       4.234   8.328  16.578  1.00 98.75           C  
ATOM   4211  CB  VAL A 535       6.566   7.410  16.828  1.00 98.75           C  
ATOM   4212  O   VAL A 535       3.840   7.902  15.492  1.00 98.75           O  
ATOM   4213  CG1 VAL A 535       7.074   8.812  16.500  1.00 98.75           C  
ATOM   4214  CG2 VAL A 535       7.535   6.703  17.781  1.00 98.75           C  
ATOM   4215  N   ASN A 536       3.807   9.445  17.109  1.00 98.38           N  
ATOM   4216  CA  ASN A 536       3.109  10.469  16.328  1.00 98.38           C  
ATOM   4217  C   ASN A 536       4.086  11.414  15.641  1.00 98.38           C  
ATOM   4218  CB  ASN A 536       2.148  11.258  17.219  1.00 98.38           C  
ATOM   4219  O   ASN A 536       4.941  12.016  16.297  1.00 98.38           O  
ATOM   4220  CG  ASN A 536       1.202  12.133  16.422  1.00 98.38           C  
ATOM   4221  ND2 ASN A 536       1.134  13.414  16.781  1.00 98.38           N  
ATOM   4222  OD1 ASN A 536       0.537  11.672  15.500  1.00 98.38           O  
ATOM   4223  N   ILE A 537       4.035  11.453  14.312  1.00 98.12           N  
ATOM   4224  CA  ILE A 537       4.895  12.359  13.555  1.00 98.12           C  
ATOM   4225  C   ILE A 537       4.152  13.656  13.266  1.00 98.12           C  
ATOM   4226  CB  ILE A 537       5.367  11.703  12.234  1.00 98.12           C  
ATOM   4227  O   ILE A 537       3.307  13.711  12.367  1.00 98.12           O  
ATOM   4228  CG1 ILE A 537       6.109  10.391  12.523  1.00 98.12           C  
ATOM   4229  CG2 ILE A 537       6.250  12.672  11.438  1.00 98.12           C  
ATOM   4230  CD1 ILE A 537       6.473   9.602  11.273  1.00 98.12           C  
ATOM   4231  N   GLY A 538       4.484  14.609  14.047  1.00 95.31           N  
ATOM   4232  CA  GLY A 538       3.850  15.914  13.875  1.00 95.31           C  
ATOM   4233  C   GLY A 538       2.502  16.016  14.562  1.00 95.31           C  
ATOM   4234  O   GLY A 538       2.076  15.086  15.250  1.00 95.31           O  
ATOM   4235  N   ASP A 539       1.880  17.094  14.570  1.00 91.56           N  
ATOM   4236  CA  ASP A 539       0.552  17.500  15.023  1.00 91.56           C  
ATOM   4237  C   ASP A 539       0.176  18.875  14.469  1.00 91.56           C  
ATOM   4238  CB  ASP A 539       0.486  17.516  16.547  1.00 91.56           C  
ATOM   4239  O   ASP A 539       0.511  19.906  15.062  1.00 91.56           O  
ATOM   4240  CG  ASP A 539      -0.922  17.719  17.078  1.00 91.56           C  
ATOM   4241  OD1 ASP A 539      -1.868  17.828  16.266  1.00 91.56           O  
ATOM   4242  OD2 ASP A 539      -1.086  17.766  18.312  1.00 91.56           O  
ATOM   4243  N   TYR A 540      -0.552  18.781  13.336  1.00 86.38           N  
ATOM   4244  CA  TYR A 540      -0.836  19.984  12.570  1.00 86.38           C  
ATOM   4245  C   TYR A 540       0.453  20.703  12.195  1.00 86.38           C  
ATOM   4246  CB  TYR A 540      -1.748  20.922  13.367  1.00 86.38           C  
ATOM   4247  O   TYR A 540       1.256  20.188  11.414  1.00 86.38           O  
ATOM   4248  CG  TYR A 540      -2.322  22.047  12.547  1.00 86.38           C  
ATOM   4249  CD1 TYR A 540      -2.137  23.375  12.922  1.00 86.38           C  
ATOM   4250  CD2 TYR A 540      -3.053  21.797  11.391  1.00 86.38           C  
ATOM   4251  CE1 TYR A 540      -2.668  24.422  12.172  1.00 86.38           C  
ATOM   4252  CE2 TYR A 540      -3.588  22.828  10.633  1.00 86.38           C  
ATOM   4253  OH  TYR A 540      -3.916  25.156  10.281  1.00 86.38           O  
ATOM   4254  CZ  TYR A 540      -3.389  24.141  11.023  1.00 86.38           C  
ATOM   4255  N   GLU A 541       0.751  21.891  12.891  1.00 85.25           N  
ATOM   4256  CA  GLU A 541       1.925  22.656  12.492  1.00 85.25           C  
ATOM   4257  C   GLU A 541       3.154  22.250  13.297  1.00 85.25           C  
ATOM   4258  CB  GLU A 541       1.664  24.156  12.656  1.00 85.25           C  
ATOM   4259  O   GLU A 541       4.285  22.578  12.922  1.00 85.25           O  
ATOM   4260  CG  GLU A 541       0.583  24.703  11.727  1.00 85.25           C  
ATOM   4261  CD  GLU A 541       0.379  26.203  11.859  1.00 85.25           C  
ATOM   4262  OE1 GLU A 541      -0.332  26.797  11.016  1.00 85.25           O  
ATOM   4263  OE2 GLU A 541       0.937  26.797  12.812  1.00 85.25           O  
ATOM   4264  N   ASN A 542       2.928  21.469  14.344  1.00 93.75           N  
ATOM   4265  CA  ASN A 542       4.031  20.953  15.141  1.00 93.75           C  
ATOM   4266  C   ASN A 542       4.762  19.812  14.422  1.00 93.75           C  
ATOM   4267  CB  ASN A 542       3.529  20.469  16.500  1.00 93.75           C  
ATOM   4268  O   ASN A 542       4.129  18.891  13.906  1.00 93.75           O  
ATOM   4269  CG  ASN A 542       4.656  20.078  17.438  1.00 93.75           C  
ATOM   4270  ND2 ASN A 542       4.422  20.203  18.734  1.00 93.75           N  
ATOM   4271  OD1 ASN A 542       5.730  19.656  16.984  1.00 93.75           O  
ATOM   4272  N   THR A 543       6.090  19.844  14.461  1.00 96.69           N  
ATOM   4273  CA  THR A 543       6.883  18.891  13.688  1.00 96.69           C  
ATOM   4274  C   THR A 543       7.480  17.812  14.594  1.00 96.69           C  
ATOM   4275  CB  THR A 543       8.008  19.594  12.914  1.00 96.69           C  
ATOM   4276  O   THR A 543       8.289  17.000  14.148  1.00 96.69           O  
ATOM   4277  CG2 THR A 543       7.441  20.594  11.906  1.00 96.69           C  
ATOM   4278  OG1 THR A 543       8.844  20.297  13.844  1.00 96.69           O  
ATOM   4279  N   ASP A 544       7.176  17.781  15.852  1.00 97.88           N  
ATOM   4280  CA  ASP A 544       7.816  16.922  16.828  1.00 97.88           C  
ATOM   4281  C   ASP A 544       7.438  15.461  16.609  1.00 97.88           C  
ATOM   4282  CB  ASP A 544       7.441  17.344  18.250  1.00 97.88           C  
ATOM   4283  O   ASP A 544       6.332  15.164  16.156  1.00 97.88           O  
ATOM   4284  CG  ASP A 544       8.117  18.641  18.688  1.00 97.88           C  
ATOM   4285  OD1 ASP A 544       9.031  19.109  17.969  1.00 97.88           O  
ATOM   4286  OD2 ASP A 544       7.723  19.188  19.734  1.00 97.88           O  
ATOM   4287  N   LEU A 545       8.391  14.570  16.891  1.00 98.56           N  
ATOM   4288  CA  LEU A 545       8.133  13.148  17.094  1.00 98.56           C  
ATOM   4289  C   LEU A 545       7.793  12.844  18.547  1.00 98.56           C  
ATOM   4290  CB  LEU A 545       9.344  12.312  16.656  1.00 98.56           C  
ATOM   4291  O   LEU A 545       8.617  13.070  19.438  1.00 98.56           O  
ATOM   4292  CG  LEU A 545       9.875  12.578  15.242  1.00 98.56           C  
ATOM   4293  CD1 LEU A 545      11.109  11.727  14.977  1.00 98.56           C  
ATOM   4294  CD2 LEU A 545       8.789  12.312  14.203  1.00 98.56           C  
ATOM   4295  N   THR A 546       6.570  12.375  18.766  1.00 98.12           N  
ATOM   4296  CA  THR A 546       6.125  12.141  20.141  1.00 98.12           C  
ATOM   4297  C   THR A 546       5.688  10.688  20.328  1.00 98.12           C  
ATOM   4298  CB  THR A 546       4.969  13.086  20.516  1.00 98.12           C  
ATOM   4299  O   THR A 546       4.973  10.141  19.484  1.00 98.12           O  
ATOM   4300  CG2 THR A 546       5.426  14.539  20.516  1.00 98.12           C  
ATOM   4301  OG1 THR A 546       3.902  12.930  19.578  1.00 98.12           O  
ATOM   4302  N   ILE A 547       6.168  10.102  21.438  1.00 98.44           N  
ATOM   4303  CA  ILE A 547       5.719   8.758  21.781  1.00 98.44           C  
ATOM   4304  C   ILE A 547       4.367   8.836  22.484  1.00 98.44           C  
ATOM   4305  CB  ILE A 547       6.746   8.039  22.688  1.00 98.44           C  
ATOM   4306  O   ILE A 547       4.203   9.594  23.453  1.00 98.44           O  
ATOM   4307  CG1 ILE A 547       8.070   7.836  21.938  1.00 98.44           C  
ATOM   4308  CG2 ILE A 547       6.188   6.699  23.188  1.00 98.44           C  
ATOM   4309  CD1 ILE A 547       9.211   7.328  22.812  1.00 98.44           C  
ATOM   4310  N   VAL A 548       3.453   8.086  21.984  1.00 98.00           N  
ATOM   4311  CA  VAL A 548       2.111   8.055  22.562  1.00 98.00           C  
ATOM   4312  C   VAL A 548       1.817   6.664  23.109  1.00 98.00           C  
ATOM   4313  CB  VAL A 548       1.040   8.445  21.516  1.00 98.00           C  
ATOM   4314  O   VAL A 548       1.940   5.664  22.406  1.00 98.00           O  
ATOM   4315  CG1 VAL A 548      -0.350   8.461  22.156  1.00 98.00           C  
ATOM   4316  CG2 VAL A 548       1.368   9.805  20.906  1.00 98.00           C  
ATOM   4317  N   ALA A 549       1.446   6.695  24.438  1.00 97.25           N  
ATOM   4318  CA  ALA A 549       1.046   5.434  25.062  1.00 97.25           C  
ATOM   4319  C   ALA A 549      -0.399   5.086  24.703  1.00 97.25           C  
ATOM   4320  CB  ALA A 549       1.222   5.512  26.562  1.00 97.25           C  
ATOM   4321  O   ALA A 549      -1.278   5.949  24.750  1.00 97.25           O  
ATOM   4322  N   GLY A 550      -0.634   3.844  24.297  1.00 96.88           N  
ATOM   4323  CA  GLY A 550      -1.945   3.346  23.922  1.00 96.88           C  
ATOM   4324  C   GLY A 550      -2.156   3.311  22.422  1.00 96.88           C  
ATOM   4325  O   GLY A 550      -1.314   3.795  21.656  1.00 96.88           O  
ATOM   4326  N   LYS A 551      -3.277   2.699  22.016  1.00 96.88           N  
ATOM   4327  CA  LYS A 551      -3.650   2.641  20.609  1.00 96.88           C  
ATOM   4328  C   LYS A 551      -4.059   4.016  20.094  1.00 96.88           C  
ATOM   4329  CB  LYS A 551      -4.789   1.642  20.391  1.00 96.88           C  
ATOM   4330  O   LYS A 551      -4.543   4.855  20.859  1.00 96.88           O  
ATOM   4331  CG  LYS A 551      -4.418   0.202  20.719  1.00 96.88           C  
ATOM   4332  CD  LYS A 551      -5.617  -0.729  20.578  1.00 96.88           C  
ATOM   4333  CE  LYS A 551      -5.250  -2.168  20.922  1.00 96.88           C  
ATOM   4334  NZ  LYS A 551      -6.445  -3.064  20.891  1.00 96.88           N  
ATOM   4335  N   PRO A 552      -3.762   4.234  18.797  1.00 95.81           N  
ATOM   4336  CA  PRO A 552      -4.359   5.449  18.234  1.00 95.81           C  
ATOM   4337  C   PRO A 552      -5.879   5.488  18.406  1.00 95.81           C  
ATOM   4338  CB  PRO A 552      -3.977   5.383  16.750  1.00 95.81           C  
ATOM   4339  O   PRO A 552      -6.547   4.469  18.234  1.00 95.81           O  
ATOM   4340  CG  PRO A 552      -3.760   3.930  16.484  1.00 95.81           C  
ATOM   4341  CD  PRO A 552      -3.223   3.285  17.719  1.00 95.81           C  
ATOM   4342  N   LYS A 553      -6.375   6.715  18.812  1.00 95.50           N  
ATOM   4343  CA  LYS A 553      -7.816   6.805  19.031  1.00 95.50           C  
ATOM   4344  C   LYS A 553      -8.312   5.656  19.906  1.00 95.50           C  
ATOM   4345  CB  LYS A 553      -8.570   6.809  17.703  1.00 95.50           C  
ATOM   4346  O   LYS A 553      -9.273   4.977  19.562  1.00 95.50           O  
ATOM   4347  CG  LYS A 553      -8.102   7.887  16.734  1.00 95.50           C  
ATOM   4348  CD  LYS A 553      -8.844   7.801  15.398  1.00 95.50           C  
ATOM   4349  CE  LYS A 553      -8.320   8.820  14.398  1.00 95.50           C  
ATOM   4350  NZ  LYS A 553      -8.648  10.219  14.812  1.00 95.50           N  
ATOM   4351  N   ALA A 554      -7.777   5.500  21.109  1.00 96.31           N  
ATOM   4352  CA  ALA A 554      -7.863   4.344  22.000  1.00 96.31           C  
ATOM   4353  C   ALA A 554      -9.320   4.004  22.328  1.00 96.31           C  
ATOM   4354  CB  ALA A 554      -7.086   4.594  23.281  1.00 96.31           C  
ATOM   4355  O   ALA A 554      -9.727   2.842  22.234  1.00 96.31           O  
ATOM   4356  N   ALA A 555     -10.125   5.023  22.688  1.00 97.25           N  
ATOM   4357  CA  ALA A 555     -11.516   4.762  23.062  1.00 97.25           C  
ATOM   4358  C   ALA A 555     -12.289   4.152  21.891  1.00 97.25           C  
ATOM   4359  CB  ALA A 555     -12.188   6.051  23.531  1.00 97.25           C  
ATOM   4360  O   ALA A 555     -13.039   3.191  22.078  1.00 97.25           O  
ATOM   4361  N   ARG A 556     -12.039   4.586  20.703  1.00 97.50           N  
ATOM   4362  CA  ARG A 556     -12.742   4.086  19.516  1.00 97.50           C  
ATOM   4363  C   ARG A 556     -12.250   2.695  19.141  1.00 97.50           C  
ATOM   4364  CB  ARG A 556     -12.562   5.047  18.344  1.00 97.50           C  
ATOM   4365  O   ARG A 556     -13.039   1.845  18.719  1.00 97.50           O  
ATOM   4366  CG  ARG A 556     -13.383   6.324  18.469  1.00 97.50           C  
ATOM   4367  CD  ARG A 556     -13.305   7.164  17.203  1.00 97.50           C  
ATOM   4368  NE  ARG A 556     -12.156   8.062  17.219  1.00 97.50           N  
ATOM   4369  NH1 ARG A 556     -12.656   9.078  15.195  1.00 97.50           N  
ATOM   4370  NH2 ARG A 556     -10.797   9.719  16.375  1.00 97.50           N  
ATOM   4371  CZ  ARG A 556     -11.875   8.953  16.266  1.00 97.50           C  
ATOM   4372  N   MET A 557     -10.961   2.500  19.281  1.00 97.50           N  
ATOM   4373  CA  MET A 557     -10.453   1.157  19.016  1.00 97.50           C  
ATOM   4374  C   MET A 557     -11.023   0.152  20.000  1.00 97.50           C  
ATOM   4375  CB  MET A 557      -8.922   1.139  19.062  1.00 97.50           C  
ATOM   4376  O   MET A 557     -11.336  -0.981  19.641  1.00 97.50           O  
ATOM   4377  CG  MET A 557      -8.258   1.974  17.984  1.00 97.50           C  
ATOM   4378  SD  MET A 557      -8.758   1.464  16.297  1.00 97.50           S  
ATOM   4379  CE  MET A 557     -10.078   2.668  15.977  1.00 97.50           C  
ATOM   4380  N   ALA A 558     -11.172   0.590  21.219  1.00 97.81           N  
ATOM   4381  CA  ALA A 558     -11.781  -0.274  22.219  1.00 97.81           C  
ATOM   4382  C   ALA A 558     -13.242  -0.568  21.875  1.00 97.81           C  
ATOM   4383  CB  ALA A 558     -11.688   0.365  23.609  1.00 97.81           C  
ATOM   4384  O   ALA A 558     -13.711  -1.694  22.047  1.00 97.81           O  
ATOM   4385  N   PHE A 559     -13.945   0.452  21.438  1.00 98.62           N  
ATOM   4386  CA  PHE A 559     -15.320   0.295  20.984  1.00 98.62           C  
ATOM   4387  C   PHE A 559     -15.414  -0.753  19.875  1.00 98.62           C  
ATOM   4388  CB  PHE A 559     -15.883   1.632  20.484  1.00 98.62           C  
ATOM   4389  O   PHE A 559     -16.234  -1.670  19.953  1.00 98.62           O  
ATOM   4390  CG  PHE A 559     -17.156   1.500  19.703  1.00 98.62           C  
ATOM   4391  CD1 PHE A 559     -17.156   1.612  18.312  1.00 98.62           C  
ATOM   4392  CD2 PHE A 559     -18.359   1.264  20.344  1.00 98.62           C  
ATOM   4393  CE1 PHE A 559     -18.328   1.490  17.578  1.00 98.62           C  
ATOM   4394  CE2 PHE A 559     -19.547   1.141  19.625  1.00 98.62           C  
ATOM   4395  CZ  PHE A 559     -19.531   1.256  18.234  1.00 98.62           C  
ATOM   4396  N   TRP A 560     -14.602  -0.665  18.859  1.00 98.12           N  
ATOM   4397  CA  TRP A 560     -14.641  -1.597  17.734  1.00 98.12           C  
ATOM   4398  C   TRP A 560     -14.266  -3.006  18.188  1.00 98.12           C  
ATOM   4399  CB  TRP A 560     -13.695  -1.135  16.625  1.00 98.12           C  
ATOM   4400  O   TRP A 560     -14.891  -3.982  17.766  1.00 98.12           O  
ATOM   4401  CG  TRP A 560     -14.234  -0.009  15.789  1.00 98.12           C  
ATOM   4402  CD1 TRP A 560     -13.820   1.295  15.797  1.00 98.12           C  
ATOM   4403  CD2 TRP A 560     -15.289  -0.088  14.828  1.00 98.12           C  
ATOM   4404  CE2 TRP A 560     -15.469   1.208  14.297  1.00 98.12           C  
ATOM   4405  CE3 TRP A 560     -16.109  -1.129  14.367  1.00 98.12           C  
ATOM   4406  NE1 TRP A 560     -14.555   2.031  14.906  1.00 98.12           N  
ATOM   4407  CH2 TRP A 560     -17.203   0.452  12.883  1.00 98.12           C  
ATOM   4408  CZ2 TRP A 560     -16.422   1.489  13.320  1.00 98.12           C  
ATOM   4409  CZ3 TRP A 560     -17.062  -0.847  13.398  1.00 98.12           C  
ATOM   4410  N   ASP A 561     -13.219  -3.105  19.031  1.00 97.50           N  
ATOM   4411  CA  ASP A 561     -12.836  -4.410  19.562  1.00 97.50           C  
ATOM   4412  C   ASP A 561     -14.000  -5.082  20.281  1.00 97.50           C  
ATOM   4413  CB  ASP A 561     -11.641  -4.273  20.516  1.00 97.50           C  
ATOM   4414  O   ASP A 561     -14.250  -6.273  20.094  1.00 97.50           O  
ATOM   4415  CG  ASP A 561     -10.328  -4.039  19.797  1.00 97.50           C  
ATOM   4416  OD1 ASP A 561     -10.250  -4.297  18.578  1.00 97.50           O  
ATOM   4417  OD2 ASP A 561      -9.359  -3.602  20.453  1.00 97.50           O  
ATOM   4418  N   ASN A 562     -14.672  -4.301  21.062  1.00 98.44           N  
ATOM   4419  CA  ASN A 562     -15.812  -4.828  21.812  1.00 98.44           C  
ATOM   4420  C   ASN A 562     -16.953  -5.230  20.875  1.00 98.44           C  
ATOM   4421  CB  ASN A 562     -16.297  -3.807  22.844  1.00 98.44           C  
ATOM   4422  O   ASN A 562     -17.578  -6.270  21.078  1.00 98.44           O  
ATOM   4423  CG  ASN A 562     -17.391  -4.355  23.734  1.00 98.44           C  
ATOM   4424  ND2 ASN A 562     -17.766  -3.586  24.750  1.00 98.44           N  
ATOM   4425  OD1 ASN A 562     -17.891  -5.461  23.516  1.00 98.44           O  
ATOM   4426  N   LEU A 563     -17.172  -4.387  19.859  1.00 97.88           N  
ATOM   4427  CA  LEU A 563     -18.219  -4.688  18.891  1.00 97.88           C  
ATOM   4428  C   LEU A 563     -17.984  -6.035  18.219  1.00 97.88           C  
ATOM   4429  CB  LEU A 563     -18.312  -3.586  17.844  1.00 97.88           C  
ATOM   4430  O   LEU A 563     -18.891  -6.867  18.141  1.00 97.88           O  
ATOM   4431  CG  LEU A 563     -19.609  -3.529  17.031  1.00 97.88           C  
ATOM   4432  CD1 LEU A 563     -20.797  -3.225  17.938  1.00 97.88           C  
ATOM   4433  CD2 LEU A 563     -19.500  -2.488  15.922  1.00 97.88           C  
ATOM   4434  N   TYR A 564     -16.750  -6.270  17.703  1.00 97.75           N  
ATOM   4435  CA  TYR A 564     -16.391  -7.516  17.031  1.00 97.75           C  
ATOM   4436  C   TYR A 564     -16.484  -8.695  18.000  1.00 97.75           C  
ATOM   4437  CB  TYR A 564     -14.992  -7.426  16.438  1.00 97.75           C  
ATOM   4438  O   TYR A 564     -17.000  -9.758  17.641  1.00 97.75           O  
ATOM   4439  CG  TYR A 564     -14.961  -6.859  15.031  1.00 97.75           C  
ATOM   4440  CD1 TYR A 564     -14.781  -7.688  13.930  1.00 97.75           C  
ATOM   4441  CD2 TYR A 564     -15.102  -5.492  14.812  1.00 97.75           C  
ATOM   4442  CE1 TYR A 564     -14.750  -7.172  12.641  1.00 97.75           C  
ATOM   4443  CE2 TYR A 564     -15.078  -4.965  13.531  1.00 97.75           C  
ATOM   4444  OH  TYR A 564     -14.867  -5.293  11.172  1.00 97.75           O  
ATOM   4445  CZ  TYR A 564     -14.898  -5.812  12.445  1.00 97.75           C  
ATOM   4446  N   ALA A 565     -16.016  -8.516  19.188  1.00 97.81           N  
ATOM   4447  CA  ALA A 565     -16.016  -9.578  20.188  1.00 97.81           C  
ATOM   4448  C   ALA A 565     -17.438  -9.969  20.562  1.00 97.81           C  
ATOM   4449  CB  ALA A 565     -15.234  -9.141  21.422  1.00 97.81           C  
ATOM   4450  O   ALA A 565     -17.734 -11.156  20.750  1.00 97.81           O  
ATOM   4451  N   THR A 566     -18.297  -9.055  20.641  1.00 98.19           N  
ATOM   4452  CA  THR A 566     -19.641  -9.281  21.156  1.00 98.19           C  
ATOM   4453  C   THR A 566     -20.578  -9.773  20.062  1.00 98.19           C  
ATOM   4454  CB  THR A 566     -20.219  -7.992  21.781  1.00 98.19           C  
ATOM   4455  O   THR A 566     -21.344 -10.711  20.266  1.00 98.19           O  
ATOM   4456  CG2 THR A 566     -21.625  -8.234  22.344  1.00 98.19           C  
ATOM   4457  OG1 THR A 566     -19.359  -7.555  22.844  1.00 98.19           O  
ATOM   4458  N   TYR A 567     -20.359  -9.188  18.844  1.00 97.81           N  
ATOM   4459  CA  TYR A 567     -21.406  -9.414  17.844  1.00 97.81           C  
ATOM   4460  C   TYR A 567     -20.844 -10.102  16.609  1.00 97.81           C  
ATOM   4461  CB  TYR A 567     -22.062  -8.086  17.453  1.00 97.81           C  
ATOM   4462  O   TYR A 567     -21.609 -10.625  15.789  1.00 97.81           O  
ATOM   4463  CG  TYR A 567     -22.766  -7.391  18.594  1.00 97.81           C  
ATOM   4464  CD1 TYR A 567     -24.000  -7.836  19.047  1.00 97.81           C  
ATOM   4465  CD2 TYR A 567     -22.188  -6.293  19.219  1.00 97.81           C  
ATOM   4466  CE1 TYR A 567     -24.656  -7.199  20.094  1.00 97.81           C  
ATOM   4467  CE2 TYR A 567     -22.828  -5.648  20.281  1.00 97.81           C  
ATOM   4468  OH  TYR A 567     -24.703  -5.477  21.750  1.00 97.81           O  
ATOM   4469  CZ  TYR A 567     -24.062  -6.109  20.703  1.00 97.81           C  
ATOM   4470  N   GLY A 568     -19.516 -10.055  16.406  1.00 97.12           N  
ATOM   4471  CA  GLY A 568     -18.906 -10.641  15.219  1.00 97.12           C  
ATOM   4472  C   GLY A 568     -18.906 -12.156  15.242  1.00 97.12           C  
ATOM   4473  O   GLY A 568     -18.812 -12.766  16.312  1.00 97.12           O  
ATOM   4474  N   ASN A 569     -19.047 -12.742  13.992  1.00 97.38           N  
ATOM   4475  CA  ASN A 569     -18.984 -14.195  13.844  1.00 97.38           C  
ATOM   4476  C   ASN A 569     -17.797 -14.625  12.984  1.00 97.38           C  
ATOM   4477  CB  ASN A 569     -20.297 -14.711  13.234  1.00 97.38           C  
ATOM   4478  O   ASN A 569     -17.781 -14.383  11.781  1.00 97.38           O  
ATOM   4479  CG  ASN A 569     -21.500 -14.430  14.109  1.00 97.38           C  
ATOM   4480  ND2 ASN A 569     -22.406 -13.586  13.617  1.00 97.38           N  
ATOM   4481  OD1 ASN A 569     -21.625 -14.953  15.219  1.00 97.38           O  
ATOM   4482  N   GLN A 570     -16.812 -15.164  13.625  1.00 96.00           N  
ATOM   4483  CA  GLN A 570     -15.648 -15.688  12.906  1.00 96.00           C  
ATOM   4484  C   GLN A 570     -16.031 -16.859  12.016  1.00 96.00           C  
ATOM   4485  CB  GLN A 570     -14.555 -16.109  13.891  1.00 96.00           C  
ATOM   4486  O   GLN A 570     -17.000 -17.578  12.305  1.00 96.00           O  
ATOM   4487  CG  GLN A 570     -13.883 -14.938  14.594  1.00 96.00           C  
ATOM   4488  CD  GLN A 570     -12.664 -15.359  15.398  1.00 96.00           C  
ATOM   4489  NE2 GLN A 570     -12.016 -14.398  16.047  1.00 96.00           N  
ATOM   4490  OE1 GLN A 570     -12.312 -16.547  15.438  1.00 96.00           O  
ATOM   4491  N   PRO A 571     -15.125 -17.094  10.945  1.00 96.75           N  
ATOM   4492  CA  PRO A 571     -13.852 -16.438  10.648  1.00 96.75           C  
ATOM   4493  C   PRO A 571     -14.031 -15.070   9.984  1.00 96.75           C  
ATOM   4494  CB  PRO A 571     -13.164 -17.422   9.695  1.00 96.75           C  
ATOM   4495  O   PRO A 571     -15.000 -14.859   9.250  1.00 96.75           O  
ATOM   4496  CG  PRO A 571     -14.281 -18.109   8.984  1.00 96.75           C  
ATOM   4497  CD  PRO A 571     -15.438 -18.250   9.938  1.00 96.75           C  
ATOM   4498  N   PHE A 572     -13.000 -14.125  10.312  1.00 97.06           N  
ATOM   4499  CA  PHE A 572     -13.016 -12.789   9.719  1.00 97.06           C  
ATOM   4500  C   PHE A 572     -12.047 -12.703   8.547  1.00 97.06           C  
ATOM   4501  CB  PHE A 572     -12.672 -11.727  10.766  1.00 97.06           C  
ATOM   4502  O   PHE A 572     -10.906 -13.164   8.648  1.00 97.06           O  
ATOM   4503  CG  PHE A 572     -13.586 -11.734  11.961  1.00 97.06           C  
ATOM   4504  CD1 PHE A 572     -14.953 -11.906  11.805  1.00 97.06           C  
ATOM   4505  CD2 PHE A 572     -13.078 -11.562  13.242  1.00 97.06           C  
ATOM   4506  CE1 PHE A 572     -15.805 -11.906  12.906  1.00 97.06           C  
ATOM   4507  CE2 PHE A 572     -13.922 -11.562  14.352  1.00 97.06           C  
ATOM   4508  CZ  PHE A 572     -15.281 -11.734  14.180  1.00 97.06           C  
ATOM   4509  N   GLU A 573     -12.492 -12.172   7.418  1.00 94.31           N  
ATOM   4510  CA  GLU A 573     -11.602 -11.945   6.285  1.00 94.31           C  
ATOM   4511  C   GLU A 573     -10.898 -10.594   6.398  1.00 94.31           C  
ATOM   4512  CB  GLU A 573     -12.375 -12.023   4.969  1.00 94.31           C  
ATOM   4513  O   GLU A 573      -9.906 -10.344   5.707  1.00 94.31           O  
ATOM   4514  CG  GLU A 573     -13.367 -10.891   4.770  1.00 94.31           C  
ATOM   4515  CD  GLU A 573     -14.695 -11.133   5.473  1.00 94.31           C  
ATOM   4516  OE1 GLU A 573     -15.648 -10.344   5.258  1.00 94.31           O  
ATOM   4517  OE2 GLU A 573     -14.789 -12.109   6.246  1.00 94.31           O  
ATOM   4518  N   SER A 574     -11.312  -9.648   7.148  1.00 95.56           N  
ATOM   4519  CA  SER A 574     -10.781  -8.328   7.453  1.00 95.56           C  
ATOM   4520  C   SER A 574     -11.117  -7.910   8.883  1.00 95.56           C  
ATOM   4521  CB  SER A 574     -11.320  -7.289   6.473  1.00 95.56           C  
ATOM   4522  O   SER A 574     -11.570  -8.727   9.680  1.00 95.56           O  
ATOM   4523  OG  SER A 574     -12.711  -7.074   6.680  1.00 95.56           O  
ATOM   4524  N   TYR A 575     -10.906  -6.617   9.156  1.00 94.69           N  
ATOM   4525  CA  TYR A 575     -11.195  -6.109  10.492  1.00 94.69           C  
ATOM   4526  C   TYR A 575     -11.586  -4.637  10.445  1.00 94.69           C  
ATOM   4527  CB  TYR A 575      -9.992  -6.301  11.414  1.00 94.69           C  
ATOM   4528  O   TYR A 575     -10.984  -3.854   9.703  1.00 94.69           O  
ATOM   4529  CG  TYR A 575     -10.320  -6.129  12.883  1.00 94.69           C  
ATOM   4530  CD1 TYR A 575     -10.109  -4.910  13.523  1.00 94.69           C  
ATOM   4531  CD2 TYR A 575     -10.836  -7.184  13.625  1.00 94.69           C  
ATOM   4532  CE1 TYR A 575     -10.398  -4.746  14.867  1.00 94.69           C  
ATOM   4533  CE2 TYR A 575     -11.133  -7.031  14.977  1.00 94.69           C  
ATOM   4534  OH  TYR A 575     -11.211  -5.656  16.922  1.00 94.69           O  
ATOM   4535  CZ  TYR A 575     -10.914  -5.809  15.586  1.00 94.69           C  
TER    4536      ALA A   1                                                      
ENDMDL                                                                          
END                                                                             
