# Supplementary material for: Screening of ester-forming and hydrolyzing enzymes linked to pheromone production in Ips typographus (Linnaeus, 1758)
Source: BMC Genomics. 2026 Mar 24;27:431. doi: 10.1186/s12864-026-12773-0 (PMC13134222; doi:10.1186/s12864-026-12773-0)
Supplement: Supplementary file 5 — Supplementary Material 5. [file 12864_2026_12773_MOESM5_ESM.zip › ItyCE4.pdb]

MODEL     1                                                                     
ATOM      1  N   MET A   1     -18.844 -23.859  73.625  1.00 40.97           N  
ATOM      2  CA  MET A   1     -19.219 -24.375  72.312  1.00 40.97           C  
ATOM      3  C   MET A   1     -19.578 -23.234  71.375  1.00 40.97           C  
ATOM      4  CB  MET A   1     -20.375 -25.359  72.438  1.00 40.97           C  
ATOM      5  O   MET A   1     -20.578 -22.547  71.562  1.00 40.97           O  
ATOM      6  CG  MET A   1     -19.969 -26.812  72.375  1.00 40.97           C  
ATOM      7  SD  MET A   1     -21.359 -27.953  72.688  1.00 40.97           S  
ATOM      8  CE  MET A   1     -21.797 -28.375  70.938  1.00 40.97           C  
ATOM      9  N   TRP A   2     -18.672 -22.328  71.125  1.00 42.22           N  
ATOM     10  CA  TRP A   2     -18.719 -21.109  70.312  1.00 42.22           C  
ATOM     11  C   TRP A   2     -18.562 -21.438  68.812  1.00 42.22           C  
ATOM     12  CB  TRP A   2     -17.609 -20.125  70.750  1.00 42.22           C  
ATOM     13  O   TRP A   2     -17.547 -22.016  68.438  1.00 42.22           O  
ATOM     14  CG  TRP A   2     -17.875 -19.484  72.062  1.00 42.22           C  
ATOM     15  CD1 TRP A   2     -18.109 -20.109  73.250  1.00 42.22           C  
ATOM     16  CD2 TRP A   2     -17.906 -18.078  72.312  1.00 42.22           C  
ATOM     17  CE2 TRP A   2     -18.172 -17.922  73.750  1.00 42.22           C  
ATOM     18  CE3 TRP A   2     -17.734 -16.938  71.562  1.00 42.22           C  
ATOM     19  NE1 TRP A   2     -18.297 -19.172  74.250  1.00 42.22           N  
ATOM     20  CH2 TRP A   2     -18.109 -15.562  73.500  1.00 42.22           C  
ATOM     21  CZ2 TRP A   2     -18.281 -16.656  74.312  1.00 42.22           C  
ATOM     22  CZ3 TRP A   2     -17.828 -15.680  72.125  1.00 42.22           C  
ATOM     23  N   PHE A   3     -19.594 -21.844  68.062  1.00 39.19           N  
ATOM     24  CA  PHE A   3     -20.141 -22.000  66.750  1.00 39.19           C  
ATOM     25  C   PHE A   3     -19.734 -20.844  65.875  1.00 39.19           C  
ATOM     26  CB  PHE A   3     -21.672 -22.125  66.812  1.00 39.19           C  
ATOM     27  O   PHE A   3     -20.016 -19.688  66.188  1.00 39.19           O  
ATOM     28  CG  PHE A   3     -22.172 -23.547  66.875  1.00 39.19           C  
ATOM     29  CD1 PHE A   3     -22.281 -24.328  65.750  1.00 39.19           C  
ATOM     30  CD2 PHE A   3     -22.516 -24.078  68.125  1.00 39.19           C  
ATOM     31  CE1 PHE A   3     -22.734 -25.641  65.875  1.00 39.19           C  
ATOM     32  CE2 PHE A   3     -22.984 -25.391  68.250  1.00 39.19           C  
ATOM     33  CZ  PHE A   3     -23.094 -26.172  67.062  1.00 39.19           C  
ATOM     34  N   PHE A   4     -18.578 -20.812  65.188  1.00 41.91           N  
ATOM     35  CA  PHE A   4     -18.016 -20.016  64.125  1.00 41.91           C  
ATOM     36  C   PHE A   4     -18.766 -20.281  62.812  1.00 41.91           C  
ATOM     37  CB  PHE A   4     -16.531 -20.312  63.938  1.00 41.91           C  
ATOM     38  O   PHE A   4     -18.906 -21.422  62.375  1.00 41.91           O  
ATOM     39  CG  PHE A   4     -15.617 -19.312  64.562  1.00 41.91           C  
ATOM     40  CD1 PHE A   4     -15.273 -18.141  63.938  1.00 41.91           C  
ATOM     41  CD2 PHE A   4     -15.117 -19.547  65.875  1.00 41.91           C  
ATOM     42  CE1 PHE A   4     -14.430 -17.219  64.562  1.00 41.91           C  
ATOM     43  CE2 PHE A   4     -14.273 -18.625  66.438  1.00 41.91           C  
ATOM     44  CZ  PHE A   4     -13.930 -17.453  65.812  1.00 41.91           C  
ATOM     45  N   PRO A   5     -19.750 -19.438  62.281  1.00 45.84           N  
ATOM     46  CA  PRO A   5     -20.438 -19.547  61.000  1.00 45.84           C  
ATOM     47  C   PRO A   5     -19.516 -19.234  59.812  1.00 45.84           C  
ATOM     48  CB  PRO A   5     -21.547 -18.484  61.125  1.00 45.84           C  
ATOM     49  O   PRO A   5     -18.672 -18.344  59.906  1.00 45.84           O  
ATOM     50  CG  PRO A   5     -21.031 -17.500  62.125  1.00 45.84           C  
ATOM     51  CD  PRO A   5     -19.703 -17.984  62.625  1.00 45.84           C  
ATOM     52  N   ALA A   6     -18.953 -20.219  59.094  1.00 46.88           N  
ATOM     53  CA  ALA A   6     -18.406 -20.500  57.781  1.00 46.88           C  
ATOM     54  C   ALA A   6     -19.172 -19.750  56.688  1.00 46.88           C  
ATOM     55  CB  ALA A   6     -18.422 -22.000  57.500  1.00 46.88           C  
ATOM     56  O   ALA A   6     -20.391 -19.891  56.562  1.00 46.88           O  
ATOM     57  N   LEU A   7     -19.000 -18.484  56.406  1.00 43.91           N  
ATOM     58  CA  LEU A   7     -19.234 -17.547  55.312  1.00 43.91           C  
ATOM     59  C   LEU A   7     -18.797 -18.141  53.969  1.00 43.91           C  
ATOM     60  CB  LEU A   7     -18.484 -16.234  55.562  1.00 43.91           C  
ATOM     61  O   LEU A   7     -17.625 -18.484  53.781  1.00 43.91           O  
ATOM     62  CG  LEU A   7     -19.328 -15.031  55.938  1.00 43.91           C  
ATOM     63  CD1 LEU A   7     -18.750 -14.352  57.188  1.00 43.91           C  
ATOM     64  CD2 LEU A   7     -19.422 -14.039  54.781  1.00 43.91           C  
ATOM     65  N   LEU A   8     -19.453 -19.047  53.344  1.00 43.06           N  
ATOM     66  CA  LEU A   8     -19.562 -19.578  51.969  1.00 43.06           C  
ATOM     67  C   LEU A   8     -19.781 -18.438  50.969  1.00 43.06           C  
ATOM     68  CB  LEU A   8     -20.719 -20.578  51.875  1.00 43.06           C  
ATOM     69  O   LEU A   8     -20.750 -17.688  51.062  1.00 43.06           O  
ATOM     70  CG  LEU A   8     -20.391 -21.938  51.250  1.00 43.06           C  
ATOM     71  CD1 LEU A   8     -20.484 -23.031  52.312  1.00 43.06           C  
ATOM     72  CD2 LEU A   8     -21.312 -22.234  50.094  1.00 43.06           C  
ATOM     73  N   VAL A   9     -18.828 -17.656  50.594  1.00 45.81           N  
ATOM     74  CA  VAL A   9     -18.672 -16.719  49.500  1.00 45.81           C  
ATOM     75  C   VAL A   9     -18.906 -17.422  48.156  1.00 45.81           C  
ATOM     76  CB  VAL A   9     -17.266 -16.078  49.500  1.00 45.81           C  
ATOM     77  O   VAL A   9     -18.234 -18.406  47.844  1.00 45.81           O  
ATOM     78  CG1 VAL A   9     -17.094 -15.133  48.312  1.00 45.81           C  
ATOM     79  CG2 VAL A   9     -17.016 -15.336  50.812  1.00 45.81           C  
ATOM     80  N   LEU A  10     -20.078 -17.719  47.719  1.00 42.16           N  
ATOM     81  CA  LEU A  10     -20.688 -18.031  46.438  1.00 42.16           C  
ATOM     82  C   LEU A  10     -20.203 -17.078  45.344  1.00 42.16           C  
ATOM     83  CB  LEU A  10     -22.219 -17.953  46.531  1.00 42.16           C  
ATOM     84  O   LEU A  10     -20.344 -15.867  45.469  1.00 42.16           O  
ATOM     85  CG  LEU A  10     -22.938 -19.234  46.938  1.00 42.16           C  
ATOM     86  CD1 LEU A  10     -24.188 -18.922  47.750  1.00 42.16           C  
ATOM     87  CD2 LEU A  10     -23.297 -20.047  45.688  1.00 42.16           C  
ATOM     88  N   PHE A  11     -19.031 -17.219  44.781  1.00 43.81           N  
ATOM     89  CA  PHE A  11     -18.469 -16.688  43.531  1.00 43.81           C  
ATOM     90  C   PHE A  11     -19.453 -16.859  42.375  1.00 43.81           C  
ATOM     91  CB  PHE A  11     -17.141 -17.359  43.219  1.00 43.81           C  
ATOM     92  O   PHE A  11     -19.859 -17.984  42.062  1.00 43.81           O  
ATOM     93  CG  PHE A  11     -15.938 -16.531  43.531  1.00 43.81           C  
ATOM     94  CD1 PHE A  11     -15.422 -15.633  42.594  1.00 43.81           C  
ATOM     95  CD2 PHE A  11     -15.320 -16.641  44.781  1.00 43.81           C  
ATOM     96  CE1 PHE A  11     -14.297 -14.859  42.906  1.00 43.81           C  
ATOM     97  CE2 PHE A  11     -14.203 -15.875  45.094  1.00 43.81           C  
ATOM     98  CZ  PHE A  11     -13.695 -14.984  44.156  1.00 43.81           C  
ATOM     99  N   VAL A  12     -20.547 -16.234  42.250  1.00 44.25           N  
ATOM    100  CA  VAL A  12     -21.422 -16.031  41.094  1.00 44.25           C  
ATOM    101  C   VAL A  12     -20.578 -15.602  39.906  1.00 44.25           C  
ATOM    102  CB  VAL A  12     -22.516 -14.992  41.375  1.00 44.25           C  
ATOM    103  O   VAL A  12     -19.875 -14.594  39.969  1.00 44.25           O  
ATOM    104  CG1 VAL A  12     -23.391 -14.789  40.156  1.00 44.25           C  
ATOM    105  CG2 VAL A  12     -23.375 -15.430  42.594  1.00 44.25           C  
ATOM    106  N   HIS A  13     -19.766 -16.391  39.250  1.00 42.59           N  
ATOM    107  CA  HIS A  13     -19.203 -16.250  37.906  1.00 42.59           C  
ATOM    108  C   HIS A  13     -20.234 -15.664  36.938  1.00 42.59           C  
ATOM    109  CB  HIS A  13     -18.719 -17.609  37.406  1.00 42.59           C  
ATOM    110  O   HIS A  13     -21.297 -16.250  36.719  1.00 42.59           O  
ATOM    111  CG  HIS A  13     -17.391 -18.016  37.938  1.00 42.59           C  
ATOM    112  CD2 HIS A  13     -16.297 -18.562  37.344  1.00 42.59           C  
ATOM    113  ND1 HIS A  13     -17.062 -17.875  39.281  1.00 42.59           N  
ATOM    114  CE1 HIS A  13     -15.836 -18.312  39.469  1.00 42.59           C  
ATOM    115  NE2 HIS A  13     -15.352 -18.734  38.312  1.00 42.59           N  
ATOM    116  N   THR A  14     -20.750 -14.484  37.031  1.00 45.78           N  
ATOM    117  CA  THR A  14     -21.453 -13.766  36.000  1.00 45.78           C  
ATOM    118  C   THR A  14     -20.938 -14.188  34.625  1.00 45.78           C  
ATOM    119  CB  THR A  14     -21.312 -12.242  36.156  1.00 45.78           C  
ATOM    120  O   THR A  14     -19.734 -14.219  34.375  1.00 45.78           O  
ATOM    121  CG2 THR A  14     -22.031 -11.750  37.406  1.00 45.78           C  
ATOM    122  OG1 THR A  14     -19.922 -11.914  36.250  1.00 45.78           O  
ATOM    123  N   LEU A  15     -21.156 -15.359  34.062  1.00 47.09           N  
ATOM    124  CA  LEU A  15     -21.047 -15.797  32.656  1.00 47.09           C  
ATOM    125  C   LEU A  15     -21.094 -14.602  31.719  1.00 47.09           C  
ATOM    126  CB  LEU A  15     -22.156 -16.781  32.344  1.00 47.09           C  
ATOM    127  O   LEU A  15     -22.078 -13.852  31.719  1.00 47.09           O  
ATOM    128  CG  LEU A  15     -21.984 -18.219  32.844  1.00 47.09           C  
ATOM    129  CD1 LEU A  15     -23.328 -18.938  32.844  1.00 47.09           C  
ATOM    130  CD2 LEU A  15     -20.953 -18.969  32.031  1.00 47.09           C  
ATOM    131  N   ALA A  16     -20.250 -13.625  31.797  1.00 57.75           N  
ATOM    132  CA  ALA A  16     -20.109 -12.656  30.703  1.00 57.75           C  
ATOM    133  C   ALA A  16     -20.688 -13.195  29.406  1.00 57.75           C  
ATOM    134  CB  ALA A  16     -18.641 -12.289  30.516  1.00 57.75           C  
ATOM    135  O   ALA A  16     -20.484 -14.359  29.062  1.00 57.75           O  
ATOM    136  N   ASN A  17     -21.984 -13.102  29.094  1.00 70.81           N  
ATOM    137  CA  ASN A  17     -22.609 -13.445  27.812  1.00 70.81           C  
ATOM    138  C   ASN A  17     -21.594 -13.453  26.688  1.00 70.81           C  
ATOM    139  CB  ASN A  17     -23.750 -12.469  27.500  1.00 70.81           C  
ATOM    140  O   ASN A  17     -20.844 -12.492  26.500  1.00 70.81           O  
ATOM    141  CG  ASN A  17     -25.078 -12.945  28.031  1.00 70.81           C  
ATOM    142  ND2 ASN A  17     -26.031 -12.023  28.156  1.00 70.81           N  
ATOM    143  OD1 ASN A  17     -25.266 -14.125  28.344  1.00 70.81           O  
ATOM    144  N   ALA A  18     -21.031 -14.539  26.344  1.00 83.88           N  
ATOM    145  CA  ALA A  18     -20.125 -14.727  25.219  1.00 83.88           C  
ATOM    146  C   ALA A  18     -20.625 -13.984  23.984  1.00 83.88           C  
ATOM    147  CB  ALA A  18     -19.953 -16.219  24.922  1.00 83.88           C  
ATOM    148  O   ALA A  18     -21.812 -13.992  23.688  1.00 83.88           O  
ATOM    149  N   LEU A  19     -19.797 -13.016  23.359  1.00 94.69           N  
ATOM    150  CA  LEU A  19     -20.000 -12.328  22.094  1.00 94.69           C  
ATOM    151  C   LEU A  19     -19.797 -13.281  20.922  1.00 94.69           C  
ATOM    152  CB  LEU A  19     -19.047 -11.133  21.969  1.00 94.69           C  
ATOM    153  O   LEU A  19     -18.672 -13.500  20.469  1.00 94.69           O  
ATOM    154  CG  LEU A  19     -19.203 -10.266  20.719  1.00 94.69           C  
ATOM    155  CD1 LEU A  19     -20.578  -9.633  20.672  1.00 94.69           C  
ATOM    156  CD2 LEU A  19     -18.109  -9.195  20.672  1.00 94.69           C  
ATOM    157  N   ILE A  20     -20.875 -14.008  20.531  1.00 96.38           N  
ATOM    158  CA  ILE A  20     -20.844 -15.008  19.469  1.00 96.38           C  
ATOM    159  C   ILE A  20     -21.719 -14.555  18.312  1.00 96.38           C  
ATOM    160  CB  ILE A  20     -21.312 -16.391  19.984  1.00 96.38           C  
ATOM    161  O   ILE A  20     -22.891 -14.195  18.500  1.00 96.38           O  
ATOM    162  CG1 ILE A  20     -20.375 -16.906  21.078  1.00 96.38           C  
ATOM    163  CG2 ILE A  20     -21.406 -17.391  18.844  1.00 96.38           C  
ATOM    164  CD1 ILE A  20     -20.844 -18.172  21.766  1.00 96.38           C  
ATOM    165  N   LEU A  21     -21.156 -14.594  17.094  1.00 96.38           N  
ATOM    166  CA  LEU A  21     -21.875 -14.227  15.875  1.00 96.38           C  
ATOM    167  C   LEU A  21     -21.891 -15.383  14.875  1.00 96.38           C  
ATOM    168  CB  LEU A  21     -21.250 -12.984  15.234  1.00 96.38           C  
ATOM    169  O   LEU A  21     -20.906 -16.141  14.789  1.00 96.38           O  
ATOM    170  CG  LEU A  21     -21.219 -11.727  16.094  1.00 96.38           C  
ATOM    171  CD1 LEU A  21     -20.594 -10.570  15.328  1.00 96.38           C  
ATOM    172  CD2 LEU A  21     -22.625 -11.359  16.578  1.00 96.38           C  
ATOM    173  N   ASN A  22     -23.000 -15.531  14.148  1.00 96.19           N  
ATOM    174  CA  ASN A  22     -23.078 -16.516  13.070  1.00 96.19           C  
ATOM    175  C   ASN A  22     -22.750 -15.883  11.719  1.00 96.19           C  
ATOM    176  CB  ASN A  22     -24.453 -17.172  13.039  1.00 96.19           C  
ATOM    177  O   ASN A  22     -23.344 -14.875  11.344  1.00 96.19           O  
ATOM    178  CG  ASN A  22     -24.734 -18.016  14.266  1.00 96.19           C  
ATOM    179  ND2 ASN A  22     -25.938 -17.938  14.789  1.00 96.19           N  
ATOM    180  OD1 ASN A  22     -23.844 -18.750  14.734  1.00 96.19           O  
ATOM    181  N   ILE A  23     -21.750 -16.484  11.102  1.00 97.25           N  
ATOM    182  CA  ILE A  23     -21.438 -16.094   9.727  1.00 97.25           C  
ATOM    183  C   ILE A  23     -21.641 -17.297   8.797  1.00 97.25           C  
ATOM    184  CB  ILE A  23     -20.000 -15.562   9.602  1.00 97.25           C  
ATOM    185  O   ILE A  23     -21.969 -18.391   9.258  1.00 97.25           O  
ATOM    186  CG1 ILE A  23     -18.984 -16.641  10.016  1.00 97.25           C  
ATOM    187  CG2 ILE A  23     -19.812 -14.297  10.438  1.00 97.25           C  
ATOM    188  CD1 ILE A  23     -17.531 -16.234   9.844  1.00 97.25           C  
ATOM    189  N   THR A  24     -21.438 -17.078   7.539  1.00 97.25           N  
ATOM    190  CA  THR A  24     -21.750 -18.094   6.543  1.00 97.25           C  
ATOM    191  C   THR A  24     -20.984 -19.391   6.816  1.00 97.25           C  
ATOM    192  CB  THR A  24     -21.438 -17.609   5.117  1.00 97.25           C  
ATOM    193  O   THR A  24     -21.516 -20.484   6.676  1.00 97.25           O  
ATOM    194  CG2 THR A  24     -21.750 -18.672   4.078  1.00 97.25           C  
ATOM    195  OG1 THR A  24     -22.219 -16.438   4.840  1.00 97.25           O  
ATOM    196  N   GLU A  25     -19.719 -19.250   7.250  1.00 97.75           N  
ATOM    197  CA  GLU A  25     -18.828 -20.391   7.371  1.00 97.75           C  
ATOM    198  C   GLU A  25     -18.984 -21.078   8.727  1.00 97.75           C  
ATOM    199  CB  GLU A  25     -17.375 -19.953   7.176  1.00 97.75           C  
ATOM    200  O   GLU A  25     -18.625 -22.250   8.875  1.00 97.75           O  
ATOM    201  CG  GLU A  25     -17.031 -19.578   5.742  1.00 97.75           C  
ATOM    202  CD  GLU A  25     -17.547 -18.219   5.340  1.00 97.75           C  
ATOM    203  OE1 GLU A  25     -17.719 -17.953   4.125  1.00 97.75           O  
ATOM    204  OE2 GLU A  25     -17.797 -17.391   6.246  1.00 97.75           O  
ATOM    205  N   GLY A  26     -19.531 -20.391   9.727  1.00 97.75           N  
ATOM    206  CA  GLY A  26     -19.703 -20.906  11.078  1.00 97.75           C  
ATOM    207  C   GLY A  26     -19.859 -19.812  12.117  1.00 97.75           C  
ATOM    208  O   GLY A  26     -20.219 -18.688  11.789  1.00 97.75           O  
ATOM    209  N   SER A  27     -19.656 -20.156  13.398  1.00 98.00           N  
ATOM    210  CA  SER A  27     -19.797 -19.219  14.500  1.00 98.00           C  
ATOM    211  C   SER A  27     -18.438 -18.734  14.984  1.00 98.00           C  
ATOM    212  CB  SER A  27     -20.562 -19.844  15.656  1.00 98.00           C  
ATOM    213  O   SER A  27     -17.469 -19.500  14.992  1.00 98.00           O  
ATOM    214  OG  SER A  27     -21.875 -20.203  15.258  1.00 98.00           O  
ATOM    215  N   VAL A  28     -18.406 -17.422  15.320  1.00 98.06           N  
ATOM    216  CA  VAL A  28     -17.156 -16.844  15.812  1.00 98.06           C  
ATOM    217  C   VAL A  28     -17.406 -16.125  17.125  1.00 98.06           C  
ATOM    218  CB  VAL A  28     -16.531 -15.883  14.781  1.00 98.06           C  
ATOM    219  O   VAL A  28     -18.453 -15.492  17.312  1.00 98.06           O  
ATOM    220  CG1 VAL A  28     -16.094 -16.641  13.531  1.00 98.06           C  
ATOM    221  CG2 VAL A  28     -17.531 -14.781  14.422  1.00 98.06           C  
ATOM    222  N   GLU A  29     -16.422 -16.328  18.000  1.00 97.88           N  
ATOM    223  CA  GLU A  29     -16.453 -15.633  19.281  1.00 97.88           C  
ATOM    224  C   GLU A  29     -15.508 -14.438  19.281  1.00 97.88           C  
ATOM    225  CB  GLU A  29     -16.078 -16.594  20.422  1.00 97.88           C  
ATOM    226  O   GLU A  29     -14.312 -14.578  18.984  1.00 97.88           O  
ATOM    227  CG  GLU A  29     -16.125 -15.945  21.797  1.00 97.88           C  
ATOM    228  CD  GLU A  29     -15.688 -16.891  22.906  1.00 97.88           C  
ATOM    229  OE1 GLU A  29     -16.000 -16.625  24.094  1.00 97.88           O  
ATOM    230  OE2 GLU A  29     -15.016 -17.891  22.594  1.00 97.88           O  
ATOM    231  N   GLY A  30     -16.094 -13.281  19.625  1.00 97.56           N  
ATOM    232  CA  GLY A  30     -15.289 -12.062  19.688  1.00 97.56           C  
ATOM    233  C   GLY A  30     -15.039 -11.594  21.109  1.00 97.56           C  
ATOM    234  O   GLY A  30     -15.258 -12.344  22.062  1.00 97.56           O  
ATOM    235  N   ILE A  31     -14.531 -10.344  21.250  1.00 97.12           N  
ATOM    236  CA  ILE A  31     -14.188  -9.789  22.562  1.00 97.12           C  
ATOM    237  C   ILE A  31     -14.547  -8.305  22.594  1.00 97.12           C  
ATOM    238  CB  ILE A  31     -12.688  -9.992  22.875  1.00 97.12           C  
ATOM    239  O   ILE A  31     -14.461  -7.613  21.578  1.00 97.12           O  
ATOM    240  CG1 ILE A  31     -12.383  -9.547  24.312  1.00 97.12           C  
ATOM    241  CG2 ILE A  31     -11.820  -9.234  21.875  1.00 97.12           C  
ATOM    242  CD1 ILE A  31     -11.062 -10.062  24.844  1.00 97.12           C  
ATOM    243  N   GLN A  32     -15.078  -7.922  23.703  1.00 96.50           N  
ATOM    244  CA  GLN A  32     -15.320  -6.500  23.922  1.00 96.50           C  
ATOM    245  C   GLN A  32     -14.031  -5.777  24.297  1.00 96.50           C  
ATOM    246  CB  GLN A  32     -16.375  -6.305  25.031  1.00 96.50           C  
ATOM    247  O   GLN A  32     -13.258  -6.262  25.125  1.00 96.50           O  
ATOM    248  CG  GLN A  32     -16.781  -4.852  25.234  1.00 96.50           C  
ATOM    249  CD  GLN A  32     -17.859  -4.691  26.297  1.00 96.50           C  
ATOM    250  NE2 GLN A  32     -18.406  -3.486  26.391  1.00 96.50           N  
ATOM    251  OE1 GLN A  32     -18.188  -5.641  27.000  1.00 96.50           O  
ATOM    252  N   LYS A  33     -13.758  -4.609  23.641  1.00 96.12           N  
ATOM    253  CA  LYS A  33     -12.594  -3.770  23.891  1.00 96.12           C  
ATOM    254  C   LYS A  33     -13.000  -2.324  24.172  1.00 96.12           C  
ATOM    255  CB  LYS A  33     -11.633  -3.826  22.703  1.00 96.12           C  
ATOM    256  O   LYS A  33     -14.188  -1.987  24.109  1.00 96.12           O  
ATOM    257  CG  LYS A  33     -11.156  -5.227  22.359  1.00 96.12           C  
ATOM    258  CD  LYS A  33      -9.875  -5.586  23.109  1.00 96.12           C  
ATOM    259  CE  LYS A  33      -8.641  -5.395  22.234  1.00 96.12           C  
ATOM    260  NZ  LYS A  33      -7.383  -5.480  23.047  1.00 96.12           N  
ATOM    261  N   TYR A  34     -12.008  -1.505  24.500  1.00 95.50           N  
ATOM    262  CA  TYR A  34     -12.281  -0.104  24.797  1.00 95.50           C  
ATOM    263  C   TYR A  34     -11.281   0.809  24.109  1.00 95.50           C  
ATOM    264  CB  TYR A  34     -12.250   0.140  26.312  1.00 95.50           C  
ATOM    265  O   TYR A  34     -10.086   0.488  24.016  1.00 95.50           O  
ATOM    266  CG  TYR A  34     -13.141  -0.795  27.094  1.00 95.50           C  
ATOM    267  CD1 TYR A  34     -14.477  -0.475  27.344  1.00 95.50           C  
ATOM    268  CD2 TYR A  34     -12.648  -1.999  27.578  1.00 95.50           C  
ATOM    269  CE1 TYR A  34     -15.297  -1.332  28.062  1.00 95.50           C  
ATOM    270  CE2 TYR A  34     -13.469  -2.865  28.312  1.00 95.50           C  
ATOM    271  OH  TYR A  34     -15.594  -3.375  29.250  1.00 95.50           O  
ATOM    272  CZ  TYR A  34     -14.789  -2.523  28.547  1.00 95.50           C  
ATOM    273  N   THR A  35     -11.812   1.941  23.578  1.00 94.88           N  
ATOM    274  CA  THR A  35     -10.930   2.957  23.016  1.00 94.88           C  
ATOM    275  C   THR A  35     -10.250   3.756  24.125  1.00 94.88           C  
ATOM    276  CB  THR A  35     -11.695   3.914  22.094  1.00 94.88           C  
ATOM    277  O   THR A  35     -10.570   3.586  25.312  1.00 94.88           O  
ATOM    278  CG2 THR A  35     -12.539   3.143  21.078  1.00 94.88           C  
ATOM    279  OG1 THR A  35     -12.562   4.742  22.875  1.00 94.88           O  
ATOM    280  N   TYR A  36      -9.391   4.711  23.812  1.00 88.50           N  
ATOM    281  CA  TYR A  36      -8.750   5.590  24.781  1.00 88.50           C  
ATOM    282  C   TYR A  36      -9.766   6.527  25.422  1.00 88.50           C  
ATOM    283  CB  TYR A  36      -7.633   6.398  24.125  1.00 88.50           C  
ATOM    284  O   TYR A  36      -9.570   6.988  26.547  1.00 88.50           O  
ATOM    285  CG  TYR A  36      -6.371   5.605  23.875  1.00 88.50           C  
ATOM    286  CD1 TYR A  36      -5.562   5.207  24.938  1.00 88.50           C  
ATOM    287  CD2 TYR A  36      -5.980   5.258  22.594  1.00 88.50           C  
ATOM    288  CE1 TYR A  36      -4.395   4.480  24.719  1.00 88.50           C  
ATOM    289  CE2 TYR A  36      -4.816   4.531  22.359  1.00 88.50           C  
ATOM    290  OH  TYR A  36      -2.881   3.426  23.219  1.00 88.50           O  
ATOM    291  CZ  TYR A  36      -4.035   4.145  23.438  1.00 88.50           C  
ATOM    292  N   ALA A  37     -10.742   6.801  24.672  1.00 91.44           N  
ATOM    293  CA  ALA A  37     -11.781   7.699  25.156  1.00 91.44           C  
ATOM    294  C   ALA A  37     -12.797   6.941  26.016  1.00 91.44           C  
ATOM    295  CB  ALA A  37     -12.484   8.391  24.000  1.00 91.44           C  
ATOM    296  O   ALA A  37     -13.781   7.523  26.484  1.00 91.44           O  
ATOM    297  N   GLY A  38     -12.570   5.609  26.125  1.00 94.00           N  
ATOM    298  CA  GLY A  38     -13.406   4.801  27.000  1.00 94.00           C  
ATOM    299  C   GLY A  38     -14.656   4.277  26.312  1.00 94.00           C  
ATOM    300  O   GLY A  38     -15.578   3.805  26.969  1.00 94.00           O  
ATOM    301  N   GLU A  39     -14.703   4.383  25.000  1.00 95.25           N  
ATOM    302  CA  GLU A  39     -15.836   3.859  24.250  1.00 95.25           C  
ATOM    303  C   GLU A  39     -15.703   2.355  24.031  1.00 95.25           C  
ATOM    304  CB  GLU A  39     -15.961   4.578  22.906  1.00 95.25           C  
ATOM    305  O   GLU A  39     -14.609   1.850  23.797  1.00 95.25           O  
ATOM    306  CG  GLU A  39     -16.141   6.086  23.031  1.00 95.25           C  
ATOM    307  CD  GLU A  39     -17.438   6.480  23.719  1.00 95.25           C  
ATOM    308  OE1 GLU A  39     -17.453   7.516  24.422  1.00 95.25           O  
ATOM    309  OE2 GLU A  39     -18.438   5.746  23.562  1.00 95.25           O  
ATOM    310  N   ASP A  40     -16.844   1.671  24.156  1.00 95.38           N  
ATOM    311  CA  ASP A  40     -16.859   0.239  23.875  1.00 95.38           C  
ATOM    312  C   ASP A  40     -16.812  -0.028  22.375  1.00 95.38           C  
ATOM    313  CB  ASP A  40     -18.109  -0.407  24.484  1.00 95.38           C  
ATOM    314  O   ASP A  40     -17.391   0.720  21.578  1.00 95.38           O  
ATOM    315  CG  ASP A  40     -18.125  -0.344  26.000  1.00 95.38           C  
ATOM    316  OD1 ASP A  40     -17.125  -0.706  26.641  1.00 95.38           O  
ATOM    317  OD2 ASP A  40     -19.172   0.067  26.562  1.00 95.38           O  
ATOM    318  N   TYR A  41     -16.047  -1.037  22.047  1.00 96.81           N  
ATOM    319  CA  TYR A  41     -16.188  -1.616  20.719  1.00 96.81           C  
ATOM    320  C   TYR A  41     -15.938  -3.121  20.750  1.00 96.81           C  
ATOM    321  CB  TYR A  41     -15.211  -0.951  19.734  1.00 96.81           C  
ATOM    322  O   TYR A  41     -15.516  -3.666  21.766  1.00 96.81           O  
ATOM    323  CG  TYR A  41     -13.766  -1.344  19.953  1.00 96.81           C  
ATOM    324  CD1 TYR A  41     -13.000  -0.732  20.953  1.00 96.81           C  
ATOM    325  CD2 TYR A  41     -13.172  -2.326  19.172  1.00 96.81           C  
ATOM    326  CE1 TYR A  41     -11.672  -1.089  21.156  1.00 96.81           C  
ATOM    327  CE2 TYR A  41     -11.844  -2.689  19.375  1.00 96.81           C  
ATOM    328  OH  TYR A  41      -9.789  -2.426  20.547  1.00 96.81           O  
ATOM    329  CZ  TYR A  41     -11.102  -2.068  20.359  1.00 96.81           C  
ATOM    330  N   TYR A  42     -16.281  -3.801  19.719  1.00 97.62           N  
ATOM    331  CA  TYR A  42     -16.219  -5.258  19.656  1.00 97.62           C  
ATOM    332  C   TYR A  42     -15.312  -5.719  18.531  1.00 97.62           C  
ATOM    333  CB  TYR A  42     -17.625  -5.840  19.453  1.00 97.62           C  
ATOM    334  O   TYR A  42     -15.438  -5.262  17.391  1.00 97.62           O  
ATOM    335  CG  TYR A  42     -18.641  -5.340  20.469  1.00 97.62           C  
ATOM    336  CD1 TYR A  42     -18.875  -6.035  21.656  1.00 97.62           C  
ATOM    337  CD2 TYR A  42     -19.359  -4.176  20.234  1.00 97.62           C  
ATOM    338  CE1 TYR A  42     -19.812  -5.582  22.578  1.00 97.62           C  
ATOM    339  CE2 TYR A  42     -20.297  -3.713  21.156  1.00 97.62           C  
ATOM    340  OH  TYR A  42     -21.438  -3.965  23.234  1.00 97.62           O  
ATOM    341  CZ  TYR A  42     -20.516  -4.418  22.312  1.00 97.62           C  
ATOM    342  N   ALA A  43     -14.430  -6.629  18.969  1.00 97.81           N  
ATOM    343  CA  ALA A  43     -13.383  -7.047  18.047  1.00 97.81           C  
ATOM    344  C   ALA A  43     -13.445  -8.547  17.781  1.00 97.81           C  
ATOM    345  CB  ALA A  43     -12.008  -6.664  18.578  1.00 97.81           C  
ATOM    346  O   ALA A  43     -13.680  -9.336  18.703  1.00 97.81           O  
ATOM    347  N   PHE A  44     -13.266  -8.891  16.500  1.00 98.31           N  
ATOM    348  CA  PHE A  44     -13.117 -10.258  16.031  1.00 98.31           C  
ATOM    349  C   PHE A  44     -11.828 -10.422  15.242  1.00 98.31           C  
ATOM    350  CB  PHE A  44     -14.312 -10.656  15.156  1.00 98.31           C  
ATOM    351  O   PHE A  44     -11.680  -9.859  14.156  1.00 98.31           O  
ATOM    352  CG  PHE A  44     -15.641 -10.516  15.852  1.00 98.31           C  
ATOM    353  CD1 PHE A  44     -16.312 -11.633  16.344  1.00 98.31           C  
ATOM    354  CD2 PHE A  44     -16.234  -9.266  16.016  1.00 98.31           C  
ATOM    355  CE1 PHE A  44     -17.531 -11.508  16.984  1.00 98.31           C  
ATOM    356  CE2 PHE A  44     -17.453  -9.133  16.656  1.00 98.31           C  
ATOM    357  CZ  PHE A  44     -18.109 -10.258  17.141  1.00 98.31           C  
ATOM    358  N   TYR A  45     -10.984 -11.172  15.805  1.00 98.06           N  
ATOM    359  CA  TYR A  45      -9.641 -11.266  15.242  1.00 98.06           C  
ATOM    360  C   TYR A  45      -9.477 -12.555  14.445  1.00 98.06           C  
ATOM    361  CB  TYR A  45      -8.586 -11.203  16.359  1.00 98.06           C  
ATOM    362  O   TYR A  45     -10.055 -13.586  14.789  1.00 98.06           O  
ATOM    363  CG  TYR A  45      -8.594  -9.898  17.125  1.00 98.06           C  
ATOM    364  CD1 TYR A  45      -8.016  -8.750  16.594  1.00 98.06           C  
ATOM    365  CD2 TYR A  45      -9.188  -9.820  18.375  1.00 98.06           C  
ATOM    366  CE1 TYR A  45      -8.016  -7.551  17.297  1.00 98.06           C  
ATOM    367  CE2 TYR A  45      -9.195  -8.625  19.094  1.00 98.06           C  
ATOM    368  OH  TYR A  45      -8.617  -6.312  19.250  1.00 98.06           O  
ATOM    369  CZ  TYR A  45      -8.609  -7.500  18.547  1.00 98.06           C  
ATOM    370  N   SER A  46      -8.688 -12.477  13.367  1.00 97.00           N  
ATOM    371  CA  SER A  46      -8.102 -13.555  12.578  1.00 97.00           C  
ATOM    372  C   SER A  46      -9.164 -14.562  12.156  1.00 97.00           C  
ATOM    373  CB  SER A  46      -7.004 -14.266  13.375  1.00 97.00           C  
ATOM    374  O   SER A  46      -8.984 -15.773  12.320  1.00 97.00           O  
ATOM    375  OG  SER A  46      -5.891 -13.406  13.570  1.00 97.00           O  
ATOM    376  N   ILE A  47     -10.289 -14.039  11.586  1.00 98.38           N  
ATOM    377  CA  ILE A  47     -11.281 -14.898  10.953  1.00 98.38           C  
ATOM    378  C   ILE A  47     -10.789 -15.328   9.570  1.00 98.38           C  
ATOM    379  CB  ILE A  47     -12.648 -14.188  10.836  1.00 98.38           C  
ATOM    380  O   ILE A  47     -10.570 -14.484   8.695  1.00 98.38           O  
ATOM    381  CG1 ILE A  47     -13.117 -13.695  12.203  1.00 98.38           C  
ATOM    382  CG2 ILE A  47     -13.695 -15.125  10.211  1.00 98.38           C  
ATOM    383  CD1 ILE A  47     -14.289 -12.727  12.148  1.00 98.38           C  
ATOM    384  N   PRO A  48     -10.672 -16.656   9.320  1.00 98.25           N  
ATOM    385  CA  PRO A  48     -10.164 -17.094   8.016  1.00 98.25           C  
ATOM    386  C   PRO A  48     -11.156 -16.844   6.883  1.00 98.25           C  
ATOM    387  CB  PRO A  48      -9.914 -18.594   8.219  1.00 98.25           C  
ATOM    388  O   PRO A  48     -12.336 -17.172   7.016  1.00 98.25           O  
ATOM    389  CG  PRO A  48     -10.891 -19.000   9.281  1.00 98.25           C  
ATOM    390  CD  PRO A  48     -11.047 -17.859  10.242  1.00 98.25           C  
ATOM    391  N   TYR A  49     -10.633 -16.219   5.801  1.00 98.56           N  
ATOM    392  CA  TYR A  49     -11.484 -16.078   4.625  1.00 98.56           C  
ATOM    393  C   TYR A  49     -11.062 -17.031   3.520  1.00 98.56           C  
ATOM    394  CB  TYR A  49     -11.438 -14.633   4.105  1.00 98.56           C  
ATOM    395  O   TYR A  49     -11.734 -17.141   2.490  1.00 98.56           O  
ATOM    396  CG  TYR A  49     -10.062 -14.195   3.646  1.00 98.56           C  
ATOM    397  CD1 TYR A  49      -9.234 -13.445   4.477  1.00 98.56           C  
ATOM    398  CD2 TYR A  49      -9.594 -14.539   2.381  1.00 98.56           C  
ATOM    399  CE1 TYR A  49      -7.973 -13.039   4.055  1.00 98.56           C  
ATOM    400  CE2 TYR A  49      -8.336 -14.141   1.951  1.00 98.56           C  
ATOM    401  OH  TYR A  49      -6.281 -13.000   2.373  1.00 98.56           O  
ATOM    402  CZ  TYR A  49      -7.531 -13.391   2.795  1.00 98.56           C  
ATOM    403  N   ALA A  50      -9.953 -17.766   3.707  1.00 98.38           N  
ATOM    404  CA  ALA A  50      -9.445 -18.719   2.725  1.00 98.38           C  
ATOM    405  C   ALA A  50      -8.812 -19.922   3.410  1.00 98.38           C  
ATOM    406  CB  ALA A  50      -8.445 -18.047   1.792  1.00 98.38           C  
ATOM    407  O   ALA A  50      -8.383 -19.828   4.562  1.00 98.38           O  
ATOM    408  N   GLN A  51      -8.805 -21.047   2.633  1.00 98.31           N  
ATOM    409  CA  GLN A  51      -8.000 -22.172   3.064  1.00 98.31           C  
ATOM    410  C   GLN A  51      -6.523 -21.812   3.152  1.00 98.31           C  
ATOM    411  CB  GLN A  51      -8.188 -23.359   2.113  1.00 98.31           C  
ATOM    412  O   GLN A  51      -6.070 -20.891   2.471  1.00 98.31           O  
ATOM    413  CG  GLN A  51      -9.609 -23.922   2.092  1.00 98.31           C  
ATOM    414  CD  GLN A  51      -9.742 -25.156   1.228  1.00 98.31           C  
ATOM    415  NE2 GLN A  51     -10.930 -25.359   0.673  1.00 98.31           N  
ATOM    416  OE1 GLN A  51      -8.781 -25.922   1.061  1.00 98.31           O  
ATOM    417  N   SER A  52      -5.832 -22.641   4.023  1.00 97.25           N  
ATOM    418  CA  SER A  52      -4.391 -22.422   4.098  1.00 97.25           C  
ATOM    419  C   SER A  52      -3.730 -22.625   2.736  1.00 97.25           C  
ATOM    420  CB  SER A  52      -3.758 -23.359   5.121  1.00 97.25           C  
ATOM    421  O   SER A  52      -3.953 -23.641   2.076  1.00 97.25           O  
ATOM    422  OG  SER A  52      -4.199 -23.062   6.430  1.00 97.25           O  
ATOM    423  N   PRO A  53      -3.041 -21.625   2.268  1.00 97.44           N  
ATOM    424  CA  PRO A  53      -2.424 -21.734   0.944  1.00 97.44           C  
ATOM    425  C   PRO A  53      -1.114 -22.531   0.965  1.00 97.44           C  
ATOM    426  CB  PRO A  53      -2.178 -20.281   0.552  1.00 97.44           C  
ATOM    427  O   PRO A  53      -0.067 -22.000   0.581  1.00 97.44           O  
ATOM    428  CG  PRO A  53      -1.901 -19.578   1.843  1.00 97.44           C  
ATOM    429  CD  PRO A  53      -2.768 -20.188   2.910  1.00 97.44           C  
ATOM    430  N   THR A  54      -1.164 -23.766   1.431  1.00 97.00           N  
ATOM    431  CA  THR A  54      -0.010 -24.656   1.508  1.00 97.00           C  
ATOM    432  C   THR A  54      -0.144 -25.812   0.513  1.00 97.00           C  
ATOM    433  CB  THR A  54       0.165 -25.219   2.930  1.00 97.00           C  
ATOM    434  O   THR A  54      -1.181 -25.953  -0.136  1.00 97.00           O  
ATOM    435  CG2 THR A  54       0.399 -24.109   3.941  1.00 97.00           C  
ATOM    436  OG1 THR A  54      -1.016 -25.953   3.297  1.00 97.00           O  
ATOM    437  N   GLY A  55       0.936 -26.594   0.436  1.00 95.38           N  
ATOM    438  CA  GLY A  55       0.912 -27.750  -0.463  1.00 95.38           C  
ATOM    439  C   GLY A  55       0.544 -27.375  -1.888  1.00 95.38           C  
ATOM    440  O   GLY A  55       1.126 -26.453  -2.467  1.00 95.38           O  
ATOM    441  N   THR A  56      -0.490 -28.031  -2.383  1.00 96.50           N  
ATOM    442  CA  THR A  56      -0.848 -27.844  -3.785  1.00 96.50           C  
ATOM    443  C   THR A  56      -1.527 -26.500  -4.000  1.00 96.50           C  
ATOM    444  CB  THR A  56      -1.775 -28.969  -4.273  1.00 96.50           C  
ATOM    445  O   THR A  56      -1.678 -26.047  -5.141  1.00 96.50           O  
ATOM    446  CG2 THR A  56      -1.070 -30.328  -4.227  1.00 96.50           C  
ATOM    447  OG1 THR A  56      -2.939 -29.031  -3.439  1.00 96.50           O  
ATOM    448  N   LEU A  57      -1.901 -25.812  -2.865  1.00 97.38           N  
ATOM    449  CA  LEU A  57      -2.557 -24.516  -2.980  1.00 97.38           C  
ATOM    450  C   LEU A  57      -1.530 -23.391  -2.984  1.00 97.38           C  
ATOM    451  CB  LEU A  57      -3.551 -24.312  -1.834  1.00 97.38           C  
ATOM    452  O   LEU A  57      -1.866 -22.234  -3.279  1.00 97.38           O  
ATOM    453  CG  LEU A  57      -4.781 -25.219  -1.832  1.00 97.38           C  
ATOM    454  CD1 LEU A  57      -5.652 -24.938  -0.614  1.00 97.38           C  
ATOM    455  CD2 LEU A  57      -5.578 -25.047  -3.121  1.00 97.38           C  
ATOM    456  N   ARG A  58      -0.289 -23.750  -2.633  1.00 97.50           N  
ATOM    457  CA  ARG A  58       0.766 -22.750  -2.660  1.00 97.50           C  
ATOM    458  C   ARG A  58       0.900 -22.125  -4.047  1.00 97.50           C  
ATOM    459  CB  ARG A  58       2.102 -23.344  -2.223  1.00 97.50           C  
ATOM    460  O   ARG A  58       0.934 -22.844  -5.051  1.00 97.50           O  
ATOM    461  CG  ARG A  58       3.191 -22.312  -1.968  1.00 97.50           C  
ATOM    462  CD  ARG A  58       4.449 -22.953  -1.394  1.00 97.50           C  
ATOM    463  NE  ARG A  58       4.230 -23.453  -0.037  1.00 97.50           N  
ATOM    464  NH1 ARG A  58       6.055 -24.875  -0.038  1.00 97.50           N  
ATOM    465  NH2 ARG A  58       4.707 -24.734   1.811  1.00 97.50           N  
ATOM    466  CZ  ARG A  58       4.996 -24.359   0.575  1.00 97.50           C  
ATOM    467  N   PHE A  59       0.924 -20.734  -4.148  1.00 97.44           N  
ATOM    468  CA  PHE A  59       1.184 -19.938  -5.336  1.00 97.44           C  
ATOM    469  C   PHE A  59      -0.022 -19.953  -6.270  1.00 97.44           C  
ATOM    470  CB  PHE A  59       2.422 -20.453  -6.078  1.00 97.44           C  
ATOM    471  O   PHE A  59       0.068 -19.500  -7.414  1.00 97.44           O  
ATOM    472  CG  PHE A  59       3.652 -20.531  -5.215  1.00 97.44           C  
ATOM    473  CD1 PHE A  59       4.094 -19.438  -4.500  1.00 97.44           C  
ATOM    474  CD2 PHE A  59       4.371 -21.719  -5.125  1.00 97.44           C  
ATOM    475  CE1 PHE A  59       5.230 -19.500  -3.703  1.00 97.44           C  
ATOM    476  CE2 PHE A  59       5.512 -21.797  -4.328  1.00 97.44           C  
ATOM    477  CZ  PHE A  59       5.941 -20.688  -3.619  1.00 97.44           C  
ATOM    478  N   GLN A  60      -1.116 -20.531  -5.809  1.00 96.50           N  
ATOM    479  CA  GLN A  60      -2.352 -20.562  -6.586  1.00 96.50           C  
ATOM    480  C   GLN A  60      -3.354 -19.531  -6.055  1.00 96.50           C  
ATOM    481  CB  GLN A  60      -2.969 -21.953  -6.578  1.00 96.50           C  
ATOM    482  O   GLN A  60      -3.164 -18.984  -4.969  1.00 96.50           O  
ATOM    483  CG  GLN A  60      -2.021 -23.047  -7.051  1.00 96.50           C  
ATOM    484  CD  GLN A  60      -1.520 -22.828  -8.469  1.00 96.50           C  
ATOM    485  NE2 GLN A  60      -0.215 -22.969  -8.664  1.00 96.50           N  
ATOM    486  OE1 GLN A  60      -2.299 -22.500  -9.375  1.00 96.50           O  
ATOM    487  N   ALA A  61      -4.395 -19.328  -6.805  1.00 97.38           N  
ATOM    488  CA  ALA A  61      -5.492 -18.500  -6.332  1.00 97.38           C  
ATOM    489  C   ALA A  61      -6.070 -19.031  -5.023  1.00 97.38           C  
ATOM    490  CB  ALA A  61      -6.586 -18.406  -7.395  1.00 97.38           C  
ATOM    491  O   ALA A  61      -6.145 -20.250  -4.824  1.00 97.38           O  
ATOM    492  N   PRO A  62      -6.422 -18.062  -4.102  1.00 98.19           N  
ATOM    493  CA  PRO A  62      -6.992 -18.531  -2.836  1.00 98.19           C  
ATOM    494  C   PRO A  62      -8.320 -19.250  -3.018  1.00 98.19           C  
ATOM    495  CB  PRO A  62      -7.180 -17.234  -2.037  1.00 98.19           C  
ATOM    496  O   PRO A  62      -9.086 -18.938  -3.934  1.00 98.19           O  
ATOM    497  CG  PRO A  62      -7.414 -16.188  -3.068  1.00 98.19           C  
ATOM    498  CD  PRO A  62      -6.520 -16.453  -4.242  1.00 98.19           C  
ATOM    499  N   VAL A  63      -8.523 -20.219  -2.156  1.00 98.31           N  
ATOM    500  CA  VAL A  63      -9.766 -20.984  -2.105  1.00 98.31           C  
ATOM    501  C   VAL A  63     -10.539 -20.641  -0.833  1.00 98.31           C  
ATOM    502  CB  VAL A  63      -9.500 -22.516  -2.170  1.00 98.31           C  
ATOM    503  O   VAL A  63      -9.969 -20.641   0.262  1.00 98.31           O  
ATOM    504  CG1 VAL A  63     -10.805 -23.297  -2.059  1.00 98.31           C  
ATOM    505  CG2 VAL A  63      -8.766 -22.875  -3.463  1.00 98.31           C  
ATOM    506  N   PRO A  64     -11.836 -20.328  -1.044  1.00 98.50           N  
ATOM    507  CA  PRO A  64     -12.617 -19.984   0.147  1.00 98.50           C  
ATOM    508  C   PRO A  64     -12.508 -21.031   1.249  1.00 98.50           C  
ATOM    509  CB  PRO A  64     -14.047 -19.906  -0.384  1.00 98.50           C  
ATOM    510  O   PRO A  64     -12.430 -22.234   0.960  1.00 98.50           O  
ATOM    511  CG  PRO A  64     -13.906 -19.547  -1.827  1.00 98.50           C  
ATOM    512  CD  PRO A  64     -12.695 -20.250  -2.373  1.00 98.50           C  
ATOM    513  N   VAL A  65     -12.492 -20.531   2.453  1.00 98.00           N  
ATOM    514  CA  VAL A  65     -12.383 -21.406   3.613  1.00 98.00           C  
ATOM    515  C   VAL A  65     -13.609 -22.312   3.695  1.00 98.00           C  
ATOM    516  CB  VAL A  65     -12.227 -20.609   4.922  1.00 98.00           C  
ATOM    517  O   VAL A  65     -14.719 -21.906   3.344  1.00 98.00           O  
ATOM    518  CG1 VAL A  65     -13.492 -19.797   5.215  1.00 98.00           C  
ATOM    519  CG2 VAL A  65     -11.898 -21.547   6.086  1.00 98.00           C  
ATOM    520  N   GLU A  66     -13.414 -23.562   4.227  1.00 96.75           N  
ATOM    521  CA  GLU A  66     -14.523 -24.484   4.449  1.00 96.75           C  
ATOM    522  C   GLU A  66     -15.320 -24.094   5.691  1.00 96.75           C  
ATOM    523  CB  GLU A  66     -14.016 -25.922   4.582  1.00 96.75           C  
ATOM    524  O   GLU A  66     -14.789 -23.469   6.605  1.00 96.75           O  
ATOM    525  CG  GLU A  66     -13.406 -26.469   3.305  1.00 96.75           C  
ATOM    526  CD  GLU A  66     -12.898 -27.906   3.453  1.00 96.75           C  
ATOM    527  OE1 GLU A  66     -12.531 -28.531   2.430  1.00 96.75           O  
ATOM    528  OE2 GLU A  66     -12.859 -28.391   4.602  1.00 96.75           O  
ATOM    529  N   THR A  67     -16.531 -24.516   5.652  1.00 97.62           N  
ATOM    530  CA  THR A  67     -17.328 -24.297   6.855  1.00 97.62           C  
ATOM    531  C   THR A  67     -16.766 -25.109   8.023  1.00 97.62           C  
ATOM    532  CB  THR A  67     -18.797 -24.688   6.629  1.00 97.62           C  
ATOM    533  O   THR A  67     -16.016 -26.078   7.816  1.00 97.62           O  
ATOM    534  CG2 THR A  67     -19.406 -23.859   5.508  1.00 97.62           C  
ATOM    535  OG1 THR A  67     -18.875 -26.078   6.277  1.00 97.62           O  
ATOM    536  N   TRP A  68     -16.969 -24.547   9.219  1.00 97.69           N  
ATOM    537  CA  TRP A  68     -16.531 -25.281  10.398  1.00 97.69           C  
ATOM    538  C   TRP A  68     -17.688 -25.438  11.398  1.00 97.69           C  
ATOM    539  CB  TRP A  68     -15.352 -24.594  11.070  1.00 97.69           C  
ATOM    540  O   TRP A  68     -18.672 -24.719  11.312  1.00 97.69           O  
ATOM    541  CG  TRP A  68     -15.641 -23.188  11.523  1.00 97.69           C  
ATOM    542  CD1 TRP A  68     -16.156 -22.812  12.734  1.00 97.69           C  
ATOM    543  CD2 TRP A  68     -15.430 -21.984  10.781  1.00 97.69           C  
ATOM    544  CE2 TRP A  68     -15.852 -20.922  11.594  1.00 97.69           C  
ATOM    545  CE3 TRP A  68     -14.930 -21.719   9.500  1.00 97.69           C  
ATOM    546  NE1 TRP A  68     -16.281 -21.438  12.781  1.00 97.69           N  
ATOM    547  CH2 TRP A  68     -15.289 -19.344   9.914  1.00 97.69           C  
ATOM    548  CZ2 TRP A  68     -15.781 -19.594  11.164  1.00 97.69           C  
ATOM    549  CZ3 TRP A  68     -14.867 -20.391   9.078  1.00 97.69           C  
ATOM    550  N   SER A  69     -17.578 -26.516  12.266  1.00 96.88           N  
ATOM    551  CA  SER A  69     -18.531 -26.734  13.352  1.00 96.88           C  
ATOM    552  C   SER A  69     -18.031 -26.109  14.656  1.00 96.88           C  
ATOM    553  CB  SER A  69     -18.781 -28.219  13.562  1.00 96.88           C  
ATOM    554  O   SER A  69     -16.828 -25.828  14.797  1.00 96.88           O  
ATOM    555  OG  SER A  69     -17.594 -28.891  13.922  1.00 96.88           O  
ATOM    556  N   GLY A  70     -18.938 -25.750  15.500  1.00 95.88           N  
ATOM    557  CA  GLY A  70     -18.578 -25.141  16.766  1.00 95.88           C  
ATOM    558  C   GLY A  70     -18.297 -23.656  16.656  1.00 95.88           C  
ATOM    559  O   GLY A  70     -18.703 -23.016  15.680  1.00 95.88           O  
ATOM    560  N   VAL A  71     -17.734 -23.125  17.781  1.00 97.56           N  
ATOM    561  CA  VAL A  71     -17.453 -21.688  17.828  1.00 97.56           C  
ATOM    562  C   VAL A  71     -15.945 -21.469  17.656  1.00 97.56           C  
ATOM    563  CB  VAL A  71     -17.938 -21.062  19.141  1.00 97.56           C  
ATOM    564  O   VAL A  71     -15.148 -21.969  18.453  1.00 97.56           O  
ATOM    565  CG1 VAL A  71     -17.641 -19.562  19.172  1.00 97.56           C  
ATOM    566  CG2 VAL A  71     -19.438 -21.312  19.328  1.00 97.56           C  
ATOM    567  N   ARG A  72     -15.594 -20.781  16.625  1.00 97.38           N  
ATOM    568  CA  ARG A  72     -14.195 -20.438  16.438  1.00 97.38           C  
ATOM    569  C   ARG A  72     -13.789 -19.281  17.344  1.00 97.38           C  
ATOM    570  CB  ARG A  72     -13.922 -20.062  14.977  1.00 97.38           C  
ATOM    571  O   ARG A  72     -14.477 -18.250  17.406  1.00 97.38           O  
ATOM    572  CG  ARG A  72     -12.445 -19.844  14.664  1.00 97.38           C  
ATOM    573  CD  ARG A  72     -12.211 -19.656  13.172  1.00 97.38           C  
ATOM    574  NE  ARG A  72     -10.797 -19.516  12.859  1.00 97.38           N  
ATOM    575  NH1 ARG A  72     -10.562 -21.656  12.008  1.00 97.38           N  
ATOM    576  NH2 ARG A  72      -8.758 -20.234  12.078  1.00 97.38           N  
ATOM    577  CZ  ARG A  72     -10.039 -20.469  12.320  1.00 97.38           C  
ATOM    578  N   ASP A  73     -12.641 -19.422  17.953  1.00 97.56           N  
ATOM    579  CA  ASP A  73     -12.133 -18.391  18.859  1.00 97.56           C  
ATOM    580  C   ASP A  73     -11.484 -17.250  18.062  1.00 97.56           C  
ATOM    581  CB  ASP A  73     -11.125 -18.984  19.844  1.00 97.56           C  
ATOM    582  O   ASP A  73     -10.383 -17.406  17.531  1.00 97.56           O  
ATOM    583  CG  ASP A  73     -10.617 -17.969  20.859  1.00 97.56           C  
ATOM    584  OD1 ASP A  73     -11.062 -16.797  20.828  1.00 97.56           O  
ATOM    585  OD2 ASP A  73      -9.750 -18.344  21.672  1.00 97.56           O  
ATOM    586  N   ALA A  74     -12.156 -16.094  18.078  1.00 97.69           N  
ATOM    587  CA  ALA A  74     -11.664 -14.914  17.375  1.00 97.69           C  
ATOM    588  C   ALA A  74     -11.367 -13.781  18.359  1.00 97.69           C  
ATOM    589  CB  ALA A  74     -12.664 -14.453  16.328  1.00 97.69           C  
ATOM    590  O   ALA A  74     -11.656 -12.617  18.078  1.00 97.69           O  
ATOM    591  N   THR A  75     -10.828 -14.141  19.500  1.00 97.44           N  
ATOM    592  CA  THR A  75     -10.609 -13.164  20.562  1.00 97.44           C  
ATOM    593  C   THR A  75      -9.156 -12.703  20.594  1.00 97.44           C  
ATOM    594  CB  THR A  75     -10.984 -13.742  21.938  1.00 97.44           C  
ATOM    595  O   THR A  75      -8.797 -11.797  21.344  1.00 97.44           O  
ATOM    596  CG2 THR A  75     -12.445 -14.164  21.984  1.00 97.44           C  
ATOM    597  OG1 THR A  75     -10.164 -14.883  22.219  1.00 97.44           O  
ATOM    598  N   GLN A  76      -8.328 -13.289  19.703  1.00 95.50           N  
ATOM    599  CA  GLN A  76      -6.918 -12.930  19.672  1.00 95.50           C  
ATOM    600  C   GLN A  76      -6.418 -12.797  18.234  1.00 95.50           C  
ATOM    601  CB  GLN A  76      -6.074 -13.953  20.422  1.00 95.50           C  
ATOM    602  O   GLN A  76      -6.941 -13.461  17.328  1.00 95.50           O  
ATOM    603  CG  GLN A  76      -6.480 -14.133  21.891  1.00 95.50           C  
ATOM    604  CD  GLN A  76      -5.590 -15.109  22.625  1.00 95.50           C  
ATOM    605  NE2 GLN A  76      -6.070 -15.602  23.766  1.00 95.50           N  
ATOM    606  OE1 GLN A  76      -4.473 -15.406  22.188  1.00 95.50           O  
ATOM    607  N   GLU A  77      -5.375 -11.984  18.172  1.00 93.00           N  
ATOM    608  CA  GLU A  77      -4.738 -11.891  16.859  1.00 93.00           C  
ATOM    609  C   GLU A  77      -4.105 -13.227  16.469  1.00 93.00           C  
ATOM    610  CB  GLU A  77      -3.684 -10.781  16.844  1.00 93.00           C  
ATOM    611  O   GLU A  77      -3.758 -14.031  17.328  1.00 93.00           O  
ATOM    612  CG  GLU A  77      -4.254  -9.391  17.062  1.00 93.00           C  
ATOM    613  CD  GLU A  77      -4.738  -8.734  15.773  1.00 93.00           C  
ATOM    614  OE1 GLU A  77      -5.117  -7.543  15.812  1.00 93.00           O  
ATOM    615  OE2 GLU A  77      -4.738  -9.422  14.734  1.00 93.00           O  
ATOM    616  N   GLY A  78      -4.090 -13.469  15.148  1.00 91.19           N  
ATOM    617  CA  GLY A  78      -3.520 -14.703  14.633  1.00 91.19           C  
ATOM    618  C   GLY A  78      -2.176 -14.500  13.961  1.00 91.19           C  
ATOM    619  O   GLY A  78      -1.412 -13.609  14.336  1.00 91.19           O  
ATOM    620  N   ASN A  79      -1.868 -15.406  13.078  1.00 93.56           N  
ATOM    621  CA  ASN A  79      -0.613 -15.422  12.336  1.00 93.56           C  
ATOM    622  C   ASN A  79      -0.540 -14.266  11.344  1.00 93.56           C  
ATOM    623  CB  ASN A  79      -0.430 -16.750  11.617  1.00 93.56           C  
ATOM    624  O   ASN A  79      -1.569 -13.734  10.922  1.00 93.56           O  
ATOM    625  CG  ASN A  79      -0.329 -17.922  12.570  1.00 93.56           C  
ATOM    626  ND2 ASN A  79      -0.902 -19.062  12.180  1.00 93.56           N  
ATOM    627  OD1 ASN A  79       0.258 -17.812  13.648  1.00 93.56           O  
ATOM    628  N   ILE A  80       0.708 -13.844  11.062  1.00 95.06           N  
ATOM    629  CA  ILE A  80       0.947 -12.953   9.938  1.00 95.06           C  
ATOM    630  C   ILE A  80       1.600 -13.727   8.797  1.00 95.06           C  
ATOM    631  CB  ILE A  80       1.832 -11.750  10.344  1.00 95.06           C  
ATOM    632  O   ILE A  80       2.127 -14.820   9.000  1.00 95.06           O  
ATOM    633  CG1 ILE A  80       3.219 -12.234  10.781  1.00 95.06           C  
ATOM    634  CG2 ILE A  80       1.160 -10.938  11.453  1.00 95.06           C  
ATOM    635  CD1 ILE A  80       4.223 -11.117  11.008  1.00 95.06           C  
ATOM    636  N   CYS A  81       1.467 -13.133   7.609  1.00 96.62           N  
ATOM    637  CA  CYS A  81       2.037 -13.797   6.445  1.00 96.62           C  
ATOM    638  C   CYS A  81       3.557 -13.680   6.441  1.00 96.62           C  
ATOM    639  CB  CYS A  81       1.471 -13.195   5.156  1.00 96.62           C  
ATOM    640  O   CYS A  81       4.117 -12.773   7.055  1.00 96.62           O  
ATOM    641  SG  CYS A  81      -0.318 -13.383   4.992  1.00 96.62           S  
ATOM    642  N   TYR A  82       4.176 -14.602   5.801  1.00 96.62           N  
ATOM    643  CA  TYR A  82       5.621 -14.523   5.648  1.00 96.62           C  
ATOM    644  C   TYR A  82       6.023 -13.211   4.980  1.00 96.62           C  
ATOM    645  CB  TYR A  82       6.145 -15.703   4.828  1.00 96.62           C  
ATOM    646  O   TYR A  82       5.367 -12.758   4.039  1.00 96.62           O  
ATOM    647  CG  TYR A  82       6.418 -16.938   5.652  1.00 96.62           C  
ATOM    648  CD1 TYR A  82       7.629 -17.109   6.316  1.00 96.62           C  
ATOM    649  CD2 TYR A  82       5.461 -17.938   5.766  1.00 96.62           C  
ATOM    650  CE1 TYR A  82       7.883 -18.250   7.074  1.00 96.62           C  
ATOM    651  CE2 TYR A  82       5.703 -19.078   6.520  1.00 96.62           C  
ATOM    652  OH  TYR A  82       7.164 -20.359   7.922  1.00 96.62           O  
ATOM    653  CZ  TYR A  82       6.918 -19.219   7.172  1.00 96.62           C  
ATOM    654  N   GLN A  83       7.066 -12.609   5.500  1.00 94.88           N  
ATOM    655  CA  GLN A  83       7.551 -11.312   5.027  1.00 94.88           C  
ATOM    656  C   GLN A  83       9.031 -11.391   4.648  1.00 94.88           C  
ATOM    657  CB  GLN A  83       7.336 -10.242   6.094  1.00 94.88           C  
ATOM    658  O   GLN A  83       9.758 -12.242   5.148  1.00 94.88           O  
ATOM    659  CG  GLN A  83       5.918 -10.195   6.645  1.00 94.88           C  
ATOM    660  CD  GLN A  83       5.715  -9.078   7.656  1.00 94.88           C  
ATOM    661  NE2 GLN A  83       6.812  -8.492   8.117  1.00 94.88           N  
ATOM    662  OE1 GLN A  83       4.582  -8.750   8.016  1.00 94.88           O  
ATOM    663  N   VAL A  84       9.422 -10.477   3.725  1.00 92.25           N  
ATOM    664  CA  VAL A  84      10.820 -10.445   3.303  1.00 92.25           C  
ATOM    665  C   VAL A  84      11.625  -9.570   4.258  1.00 92.25           C  
ATOM    666  CB  VAL A  84      10.961  -9.930   1.854  1.00 92.25           C  
ATOM    667  O   VAL A  84      11.203  -8.461   4.602  1.00 92.25           O  
ATOM    668  CG1 VAL A  84      12.430  -9.906   1.433  1.00 92.25           C  
ATOM    669  CG2 VAL A  84      10.148 -10.797   0.896  1.00 92.25           C  
ATOM    670  N   ASP A  85      12.727 -10.039   4.809  1.00 83.62           N  
ATOM    671  CA  ASP A  85      13.734  -9.344   5.602  1.00 83.62           C  
ATOM    672  C   ASP A  85      13.258  -9.133   7.035  1.00 83.62           C  
ATOM    673  CB  ASP A  85      14.102  -8.000   4.961  1.00 83.62           C  
ATOM    674  O   ASP A  85      14.008  -8.641   7.879  1.00 83.62           O  
ATOM    675  CG  ASP A  85      14.898  -8.156   3.680  1.00 83.62           C  
ATOM    676  OD1 ASP A  85      15.688  -9.117   3.561  1.00 83.62           O  
ATOM    677  OD2 ASP A  85      14.742  -7.301   2.779  1.00 83.62           O  
ATOM    678  N   VAL A  86      11.953  -9.250   7.355  1.00 83.38           N  
ATOM    679  CA  VAL A  86      11.414  -9.141   8.711  1.00 83.38           C  
ATOM    680  C   VAL A  86      10.922 -10.500   9.188  1.00 83.38           C  
ATOM    681  CB  VAL A  86      10.273  -8.102   8.781  1.00 83.38           C  
ATOM    682  O   VAL A  86       9.844 -10.953   8.789  1.00 83.38           O  
ATOM    683  CG1 VAL A  86       9.797  -7.918  10.219  1.00 83.38           C  
ATOM    684  CG2 VAL A  86      10.719  -6.770   8.188  1.00 83.38           C  
ATOM    685  N   ASP A  87      11.828 -11.227   9.836  1.00 85.38           N  
ATOM    686  CA  ASP A  87      11.445 -12.555  10.312  1.00 85.38           C  
ATOM    687  C   ASP A  87      10.969 -12.500  11.758  1.00 85.38           C  
ATOM    688  CB  ASP A  87      12.625 -13.523  10.188  1.00 85.38           C  
ATOM    689  O   ASP A  87      11.508 -11.742  12.570  1.00 85.38           O  
ATOM    690  CG  ASP A  87      13.031 -13.781   8.750  1.00 85.38           C  
ATOM    691  OD1 ASP A  87      12.164 -13.758   7.852  1.00 85.38           O  
ATOM    692  OD2 ASP A  87      14.242 -14.008   8.508  1.00 85.38           O  
ATOM    693  N   SER A  88       9.797 -13.078  11.930  1.00 86.94           N  
ATOM    694  CA  SER A  88       9.273 -13.195  13.289  1.00 86.94           C  
ATOM    695  C   SER A  88       8.609 -14.555  13.516  1.00 86.94           C  
ATOM    696  CB  SER A  88       8.273 -12.078  13.570  1.00 86.94           C  
ATOM    697  O   SER A  88       8.359 -15.289  12.562  1.00 86.94           O  
ATOM    698  OG  SER A  88       7.008 -12.375  13.008  1.00 86.94           O  
ATOM    699  N   SER A  89       8.414 -14.844  14.773  1.00 89.12           N  
ATOM    700  CA  SER A  89       7.801 -16.125  15.117  1.00 89.12           C  
ATOM    701  C   SER A  89       6.316 -16.141  14.766  1.00 89.12           C  
ATOM    702  CB  SER A  89       7.980 -16.422  16.609  1.00 89.12           C  
ATOM    703  O   SER A  89       5.691 -17.203  14.742  1.00 89.12           O  
ATOM    704  OG  SER A  89       7.395 -15.398  17.391  1.00 89.12           O  
ATOM    705  N   ASP A  90       5.816 -15.031  14.352  1.00 90.88           N  
ATOM    706  CA  ASP A  90       4.395 -14.914  14.055  1.00 90.88           C  
ATOM    707  C   ASP A  90       4.105 -15.266  12.602  1.00 90.88           C  
ATOM    708  CB  ASP A  90       3.893 -13.508  14.375  1.00 90.88           C  
ATOM    709  O   ASP A  90       2.943 -15.367  12.195  1.00 90.88           O  
ATOM    710  CG  ASP A  90       3.918 -13.188  15.859  1.00 90.88           C  
ATOM    711  OD1 ASP A  90       3.775 -14.109  16.688  1.00 90.88           O  
ATOM    712  OD2 ASP A  90       4.078 -11.992  16.203  1.00 90.88           O  
ATOM    713  N   GLU A  91       5.156 -15.461  11.758  1.00 94.38           N  
ATOM    714  CA  GLU A  91       4.980 -15.766  10.344  1.00 94.38           C  
ATOM    715  C   GLU A  91       4.473 -17.203  10.148  1.00 94.38           C  
ATOM    716  CB  GLU A  91       6.289 -15.562   9.578  1.00 94.38           C  
ATOM    717  O   GLU A  91       4.988 -18.125  10.766  1.00 94.38           O  
ATOM    718  CG  GLU A  91       6.758 -14.117   9.531  1.00 94.38           C  
ATOM    719  CD  GLU A  91       8.109 -13.945   8.859  1.00 94.38           C  
ATOM    720  OE1 GLU A  91       8.203 -13.188   7.871  1.00 94.38           O  
ATOM    721  OE2 GLU A  91       9.086 -14.570   9.336  1.00 94.38           O  
ATOM    722  N   ASN A  92       3.434 -17.250   9.203  1.00 96.25           N  
ATOM    723  CA  ASN A  92       2.820 -18.531   8.852  1.00 96.25           C  
ATOM    724  C   ASN A  92       2.104 -18.453   7.508  1.00 96.25           C  
ATOM    725  CB  ASN A  92       1.850 -18.969   9.945  1.00 96.25           C  
ATOM    726  O   ASN A  92       1.554 -17.406   7.148  1.00 96.25           O  
ATOM    727  CG  ASN A  92       1.518 -20.453   9.859  1.00 96.25           C  
ATOM    728  ND2 ASN A  92       1.903 -21.203  10.883  1.00 96.25           N  
ATOM    729  OD1 ASN A  92       0.921 -20.906   8.883  1.00 96.25           O  
ATOM    730  N   GLU A  93       2.162 -19.609   6.754  1.00 97.00           N  
ATOM    731  CA  GLU A  93       1.455 -19.578   5.477  1.00 97.00           C  
ATOM    732  C   GLU A  93      -0.056 -19.562   5.684  1.00 97.00           C  
ATOM    733  CB  GLU A  93       1.853 -20.781   4.609  1.00 97.00           C  
ATOM    734  O   GLU A  93      -0.803 -19.125   4.805  1.00 97.00           O  
ATOM    735  CG  GLU A  93       3.252 -20.672   4.023  1.00 97.00           C  
ATOM    736  CD  GLU A  93       3.604 -21.828   3.104  1.00 97.00           C  
ATOM    737  OE1 GLU A  93       3.316 -21.750   1.888  1.00 97.00           O  
ATOM    738  OE2 GLU A  93       4.172 -22.828   3.604  1.00 97.00           O  
ATOM    739  N   ASP A  94      -0.455 -20.188   6.777  1.00 97.00           N  
ATOM    740  CA  ASP A  94      -1.865 -20.078   7.141  1.00 97.00           C  
ATOM    741  C   ASP A  94      -2.172 -18.719   7.754  1.00 97.00           C  
ATOM    742  CB  ASP A  94      -2.252 -21.203   8.117  1.00 97.00           C  
ATOM    743  O   ASP A  94      -2.301 -18.594   8.969  1.00 97.00           O  
ATOM    744  CG  ASP A  94      -3.744 -21.250   8.398  1.00 97.00           C  
ATOM    745  OD1 ASP A  94      -4.523 -20.594   7.668  1.00 97.00           O  
ATOM    746  OD2 ASP A  94      -4.141 -21.938   9.367  1.00 97.00           O  
ATOM    747  N   CYS A  95      -2.160 -17.688   6.953  1.00 97.00           N  
ATOM    748  CA  CYS A  95      -2.197 -16.312   7.426  1.00 97.00           C  
ATOM    749  C   CYS A  95      -3.344 -15.547   6.777  1.00 97.00           C  
ATOM    750  CB  CYS A  95      -0.872 -15.609   7.133  1.00 97.00           C  
ATOM    751  O   CYS A  95      -3.475 -14.336   6.973  1.00 97.00           O  
ATOM    752  SG  CYS A  95      -0.512 -15.438   5.371  1.00 97.00           S  
ATOM    753  N   LEU A  96      -4.176 -16.156   5.926  1.00 98.50           N  
ATOM    754  CA  LEU A  96      -5.219 -15.453   5.199  1.00 98.50           C  
ATOM    755  C   LEU A  96      -6.465 -15.281   6.066  1.00 98.50           C  
ATOM    756  CB  LEU A  96      -5.582 -16.188   3.910  1.00 98.50           C  
ATOM    757  O   LEU A  96      -7.348 -16.141   6.062  1.00 98.50           O  
ATOM    758  CG  LEU A  96      -4.434 -16.438   2.928  1.00 98.50           C  
ATOM    759  CD1 LEU A  96      -4.953 -17.141   1.678  1.00 98.50           C  
ATOM    760  CD2 LEU A  96      -3.748 -15.133   2.562  1.00 98.50           C  
ATOM    761  N   SER A  97      -6.504 -14.172   6.758  1.00 98.12           N  
ATOM    762  CA  SER A  97      -7.574 -13.898   7.707  1.00 98.12           C  
ATOM    763  C   SER A  97      -7.973 -12.422   7.676  1.00 98.12           C  
ATOM    764  CB  SER A  97      -7.148 -14.289   9.125  1.00 98.12           C  
ATOM    765  O   SER A  97      -7.227 -11.586   7.168  1.00 98.12           O  
ATOM    766  OG  SER A  97      -6.027 -13.531   9.539  1.00 98.12           O  
ATOM    767  N   VAL A  98      -9.180 -12.141   8.203  1.00 98.50           N  
ATOM    768  CA  VAL A  98      -9.664 -10.773   8.375  1.00 98.50           C  
ATOM    769  C   VAL A  98      -9.883 -10.492   9.859  1.00 98.50           C  
ATOM    770  CB  VAL A  98     -10.977 -10.531   7.594  1.00 98.50           C  
ATOM    771  O   VAL A  98     -10.109 -11.406  10.648  1.00 98.50           O  
ATOM    772  CG1 VAL A  98     -10.750 -10.695   6.094  1.00 98.50           C  
ATOM    773  CG2 VAL A  98     -12.070 -11.484   8.078  1.00 98.50           C  
ATOM    774  N   ASN A  99      -9.703  -9.250  10.227  1.00 98.44           N  
ATOM    775  CA  ASN A  99     -10.172  -8.703  11.492  1.00 98.44           C  
ATOM    776  C   ASN A  99     -11.367  -7.777  11.289  1.00 98.44           C  
ATOM    777  CB  ASN A  99      -9.047  -7.973  12.219  1.00 98.44           C  
ATOM    778  O   ASN A  99     -11.398  -7.000  10.328  1.00 98.44           O  
ATOM    779  CG  ASN A  99      -7.820  -8.836  12.414  1.00 98.44           C  
ATOM    780  ND2 ASN A  99      -6.648  -8.289  12.125  1.00 98.44           N  
ATOM    781  OD1 ASN A  99      -7.922 -10.000  12.836  1.00 98.44           O  
ATOM    782  N   VAL A 100     -12.352  -7.938  12.219  1.00 98.62           N  
ATOM    783  CA  VAL A 100     -13.523  -7.078  12.125  1.00 98.62           C  
ATOM    784  C   VAL A 100     -13.727  -6.328  13.445  1.00 98.62           C  
ATOM    785  CB  VAL A 100     -14.797  -7.891  11.781  1.00 98.62           C  
ATOM    786  O   VAL A 100     -13.695  -6.930  14.516  1.00 98.62           O  
ATOM    787  CG1 VAL A 100     -16.000  -6.969  11.633  1.00 98.62           C  
ATOM    788  CG2 VAL A 100     -14.578  -8.695  10.500  1.00 98.62           C  
ATOM    789  N   PHE A 101     -13.914  -5.004  13.312  1.00 98.44           N  
ATOM    790  CA  PHE A 101     -14.148  -4.141  14.461  1.00 98.44           C  
ATOM    791  C   PHE A 101     -15.453  -3.369  14.305  1.00 98.44           C  
ATOM    792  CB  PHE A 101     -12.984  -3.166  14.656  1.00 98.44           C  
ATOM    793  O   PHE A 101     -15.680  -2.730  13.273  1.00 98.44           O  
ATOM    794  CG  PHE A 101     -11.625  -3.818  14.586  1.00 98.44           C  
ATOM    795  CD1 PHE A 101     -11.078  -4.434  15.703  1.00 98.44           C  
ATOM    796  CD2 PHE A 101     -10.906  -3.818  13.398  1.00 98.44           C  
ATOM    797  CE1 PHE A 101      -9.820  -5.039  15.641  1.00 98.44           C  
ATOM    798  CE2 PHE A 101      -9.648  -4.422  13.328  1.00 98.44           C  
ATOM    799  CZ  PHE A 101      -9.109  -5.027  14.453  1.00 98.44           C  
ATOM    800  N   THR A 102     -16.250  -3.418  15.320  1.00 97.81           N  
ATOM    801  CA  THR A 102     -17.531  -2.715  15.242  1.00 97.81           C  
ATOM    802  C   THR A 102     -17.828  -1.993  16.562  1.00 97.81           C  
ATOM    803  CB  THR A 102     -18.672  -3.684  14.922  1.00 97.81           C  
ATOM    804  O   THR A 102     -17.578  -2.531  17.641  1.00 97.81           O  
ATOM    805  CG2 THR A 102     -18.844  -4.730  16.016  1.00 97.81           C  
ATOM    806  OG1 THR A 102     -19.906  -2.941  14.797  1.00 97.81           O  
ATOM    807  N   PRO A 103     -18.312  -0.739  16.438  1.00 96.50           N  
ATOM    808  CA  PRO A 103     -18.578   0.050  17.641  1.00 96.50           C  
ATOM    809  C   PRO A 103     -19.906  -0.288  18.297  1.00 96.50           C  
ATOM    810  CB  PRO A 103     -18.562   1.492  17.125  1.00 96.50           C  
ATOM    811  O   PRO A 103     -20.172   0.128  19.422  1.00 96.50           O  
ATOM    812  CG  PRO A 103     -19.031   1.396  15.711  1.00 96.50           C  
ATOM    813  CD  PRO A 103     -18.469   0.138  15.109  1.00 96.50           C  
ATOM    814  N   LYS A 104     -20.719  -0.996  17.578  1.00 93.00           N  
ATOM    815  CA  LYS A 104     -22.047  -1.338  18.094  1.00 93.00           C  
ATOM    816  C   LYS A 104     -22.141  -2.822  18.422  1.00 93.00           C  
ATOM    817  CB  LYS A 104     -23.125  -0.965  17.078  1.00 93.00           C  
ATOM    818  O   LYS A 104     -21.562  -3.660  17.734  1.00 93.00           O  
ATOM    819  CG  LYS A 104     -23.078   0.487  16.625  1.00 93.00           C  
ATOM    820  CD  LYS A 104     -23.484   1.436  17.734  1.00 93.00           C  
ATOM    821  CE  LYS A 104     -23.531   2.879  17.266  1.00 93.00           C  
ATOM    822  NZ  LYS A 104     -23.766   3.830  18.391  1.00 93.00           N  
ATOM    823  N   ASP A 105     -22.734  -3.068  19.531  1.00 91.44           N  
ATOM    824  CA  ASP A 105     -22.984  -4.461  19.906  1.00 91.44           C  
ATOM    825  C   ASP A 105     -23.766  -5.188  18.797  1.00 91.44           C  
ATOM    826  CB  ASP A 105     -23.734  -4.547  21.219  1.00 91.44           C  
ATOM    827  O   ASP A 105     -24.922  -4.875  18.547  1.00 91.44           O  
ATOM    828  CG  ASP A 105     -23.859  -5.969  21.750  1.00 91.44           C  
ATOM    829  OD1 ASP A 105     -23.625  -6.922  20.984  1.00 91.44           O  
ATOM    830  OD2 ASP A 105     -24.219  -6.137  22.938  1.00 91.44           O  
ATOM    831  N   PRO A 106     -23.078  -6.137  18.141  1.00 85.56           N  
ATOM    832  CA  PRO A 106     -23.688  -6.805  17.000  1.00 85.56           C  
ATOM    833  C   PRO A 106     -24.891  -7.668  17.391  1.00 85.56           C  
ATOM    834  CB  PRO A 106     -22.562  -7.668  16.438  1.00 85.56           C  
ATOM    835  O   PRO A 106     -25.703  -8.023  16.531  1.00 85.56           O  
ATOM    836  CG  PRO A 106     -21.625  -7.852  17.578  1.00 85.56           C  
ATOM    837  CD  PRO A 106     -21.688  -6.637  18.453  1.00 85.56           C  
ATOM    838  N   ASN A 107     -25.141  -8.016  18.656  1.00 82.62           N  
ATOM    839  CA  ASN A 107     -26.266  -8.828  19.094  1.00 82.62           C  
ATOM    840  C   ASN A 107     -27.547  -8.000  19.250  1.00 82.62           C  
ATOM    841  CB  ASN A 107     -25.938  -9.531  20.422  1.00 82.62           C  
ATOM    842  O   ASN A 107     -28.641  -8.555  19.328  1.00 82.62           O  
ATOM    843  CG  ASN A 107     -24.922 -10.641  20.250  1.00 82.62           C  
ATOM    844  ND2 ASN A 107     -23.984 -10.750  21.188  1.00 82.62           N  
ATOM    845  OD1 ASN A 107     -24.953 -11.398  19.266  1.00 82.62           O  
ATOM    846  N   VAL A 108     -27.359  -6.672  19.219  1.00 84.31           N  
ATOM    847  CA  VAL A 108     -28.500  -5.793  19.453  1.00 84.31           C  
ATOM    848  C   VAL A 108     -28.703  -4.879  18.250  1.00 84.31           C  
ATOM    849  CB  VAL A 108     -28.297  -4.949  20.734  1.00 84.31           C  
ATOM    850  O   VAL A 108     -29.641  -4.078  18.234  1.00 84.31           O  
ATOM    851  CG1 VAL A 108     -29.562  -4.141  21.047  1.00 84.31           C  
ATOM    852  CG2 VAL A 108     -27.922  -5.844  21.906  1.00 84.31           C  
ATOM    853  N   ILE A 109     -27.906  -5.000  17.172  1.00 73.06           N  
ATOM    854  CA  ILE A 109     -27.797  -4.012  16.094  1.00 73.06           C  
ATOM    855  C   ILE A 109     -29.094  -3.949  15.305  1.00 73.06           C  
ATOM    856  CB  ILE A 109     -26.609  -4.336  15.164  1.00 73.06           C  
ATOM    857  O   ILE A 109     -29.594  -4.973  14.836  1.00 73.06           O  
ATOM    858  CG1 ILE A 109     -25.281  -4.207  15.914  1.00 73.06           C  
ATOM    859  CG2 ILE A 109     -26.625  -3.426  13.930  1.00 73.06           C  
ATOM    860  CD1 ILE A 109     -24.062  -4.652  15.109  1.00 73.06           C  
ATOM    861  N   SER A 110     -29.688  -2.650  15.133  1.00 75.19           N  
ATOM    862  CA  SER A 110     -30.797  -2.445  14.211  1.00 75.19           C  
ATOM    863  C   SER A 110     -30.359  -1.678  12.969  1.00 75.19           C  
ATOM    864  CB  SER A 110     -31.938  -1.698  14.906  1.00 75.19           C  
ATOM    865  O   SER A 110     -30.844  -1.940  11.867  1.00 75.19           O  
ATOM    866  OG  SER A 110     -31.516  -0.414  15.328  1.00 75.19           O  
ATOM    867  N   GLU A 111     -29.281  -0.849  13.188  1.00 88.00           N  
ATOM    868  CA  GLU A 111     -28.828  -0.042  12.055  1.00 88.00           C  
ATOM    869  C   GLU A 111     -27.500  -0.548  11.500  1.00 88.00           C  
ATOM    870  CB  GLU A 111     -28.703   1.430  12.453  1.00 88.00           C  
ATOM    871  O   GLU A 111     -26.594  -0.885  12.266  1.00 88.00           O  
ATOM    872  CG  GLU A 111     -28.391   2.361  11.297  1.00 88.00           C  
ATOM    873  CD  GLU A 111     -28.250   3.816  11.711  1.00 88.00           C  
ATOM    874  OE1 GLU A 111     -27.906   4.664  10.859  1.00 88.00           O  
ATOM    875  OE2 GLU A 111     -28.484   4.109  12.906  1.00 88.00           O  
ATOM    876  N   LYS A 112     -27.422  -0.543  10.133  1.00 95.06           N  
ATOM    877  CA  LYS A 112     -26.188  -0.964   9.461  1.00 95.06           C  
ATOM    878  C   LYS A 112     -25.266   0.219   9.227  1.00 95.06           C  
ATOM    879  CB  LYS A 112     -26.531  -1.639   8.125  1.00 95.06           C  
ATOM    880  O   LYS A 112     -25.703   1.311   8.867  1.00 95.06           O  
ATOM    881  CG  LYS A 112     -27.422  -2.865   8.258  1.00 95.06           C  
ATOM    882  CD  LYS A 112     -26.688  -4.012   8.953  1.00 95.06           C  
ATOM    883  CE  LYS A 112     -27.547  -5.273   8.984  1.00 95.06           C  
ATOM    884  NZ  LYS A 112     -26.891  -6.359   9.773  1.00 95.06           N  
ATOM    885  N   LEU A 113     -23.906   0.036   9.508  1.00 97.81           N  
ATOM    886  CA  LEU A 113     -22.891   1.077   9.391  1.00 97.81           C  
ATOM    887  C   LEU A 113     -22.078   0.901   8.117  1.00 97.81           C  
ATOM    888  CB  LEU A 113     -21.953   1.061  10.609  1.00 97.81           C  
ATOM    889  O   LEU A 113     -21.922  -0.218   7.617  1.00 97.81           O  
ATOM    890  CG  LEU A 113     -22.625   1.323  11.961  1.00 97.81           C  
ATOM    891  CD1 LEU A 113     -21.609   1.110  13.094  1.00 97.81           C  
ATOM    892  CD2 LEU A 113     -23.188   2.734  12.016  1.00 97.81           C  
ATOM    893  N   PRO A 114     -21.594   2.105   7.562  1.00 98.56           N  
ATOM    894  CA  PRO A 114     -20.609   1.966   6.484  1.00 98.56           C  
ATOM    895  C   PRO A 114     -19.391   1.147   6.898  1.00 98.56           C  
ATOM    896  CB  PRO A 114     -20.219   3.412   6.176  1.00 98.56           C  
ATOM    897  O   PRO A 114     -19.062   1.071   8.086  1.00 98.56           O  
ATOM    898  CG  PRO A 114     -20.516   4.168   7.430  1.00 98.56           C  
ATOM    899  CD  PRO A 114     -21.672   3.508   8.117  1.00 98.56           C  
ATOM    900  N   VAL A 115     -18.766   0.487   5.875  1.00 98.88           N  
ATOM    901  CA  VAL A 115     -17.656  -0.424   6.117  1.00 98.88           C  
ATOM    902  C   VAL A 115     -16.375   0.146   5.508  1.00 98.88           C  
ATOM    903  CB  VAL A 115     -17.938  -1.831   5.543  1.00 98.88           C  
ATOM    904  O   VAL A 115     -16.375   0.599   4.363  1.00 98.88           O  
ATOM    905  CG1 VAL A 115     -16.766  -2.766   5.801  1.00 98.88           C  
ATOM    906  CG2 VAL A 115     -19.219  -2.404   6.145  1.00 98.88           C  
ATOM    907  N   LEU A 116     -15.359   0.212   6.305  1.00 98.81           N  
ATOM    908  CA  LEU A 116     -14.016   0.535   5.836  1.00 98.81           C  
ATOM    909  C   LEU A 116     -13.141  -0.715   5.781  1.00 98.81           C  
ATOM    910  CB  LEU A 116     -13.367   1.585   6.742  1.00 98.81           C  
ATOM    911  O   LEU A 116     -12.836  -1.305   6.820  1.00 98.81           O  
ATOM    912  CG  LEU A 116     -11.992   2.094   6.312  1.00 98.81           C  
ATOM    913  CD1 LEU A 116     -12.094   2.832   4.980  1.00 98.81           C  
ATOM    914  CD2 LEU A 116     -11.398   2.998   7.387  1.00 98.81           C  
ATOM    915  N   PHE A 117     -12.773  -1.166   4.617  1.00 98.81           N  
ATOM    916  CA  PHE A 117     -11.930  -2.324   4.340  1.00 98.81           C  
ATOM    917  C   PHE A 117     -10.484  -1.899   4.102  1.00 98.81           C  
ATOM    918  CB  PHE A 117     -12.461  -3.094   3.123  1.00 98.81           C  
ATOM    919  O   PHE A 117     -10.164  -1.336   3.053  1.00 98.81           O  
ATOM    920  CG  PHE A 117     -11.641  -4.305   2.771  1.00 98.81           C  
ATOM    921  CD1 PHE A 117     -10.672  -4.242   1.779  1.00 98.81           C  
ATOM    922  CD2 PHE A 117     -11.844  -5.512   3.432  1.00 98.81           C  
ATOM    923  CE1 PHE A 117      -9.914  -5.363   1.451  1.00 98.81           C  
ATOM    924  CE2 PHE A 117     -11.086  -6.637   3.109  1.00 98.81           C  
ATOM    925  CZ  PHE A 117     -10.125  -6.562   2.119  1.00 98.81           C  
ATOM    926  N   TYR A 118      -9.641  -2.186   5.059  1.00 98.62           N  
ATOM    927  CA  TYR A 118      -8.281  -1.660   5.012  1.00 98.62           C  
ATOM    928  C   TYR A 118      -7.297  -2.729   4.551  1.00 98.62           C  
ATOM    929  CB  TYR A 118      -7.863  -1.128   6.387  1.00 98.62           C  
ATOM    930  O   TYR A 118      -7.281  -3.840   5.086  1.00 98.62           O  
ATOM    931  CG  TYR A 118      -6.430  -0.664   6.449  1.00 98.62           C  
ATOM    932  CD1 TYR A 118      -5.492  -1.331   7.238  1.00 98.62           C  
ATOM    933  CD2 TYR A 118      -6.004   0.443   5.723  1.00 98.62           C  
ATOM    934  CE1 TYR A 118      -4.172  -0.905   7.301  1.00 98.62           C  
ATOM    935  CE2 TYR A 118      -4.684   0.877   5.777  1.00 98.62           C  
ATOM    936  OH  TYR A 118      -2.469   0.624   6.625  1.00 98.62           O  
ATOM    937  CZ  TYR A 118      -3.775   0.198   6.566  1.00 98.62           C  
ATOM    938  N   ILE A 119      -6.418  -2.316   3.543  1.00 98.56           N  
ATOM    939  CA  ILE A 119      -5.328  -3.137   3.018  1.00 98.56           C  
ATOM    940  C   ILE A 119      -3.986  -2.504   3.377  1.00 98.56           C  
ATOM    941  CB  ILE A 119      -5.445  -3.314   1.487  1.00 98.56           C  
ATOM    942  O   ILE A 119      -3.688  -1.385   2.953  1.00 98.56           O  
ATOM    943  CG1 ILE A 119      -6.828  -3.867   1.117  1.00 98.56           C  
ATOM    944  CG2 ILE A 119      -4.332  -4.227   0.964  1.00 98.56           C  
ATOM    945  CD1 ILE A 119      -7.133  -3.822  -0.374  1.00 98.56           C  
ATOM    946  N   HIS A 120      -3.229  -3.182   4.148  1.00 97.69           N  
ATOM    947  CA  HIS A 120      -1.960  -2.631   4.609  1.00 97.69           C  
ATOM    948  C   HIS A 120      -0.934  -2.588   3.484  1.00 97.69           C  
ATOM    949  CB  HIS A 120      -1.417  -3.449   5.785  1.00 97.69           C  
ATOM    950  O   HIS A 120      -1.041  -3.338   2.512  1.00 97.69           O  
ATOM    951  CG  HIS A 120      -1.003  -4.836   5.406  1.00 97.69           C  
ATOM    952  CD2 HIS A 120      -1.676  -6.012   5.461  1.00 97.69           C  
ATOM    953  ND1 HIS A 120       0.248  -5.129   4.910  1.00 97.69           N  
ATOM    954  CE1 HIS A 120       0.326  -6.430   4.672  1.00 97.69           C  
ATOM    955  NE2 HIS A 120      -0.828  -6.984   4.996  1.00 97.69           N  
ATOM    956  N   GLY A 121       0.070  -1.589   3.635  1.00 96.38           N  
ATOM    957  CA  GLY A 121       1.184  -1.469   2.707  1.00 96.38           C  
ATOM    958  C   GLY A 121       2.393  -2.287   3.117  1.00 96.38           C  
ATOM    959  O   GLY A 121       2.258  -3.307   3.797  1.00 96.38           O  
ATOM    960  N   GLY A 122       3.535  -1.987   2.658  1.00 94.38           N  
ATOM    961  CA  GLY A 122       4.758  -2.709   2.980  1.00 94.38           C  
ATOM    962  C   GLY A 122       5.477  -3.242   1.755  1.00 94.38           C  
ATOM    963  O   GLY A 122       6.129  -4.285   1.818  1.00 94.38           O  
ATOM    964  N   GLY A 123       5.203  -2.613   0.620  1.00 94.50           N  
ATOM    965  CA  GLY A 123       5.926  -2.904  -0.608  1.00 94.50           C  
ATOM    966  C   GLY A 123       5.645  -4.293  -1.148  1.00 94.50           C  
ATOM    967  O   GLY A 123       6.477  -4.871  -1.851  1.00 94.50           O  
ATOM    968  N   PHE A 124       4.559  -4.922  -0.559  1.00 96.94           N  
ATOM    969  CA  PHE A 124       4.137  -6.258  -0.958  1.00 96.94           C  
ATOM    970  C   PHE A 124       5.059  -7.316  -0.365  1.00 96.94           C  
ATOM    971  CB  PHE A 124       4.109  -6.383  -2.484  1.00 96.94           C  
ATOM    972  O   PHE A 124       5.000  -8.484  -0.750  1.00 96.94           O  
ATOM    973  CG  PHE A 124       3.199  -5.391  -3.158  1.00 96.94           C  
ATOM    974  CD1 PHE A 124       1.823  -5.461  -2.982  1.00 96.94           C  
ATOM    975  CD2 PHE A 124       3.721  -4.391  -3.967  1.00 96.94           C  
ATOM    976  CE1 PHE A 124       0.978  -4.543  -3.605  1.00 96.94           C  
ATOM    977  CE2 PHE A 124       2.883  -3.471  -4.594  1.00 96.94           C  
ATOM    978  CZ  PHE A 124       1.511  -3.551  -4.410  1.00 96.94           C  
ATOM    979  N   ILE A 125       6.027  -6.914   0.438  1.00 95.25           N  
ATOM    980  CA  ILE A 125       6.980  -7.891   0.953  1.00 95.25           C  
ATOM    981  C   ILE A 125       6.910  -7.930   2.479  1.00 95.25           C  
ATOM    982  CB  ILE A 125       8.422  -7.574   0.493  1.00 95.25           C  
ATOM    983  O   ILE A 125       7.559  -8.758   3.115  1.00 95.25           O  
ATOM    984  CG1 ILE A 125       8.805  -6.145   0.891  1.00 95.25           C  
ATOM    985  CG2 ILE A 125       8.562  -7.777  -1.019  1.00 95.25           C  
ATOM    986  CD1 ILE A 125      10.281  -5.828   0.712  1.00 95.25           C  
ATOM    987  N   TRP A 126       6.246  -6.996   3.102  1.00 94.62           N  
ATOM    988  CA  TRP A 126       5.984  -7.031   4.539  1.00 94.62           C  
ATOM    989  C   TRP A 126       4.703  -6.277   4.879  1.00 94.62           C  
ATOM    990  CB  TRP A 126       7.164  -6.434   5.312  1.00 94.62           C  
ATOM    991  O   TRP A 126       4.109  -5.629   4.016  1.00 94.62           O  
ATOM    992  CG  TRP A 126       7.418  -4.988   5.016  1.00 94.62           C  
ATOM    993  CD1 TRP A 126       8.109  -4.477   3.951  1.00 94.62           C  
ATOM    994  CD2 TRP A 126       6.988  -3.867   5.793  1.00 94.62           C  
ATOM    995  CE2 TRP A 126       7.457  -2.703   5.141  1.00 94.62           C  
ATOM    996  CE3 TRP A 126       6.254  -3.732   6.977  1.00 94.62           C  
ATOM    997  NE1 TRP A 126       8.133  -3.102   4.023  1.00 94.62           N  
ATOM    998  CH2 TRP A 126       6.488  -1.317   6.797  1.00 94.62           C  
ATOM    999  CZ2 TRP A 126       7.211  -1.421   5.637  1.00 94.62           C  
ATOM   1000  CZ3 TRP A 126       6.012  -2.455   7.469  1.00 94.62           C  
ATOM   1001  N   GLY A 127       4.309  -6.371   6.164  1.00 94.81           N  
ATOM   1002  CA  GLY A 127       3.082  -5.781   6.676  1.00 94.81           C  
ATOM   1003  C   GLY A 127       2.098  -6.809   7.199  1.00 94.81           C  
ATOM   1004  O   GLY A 127       2.326  -8.016   7.082  1.00 94.81           O  
ATOM   1005  N   SER A 128       1.037  -6.262   7.863  1.00 95.12           N  
ATOM   1006  CA  SER A 128       0.040  -7.176   8.406  1.00 95.12           C  
ATOM   1007  C   SER A 128      -1.265  -6.453   8.719  1.00 95.12           C  
ATOM   1008  CB  SER A 128       0.571  -7.855   9.672  1.00 95.12           C  
ATOM   1009  O   SER A 128      -1.275  -5.234   8.906  1.00 95.12           O  
ATOM   1010  OG  SER A 128       0.409  -7.012  10.797  1.00 95.12           O  
ATOM   1011  N   GLY A 129      -2.354  -7.301   8.680  1.00 93.94           N  
ATOM   1012  CA  GLY A 129      -3.652  -6.777   9.070  1.00 93.94           C  
ATOM   1013  C   GLY A 129      -3.854  -6.754  10.570  1.00 93.94           C  
ATOM   1014  O   GLY A 129      -4.934  -6.402  11.055  1.00 93.94           O  
ATOM   1015  N   GLN A 130      -2.891  -7.078  11.273  1.00 93.19           N  
ATOM   1016  CA  GLN A 130      -2.975  -7.051  12.734  1.00 93.19           C  
ATOM   1017  C   GLN A 130      -2.984  -5.621  13.258  1.00 93.19           C  
ATOM   1018  CB  GLN A 130      -1.813  -7.832  13.352  1.00 93.19           C  
ATOM   1019  O   GLN A 130      -2.457  -4.711  12.609  1.00 93.19           O  
ATOM   1020  CG  GLN A 130      -1.886  -9.336  13.117  1.00 93.19           C  
ATOM   1021  CD  GLN A 130      -0.811 -10.094  13.867  1.00 93.19           C  
ATOM   1022  NE2 GLN A 130      -0.954 -11.414  13.930  1.00 93.19           N  
ATOM   1023  OE1 GLN A 130       0.141  -9.508  14.391  1.00 93.19           O  
ATOM   1024  N   THR A 131      -3.646  -5.438  14.430  1.00 89.88           N  
ATOM   1025  CA  THR A 131      -3.717  -4.109  15.031  1.00 89.88           C  
ATOM   1026  C   THR A 131      -2.338  -3.648  15.492  1.00 89.88           C  
ATOM   1027  CB  THR A 131      -4.691  -4.090  16.234  1.00 89.88           C  
ATOM   1028  O   THR A 131      -2.002  -2.469  15.383  1.00 89.88           O  
ATOM   1029  CG2 THR A 131      -6.125  -4.344  15.773  1.00 89.88           C  
ATOM   1030  OG1 THR A 131      -4.312  -5.105  17.156  1.00 89.88           O  
ATOM   1031  N   LYS A 132      -1.548  -4.520  15.930  1.00 86.94           N  
ATOM   1032  CA  LYS A 132      -0.163  -4.285  16.328  1.00 86.94           C  
ATOM   1033  C   LYS A 132       0.732  -5.449  15.914  1.00 86.94           C  
ATOM   1034  CB  LYS A 132      -0.068  -4.059  17.828  1.00 86.94           C  
ATOM   1035  O   LYS A 132       0.461  -6.602  16.266  1.00 86.94           O  
ATOM   1036  CG  LYS A 132       1.289  -3.553  18.297  1.00 86.94           C  
ATOM   1037  CD  LYS A 132       1.282  -3.219  19.781  1.00 86.94           C  
ATOM   1038  CE  LYS A 132       2.646  -2.736  20.266  1.00 86.94           C  
ATOM   1039  NZ  LYS A 132       2.645  -2.406  21.719  1.00 86.94           N  
ATOM   1040  N   SER A 133       1.807  -5.055  15.156  1.00 83.62           N  
ATOM   1041  CA  SER A 133       2.785  -6.062  14.758  1.00 83.62           C  
ATOM   1042  C   SER A 133       4.191  -5.477  14.703  1.00 83.62           C  
ATOM   1043  CB  SER A 133       2.418  -6.652  13.398  1.00 83.62           C  
ATOM   1044  O   SER A 133       4.391  -4.297  15.000  1.00 83.62           O  
ATOM   1045  OG  SER A 133       2.738  -5.750  12.352  1.00 83.62           O  
ATOM   1046  N   SER A 134       5.105  -6.391  14.430  1.00 77.00           N  
ATOM   1047  CA  SER A 134       6.500  -5.969  14.336  1.00 77.00           C  
ATOM   1048  C   SER A 134       6.707  -4.996  13.188  1.00 77.00           C  
ATOM   1049  CB  SER A 134       7.418  -7.180  14.172  1.00 77.00           C  
ATOM   1050  O   SER A 134       7.727  -4.305  13.125  1.00 77.00           O  
ATOM   1051  OG  SER A 134       7.078  -7.910  13.008  1.00 77.00           O  
ATOM   1052  N   THR A 135       5.730  -4.859  12.359  1.00 78.31           N  
ATOM   1053  CA  THR A 135       5.922  -4.062  11.156  1.00 78.31           C  
ATOM   1054  C   THR A 135       5.035  -2.820  11.180  1.00 78.31           C  
ATOM   1055  CB  THR A 135       5.617  -4.887   9.891  1.00 78.31           C  
ATOM   1056  O   THR A 135       4.980  -2.066  10.211  1.00 78.31           O  
ATOM   1057  CG2 THR A 135       6.590  -6.051   9.750  1.00 78.31           C  
ATOM   1058  OG1 THR A 135       4.281  -5.398   9.969  1.00 78.31           O  
ATOM   1059  N   GLY A 136       4.297  -2.670  12.219  1.00 80.00           N  
ATOM   1060  CA  GLY A 136       3.486  -1.469  12.328  1.00 80.00           C  
ATOM   1061  C   GLY A 136       2.223  -1.673  13.148  1.00 80.00           C  
ATOM   1062  O   GLY A 136       1.957  -2.779  13.625  1.00 80.00           O  
ATOM   1063  N   SER A 137       1.524  -0.553  13.453  1.00 82.88           N  
ATOM   1064  CA  SER A 137       0.292  -0.542  14.234  1.00 82.88           C  
ATOM   1065  C   SER A 137      -0.829   0.177  13.492  1.00 82.88           C  
ATOM   1066  CB  SER A 137       0.525   0.122  15.594  1.00 82.88           C  
ATOM   1067  O   SER A 137      -0.686   1.344  13.125  1.00 82.88           O  
ATOM   1068  OG  SER A 137      -0.649   0.073  16.391  1.00 82.88           O  
ATOM   1069  N   TYR A 138      -1.887  -0.585  13.266  1.00 87.69           N  
ATOM   1070  CA  TYR A 138      -3.076  -0.031  12.633  1.00 87.69           C  
ATOM   1071  C   TYR A 138      -4.324  -0.333  13.445  1.00 87.69           C  
ATOM   1072  CB  TYR A 138      -3.234  -0.587  11.211  1.00 87.69           C  
ATOM   1073  O   TYR A 138      -5.273  -0.938  12.945  1.00 87.69           O  
ATOM   1074  CG  TYR A 138      -1.996  -0.438  10.359  1.00 87.69           C  
ATOM   1075  CD1 TYR A 138      -1.698   0.771   9.734  1.00 87.69           C  
ATOM   1076  CD2 TYR A 138      -1.124  -1.506  10.180  1.00 87.69           C  
ATOM   1077  CE1 TYR A 138      -0.560   0.913   8.945  1.00 87.69           C  
ATOM   1078  CE2 TYR A 138       0.017  -1.375   9.391  1.00 87.69           C  
ATOM   1079  OH  TYR A 138       1.418  -0.030   8.000  1.00 87.69           O  
ATOM   1080  CZ  TYR A 138       0.290  -0.164   8.781  1.00 87.69           C  
ATOM   1081  N   GLY A 139      -4.285   0.090  14.695  1.00 92.31           N  
ATOM   1082  CA  GLY A 139      -5.438  -0.117  15.555  1.00 92.31           C  
ATOM   1083  C   GLY A 139      -6.648   0.697  15.141  1.00 92.31           C  
ATOM   1084  O   GLY A 139      -6.512   1.832  14.672  1.00 92.31           O  
ATOM   1085  N   PRO A 140      -7.883   0.177  15.406  1.00 95.94           N  
ATOM   1086  CA  PRO A 140      -9.117   0.806  14.930  1.00 95.94           C  
ATOM   1087  C   PRO A 140      -9.672   1.845  15.898  1.00 95.94           C  
ATOM   1088  CB  PRO A 140     -10.078  -0.373  14.781  1.00 95.94           C  
ATOM   1089  O   PRO A 140     -10.758   2.379  15.680  1.00 95.94           O  
ATOM   1090  CG  PRO A 140      -9.742  -1.290  15.906  1.00 95.94           C  
ATOM   1091  CD  PRO A 140      -8.258  -1.227  16.141  1.00 95.94           C  
ATOM   1092  N   GLU A 141      -9.008   2.125  16.891  1.00 95.94           N  
ATOM   1093  CA  GLU A 141      -9.562   2.844  18.031  1.00 95.94           C  
ATOM   1094  C   GLU A 141     -10.031   4.238  17.625  1.00 95.94           C  
ATOM   1095  CB  GLU A 141      -8.539   2.943  19.156  1.00 95.94           C  
ATOM   1096  O   GLU A 141     -11.086   4.699  18.078  1.00 95.94           O  
ATOM   1097  CG  GLU A 141      -8.234   1.611  19.844  1.00 95.94           C  
ATOM   1098  CD  GLU A 141      -7.141   0.822  19.141  1.00 95.94           C  
ATOM   1099  OE1 GLU A 141      -6.574  -0.106  19.766  1.00 95.94           O  
ATOM   1100  OE2 GLU A 141      -6.844   1.134  17.969  1.00 95.94           O  
ATOM   1101  N   PHE A 142      -9.203   4.902  16.859  1.00 96.69           N  
ATOM   1102  CA  PHE A 142      -9.609   6.242  16.453  1.00 96.69           C  
ATOM   1103  C   PHE A 142     -10.930   6.199  15.695  1.00 96.69           C  
ATOM   1104  CB  PHE A 142      -8.531   6.898  15.586  1.00 96.69           C  
ATOM   1105  O   PHE A 142     -11.805   7.047  15.906  1.00 96.69           O  
ATOM   1106  CG  PHE A 142      -7.262   7.215  16.328  1.00 96.69           C  
ATOM   1107  CD1 PHE A 142      -7.250   7.262  17.719  1.00 96.69           C  
ATOM   1108  CD2 PHE A 142      -6.082   7.469  15.641  1.00 96.69           C  
ATOM   1109  CE1 PHE A 142      -6.078   7.559  18.406  1.00 96.69           C  
ATOM   1110  CE2 PHE A 142      -4.906   7.762  16.328  1.00 96.69           C  
ATOM   1111  CZ  PHE A 142      -4.906   7.809  17.719  1.00 96.69           C  
ATOM   1112  N   PHE A 143     -11.133   5.223  14.867  1.00 97.56           N  
ATOM   1113  CA  PHE A 143     -12.398   5.074  14.164  1.00 97.56           C  
ATOM   1114  C   PHE A 143     -13.492   4.594  15.109  1.00 97.56           C  
ATOM   1115  CB  PHE A 143     -12.258   4.094  12.992  1.00 97.56           C  
ATOM   1116  O   PHE A 143     -14.641   5.035  15.016  1.00 97.56           O  
ATOM   1117  CG  PHE A 143     -11.539   4.676  11.797  1.00 97.56           C  
ATOM   1118  CD1 PHE A 143     -12.086   5.746  11.102  1.00 97.56           C  
ATOM   1119  CD2 PHE A 143     -10.328   4.148  11.375  1.00 97.56           C  
ATOM   1120  CE1 PHE A 143     -11.430   6.289  10.000  1.00 97.56           C  
ATOM   1121  CE2 PHE A 143      -9.664   4.684  10.273  1.00 97.56           C  
ATOM   1122  CZ  PHE A 143     -10.219   5.754   9.586  1.00 97.56           C  
ATOM   1123  N   MET A 144     -13.156   3.680  15.953  1.00 97.56           N  
ATOM   1124  CA  MET A 144     -14.148   3.143  16.875  1.00 97.56           C  
ATOM   1125  C   MET A 144     -14.672   4.234  17.812  1.00 97.56           C  
ATOM   1126  CB  MET A 144     -13.547   2.002  17.703  1.00 97.56           C  
ATOM   1127  O   MET A 144     -15.828   4.203  18.219  1.00 97.56           O  
ATOM   1128  CG  MET A 144     -13.172   0.780  16.891  1.00 97.56           C  
ATOM   1129  SD  MET A 144     -14.594   0.112  15.938  1.00 97.56           S  
ATOM   1130  CE  MET A 144     -14.320   0.918  14.336  1.00 97.56           C  
ATOM   1131  N   ASP A 145     -13.867   5.270  18.109  1.00 95.50           N  
ATOM   1132  CA  ASP A 145     -14.258   6.391  18.953  1.00 95.50           C  
ATOM   1133  C   ASP A 145     -15.430   7.160  18.359  1.00 95.50           C  
ATOM   1134  CB  ASP A 145     -13.070   7.332  19.172  1.00 95.50           C  
ATOM   1135  O   ASP A 145     -16.203   7.789  19.078  1.00 95.50           O  
ATOM   1136  CG  ASP A 145     -12.102   6.832  20.234  1.00 95.50           C  
ATOM   1137  OD1 ASP A 145     -12.453   5.887  20.984  1.00 95.50           O  
ATOM   1138  OD2 ASP A 145     -10.984   7.387  20.328  1.00 95.50           O  
ATOM   1139  N   THR A 146     -15.578   7.016  17.094  1.00 95.62           N  
ATOM   1140  CA  THR A 146     -16.609   7.793  16.422  1.00 95.62           C  
ATOM   1141  C   THR A 146     -17.969   7.102  16.547  1.00 95.62           C  
ATOM   1142  CB  THR A 146     -16.281   8.008  14.938  1.00 95.62           C  
ATOM   1143  O   THR A 146     -19.016   7.746  16.438  1.00 95.62           O  
ATOM   1144  CG2 THR A 146     -14.852   8.539  14.773  1.00 95.62           C  
ATOM   1145  OG1 THR A 146     -16.391   6.762  14.242  1.00 95.62           O  
ATOM   1146  N   GLY A 147     -17.938   5.785  16.562  1.00 95.75           N  
ATOM   1147  CA  GLY A 147     -19.156   5.004  16.641  1.00 95.75           C  
ATOM   1148  C   GLY A 147     -19.891   4.918  15.320  1.00 95.75           C  
ATOM   1149  O   GLY A 147     -21.094   4.637  15.281  1.00 95.75           O  
ATOM   1150  N   GLU A 148     -19.156   5.086  14.188  1.00 96.88           N  
ATOM   1151  CA  GLU A 148     -19.922   5.328  12.969  1.00 96.88           C  
ATOM   1152  C   GLU A 148     -19.484   4.398  11.836  1.00 96.88           C  
ATOM   1153  CB  GLU A 148     -19.781   6.789  12.523  1.00 96.88           C  
ATOM   1154  O   GLU A 148     -20.000   4.477  10.727  1.00 96.88           O  
ATOM   1155  CG  GLU A 148     -20.359   7.789  13.516  1.00 96.88           C  
ATOM   1156  CD  GLU A 148     -20.203   9.234  13.070  1.00 96.88           C  
ATOM   1157  OE1 GLU A 148     -21.203   9.852  12.656  1.00 96.88           O  
ATOM   1158  OE2 GLU A 148     -19.062   9.758  13.141  1.00 96.88           O  
ATOM   1159  N   VAL A 149     -18.500   3.508  12.094  1.00 98.44           N  
ATOM   1160  CA  VAL A 149     -18.000   2.707  10.984  1.00 98.44           C  
ATOM   1161  C   VAL A 149     -17.578   1.330  11.484  1.00 98.44           C  
ATOM   1162  CB  VAL A 149     -16.828   3.402  10.266  1.00 98.44           C  
ATOM   1163  O   VAL A 149     -17.125   1.191  12.625  1.00 98.44           O  
ATOM   1164  CG1 VAL A 149     -15.633   3.545  11.211  1.00 98.44           C  
ATOM   1165  CG2 VAL A 149     -16.422   2.623   9.016  1.00 98.44           C  
ATOM   1166  N   VAL A 150     -17.781   0.303  10.586  1.00 98.62           N  
ATOM   1167  CA  VAL A 150     -17.172  -1.010  10.750  1.00 98.62           C  
ATOM   1168  C   VAL A 150     -15.836  -1.060  10.008  1.00 98.62           C  
ATOM   1169  CB  VAL A 150     -18.094  -2.139  10.258  1.00 98.62           C  
ATOM   1170  O   VAL A 150     -15.758  -0.677   8.836  1.00 98.62           O  
ATOM   1171  CG1 VAL A 150     -17.391  -3.490  10.312  1.00 98.62           C  
ATOM   1172  CG2 VAL A 150     -19.375  -2.176  11.086  1.00 98.62           C  
ATOM   1173  N   VAL A 151     -14.789  -1.469  10.750  1.00 98.75           N  
ATOM   1174  CA  VAL A 151     -13.469  -1.539  10.133  1.00 98.75           C  
ATOM   1175  C   VAL A 151     -13.070  -3.000   9.938  1.00 98.75           C  
ATOM   1176  CB  VAL A 151     -12.406  -0.804  10.984  1.00 98.75           C  
ATOM   1177  O   VAL A 151     -13.203  -3.816  10.852  1.00 98.75           O  
ATOM   1178  CG1 VAL A 151     -11.023  -0.950  10.359  1.00 98.75           C  
ATOM   1179  CG2 VAL A 151     -12.773   0.671  11.133  1.00 98.75           C  
ATOM   1180  N   VAL A 152     -12.625  -3.291   8.719  1.00 98.75           N  
ATOM   1181  CA  VAL A 152     -12.078  -4.602   8.391  1.00 98.75           C  
ATOM   1182  C   VAL A 152     -10.617  -4.461   7.953  1.00 98.75           C  
ATOM   1183  CB  VAL A 152     -12.898  -5.293   7.277  1.00 98.75           C  
ATOM   1184  O   VAL A 152     -10.297  -3.650   7.086  1.00 98.75           O  
ATOM   1185  CG1 VAL A 152     -12.336  -6.684   6.973  1.00 98.75           C  
ATOM   1186  CG2 VAL A 152     -14.367  -5.383   7.680  1.00 98.75           C  
ATOM   1187  N   SER A 153      -9.742  -5.195   8.609  1.00 98.12           N  
ATOM   1188  CA  SER A 153      -8.359  -5.285   8.148  1.00 98.12           C  
ATOM   1189  C   SER A 153      -8.023  -6.699   7.684  1.00 98.12           C  
ATOM   1190  CB  SER A 153      -7.395  -4.867   9.258  1.00 98.12           C  
ATOM   1191  O   SER A 153      -8.586  -7.676   8.180  1.00 98.12           O  
ATOM   1192  OG  SER A 153      -7.520  -5.719  10.383  1.00 98.12           O  
ATOM   1193  N   VAL A 154      -7.066  -6.773   6.707  1.00 98.12           N  
ATOM   1194  CA  VAL A 154      -6.918  -8.070   6.055  1.00 98.12           C  
ATOM   1195  C   VAL A 154      -5.438  -8.422   5.938  1.00 98.12           C  
ATOM   1196  CB  VAL A 154      -7.578  -8.078   4.656  1.00 98.12           C  
ATOM   1197  O   VAL A 154      -4.594  -7.539   5.758  1.00 98.12           O  
ATOM   1198  CG1 VAL A 154      -6.938  -7.035   3.748  1.00 98.12           C  
ATOM   1199  CG2 VAL A 154      -7.477  -9.469   4.031  1.00 98.12           C  
ATOM   1200  N   ASN A 155      -5.172  -9.695   6.145  1.00 97.81           N  
ATOM   1201  CA  ASN A 155      -3.908 -10.266   5.688  1.00 97.81           C  
ATOM   1202  C   ASN A 155      -4.016 -10.797   4.258  1.00 97.81           C  
ATOM   1203  CB  ASN A 155      -3.445 -11.375   6.633  1.00 97.81           C  
ATOM   1204  O   ASN A 155      -5.070 -11.289   3.855  1.00 97.81           O  
ATOM   1205  CG  ASN A 155      -2.885 -10.836   7.934  1.00 97.81           C  
ATOM   1206  ND2 ASN A 155      -2.873 -11.672   8.969  1.00 97.81           N  
ATOM   1207  OD1 ASN A 155      -2.467  -9.680   8.016  1.00 97.81           O  
ATOM   1208  N   TYR A 156      -2.908 -10.625   3.545  1.00 98.69           N  
ATOM   1209  CA  TYR A 156      -2.748 -11.219   2.223  1.00 98.69           C  
ATOM   1210  C   TYR A 156      -1.307 -11.656   1.991  1.00 98.69           C  
ATOM   1211  CB  TYR A 156      -3.178 -10.227   1.134  1.00 98.69           C  
ATOM   1212  O   TYR A 156      -0.394 -11.195   2.682  1.00 98.69           O  
ATOM   1213  CG  TYR A 156      -2.342  -8.969   1.092  1.00 98.69           C  
ATOM   1214  CD1 TYR A 156      -2.693  -7.855   1.847  1.00 98.69           C  
ATOM   1215  CD2 TYR A 156      -1.203  -8.898   0.297  1.00 98.69           C  
ATOM   1216  CE1 TYR A 156      -1.929  -6.695   1.810  1.00 98.69           C  
ATOM   1217  CE2 TYR A 156      -0.431  -7.742   0.253  1.00 98.69           C  
ATOM   1218  OH  TYR A 156      -0.040  -5.500   0.971  1.00 98.69           O  
ATOM   1219  CZ  TYR A 156      -0.801  -6.648   1.012  1.00 98.69           C  
ATOM   1220  N   ARG A 157      -1.177 -12.688   1.106  1.00 98.62           N  
ATOM   1221  CA  ARG A 157       0.154 -13.242   0.876  1.00 98.62           C  
ATOM   1222  C   ARG A 157       1.108 -12.172   0.357  1.00 98.62           C  
ATOM   1223  CB  ARG A 157       0.090 -14.406  -0.111  1.00 98.62           C  
ATOM   1224  O   ARG A 157       0.723 -11.328  -0.458  1.00 98.62           O  
ATOM   1225  CG  ARG A 157      -0.464 -15.695   0.489  1.00 98.62           C  
ATOM   1226  CD  ARG A 157      -0.692 -16.766  -0.574  1.00 98.62           C  
ATOM   1227  NE  ARG A 157      -1.867 -16.469  -1.389  1.00 98.62           N  
ATOM   1228  NH1 ARG A 157      -1.723 -18.391  -2.660  1.00 98.62           N  
ATOM   1229  NH2 ARG A 157      -3.408 -16.875  -3.041  1.00 98.62           N  
ATOM   1230  CZ  ARG A 157      -2.330 -17.250  -2.361  1.00 98.62           C  
ATOM   1231  N   LEU A 158       2.350 -12.141   0.827  1.00 98.00           N  
ATOM   1232  CA  LEU A 158       3.408 -11.188   0.527  1.00 98.00           C  
ATOM   1233  C   LEU A 158       4.609 -11.883  -0.106  1.00 98.00           C  
ATOM   1234  CB  LEU A 158       3.842 -10.445   1.798  1.00 98.00           C  
ATOM   1235  O   LEU A 158       4.684 -13.109  -0.118  1.00 98.00           O  
ATOM   1236  CG  LEU A 158       2.744  -9.695   2.553  1.00 98.00           C  
ATOM   1237  CD1 LEU A 158       3.254  -9.250   3.918  1.00 98.00           C  
ATOM   1238  CD2 LEU A 158       2.256  -8.508   1.739  1.00 98.00           C  
ATOM   1239  N   GLY A 159       5.523 -11.070  -0.681  1.00 97.25           N  
ATOM   1240  CA  GLY A 159       6.758 -11.609  -1.237  1.00 97.25           C  
ATOM   1241  C   GLY A 159       6.520 -12.711  -2.252  1.00 97.25           C  
ATOM   1242  O   GLY A 159       5.578 -12.641  -3.047  1.00 97.25           O  
ATOM   1243  N   PRO A 160       7.402 -13.695  -2.205  1.00 97.62           N  
ATOM   1244  CA  PRO A 160       7.277 -14.758  -3.199  1.00 97.62           C  
ATOM   1245  C   PRO A 160       5.969 -15.531  -3.078  1.00 97.62           C  
ATOM   1246  CB  PRO A 160       8.477 -15.664  -2.896  1.00 97.62           C  
ATOM   1247  O   PRO A 160       5.434 -16.016  -4.082  1.00 97.62           O  
ATOM   1248  CG  PRO A 160       8.883 -15.305  -1.504  1.00 97.62           C  
ATOM   1249  CD  PRO A 160       8.578 -13.852  -1.279  1.00 97.62           C  
ATOM   1250  N   PHE A 161       5.391 -15.531  -1.955  1.00 98.38           N  
ATOM   1251  CA  PHE A 161       4.168 -16.312  -1.762  1.00 98.38           C  
ATOM   1252  C   PHE A 161       2.984 -15.633  -2.443  1.00 98.38           C  
ATOM   1253  CB  PHE A 161       3.881 -16.500  -0.269  1.00 98.38           C  
ATOM   1254  O   PHE A 161       2.016 -16.297  -2.816  1.00 98.38           O  
ATOM   1255  CG  PHE A 161       4.918 -17.312   0.453  1.00 98.38           C  
ATOM   1256  CD1 PHE A 161       4.859 -18.703   0.448  1.00 98.38           C  
ATOM   1257  CD2 PHE A 161       5.957 -16.688   1.137  1.00 98.38           C  
ATOM   1258  CE1 PHE A 161       5.820 -19.453   1.115  1.00 98.38           C  
ATOM   1259  CE2 PHE A 161       6.918 -17.438   1.806  1.00 98.38           C  
ATOM   1260  CZ  PHE A 161       6.848 -18.828   1.794  1.00 98.38           C  
ATOM   1261  N   GLY A 162       3.107 -14.391  -2.604  1.00 98.12           N  
ATOM   1262  CA  GLY A 162       1.996 -13.664  -3.189  1.00 98.12           C  
ATOM   1263  C   GLY A 162       2.240 -13.258  -4.633  1.00 98.12           C  
ATOM   1264  O   GLY A 162       1.292 -13.039  -5.391  1.00 98.12           O  
ATOM   1265  N   PHE A 163       3.545 -13.289  -5.012  1.00 98.12           N  
ATOM   1266  CA  PHE A 163       3.729 -12.570  -6.270  1.00 98.12           C  
ATOM   1267  C   PHE A 163       4.738 -13.281  -7.160  1.00 98.12           C  
ATOM   1268  CB  PHE A 163       4.188 -11.133  -6.008  1.00 98.12           C  
ATOM   1269  O   PHE A 163       5.238 -12.711  -8.125  1.00 98.12           O  
ATOM   1270  CG  PHE A 163       3.156 -10.281  -5.312  1.00 98.12           C  
ATOM   1271  CD1 PHE A 163       2.096  -9.727  -6.020  1.00 98.12           C  
ATOM   1272  CD2 PHE A 163       3.248 -10.039  -3.947  1.00 98.12           C  
ATOM   1273  CE1 PHE A 163       1.141  -8.945  -5.379  1.00 98.12           C  
ATOM   1274  CE2 PHE A 163       2.297  -9.258  -3.299  1.00 98.12           C  
ATOM   1275  CZ  PHE A 163       1.245  -8.711  -4.016  1.00 98.12           C  
ATOM   1276  N   PHE A 164       5.133 -14.461  -6.883  1.00 97.81           N  
ATOM   1277  CA  PHE A 164       5.891 -15.250  -7.848  1.00 97.81           C  
ATOM   1278  C   PHE A 164       5.105 -15.414  -9.148  1.00 97.81           C  
ATOM   1279  CB  PHE A 164       6.234 -16.625  -7.266  1.00 97.81           C  
ATOM   1280  O   PHE A 164       3.900 -15.664  -9.117  1.00 97.81           O  
ATOM   1281  CG  PHE A 164       7.594 -16.688  -6.621  1.00 97.81           C  
ATOM   1282  CD1 PHE A 164       8.328 -15.531  -6.402  1.00 97.81           C  
ATOM   1283  CD2 PHE A 164       8.133 -17.906  -6.230  1.00 97.81           C  
ATOM   1284  CE1 PHE A 164       9.586 -15.586  -5.805  1.00 97.81           C  
ATOM   1285  CE2 PHE A 164       9.391 -17.969  -5.633  1.00 97.81           C  
ATOM   1286  CZ  PHE A 164      10.117 -16.812  -5.422  1.00 97.81           C  
ATOM   1287  N   SER A 165       5.863 -15.281 -10.180  1.00 97.69           N  
ATOM   1288  CA  SER A 165       5.309 -15.570 -11.500  1.00 97.69           C  
ATOM   1289  C   SER A 165       6.363 -16.156 -12.430  1.00 97.69           C  
ATOM   1290  CB  SER A 165       4.727 -14.305 -12.125  1.00 97.69           C  
ATOM   1291  O   SER A 165       7.496 -15.672 -12.484  1.00 97.69           O  
ATOM   1292  OG  SER A 165       4.266 -14.555 -13.438  1.00 97.69           O  
ATOM   1293  N   THR A 166       5.891 -17.219 -13.211  1.00 97.50           N  
ATOM   1294  CA  THR A 166       6.801 -17.828 -14.180  1.00 97.50           C  
ATOM   1295  C   THR A 166       6.508 -17.328 -15.586  1.00 97.50           C  
ATOM   1296  CB  THR A 166       6.699 -19.359 -14.148  1.00 97.50           C  
ATOM   1297  O   THR A 166       7.098 -17.797 -16.562  1.00 97.50           O  
ATOM   1298  CG2 THR A 166       7.227 -19.922 -12.836  1.00 97.50           C  
ATOM   1299  OG1 THR A 166       5.328 -19.750 -14.305  1.00 97.50           O  
ATOM   1300  N   GLY A 167       5.688 -16.328 -15.703  1.00 95.88           N  
ATOM   1301  CA  GLY A 167       5.395 -15.742 -17.000  1.00 95.88           C  
ATOM   1302  C   GLY A 167       4.461 -16.594 -17.844  1.00 95.88           C  
ATOM   1303  O   GLY A 167       4.219 -16.297 -19.016  1.00 95.88           O  
ATOM   1304  N   ASP A 168       3.984 -17.734 -17.344  1.00 96.19           N  
ATOM   1305  CA  ASP A 168       2.975 -18.594 -17.938  1.00 96.19           C  
ATOM   1306  C   ASP A 168       1.896 -18.969 -16.922  1.00 96.19           C  
ATOM   1307  CB  ASP A 168       3.621 -19.859 -18.500  1.00 96.19           C  
ATOM   1308  O   ASP A 168       1.782 -18.328 -15.875  1.00 96.19           O  
ATOM   1309  CG  ASP A 168       4.387 -20.656 -17.453  1.00 96.19           C  
ATOM   1310  OD1 ASP A 168       4.055 -20.562 -16.250  1.00 96.19           O  
ATOM   1311  OD2 ASP A 168       5.332 -21.375 -17.828  1.00 96.19           O  
ATOM   1312  N   SER A 169       1.084 -19.938 -17.188  1.00 96.06           N  
ATOM   1313  CA  SER A 169      -0.096 -20.203 -16.375  1.00 96.06           C  
ATOM   1314  C   SER A 169       0.238 -21.125 -15.203  1.00 96.06           C  
ATOM   1315  CB  SER A 169      -1.204 -20.844 -17.219  1.00 96.06           C  
ATOM   1316  O   SER A 169      -0.607 -21.359 -14.336  1.00 96.06           O  
ATOM   1317  OG  SER A 169      -0.775 -22.062 -17.781  1.00 96.06           O  
ATOM   1318  N   VAL A 170       1.464 -21.641 -15.070  1.00 97.19           N  
ATOM   1319  CA  VAL A 170       1.832 -22.578 -14.016  1.00 97.19           C  
ATOM   1320  C   VAL A 170       1.882 -21.859 -12.672  1.00 97.19           C  
ATOM   1321  CB  VAL A 170       3.191 -23.266 -14.305  1.00 97.19           C  
ATOM   1322  O   VAL A 170       1.274 -22.297 -11.695  1.00 97.19           O  
ATOM   1323  CG1 VAL A 170       3.654 -24.078 -13.102  1.00 97.19           C  
ATOM   1324  CG2 VAL A 170       3.094 -24.141 -15.547  1.00 97.19           C  
ATOM   1325  N   ILE A 171       2.580 -20.750 -12.531  1.00 97.44           N  
ATOM   1326  CA  ILE A 171       2.551 -19.781 -11.438  1.00 97.44           C  
ATOM   1327  C   ILE A 171       2.213 -18.406 -11.984  1.00 97.44           C  
ATOM   1328  CB  ILE A 171       3.895 -19.750 -10.680  1.00 97.44           C  
ATOM   1329  O   ILE A 171       3.105 -17.656 -12.383  1.00 97.44           O  
ATOM   1330  CG1 ILE A 171       4.273 -21.156 -10.195  1.00 97.44           C  
ATOM   1331  CG2 ILE A 171       3.826 -18.766  -9.508  1.00 97.44           C  
ATOM   1332  CD1 ILE A 171       5.645 -21.234  -9.539  1.00 97.44           C  
ATOM   1333  N   PRO A 172       0.981 -18.125 -12.078  1.00 96.31           N  
ATOM   1334  CA  PRO A 172       0.484 -16.984 -12.844  1.00 96.31           C  
ATOM   1335  C   PRO A 172       0.871 -15.641 -12.219  1.00 96.31           C  
ATOM   1336  CB  PRO A 172      -1.034 -17.172 -12.820  1.00 96.31           C  
ATOM   1337  O   PRO A 172       0.932 -14.625 -12.914  1.00 96.31           O  
ATOM   1338  CG  PRO A 172      -1.285 -18.094 -11.672  1.00 96.31           C  
ATOM   1339  CD  PRO A 172      -0.085 -18.984 -11.508  1.00 96.31           C  
ATOM   1340  N   GLY A 173       1.201 -15.633 -10.867  1.00 97.06           N  
ATOM   1341  CA  GLY A 173       1.431 -14.398 -10.141  1.00 97.06           C  
ATOM   1342  C   GLY A 173       0.170 -13.828  -9.516  1.00 97.06           C  
ATOM   1343  O   GLY A 173      -0.918 -14.383  -9.688  1.00 97.06           O  
ATOM   1344  N   ASN A 174       0.263 -12.859  -8.750  1.00 98.19           N  
ATOM   1345  CA  ASN A 174      -0.761 -11.992  -8.172  1.00 98.19           C  
ATOM   1346  C   ASN A 174      -1.643 -12.750  -7.188  1.00 98.19           C  
ATOM   1347  CB  ASN A 174      -1.618 -11.367  -9.273  1.00 98.19           C  
ATOM   1348  O   ASN A 174      -2.842 -12.484  -7.086  1.00 98.19           O  
ATOM   1349  CG  ASN A 174      -0.836 -10.406 -10.148  1.00 98.19           C  
ATOM   1350  ND2 ASN A 174      -1.249 -10.273 -11.406  1.00 98.19           N  
ATOM   1351  OD1 ASN A 174       0.132  -9.781  -9.695  1.00 98.19           O  
ATOM   1352  N   ALA A 175      -1.173 -13.820  -6.574  1.00 98.44           N  
ATOM   1353  CA  ALA A 175      -1.933 -14.508  -5.531  1.00 98.44           C  
ATOM   1354  C   ALA A 175      -2.322 -13.547  -4.414  1.00 98.44           C  
ATOM   1355  CB  ALA A 175      -1.127 -15.672  -4.965  1.00 98.44           C  
ATOM   1356  O   ALA A 175      -3.414 -13.648  -3.848  1.00 98.44           O  
ATOM   1357  N   GLY A 176      -1.403 -12.656  -4.082  1.00 98.56           N  
ATOM   1358  CA  GLY A 176      -1.679 -11.680  -3.049  1.00 98.56           C  
ATOM   1359  C   GLY A 176      -2.861 -10.781  -3.373  1.00 98.56           C  
ATOM   1360  O   GLY A 176      -3.697 -10.516  -2.508  1.00 98.56           O  
ATOM   1361  N   LEU A 177      -2.975 -10.312  -4.629  1.00 98.75           N  
ATOM   1362  CA  LEU A 177      -4.117  -9.508  -5.051  1.00 98.75           C  
ATOM   1363  C   LEU A 177      -5.398 -10.336  -5.035  1.00 98.75           C  
ATOM   1364  CB  LEU A 177      -3.883  -8.938  -6.453  1.00 98.75           C  
ATOM   1365  O   LEU A 177      -6.457  -9.844  -4.645  1.00 98.75           O  
ATOM   1366  CG  LEU A 177      -2.771  -7.895  -6.582  1.00 98.75           C  
ATOM   1367  CD1 LEU A 177      -2.662  -7.410  -8.023  1.00 98.75           C  
ATOM   1368  CD2 LEU A 177      -3.021  -6.727  -5.637  1.00 98.75           C  
ATOM   1369  N   LYS A 178      -5.305 -11.547  -5.398  1.00 98.69           N  
ATOM   1370  CA  LYS A 178      -6.461 -12.438  -5.395  1.00 98.69           C  
ATOM   1371  C   LYS A 178      -6.918 -12.742  -3.971  1.00 98.69           C  
ATOM   1372  CB  LYS A 178      -6.137 -13.734  -6.129  1.00 98.69           C  
ATOM   1373  O   LYS A 178      -8.109 -12.930  -3.723  1.00 98.69           O  
ATOM   1374  CG  LYS A 178      -5.953 -13.570  -7.633  1.00 98.69           C  
ATOM   1375  CD  LYS A 178      -5.496 -14.867  -8.289  1.00 98.69           C  
ATOM   1376  CE  LYS A 178      -5.301 -14.695  -9.789  1.00 98.69           C  
ATOM   1377  NZ  LYS A 178      -4.750 -15.938 -10.422  1.00 98.69           N  
ATOM   1378  N   ASP A 179      -5.965 -12.758  -3.041  1.00 98.88           N  
ATOM   1379  CA  ASP A 179      -6.332 -12.891  -1.635  1.00 98.88           C  
ATOM   1380  C   ASP A 179      -7.203 -11.727  -1.178  1.00 98.88           C  
ATOM   1381  CB  ASP A 179      -5.078 -12.984  -0.763  1.00 98.88           C  
ATOM   1382  O   ASP A 179      -8.227 -11.930  -0.518  1.00 98.88           O  
ATOM   1383  CG  ASP A 179      -4.258 -14.234  -1.029  1.00 98.88           C  
ATOM   1384  OD1 ASP A 179      -4.809 -15.219  -1.562  1.00 98.88           O  
ATOM   1385  OD2 ASP A 179      -3.051 -14.234  -0.702  1.00 98.88           O  
ATOM   1386  N   GLN A 180      -6.773 -10.555  -1.556  1.00 98.81           N  
ATOM   1387  CA  GLN A 180      -7.516  -9.352  -1.194  1.00 98.81           C  
ATOM   1388  C   GLN A 180      -8.922  -9.367  -1.796  1.00 98.81           C  
ATOM   1389  CB  GLN A 180      -6.766  -8.102  -1.651  1.00 98.81           C  
ATOM   1390  O   GLN A 180      -9.891  -9.008  -1.128  1.00 98.81           O  
ATOM   1391  CG  GLN A 180      -5.375  -7.961  -1.047  1.00 98.81           C  
ATOM   1392  CD  GLN A 180      -4.555  -6.867  -1.703  1.00 98.81           C  
ATOM   1393  NE2 GLN A 180      -3.234  -6.953  -1.568  1.00 98.81           N  
ATOM   1394  OE1 GLN A 180      -5.102  -5.949  -2.326  1.00 98.81           O  
ATOM   1395  N   LEU A 181      -9.016  -9.750  -3.027  1.00 98.81           N  
ATOM   1396  CA  LEU A 181     -10.289  -9.859  -3.721  1.00 98.81           C  
ATOM   1397  C   LEU A 181     -11.219 -10.844  -3.010  1.00 98.81           C  
ATOM   1398  CB  LEU A 181     -10.078 -10.297  -5.172  1.00 98.81           C  
ATOM   1399  O   LEU A 181     -12.391 -10.547  -2.779  1.00 98.81           O  
ATOM   1400  CG  LEU A 181     -11.344 -10.500  -6.012  1.00 98.81           C  
ATOM   1401  CD1 LEU A 181     -12.141  -9.203  -6.090  1.00 98.81           C  
ATOM   1402  CD2 LEU A 181     -10.984 -10.992  -7.406  1.00 98.81           C  
ATOM   1403  N   LEU A 182     -10.672 -12.047  -2.656  1.00 98.88           N  
ATOM   1404  CA  LEU A 182     -11.484 -13.031  -1.943  1.00 98.88           C  
ATOM   1405  C   LEU A 182     -11.914 -12.492  -0.584  1.00 98.88           C  
ATOM   1406  CB  LEU A 182     -10.703 -14.336  -1.763  1.00 98.88           C  
ATOM   1407  O   LEU A 182     -13.047 -12.734  -0.148  1.00 98.88           O  
ATOM   1408  CG  LEU A 182     -11.453 -15.484  -1.082  1.00 98.88           C  
ATOM   1409  CD1 LEU A 182     -12.742 -15.805  -1.841  1.00 98.88           C  
ATOM   1410  CD2 LEU A 182     -10.570 -16.719  -0.982  1.00 98.88           C  
ATOM   1411  N   ALA A 183     -11.070 -11.805   0.111  1.00 98.88           N  
ATOM   1412  CA  ALA A 183     -11.438 -11.195   1.387  1.00 98.88           C  
ATOM   1413  C   ALA A 183     -12.578 -10.195   1.210  1.00 98.88           C  
ATOM   1414  CB  ALA A 183     -10.227 -10.500   2.012  1.00 98.88           C  
ATOM   1415  O   ALA A 183     -13.492 -10.141   2.039  1.00 98.88           O  
ATOM   1416  N   LEU A 184     -12.531  -9.430   0.174  1.00 98.75           N  
ATOM   1417  CA  LEU A 184     -13.602  -8.492  -0.119  1.00 98.75           C  
ATOM   1418  C   LEU A 184     -14.914  -9.227  -0.377  1.00 98.75           C  
ATOM   1419  CB  LEU A 184     -13.242  -7.625  -1.329  1.00 98.75           C  
ATOM   1420  O   LEU A 184     -15.977  -8.789   0.063  1.00 98.75           O  
ATOM   1421  CG  LEU A 184     -14.133  -6.406  -1.578  1.00 98.75           C  
ATOM   1422  CD1 LEU A 184     -14.180  -5.523  -0.335  1.00 98.75           C  
ATOM   1423  CD2 LEU A 184     -13.633  -5.617  -2.781  1.00 98.75           C  
ATOM   1424  N   LYS A 185     -14.836 -10.312  -1.057  1.00 98.75           N  
ATOM   1425  CA  LYS A 185     -16.031 -11.141  -1.252  1.00 98.75           C  
ATOM   1426  C   LYS A 185     -16.547 -11.672   0.078  1.00 98.75           C  
ATOM   1427  CB  LYS A 185     -15.719 -12.305  -2.197  1.00 98.75           C  
ATOM   1428  O   LYS A 185     -17.766 -11.719   0.298  1.00 98.75           O  
ATOM   1429  CG  LYS A 185     -15.484 -11.883  -3.641  1.00 98.75           C  
ATOM   1430  CD  LYS A 185     -15.133 -13.078  -4.520  1.00 98.75           C  
ATOM   1431  CE  LYS A 185     -14.984 -12.672  -5.980  1.00 98.75           C  
ATOM   1432  NZ  LYS A 185     -14.531 -13.812  -6.828  1.00 98.75           N  
ATOM   1433  N   TRP A 186     -15.617 -12.031   0.919  1.00 98.81           N  
ATOM   1434  CA  TRP A 186     -16.000 -12.445   2.264  1.00 98.81           C  
ATOM   1435  C   TRP A 186     -16.766 -11.344   2.979  1.00 98.81           C  
ATOM   1436  CB  TRP A 186     -14.766 -12.836   3.078  1.00 98.81           C  
ATOM   1437  O   TRP A 186     -17.797 -11.602   3.617  1.00 98.81           O  
ATOM   1438  CG  TRP A 186     -15.086 -13.383   4.438  1.00 98.81           C  
ATOM   1439  CD1 TRP A 186     -15.219 -14.703   4.789  1.00 98.81           C  
ATOM   1440  CD2 TRP A 186     -15.305 -12.625   5.633  1.00 98.81           C  
ATOM   1441  CE2 TRP A 186     -15.570 -13.547   6.668  1.00 98.81           C  
ATOM   1442  CE3 TRP A 186     -15.312 -11.258   5.926  1.00 98.81           C  
ATOM   1443  NE1 TRP A 186     -15.516 -14.805   6.129  1.00 98.81           N  
ATOM   1444  CH2 TRP A 186     -15.836 -11.797   8.242  1.00 98.81           C  
ATOM   1445  CZ2 TRP A 186     -15.836 -13.148   7.977  1.00 98.81           C  
ATOM   1446  CZ3 TRP A 186     -15.578 -10.859   7.230  1.00 98.81           C  
ATOM   1447  N   VAL A 187     -16.281 -10.133   2.836  1.00 98.81           N  
ATOM   1448  CA  VAL A 187     -16.938  -8.984   3.449  1.00 98.81           C  
ATOM   1449  C   VAL A 187     -18.375  -8.867   2.926  1.00 98.81           C  
ATOM   1450  CB  VAL A 187     -16.172  -7.680   3.178  1.00 98.81           C  
ATOM   1451  O   VAL A 187     -19.312  -8.703   3.705  1.00 98.81           O  
ATOM   1452  CG1 VAL A 187     -17.031  -6.461   3.504  1.00 98.81           C  
ATOM   1453  CG2 VAL A 187     -14.867  -7.652   3.986  1.00 98.81           C  
ATOM   1454  N   GLN A 188     -18.562  -9.031   1.696  1.00 98.69           N  
ATOM   1455  CA  GLN A 188     -19.891  -8.945   1.086  1.00 98.69           C  
ATOM   1456  C   GLN A 188     -20.828 -10.008   1.643  1.00 98.69           C  
ATOM   1457  CB  GLN A 188     -19.797  -9.070  -0.435  1.00 98.69           C  
ATOM   1458  O   GLN A 188     -22.016  -9.758   1.834  1.00 98.69           O  
ATOM   1459  CG  GLN A 188     -19.219  -7.844  -1.121  1.00 98.69           C  
ATOM   1460  CD  GLN A 188     -20.094  -6.617  -0.974  1.00 98.69           C  
ATOM   1461  NE2 GLN A 188     -19.469  -5.453  -0.823  1.00 98.69           N  
ATOM   1462  OE1 GLN A 188     -21.328  -6.719  -0.996  1.00 98.69           O  
ATOM   1463  N   ASN A 189     -20.281 -11.070   2.023  1.00 98.31           N  
ATOM   1464  CA  ASN A 189     -21.094 -12.211   2.432  1.00 98.31           C  
ATOM   1465  C   ASN A 189     -21.375 -12.195   3.932  1.00 98.31           C  
ATOM   1466  CB  ASN A 189     -20.406 -13.523   2.035  1.00 98.31           C  
ATOM   1467  O   ASN A 189     -22.375 -12.750   4.391  1.00 98.31           O  
ATOM   1468  CG  ASN A 189     -20.453 -13.766   0.539  1.00 98.31           C  
ATOM   1469  ND2 ASN A 189     -19.547 -14.609   0.057  1.00 98.31           N  
ATOM   1470  OD1 ASN A 189     -21.281 -13.203  -0.178  1.00 98.31           O  
ATOM   1471  N   ASN A 190     -20.562 -11.430   4.668  1.00 98.50           N  
ATOM   1472  CA  ASN A 190     -20.625 -11.727   6.094  1.00 98.50           C  
ATOM   1473  C   ASN A 190     -20.734 -10.453   6.926  1.00 98.50           C  
ATOM   1474  CB  ASN A 190     -19.422 -12.547   6.535  1.00 98.50           C  
ATOM   1475  O   ASN A 190     -21.156 -10.500   8.086  1.00 98.50           O  
ATOM   1476  CG  ASN A 190     -19.422 -13.953   5.949  1.00 98.50           C  
ATOM   1477  ND2 ASN A 190     -18.516 -14.203   5.020  1.00 98.50           N  
ATOM   1478  OD1 ASN A 190     -20.234 -14.797   6.336  1.00 98.50           O  
ATOM   1479  N   ILE A 191     -20.375  -9.359   6.379  1.00 98.25           N  
ATOM   1480  CA  ILE A 191     -20.109  -8.172   7.188  1.00 98.25           C  
ATOM   1481  C   ILE A 191     -21.406  -7.680   7.828  1.00 98.25           C  
ATOM   1482  CB  ILE A 191     -19.469  -7.047   6.348  1.00 98.25           C  
ATOM   1483  O   ILE A 191     -21.375  -6.992   8.852  1.00 98.25           O  
ATOM   1484  CG1 ILE A 191     -18.812  -6.008   7.262  1.00 98.25           C  
ATOM   1485  CG2 ILE A 191     -20.500  -6.395   5.434  1.00 98.25           C  
ATOM   1486  CD1 ILE A 191     -17.672  -6.559   8.109  1.00 98.25           C  
ATOM   1487  N   ALA A 192     -22.562  -8.031   7.270  1.00 96.62           N  
ATOM   1488  CA  ALA A 192     -23.844  -7.637   7.848  1.00 96.62           C  
ATOM   1489  C   ALA A 192     -24.016  -8.211   9.250  1.00 96.62           C  
ATOM   1490  CB  ALA A 192     -25.000  -8.086   6.949  1.00 96.62           C  
ATOM   1491  O   ALA A 192     -24.641  -7.586  10.117  1.00 96.62           O  
ATOM   1492  N   ALA A 193     -23.469  -9.359   9.484  1.00 96.62           N  
ATOM   1493  CA  ALA A 193     -23.547  -9.992  10.797  1.00 96.62           C  
ATOM   1494  C   ALA A 193     -22.828  -9.156  11.852  1.00 96.62           C  
ATOM   1495  CB  ALA A 193     -22.969 -11.398  10.750  1.00 96.62           C  
ATOM   1496  O   ALA A 193     -23.094  -9.297  13.047  1.00 96.62           O  
ATOM   1497  N   PHE A 194     -21.969  -8.367  11.375  1.00 97.12           N  
ATOM   1498  CA  PHE A 194     -21.156  -7.555  12.281  1.00 97.12           C  
ATOM   1499  C   PHE A 194     -21.688  -6.125  12.336  1.00 97.12           C  
ATOM   1500  CB  PHE A 194     -19.688  -7.555  11.844  1.00 97.12           C  
ATOM   1501  O   PHE A 194     -21.031  -5.234  12.867  1.00 97.12           O  
ATOM   1502  CG  PHE A 194     -19.062  -8.922  11.844  1.00 97.12           C  
ATOM   1503  CD1 PHE A 194     -18.344  -9.367  12.945  1.00 97.12           C  
ATOM   1504  CD2 PHE A 194     -19.188  -9.758  10.750  1.00 97.12           C  
ATOM   1505  CE1 PHE A 194     -17.750 -10.625  12.953  1.00 97.12           C  
ATOM   1506  CE2 PHE A 194     -18.609 -11.023  10.742  1.00 97.12           C  
ATOM   1507  CZ  PHE A 194     -17.891 -11.453  11.844  1.00 97.12           C  
ATOM   1508  N   GLY A 195     -22.859  -5.875  11.648  1.00 97.19           N  
ATOM   1509  CA  GLY A 195     -23.500  -4.562  11.664  1.00 97.19           C  
ATOM   1510  C   GLY A 195     -23.078  -3.686  10.500  1.00 97.19           C  
ATOM   1511  O   GLY A 195     -23.312  -2.475  10.516  1.00 97.19           O  
ATOM   1512  N   GLY A 196     -22.344  -4.242   9.609  1.00 97.75           N  
ATOM   1513  CA  GLY A 196     -21.875  -3.502   8.445  1.00 97.75           C  
ATOM   1514  C   GLY A 196     -22.891  -3.465   7.316  1.00 97.75           C  
ATOM   1515  O   GLY A 196     -23.641  -4.426   7.117  1.00 97.75           O  
ATOM   1516  N   ASP A 197     -22.906  -2.410   6.551  1.00 97.94           N  
ATOM   1517  CA  ASP A 197     -23.734  -2.221   5.367  1.00 97.94           C  
ATOM   1518  C   ASP A 197     -22.984  -2.623   4.102  1.00 97.94           C  
ATOM   1519  CB  ASP A 197     -24.203  -0.767   5.262  1.00 97.94           C  
ATOM   1520  O   ASP A 197     -22.062  -1.925   3.672  1.00 97.94           O  
ATOM   1521  CG  ASP A 197     -25.203  -0.543   4.145  1.00 97.94           C  
ATOM   1522  OD1 ASP A 197     -25.344  -1.425   3.270  1.00 97.94           O  
ATOM   1523  OD2 ASP A 197     -25.844   0.526   4.133  1.00 97.94           O  
ATOM   1524  N   ILE A 198     -23.469  -3.680   3.447  1.00 97.69           N  
ATOM   1525  CA  ILE A 198     -22.750  -4.289   2.330  1.00 97.69           C  
ATOM   1526  C   ILE A 198     -22.766  -3.346   1.130  1.00 97.69           C  
ATOM   1527  CB  ILE A 198     -23.359  -5.656   1.948  1.00 97.69           C  
ATOM   1528  O   ILE A 198     -21.969  -3.500   0.198  1.00 97.69           O  
ATOM   1529  CG1 ILE A 198     -24.828  -5.496   1.553  1.00 97.69           C  
ATOM   1530  CG2 ILE A 198     -23.203  -6.656   3.100  1.00 97.69           C  
ATOM   1531  CD1 ILE A 198     -25.453  -6.758   0.978  1.00 97.69           C  
ATOM   1532  N   SER A 199     -23.719  -2.414   1.108  1.00 98.00           N  
ATOM   1533  CA  SER A 199     -23.859  -1.498  -0.019  1.00 98.00           C  
ATOM   1534  C   SER A 199     -22.938  -0.288   0.136  1.00 98.00           C  
ATOM   1535  CB  SER A 199     -25.312  -1.037  -0.158  1.00 98.00           C  
ATOM   1536  O   SER A 199     -22.812   0.521  -0.785  1.00 98.00           O  
ATOM   1537  OG  SER A 199     -25.641  -0.121   0.869  1.00 98.00           O  
ATOM   1538  N   LYS A 200     -22.312  -0.135   1.304  1.00 98.25           N  
ATOM   1539  CA  LYS A 200     -21.453   1.011   1.577  1.00 98.25           C  
ATOM   1540  C   LYS A 200     -20.062   0.560   2.059  1.00 98.25           C  
ATOM   1541  CB  LYS A 200     -22.094   1.931   2.617  1.00 98.25           C  
ATOM   1542  O   LYS A 200     -19.656   0.875   3.178  1.00 98.25           O  
ATOM   1543  CG  LYS A 200     -23.328   2.652   2.119  1.00 98.25           C  
ATOM   1544  CD  LYS A 200     -23.812   3.689   3.125  1.00 98.25           C  
ATOM   1545  CE  LYS A 200     -25.031   4.449   2.607  1.00 98.25           C  
ATOM   1546  NZ  LYS A 200     -25.500   5.473   3.586  1.00 98.25           N  
ATOM   1547  N   VAL A 201     -19.406  -0.152   1.184  1.00 98.88           N  
ATOM   1548  CA  VAL A 201     -18.047  -0.613   1.450  1.00 98.88           C  
ATOM   1549  C   VAL A 201     -17.047   0.294   0.740  1.00 98.88           C  
ATOM   1550  CB  VAL A 201     -17.844  -2.080   1.006  1.00 98.88           C  
ATOM   1551  O   VAL A 201     -17.141   0.521  -0.468  1.00 98.88           O  
ATOM   1552  CG1 VAL A 201     -16.406  -2.521   1.236  1.00 98.88           C  
ATOM   1553  CG2 VAL A 201     -18.812  -2.998   1.747  1.00 98.88           C  
ATOM   1554  N   THR A 202     -16.141   0.894   1.571  1.00 98.94           N  
ATOM   1555  CA  THR A 202     -15.031   1.674   1.045  1.00 98.94           C  
ATOM   1556  C   THR A 202     -13.711   0.940   1.256  1.00 98.94           C  
ATOM   1557  CB  THR A 202     -14.961   3.062   1.706  1.00 98.94           C  
ATOM   1558  O   THR A 202     -13.391   0.528   2.375  1.00 98.94           O  
ATOM   1559  CG2 THR A 202     -13.789   3.873   1.158  1.00 98.94           C  
ATOM   1560  OG1 THR A 202     -16.188   3.770   1.449  1.00 98.94           O  
ATOM   1561  N   ILE A 203     -12.984   0.715   0.154  1.00 98.94           N  
ATOM   1562  CA  ILE A 203     -11.664   0.112   0.294  1.00 98.94           C  
ATOM   1563  C   ILE A 203     -10.609   1.206   0.488  1.00 98.94           C  
ATOM   1564  CB  ILE A 203     -11.305  -0.760  -0.931  1.00 98.94           C  
ATOM   1565  O   ILE A 203     -10.695   2.271  -0.128  1.00 98.94           O  
ATOM   1566  CG1 ILE A 203     -11.391   0.067  -2.219  1.00 98.94           C  
ATOM   1567  CG2 ILE A 203     -12.219  -1.987  -1.003  1.00 98.94           C  
ATOM   1568  CD1 ILE A 203     -10.977  -0.693  -3.471  1.00 98.94           C  
ATOM   1569  N   PHE A 204      -9.703   0.922   1.354  1.00 98.75           N  
ATOM   1570  CA  PHE A 204      -8.688   1.871   1.795  1.00 98.75           C  
ATOM   1571  C   PHE A 204      -7.324   1.198   1.895  1.00 98.75           C  
ATOM   1572  CB  PHE A 204      -9.070   2.482   3.146  1.00 98.75           C  
ATOM   1573  O   PHE A 204      -7.180   0.170   2.559  1.00 98.75           O  
ATOM   1574  CG  PHE A 204      -7.977   3.309   3.771  1.00 98.75           C  
ATOM   1575  CD1 PHE A 204      -7.855   3.391   5.152  1.00 98.75           C  
ATOM   1576  CD2 PHE A 204      -7.074   4.000   2.977  1.00 98.75           C  
ATOM   1577  CE1 PHE A 204      -6.844   4.152   5.734  1.00 98.75           C  
ATOM   1578  CE2 PHE A 204      -6.062   4.766   3.551  1.00 98.75           C  
ATOM   1579  CZ  PHE A 204      -5.949   4.840   4.930  1.00 98.75           C  
ATOM   1580  N   GLY A 205      -6.289   1.815   1.197  1.00 98.31           N  
ATOM   1581  CA  GLY A 205      -4.926   1.322   1.288  1.00 98.31           C  
ATOM   1582  C   GLY A 205      -3.891   2.432   1.338  1.00 98.31           C  
ATOM   1583  O   GLY A 205      -4.148   3.547   0.881  1.00 98.31           O  
ATOM   1584  N   GLU A 206      -2.762   2.160   1.928  1.00 97.56           N  
ATOM   1585  CA  GLU A 206      -1.624   3.072   2.010  1.00 97.56           C  
ATOM   1586  C   GLU A 206      -0.370   2.445   1.407  1.00 97.56           C  
ATOM   1587  CB  GLU A 206      -1.363   3.477   3.463  1.00 97.56           C  
ATOM   1588  O   GLU A 206      -0.030   1.302   1.718  1.00 97.56           O  
ATOM   1589  CG  GLU A 206      -0.213   4.457   3.631  1.00 97.56           C  
ATOM   1590  CD  GLU A 206       0.784   4.039   4.699  1.00 97.56           C  
ATOM   1591  OE1 GLU A 206       1.871   3.527   4.348  1.00 97.56           O  
ATOM   1592  OE2 GLU A 206       0.473   4.219   5.898  1.00 97.56           O  
ATOM   1593  N   SER A 207       0.392   3.264   0.586  1.00 97.94           N  
ATOM   1594  CA  SER A 207       1.582   2.729  -0.067  1.00 97.94           C  
ATOM   1595  C   SER A 207       1.239   1.532  -0.947  1.00 97.94           C  
ATOM   1596  CB  SER A 207       2.629   2.326   0.972  1.00 97.94           C  
ATOM   1597  O   SER A 207       0.397   1.633  -1.842  1.00 97.94           O  
ATOM   1598  OG  SER A 207       3.895   2.139   0.364  1.00 97.94           O  
ATOM   1599  N   ALA A 208       1.906   0.358  -0.788  1.00 98.00           N  
ATOM   1600  CA  ALA A 208       1.549  -0.809  -1.591  1.00 98.00           C  
ATOM   1601  C   ALA A 208       0.081  -1.178  -1.397  1.00 98.00           C  
ATOM   1602  CB  ALA A 208       2.443  -1.994  -1.234  1.00 98.00           C  
ATOM   1603  O   ALA A 208      -0.543  -1.754  -2.291  1.00 98.00           O  
ATOM   1604  N   GLY A 209      -0.504  -0.929  -0.225  1.00 98.56           N  
ATOM   1605  CA  GLY A 209      -1.934  -1.097  -0.014  1.00 98.56           C  
ATOM   1606  C   GLY A 209      -2.775  -0.178  -0.880  1.00 98.56           C  
ATOM   1607  O   GLY A 209      -3.859  -0.561  -1.328  1.00 98.56           O  
ATOM   1608  N   GLY A 210      -2.301   1.110  -1.049  1.00 98.62           N  
ATOM   1609  CA  GLY A 210      -2.938   2.008  -1.999  1.00 98.62           C  
ATOM   1610  C   GLY A 210      -2.869   1.510  -3.430  1.00 98.62           C  
ATOM   1611  O   GLY A 210      -3.838   1.634  -4.184  1.00 98.62           O  
ATOM   1612  N   ALA A 211      -1.716   0.934  -3.736  1.00 98.62           N  
ATOM   1613  CA  ALA A 211      -1.574   0.310  -5.051  1.00 98.62           C  
ATOM   1614  C   ALA A 211      -2.553  -0.849  -5.215  1.00 98.62           C  
ATOM   1615  CB  ALA A 211      -0.141  -0.174  -5.258  1.00 98.62           C  
ATOM   1616  O   ALA A 211      -3.170  -1.002  -6.273  1.00 98.62           O  
ATOM   1617  N   SER A 212      -2.707  -1.683  -4.172  1.00 98.81           N  
ATOM   1618  CA  SER A 212      -3.684  -2.766  -4.188  1.00 98.81           C  
ATOM   1619  C   SER A 212      -5.086  -2.242  -4.484  1.00 98.81           C  
ATOM   1620  CB  SER A 212      -3.680  -3.508  -2.850  1.00 98.81           C  
ATOM   1621  O   SER A 212      -5.816  -2.830  -5.281  1.00 98.81           O  
ATOM   1622  OG  SER A 212      -2.492  -4.266  -2.699  1.00 98.81           O  
ATOM   1623  N   VAL A 213      -5.395  -1.106  -3.840  1.00 98.88           N  
ATOM   1624  CA  VAL A 213      -6.695  -0.484  -4.078  1.00 98.88           C  
ATOM   1625  C   VAL A 213      -6.824  -0.101  -5.551  1.00 98.88           C  
ATOM   1626  CB  VAL A 213      -6.898   0.760  -3.182  1.00 98.88           C  
ATOM   1627  O   VAL A 213      -7.859  -0.350  -6.172  1.00 98.88           O  
ATOM   1628  CG1 VAL A 213      -8.109   1.565  -3.646  1.00 98.88           C  
ATOM   1629  CG2 VAL A 213      -7.059   0.345  -1.721  1.00 98.88           C  
ATOM   1630  N   GLY A 214      -5.781   0.476  -6.086  1.00 98.56           N  
ATOM   1631  CA  GLY A 214      -5.781   0.785  -7.508  1.00 98.56           C  
ATOM   1632  C   GLY A 214      -6.020  -0.431  -8.383  1.00 98.56           C  
ATOM   1633  O   GLY A 214      -6.785  -0.368  -9.344  1.00 98.56           O  
ATOM   1634  N   TYR A 215      -5.457  -1.540  -8.055  1.00 98.62           N  
ATOM   1635  CA  TYR A 215      -5.645  -2.770  -8.812  1.00 98.62           C  
ATOM   1636  C   TYR A 215      -7.055  -3.318  -8.625  1.00 98.62           C  
ATOM   1637  CB  TYR A 215      -4.613  -3.824  -8.398  1.00 98.62           C  
ATOM   1638  O   TYR A 215      -7.656  -3.842  -9.570  1.00 98.62           O  
ATOM   1639  CG  TYR A 215      -3.246  -3.605  -9.000  1.00 98.62           C  
ATOM   1640  CD1 TYR A 215      -3.047  -3.682 -10.375  1.00 98.62           C  
ATOM   1641  CD2 TYR A 215      -2.150  -3.324  -8.188  1.00 98.62           C  
ATOM   1642  CE1 TYR A 215      -1.787  -3.484 -10.930  1.00 98.62           C  
ATOM   1643  CE2 TYR A 215      -0.887  -3.125  -8.734  1.00 98.62           C  
ATOM   1644  OH  TYR A 215       0.534  -3.008 -10.648  1.00 98.62           O  
ATOM   1645  CZ  TYR A 215      -0.715  -3.205 -10.102  1.00 98.62           C  
ATOM   1646  N   LEU A 216      -7.652  -3.229  -7.496  1.00 98.69           N  
ATOM   1647  CA  LEU A 216      -9.031  -3.656  -7.281  1.00 98.69           C  
ATOM   1648  C   LEU A 216     -10.000  -2.775  -8.062  1.00 98.69           C  
ATOM   1649  CB  LEU A 216      -9.375  -3.623  -5.793  1.00 98.69           C  
ATOM   1650  O   LEU A 216     -10.992  -3.266  -8.609  1.00 98.69           O  
ATOM   1651  CG  LEU A 216      -8.758  -4.723  -4.926  1.00 98.69           C  
ATOM   1652  CD1 LEU A 216      -8.945  -4.398  -3.447  1.00 98.69           C  
ATOM   1653  CD2 LEU A 216      -9.383  -6.074  -5.262  1.00 98.69           C  
ATOM   1654  N   ILE A 217      -9.719  -1.470  -8.094  1.00 98.31           N  
ATOM   1655  CA  ILE A 217     -10.531  -0.549  -8.875  1.00 98.31           C  
ATOM   1656  C   ILE A 217     -10.562  -1.001 -10.336  1.00 98.31           C  
ATOM   1657  CB  ILE A 217     -10.000   0.900  -8.773  1.00 98.31           C  
ATOM   1658  O   ILE A 217     -11.609  -0.972 -10.984  1.00 98.31           O  
ATOM   1659  CG1 ILE A 217     -10.312   1.483  -7.391  1.00 98.31           C  
ATOM   1660  CG2 ILE A 217     -10.602   1.772  -9.883  1.00 98.31           C  
ATOM   1661  CD1 ILE A 217      -9.578   2.783  -7.094  1.00 98.31           C  
ATOM   1662  N   MET A 218      -9.531  -1.477 -10.844  1.00 96.00           N  
ATOM   1663  CA  MET A 218      -9.508  -1.766 -12.273  1.00 96.00           C  
ATOM   1664  C   MET A 218      -9.891  -3.217 -12.547  1.00 96.00           C  
ATOM   1665  CB  MET A 218      -8.125  -1.476 -12.867  1.00 96.00           C  
ATOM   1666  O   MET A 218     -10.039  -3.623 -13.703  1.00 96.00           O  
ATOM   1667  CG  MET A 218      -7.016  -2.326 -12.266  1.00 96.00           C  
ATOM   1668  SD  MET A 218      -5.359  -1.859 -12.898  1.00 96.00           S  
ATOM   1669  CE  MET A 218      -5.430  -2.594 -14.562  1.00 96.00           C  
ATOM   1670  N   SER A 219     -10.016  -4.047 -11.516  1.00 95.81           N  
ATOM   1671  CA  SER A 219     -10.320  -5.461 -11.688  1.00 95.81           C  
ATOM   1672  C   SER A 219     -11.805  -5.676 -11.977  1.00 95.81           C  
ATOM   1673  CB  SER A 219      -9.914  -6.258 -10.445  1.00 95.81           C  
ATOM   1674  O   SER A 219     -12.656  -5.336 -11.156  1.00 95.81           O  
ATOM   1675  OG  SER A 219     -10.273  -7.621 -10.586  1.00 95.81           O  
ATOM   1676  N   PRO A 220     -12.094  -6.352 -13.055  1.00 94.50           N  
ATOM   1677  CA  PRO A 220     -13.500  -6.668 -13.328  1.00 94.50           C  
ATOM   1678  C   PRO A 220     -14.102  -7.605 -12.289  1.00 94.50           C  
ATOM   1679  CB  PRO A 220     -13.453  -7.336 -14.703  1.00 94.50           C  
ATOM   1680  O   PRO A 220     -15.297  -7.531 -12.000  1.00 94.50           O  
ATOM   1681  CG  PRO A 220     -12.211  -6.801 -15.344  1.00 94.50           C  
ATOM   1682  CD  PRO A 220     -11.180  -6.570 -14.281  1.00 94.50           C  
ATOM   1683  N   ALA A 221     -13.289  -8.422 -11.727  1.00 95.69           N  
ATOM   1684  CA  ALA A 221     -13.742  -9.398 -10.734  1.00 95.69           C  
ATOM   1685  C   ALA A 221     -14.211  -8.703  -9.461  1.00 95.69           C  
ATOM   1686  CB  ALA A 221     -12.633 -10.398 -10.422  1.00 95.69           C  
ATOM   1687  O   ALA A 221     -14.883  -9.312  -8.625  1.00 95.69           O  
ATOM   1688  N   ALA A 222     -13.859  -7.422  -9.312  1.00 97.50           N  
ATOM   1689  CA  ALA A 222     -14.219  -6.699  -8.094  1.00 97.50           C  
ATOM   1690  C   ALA A 222     -15.484  -5.875  -8.297  1.00 97.50           C  
ATOM   1691  CB  ALA A 222     -13.062  -5.801  -7.656  1.00 97.50           C  
ATOM   1692  O   ALA A 222     -15.891  -5.125  -7.406  1.00 97.50           O  
ATOM   1693  N   LYS A 223     -16.094  -6.012  -9.430  1.00 96.81           N  
ATOM   1694  CA  LYS A 223     -17.297  -5.242  -9.734  1.00 96.81           C  
ATOM   1695  C   LYS A 223     -18.359  -5.430  -8.656  1.00 96.81           C  
ATOM   1696  CB  LYS A 223     -17.859  -5.645 -11.102  1.00 96.81           C  
ATOM   1697  O   LYS A 223     -18.641  -6.555  -8.250  1.00 96.81           O  
ATOM   1698  CG  LYS A 223     -19.047  -4.809 -11.547  1.00 96.81           C  
ATOM   1699  CD  LYS A 223     -19.469  -5.145 -12.977  1.00 96.81           C  
ATOM   1700  CE  LYS A 223     -20.625  -4.277 -13.438  1.00 96.81           C  
ATOM   1701  NZ  LYS A 223     -21.000  -4.570 -14.852  1.00 96.81           N  
ATOM   1702  N   ASP A 224     -18.844  -4.297  -8.125  1.00 97.25           N  
ATOM   1703  CA  ASP A 224     -19.969  -4.203  -7.199  1.00 97.25           C  
ATOM   1704  C   ASP A 224     -19.578  -4.688  -5.805  1.00 97.25           C  
ATOM   1705  CB  ASP A 224     -21.156  -5.008  -7.723  1.00 97.25           C  
ATOM   1706  O   ASP A 224     -20.453  -5.012  -4.988  1.00 97.25           O  
ATOM   1707  CG  ASP A 224     -21.734  -4.445  -9.008  1.00 97.25           C  
ATOM   1708  OD1 ASP A 224     -21.734  -3.209  -9.195  1.00 97.25           O  
ATOM   1709  OD2 ASP A 224     -22.203  -5.246  -9.852  1.00 97.25           O  
ATOM   1710  N   LEU A 225     -18.281  -4.816  -5.562  1.00 98.69           N  
ATOM   1711  CA  LEU A 225     -17.844  -5.270  -4.246  1.00 98.69           C  
ATOM   1712  C   LEU A 225     -17.578  -4.082  -3.326  1.00 98.69           C  
ATOM   1713  CB  LEU A 225     -16.594  -6.141  -4.359  1.00 98.69           C  
ATOM   1714  O   LEU A 225     -17.484  -4.242  -2.105  1.00 98.69           O  
ATOM   1715  CG  LEU A 225     -16.750  -7.477  -5.078  1.00 98.69           C  
ATOM   1716  CD1 LEU A 225     -15.445  -8.258  -5.062  1.00 98.69           C  
ATOM   1717  CD2 LEU A 225     -17.875  -8.297  -4.441  1.00 98.69           C  
ATOM   1718  N   PHE A 226     -17.391  -2.908  -3.812  1.00 98.81           N  
ATOM   1719  CA  PHE A 226     -17.172  -1.688  -3.043  1.00 98.81           C  
ATOM   1720  C   PHE A 226     -17.812  -0.490  -3.738  1.00 98.81           C  
ATOM   1721  CB  PHE A 226     -15.680  -1.440  -2.832  1.00 98.81           C  
ATOM   1722  O   PHE A 226     -18.078  -0.533  -4.941  1.00 98.81           O  
ATOM   1723  CG  PHE A 226     -14.891  -1.365  -4.109  1.00 98.81           C  
ATOM   1724  CD1 PHE A 226     -14.344  -2.512  -4.676  1.00 98.81           C  
ATOM   1725  CD2 PHE A 226     -14.695  -0.147  -4.750  1.00 98.81           C  
ATOM   1726  CE1 PHE A 226     -13.617  -2.443  -5.859  1.00 98.81           C  
ATOM   1727  CE2 PHE A 226     -13.969  -0.072  -5.930  1.00 98.81           C  
ATOM   1728  CZ  PHE A 226     -13.430  -1.222  -6.484  1.00 98.81           C  
ATOM   1729  N   SER A 227     -18.078   0.590  -3.006  1.00 98.56           N  
ATOM   1730  CA  SER A 227     -18.797   1.738  -3.555  1.00 98.56           C  
ATOM   1731  C   SER A 227     -17.891   2.973  -3.604  1.00 98.56           C  
ATOM   1732  CB  SER A 227     -20.047   2.037  -2.729  1.00 98.56           C  
ATOM   1733  O   SER A 227     -18.250   3.979  -4.223  1.00 98.56           O  
ATOM   1734  OG  SER A 227     -19.703   2.318  -1.382  1.00 98.56           O  
ATOM   1735  N   ALA A 228     -16.750   2.926  -2.908  1.00 98.88           N  
ATOM   1736  CA  ALA A 228     -15.766   4.004  -2.889  1.00 98.88           C  
ATOM   1737  C   ALA A 228     -14.383   3.477  -2.529  1.00 98.88           C  
ATOM   1738  CB  ALA A 228     -16.188   5.094  -1.903  1.00 98.88           C  
ATOM   1739  O   ALA A 228     -14.250   2.359  -2.020  1.00 98.88           O  
ATOM   1740  N   ALA A 229     -13.352   4.328  -2.854  1.00 98.94           N  
ATOM   1741  CA  ALA A 229     -11.984   3.887  -2.596  1.00 98.94           C  
ATOM   1742  C   ALA A 229     -11.117   5.039  -2.096  1.00 98.94           C  
ATOM   1743  CB  ALA A 229     -11.375   3.279  -3.857  1.00 98.94           C  
ATOM   1744  O   ALA A 229     -11.281   6.180  -2.535  1.00 98.94           O  
ATOM   1745  N   ILE A 230     -10.172   4.707  -1.168  1.00 98.94           N  
ATOM   1746  CA  ILE A 230      -9.188   5.652  -0.657  1.00 98.94           C  
ATOM   1747  C   ILE A 230      -7.777   5.148  -0.958  1.00 98.94           C  
ATOM   1748  CB  ILE A 230      -9.359   5.887   0.860  1.00 98.94           C  
ATOM   1749  O   ILE A 230      -7.398   4.055  -0.529  1.00 98.94           O  
ATOM   1750  CG1 ILE A 230     -10.766   6.422   1.162  1.00 98.94           C  
ATOM   1751  CG2 ILE A 230      -8.281   6.840   1.388  1.00 98.94           C  
ATOM   1752  CD1 ILE A 230     -11.102   6.480   2.646  1.00 98.94           C  
ATOM   1753  N   LEU A 231      -6.996   5.914  -1.694  1.00 98.81           N  
ATOM   1754  CA  LEU A 231      -5.605   5.625  -2.027  1.00 98.81           C  
ATOM   1755  C   LEU A 231      -4.668   6.629  -1.368  1.00 98.81           C  
ATOM   1756  CB  LEU A 231      -5.406   5.641  -3.545  1.00 98.81           C  
ATOM   1757  O   LEU A 231      -4.621   7.797  -1.765  1.00 98.81           O  
ATOM   1758  CG  LEU A 231      -6.273   4.680  -4.355  1.00 98.81           C  
ATOM   1759  CD1 LEU A 231      -7.594   5.348  -4.734  1.00 98.81           C  
ATOM   1760  CD2 LEU A 231      -5.531   4.207  -5.602  1.00 98.81           C  
ATOM   1761  N   SER A 232      -3.883   6.105  -0.410  1.00 98.38           N  
ATOM   1762  CA  SER A 232      -2.947   6.965   0.309  1.00 98.38           C  
ATOM   1763  C   SER A 232      -1.502   6.613  -0.028  1.00 98.38           C  
ATOM   1764  CB  SER A 232      -3.168   6.855   1.818  1.00 98.38           C  
ATOM   1765  O   SER A 232      -1.058   5.488   0.214  1.00 98.38           O  
ATOM   1766  OG  SER A 232      -4.453   7.336   2.176  1.00 98.38           O  
ATOM   1767  N   SER A 233      -0.812   7.602  -0.622  1.00 98.12           N  
ATOM   1768  CA  SER A 233       0.609   7.496  -0.937  1.00 98.12           C  
ATOM   1769  C   SER A 233       0.897   6.262  -1.780  1.00 98.12           C  
ATOM   1770  CB  SER A 233       1.440   7.457   0.346  1.00 98.12           C  
ATOM   1771  O   SER A 233       1.952   5.637  -1.639  1.00 98.12           O  
ATOM   1772  OG  SER A 233       1.333   8.680   1.056  1.00 98.12           O  
ATOM   1773  N   GLY A 234      -0.039   5.801  -2.539  1.00 98.00           N  
ATOM   1774  CA  GLY A 234       0.182   4.680  -3.439  1.00 98.00           C  
ATOM   1775  C   GLY A 234      -0.961   4.461  -4.414  1.00 98.00           C  
ATOM   1776  O   GLY A 234      -2.127   4.648  -4.059  1.00 98.00           O  
ATOM   1777  N   THR A 235      -0.630   4.051  -5.676  1.00 98.56           N  
ATOM   1778  CA  THR A 235      -1.561   3.631  -6.715  1.00 98.56           C  
ATOM   1779  C   THR A 235      -0.919   2.586  -7.625  1.00 98.56           C  
ATOM   1780  CB  THR A 235      -2.033   4.828  -7.559  1.00 98.56           C  
ATOM   1781  O   THR A 235       0.279   2.314  -7.516  1.00 98.56           O  
ATOM   1782  CG2 THR A 235      -0.849   5.578  -8.164  1.00 98.56           C  
ATOM   1783  OG1 THR A 235      -2.873   4.355  -8.617  1.00 98.56           O  
ATOM   1784  N   CYS A 236      -1.745   1.971  -8.492  1.00 97.44           N  
ATOM   1785  CA  CYS A 236      -1.236   0.970  -9.422  1.00 97.44           C  
ATOM   1786  C   CYS A 236      -0.323   1.607 -10.461  1.00 97.44           C  
ATOM   1787  CB  CYS A 236      -2.391   0.247 -10.117  1.00 97.44           C  
ATOM   1788  O   CYS A 236       0.348   0.904 -11.219  1.00 97.44           O  
ATOM   1789  SG  CYS A 236      -3.500   1.349 -11.016  1.00 97.44           S  
ATOM   1790  N   LEU A 237      -0.167   2.963 -10.508  1.00 97.69           N  
ATOM   1791  CA  LEU A 237       0.666   3.641 -11.500  1.00 97.69           C  
ATOM   1792  C   LEU A 237       2.041   3.961 -10.922  1.00 97.69           C  
ATOM   1793  CB  LEU A 237      -0.011   4.926 -11.977  1.00 97.69           C  
ATOM   1794  O   LEU A 237       2.918   4.453 -11.633  1.00 97.69           O  
ATOM   1795  CG  LEU A 237      -1.305   4.754 -12.773  1.00 97.69           C  
ATOM   1796  CD1 LEU A 237      -1.751   6.090 -13.359  1.00 97.69           C  
ATOM   1797  CD2 LEU A 237      -1.118   3.719 -13.883  1.00 97.69           C  
ATOM   1798  N   CYS A 238       2.174   3.729  -9.617  1.00 97.00           N  
ATOM   1799  CA  CYS A 238       3.506   3.906  -9.055  1.00 97.00           C  
ATOM   1800  C   CYS A 238       4.484   2.891  -9.633  1.00 97.00           C  
ATOM   1801  CB  CYS A 238       3.463   3.777  -7.531  1.00 97.00           C  
ATOM   1802  O   CYS A 238       4.156   1.709  -9.758  1.00 97.00           O  
ATOM   1803  SG  CYS A 238       2.613   5.145  -6.707  1.00 97.00           S  
ATOM   1804  N   PRO A 239       5.711   3.295  -9.867  1.00 94.12           N  
ATOM   1805  CA  PRO A 239       6.680   2.369 -10.461  1.00 94.12           C  
ATOM   1806  C   PRO A 239       6.957   1.156  -9.570  1.00 94.12           C  
ATOM   1807  CB  PRO A 239       7.938   3.227 -10.617  1.00 94.12           C  
ATOM   1808  O   PRO A 239       7.117   0.042 -10.078  1.00 94.12           O  
ATOM   1809  CG  PRO A 239       7.430   4.625 -10.758  1.00 94.12           C  
ATOM   1810  CD  PRO A 239       6.207   4.777  -9.906  1.00 94.12           C  
ATOM   1811  N   PHE A 240       6.930   1.384  -8.281  1.00 93.38           N  
ATOM   1812  CA  PHE A 240       7.234   0.296  -7.355  1.00 93.38           C  
ATOM   1813  C   PHE A 240       6.113  -0.736  -7.348  1.00 93.38           C  
ATOM   1814  CB  PHE A 240       7.457   0.837  -5.941  1.00 93.38           C  
ATOM   1815  O   PHE A 240       6.273  -1.829  -6.801  1.00 93.38           O  
ATOM   1816  CG  PHE A 240       6.234   1.457  -5.324  1.00 93.38           C  
ATOM   1817  CD1 PHE A 240       6.125   2.836  -5.199  1.00 93.38           C  
ATOM   1818  CD2 PHE A 240       5.191   0.659  -4.871  1.00 93.38           C  
ATOM   1819  CE1 PHE A 240       4.992   3.412  -4.629  1.00 93.38           C  
ATOM   1820  CE2 PHE A 240       4.055   1.228  -4.305  1.00 93.38           C  
ATOM   1821  CZ  PHE A 240       3.957   2.605  -4.180  1.00 93.38           C  
ATOM   1822  N   ALA A 241       4.926  -0.440  -7.902  1.00 95.81           N  
ATOM   1823  CA  ALA A 241       3.742  -1.287  -7.777  1.00 95.81           C  
ATOM   1824  C   ALA A 241       3.631  -2.252  -8.953  1.00 95.81           C  
ATOM   1825  CB  ALA A 241       2.482  -0.431  -7.672  1.00 95.81           C  
ATOM   1826  O   ALA A 241       2.584  -2.869  -9.164  1.00 95.81           O  
ATOM   1827  N   TYR A 242       4.668  -2.305  -9.828  1.00 94.88           N  
ATOM   1828  CA  TYR A 242       4.664  -3.158 -11.016  1.00 94.88           C  
ATOM   1829  C   TYR A 242       6.004  -3.867 -11.172  1.00 94.88           C  
ATOM   1830  CB  TYR A 242       4.355  -2.338 -12.266  1.00 94.88           C  
ATOM   1831  O   TYR A 242       7.055  -3.223 -11.195  1.00 94.88           O  
ATOM   1832  CG  TYR A 242       4.223  -3.170 -13.523  1.00 94.88           C  
ATOM   1833  CD1 TYR A 242       5.324  -3.426 -14.328  1.00 94.88           C  
ATOM   1834  CD2 TYR A 242       2.992  -3.703 -13.898  1.00 94.88           C  
ATOM   1835  CE1 TYR A 242       5.207  -4.191 -15.484  1.00 94.88           C  
ATOM   1836  CE2 TYR A 242       2.863  -4.469 -15.047  1.00 94.88           C  
ATOM   1837  OH  TYR A 242       3.854  -5.465 -16.984  1.00 94.88           O  
ATOM   1838  CZ  TYR A 242       3.975  -4.707 -15.836  1.00 94.88           C  
ATOM   1839  N   GLN A 243       5.859  -5.262 -11.281  1.00 93.81           N  
ATOM   1840  CA  GLN A 243       7.086  -6.039 -11.398  1.00 93.81           C  
ATOM   1841  C   GLN A 243       7.414  -6.332 -12.859  1.00 93.81           C  
ATOM   1842  CB  GLN A 243       6.969  -7.348 -10.617  1.00 93.81           C  
ATOM   1843  O   GLN A 243       6.578  -6.855 -13.602  1.00 93.81           O  
ATOM   1844  CG  GLN A 243       8.180  -8.258 -10.750  1.00 93.81           C  
ATOM   1845  CD  GLN A 243       8.125  -9.461  -9.828  1.00 93.81           C  
ATOM   1846  NE2 GLN A 243       8.094 -10.656 -10.406  1.00 93.81           N  
ATOM   1847  OE1 GLN A 243       8.102  -9.312  -8.602  1.00 93.81           O  
ATOM   1848  N   ARG A 244       8.695  -6.043 -13.141  1.00 90.69           N  
ATOM   1849  CA  ARG A 244       9.258  -6.418 -14.438  1.00 90.69           C  
ATOM   1850  C   ARG A 244      10.172  -7.633 -14.305  1.00 90.69           C  
ATOM   1851  CB  ARG A 244      10.023  -5.246 -15.047  1.00 90.69           C  
ATOM   1852  O   ARG A 244      10.633  -7.949 -13.203  1.00 90.69           O  
ATOM   1853  CG  ARG A 244       9.172  -4.012 -15.289  1.00 90.69           C  
ATOM   1854  CD  ARG A 244      10.008  -2.836 -15.773  1.00 90.69           C  
ATOM   1855  NE  ARG A 244       9.188  -1.662 -16.047  1.00 90.69           N  
ATOM   1856  NH1 ARG A 244       9.078  -0.977 -13.844  1.00 90.69           N  
ATOM   1857  NH2 ARG A 244       8.016   0.229 -15.477  1.00 90.69           N  
ATOM   1858  CZ  ARG A 244       8.758  -0.806 -15.125  1.00 90.69           C  
ATOM   1859  N   ASN A 245      10.289  -8.445 -15.281  1.00 90.81           N  
ATOM   1860  CA  ASN A 245      11.195  -9.594 -15.312  1.00 90.81           C  
ATOM   1861  C   ASN A 245      10.789 -10.648 -14.281  1.00 90.81           C  
ATOM   1862  CB  ASN A 245      12.641  -9.141 -15.078  1.00 90.81           C  
ATOM   1863  O   ASN A 245      11.641 -11.156 -13.547  1.00 90.81           O  
ATOM   1864  CG  ASN A 245      13.125  -8.164 -16.125  1.00 90.81           C  
ATOM   1865  ND2 ASN A 245      13.875  -7.156 -15.688  1.00 90.81           N  
ATOM   1866  OD1 ASN A 245      12.828  -8.305 -17.312  1.00 90.81           O  
ATOM   1867  N   GLN A 246       9.586 -10.867 -14.148  1.00 94.00           N  
ATOM   1868  CA  GLN A 246       9.039 -11.758 -13.125  1.00 94.00           C  
ATOM   1869  C   GLN A 246       9.633 -13.156 -13.242  1.00 94.00           C  
ATOM   1870  CB  GLN A 246       7.516 -11.828 -13.234  1.00 94.00           C  
ATOM   1871  O   GLN A 246       9.891 -13.812 -12.227  1.00 94.00           O  
ATOM   1872  CG  GLN A 246       7.016 -12.414 -14.547  1.00 94.00           C  
ATOM   1873  CD  GLN A 246       6.762 -11.359 -15.602  1.00 94.00           C  
ATOM   1874  NE2 GLN A 246       5.930 -11.688 -16.578  1.00 94.00           N  
ATOM   1875  OE1 GLN A 246       7.312 -10.258 -15.539  1.00 94.00           O  
ATOM   1876  N   THR A 247       9.883 -13.656 -14.531  1.00 95.62           N  
ATOM   1877  CA  THR A 247      10.398 -15.008 -14.727  1.00 95.62           C  
ATOM   1878  C   THR A 247      11.820 -15.117 -14.180  1.00 95.62           C  
ATOM   1879  CB  THR A 247      10.391 -15.398 -16.219  1.00 95.62           C  
ATOM   1880  O   THR A 247      12.125 -16.031 -13.406  1.00 95.62           O  
ATOM   1881  CG2 THR A 247      10.906 -16.828 -16.406  1.00 95.62           C  
ATOM   1882  OG1 THR A 247       9.047 -15.320 -16.719  1.00 95.62           O  
ATOM   1883  N   GLU A 248      12.641 -14.148 -14.438  1.00 94.19           N  
ATOM   1884  CA  GLU A 248      14.031 -14.148 -13.984  1.00 94.19           C  
ATOM   1885  C   GLU A 248      14.109 -14.055 -12.461  1.00 94.19           C  
ATOM   1886  CB  GLU A 248      14.805 -12.992 -14.625  1.00 94.19           C  
ATOM   1887  O   GLU A 248      14.883 -14.773 -11.828  1.00 94.19           O  
ATOM   1888  CG  GLU A 248      16.281 -12.961 -14.242  1.00 94.19           C  
ATOM   1889  CD  GLU A 248      17.031 -11.797 -14.883  1.00 94.19           C  
ATOM   1890  OE1 GLU A 248      18.203 -11.555 -14.500  1.00 94.19           O  
ATOM   1891  OE2 GLU A 248      16.453 -11.133 -15.766  1.00 94.19           O  
ATOM   1892  N   ILE A 249      13.336 -13.195 -11.930  1.00 94.50           N  
ATOM   1893  CA  ILE A 249      13.352 -12.977 -10.484  1.00 94.50           C  
ATOM   1894  C   ILE A 249      12.922 -14.250  -9.766  1.00 94.50           C  
ATOM   1895  CB  ILE A 249      12.445 -11.797 -10.086  1.00 94.50           C  
ATOM   1896  O   ILE A 249      13.562 -14.672  -8.797  1.00 94.50           O  
ATOM   1897  CG1 ILE A 249      13.047 -10.469 -10.555  1.00 94.50           C  
ATOM   1898  CG2 ILE A 249      12.211 -11.781  -8.570  1.00 94.50           C  
ATOM   1899  CD1 ILE A 249      12.094  -9.281 -10.453  1.00 94.50           C  
ATOM   1900  N   THR A 250      11.898 -14.898 -10.297  1.00 97.38           N  
ATOM   1901  CA  THR A 250      11.359 -16.109  -9.672  1.00 97.38           C  
ATOM   1902  C   THR A 250      12.375 -17.234  -9.719  1.00 97.38           C  
ATOM   1903  CB  THR A 250      10.055 -16.562 -10.367  1.00 97.38           C  
ATOM   1904  O   THR A 250      12.672 -17.859  -8.688  1.00 97.38           O  
ATOM   1905  CG2 THR A 250       9.555 -17.875  -9.789  1.00 97.38           C  
ATOM   1906  OG1 THR A 250       9.055 -15.547 -10.188  1.00 97.38           O  
ATOM   1907  N   PHE A 251      12.992 -17.484 -10.820  1.00 97.88           N  
ATOM   1908  CA  PHE A 251      13.938 -18.578 -10.969  1.00 97.88           C  
ATOM   1909  C   PHE A 251      15.227 -18.281 -10.211  1.00 97.88           C  
ATOM   1910  CB  PHE A 251      14.250 -18.844 -12.445  1.00 97.88           C  
ATOM   1911  O   PHE A 251      15.820 -19.188  -9.617  1.00 97.88           O  
ATOM   1912  CG  PHE A 251      13.234 -19.719 -13.133  1.00 97.88           C  
ATOM   1913  CD1 PHE A 251      13.398 -21.094 -13.164  1.00 97.88           C  
ATOM   1914  CD2 PHE A 251      12.125 -19.156 -13.750  1.00 97.88           C  
ATOM   1915  CE1 PHE A 251      12.461 -21.906 -13.797  1.00 97.88           C  
ATOM   1916  CE2 PHE A 251      11.188 -19.969 -14.391  1.00 97.88           C  
ATOM   1917  CZ  PHE A 251      11.359 -21.344 -14.414  1.00 97.88           C  
ATOM   1918  N   LYS A 252      15.617 -17.016 -10.250  1.00 96.50           N  
ATOM   1919  CA  LYS A 252      16.812 -16.672  -9.477  1.00 96.50           C  
ATOM   1920  C   LYS A 252      16.578 -16.875  -7.984  1.00 96.50           C  
ATOM   1921  CB  LYS A 252      17.219 -15.227  -9.750  1.00 96.50           C  
ATOM   1922  O   LYS A 252      17.438 -17.406  -7.285  1.00 96.50           O  
ATOM   1923  CG  LYS A 252      18.438 -14.773  -8.953  1.00 96.50           C  
ATOM   1924  CD  LYS A 252      19.672 -15.602  -9.289  1.00 96.50           C  
ATOM   1925  CE  LYS A 252      20.891 -15.117  -8.531  1.00 96.50           C  
ATOM   1926  NZ  LYS A 252      22.078 -15.984  -8.789  1.00 96.50           N  
ATOM   1927  N   THR A 253      15.461 -16.469  -7.500  1.00 97.12           N  
ATOM   1928  CA  THR A 253      15.133 -16.688  -6.094  1.00 97.12           C  
ATOM   1929  C   THR A 253      15.156 -18.172  -5.766  1.00 97.12           C  
ATOM   1930  CB  THR A 253      13.758 -16.094  -5.738  1.00 97.12           C  
ATOM   1931  O   THR A 253      15.750 -18.594  -4.766  1.00 97.12           O  
ATOM   1932  CG2 THR A 253      13.406 -16.359  -4.277  1.00 97.12           C  
ATOM   1933  OG1 THR A 253      13.773 -14.688  -5.969  1.00 97.12           O  
ATOM   1934  N   ALA A 254      14.578 -18.969  -6.641  1.00 98.12           N  
ATOM   1935  CA  ALA A 254      14.469 -20.406  -6.422  1.00 98.12           C  
ATOM   1936  C   ALA A 254      15.844 -21.078  -6.465  1.00 98.12           C  
ATOM   1937  CB  ALA A 254      13.547 -21.031  -7.461  1.00 98.12           C  
ATOM   1938  O   ALA A 254      16.031 -22.141  -5.879  1.00 98.12           O  
ATOM   1939  N   SER A 255      16.750 -20.453  -7.152  1.00 98.00           N  
ATOM   1940  CA  SER A 255      18.094 -21.031  -7.285  1.00 98.00           C  
ATOM   1941  C   SER A 255      18.828 -21.016  -5.953  1.00 98.00           C  
ATOM   1942  CB  SER A 255      18.906 -20.266  -8.336  1.00 98.00           C  
ATOM   1943  O   SER A 255      19.812 -21.734  -5.777  1.00 98.00           O  
ATOM   1944  OG  SER A 255      19.344 -19.016  -7.836  1.00 98.00           O  
ATOM   1945  N   PHE A 256      18.406 -20.219  -5.047  1.00 97.88           N  
ATOM   1946  CA  PHE A 256      19.000 -20.219  -3.717  1.00 97.88           C  
ATOM   1947  C   PHE A 256      18.531 -21.438  -2.914  1.00 97.88           C  
ATOM   1948  CB  PHE A 256      18.656 -18.938  -2.971  1.00 97.88           C  
ATOM   1949  O   PHE A 256      19.125 -21.766  -1.884  1.00 97.88           O  
ATOM   1950  CG  PHE A 256      19.406 -17.734  -3.461  1.00 97.88           C  
ATOM   1951  CD1 PHE A 256      20.750 -17.531  -3.119  1.00 97.88           C  
ATOM   1952  CD2 PHE A 256      18.781 -16.781  -4.266  1.00 97.88           C  
ATOM   1953  CE1 PHE A 256      21.453 -16.422  -3.572  1.00 97.88           C  
ATOM   1954  CE2 PHE A 256      19.484 -15.664  -4.719  1.00 97.88           C  
ATOM   1955  CZ  PHE A 256      20.812 -15.484  -4.371  1.00 97.88           C  
ATOM   1956  N   ILE A 257      17.484 -22.078  -3.340  1.00 98.06           N  
ATOM   1957  CA  ILE A 257      16.953 -23.297  -2.740  1.00 98.06           C  
ATOM   1958  C   ILE A 257      17.531 -24.516  -3.459  1.00 98.06           C  
ATOM   1959  CB  ILE A 257      15.414 -23.344  -2.787  1.00 98.06           C  
ATOM   1960  O   ILE A 257      17.984 -25.469  -2.818  1.00 98.06           O  
ATOM   1961  CG1 ILE A 257      14.828 -22.203  -1.940  1.00 98.06           C  
ATOM   1962  CG2 ILE A 257      14.891 -24.703  -2.316  1.00 98.06           C  
ATOM   1963  CD1 ILE A 257      13.336 -21.969  -2.160  1.00 98.06           C  
ATOM   1964  N   ASP A 258      17.484 -24.438  -4.723  1.00 97.94           N  
ATOM   1965  CA  ASP A 258      17.938 -25.500  -5.617  1.00 97.94           C  
ATOM   1966  C   ASP A 258      18.688 -24.922  -6.812  1.00 97.94           C  
ATOM   1967  CB  ASP A 258      16.766 -26.359  -6.094  1.00 97.94           C  
ATOM   1968  O   ASP A 258      18.078 -24.312  -7.699  1.00 97.94           O  
ATOM   1969  CG  ASP A 258      17.203 -27.625  -6.801  1.00 97.94           C  
ATOM   1970  OD1 ASP A 258      18.297 -27.625  -7.422  1.00 97.94           O  
ATOM   1971  OD2 ASP A 258      16.453 -28.625  -6.742  1.00 97.94           O  
ATOM   1972  N   SER A 259      20.000 -25.172  -6.984  1.00 97.31           N  
ATOM   1973  CA  SER A 259      20.891 -24.547  -7.941  1.00 97.31           C  
ATOM   1974  C   SER A 259      20.531 -24.922  -9.375  1.00 97.31           C  
ATOM   1975  CB  SER A 259      22.344 -24.938  -7.656  1.00 97.31           C  
ATOM   1976  O   SER A 259      20.969 -24.266 -10.328  1.00 97.31           O  
ATOM   1977  OG  SER A 259      22.516 -26.344  -7.770  1.00 97.31           O  
ATOM   1978  N   ARG A 260      19.766 -26.000  -9.516  1.00 97.50           N  
ATOM   1979  CA  ARG A 260      19.391 -26.375 -10.875  1.00 97.50           C  
ATOM   1980  C   ARG A 260      18.609 -25.266 -11.562  1.00 97.50           C  
ATOM   1981  CB  ARG A 260      18.547 -27.656 -10.852  1.00 97.50           C  
ATOM   1982  O   ARG A 260      18.516 -25.234 -12.789  1.00 97.50           O  
ATOM   1983  CG  ARG A 260      19.328 -28.891 -10.406  1.00 97.50           C  
ATOM   1984  CD  ARG A 260      18.422 -30.109 -10.289  1.00 97.50           C  
ATOM   1985  NE  ARG A 260      17.344 -29.891  -9.328  1.00 97.50           N  
ATOM   1986  NH1 ARG A 260      16.125 -31.766  -9.945  1.00 97.50           N  
ATOM   1987  NH2 ARG A 260      15.352 -30.391  -8.289  1.00 97.50           N  
ATOM   1988  CZ  ARG A 260      16.281 -30.672  -9.188  1.00 97.50           C  
ATOM   1989  N   PHE A 261      17.906 -24.422 -10.852  1.00 97.50           N  
ATOM   1990  CA  PHE A 261      17.062 -23.375 -11.430  1.00 97.50           C  
ATOM   1991  C   PHE A 261      17.891 -22.188 -11.859  1.00 97.50           C  
ATOM   1992  CB  PHE A 261      15.992 -22.938 -10.422  1.00 97.50           C  
ATOM   1993  O   PHE A 261      17.359 -21.188 -12.367  1.00 97.50           O  
ATOM   1994  CG  PHE A 261      14.953 -23.984 -10.141  1.00 97.50           C  
ATOM   1995  CD1 PHE A 261      14.156 -24.500 -11.156  1.00 97.50           C  
ATOM   1996  CD2 PHE A 261      14.781 -24.484  -8.852  1.00 97.50           C  
ATOM   1997  CE1 PHE A 261      13.195 -25.469 -10.898  1.00 97.50           C  
ATOM   1998  CE2 PHE A 261      13.820 -25.453  -8.586  1.00 97.50           C  
ATOM   1999  CZ  PHE A 261      13.031 -25.953  -9.609  1.00 97.50           C  
ATOM   2000  N   GLU A 262      19.250 -22.266 -11.711  1.00 94.25           N  
ATOM   2001  CA  GLU A 262      20.125 -21.281 -12.336  1.00 94.25           C  
ATOM   2002  C   GLU A 262      20.047 -21.375 -13.852  1.00 94.25           C  
ATOM   2003  CB  GLU A 262      21.562 -21.484 -11.867  1.00 94.25           C  
ATOM   2004  O   GLU A 262      20.172 -20.359 -14.539  1.00 94.25           O  
ATOM   2005  CG  GLU A 262      21.812 -21.047 -10.430  1.00 94.25           C  
ATOM   2006  CD  GLU A 262      23.266 -21.203  -9.992  1.00 94.25           C  
ATOM   2007  OE1 GLU A 262      23.578 -20.875  -8.828  1.00 94.25           O  
ATOM   2008  OE2 GLU A 262      24.078 -21.641 -10.820  1.00 94.25           O  
ATOM   2009  N   THR A 263      19.781 -22.547 -14.336  1.00 94.81           N  
ATOM   2010  CA  THR A 263      19.766 -22.719 -15.781  1.00 94.81           C  
ATOM   2011  C   THR A 263      18.469 -23.375 -16.250  1.00 94.81           C  
ATOM   2012  CB  THR A 263      20.969 -23.578 -16.250  1.00 94.81           C  
ATOM   2013  O   THR A 263      18.062 -23.219 -17.391  1.00 94.81           O  
ATOM   2014  CG2 THR A 263      22.281 -22.859 -15.992  1.00 94.81           C  
ATOM   2015  OG1 THR A 263      20.969 -24.812 -15.523  1.00 94.81           O  
ATOM   2016  N   ASN A 264      17.812 -24.141 -15.398  1.00 93.88           N  
ATOM   2017  CA  ASN A 264      16.547 -24.797 -15.734  1.00 93.88           C  
ATOM   2018  C   ASN A 264      15.383 -23.812 -15.664  1.00 93.88           C  
ATOM   2019  CB  ASN A 264      16.312 -26.000 -14.812  1.00 93.88           C  
ATOM   2020  O   ASN A 264      15.102 -23.250 -14.602  1.00 93.88           O  
ATOM   2021  CG  ASN A 264      15.086 -26.797 -15.227  1.00 93.88           C  
ATOM   2022  ND2 ASN A 264      15.102 -28.094 -14.914  1.00 93.88           N  
ATOM   2023  OD1 ASN A 264      14.141 -26.266 -15.805  1.00 93.88           O  
ATOM   2024  N   ARG A 265      14.578 -23.703 -16.797  1.00 95.50           N  
ATOM   2025  CA  ARG A 265      13.477 -22.750 -16.812  1.00 95.50           C  
ATOM   2026  C   ARG A 265      12.133 -23.469 -16.969  1.00 95.50           C  
ATOM   2027  CB  ARG A 265      13.664 -21.734 -17.938  1.00 95.50           C  
ATOM   2028  O   ARG A 265      11.188 -22.906 -17.531  1.00 95.50           O  
ATOM   2029  CG  ARG A 265      14.852 -20.812 -17.734  1.00 95.50           C  
ATOM   2030  CD  ARG A 265      14.656 -19.875 -16.547  1.00 95.50           C  
ATOM   2031  NE  ARG A 265      15.734 -18.891 -16.453  1.00 95.50           N  
ATOM   2032  NH1 ARG A 265      17.156 -20.250 -15.242  1.00 95.50           N  
ATOM   2033  NH2 ARG A 265      17.797 -18.125 -15.812  1.00 95.50           N  
ATOM   2034  CZ  ARG A 265      16.891 -19.094 -15.836  1.00 95.50           C  
ATOM   2035  N   ASP A 266      12.062 -24.688 -16.453  1.00 97.94           N  
ATOM   2036  CA  ASP A 266      10.828 -25.469 -16.484  1.00 97.94           C  
ATOM   2037  C   ASP A 266       9.891 -25.062 -15.344  1.00 97.94           C  
ATOM   2038  CB  ASP A 266      11.133 -26.969 -16.406  1.00 97.94           C  
ATOM   2039  O   ASP A 266      10.164 -25.344 -14.180  1.00 97.94           O  
ATOM   2040  CG  ASP A 266       9.891 -27.828 -16.531  1.00 97.94           C  
ATOM   2041  OD1 ASP A 266       8.789 -27.375 -16.156  1.00 97.94           O  
ATOM   2042  OD2 ASP A 266      10.016 -28.969 -17.016  1.00 97.94           O  
ATOM   2043  N   SER A 267       8.742 -24.469 -15.664  1.00 98.06           N  
ATOM   2044  CA  SER A 267       7.824 -23.906 -14.688  1.00 98.06           C  
ATOM   2045  C   SER A 267       7.199 -25.000 -13.820  1.00 98.06           C  
ATOM   2046  CB  SER A 267       6.723 -23.109 -15.383  1.00 98.06           C  
ATOM   2047  O   SER A 267       7.055 -24.828 -12.609  1.00 98.06           O  
ATOM   2048  OG  SER A 267       7.262 -21.969 -16.031  1.00 98.06           O  
ATOM   2049  N   GLU A 268       6.938 -26.172 -14.383  1.00 98.12           N  
ATOM   2050  CA  GLU A 268       6.320 -27.266 -13.633  1.00 98.12           C  
ATOM   2051  C   GLU A 268       7.293 -27.844 -12.617  1.00 98.12           C  
ATOM   2052  CB  GLU A 268       5.836 -28.359 -14.594  1.00 98.12           C  
ATOM   2053  O   GLU A 268       6.906 -28.156 -11.484  1.00 98.12           O  
ATOM   2054  CG  GLU A 268       4.660 -27.938 -15.461  1.00 98.12           C  
ATOM   2055  CD  GLU A 268       3.383 -27.703 -14.664  1.00 98.12           C  
ATOM   2056  OE1 GLU A 268       2.404 -27.172 -15.234  1.00 98.12           O  
ATOM   2057  OE2 GLU A 268       3.361 -28.062 -13.469  1.00 98.12           O  
ATOM   2058  N   ALA A 269       8.492 -27.984 -13.102  1.00 97.94           N  
ATOM   2059  CA  ALA A 269       9.516 -28.484 -12.188  1.00 97.94           C  
ATOM   2060  C   ALA A 269       9.719 -27.531 -11.008  1.00 97.94           C  
ATOM   2061  CB  ALA A 269      10.836 -28.688 -12.930  1.00 97.94           C  
ATOM   2062  O   ALA A 269       9.852 -27.969  -9.867  1.00 97.94           O  
ATOM   2063  N   LEU A 270       9.711 -26.250 -11.383  1.00 98.38           N  
ATOM   2064  CA  LEU A 270       9.875 -25.250 -10.336  1.00 98.38           C  
ATOM   2065  C   LEU A 270       8.742 -25.344  -9.320  1.00 98.38           C  
ATOM   2066  CB  LEU A 270       9.906 -23.844 -10.953  1.00 98.38           C  
ATOM   2067  O   LEU A 270       8.992 -25.359  -8.109  1.00 98.38           O  
ATOM   2068  CG  LEU A 270      10.078 -22.688  -9.969  1.00 98.38           C  
ATOM   2069  CD1 LEU A 270      11.453 -22.734  -9.320  1.00 98.38           C  
ATOM   2070  CD2 LEU A 270       9.867 -21.344 -10.680  1.00 98.38           C  
ATOM   2071  N   LEU A 271       7.508 -25.359  -9.773  1.00 98.38           N  
ATOM   2072  CA  LEU A 271       6.355 -25.438  -8.883  1.00 98.38           C  
ATOM   2073  C   LEU A 271       6.445 -26.656  -7.973  1.00 98.38           C  
ATOM   2074  CB  LEU A 271       5.055 -25.469  -9.688  1.00 98.38           C  
ATOM   2075  O   LEU A 271       6.199 -26.547  -6.766  1.00 98.38           O  
ATOM   2076  CG  LEU A 271       3.760 -25.547  -8.883  1.00 98.38           C  
ATOM   2077  CD1 LEU A 271       3.627 -24.328  -7.980  1.00 98.38           C  
ATOM   2078  CD2 LEU A 271       2.557 -25.672  -9.812  1.00 98.38           C  
ATOM   2079  N   THR A 272       6.797 -27.797  -8.531  1.00 97.94           N  
ATOM   2080  CA  THR A 272       6.906 -29.031  -7.762  1.00 97.94           C  
ATOM   2081  C   THR A 272       7.902 -28.875  -6.613  1.00 97.94           C  
ATOM   2082  CB  THR A 272       7.340 -30.219  -8.648  1.00 97.94           C  
ATOM   2083  O   THR A 272       7.605 -29.234  -5.473  1.00 97.94           O  
ATOM   2084  CG2 THR A 272       7.562 -31.469  -7.824  1.00 97.94           C  
ATOM   2085  OG1 THR A 272       6.320 -30.469  -9.625  1.00 97.94           O  
ATOM   2086  N   VAL A 273       9.047 -28.250  -6.891  1.00 97.69           N  
ATOM   2087  CA  VAL A 273      10.070 -28.047  -5.867  1.00 97.69           C  
ATOM   2088  C   VAL A 273       9.555 -27.078  -4.805  1.00 97.69           C  
ATOM   2089  CB  VAL A 273      11.391 -27.531  -6.477  1.00 97.69           C  
ATOM   2090  O   VAL A 273       9.656 -27.359  -3.607  1.00 97.69           O  
ATOM   2091  CG1 VAL A 273      12.312 -27.000  -5.383  1.00 97.69           C  
ATOM   2092  CG2 VAL A 273      12.078 -28.625  -7.285  1.00 97.69           C  
ATOM   2093  N   LEU A 274       9.023 -25.953  -5.281  1.00 97.94           N  
ATOM   2094  CA  LEU A 274       8.578 -24.922  -4.352  1.00 97.94           C  
ATOM   2095  C   LEU A 274       7.457 -25.438  -3.459  1.00 97.94           C  
ATOM   2096  CB  LEU A 274       8.109 -23.672  -5.113  1.00 97.94           C  
ATOM   2097  O   LEU A 274       7.332 -25.016  -2.305  1.00 97.94           O  
ATOM   2098  CG  LEU A 274       9.203 -22.844  -5.797  1.00 97.94           C  
ATOM   2099  CD1 LEU A 274       8.578 -21.703  -6.598  1.00 97.94           C  
ATOM   2100  CD2 LEU A 274      10.188 -22.312  -4.766  1.00 97.94           C  
ATOM   2101  N   GLN A 275       6.645 -26.359  -3.908  1.00 97.88           N  
ATOM   2102  CA  GLN A 275       5.551 -26.922  -3.121  1.00 97.88           C  
ATOM   2103  C   GLN A 275       6.059 -28.016  -2.178  1.00 97.88           C  
ATOM   2104  CB  GLN A 275       4.461 -27.484  -4.035  1.00 97.88           C  
ATOM   2105  O   GLN A 275       5.367 -28.375  -1.224  1.00 97.88           O  
ATOM   2106  CG  GLN A 275       3.576 -26.422  -4.664  1.00 97.88           C  
ATOM   2107  CD  GLN A 275       2.553 -27.000  -5.621  1.00 97.88           C  
ATOM   2108  NE2 GLN A 275       1.397 -26.344  -5.719  1.00 97.88           N  
ATOM   2109  OE1 GLN A 275       2.797 -28.016  -6.270  1.00 97.88           O  
ATOM   2110  N   SER A 276       7.281 -28.500  -2.387  1.00 96.94           N  
ATOM   2111  CA  SER A 276       7.812 -29.594  -1.592  1.00 96.94           C  
ATOM   2112  C   SER A 276       8.688 -29.094  -0.452  1.00 96.94           C  
ATOM   2113  CB  SER A 276       8.617 -30.562  -2.471  1.00 96.94           C  
ATOM   2114  O   SER A 276       8.922 -29.797   0.525  1.00 96.94           O  
ATOM   2115  OG  SER A 276       9.852 -29.984  -2.846  1.00 96.94           O  
ATOM   2116  N   VAL A 277       9.203 -27.828  -0.545  1.00 97.75           N  
ATOM   2117  CA  VAL A 277      10.094 -27.297   0.483  1.00 97.75           C  
ATOM   2118  C   VAL A 277       9.273 -26.562   1.540  1.00 97.75           C  
ATOM   2119  CB  VAL A 277      11.164 -26.359  -0.120  1.00 97.75           C  
ATOM   2120  O   VAL A 277       8.102 -26.266   1.326  1.00 97.75           O  
ATOM   2121  CG1 VAL A 277      12.047 -27.125  -1.110  1.00 97.75           C  
ATOM   2122  CG2 VAL A 277      10.500 -25.172  -0.797  1.00 97.75           C  
ATOM   2123  N   THR A 278       9.883 -26.234   2.699  1.00 97.75           N  
ATOM   2124  CA  THR A 278       9.195 -25.516   3.764  1.00 97.75           C  
ATOM   2125  C   THR A 278       9.031 -24.031   3.398  1.00 97.75           C  
ATOM   2126  CB  THR A 278       9.945 -25.625   5.102  1.00 97.75           C  
ATOM   2127  O   THR A 278       9.828 -23.484   2.633  1.00 97.75           O  
ATOM   2128  CG2 THR A 278      10.164 -27.094   5.484  1.00 97.75           C  
ATOM   2129  OG1 THR A 278      11.227 -24.984   4.984  1.00 97.75           O  
ATOM   2130  N   ALA A 279       8.023 -23.344   3.926  1.00 97.25           N  
ATOM   2131  CA  ALA A 279       7.828 -21.906   3.738  1.00 97.25           C  
ATOM   2132  C   ALA A 279       9.047 -21.125   4.215  1.00 97.25           C  
ATOM   2133  CB  ALA A 279       6.574 -21.438   4.477  1.00 97.25           C  
ATOM   2134  O   ALA A 279       9.430 -20.125   3.600  1.00 97.25           O  
ATOM   2135  N   GLU A 280       9.688 -21.594   5.301  1.00 96.56           N  
ATOM   2136  CA  GLU A 280      10.883 -20.953   5.848  1.00 96.56           C  
ATOM   2137  C   GLU A 280      12.016 -20.938   4.828  1.00 96.56           C  
ATOM   2138  CB  GLU A 280      11.336 -21.672   7.129  1.00 96.56           C  
ATOM   2139  O   GLU A 280      12.750 -19.953   4.723  1.00 96.56           O  
ATOM   2140  CG  GLU A 280      10.391 -21.469   8.305  1.00 96.56           C  
ATOM   2141  CD  GLU A 280       9.195 -22.406   8.289  1.00 96.56           C  
ATOM   2142  OE1 GLU A 280       8.281 -22.234   9.133  1.00 96.56           O  
ATOM   2143  OE2 GLU A 280       9.172 -23.312   7.426  1.00 96.56           O  
ATOM   2144  N   SER A 281      12.180 -22.031   4.117  1.00 97.38           N  
ATOM   2145  CA  SER A 281      13.219 -22.125   3.096  1.00 97.38           C  
ATOM   2146  C   SER A 281      12.961 -21.125   1.967  1.00 97.38           C  
ATOM   2147  CB  SER A 281      13.297 -23.547   2.529  1.00 97.38           C  
ATOM   2148  O   SER A 281      13.891 -20.484   1.484  1.00 97.38           O  
ATOM   2149  OG  SER A 281      14.258 -23.609   1.492  1.00 97.38           O  
ATOM   2150  N   ILE A 282      11.727 -20.969   1.562  1.00 97.94           N  
ATOM   2151  CA  ILE A 282      11.367 -20.031   0.515  1.00 97.94           C  
ATOM   2152  C   ILE A 282      11.602 -18.594   1.010  1.00 97.94           C  
ATOM   2153  CB  ILE A 282       9.891 -20.203   0.071  1.00 97.94           C  
ATOM   2154  O   ILE A 282      12.156 -17.766   0.286  1.00 97.94           O  
ATOM   2155  CG1 ILE A 282       9.695 -21.578  -0.566  1.00 97.94           C  
ATOM   2156  CG2 ILE A 282       9.484 -19.094  -0.896  1.00 97.94           C  
ATOM   2157  CD1 ILE A 282       8.234 -21.938  -0.830  1.00 97.94           C  
ATOM   2158  N   ASP A 283      11.117 -18.344   2.205  1.00 96.94           N  
ATOM   2159  CA  ASP A 283      11.336 -17.031   2.807  1.00 96.94           C  
ATOM   2160  C   ASP A 283      12.828 -16.703   2.885  1.00 96.94           C  
ATOM   2161  CB  ASP A 283      10.711 -16.969   4.203  1.00 96.94           C  
ATOM   2162  O   ASP A 283      13.250 -15.602   2.527  1.00 96.94           O  
ATOM   2163  CG  ASP A 283      10.836 -15.594   4.844  1.00 96.94           C  
ATOM   2164  OD1 ASP A 283      10.602 -14.570   4.160  1.00 96.94           O  
ATOM   2165  OD2 ASP A 283      11.172 -15.531   6.047  1.00 96.94           O  
ATOM   2166  N   ALA A 284      13.664 -17.641   3.328  1.00 96.75           N  
ATOM   2167  CA  ALA A 284      15.117 -17.453   3.400  1.00 96.75           C  
ATOM   2168  C   ALA A 284      15.703 -17.156   2.021  1.00 96.75           C  
ATOM   2169  CB  ALA A 284      15.781 -18.672   4.016  1.00 96.75           C  
ATOM   2170  O   ALA A 284      16.562 -16.297   1.877  1.00 96.75           O  
ATOM   2171  N   ALA A 285      15.234 -17.859   1.047  1.00 97.25           N  
ATOM   2172  CA  ALA A 285      15.695 -17.656  -0.323  1.00 97.25           C  
ATOM   2173  C   ALA A 285      15.352 -16.250  -0.806  1.00 97.25           C  
ATOM   2174  CB  ALA A 285      15.094 -18.703  -1.257  1.00 97.25           C  
ATOM   2175  O   ALA A 285      16.141 -15.609  -1.497  1.00 97.25           O  
ATOM   2176  N   SER A 286      14.141 -15.820  -0.451  1.00 95.75           N  
ATOM   2177  CA  SER A 286      13.750 -14.477  -0.855  1.00 95.75           C  
ATOM   2178  C   SER A 286      14.648 -13.422  -0.222  1.00 95.75           C  
ATOM   2179  CB  SER A 286      12.289 -14.203  -0.475  1.00 95.75           C  
ATOM   2180  O   SER A 286      14.984 -12.414  -0.856  1.00 95.75           O  
ATOM   2181  OG  SER A 286      12.148 -14.102   0.932  1.00 95.75           O  
ATOM   2182  N   LYS A 287      15.023 -13.602   0.996  1.00 93.81           N  
ATOM   2183  CA  LYS A 287      15.984 -12.711   1.651  1.00 93.81           C  
ATOM   2184  C   LYS A 287      17.328 -12.742   0.945  1.00 93.81           C  
ATOM   2185  CB  LYS A 287      16.156 -13.102   3.123  1.00 93.81           C  
ATOM   2186  O   LYS A 287      17.953 -11.695   0.720  1.00 93.81           O  
ATOM   2187  CG  LYS A 287      17.078 -12.180   3.900  1.00 93.81           C  
ATOM   2188  CD  LYS A 287      17.156 -12.570   5.371  1.00 93.81           C  
ATOM   2189  CE  LYS A 287      18.031 -11.609   6.164  1.00 93.81           C  
ATOM   2190  NZ  LYS A 287      19.453 -11.703   5.754  1.00 93.81           N  
ATOM   2191  N   SER A 288      17.781 -13.891   0.604  1.00 94.06           N  
ATOM   2192  CA  SER A 288      19.047 -14.023  -0.124  1.00 94.06           C  
ATOM   2193  C   SER A 288      19.000 -13.289  -1.458  1.00 94.06           C  
ATOM   2194  CB  SER A 288      19.375 -15.500  -0.359  1.00 94.06           C  
ATOM   2195  O   SER A 288      19.953 -12.617  -1.838  1.00 94.06           O  
ATOM   2196  OG  SER A 288      19.625 -16.156   0.868  1.00 94.06           O  
ATOM   2197  N   TYR A 289      17.875 -13.484  -2.143  1.00 92.00           N  
ATOM   2198  CA  TYR A 289      17.734 -12.742  -3.391  1.00 92.00           C  
ATOM   2199  C   TYR A 289      17.812 -11.242  -3.150  1.00 92.00           C  
ATOM   2200  CB  TYR A 289      16.406 -13.094  -4.070  1.00 92.00           C  
ATOM   2201  O   TYR A 289      18.516 -10.531  -3.863  1.00 92.00           O  
ATOM   2202  CG  TYR A 289      16.141 -12.305  -5.332  1.00 92.00           C  
ATOM   2203  CD1 TYR A 289      15.398 -11.125  -5.301  1.00 92.00           C  
ATOM   2204  CD2 TYR A 289      16.625 -12.742  -6.559  1.00 92.00           C  
ATOM   2205  CE1 TYR A 289      15.156 -10.398  -6.461  1.00 92.00           C  
ATOM   2206  CE2 TYR A 289      16.391 -12.023  -7.727  1.00 92.00           C  
ATOM   2207  OH  TYR A 289      15.414 -10.141  -8.820  1.00 92.00           O  
ATOM   2208  CZ  TYR A 289      15.648 -10.859  -7.668  1.00 92.00           C  
ATOM   2209  N   SER A 290      17.000 -10.781  -2.182  1.00 89.00           N  
ATOM   2210  CA  SER A 290      17.000  -9.359  -1.861  1.00 89.00           C  
ATOM   2211  C   SER A 290      18.422  -8.867  -1.558  1.00 89.00           C  
ATOM   2212  CB  SER A 290      16.094  -9.078  -0.670  1.00 89.00           C  
ATOM   2213  O   SER A 290      18.828  -7.816  -2.049  1.00 89.00           O  
ATOM   2214  OG  SER A 290      16.094  -7.691  -0.358  1.00 89.00           O  
ATOM   2215  N   ASP A 291      19.188  -9.602  -0.781  1.00 87.75           N  
ATOM   2216  CA  ASP A 291      20.562  -9.250  -0.443  1.00 87.75           C  
ATOM   2217  C   ASP A 291      21.453  -9.242  -1.686  1.00 87.75           C  
ATOM   2218  CB  ASP A 291      21.125 -10.219   0.597  1.00 87.75           C  
ATOM   2219  O   ASP A 291      22.312  -8.367  -1.839  1.00 87.75           O  
ATOM   2220  CG  ASP A 291      20.500 -10.055   1.968  1.00 87.75           C  
ATOM   2221  OD1 ASP A 291      19.828  -9.023   2.209  1.00 87.75           O  
ATOM   2222  OD2 ASP A 291      20.672 -10.953   2.814  1.00 87.75           O  
ATOM   2223  N   TRP A 292      21.219 -10.242  -2.508  1.00 85.94           N  
ATOM   2224  CA  TRP A 292      21.984 -10.367  -3.750  1.00 85.94           C  
ATOM   2225  C   TRP A 292      21.688  -9.195  -4.684  1.00 85.94           C  
ATOM   2226  CB  TRP A 292      21.656 -11.688  -4.449  1.00 85.94           C  
ATOM   2227  O   TRP A 292      22.609  -8.617  -5.266  1.00 85.94           O  
ATOM   2228  CG  TRP A 292      22.281 -11.828  -5.809  1.00 85.94           C  
ATOM   2229  CD1 TRP A 292      23.547 -12.266  -6.094  1.00 85.94           C  
ATOM   2230  CD2 TRP A 292      21.656 -11.531  -7.062  1.00 85.94           C  
ATOM   2231  CE2 TRP A 292      22.609 -11.812  -8.070  1.00 85.94           C  
ATOM   2232  CE3 TRP A 292      20.391 -11.062  -7.434  1.00 85.94           C  
ATOM   2233  NE1 TRP A 292      23.750 -12.250  -7.453  1.00 85.94           N  
ATOM   2234  CH2 TRP A 292      21.094 -11.164  -9.766  1.00 85.94           C  
ATOM   2235  CZ2 TRP A 292      22.328 -11.625  -9.430  1.00 85.94           C  
ATOM   2236  CZ3 TRP A 292      20.125 -10.875  -8.789  1.00 85.94           C  
ATOM   2237  N   ALA A 293      20.359  -8.852  -4.828  1.00 82.00           N  
ATOM   2238  CA  ALA A 293      19.906  -7.832  -5.773  1.00 82.00           C  
ATOM   2239  C   ALA A 293      20.266  -6.434  -5.285  1.00 82.00           C  
ATOM   2240  CB  ALA A 293      18.406  -7.941  -6.004  1.00 82.00           C  
ATOM   2241  O   ALA A 293      20.625  -5.559  -6.082  1.00 82.00           O  
ATOM   2242  N   GLN A 294      20.047  -6.293  -3.914  1.00 69.44           N  
ATOM   2243  CA  GLN A 294      20.156  -4.977  -3.297  1.00 69.44           C  
ATOM   2244  C   GLN A 294      21.250  -4.961  -2.230  1.00 69.44           C  
ATOM   2245  CB  GLN A 294      18.828  -4.555  -2.686  1.00 69.44           C  
ATOM   2246  O   GLN A 294      21.125  -5.602  -1.185  1.00 69.44           O  
ATOM   2247  CG  GLN A 294      18.766  -3.084  -2.293  1.00 69.44           C  
ATOM   2248  CD  GLN A 294      17.391  -2.652  -1.842  1.00 69.44           C  
ATOM   2249  NE2 GLN A 294      17.094  -1.359  -1.957  1.00 69.44           N  
ATOM   2250  OE1 GLN A 294      16.578  -3.475  -1.396  1.00 69.44           O  
ATOM   2251  N   SER A 295      22.547  -4.840  -2.539  1.00 64.75           N  
ATOM   2252  CA  SER A 295      23.359  -4.523  -1.372  1.00 64.75           C  
ATOM   2253  C   SER A 295      23.234  -3.055  -0.986  1.00 64.75           C  
ATOM   2254  CB  SER A 295      24.828  -4.863  -1.638  1.00 64.75           C  
ATOM   2255  O   SER A 295      23.531  -2.168  -1.792  1.00 64.75           O  
ATOM   2256  OG  SER A 295      25.641  -4.465  -0.547  1.00 64.75           O  
ATOM   2257  N   TYR A 296      22.391  -2.600   0.006  1.00 55.41           N  
ATOM   2258  CA  TYR A 296      22.250  -1.243   0.521  1.00 55.41           C  
ATOM   2259  C   TYR A 296      23.609  -0.543   0.597  1.00 55.41           C  
ATOM   2260  CB  TYR A 296      21.594  -1.259   1.903  1.00 55.41           C  
ATOM   2261  O   TYR A 296      23.688   0.677   0.437  1.00 55.41           O  
ATOM   2262  CG  TYR A 296      20.094  -1.457   1.861  1.00 55.41           C  
ATOM   2263  CD1 TYR A 296      19.250  -0.419   1.486  1.00 55.41           C  
ATOM   2264  CD2 TYR A 296      19.531  -2.682   2.197  1.00 55.41           C  
ATOM   2265  CE1 TYR A 296      17.875  -0.596   1.448  1.00 55.41           C  
ATOM   2266  CE2 TYR A 296      18.156  -2.871   2.164  1.00 55.41           C  
ATOM   2267  OH  TYR A 296      15.969  -2.004   1.752  1.00 55.41           O  
ATOM   2268  CZ  TYR A 296      17.328  -1.823   1.787  1.00 55.41           C  
ATOM   2269  N   SER A 297      24.703  -1.335   0.635  1.00 55.03           N  
ATOM   2270  CA  SER A 297      26.031  -0.732   0.722  1.00 55.03           C  
ATOM   2271  C   SER A 297      26.672  -0.589  -0.657  1.00 55.03           C  
ATOM   2272  CB  SER A 297      26.953  -1.565   1.627  1.00 55.03           C  
ATOM   2273  O   SER A 297      27.734   0.013  -0.796  1.00 55.03           O  
ATOM   2274  OG  SER A 297      27.078  -2.885   1.126  1.00 55.03           O  
ATOM   2275  N   ASP A 298      26.000  -1.219  -1.600  1.00 67.19           N  
ATOM   2276  CA  ASP A 298      26.531  -1.139  -2.957  1.00 67.19           C  
ATOM   2277  C   ASP A 298      25.984   0.077  -3.695  1.00 67.19           C  
ATOM   2278  CB  ASP A 298      26.219  -2.418  -3.734  1.00 67.19           C  
ATOM   2279  O   ASP A 298      24.859   0.046  -4.191  1.00 67.19           O  
ATOM   2280  CG  ASP A 298      26.891  -2.465  -5.098  1.00 67.19           C  
ATOM   2281  OD1 ASP A 298      27.562  -1.486  -5.477  1.00 67.19           O  
ATOM   2282  OD2 ASP A 298      26.734  -3.488  -5.797  1.00 67.19           O  
ATOM   2283  N   THR A 299      26.672   1.216  -3.504  1.00 65.00           N  
ATOM   2284  CA  THR A 299      26.234   2.445  -4.164  1.00 65.00           C  
ATOM   2285  C   THR A 299      26.812   2.525  -5.574  1.00 65.00           C  
ATOM   2286  CB  THR A 299      26.672   3.688  -3.361  1.00 65.00           C  
ATOM   2287  O   THR A 299      26.875   3.607  -6.164  1.00 65.00           O  
ATOM   2288  CG2 THR A 299      26.016   3.699  -1.979  1.00 65.00           C  
ATOM   2289  OG1 THR A 299      28.094   3.686  -3.211  1.00 65.00           O  
ATOM   2290  N   GLY A 300      27.422   1.378  -6.074  1.00 68.38           N  
ATOM   2291  CA  GLY A 300      27.844   1.304  -7.465  1.00 68.38           C  
ATOM   2292  C   GLY A 300      26.688   1.175  -8.430  1.00 68.38           C  
ATOM   2293  O   GLY A 300      25.531   1.087  -8.016  1.00 68.38           O  
ATOM   2294  N   LEU A 301      26.938   1.305  -9.742  1.00 73.56           N  
ATOM   2295  CA  LEU A 301      25.938   1.287 -10.812  1.00 73.56           C  
ATOM   2296  C   LEU A 301      25.000   0.093 -10.664  1.00 73.56           C  
ATOM   2297  CB  LEU A 301      26.625   1.246 -12.172  1.00 73.56           C  
ATOM   2298  O   LEU A 301      23.781   0.248 -10.711  1.00 73.56           O  
ATOM   2299  CG  LEU A 301      25.703   1.211 -13.398  1.00 73.56           C  
ATOM   2300  CD1 LEU A 301      24.844   2.469 -13.445  1.00 73.56           C  
ATOM   2301  CD2 LEU A 301      26.531   1.063 -14.680  1.00 73.56           C  
ATOM   2302  N   ASN A 302      25.531  -1.073 -10.352  1.00 71.94           N  
ATOM   2303  CA  ASN A 302      24.703  -2.266 -10.273  1.00 71.94           C  
ATOM   2304  C   ASN A 302      23.750  -2.205  -9.086  1.00 71.94           C  
ATOM   2305  CB  ASN A 302      25.562  -3.525 -10.203  1.00 71.94           C  
ATOM   2306  O   ASN A 302      22.594  -2.617  -9.188  1.00 71.94           O  
ATOM   2307  CG  ASN A 302      26.219  -3.865 -11.531  1.00 71.94           C  
ATOM   2308  ND2 ASN A 302      27.312  -4.605 -11.477  1.00 71.94           N  
ATOM   2309  OD1 ASN A 302      25.734  -3.465 -12.594  1.00 71.94           O  
ATOM   2310  N   GLY A 303      24.172  -1.686  -7.988  1.00 72.12           N  
ATOM   2311  CA  GLY A 303      23.328  -1.527  -6.809  1.00 72.12           C  
ATOM   2312  C   GLY A 303      22.156  -0.585  -7.031  1.00 72.12           C  
ATOM   2313  O   GLY A 303      21.031  -0.883  -6.637  1.00 72.12           O  
ATOM   2314  N   VAL A 304      22.438   0.536  -7.730  1.00 76.50           N  
ATOM   2315  CA  VAL A 304      21.422   1.564  -7.953  1.00 76.50           C  
ATOM   2316  C   VAL A 304      20.406   1.075  -8.984  1.00 76.50           C  
ATOM   2317  CB  VAL A 304      22.062   2.893  -8.422  1.00 76.50           C  
ATOM   2318  O   VAL A 304      19.203   1.182  -8.766  1.00 76.50           O  
ATOM   2319  CG1 VAL A 304      20.984   3.879  -8.867  1.00 76.50           C  
ATOM   2320  CG2 VAL A 304      22.922   3.496  -7.312  1.00 76.50           C  
ATOM   2321  N   ILE A 305      20.859   0.410 -10.055  1.00 72.31           N  
ATOM   2322  CA  ILE A 305      19.938  -0.015 -11.109  1.00 72.31           C  
ATOM   2323  C   ILE A 305      19.109  -1.199 -10.625  1.00 72.31           C  
ATOM   2324  CB  ILE A 305      20.703  -0.388 -12.406  1.00 72.31           C  
ATOM   2325  O   ILE A 305      17.984  -1.401 -11.086  1.00 72.31           O  
ATOM   2326  CG1 ILE A 305      21.281   0.867 -13.062  1.00 72.31           C  
ATOM   2327  CG2 ILE A 305      19.781  -1.140 -13.375  1.00 72.31           C  
ATOM   2328  CD1 ILE A 305      22.281   0.576 -14.180  1.00 72.31           C  
ATOM   2329  N   ASN A 306      19.609  -1.938  -9.672  1.00 69.81           N  
ATOM   2330  CA  ASN A 306      18.891  -3.102  -9.172  1.00 69.81           C  
ATOM   2331  C   ASN A 306      18.016  -2.748  -7.969  1.00 69.81           C  
ATOM   2332  CB  ASN A 306      19.859  -4.227  -8.812  1.00 69.81           C  
ATOM   2333  O   ASN A 306      17.328  -3.609  -7.426  1.00 69.81           O  
ATOM   2334  CG  ASN A 306      20.500  -4.867 -10.031  1.00 69.81           C  
ATOM   2335  ND2 ASN A 306      21.766  -5.258  -9.906  1.00 69.81           N  
ATOM   2336  OD1 ASN A 306      19.859  -5.004 -11.078  1.00 69.81           O  
ATOM   2337  N   SER A 307      18.094  -1.469  -7.566  1.00 70.50           N  
ATOM   2338  CA  SER A 307      17.266  -1.072  -6.438  1.00 70.50           C  
ATOM   2339  C   SER A 307      15.781  -1.150  -6.789  1.00 70.50           C  
ATOM   2340  CB  SER A 307      17.609   0.345  -5.984  1.00 70.50           C  
ATOM   2341  O   SER A 307      15.398  -0.916  -7.934  1.00 70.50           O  
ATOM   2342  OG  SER A 307      17.094   1.306  -6.887  1.00 70.50           O  
ATOM   2343  N   GLN A 308      14.969  -1.650  -5.875  1.00 70.38           N  
ATOM   2344  CA  GLN A 308      13.531  -1.823  -6.016  1.00 70.38           C  
ATOM   2345  C   GLN A 308      12.867  -0.537  -6.500  1.00 70.38           C  
ATOM   2346  CB  GLN A 308      12.906  -2.268  -4.691  1.00 70.38           C  
ATOM   2347  O   GLN A 308      11.930  -0.577  -7.305  1.00 70.38           O  
ATOM   2348  CG  GLN A 308      13.305  -3.678  -4.270  1.00 70.38           C  
ATOM   2349  CD  GLN A 308      12.508  -4.176  -3.076  1.00 70.38           C  
ATOM   2350  NE2 GLN A 308      12.516  -5.488  -2.867  1.00 70.38           N  
ATOM   2351  OE1 GLN A 308      11.898  -3.389  -2.346  1.00 70.38           O  
ATOM   2352  N   LEU A 309      13.492   0.630  -6.215  1.00 66.56           N  
ATOM   2353  CA  LEU A 309      12.828   1.886  -6.547  1.00 66.56           C  
ATOM   2354  C   LEU A 309      13.031   2.236  -8.016  1.00 66.56           C  
ATOM   2355  CB  LEU A 309      13.352   3.020  -5.664  1.00 66.56           C  
ATOM   2356  O   LEU A 309      12.156   2.842  -8.641  1.00 66.56           O  
ATOM   2357  CG  LEU A 309      12.883   3.014  -4.207  1.00 66.56           C  
ATOM   2358  CD1 LEU A 309      13.648   4.059  -3.400  1.00 66.56           C  
ATOM   2359  CD2 LEU A 309      11.383   3.258  -4.121  1.00 66.56           C  
ATOM   2360  N   HIS A 310      14.148   1.691  -8.648  1.00 67.81           N  
ATOM   2361  CA  HIS A 310      14.445   1.950 -10.055  1.00 67.81           C  
ATOM   2362  C   HIS A 310      13.797   0.911 -10.961  1.00 67.81           C  
ATOM   2363  CB  HIS A 310      15.961   1.969 -10.289  1.00 67.81           C  
ATOM   2364  O   HIS A 310      13.188   1.258 -11.977  1.00 67.81           O  
ATOM   2365  CG  HIS A 310      16.359   2.504 -11.625  1.00 67.81           C  
ATOM   2366  CD2 HIS A 310      16.875   1.887 -12.711  1.00 67.81           C  
ATOM   2367  ND1 HIS A 310      16.234   3.836 -11.961  1.00 67.81           N  
ATOM   2368  CE1 HIS A 310      16.656   4.012 -13.203  1.00 67.81           C  
ATOM   2369  NE2 HIS A 310      17.062   2.846 -13.680  1.00 67.81           N  
ATOM   2370  N   GLN A 311      13.766  -0.357 -10.656  1.00 72.06           N  
ATOM   2371  CA  GLN A 311      13.289  -1.427 -11.523  1.00 72.06           C  
ATOM   2372  C   GLN A 311      11.828  -1.760 -11.227  1.00 72.06           C  
ATOM   2373  CB  GLN A 311      14.148  -2.678 -11.375  1.00 72.06           C  
ATOM   2374  O   GLN A 311      11.148  -2.385 -12.047  1.00 72.06           O  
ATOM   2375  CG  GLN A 311      14.086  -3.305  -9.984  1.00 72.06           C  
ATOM   2376  CD  GLN A 311      14.906  -4.578  -9.875  1.00 72.06           C  
ATOM   2377  NE2 GLN A 311      15.312  -4.914  -8.656  1.00 72.06           N  
ATOM   2378  OE1 GLN A 311      15.164  -5.250 -10.875  1.00 72.06           O  
ATOM   2379  N   GLY A 312      11.305  -1.288 -10.109  1.00 80.88           N  
ATOM   2380  CA  GLY A 312      10.094  -1.818  -9.492  1.00 80.88           C  
ATOM   2381  C   GLY A 312      10.383  -2.814  -8.383  1.00 80.88           C  
ATOM   2382  O   GLY A 312      11.445  -3.434  -8.359  1.00 80.88           O  
ATOM   2383  N   PHE A 313       9.492  -2.797  -7.418  1.00 86.88           N  
ATOM   2384  CA  PHE A 313       9.680  -3.748  -6.328  1.00 86.88           C  
ATOM   2385  C   PHE A 313       9.789  -5.172  -6.863  1.00 86.88           C  
ATOM   2386  CB  PHE A 313       8.516  -3.652  -5.328  1.00 86.88           C  
ATOM   2387  O   PHE A 313       9.156  -5.516  -7.859  1.00 86.88           O  
ATOM   2388  CG  PHE A 313       8.648  -2.514  -4.355  1.00 86.88           C  
ATOM   2389  CD1 PHE A 313       9.688  -1.601  -4.465  1.00 86.88           C  
ATOM   2390  CD2 PHE A 313       7.730  -2.355  -3.326  1.00 86.88           C  
ATOM   2391  CE1 PHE A 313       9.812  -0.544  -3.566  1.00 86.88           C  
ATOM   2392  CE2 PHE A 313       7.844  -1.304  -2.422  1.00 86.88           C  
ATOM   2393  CZ  PHE A 313       8.891  -0.400  -2.543  1.00 86.88           C  
ATOM   2394  N   PHE A 314      10.766  -5.965  -6.281  1.00 88.75           N  
ATOM   2395  CA  PHE A 314      10.672  -7.406  -6.477  1.00 88.75           C  
ATOM   2396  C   PHE A 314       9.461  -7.977  -5.742  1.00 88.75           C  
ATOM   2397  CB  PHE A 314      11.953  -8.102  -5.996  1.00 88.75           C  
ATOM   2398  O   PHE A 314       8.992  -7.391  -4.766  1.00 88.75           O  
ATOM   2399  CG  PHE A 314      13.211  -7.352  -6.336  1.00 88.75           C  
ATOM   2400  CD1 PHE A 314      13.734  -7.383  -7.621  1.00 88.75           C  
ATOM   2401  CD2 PHE A 314      13.875  -6.613  -5.363  1.00 88.75           C  
ATOM   2402  CE1 PHE A 314      14.898  -6.691  -7.938  1.00 88.75           C  
ATOM   2403  CE2 PHE A 314      15.039  -5.918  -5.672  1.00 88.75           C  
ATOM   2404  CZ  PHE A 314      15.555  -5.961  -6.961  1.00 88.75           C  
ATOM   2405  N   TYR A 315       8.742  -8.906  -6.418  1.00 94.06           N  
ATOM   2406  CA  TYR A 315       7.559  -9.562  -5.871  1.00 94.06           C  
ATOM   2407  C   TYR A 315       6.371  -8.609  -5.832  1.00 94.06           C  
ATOM   2408  CB  TYR A 315       7.848 -10.102  -4.465  1.00 94.06           C  
ATOM   2409  O   TYR A 315       5.785  -8.383  -4.770  1.00 94.06           O  
ATOM   2410  CG  TYR A 315       9.133 -10.883  -4.363  1.00 94.06           C  
ATOM   2411  CD1 TYR A 315       9.422 -11.914  -5.246  1.00 94.06           C  
ATOM   2412  CD2 TYR A 315      10.070 -10.578  -3.379  1.00 94.06           C  
ATOM   2413  CE1 TYR A 315      10.602 -12.641  -5.156  1.00 94.06           C  
ATOM   2414  CE2 TYR A 315      11.266 -11.297  -3.279  1.00 94.06           C  
ATOM   2415  OH  TYR A 315      12.695 -13.031  -4.074  1.00 94.06           O  
ATOM   2416  CZ  TYR A 315      11.523 -12.320  -4.172  1.00 94.06           C  
ATOM   2417  N   ALA A 316       6.066  -8.016  -6.836  1.00 95.81           N  
ATOM   2418  CA  ALA A 316       4.945  -7.094  -7.020  1.00 95.81           C  
ATOM   2419  C   ALA A 316       4.027  -7.574  -8.141  1.00 95.81           C  
ATOM   2420  CB  ALA A 316       5.453  -5.688  -7.320  1.00 95.81           C  
ATOM   2421  O   ALA A 316       4.316  -8.570  -8.805  1.00 95.81           O  
ATOM   2422  N   PRO A 317       2.867  -6.945  -8.258  1.00 97.56           N  
ATOM   2423  CA  PRO A 317       1.911  -7.375  -9.281  1.00 97.56           C  
ATOM   2424  C   PRO A 317       2.521  -7.410 -10.680  1.00 97.56           C  
ATOM   2425  CB  PRO A 317       0.806  -6.316  -9.195  1.00 97.56           C  
ATOM   2426  O   PRO A 317       3.400  -6.602 -10.992  1.00 97.56           O  
ATOM   2427  CG  PRO A 317       0.819  -5.863  -7.770  1.00 97.56           C  
ATOM   2428  CD  PRO A 317       2.246  -5.785  -7.309  1.00 97.56           C  
ATOM   2429  N   VAL A 318       1.976  -8.336 -11.547  1.00 96.62           N  
ATOM   2430  CA  VAL A 318       2.398  -8.539 -12.930  1.00 96.62           C  
ATOM   2431  C   VAL A 318       1.172  -8.703 -13.820  1.00 96.62           C  
ATOM   2432  CB  VAL A 318       3.328  -9.766 -13.062  1.00 96.62           C  
ATOM   2433  O   VAL A 318       0.097  -9.078 -13.352  1.00 96.62           O  
ATOM   2434  CG1 VAL A 318       4.574  -9.594 -12.203  1.00 96.62           C  
ATOM   2435  CG2 VAL A 318       2.584 -11.039 -12.688  1.00 96.62           C  
ATOM   2436  N   VAL A 319       1.377  -8.336 -15.070  1.00 95.75           N  
ATOM   2437  CA  VAL A 319       0.380  -8.750 -16.047  1.00 95.75           C  
ATOM   2438  C   VAL A 319       0.459 -10.258 -16.266  1.00 95.75           C  
ATOM   2439  CB  VAL A 319       0.568  -8.008 -17.391  1.00 95.75           C  
ATOM   2440  O   VAL A 319       1.503 -10.781 -16.672  1.00 95.75           O  
ATOM   2441  CG1 VAL A 319      -0.409  -8.539 -18.453  1.00 95.75           C  
ATOM   2442  CG2 VAL A 319       0.390  -6.508 -17.203  1.00 95.75           C  
ATOM   2443  N   GLU A 320      -0.681 -10.992 -16.000  1.00 95.56           N  
ATOM   2444  CA  GLU A 320      -0.698 -12.453 -16.031  1.00 95.56           C  
ATOM   2445  C   GLU A 320      -0.818 -12.969 -17.469  1.00 95.56           C  
ATOM   2446  CB  GLU A 320      -1.845 -12.992 -15.180  1.00 95.56           C  
ATOM   2447  O   GLU A 320      -1.444 -12.320 -18.312  1.00 95.56           O  
ATOM   2448  CG  GLU A 320      -1.708 -12.688 -13.703  1.00 95.56           C  
ATOM   2449  CD  GLU A 320      -2.922 -13.102 -12.883  1.00 95.56           C  
ATOM   2450  OE1 GLU A 320      -2.771 -13.898 -11.938  1.00 95.56           O  
ATOM   2451  OE2 GLU A 320      -4.035 -12.625 -13.203  1.00 95.56           O  
ATOM   2452  N   ALA A 321      -0.145 -14.031 -17.688  1.00 93.31           N  
ATOM   2453  CA  ALA A 321      -0.429 -14.781 -18.922  1.00 93.31           C  
ATOM   2454  C   ALA A 321      -1.867 -15.289 -18.922  1.00 93.31           C  
ATOM   2455  CB  ALA A 321       0.545 -15.945 -19.062  1.00 93.31           C  
ATOM   2456  O   ALA A 321      -2.535 -15.297 -17.891  1.00 93.31           O  
ATOM   2457  N   ASP A 322      -2.314 -15.555 -20.062  1.00 89.94           N  
ATOM   2458  CA  ASP A 322      -3.660 -16.125 -20.125  1.00 89.94           C  
ATOM   2459  C   ASP A 322      -3.797 -17.328 -19.203  1.00 89.94           C  
ATOM   2460  CB  ASP A 322      -4.008 -16.516 -21.562  1.00 89.94           C  
ATOM   2461  O   ASP A 322      -2.943 -18.219 -19.219  1.00 89.94           O  
ATOM   2462  CG  ASP A 322      -4.262 -15.312 -22.469  1.00 89.94           C  
ATOM   2463  OD1 ASP A 322      -4.430 -14.188 -21.953  1.00 89.94           O  
ATOM   2464  OD2 ASP A 322      -4.301 -15.500 -23.703  1.00 89.94           O  
ATOM   2465  N   ASN A 323      -4.754 -17.281 -18.328  1.00 90.62           N  
ATOM   2466  CA  ASN A 323      -5.094 -18.391 -17.453  1.00 90.62           C  
ATOM   2467  C   ASN A 323      -6.574 -18.391 -17.094  1.00 90.62           C  
ATOM   2468  CB  ASN A 323      -4.242 -18.344 -16.172  1.00 90.62           C  
ATOM   2469  O   ASN A 323      -7.328 -17.516 -17.531  1.00 90.62           O  
ATOM   2470  CG  ASN A 323      -4.480 -17.094 -15.359  1.00 90.62           C  
ATOM   2471  ND2 ASN A 323      -3.518 -16.172 -15.383  1.00 90.62           N  
ATOM   2472  OD1 ASN A 323      -5.520 -16.953 -14.711  1.00 90.62           O  
ATOM   2473  N   SER A 324      -7.102 -19.391 -16.375  1.00 87.81           N  
ATOM   2474  CA  SER A 324      -8.531 -19.609 -16.156  1.00 87.81           C  
ATOM   2475  C   SER A 324      -9.133 -18.500 -15.297  1.00 87.81           C  
ATOM   2476  CB  SER A 324      -8.773 -20.969 -15.492  1.00 87.81           C  
ATOM   2477  O   SER A 324     -10.336 -18.219 -15.391  1.00 87.81           O  
ATOM   2478  OG  SER A 324      -8.086 -21.047 -14.258  1.00 87.81           O  
ATOM   2479  N   ASP A 325      -8.250 -17.797 -14.555  1.00 88.94           N  
ATOM   2480  CA  ASP A 325      -8.789 -16.797 -13.625  1.00 88.94           C  
ATOM   2481  C   ASP A 325      -7.820 -15.641 -13.430  1.00 88.94           C  
ATOM   2482  CB  ASP A 325      -9.109 -17.453 -12.281  1.00 88.94           C  
ATOM   2483  O   ASP A 325      -7.355 -15.391 -12.320  1.00 88.94           O  
ATOM   2484  CG  ASP A 325      -9.906 -16.547 -11.359  1.00 88.94           C  
ATOM   2485  OD1 ASP A 325     -10.570 -15.602 -11.852  1.00 88.94           O  
ATOM   2486  OD2 ASP A 325      -9.867 -16.766 -10.125  1.00 88.94           O  
ATOM   2487  N   PRO A 326      -7.473 -14.922 -14.492  1.00 93.19           N  
ATOM   2488  CA  PRO A 326      -6.492 -13.836 -14.352  1.00 93.19           C  
ATOM   2489  C   PRO A 326      -7.047 -12.633 -13.586  1.00 93.19           C  
ATOM   2490  CB  PRO A 326      -6.172 -13.461 -15.797  1.00 93.19           C  
ATOM   2491  O   PRO A 326      -8.219 -12.289 -13.742  1.00 93.19           O  
ATOM   2492  CG  PRO A 326      -7.418 -13.781 -16.562  1.00 93.19           C  
ATOM   2493  CD  PRO A 326      -8.055 -15.000 -15.953  1.00 93.19           C  
ATOM   2494  N   PHE A 327      -6.191 -12.102 -12.688  1.00 95.88           N  
ATOM   2495  CA  PHE A 327      -6.531 -10.867 -11.984  1.00 95.88           C  
ATOM   2496  C   PHE A 327      -6.223  -9.648 -12.844  1.00 95.88           C  
ATOM   2497  CB  PHE A 327      -5.773 -10.781 -10.656  1.00 95.88           C  
ATOM   2498  O   PHE A 327      -7.059  -8.758 -12.984  1.00 95.88           O  
ATOM   2499  CG  PHE A 327      -6.219  -9.648  -9.773  1.00 95.88           C  
ATOM   2500  CD1 PHE A 327      -5.707  -8.367  -9.953  1.00 95.88           C  
ATOM   2501  CD2 PHE A 327      -7.156  -9.859  -8.773  1.00 95.88           C  
ATOM   2502  CE1 PHE A 327      -6.117  -7.312  -9.141  1.00 95.88           C  
ATOM   2503  CE2 PHE A 327      -7.570  -8.805  -7.957  1.00 95.88           C  
ATOM   2504  CZ  PHE A 327      -7.051  -7.539  -8.141  1.00 95.88           C  
ATOM   2505  N   LEU A 328      -5.039  -9.586 -13.398  1.00 94.12           N  
ATOM   2506  CA  LEU A 328      -4.539  -8.477 -14.195  1.00 94.12           C  
ATOM   2507  C   LEU A 328      -4.109  -8.945 -15.578  1.00 94.12           C  
ATOM   2508  CB  LEU A 328      -3.361  -7.793 -13.484  1.00 94.12           C  
ATOM   2509  O   LEU A 328      -3.143  -9.703 -15.711  1.00 94.12           O  
ATOM   2510  CG  LEU A 328      -2.801  -6.539 -14.156  1.00 94.12           C  
ATOM   2511  CD1 LEU A 328      -3.861  -5.445 -14.203  1.00 94.12           C  
ATOM   2512  CD2 LEU A 328      -1.556  -6.051 -13.422  1.00 94.12           C  
ATOM   2513  N   THR A 329      -4.832  -8.414 -16.656  1.00 91.31           N  
ATOM   2514  CA  THR A 329      -4.535  -8.883 -18.016  1.00 91.31           C  
ATOM   2515  C   THR A 329      -4.039  -7.730 -18.891  1.00 91.31           C  
ATOM   2516  CB  THR A 329      -5.773  -9.523 -18.656  1.00 91.31           C  
ATOM   2517  O   THR A 329      -3.570  -7.953 -20.000  1.00 91.31           O  
ATOM   2518  CG2 THR A 329      -6.191 -10.789 -17.922  1.00 91.31           C  
ATOM   2519  OG1 THR A 329      -6.859  -8.586 -18.641  1.00 91.31           O  
ATOM   2520  N   GLU A 330      -4.160  -6.539 -18.391  1.00 92.31           N  
ATOM   2521  CA  GLU A 330      -3.740  -5.363 -19.141  1.00 92.31           C  
ATOM   2522  C   GLU A 330      -2.881  -4.438 -18.297  1.00 92.31           C  
ATOM   2523  CB  GLU A 330      -4.957  -4.605 -19.688  1.00 92.31           C  
ATOM   2524  O   GLU A 330      -2.949  -4.480 -17.062  1.00 92.31           O  
ATOM   2525  CG  GLU A 330      -5.793  -5.410 -20.672  1.00 92.31           C  
ATOM   2526  CD  GLU A 330      -7.020  -4.656 -21.172  1.00 92.31           C  
ATOM   2527  OE1 GLU A 330      -8.156  -5.105 -20.906  1.00 92.31           O  
ATOM   2528  OE2 GLU A 330      -6.840  -3.613 -21.828  1.00 92.31           O  
ATOM   2529  N   LYS A 331      -2.127  -3.543 -18.984  1.00 94.38           N  
ATOM   2530  CA  LYS A 331      -1.310  -2.555 -18.281  1.00 94.38           C  
ATOM   2531  C   LYS A 331      -2.182  -1.503 -17.594  1.00 94.38           C  
ATOM   2532  CB  LYS A 331      -0.339  -1.880 -19.250  1.00 94.38           C  
ATOM   2533  O   LYS A 331      -3.098  -0.954 -18.219  1.00 94.38           O  
ATOM   2534  CG  LYS A 331       0.708  -2.818 -19.828  1.00 94.38           C  
ATOM   2535  CD  LYS A 331       1.576  -2.117 -20.875  1.00 94.38           C  
ATOM   2536  CE  LYS A 331       2.617  -3.059 -21.453  1.00 94.38           C  
ATOM   2537  NZ  LYS A 331       3.182  -2.529 -22.734  1.00 94.38           N  
ATOM   2538  N   PRO A 332      -1.864  -1.200 -16.328  1.00 95.06           N  
ATOM   2539  CA  PRO A 332      -2.732  -0.350 -15.516  1.00 95.06           C  
ATOM   2540  C   PRO A 332      -2.969   1.024 -16.141  1.00 95.06           C  
ATOM   2541  CB  PRO A 332      -1.967  -0.225 -14.195  1.00 95.06           C  
ATOM   2542  O   PRO A 332      -4.098   1.521 -16.141  1.00 95.06           O  
ATOM   2543  CG  PRO A 332      -1.142  -1.469 -14.109  1.00 95.06           C  
ATOM   2544  CD  PRO A 332      -0.709  -1.846 -15.500  1.00 95.06           C  
ATOM   2545  N   TYR A 333      -1.928   1.646 -16.672  1.00 96.25           N  
ATOM   2546  CA  TYR A 333      -2.092   2.977 -17.250  1.00 96.25           C  
ATOM   2547  C   TYR A 333      -3.164   2.975 -18.328  1.00 96.25           C  
ATOM   2548  CB  TYR A 333      -0.766   3.480 -17.828  1.00 96.25           C  
ATOM   2549  O   TYR A 333      -4.031   3.850 -18.344  1.00 96.25           O  
ATOM   2550  CG  TYR A 333      -0.834   4.887 -18.359  1.00 96.25           C  
ATOM   2551  CD1 TYR A 333      -1.260   5.137 -19.656  1.00 96.25           C  
ATOM   2552  CD2 TYR A 333      -0.471   5.973 -17.562  1.00 96.25           C  
ATOM   2553  CE1 TYR A 333      -1.322   6.434 -20.156  1.00 96.25           C  
ATOM   2554  CE2 TYR A 333      -0.529   7.273 -18.062  1.00 96.25           C  
ATOM   2555  OH  TYR A 333      -1.016   8.781 -19.844  1.00 96.25           O  
ATOM   2556  CZ  TYR A 333      -0.956   7.492 -19.359  1.00 96.25           C  
ATOM   2557  N   GLU A 334      -3.219   1.961 -19.125  1.00 94.56           N  
ATOM   2558  CA  GLU A 334      -4.125   1.898 -20.266  1.00 94.56           C  
ATOM   2559  C   GLU A 334      -5.562   1.642 -19.812  1.00 94.56           C  
ATOM   2560  CB  GLU A 334      -3.682   0.813 -21.250  1.00 94.56           C  
ATOM   2561  O   GLU A 334      -6.504   2.203 -20.375  1.00 94.56           O  
ATOM   2562  CG  GLU A 334      -2.279   1.021 -21.797  1.00 94.56           C  
ATOM   2563  CD  GLU A 334      -2.078   2.391 -22.422  1.00 94.56           C  
ATOM   2564  OE1 GLU A 334      -0.973   2.965 -22.297  1.00 94.56           O  
ATOM   2565  OE2 GLU A 334      -3.035   2.896 -23.047  1.00 94.56           O  
ATOM   2566  N   VAL A 335      -5.738   0.894 -18.859  1.00 95.00           N  
ATOM   2567  CA  VAL A 335      -7.062   0.608 -18.312  1.00 95.00           C  
ATOM   2568  C   VAL A 335      -7.660   1.879 -17.719  1.00 95.00           C  
ATOM   2569  CB  VAL A 335      -7.008  -0.508 -17.250  1.00 95.00           C  
ATOM   2570  O   VAL A 335      -8.812   2.221 -18.000  1.00 95.00           O  
ATOM   2571  CG1 VAL A 335      -8.367  -0.668 -16.562  1.00 95.00           C  
ATOM   2572  CG2 VAL A 335      -6.566  -1.827 -17.875  1.00 95.00           C  
ATOM   2573  N   LEU A 336      -6.859   2.609 -16.953  1.00 95.75           N  
ATOM   2574  CA  LEU A 336      -7.355   3.826 -16.328  1.00 95.75           C  
ATOM   2575  C   LEU A 336      -7.668   4.891 -17.375  1.00 95.75           C  
ATOM   2576  CB  LEU A 336      -6.336   4.363 -15.320  1.00 95.75           C  
ATOM   2577  O   LEU A 336      -8.711   5.543 -17.297  1.00 95.75           O  
ATOM   2578  CG  LEU A 336      -6.223   3.605 -14.000  1.00 95.75           C  
ATOM   2579  CD1 LEU A 336      -4.988   4.066 -13.227  1.00 95.75           C  
ATOM   2580  CD2 LEU A 336      -7.484   3.795 -13.164  1.00 95.75           C  
ATOM   2581  N   SER A 337      -6.832   4.980 -18.344  1.00 95.06           N  
ATOM   2582  CA  SER A 337      -7.008   5.984 -19.375  1.00 95.06           C  
ATOM   2583  C   SER A 337      -8.281   5.727 -20.188  1.00 95.06           C  
ATOM   2584  CB  SER A 337      -5.797   6.008 -20.312  1.00 95.06           C  
ATOM   2585  O   SER A 337      -8.984   6.664 -20.562  1.00 95.06           O  
ATOM   2586  OG  SER A 337      -5.953   6.996 -21.312  1.00 95.06           O  
ATOM   2587  N   GLY A 338      -8.602   4.465 -20.359  1.00 95.69           N  
ATOM   2588  CA  GLY A 338      -9.719   4.082 -21.219  1.00 95.69           C  
ATOM   2589  C   GLY A 338     -11.039   4.008 -20.469  1.00 95.69           C  
ATOM   2590  O   GLY A 338     -12.086   3.809 -21.094  1.00 95.69           O  
ATOM   2591  N   GLY A 339     -11.000   4.188 -19.172  1.00 95.75           N  
ATOM   2592  CA  GLY A 339     -12.227   4.191 -18.391  1.00 95.75           C  
ATOM   2593  C   GLY A 339     -12.781   2.801 -18.141  1.00 95.75           C  
ATOM   2594  O   GLY A 339     -13.953   2.646 -17.781  1.00 95.75           O  
ATOM   2595  N   GLY A 340     -11.992   1.709 -18.391  1.00 94.88           N  
ATOM   2596  CA  GLY A 340     -12.438   0.334 -18.219  1.00 94.88           C  
ATOM   2597  C   GLY A 340     -12.297  -0.162 -16.797  1.00 94.88           C  
ATOM   2598  O   GLY A 340     -11.820  -1.277 -16.562  1.00 94.88           O  
ATOM   2599  N   PHE A 341     -12.445   0.624 -15.812  1.00 96.94           N  
ATOM   2600  CA  PHE A 341     -12.312   0.258 -14.406  1.00 96.94           C  
ATOM   2601  C   PHE A 341     -13.641   0.438 -13.680  1.00 96.94           C  
ATOM   2602  CB  PHE A 341     -11.227   1.094 -13.734  1.00 96.94           C  
ATOM   2603  O   PHE A 341     -14.602   0.957 -14.250  1.00 96.94           O  
ATOM   2604  CG  PHE A 341     -11.406   2.578 -13.898  1.00 96.94           C  
ATOM   2605  CD1 PHE A 341     -10.727   3.271 -14.891  1.00 96.94           C  
ATOM   2606  CD2 PHE A 341     -12.258   3.283 -13.055  1.00 96.94           C  
ATOM   2607  CE1 PHE A 341     -10.898   4.645 -15.047  1.00 96.94           C  
ATOM   2608  CE2 PHE A 341     -12.430   4.656 -13.203  1.00 96.94           C  
ATOM   2609  CZ  PHE A 341     -11.750   5.336 -14.203  1.00 96.94           C  
ATOM   2610  N   ASN A 342     -13.781  -0.148 -12.461  1.00 97.94           N  
ATOM   2611  CA  ASN A 342     -14.938   0.101 -11.602  1.00 97.94           C  
ATOM   2612  C   ASN A 342     -15.047   1.575 -11.227  1.00 97.94           C  
ATOM   2613  CB  ASN A 342     -14.867  -0.767 -10.344  1.00 97.94           C  
ATOM   2614  O   ASN A 342     -14.203   2.098 -10.500  1.00 97.94           O  
ATOM   2615  CG  ASN A 342     -14.812  -2.248 -10.664  1.00 97.94           C  
ATOM   2616  ND2 ASN A 342     -13.641  -2.852 -10.469  1.00 97.94           N  
ATOM   2617  OD1 ASN A 342     -15.805  -2.846 -11.078  1.00 97.94           O  
ATOM   2618  N   GLN A 343     -16.094   2.303 -11.758  1.00 97.62           N  
ATOM   2619  CA  GLN A 343     -16.234   3.752 -11.672  1.00 97.62           C  
ATOM   2620  C   GLN A 343     -16.891   4.164 -10.352  1.00 97.62           C  
ATOM   2621  CB  GLN A 343     -17.047   4.281 -12.852  1.00 97.62           C  
ATOM   2622  O   GLN A 343     -18.094   4.375 -10.297  1.00 97.62           O  
ATOM   2623  CG  GLN A 343     -16.391   4.059 -14.203  1.00 97.62           C  
ATOM   2624  CD  GLN A 343     -17.188   4.637 -15.352  1.00 97.62           C  
ATOM   2625  NE2 GLN A 343     -16.703   4.441 -16.578  1.00 97.62           N  
ATOM   2626  OE1 GLN A 343     -18.234   5.254 -15.141  1.00 97.62           O  
ATOM   2627  N   VAL A 344     -16.062   4.246  -9.289  1.00 98.56           N  
ATOM   2628  CA  VAL A 344     -16.500   4.664  -7.961  1.00 98.56           C  
ATOM   2629  C   VAL A 344     -15.734   5.914  -7.535  1.00 98.56           C  
ATOM   2630  CB  VAL A 344     -16.312   3.541  -6.918  1.00 98.56           C  
ATOM   2631  O   VAL A 344     -14.617   6.164  -8.008  1.00 98.56           O  
ATOM   2632  CG1 VAL A 344     -17.141   2.316  -7.285  1.00 98.56           C  
ATOM   2633  CG2 VAL A 344     -14.828   3.170  -6.805  1.00 98.56           C  
ATOM   2634  N   PRO A 345     -16.312   6.766  -6.676  1.00 98.69           N  
ATOM   2635  CA  PRO A 345     -15.562   7.914  -6.168  1.00 98.69           C  
ATOM   2636  C   PRO A 345     -14.312   7.500  -5.395  1.00 98.69           C  
ATOM   2637  CB  PRO A 345     -16.562   8.617  -5.254  1.00 98.69           C  
ATOM   2638  O   PRO A 345     -14.312   6.461  -4.727  1.00 98.69           O  
ATOM   2639  CG  PRO A 345     -17.891   8.070  -5.648  1.00 98.69           C  
ATOM   2640  CD  PRO A 345     -17.688   6.688  -6.207  1.00 98.69           C  
ATOM   2641  N   ILE A 346     -13.250   8.414  -5.586  1.00 98.88           N  
ATOM   2642  CA  ILE A 346     -12.039   8.086  -4.844  1.00 98.88           C  
ATOM   2643  C   ILE A 346     -11.555   9.312  -4.066  1.00 98.88           C  
ATOM   2644  CB  ILE A 346     -10.922   7.578  -5.781  1.00 98.88           C  
ATOM   2645  O   ILE A 346     -11.836  10.453  -4.453  1.00 98.88           O  
ATOM   2646  CG1 ILE A 346     -10.508   8.680  -6.770  1.00 98.88           C  
ATOM   2647  CG2 ILE A 346     -11.367   6.320  -6.527  1.00 98.88           C  
ATOM   2648  CD1 ILE A 346      -9.273   8.344  -7.590  1.00 98.88           C  
ATOM   2649  N   LEU A 347     -10.984   9.086  -2.891  1.00 98.88           N  
ATOM   2650  CA  LEU A 347     -10.094   9.961  -2.146  1.00 98.88           C  
ATOM   2651  C   LEU A 347      -8.641   9.523  -2.297  1.00 98.88           C  
ATOM   2652  CB  LEU A 347     -10.477   9.992  -0.665  1.00 98.88           C  
ATOM   2653  O   LEU A 347      -8.273   8.422  -1.873  1.00 98.88           O  
ATOM   2654  CG  LEU A 347      -9.594  10.844   0.250  1.00 98.88           C  
ATOM   2655  CD1 LEU A 347      -9.625  12.305  -0.190  1.00 98.88           C  
ATOM   2656  CD2 LEU A 347     -10.039  10.703   1.701  1.00 98.88           C  
ATOM   2657  N   ILE A 348      -7.840  10.312  -2.924  1.00 98.81           N  
ATOM   2658  CA  ILE A 348      -6.477   9.930  -3.271  1.00 98.81           C  
ATOM   2659  C   ILE A 348      -5.512  11.055  -2.900  1.00 98.81           C  
ATOM   2660  CB  ILE A 348      -6.352   9.594  -4.773  1.00 98.81           C  
ATOM   2661  O   ILE A 348      -5.828  12.234  -3.064  1.00 98.81           O  
ATOM   2662  CG1 ILE A 348      -4.922   9.148  -5.105  1.00 98.81           C  
ATOM   2663  CG2 ILE A 348      -6.770  10.789  -5.633  1.00 98.81           C  
ATOM   2664  CD1 ILE A 348      -4.766   8.539  -6.488  1.00 98.81           C  
ATOM   2665  N   GLY A 349      -4.273  10.602  -2.303  1.00 98.19           N  
ATOM   2666  CA  GLY A 349      -3.379  11.680  -1.899  1.00 98.19           C  
ATOM   2667  C   GLY A 349      -1.971  11.195  -1.601  1.00 98.19           C  
ATOM   2668  O   GLY A 349      -1.666  10.016  -1.758  1.00 98.19           O  
ATOM   2669  N   THR A 350      -1.188  12.195  -1.161  1.00 98.38           N  
ATOM   2670  CA  THR A 350       0.227  11.969  -0.884  1.00 98.38           C  
ATOM   2671  C   THR A 350       0.678  12.789   0.323  1.00 98.38           C  
ATOM   2672  CB  THR A 350       1.098  12.328  -2.104  1.00 98.38           C  
ATOM   2673  O   THR A 350       0.035  13.773   0.686  1.00 98.38           O  
ATOM   2674  CG2 THR A 350       0.949  13.805  -2.473  1.00 98.38           C  
ATOM   2675  OG1 THR A 350       2.473  12.062  -1.797  1.00 98.38           O  
ATOM   2676  N   CYS A 351       1.807  12.258   0.922  1.00 98.00           N  
ATOM   2677  CA  CYS A 351       2.535  13.117   1.843  1.00 98.00           C  
ATOM   2678  C   CYS A 351       3.441  14.086   1.085  1.00 98.00           C  
ATOM   2679  CB  CYS A 351       3.365  12.289   2.818  1.00 98.00           C  
ATOM   2680  O   CYS A 351       3.834  13.812  -0.051  1.00 98.00           O  
ATOM   2681  SG  CYS A 351       2.371  11.344   3.996  1.00 98.00           S  
ATOM   2682  N   ALA A 352       3.719  15.242   1.717  1.00 97.06           N  
ATOM   2683  CA  ALA A 352       4.379  16.344   1.028  1.00 97.06           C  
ATOM   2684  C   ALA A 352       5.766  15.938   0.542  1.00 97.06           C  
ATOM   2685  CB  ALA A 352       4.477  17.562   1.945  1.00 97.06           C  
ATOM   2686  O   ALA A 352       6.172  16.297  -0.567  1.00 97.06           O  
ATOM   2687  N   ASP A 353       6.492  15.102   1.384  1.00 96.50           N  
ATOM   2688  CA  ASP A 353       7.867  14.734   1.058  1.00 96.50           C  
ATOM   2689  C   ASP A 353       8.062  13.219   1.143  1.00 96.50           C  
ATOM   2690  CB  ASP A 353       8.852  15.438   1.990  1.00 96.50           C  
ATOM   2691  O   ASP A 353       8.875  12.734   1.926  1.00 96.50           O  
ATOM   2692  CG  ASP A 353       8.727  16.953   1.943  1.00 96.50           C  
ATOM   2693  OD1 ASP A 353       8.945  17.547   0.865  1.00 96.50           O  
ATOM   2694  OD2 ASP A 353       8.422  17.547   2.994  1.00 96.50           O  
ATOM   2695  N   GLU A 354       7.367  12.438   0.259  1.00 96.06           N  
ATOM   2696  CA  GLU A 354       7.398  10.977   0.239  1.00 96.06           C  
ATOM   2697  C   GLU A 354       8.836  10.453   0.181  1.00 96.06           C  
ATOM   2698  CB  GLU A 354       6.594  10.438  -0.948  1.00 96.06           C  
ATOM   2699  O   GLU A 354       9.156   9.438   0.795  1.00 96.06           O  
ATOM   2700  CG  GLU A 354       5.117  10.797  -0.904  1.00 96.06           C  
ATOM   2701  CD  GLU A 354       4.324   9.945   0.075  1.00 96.06           C  
ATOM   2702  OE1 GLU A 354       3.086  10.117   0.161  1.00 96.06           O  
ATOM   2703  OE2 GLU A 354       4.941   9.102   0.763  1.00 96.06           O  
ATOM   2704  N   GLY A 355       9.719  11.211  -0.442  1.00 94.25           N  
ATOM   2705  CA  GLY A 355      11.078  10.789  -0.728  1.00 94.25           C  
ATOM   2706  C   GLY A 355      11.977  10.805   0.494  1.00 94.25           C  
ATOM   2707  O   GLY A 355      13.047  10.180   0.495  1.00 94.25           O  
ATOM   2708  N   LEU A 356      11.477  11.438   1.503  1.00 94.00           N  
ATOM   2709  CA  LEU A 356      12.281  11.469   2.725  1.00 94.00           C  
ATOM   2710  C   LEU A 356      12.539  10.062   3.244  1.00 94.00           C  
ATOM   2711  CB  LEU A 356      11.570  12.305   3.801  1.00 94.00           C  
ATOM   2712  O   LEU A 356      13.516   9.836   3.959  1.00 94.00           O  
ATOM   2713  CG  LEU A 356      11.734  13.820   3.701  1.00 94.00           C  
ATOM   2714  CD1 LEU A 356      10.867  14.516   4.742  1.00 94.00           C  
ATOM   2715  CD2 LEU A 356      13.203  14.211   3.873  1.00 94.00           C  
ATOM   2716  N   MET A 357      11.719   9.133   2.889  1.00 90.69           N  
ATOM   2717  CA  MET A 357      11.898   7.738   3.289  1.00 90.69           C  
ATOM   2718  C   MET A 357      13.242   7.207   2.816  1.00 90.69           C  
ATOM   2719  CB  MET A 357      10.766   6.871   2.732  1.00 90.69           C  
ATOM   2720  O   MET A 357      13.742   6.207   3.338  1.00 90.69           O  
ATOM   2721  CG  MET A 357      10.867   6.625   1.236  1.00 90.69           C  
ATOM   2722  SD  MET A 357       9.562   5.477   0.627  1.00 90.69           S  
ATOM   2723  CE  MET A 357       9.359   6.098  -1.067  1.00 90.69           C  
ATOM   2724  N   ASN A 358      13.859   7.879   1.850  1.00 87.56           N  
ATOM   2725  CA  ASN A 358      15.109   7.391   1.275  1.00 87.56           C  
ATOM   2726  C   ASN A 358      16.312   8.117   1.860  1.00 87.56           C  
ATOM   2727  CB  ASN A 358      15.086   7.531  -0.248  1.00 87.56           C  
ATOM   2728  O   ASN A 358      17.453   7.859   1.463  1.00 87.56           O  
ATOM   2729  CG  ASN A 358      14.102   6.590  -0.910  1.00 87.56           C  
ATOM   2730  ND2 ASN A 358      12.977   7.129  -1.365  1.00 87.56           N  
ATOM   2731  OD1 ASN A 358      14.352   5.383  -1.010  1.00 87.56           O  
ATOM   2732  N   TYR A 359      16.016   9.031   2.703  1.00 89.06           N  
ATOM   2733  CA  TYR A 359      17.094   9.805   3.295  1.00 89.06           C  
ATOM   2734  C   TYR A 359      17.891   8.953   4.273  1.00 89.06           C  
ATOM   2735  CB  TYR A 359      16.547  11.047   4.008  1.00 89.06           C  
ATOM   2736  O   TYR A 359      17.406   8.609   5.355  1.00 89.06           O  
ATOM   2737  CG  TYR A 359      17.625  12.000   4.469  1.00 89.06           C  
ATOM   2738  CD1 TYR A 359      18.016  12.039   5.805  1.00 89.06           C  
ATOM   2739  CD2 TYR A 359      18.250  12.859   3.572  1.00 89.06           C  
ATOM   2740  CE1 TYR A 359      19.000  12.922   6.238  1.00 89.06           C  
ATOM   2741  CE2 TYR A 359      19.234  13.742   3.994  1.00 89.06           C  
ATOM   2742  OH  TYR A 359      20.594  14.633   5.746  1.00 89.06           O  
ATOM   2743  CZ  TYR A 359      19.609  13.766   5.324  1.00 89.06           C  
ATOM   2744  N   ASN A 360      19.125   8.539   3.838  1.00 86.69           N  
ATOM   2745  CA  ASN A 360      20.031   7.762   4.668  1.00 86.69           C  
ATOM   2746  C   ASN A 360      21.500   8.047   4.324  1.00 86.69           C  
ATOM   2747  CB  ASN A 360      19.734   6.266   4.531  1.00 86.69           C  
ATOM   2748  O   ASN A 360      21.781   8.922   3.512  1.00 86.69           O  
ATOM   2749  CG  ASN A 360      19.938   5.762   3.113  1.00 86.69           C  
ATOM   2750  ND2 ASN A 360      19.000   4.945   2.643  1.00 86.69           N  
ATOM   2751  OD1 ASN A 360      20.906   6.102   2.447  1.00 86.69           O  
ATOM   2752  N   GLN A 361      22.562   7.352   5.039  1.00 86.00           N  
ATOM   2753  CA  GLN A 361      23.984   7.656   4.906  1.00 86.00           C  
ATOM   2754  C   GLN A 361      24.500   7.309   3.514  1.00 86.00           C  
ATOM   2755  CB  GLN A 361      24.797   6.906   5.965  1.00 86.00           C  
ATOM   2756  O   GLN A 361      25.547   7.789   3.094  1.00 86.00           O  
ATOM   2757  CG  GLN A 361      24.703   5.391   5.844  1.00 86.00           C  
ATOM   2758  CD  GLN A 361      25.328   4.672   7.027  1.00 86.00           C  
ATOM   2759  NE2 GLN A 361      25.250   3.346   7.027  1.00 86.00           N  
ATOM   2760  OE1 GLN A 361      25.875   5.305   7.938  1.00 86.00           O  
ATOM   2761  N   TRP A 362      23.734   6.629   2.645  1.00 87.44           N  
ATOM   2762  CA  TRP A 362      24.188   6.176   1.332  1.00 87.44           C  
ATOM   2763  C   TRP A 362      23.609   7.047   0.226  1.00 87.44           C  
ATOM   2764  CB  TRP A 362      23.812   4.711   1.105  1.00 87.44           C  
ATOM   2765  O   TRP A 362      23.969   6.902  -0.945  1.00 87.44           O  
ATOM   2766  CG  TRP A 362      24.172   3.803   2.240  1.00 87.44           C  
ATOM   2767  CD1 TRP A 362      23.312   3.061   3.008  1.00 87.44           C  
ATOM   2768  CD2 TRP A 362      25.484   3.545   2.736  1.00 87.44           C  
ATOM   2769  CE2 TRP A 362      25.359   2.635   3.809  1.00 87.44           C  
ATOM   2770  CE3 TRP A 362      26.766   3.994   2.379  1.00 87.44           C  
ATOM   2771  NE1 TRP A 362      24.031   2.355   3.955  1.00 87.44           N  
ATOM   2772  CH2 TRP A 362      27.703   2.621   4.156  1.00 87.44           C  
ATOM   2773  CZ2 TRP A 362      26.469   2.166   4.527  1.00 87.44           C  
ATOM   2774  CZ3 TRP A 362      27.859   3.527   3.096  1.00 87.44           C  
ATOM   2775  N   MET A 363      22.719   7.887   0.540  1.00 89.19           N  
ATOM   2776  CA  MET A 363      21.984   8.664  -0.453  1.00 89.19           C  
ATOM   2777  C   MET A 363      22.938   9.469  -1.326  1.00 89.19           C  
ATOM   2778  CB  MET A 363      20.984   9.602   0.229  1.00 89.19           C  
ATOM   2779  O   MET A 363      22.766   9.539  -2.545  1.00 89.19           O  
ATOM   2780  CG  MET A 363      20.109  10.383  -0.742  1.00 89.19           C  
ATOM   2781  SD  MET A 363      18.703  11.211   0.088  1.00 89.19           S  
ATOM   2782  CE  MET A 363      17.828  11.891  -1.354  1.00 89.19           C  
ATOM   2783  N   GLN A 364      23.891  10.117  -0.726  1.00 92.31           N  
ATOM   2784  CA  GLN A 364      24.844  10.883  -1.517  1.00 92.31           C  
ATOM   2785  C   GLN A 364      25.484  10.016  -2.592  1.00 92.31           C  
ATOM   2786  CB  GLN A 364      25.906  11.500  -0.617  1.00 92.31           C  
ATOM   2787  O   GLN A 364      25.641  10.453  -3.734  1.00 92.31           O  
ATOM   2788  CG  GLN A 364      26.844  12.461  -1.340  1.00 92.31           C  
ATOM   2789  CD  GLN A 364      27.859  13.094  -0.416  1.00 92.31           C  
ATOM   2790  NE2 GLN A 364      28.203  14.352  -0.679  1.00 92.31           N  
ATOM   2791  OE1 GLN A 364      28.344  12.461   0.527  1.00 92.31           O  
ATOM   2792  N   GLY A 365      25.922   8.867  -2.256  1.00 91.56           N  
ATOM   2793  CA  GLY A 365      26.500   7.930  -3.211  1.00 91.56           C  
ATOM   2794  C   GLY A 365      25.531   7.547  -4.320  1.00 91.56           C  
ATOM   2795  O   GLY A 365      25.906   7.496  -5.488  1.00 91.56           O  
ATOM   2796  N   THR A 366      24.312   7.285  -3.959  1.00 89.94           N  
ATOM   2797  CA  THR A 366      23.281   6.980  -4.953  1.00 89.94           C  
ATOM   2798  C   THR A 366      23.109   8.141  -5.930  1.00 89.94           C  
ATOM   2799  CB  THR A 366      21.938   6.660  -4.285  1.00 89.94           C  
ATOM   2800  O   THR A 366      23.078   7.934  -7.145  1.00 89.94           O  
ATOM   2801  CG2 THR A 366      20.859   6.383  -5.324  1.00 89.94           C  
ATOM   2802  OG1 THR A 366      22.078   5.508  -3.447  1.00 89.94           O  
ATOM   2803  N   LEU A 367      23.078   9.297  -5.398  1.00 93.12           N  
ATOM   2804  CA  LEU A 367      22.891  10.477  -6.238  1.00 93.12           C  
ATOM   2805  C   LEU A 367      24.109  10.711  -7.121  1.00 93.12           C  
ATOM   2806  CB  LEU A 367      22.625  11.711  -5.375  1.00 93.12           C  
ATOM   2807  O   LEU A 367      23.984  11.219  -8.242  1.00 93.12           O  
ATOM   2808  CG  LEU A 367      21.312  11.719  -4.586  1.00 93.12           C  
ATOM   2809  CD1 LEU A 367      21.172  13.031  -3.812  1.00 93.12           C  
ATOM   2810  CD2 LEU A 367      20.125  11.516  -5.523  1.00 93.12           C  
ATOM   2811  N   SER A 368      25.312  10.367  -6.621  1.00 94.44           N  
ATOM   2812  CA  SER A 368      26.516  10.461  -7.438  1.00 94.44           C  
ATOM   2813  C   SER A 368      26.422   9.562  -8.664  1.00 94.44           C  
ATOM   2814  CB  SER A 368      27.750  10.086  -6.617  1.00 94.44           C  
ATOM   2815  O   SER A 368      26.859   9.938  -9.758  1.00 94.44           O  
ATOM   2816  OG  SER A 368      28.922  10.109  -7.422  1.00 94.44           O  
ATOM   2817  N   VAL A 369      25.781   8.422  -8.523  1.00 92.38           N  
ATOM   2818  CA  VAL A 369      25.578   7.512  -9.648  1.00 92.38           C  
ATOM   2819  C   VAL A 369      24.625   8.141 -10.648  1.00 92.38           C  
ATOM   2820  CB  VAL A 369      25.031   6.145  -9.180  1.00 92.38           C  
ATOM   2821  O   VAL A 369      24.844   8.070 -11.859  1.00 92.38           O  
ATOM   2822  CG1 VAL A 369      24.641   5.281 -10.375  1.00 92.38           C  
ATOM   2823  CG2 VAL A 369      26.078   5.430  -8.312  1.00 92.38           C  
ATOM   2824  N   TYR A 370      23.578   8.812 -10.180  1.00 93.31           N  
ATOM   2825  CA  TYR A 370      22.656   9.523 -11.070  1.00 93.31           C  
ATOM   2826  C   TYR A 370      23.406  10.594 -11.859  1.00 93.31           C  
ATOM   2827  CB  TYR A 370      21.516  10.156 -10.266  1.00 93.31           C  
ATOM   2828  O   TYR A 370      23.172  10.758 -13.062  1.00 93.31           O  
ATOM   2829  CG  TYR A 370      20.516   9.164  -9.734  1.00 93.31           C  
ATOM   2830  CD1 TYR A 370      20.484   7.859 -10.234  1.00 93.31           C  
ATOM   2831  CD2 TYR A 370      19.625   9.516  -8.734  1.00 93.31           C  
ATOM   2832  CE1 TYR A 370      19.562   6.934  -9.742  1.00 93.31           C  
ATOM   2833  CE2 TYR A 370      18.703   8.602  -8.242  1.00 93.31           C  
ATOM   2834  OH  TYR A 370      17.766   6.402  -8.266  1.00 93.31           O  
ATOM   2835  CZ  TYR A 370      18.672   7.312  -8.750  1.00 93.31           C  
ATOM   2836  N   ASP A 371      24.312  11.234 -11.195  1.00 95.62           N  
ATOM   2837  CA  ASP A 371      25.078  12.305 -11.828  1.00 95.62           C  
ATOM   2838  C   ASP A 371      26.016  11.758 -12.906  1.00 95.62           C  
ATOM   2839  CB  ASP A 371      25.875  13.086 -10.781  1.00 95.62           C  
ATOM   2840  O   ASP A 371      26.281  12.438 -13.898  1.00 95.62           O  
ATOM   2841  CG  ASP A 371      25.016  14.000  -9.930  1.00 95.62           C  
ATOM   2842  OD1 ASP A 371      24.047  14.586 -10.461  1.00 95.62           O  
ATOM   2843  OD2 ASP A 371      25.297  14.141  -8.727  1.00 95.62           O  
ATOM   2844  N   SER A 372      26.500  10.562 -12.688  1.00 95.44           N  
ATOM   2845  CA  SER A 372      27.484   9.984 -13.609  1.00 95.44           C  
ATOM   2846  C   SER A 372      26.797   9.430 -14.859  1.00 95.44           C  
ATOM   2847  CB  SER A 372      28.281   8.875 -12.922  1.00 95.44           C  
ATOM   2848  O   SER A 372      27.422   9.312 -15.914  1.00 95.44           O  
ATOM   2849  OG  SER A 372      27.453   7.742 -12.680  1.00 95.44           O  
ATOM   2850  N   ASP A 373      25.531   9.070 -14.719  1.00 94.50           N  
ATOM   2851  CA  ASP A 373      24.734   8.523 -15.820  1.00 94.50           C  
ATOM   2852  C   ASP A 373      23.266   8.891 -15.664  1.00 94.50           C  
ATOM   2853  CB  ASP A 373      24.891   7.004 -15.891  1.00 94.50           C  
ATOM   2854  O   ASP A 373      22.531   8.242 -14.914  1.00 94.50           O  
ATOM   2855  CG  ASP A 373      24.219   6.395 -17.109  1.00 94.50           C  
ATOM   2856  OD1 ASP A 373      23.531   7.121 -17.844  1.00 94.50           O  
ATOM   2857  OD2 ASP A 373      24.391   5.172 -17.328  1.00 94.50           O  
ATOM   2858  N   HIS A 374      22.766   9.844 -16.438  1.00 95.69           N  
ATOM   2859  CA  HIS A 374      21.438  10.406 -16.312  1.00 95.69           C  
ATOM   2860  C   HIS A 374      20.375   9.430 -16.812  1.00 95.69           C  
ATOM   2861  CB  HIS A 374      21.328  11.727 -17.078  1.00 95.69           C  
ATOM   2862  O   HIS A 374      19.188   9.562 -16.484  1.00 95.69           O  
ATOM   2863  CG  HIS A 374      22.266  12.773 -16.578  1.00 95.69           C  
ATOM   2864  CD2 HIS A 374      23.078  12.812 -15.492  1.00 95.69           C  
ATOM   2865  ND1 HIS A 374      22.469  13.969 -17.234  1.00 95.69           N  
ATOM   2866  CE1 HIS A 374      23.344  14.695 -16.578  1.00 95.69           C  
ATOM   2867  NE2 HIS A 374      23.734  14.016 -15.516  1.00 95.69           N  
ATOM   2868  N   THR A 375      20.797   8.508 -17.656  1.00 94.50           N  
ATOM   2869  CA  THR A 375      19.828   7.555 -18.203  1.00 94.50           C  
ATOM   2870  C   THR A 375      19.172   6.750 -17.078  1.00 94.50           C  
ATOM   2871  CB  THR A 375      20.484   6.602 -19.219  1.00 94.50           C  
ATOM   2872  O   THR A 375      18.094   6.172 -17.266  1.00 94.50           O  
ATOM   2873  CG2 THR A 375      21.219   7.371 -20.297  1.00 94.50           C  
ATOM   2874  OG1 THR A 375      21.406   5.754 -18.531  1.00 94.50           O  
ATOM   2875  N   ILE A 376      19.750   6.707 -15.953  1.00 91.88           N  
ATOM   2876  CA  ILE A 376      19.266   5.934 -14.820  1.00 91.88           C  
ATOM   2877  C   ILE A 376      18.047   6.625 -14.211  1.00 91.88           C  
ATOM   2878  CB  ILE A 376      20.359   5.746 -13.742  1.00 91.88           C  
ATOM   2879  O   ILE A 376      17.250   5.996 -13.516  1.00 91.88           O  
ATOM   2880  CG1 ILE A 376      21.531   4.941 -14.312  1.00 91.88           C  
ATOM   2881  CG2 ILE A 376      19.781   5.066 -12.500  1.00 91.88           C  
ATOM   2882  CD1 ILE A 376      22.766   4.930 -13.422  1.00 91.88           C  
ATOM   2883  N   LEU A 377      17.922   7.906 -14.430  1.00 94.06           N  
ATOM   2884  CA  LEU A 377      16.812   8.695 -13.914  1.00 94.06           C  
ATOM   2885  C   LEU A 377      15.531   8.398 -14.695  1.00 94.06           C  
ATOM   2886  CB  LEU A 377      17.141  10.188 -13.984  1.00 94.06           C  
ATOM   2887  O   LEU A 377      14.438   8.742 -14.250  1.00 94.06           O  
ATOM   2888  CG  LEU A 377      18.234  10.688 -13.047  1.00 94.06           C  
ATOM   2889  CD1 LEU A 377      18.688  12.086 -13.453  1.00 94.06           C  
ATOM   2890  CD2 LEU A 377      17.750  10.672 -11.602  1.00 94.06           C  
ATOM   2891  N   VAL A 378      15.688   7.801 -15.891  1.00 94.56           N  
ATOM   2892  CA  VAL A 378      14.555   7.562 -16.766  1.00 94.56           C  
ATOM   2893  C   VAL A 378      13.742   6.371 -16.266  1.00 94.56           C  
ATOM   2894  CB  VAL A 378      15.008   7.316 -18.234  1.00 94.56           C  
ATOM   2895  O   VAL A 378      14.266   5.262 -16.141  1.00 94.56           O  
ATOM   2896  CG1 VAL A 378      13.805   7.027 -19.125  1.00 94.56           C  
ATOM   2897  CG2 VAL A 378      15.789   8.516 -18.750  1.00 94.56           C  
ATOM   2898  N   PRO A 379      12.445   6.629 -15.984  1.00 92.69           N  
ATOM   2899  CA  PRO A 379      11.586   5.523 -15.547  1.00 92.69           C  
ATOM   2900  C   PRO A 379      11.492   4.410 -16.578  1.00 92.69           C  
ATOM   2901  CB  PRO A 379      10.227   6.191 -15.336  1.00 92.69           C  
ATOM   2902  O   PRO A 379      11.312   4.680 -17.781  1.00 92.69           O  
ATOM   2903  CG  PRO A 379      10.547   7.629 -15.078  1.00 92.69           C  
ATOM   2904  CD  PRO A 379      11.727   8.016 -15.922  1.00 92.69           C  
ATOM   2905  N   GLN A 380      11.531   3.242 -16.156  1.00 90.44           N  
ATOM   2906  CA  GLN A 380      11.469   2.086 -17.031  1.00 90.44           C  
ATOM   2907  C   GLN A 380      10.094   1.974 -17.703  1.00 90.44           C  
ATOM   2908  CB  GLN A 380      11.789   0.803 -16.266  1.00 90.44           C  
ATOM   2909  O   GLN A 380       9.977   1.462 -18.812  1.00 90.44           O  
ATOM   2910  CG  GLN A 380      13.258   0.667 -15.883  1.00 90.44           C  
ATOM   2911  CD  GLN A 380      13.625  -0.745 -15.469  1.00 90.44           C  
ATOM   2912  NE2 GLN A 380      14.648  -0.868 -14.633  1.00 90.44           N  
ATOM   2913  OE1 GLN A 380      12.992  -1.717 -15.898  1.00 90.44           O  
ATOM   2914  N   GLY A 381       9.109   2.463 -17.016  1.00 90.94           N  
ATOM   2915  CA  GLY A 381       7.750   2.381 -17.516  1.00 90.94           C  
ATOM   2916  C   GLY A 381       7.516   3.248 -18.734  1.00 90.94           C  
ATOM   2917  O   GLY A 381       6.449   3.186 -19.359  1.00 90.94           O  
ATOM   2918  N   MET A 382       8.578   4.008 -19.219  1.00 94.06           N  
ATOM   2919  CA  MET A 382       8.477   4.852 -20.406  1.00 94.06           C  
ATOM   2920  C   MET A 382       8.797   4.059 -21.672  1.00 94.06           C  
ATOM   2921  CB  MET A 382       9.414   6.055 -20.297  1.00 94.06           C  
ATOM   2922  O   MET A 382       8.445   4.477 -22.781  1.00 94.06           O  
ATOM   2923  CG  MET A 382       8.961   7.094 -19.281  1.00 94.06           C  
ATOM   2924  SD  MET A 382      10.141   8.492 -19.125  1.00 94.06           S  
ATOM   2925  CE  MET A 382       9.906   9.289 -20.750  1.00 94.06           C  
ATOM   2926  N   HIS A 383       9.516   2.990 -21.547  1.00 93.88           N  
ATOM   2927  CA  HIS A 383       9.867   2.041 -22.594  1.00 93.88           C  
ATOM   2928  C   HIS A 383      10.695   2.709 -23.688  1.00 93.88           C  
ATOM   2929  CB  HIS A 383       8.602   1.425 -23.203  1.00 93.88           C  
ATOM   2930  O   HIS A 383      10.492   2.453 -24.875  1.00 93.88           O  
ATOM   2931  CG  HIS A 383       7.762   0.685 -22.219  1.00 93.88           C  
ATOM   2932  CD2 HIS A 383       8.055   0.203 -20.984  1.00 93.88           C  
ATOM   2933  ND1 HIS A 383       6.445   0.361 -22.453  1.00 93.88           N  
ATOM   2934  CE1 HIS A 383       5.961  -0.288 -21.406  1.00 93.88           C  
ATOM   2935  NE2 HIS A 383       6.922  -0.397 -20.500  1.00 93.88           N  
ATOM   2936  N   ILE A 384      11.547   3.639 -23.234  1.00 95.00           N  
ATOM   2937  CA  ILE A 384      12.445   4.289 -24.188  1.00 95.00           C  
ATOM   2938  C   ILE A 384      13.578   3.338 -24.562  1.00 95.00           C  
ATOM   2939  CB  ILE A 384      13.023   5.605 -23.609  1.00 95.00           C  
ATOM   2940  O   ILE A 384      14.383   2.951 -23.703  1.00 95.00           O  
ATOM   2941  CG1 ILE A 384      11.883   6.539 -23.172  1.00 95.00           C  
ATOM   2942  CG2 ILE A 384      13.930   6.289 -24.625  1.00 95.00           C  
ATOM   2943  CD1 ILE A 384      12.359   7.824 -22.516  1.00 95.00           C  
ATOM   2944  N   GLU A 385      13.703   2.941 -25.891  1.00 92.81           N  
ATOM   2945  CA  GLU A 385      14.695   1.962 -26.328  1.00 92.81           C  
ATOM   2946  C   GLU A 385      15.883   2.643 -27.000  1.00 92.81           C  
ATOM   2947  CB  GLU A 385      14.055   0.955 -27.297  1.00 92.81           C  
ATOM   2948  O   GLU A 385      17.031   2.238 -26.797  1.00 92.81           O  
ATOM   2949  CG  GLU A 385      13.000   0.073 -26.641  1.00 92.81           C  
ATOM   2950  CD  GLU A 385      12.367  -0.921 -27.609  1.00 92.81           C  
ATOM   2951  OE1 GLU A 385      11.562  -1.768 -27.172  1.00 92.81           O  
ATOM   2952  OE2 GLU A 385      12.695  -0.854 -28.812  1.00 92.81           O  
ATOM   2953  N   ASP A 386      15.570   3.729 -27.656  1.00 96.50           N  
ATOM   2954  CA  ASP A 386      16.609   4.461 -28.359  1.00 96.50           C  
ATOM   2955  C   ASP A 386      17.578   5.125 -27.391  1.00 96.50           C  
ATOM   2956  CB  ASP A 386      15.992   5.516 -29.281  1.00 96.50           C  
ATOM   2957  O   ASP A 386      17.172   5.887 -26.516  1.00 96.50           O  
ATOM   2958  CG  ASP A 386      17.031   6.367 -30.000  1.00 96.50           C  
ATOM   2959  OD1 ASP A 386      17.266   7.520 -29.578  1.00 96.50           O  
ATOM   2960  OD2 ASP A 386      17.625   5.883 -30.984  1.00 96.50           O  
ATOM   2961  N   ALA A 387      18.859   4.871 -27.531  1.00 97.12           N  
ATOM   2962  CA  ALA A 387      19.891   5.312 -26.594  1.00 97.12           C  
ATOM   2963  C   ALA A 387      19.984   6.832 -26.547  1.00 97.12           C  
ATOM   2964  CB  ALA A 387      21.250   4.715 -26.969  1.00 97.12           C  
ATOM   2965  O   ALA A 387      20.109   7.426 -25.484  1.00 97.12           O  
ATOM   2966  N   ASP A 388      19.875   7.461 -27.719  1.00 97.62           N  
ATOM   2967  CA  ASP A 388      19.953   8.922 -27.766  1.00 97.62           C  
ATOM   2968  C   ASP A 388      18.750   9.570 -27.109  1.00 97.62           C  
ATOM   2969  CB  ASP A 388      20.078   9.398 -29.219  1.00 97.62           C  
ATOM   2970  O   ASP A 388      18.875  10.555 -26.375  1.00 97.62           O  
ATOM   2971  CG  ASP A 388      21.422   9.070 -29.844  1.00 97.62           C  
ATOM   2972  OD1 ASP A 388      22.406   8.875 -29.094  1.00 97.62           O  
ATOM   2973  OD2 ASP A 388      21.500   9.000 -31.094  1.00 97.62           O  
ATOM   2974  N   ALA A 389      17.594   8.969 -27.344  1.00 97.88           N  
ATOM   2975  CA  ALA A 389      16.375   9.469 -26.719  1.00 97.88           C  
ATOM   2976  C   ALA A 389      16.422   9.312 -25.203  1.00 97.88           C  
ATOM   2977  CB  ALA A 389      15.156   8.758 -27.297  1.00 97.88           C  
ATOM   2978  O   ALA A 389      16.000  10.211 -24.469  1.00 97.88           O  
ATOM   2979  N   LYS A 390      16.922   8.180 -24.750  1.00 97.69           N  
ATOM   2980  CA  LYS A 390      17.031   7.926 -23.312  1.00 97.69           C  
ATOM   2981  C   LYS A 390      17.984   8.906 -22.656  1.00 97.69           C  
ATOM   2982  CB  LYS A 390      17.484   6.492 -23.062  1.00 97.69           C  
ATOM   2983  O   LYS A 390      17.719   9.414 -21.562  1.00 97.69           O  
ATOM   2984  CG  LYS A 390      17.328   6.039 -21.625  1.00 97.69           C  
ATOM   2985  CD  LYS A 390      17.562   4.539 -21.469  1.00 97.69           C  
ATOM   2986  CE  LYS A 390      17.312   4.070 -20.047  1.00 97.69           C  
ATOM   2987  NZ  LYS A 390      17.469   2.592 -19.906  1.00 97.69           N  
ATOM   2988  N   LYS A 391      19.062   9.125 -23.328  1.00 98.06           N  
ATOM   2989  CA  LYS A 391      20.016  10.109 -22.812  1.00 98.06           C  
ATOM   2990  C   LYS A 391      19.375  11.500 -22.750  1.00 98.06           C  
ATOM   2991  CB  LYS A 391      21.266  10.148 -23.703  1.00 98.06           C  
ATOM   2992  O   LYS A 391      19.516  12.203 -21.750  1.00 98.06           O  
ATOM   2993  CG  LYS A 391      22.344  11.094 -23.188  1.00 98.06           C  
ATOM   2994  CD  LYS A 391      23.609  11.000 -24.031  1.00 98.06           C  
ATOM   2995  CE  LYS A 391      24.734  11.836 -23.453  1.00 98.06           C  
ATOM   2996  NZ  LYS A 391      24.766  13.211 -24.031  1.00 98.06           N  
ATOM   2997  N   ALA A 392      18.688  11.891 -23.766  1.00 98.38           N  
ATOM   2998  CA  ALA A 392      18.031  13.195 -23.797  1.00 98.38           C  
ATOM   2999  C   ALA A 392      17.000  13.305 -22.688  1.00 98.38           C  
ATOM   3000  CB  ALA A 392      17.375  13.430 -25.156  1.00 98.38           C  
ATOM   3001  O   ALA A 392      16.906  14.336 -22.000  1.00 98.38           O  
ATOM   3002  N   ALA A 393      16.219  12.273 -22.500  1.00 98.25           N  
ATOM   3003  CA  ALA A 393      15.219  12.242 -21.422  1.00 98.25           C  
ATOM   3004  C   ALA A 393      15.883  12.352 -20.062  1.00 98.25           C  
ATOM   3005  CB  ALA A 393      14.391  10.961 -21.516  1.00 98.25           C  
ATOM   3006  O   ALA A 393      15.422  13.109 -19.203  1.00 98.25           O  
ATOM   3007  N   GLY A 394      16.906  11.531 -19.812  1.00 97.88           N  
ATOM   3008  CA  GLY A 394      17.656  11.594 -18.562  1.00 97.88           C  
ATOM   3009  C   GLY A 394      18.219  12.969 -18.281  1.00 97.88           C  
ATOM   3010  O   GLY A 394      18.125  13.469 -17.156  1.00 97.88           O  
ATOM   3011  N   ASP A 395      18.812  13.594 -19.312  1.00 98.12           N  
ATOM   3012  CA  ASP A 395      19.359  14.938 -19.156  1.00 98.12           C  
ATOM   3013  C   ASP A 395      18.266  15.938 -18.797  1.00 98.12           C  
ATOM   3014  CB  ASP A 395      20.078  15.383 -20.438  1.00 98.12           C  
ATOM   3015  O   ASP A 395      18.469  16.812 -17.953  1.00 98.12           O  
ATOM   3016  CG  ASP A 395      21.375  14.648 -20.656  1.00 98.12           C  
ATOM   3017  OD1 ASP A 395      21.906  14.023 -19.703  1.00 98.12           O  
ATOM   3018  OD2 ASP A 395      21.891  14.688 -21.797  1.00 98.12           O  
ATOM   3019  N   ALA A 396      17.125  15.773 -19.406  1.00 98.38           N  
ATOM   3020  CA  ALA A 396      16.000  16.656 -19.125  1.00 98.38           C  
ATOM   3021  C   ALA A 396      15.547  16.531 -17.672  1.00 98.38           C  
ATOM   3022  CB  ALA A 396      14.836  16.359 -20.078  1.00 98.38           C  
ATOM   3023  O   ALA A 396      15.266  17.531 -17.016  1.00 98.38           O  
ATOM   3024  N   ILE A 397      15.523  15.289 -17.172  1.00 98.06           N  
ATOM   3025  CA  ILE A 397      15.117  15.055 -15.789  1.00 98.06           C  
ATOM   3026  C   ILE A 397      16.141  15.664 -14.836  1.00 98.06           C  
ATOM   3027  CB  ILE A 397      14.945  13.547 -15.492  1.00 98.06           C  
ATOM   3028  O   ILE A 397      15.773  16.375 -13.891  1.00 98.06           O  
ATOM   3029  CG1 ILE A 397      13.758  12.984 -16.281  1.00 98.06           C  
ATOM   3030  CG2 ILE A 397      14.766  13.305 -13.992  1.00 98.06           C  
ATOM   3031  CD1 ILE A 397      13.695  11.461 -16.297  1.00 98.06           C  
ATOM   3032  N   LYS A 398      17.359  15.359 -15.055  1.00 97.88           N  
ATOM   3033  CA  LYS A 398      18.422  15.938 -14.234  1.00 97.88           C  
ATOM   3034  C   LYS A 398      18.328  17.453 -14.195  1.00 97.88           C  
ATOM   3035  CB  LYS A 398      19.797  15.508 -14.758  1.00 97.88           C  
ATOM   3036  O   LYS A 398      18.406  18.062 -13.117  1.00 97.88           O  
ATOM   3037  CG  LYS A 398      20.969  16.094 -13.977  1.00 97.88           C  
ATOM   3038  CD  LYS A 398      21.391  17.438 -14.539  1.00 97.88           C  
ATOM   3039  CE  LYS A 398      22.562  18.031 -13.758  1.00 97.88           C  
ATOM   3040  NZ  LYS A 398      23.312  19.047 -14.555  1.00 97.88           N  
ATOM   3041  N   ASN A 399      18.188  18.109 -15.336  1.00 97.50           N  
ATOM   3042  CA  ASN A 399      18.125  19.562 -15.438  1.00 97.50           C  
ATOM   3043  C   ASN A 399      16.906  20.141 -14.742  1.00 97.50           C  
ATOM   3044  CB  ASN A 399      18.156  20.000 -16.906  1.00 97.50           C  
ATOM   3045  O   ASN A 399      16.953  21.234 -14.195  1.00 97.50           O  
ATOM   3046  CG  ASN A 399      19.531  19.859 -17.531  1.00 97.50           C  
ATOM   3047  ND2 ASN A 399      19.578  19.828 -18.859  1.00 97.50           N  
ATOM   3048  OD1 ASN A 399      20.547  19.781 -16.828  1.00 97.50           O  
ATOM   3049  N   GLU A 400      15.742  19.359 -14.742  1.00 97.94           N  
ATOM   3050  CA  GLU A 400      14.531  19.781 -14.047  1.00 97.94           C  
ATOM   3051  C   GLU A 400      14.742  19.812 -12.539  1.00 97.94           C  
ATOM   3052  CB  GLU A 400      13.352  18.875 -14.406  1.00 97.94           C  
ATOM   3053  O   GLU A 400      14.312  20.750 -11.859  1.00 97.94           O  
ATOM   3054  CG  GLU A 400      12.055  19.250 -13.695  1.00 97.94           C  
ATOM   3055  CD  GLU A 400      11.523  20.609 -14.102  1.00 97.94           C  
ATOM   3056  OE1 GLU A 400      10.742  21.203 -13.328  1.00 97.94           O  
ATOM   3057  OE2 GLU A 400      11.891  21.078 -15.203  1.00 97.94           O  
ATOM   3058  N   TYR A 401      15.477  18.891 -12.000  1.00 97.19           N  
ATOM   3059  CA  TYR A 401      15.562  18.766 -10.555  1.00 97.19           C  
ATOM   3060  C   TYR A 401      16.844  19.391 -10.016  1.00 97.19           C  
ATOM   3061  CB  TYR A 401      15.500  17.281 -10.141  1.00 97.19           C  
ATOM   3062  O   TYR A 401      16.891  19.812  -8.859  1.00 97.19           O  
ATOM   3063  CG  TYR A 401      14.102  16.703 -10.180  1.00 97.19           C  
ATOM   3064  CD1 TYR A 401      13.266  16.781  -9.070  1.00 97.19           C  
ATOM   3065  CD2 TYR A 401      13.625  16.078 -11.328  1.00 97.19           C  
ATOM   3066  CE1 TYR A 401      11.984  16.250  -9.102  1.00 97.19           C  
ATOM   3067  CE2 TYR A 401      12.344  15.539 -11.367  1.00 97.19           C  
ATOM   3068  OH  TYR A 401      10.258  15.102 -10.289  1.00 97.19           O  
ATOM   3069  CZ  TYR A 401      11.531  15.633 -10.250  1.00 97.19           C  
ATOM   3070  N   SER A 402      17.828  19.422 -10.758  1.00 97.00           N  
ATOM   3071  CA  SER A 402      19.094  20.000 -10.297  1.00 97.00           C  
ATOM   3072  C   SER A 402      19.797  20.750 -11.422  1.00 97.00           C  
ATOM   3073  CB  SER A 402      20.016  18.922  -9.742  1.00 97.00           C  
ATOM   3074  O   SER A 402      20.875  20.359 -11.867  1.00 97.00           O  
ATOM   3075  OG  SER A 402      21.125  19.484  -9.070  1.00 97.00           O  
ATOM   3076  N   PRO A 403      19.266  21.984 -11.867  1.00 95.69           N  
ATOM   3077  CA  PRO A 403      19.812  22.734 -13.000  1.00 95.69           C  
ATOM   3078  C   PRO A 403      21.172  23.375 -12.695  1.00 95.69           C  
ATOM   3079  CB  PRO A 403      18.750  23.812 -13.250  1.00 95.69           C  
ATOM   3080  O   PRO A 403      21.953  23.641 -13.609  1.00 95.69           O  
ATOM   3081  CG  PRO A 403      18.016  23.922 -11.953  1.00 95.69           C  
ATOM   3082  CD  PRO A 403      17.969  22.578 -11.305  1.00 95.69           C  
ATOM   3083  N   ASP A 404      21.453  23.578 -11.406  1.00 92.31           N  
ATOM   3084  CA  ASP A 404      22.594  24.422 -11.055  1.00 92.31           C  
ATOM   3085  C   ASP A 404      23.750  23.562 -10.555  1.00 92.31           C  
ATOM   3086  CB  ASP A 404      22.203  25.453 -10.000  1.00 92.31           C  
ATOM   3087  O   ASP A 404      24.688  24.094  -9.922  1.00 92.31           O  
ATOM   3088  CG  ASP A 404      21.109  26.391 -10.469  1.00 92.31           C  
ATOM   3089  OD1 ASP A 404      21.172  26.891 -11.617  1.00 92.31           O  
ATOM   3090  OD2 ASP A 404      20.156  26.641  -9.688  1.00 92.31           O  
ATOM   3091  N   GLY A 405      23.656  22.266 -10.719  1.00 93.88           N  
ATOM   3092  CA  GLY A 405      24.766  21.438 -10.242  1.00 93.88           C  
ATOM   3093  C   GLY A 405      24.391  19.984 -10.062  1.00 93.88           C  
ATOM   3094  O   GLY A 405      23.344  19.531 -10.547  1.00 93.88           O  
ATOM   3095  N   ASP A 406      25.344  19.266  -9.414  1.00 96.38           N  
ATOM   3096  CA  ASP A 406      25.172  17.828  -9.188  1.00 96.38           C  
ATOM   3097  C   ASP A 406      24.156  17.562  -8.070  1.00 96.38           C  
ATOM   3098  CB  ASP A 406      26.516  17.172  -8.844  1.00 96.38           C  
ATOM   3099  O   ASP A 406      24.109  18.312  -7.086  1.00 96.38           O  
ATOM   3100  CG  ASP A 406      27.438  17.078 -10.039  1.00 96.38           C  
ATOM   3101  OD1 ASP A 406      26.984  17.266 -11.188  1.00 96.38           O  
ATOM   3102  OD2 ASP A 406      28.641  16.797  -9.836  1.00 96.38           O  
ATOM   3103  N   MET A 407      23.344  16.531  -8.203  1.00 95.06           N  
ATOM   3104  CA  MET A 407      22.344  16.141  -7.207  1.00 95.06           C  
ATOM   3105  C   MET A 407      23.016  15.766  -5.891  1.00 95.06           C  
ATOM   3106  CB  MET A 407      21.500  14.984  -7.719  1.00 95.06           C  
ATOM   3107  O   MET A 407      22.484  16.047  -4.816  1.00 95.06           O  
ATOM   3108  CG  MET A 407      20.609  15.352  -8.898  1.00 95.06           C  
ATOM   3109  SD  MET A 407      19.391  14.039  -9.297  1.00 95.06           S  
ATOM   3110  CE  MET A 407      18.328  14.930 -10.461  1.00 95.06           C  
ATOM   3111  N   GLN A 408      24.219  15.102  -5.973  1.00 95.19           N  
ATOM   3112  CA  GLN A 408      24.906  14.594  -4.785  1.00 95.19           C  
ATOM   3113  C   GLN A 408      25.312  15.734  -3.854  1.00 95.19           C  
ATOM   3114  CB  GLN A 408      26.141  13.773  -5.180  1.00 95.19           C  
ATOM   3115  O   GLN A 408      25.578  15.516  -2.672  1.00 95.19           O  
ATOM   3116  CG  GLN A 408      27.234  14.594  -5.848  1.00 95.19           C  
ATOM   3117  CD  GLN A 408      28.406  13.750  -6.281  1.00 95.19           C  
ATOM   3118  NE2 GLN A 408      29.625  14.250  -6.047  1.00 95.19           N  
ATOM   3119  OE1 GLN A 408      28.234  12.648  -6.820  1.00 95.19           O  
ATOM   3120  N   ASN A 409      25.359  16.984  -4.371  1.00 94.44           N  
ATOM   3121  CA  ASN A 409      25.797  18.125  -3.574  1.00 94.44           C  
ATOM   3122  C   ASN A 409      24.609  18.812  -2.910  1.00 94.44           C  
ATOM   3123  CB  ASN A 409      26.562  19.125  -4.438  1.00 94.44           C  
ATOM   3124  O   ASN A 409      24.781  19.734  -2.104  1.00 94.44           O  
ATOM   3125  CG  ASN A 409      27.875  18.547  -4.941  1.00 94.44           C  
ATOM   3126  ND2 ASN A 409      28.297  18.984  -6.133  1.00 94.44           N  
ATOM   3127  OD1 ASN A 409      28.516  17.734  -4.270  1.00 94.44           O  
ATOM   3128  N   ASP A 410      23.391  18.391  -3.295  1.00 93.31           N  
ATOM   3129  CA  ASP A 410      22.125  18.891  -2.740  1.00 93.31           C  
ATOM   3130  C   ASP A 410      21.109  17.766  -2.596  1.00 93.31           C  
ATOM   3131  CB  ASP A 410      21.562  20.016  -3.617  1.00 93.31           C  
ATOM   3132  O   ASP A 410      20.328  17.500  -3.520  1.00 93.31           O  
ATOM   3133  CG  ASP A 410      20.328  20.672  -3.021  1.00 93.31           C  
ATOM   3134  OD1 ASP A 410      19.891  20.266  -1.924  1.00 93.31           O  
ATOM   3135  OD2 ASP A 410      19.797  21.594  -3.654  1.00 93.31           O  
ATOM   3136  N   LEU A 411      21.094  17.141  -1.468  1.00 93.00           N  
ATOM   3137  CA  LEU A 411      20.312  15.922  -1.270  1.00 93.00           C  
ATOM   3138  C   LEU A 411      18.812  16.219  -1.400  1.00 93.00           C  
ATOM   3139  CB  LEU A 411      20.609  15.312   0.104  1.00 93.00           C  
ATOM   3140  O   LEU A 411      18.031  15.320  -1.712  1.00 93.00           O  
ATOM   3141  CG  LEU A 411      22.031  14.836   0.340  1.00 93.00           C  
ATOM   3142  CD1 LEU A 411      22.156  14.148   1.695  1.00 93.00           C  
ATOM   3143  CD2 LEU A 411      22.484  13.906  -0.780  1.00 93.00           C  
ATOM   3144  N   VAL A 412      18.469  17.484  -1.130  1.00 93.56           N  
ATOM   3145  CA  VAL A 412      17.062  17.859  -1.206  1.00 93.56           C  
ATOM   3146  C   VAL A 412      16.531  17.625  -2.621  1.00 93.56           C  
ATOM   3147  CB  VAL A 412      16.844  19.344  -0.798  1.00 93.56           C  
ATOM   3148  O   VAL A 412      15.375  17.250  -2.807  1.00 93.56           O  
ATOM   3149  CG1 VAL A 412      15.430  19.797  -1.131  1.00 93.56           C  
ATOM   3150  CG2 VAL A 412      17.141  19.531   0.690  1.00 93.56           C  
ATOM   3151  N   THR A 413      17.359  17.875  -3.613  1.00 93.56           N  
ATOM   3152  CA  THR A 413      16.969  17.625  -4.996  1.00 93.56           C  
ATOM   3153  C   THR A 413      16.656  16.156  -5.223  1.00 93.56           C  
ATOM   3154  CB  THR A 413      18.062  18.078  -5.980  1.00 93.56           C  
ATOM   3155  O   THR A 413      15.703  15.812  -5.930  1.00 93.56           O  
ATOM   3156  CG2 THR A 413      18.359  19.578  -5.824  1.00 93.56           C  
ATOM   3157  OG1 THR A 413      19.250  17.344  -5.727  1.00 93.56           O  
ATOM   3158  N   GLY A 414      17.406  15.305  -4.617  1.00 94.00           N  
ATOM   3159  CA  GLY A 414      17.141  13.875  -4.688  1.00 94.00           C  
ATOM   3160  C   GLY A 414      15.828  13.484  -4.016  1.00 94.00           C  
ATOM   3161  O   GLY A 414      15.062  12.688  -4.559  1.00 94.00           O  
ATOM   3162  N   ILE A 415      15.617  14.086  -2.889  1.00 94.50           N  
ATOM   3163  CA  ILE A 415      14.383  13.828  -2.162  1.00 94.50           C  
ATOM   3164  C   ILE A 415      13.188  14.258  -3.014  1.00 94.50           C  
ATOM   3165  CB  ILE A 415      14.359  14.570  -0.804  1.00 94.50           C  
ATOM   3166  O   ILE A 415      12.203  13.523  -3.125  1.00 94.50           O  
ATOM   3167  CG1 ILE A 415      15.383  13.945   0.156  1.00 94.50           C  
ATOM   3168  CG2 ILE A 415      12.953  14.539  -0.197  1.00 94.50           C  
ATOM   3169  CD1 ILE A 415      15.680  14.805   1.379  1.00 94.50           C  
ATOM   3170  N   ARG A 416      13.273  15.398  -3.633  1.00 95.94           N  
ATOM   3171  CA  ARG A 416      12.195  15.883  -4.492  1.00 95.94           C  
ATOM   3172  C   ARG A 416      11.977  14.945  -5.676  1.00 95.94           C  
ATOM   3173  CB  ARG A 416      12.508  17.297  -4.996  1.00 95.94           C  
ATOM   3174  O   ARG A 416      10.836  14.664  -6.047  1.00 95.94           O  
ATOM   3175  CG  ARG A 416      12.383  18.375  -3.930  1.00 95.94           C  
ATOM   3176  CD  ARG A 416      12.852  19.719  -4.438  1.00 95.94           C  
ATOM   3177  NE  ARG A 416      12.062  20.172  -5.582  1.00 95.94           N  
ATOM   3178  NH1 ARG A 416      13.305  22.078  -5.957  1.00 95.94           N  
ATOM   3179  NH2 ARG A 416      11.523  21.594  -7.305  1.00 95.94           N  
ATOM   3180  CZ  ARG A 416      12.297  21.281  -6.277  1.00 95.94           C  
ATOM   3181  N   TYR A 417      13.125  14.531  -6.266  1.00 95.81           N  
ATOM   3182  CA  TYR A 417      13.016  13.586  -7.367  1.00 95.81           C  
ATOM   3183  C   TYR A 417      12.320  12.305  -6.922  1.00 95.81           C  
ATOM   3184  CB  TYR A 417      14.398  13.250  -7.934  1.00 95.81           C  
ATOM   3185  O   TYR A 417      11.383  11.836  -7.574  1.00 95.81           O  
ATOM   3186  CG  TYR A 417      14.398  12.094  -8.898  1.00 95.81           C  
ATOM   3187  CD1 TYR A 417      14.906  10.844  -8.523  1.00 95.81           C  
ATOM   3188  CD2 TYR A 417      13.898  12.234 -10.188  1.00 95.81           C  
ATOM   3189  CE1 TYR A 417      14.906   9.773  -9.406  1.00 95.81           C  
ATOM   3190  CE2 TYR A 417      13.898  11.164 -11.078  1.00 95.81           C  
ATOM   3191  OH  TYR A 417      14.406   8.883 -11.562  1.00 95.81           O  
ATOM   3192  CZ  TYR A 417      14.406   9.945 -10.680  1.00 95.81           C  
ATOM   3193  N   TYR A 418      12.695  11.734  -5.797  1.00 94.44           N  
ATOM   3194  CA  TYR A 418      12.086  10.508  -5.293  1.00 94.44           C  
ATOM   3195  C   TYR A 418      10.617  10.719  -4.957  1.00 94.44           C  
ATOM   3196  CB  TYR A 418      12.844  10.008  -4.059  1.00 94.44           C  
ATOM   3197  O   TYR A 418       9.781   9.852  -5.219  1.00 94.44           O  
ATOM   3198  CG  TYR A 418      14.156   9.336  -4.379  1.00 94.44           C  
ATOM   3199  CD1 TYR A 418      14.227   8.305  -5.316  1.00 94.44           C  
ATOM   3200  CD2 TYR A 418      15.328   9.734  -3.744  1.00 94.44           C  
ATOM   3201  CE1 TYR A 418      15.438   7.688  -5.609  1.00 94.44           C  
ATOM   3202  CE2 TYR A 418      16.547   9.125  -4.035  1.00 94.44           C  
ATOM   3203  OH  TYR A 418      17.781   7.492  -5.258  1.00 94.44           O  
ATOM   3204  CZ  TYR A 418      16.594   8.102  -4.969  1.00 94.44           C  
ATOM   3205  N   THR A 419      10.312  11.836  -4.359  1.00 96.69           N  
ATOM   3206  CA  THR A 419       8.930  12.156  -4.035  1.00 96.69           C  
ATOM   3207  C   THR A 419       8.062  12.141  -5.293  1.00 96.69           C  
ATOM   3208  CB  THR A 419       8.820  13.531  -3.354  1.00 96.69           C  
ATOM   3209  O   THR A 419       7.000  11.516  -5.312  1.00 96.69           O  
ATOM   3210  CG2 THR A 419       7.363  13.969  -3.232  1.00 96.69           C  
ATOM   3211  OG1 THR A 419       9.391  13.453  -2.043  1.00 96.69           O  
ATOM   3212  N   ASP A 420       8.547  12.758  -6.363  1.00 97.12           N  
ATOM   3213  CA  ASP A 420       7.777  12.875  -7.594  1.00 97.12           C  
ATOM   3214  C   ASP A 420       7.762  11.562  -8.367  1.00 97.12           C  
ATOM   3215  CB  ASP A 420       8.344  13.992  -8.477  1.00 97.12           C  
ATOM   3216  O   ASP A 420       6.691  11.031  -8.680  1.00 97.12           O  
ATOM   3217  CG  ASP A 420       8.156  15.375  -7.871  1.00 97.12           C  
ATOM   3218  OD1 ASP A 420       7.512  15.492  -6.812  1.00 97.12           O  
ATOM   3219  OD2 ASP A 420       8.664  16.359  -8.469  1.00 97.12           O  
ATOM   3220  N   GLN A 421       8.977  10.969  -8.555  1.00 94.56           N  
ATOM   3221  CA  GLN A 421       9.141   9.812  -9.422  1.00 94.56           C  
ATOM   3222  C   GLN A 421       8.492   8.570  -8.812  1.00 94.56           C  
ATOM   3223  CB  GLN A 421      10.625   9.547  -9.688  1.00 94.56           C  
ATOM   3224  O   GLN A 421       7.875   7.773  -9.523  1.00 94.56           O  
ATOM   3225  CG  GLN A 421      10.898   8.211 -10.359  1.00 94.56           C  
ATOM   3226  CD  GLN A 421      10.297   8.109 -11.750  1.00 94.56           C  
ATOM   3227  NE2 GLN A 421      10.727   7.117 -12.516  1.00 94.56           N  
ATOM   3228  OE1 GLN A 421       9.445   8.922 -12.125  1.00 94.56           O  
ATOM   3229  N   ASP A 422       8.469   8.484  -7.570  1.00 93.44           N  
ATOM   3230  CA  ASP A 422       8.062   7.219  -6.977  1.00 93.44           C  
ATOM   3231  C   ASP A 422       6.609   7.270  -6.512  1.00 93.44           C  
ATOM   3232  CB  ASP A 422       8.977   6.859  -5.801  1.00 93.44           C  
ATOM   3233  O   ASP A 422       5.973   6.227  -6.332  1.00 93.44           O  
ATOM   3234  CG  ASP A 422      10.398   6.539  -6.230  1.00 93.44           C  
ATOM   3235  OD1 ASP A 422      10.617   6.227  -7.418  1.00 93.44           O  
ATOM   3236  OD2 ASP A 422      11.305   6.598  -5.367  1.00 93.44           O  
ATOM   3237  N   PHE A 423       6.074   8.594  -6.367  1.00 97.06           N  
ATOM   3238  CA  PHE A 423       4.746   8.648  -5.766  1.00 97.06           C  
ATOM   3239  C   PHE A 423       3.887   9.711  -6.434  1.00 97.06           C  
ATOM   3240  CB  PHE A 423       4.848   8.922  -4.262  1.00 97.06           C  
ATOM   3241  O   PHE A 423       2.947   9.391  -7.168  1.00 97.06           O  
ATOM   3242  CG  PHE A 423       5.512   7.816  -3.486  1.00 97.06           C  
ATOM   3243  CD1 PHE A 423       4.770   6.754  -2.988  1.00 97.06           C  
ATOM   3244  CD2 PHE A 423       6.883   7.840  -3.256  1.00 97.06           C  
ATOM   3245  CE1 PHE A 423       5.383   5.730  -2.270  1.00 97.06           C  
ATOM   3246  CE2 PHE A 423       7.500   6.820  -2.539  1.00 97.06           C  
ATOM   3247  CZ  PHE A 423       6.750   5.766  -2.047  1.00 97.06           C  
ATOM   3248  N   GLN A 424       4.176  10.992  -6.289  1.00 97.81           N  
ATOM   3249  CA  GLN A 424       3.277  12.117  -6.508  1.00 97.81           C  
ATOM   3250  C   GLN A 424       2.834  12.195  -7.965  1.00 97.81           C  
ATOM   3251  CB  GLN A 424       3.947  13.430  -6.090  1.00 97.81           C  
ATOM   3252  O   GLN A 424       1.651  12.391  -8.250  1.00 97.81           O  
ATOM   3253  CG  GLN A 424       3.996  13.641  -4.586  1.00 97.81           C  
ATOM   3254  CD  GLN A 424       4.410  15.055  -4.207  1.00 97.81           C  
ATOM   3255  NE2 GLN A 424       4.340  15.367  -2.920  1.00 97.81           N  
ATOM   3256  OE1 GLN A 424       4.793  15.852  -5.066  1.00 97.81           O  
ATOM   3257  N   LYS A 425       3.828  11.969  -8.914  1.00 97.69           N  
ATOM   3258  CA  LYS A 425       3.395  12.102 -10.305  1.00 97.69           C  
ATOM   3259  C   LYS A 425       2.381  11.016 -10.672  1.00 97.69           C  
ATOM   3260  CB  LYS A 425       4.594  12.031 -11.250  1.00 97.69           C  
ATOM   3261  O   LYS A 425       1.433  11.273 -11.414  1.00 97.69           O  
ATOM   3262  CG  LYS A 425       5.273  10.672 -11.289  1.00 97.69           C  
ATOM   3263  CD  LYS A 425       6.430  10.656 -12.289  1.00 97.69           C  
ATOM   3264  CE  LYS A 425       7.160   9.320 -12.273  1.00 97.69           C  
ATOM   3265  NZ  LYS A 425       6.766   8.461 -13.430  1.00 97.69           N  
ATOM   3266  N   SER A 426       2.559   9.797 -10.141  1.00 98.06           N  
ATOM   3267  CA  SER A 426       1.643   8.695 -10.406  1.00 98.06           C  
ATOM   3268  C   SER A 426       0.275   8.945  -9.781  1.00 98.06           C  
ATOM   3269  CB  SER A 426       2.219   7.379  -9.875  1.00 98.06           C  
ATOM   3270  O   SER A 426      -0.756   8.695 -10.406  1.00 98.06           O  
ATOM   3271  OG  SER A 426       3.439   7.070 -10.523  1.00 98.06           O  
ATOM   3272  N   LEU A 427       0.260   9.484  -8.578  1.00 98.62           N  
ATOM   3273  CA  LEU A 427      -0.994   9.766  -7.891  1.00 98.62           C  
ATOM   3274  C   LEU A 427      -1.772  10.859  -8.609  1.00 98.62           C  
ATOM   3275  CB  LEU A 427      -0.727  10.172  -6.441  1.00 98.62           C  
ATOM   3276  O   LEU A 427      -2.988  10.750  -8.789  1.00 98.62           O  
ATOM   3277  CG  LEU A 427      -0.337   9.047  -5.480  1.00 98.62           C  
ATOM   3278  CD1 LEU A 427       0.525   9.594  -4.348  1.00 98.62           C  
ATOM   3279  CD2 LEU A 427      -1.582   8.359  -4.930  1.00 98.62           C  
ATOM   3280  N   VAL A 428      -1.088  11.914  -8.992  1.00 98.56           N  
ATOM   3281  CA  VAL A 428      -1.740  13.008  -9.719  1.00 98.56           C  
ATOM   3282  C   VAL A 428      -2.281  12.484 -11.047  1.00 98.56           C  
ATOM   3283  CB  VAL A 428      -0.774  14.188  -9.961  1.00 98.56           C  
ATOM   3284  O   VAL A 428      -3.420  12.781 -11.422  1.00 98.56           O  
ATOM   3285  CG1 VAL A 428      -1.430  15.250 -10.836  1.00 98.56           C  
ATOM   3286  CG2 VAL A 428      -0.329  14.789  -8.625  1.00 98.56           C  
ATOM   3287  N   ARG A 429      -1.489  11.703 -11.742  1.00 98.25           N  
ATOM   3288  CA  ARG A 429      -1.924  11.156 -13.023  1.00 98.25           C  
ATOM   3289  C   ARG A 429      -3.123  10.234 -12.852  1.00 98.25           C  
ATOM   3290  CB  ARG A 429      -0.778  10.406 -13.703  1.00 98.25           C  
ATOM   3291  O   ARG A 429      -4.074  10.289 -13.633  1.00 98.25           O  
ATOM   3292  CG  ARG A 429      -1.114   9.906 -15.102  1.00 98.25           C  
ATOM   3293  CD  ARG A 429      -1.515  11.047 -16.031  1.00 98.25           C  
ATOM   3294  NE  ARG A 429      -1.761  10.578 -17.391  1.00 98.25           N  
ATOM   3295  NH1 ARG A 429      -2.629  12.578 -18.141  1.00 98.25           N  
ATOM   3296  NH2 ARG A 429      -2.467  10.781 -19.562  1.00 98.25           N  
ATOM   3297  CZ  ARG A 429      -2.285  11.312 -18.359  1.00 98.25           C  
ATOM   3298  N   HIS A 430      -3.066   9.305 -11.875  1.00 98.62           N  
ATOM   3299  CA  HIS A 430      -4.203   8.445 -11.578  1.00 98.62           C  
ATOM   3300  C   HIS A 430      -5.469   9.266 -11.336  1.00 98.62           C  
ATOM   3301  CB  HIS A 430      -3.910   7.566 -10.359  1.00 98.62           C  
ATOM   3302  O   HIS A 430      -6.512   8.992 -11.930  1.00 98.62           O  
ATOM   3303  CG  HIS A 430      -4.984   6.570 -10.070  1.00 98.62           C  
ATOM   3304  CD2 HIS A 430      -6.320   6.723  -9.906  1.00 98.62           C  
ATOM   3305  ND1 HIS A 430      -4.730   5.223  -9.906  1.00 98.62           N  
ATOM   3306  CE1 HIS A 430      -5.863   4.594  -9.656  1.00 98.62           C  
ATOM   3307  NE2 HIS A 430      -6.844   5.480  -9.648  1.00 98.62           N  
ATOM   3308  N   ALA A 431      -5.312  10.266 -10.477  1.00 98.56           N  
ATOM   3309  CA  ALA A 431      -6.445  11.117 -10.125  1.00 98.56           C  
ATOM   3310  C   ALA A 431      -7.008  11.812 -11.367  1.00 98.56           C  
ATOM   3311  CB  ALA A 431      -6.035  12.156  -9.078  1.00 98.56           C  
ATOM   3312  O   ALA A 431      -8.227  11.852 -11.562  1.00 98.56           O  
ATOM   3313  N   GLU A 432      -6.105  12.383 -12.156  1.00 98.25           N  
ATOM   3314  CA  GLU A 432      -6.531  13.102 -13.352  1.00 98.25           C  
ATOM   3315  C   GLU A 432      -7.270  12.172 -14.312  1.00 98.25           C  
ATOM   3316  CB  GLU A 432      -5.332  13.734 -14.055  1.00 98.25           C  
ATOM   3317  O   GLU A 432      -8.344  12.516 -14.820  1.00 98.25           O  
ATOM   3318  CG  GLU A 432      -5.699  14.562 -15.281  1.00 98.25           C  
ATOM   3319  CD  GLU A 432      -4.496  15.156 -15.984  1.00 98.25           C  
ATOM   3320  OE1 GLU A 432      -4.629  16.234 -16.609  1.00 98.25           O  
ATOM   3321  OE2 GLU A 432      -3.408  14.539 -15.922  1.00 98.25           O  
ATOM   3322  N   LEU A 433      -6.723  10.945 -14.609  1.00 97.69           N  
ATOM   3323  CA  LEU A 433      -7.324  10.000 -15.539  1.00 97.69           C  
ATOM   3324  C   LEU A 433      -8.695   9.547 -15.039  1.00 97.69           C  
ATOM   3325  CB  LEU A 433      -6.414   8.781 -15.734  1.00 97.69           C  
ATOM   3326  O   LEU A 433      -9.648   9.484 -15.812  1.00 97.69           O  
ATOM   3327  CG  LEU A 433      -5.105   9.023 -16.484  1.00 97.69           C  
ATOM   3328  CD1 LEU A 433      -4.219   7.785 -16.422  1.00 97.69           C  
ATOM   3329  CD2 LEU A 433      -5.383   9.422 -17.922  1.00 97.69           C  
ATOM   3330  N   GLN A 434      -8.852   9.273 -13.789  1.00 98.06           N  
ATOM   3331  CA  GLN A 434     -10.102   8.773 -13.242  1.00 98.06           C  
ATOM   3332  C   GLN A 434     -11.141   9.883 -13.141  1.00 98.06           C  
ATOM   3333  CB  GLN A 434      -9.875   8.148 -11.859  1.00 98.06           C  
ATOM   3334  O   GLN A 434     -12.344   9.625 -13.250  1.00 98.06           O  
ATOM   3335  CG  GLN A 434     -11.109   7.480 -11.273  1.00 98.06           C  
ATOM   3336  CD  GLN A 434     -10.781   6.535 -10.133  1.00 98.06           C  
ATOM   3337  NE2 GLN A 434     -11.711   6.398  -9.195  1.00 98.06           N  
ATOM   3338  OE1 GLN A 434      -9.703   5.930 -10.102  1.00 98.06           O  
ATOM   3339  N   SER A 435     -10.688  11.156 -12.969  1.00 98.19           N  
ATOM   3340  CA  SER A 435     -11.594  12.289 -12.781  1.00 98.19           C  
ATOM   3341  C   SER A 435     -12.453  12.508 -14.023  1.00 98.19           C  
ATOM   3342  CB  SER A 435     -10.812  13.562 -12.461  1.00 98.19           C  
ATOM   3343  O   SER A 435     -13.469  13.211 -13.961  1.00 98.19           O  
ATOM   3344  OG  SER A 435     -10.125  14.031 -13.609  1.00 98.19           O  
ATOM   3345  N   LYS A 436     -12.078  11.906 -15.117  1.00 97.69           N  
ATOM   3346  CA  LYS A 436     -12.883  11.984 -16.328  1.00 97.69           C  
ATOM   3347  C   LYS A 436     -14.164  11.164 -16.203  1.00 97.69           C  
ATOM   3348  CB  LYS A 436     -12.078  11.500 -17.547  1.00 97.69           C  
ATOM   3349  O   LYS A 436     -15.133  11.383 -16.938  1.00 97.69           O  
ATOM   3350  CG  LYS A 436     -10.875  12.375 -17.875  1.00 97.69           C  
ATOM   3351  CD  LYS A 436     -10.070  11.805 -19.031  1.00 97.69           C  
ATOM   3352  CE  LYS A 436      -8.805  12.609 -19.281  1.00 97.69           C  
ATOM   3353  NZ  LYS A 436      -7.961  12.000 -20.359  1.00 97.69           N  
ATOM   3354  N   TYR A 437     -14.164  10.266 -15.234  1.00 98.00           N  
ATOM   3355  CA  TYR A 437     -15.242   9.281 -15.219  1.00 98.00           C  
ATOM   3356  C   TYR A 437     -15.992   9.312 -13.891  1.00 98.00           C  
ATOM   3357  CB  TYR A 437     -14.695   7.871 -15.477  1.00 98.00           C  
ATOM   3358  O   TYR A 437     -17.156   8.930 -13.820  1.00 98.00           O  
ATOM   3359  CG  TYR A 437     -13.953   7.742 -16.781  1.00 98.00           C  
ATOM   3360  CD1 TYR A 437     -14.633   7.504 -17.969  1.00 98.00           C  
ATOM   3361  CD2 TYR A 437     -12.562   7.852 -16.828  1.00 98.00           C  
ATOM   3362  CE1 TYR A 437     -13.953   7.379 -19.188  1.00 98.00           C  
ATOM   3363  CE2 TYR A 437     -11.875   7.730 -18.031  1.00 98.00           C  
ATOM   3364  OH  TYR A 437     -11.906   7.371 -20.391  1.00 98.00           O  
ATOM   3365  CZ  TYR A 437     -12.578   7.492 -19.203  1.00 98.00           C  
ATOM   3366  N   THR A 438     -15.297   9.688 -12.820  1.00 97.81           N  
ATOM   3367  CA  THR A 438     -15.914   9.656 -11.500  1.00 97.81           C  
ATOM   3368  C   THR A 438     -15.484  10.859 -10.672  1.00 97.81           C  
ATOM   3369  CB  THR A 438     -15.562   8.359 -10.750  1.00 97.81           C  
ATOM   3370  O   THR A 438     -14.656  11.664 -11.117  1.00 97.81           O  
ATOM   3371  CG2 THR A 438     -15.875   7.129 -11.594  1.00 97.81           C  
ATOM   3372  OG1 THR A 438     -14.172   8.367 -10.422  1.00 97.81           O  
ATOM   3373  N   ASP A 439     -16.109  11.008  -9.469  1.00 98.50           N  
ATOM   3374  CA  ASP A 439     -15.703  12.039  -8.523  1.00 98.50           C  
ATOM   3375  C   ASP A 439     -14.359  11.688  -7.891  1.00 98.50           C  
ATOM   3376  CB  ASP A 439     -16.766  12.227  -7.438  1.00 98.50           C  
ATOM   3377  O   ASP A 439     -14.141  10.555  -7.469  1.00 98.50           O  
ATOM   3378  CG  ASP A 439     -18.062  12.781  -7.977  1.00 98.50           C  
ATOM   3379  OD1 ASP A 439     -18.094  13.289  -9.117  1.00 98.50           O  
ATOM   3380  OD2 ASP A 439     -19.078  12.719  -7.250  1.00 98.50           O  
ATOM   3381  N   VAL A 440     -13.461  12.711  -7.887  1.00 98.75           N  
ATOM   3382  CA  VAL A 440     -12.125  12.539  -7.324  1.00 98.75           C  
ATOM   3383  C   VAL A 440     -11.812  13.688  -6.367  1.00 98.75           C  
ATOM   3384  CB  VAL A 440     -11.047  12.461  -8.430  1.00 98.75           C  
ATOM   3385  O   VAL A 440     -11.992  14.859  -6.711  1.00 98.75           O  
ATOM   3386  CG1 VAL A 440      -9.648  12.414  -7.816  1.00 98.75           C  
ATOM   3387  CG2 VAL A 440     -11.281  11.234  -9.312  1.00 98.75           C  
ATOM   3388  N   TYR A 441     -11.383  13.312  -5.141  1.00 98.81           N  
ATOM   3389  CA  TYR A 441     -10.883  14.266  -4.145  1.00 98.81           C  
ATOM   3390  C   TYR A 441      -9.406  14.016  -3.848  1.00 98.81           C  
ATOM   3391  CB  TYR A 441     -11.703  14.164  -2.855  1.00 98.81           C  
ATOM   3392  O   TYR A 441      -9.023  12.914  -3.439  1.00 98.81           O  
ATOM   3393  CG  TYR A 441     -13.188  14.352  -3.061  1.00 98.81           C  
ATOM   3394  CD1 TYR A 441     -13.758  15.617  -3.047  1.00 98.81           C  
ATOM   3395  CD2 TYR A 441     -14.016  13.250  -3.268  1.00 98.81           C  
ATOM   3396  CE1 TYR A 441     -15.125  15.789  -3.236  1.00 98.81           C  
ATOM   3397  CE2 TYR A 441     -15.383  13.414  -3.457  1.00 98.81           C  
ATOM   3398  OH  TYR A 441     -17.281  14.852  -3.625  1.00 98.81           O  
ATOM   3399  CZ  TYR A 441     -15.930  14.688  -3.439  1.00 98.81           C  
ATOM   3400  N   PHE A 442      -8.594  15.008  -4.082  1.00 98.81           N  
ATOM   3401  CA  PHE A 442      -7.152  14.867  -3.953  1.00 98.81           C  
ATOM   3402  C   PHE A 442      -6.629  15.680  -2.773  1.00 98.81           C  
ATOM   3403  CB  PHE A 442      -6.449  15.305  -5.242  1.00 98.81           C  
ATOM   3404  O   PHE A 442      -7.043  16.828  -2.568  1.00 98.81           O  
ATOM   3405  CG  PHE A 442      -5.023  14.836  -5.348  1.00 98.81           C  
ATOM   3406  CD1 PHE A 442      -3.998  15.531  -4.723  1.00 98.81           C  
ATOM   3407  CD2 PHE A 442      -4.707  13.695  -6.070  1.00 98.81           C  
ATOM   3408  CE1 PHE A 442      -2.678  15.102  -4.816  1.00 98.81           C  
ATOM   3409  CE2 PHE A 442      -3.393  13.250  -6.172  1.00 98.81           C  
ATOM   3410  CZ  PHE A 442      -2.379  13.961  -5.543  1.00 98.81           C  
ATOM   3411  N   TYR A 443      -5.750  15.039  -1.961  1.00 98.75           N  
ATOM   3412  CA  TYR A 443      -5.152  15.758  -0.839  1.00 98.75           C  
ATOM   3413  C   TYR A 443      -3.635  15.633  -0.861  1.00 98.75           C  
ATOM   3414  CB  TYR A 443      -5.699  15.227   0.490  1.00 98.75           C  
ATOM   3415  O   TYR A 443      -3.090  14.703  -1.470  1.00 98.75           O  
ATOM   3416  CG  TYR A 443      -5.152  13.875   0.877  1.00 98.75           C  
ATOM   3417  CD1 TYR A 443      -5.773  12.703   0.453  1.00 98.75           C  
ATOM   3418  CD2 TYR A 443      -4.016  13.766   1.668  1.00 98.75           C  
ATOM   3419  CE1 TYR A 443      -5.273  11.453   0.810  1.00 98.75           C  
ATOM   3420  CE2 TYR A 443      -3.506  12.523   2.029  1.00 98.75           C  
ATOM   3421  OH  TYR A 443      -3.643  10.141   1.951  1.00 98.75           O  
ATOM   3422  CZ  TYR A 443      -4.141  11.375   1.596  1.00 98.75           C  
ATOM   3423  N   LYS A 444      -3.027  16.609  -0.329  1.00 98.56           N  
ATOM   3424  CA  LYS A 444      -1.620  16.594   0.058  1.00 98.56           C  
ATOM   3425  C   LYS A 444      -1.457  16.844   1.555  1.00 98.56           C  
ATOM   3426  CB  LYS A 444      -0.828  17.625  -0.735  1.00 98.56           C  
ATOM   3427  O   LYS A 444      -1.801  17.906   2.053  1.00 98.56           O  
ATOM   3428  CG  LYS A 444       0.673  17.578  -0.490  1.00 98.56           C  
ATOM   3429  CD  LYS A 444       1.403  18.656  -1.289  1.00 98.56           C  
ATOM   3430  CE  LYS A 444       1.499  18.281  -2.764  1.00 98.56           C  
ATOM   3431  NZ  LYS A 444       2.230  19.328  -3.549  1.00 98.56           N  
ATOM   3432  N   PHE A 445      -0.940  15.805   2.254  1.00 98.44           N  
ATOM   3433  CA  PHE A 445      -0.681  15.953   3.682  1.00 98.44           C  
ATOM   3434  C   PHE A 445       0.656  16.641   3.918  1.00 98.44           C  
ATOM   3435  CB  PHE A 445      -0.699  14.594   4.379  1.00 98.44           C  
ATOM   3436  O   PHE A 445       1.712  16.094   3.600  1.00 98.44           O  
ATOM   3437  CG  PHE A 445      -0.550  14.672   5.871  1.00 98.44           C  
ATOM   3438  CD1 PHE A 445       0.666  14.383   6.480  1.00 98.44           C  
ATOM   3439  CD2 PHE A 445      -1.627  15.031   6.672  1.00 98.44           C  
ATOM   3440  CE1 PHE A 445       0.807  14.461   7.863  1.00 98.44           C  
ATOM   3441  CE2 PHE A 445      -1.495  15.109   8.055  1.00 98.44           C  
ATOM   3442  CZ  PHE A 445      -0.277  14.820   8.648  1.00 98.44           C  
ATOM   3443  N   SER A 446       0.651  17.797   4.598  1.00 97.19           N  
ATOM   3444  CA  SER A 446       1.845  18.641   4.707  1.00 97.19           C  
ATOM   3445  C   SER A 446       2.082  19.078   6.148  1.00 97.19           C  
ATOM   3446  CB  SER A 446       1.729  19.859   3.803  1.00 97.19           C  
ATOM   3447  O   SER A 446       2.984  19.875   6.418  1.00 97.19           O  
ATOM   3448  OG  SER A 446       1.603  19.484   2.445  1.00 97.19           O  
ATOM   3449  N   TYR A 447       1.328  18.578   7.055  1.00 96.81           N  
ATOM   3450  CA  TYR A 447       1.483  18.953   8.461  1.00 96.81           C  
ATOM   3451  C   TYR A 447       2.561  18.109   9.125  1.00 96.81           C  
ATOM   3452  CB  TYR A 447       0.155  18.797   9.203  1.00 96.81           C  
ATOM   3453  O   TYR A 447       2.496  16.875   9.102  1.00 96.81           O  
ATOM   3454  CG  TYR A 447       0.265  19.016  10.695  1.00 96.81           C  
ATOM   3455  CD1 TYR A 447       0.081  17.969  11.594  1.00 96.81           C  
ATOM   3456  CD2 TYR A 447       0.553  20.281  11.203  1.00 96.81           C  
ATOM   3457  CE1 TYR A 447       0.180  18.172  12.961  1.00 96.81           C  
ATOM   3458  CE2 TYR A 447       0.653  20.500  12.570  1.00 96.81           C  
ATOM   3459  OH  TYR A 447       0.565  19.656  14.805  1.00 96.81           O  
ATOM   3460  CZ  TYR A 447       0.466  19.438  13.445  1.00 96.81           C  
ATOM   3461  N   SER A 448       3.549  18.766   9.719  1.00 95.31           N  
ATOM   3462  CA  SER A 448       4.629  18.109  10.453  1.00 95.31           C  
ATOM   3463  C   SER A 448       4.449  18.281  11.961  1.00 95.31           C  
ATOM   3464  CB  SER A 448       5.984  18.672  10.023  1.00 95.31           C  
ATOM   3465  O   SER A 448       4.781  19.344  12.516  1.00 95.31           O  
ATOM   3466  OG  SER A 448       7.039  18.000  10.688  1.00 95.31           O  
ATOM   3467  N   GLY A 449       3.869  17.312  12.562  1.00 94.06           N  
ATOM   3468  CA  GLY A 449       3.664  17.281  14.000  1.00 94.06           C  
ATOM   3469  C   GLY A 449       4.227  16.047  14.656  1.00 94.06           C  
ATOM   3470  O   GLY A 449       4.652  15.109  13.969  1.00 94.06           O  
ATOM   3471  N   GLN A 450       4.289  16.016  16.000  1.00 94.00           N  
ATOM   3472  CA  GLN A 450       4.879  14.938  16.781  1.00 94.00           C  
ATOM   3473  C   GLN A 450       4.152  13.625  16.531  1.00 94.00           C  
ATOM   3474  CB  GLN A 450       4.855  15.281  18.266  1.00 94.00           C  
ATOM   3475  O   GLN A 450       4.773  12.555  16.531  1.00 94.00           O  
ATOM   3476  CG  GLN A 450       5.793  16.422  18.656  1.00 94.00           C  
ATOM   3477  CD  GLN A 450       5.688  16.797  20.125  1.00 94.00           C  
ATOM   3478  NE2 GLN A 450       6.660  17.562  20.609  1.00 94.00           N  
ATOM   3479  OE1 GLN A 450       4.742  16.406  20.812  1.00 94.00           O  
ATOM   3480  N   MET A 451       2.863  13.703  16.297  1.00 94.12           N  
ATOM   3481  CA  MET A 451       2.084  12.484  16.109  1.00 94.12           C  
ATOM   3482  C   MET A 451       2.461  11.789  14.812  1.00 94.12           C  
ATOM   3483  CB  MET A 451       0.586  12.797  16.125  1.00 94.12           C  
ATOM   3484  O   MET A 451       2.223  10.586  14.656  1.00 94.12           O  
ATOM   3485  CG  MET A 451      -0.297  11.562  16.219  1.00 94.12           C  
ATOM   3486  SD  MET A 451      -2.074  11.984  16.406  1.00 94.12           S  
ATOM   3487  CE  MET A 451      -2.688  10.453  17.172  1.00 94.12           C  
ATOM   3488  N   GLY A 452       3.025  12.578  13.930  1.00 93.06           N  
ATOM   3489  CA  GLY A 452       3.449  12.023  12.648  1.00 93.06           C  
ATOM   3490  C   GLY A 452       4.617  11.062  12.773  1.00 93.06           C  
ATOM   3491  O   GLY A 452       4.820  10.211  11.906  1.00 93.06           O  
ATOM   3492  N   GLY A 453       5.418  11.211  13.875  1.00 89.38           N  
ATOM   3493  CA  GLY A 453       6.480  10.258  14.172  1.00 89.38           C  
ATOM   3494  C   GLY A 453       7.836  10.695  13.656  1.00 89.38           C  
ATOM   3495  O   GLY A 453       8.859  10.086  13.984  1.00 89.38           O  
ATOM   3496  N   ASN A 454       7.879  11.641  12.680  1.00 86.00           N  
ATOM   3497  CA  ASN A 454       9.156  12.164  12.203  1.00 86.00           C  
ATOM   3498  C   ASN A 454       9.633  13.344  13.031  1.00 86.00           C  
ATOM   3499  CB  ASN A 454       9.055  12.555  10.727  1.00 86.00           C  
ATOM   3500  O   ASN A 454       9.547  14.492  12.594  1.00 86.00           O  
ATOM   3501  CG  ASN A 454      10.406  12.852  10.109  1.00 86.00           C  
ATOM   3502  ND2 ASN A 454      10.422  13.719   9.102  1.00 86.00           N  
ATOM   3503  OD1 ASN A 454      11.430  12.312  10.531  1.00 86.00           O  
ATOM   3504  N   THR A 455      10.164  13.031  14.328  1.00 78.25           N  
ATOM   3505  CA  THR A 455      10.453  14.102  15.281  1.00 78.25           C  
ATOM   3506  C   THR A 455      11.961  14.352  15.359  1.00 78.25           C  
ATOM   3507  CB  THR A 455       9.914  13.758  16.688  1.00 78.25           C  
ATOM   3508  O   THR A 455      12.391  15.414  15.797  1.00 78.25           O  
ATOM   3509  CG2 THR A 455       8.391  13.758  16.703  1.00 78.25           C  
ATOM   3510  OG1 THR A 455      10.391  12.461  17.062  1.00 78.25           O  
ATOM   3511  N   ASP A 456      12.719  13.398  14.805  1.00 76.06           N  
ATOM   3512  CA  ASP A 456      14.156  13.469  15.047  1.00 76.06           C  
ATOM   3513  C   ASP A 456      14.891  14.016  13.820  1.00 76.06           C  
ATOM   3514  CB  ASP A 456      14.703  12.094  15.422  1.00 76.06           C  
ATOM   3515  O   ASP A 456      16.078  14.312  13.891  1.00 76.06           O  
ATOM   3516  CG  ASP A 456      14.172  11.586  16.750  1.00 76.06           C  
ATOM   3517  OD1 ASP A 456      13.938  12.406  17.672  1.00 76.06           O  
ATOM   3518  OD2 ASP A 456      13.992  10.359  16.891  1.00 76.06           O  
ATOM   3519  N   HIS A 457      14.188  14.219  12.828  1.00 77.44           N  
ATOM   3520  CA  HIS A 457      14.906  14.586  11.609  1.00 77.44           C  
ATOM   3521  C   HIS A 457      14.305  15.836  10.977  1.00 77.44           C  
ATOM   3522  CB  HIS A 457      14.898  13.430  10.609  1.00 77.44           C  
ATOM   3523  O   HIS A 457      13.102  15.898  10.734  1.00 77.44           O  
ATOM   3524  CG  HIS A 457      15.484  12.164  11.148  1.00 77.44           C  
ATOM   3525  CD2 HIS A 457      16.766  11.750  11.227  1.00 77.44           C  
ATOM   3526  ND1 HIS A 457      14.719  11.156  11.695  1.00 77.44           N  
ATOM   3527  CE1 HIS A 457      15.508  10.172  12.078  1.00 77.44           C  
ATOM   3528  NE2 HIS A 457      16.766  10.508  11.805  1.00 77.44           N  
ATOM   3529  N   VAL A 458      15.086  16.875  11.023  1.00 82.88           N  
ATOM   3530  CA  VAL A 458      14.781  18.094  10.273  1.00 82.88           C  
ATOM   3531  C   VAL A 458      15.641  18.156   9.016  1.00 82.88           C  
ATOM   3532  CB  VAL A 458      14.992  19.359  11.133  1.00 82.88           C  
ATOM   3533  O   VAL A 458      16.859  18.062   9.086  1.00 82.88           O  
ATOM   3534  CG1 VAL A 458      14.664  20.625  10.336  1.00 82.88           C  
ATOM   3535  CG2 VAL A 458      14.148  19.281  12.406  1.00 82.88           C  
ATOM   3536  N   TYR A 459      14.883  18.281   7.973  1.00 84.25           N  
ATOM   3537  CA  TYR A 459      15.586  18.297   6.695  1.00 84.25           C  
ATOM   3538  C   TYR A 459      15.367  19.625   5.977  1.00 84.25           C  
ATOM   3539  CB  TYR A 459      15.117  17.141   5.809  1.00 84.25           C  
ATOM   3540  O   TYR A 459      14.352  19.812   5.305  1.00 84.25           O  
ATOM   3541  CG  TYR A 459      15.219  15.789   6.473  1.00 84.25           C  
ATOM   3542  CD1 TYR A 459      16.422  15.086   6.477  1.00 84.25           C  
ATOM   3543  CD2 TYR A 459      14.109  15.219   7.094  1.00 84.25           C  
ATOM   3544  CE1 TYR A 459      16.516  13.836   7.086  1.00 84.25           C  
ATOM   3545  CE2 TYR A 459      14.195  13.977   7.703  1.00 84.25           C  
ATOM   3546  OH  TYR A 459      15.484  12.055   8.305  1.00 84.25           O  
ATOM   3547  CZ  TYR A 459      15.391  13.289   7.695  1.00 84.25           C  
ATOM   3548  N   PRO A 460      16.406  20.484   6.184  1.00 85.44           N  
ATOM   3549  CA  PRO A 460      16.266  21.812   5.566  1.00 85.44           C  
ATOM   3550  C   PRO A 460      15.883  21.734   4.090  1.00 85.44           C  
ATOM   3551  CB  PRO A 460      17.641  22.438   5.746  1.00 85.44           C  
ATOM   3552  O   PRO A 460      16.453  20.922   3.350  1.00 85.44           O  
ATOM   3553  CG  PRO A 460      18.219  21.766   6.957  1.00 85.44           C  
ATOM   3554  CD  PRO A 460      17.750  20.344   6.977  1.00 85.44           C  
ATOM   3555  N   GLY A 461      14.820  22.484   3.707  1.00 87.06           N  
ATOM   3556  CA  GLY A 461      14.367  22.531   2.326  1.00 87.06           C  
ATOM   3557  C   GLY A 461      13.180  21.625   2.059  1.00 87.06           C  
ATOM   3558  O   GLY A 461      12.680  21.562   0.933  1.00 87.06           O  
ATOM   3559  N   THR A 462      12.734  20.875   3.082  1.00 92.12           N  
ATOM   3560  CA  THR A 462      11.570  20.000   2.971  1.00 92.12           C  
ATOM   3561  C   THR A 462      10.492  20.406   3.977  1.00 92.12           C  
ATOM   3562  CB  THR A 462      11.961  18.531   3.189  1.00 92.12           C  
ATOM   3563  O   THR A 462      10.719  21.266   4.832  1.00 92.12           O  
ATOM   3564  CG2 THR A 462      13.234  18.188   2.428  1.00 92.12           C  
ATOM   3565  OG1 THR A 462      12.180  18.297   4.586  1.00 92.12           O  
ATOM   3566  N   SER A 463       9.242  19.797   3.822  1.00 91.38           N  
ATOM   3567  CA  SER A 463       8.156  20.000   4.770  1.00 91.38           C  
ATOM   3568  C   SER A 463       8.281  19.062   5.965  1.00 91.38           C  
ATOM   3569  CB  SER A 463       6.805  19.781   4.086  1.00 91.38           C  
ATOM   3570  O   SER A 463       7.520  19.172   6.930  1.00 91.38           O  
ATOM   3571  OG  SER A 463       6.684  20.609   2.943  1.00 91.38           O  
ATOM   3572  N   ASN A 464       9.195  18.109   5.906  1.00 94.12           N  
ATOM   3573  CA  ASN A 464       9.492  17.125   6.953  1.00 94.12           C  
ATOM   3574  C   ASN A 464       8.367  16.109   7.113  1.00 94.12           C  
ATOM   3575  CB  ASN A 464       9.773  17.844   8.281  1.00 94.12           C  
ATOM   3576  O   ASN A 464       8.148  15.594   8.211  1.00 94.12           O  
ATOM   3577  CG  ASN A 464      11.047  18.656   8.250  1.00 94.12           C  
ATOM   3578  ND2 ASN A 464      11.023  19.812   8.922  1.00 94.12           N  
ATOM   3579  OD1 ASN A 464      12.039  18.266   7.633  1.00 94.12           O  
ATOM   3580  N   VAL A 465       7.590  16.047   6.098  1.00 95.94           N  
ATOM   3581  CA  VAL A 465       6.516  15.062   6.129  1.00 95.94           C  
ATOM   3582  C   VAL A 465       6.867  13.891   5.215  1.00 95.94           C  
ATOM   3583  CB  VAL A 465       5.164  15.680   5.707  1.00 95.94           C  
ATOM   3584  O   VAL A 465       6.750  13.992   3.992  1.00 95.94           O  
ATOM   3585  CG1 VAL A 465       4.043  14.648   5.805  1.00 95.94           C  
ATOM   3586  CG2 VAL A 465       4.844  16.906   6.566  1.00 95.94           C  
ATOM   3587  N   THR A 466       7.223  12.766   5.863  1.00 95.31           N  
ATOM   3588  CA  THR A 466       7.754  11.625   5.129  1.00 95.31           C  
ATOM   3589  C   THR A 466       6.641  10.656   4.758  1.00 95.31           C  
ATOM   3590  CB  THR A 466       8.836  10.891   5.945  1.00 95.31           C  
ATOM   3591  O   THR A 466       5.473  10.891   5.066  1.00 95.31           O  
ATOM   3592  CG2 THR A 466       8.219  10.148   7.129  1.00 95.31           C  
ATOM   3593  OG1 THR A 466       9.500   9.945   5.102  1.00 95.31           O  
ATOM   3594  N   HIS A 467       6.953   9.664   4.070  1.00 95.62           N  
ATOM   3595  CA  HIS A 467       6.094   8.617   3.525  1.00 95.62           C  
ATOM   3596  C   HIS A 467       5.238   7.984   4.617  1.00 95.62           C  
ATOM   3597  CB  HIS A 467       6.930   7.551   2.822  1.00 95.62           C  
ATOM   3598  O   HIS A 467       5.762   7.566   5.652  1.00 95.62           O  
ATOM   3599  CG  HIS A 467       6.113   6.512   2.123  1.00 95.62           C  
ATOM   3600  CD2 HIS A 467       6.031   5.172   2.305  1.00 95.62           C  
ATOM   3601  ND1 HIS A 467       5.250   6.816   1.093  1.00 95.62           N  
ATOM   3602  CE1 HIS A 467       4.668   5.703   0.671  1.00 95.62           C  
ATOM   3603  NE2 HIS A 467       5.125   4.691   1.391  1.00 95.62           N  
ATOM   3604  N   THR A 468       3.812   8.016   4.465  1.00 94.38           N  
ATOM   3605  CA  THR A 468       2.775   7.344   5.238  1.00 94.38           C  
ATOM   3606  C   THR A 468       2.596   8.023   6.598  1.00 94.38           C  
ATOM   3607  CB  THR A 468       3.102   5.855   5.445  1.00 94.38           C  
ATOM   3608  O   THR A 468       1.957   7.465   7.492  1.00 94.38           O  
ATOM   3609  CG2 THR A 468       3.445   5.180   4.121  1.00 94.38           C  
ATOM   3610  OG1 THR A 468       4.219   5.734   6.332  1.00 94.38           O  
ATOM   3611  N   GLU A 469       3.113   9.188   6.734  1.00 94.19           N  
ATOM   3612  CA  GLU A 469       3.074   9.867   8.031  1.00 94.19           C  
ATOM   3613  C   GLU A 469       1.639  10.188   8.445  1.00 94.19           C  
ATOM   3614  CB  GLU A 469       3.906  11.148   7.988  1.00 94.19           C  
ATOM   3615  O   GLU A 469       1.311  10.164   9.633  1.00 94.19           O  
ATOM   3616  CG  GLU A 469       4.098  11.805   9.352  1.00 94.19           C  
ATOM   3617  CD  GLU A 469       5.207  12.844   9.367  1.00 94.19           C  
ATOM   3618  OE1 GLU A 469       5.219  13.703  10.273  1.00 94.19           O  
ATOM   3619  OE2 GLU A 469       6.078  12.789   8.469  1.00 94.19           O  
ATOM   3620  N   GLU A 470       0.802  10.438   7.457  1.00 95.56           N  
ATOM   3621  CA  GLU A 470      -0.576  10.781   7.793  1.00 95.56           C  
ATOM   3622  C   GLU A 470      -1.287   9.609   8.469  1.00 95.56           C  
ATOM   3623  CB  GLU A 470      -1.345  11.211   6.543  1.00 95.56           C  
ATOM   3624  O   GLU A 470      -2.273   9.805   9.180  1.00 95.56           O  
ATOM   3625  CG  GLU A 470      -1.641  10.078   5.578  1.00 95.56           C  
ATOM   3626  CD  GLU A 470      -0.492   9.781   4.625  1.00 95.56           C  
ATOM   3627  OE1 GLU A 470      -0.712   9.102   3.600  1.00 95.56           O  
ATOM   3628  OE2 GLU A 470       0.638  10.242   4.906  1.00 95.56           O  
ATOM   3629  N   GLY A 471      -0.879   8.430   8.148  1.00 95.25           N  
ATOM   3630  CA  GLY A 471      -1.462   7.238   8.758  1.00 95.25           C  
ATOM   3631  C   GLY A 471      -1.426   7.266  10.273  1.00 95.25           C  
ATOM   3632  O   GLY A 471      -2.303   6.699  10.930  1.00 95.25           O  
ATOM   3633  N   ASN A 472      -0.467   8.008  10.828  1.00 94.56           N  
ATOM   3634  CA  ASN A 472      -0.335   8.070  12.281  1.00 94.56           C  
ATOM   3635  C   ASN A 472      -1.448   8.898  12.906  1.00 94.56           C  
ATOM   3636  CB  ASN A 472       1.033   8.625  12.672  1.00 94.56           C  
ATOM   3637  O   ASN A 472      -1.732   8.766  14.102  1.00 94.56           O  
ATOM   3638  CG  ASN A 472       2.168   7.680  12.344  1.00 94.56           C  
ATOM   3639  ND2 ASN A 472       3.316   8.234  11.977  1.00 94.56           N  
ATOM   3640  OD1 ASN A 472       2.016   6.457  12.414  1.00 94.56           O  
ATOM   3641  N   TYR A 473      -2.059   9.680  12.133  1.00 96.38           N  
ATOM   3642  CA  TYR A 473      -3.170  10.500  12.602  1.00 96.38           C  
ATOM   3643  C   TYR A 473      -4.500   9.773  12.414  1.00 96.38           C  
ATOM   3644  CB  TYR A 473      -3.197  11.844  11.859  1.00 96.38           C  
ATOM   3645  O   TYR A 473      -5.523  10.195  12.953  1.00 96.38           O  
ATOM   3646  CG  TYR A 473      -2.049  12.750  12.219  1.00 96.38           C  
ATOM   3647  CD1 TYR A 473      -2.191  13.734  13.195  1.00 96.38           C  
ATOM   3648  CD2 TYR A 473      -0.818  12.633  11.578  1.00 96.38           C  
ATOM   3649  CE1 TYR A 473      -1.138  14.586  13.523  1.00 96.38           C  
ATOM   3650  CE2 TYR A 473       0.244  13.469  11.906  1.00 96.38           C  
ATOM   3651  OH  TYR A 473       1.123  15.273  13.195  1.00 96.38           O  
ATOM   3652  CZ  TYR A 473       0.075  14.445  12.875  1.00 96.38           C  
ATOM   3653  N   ILE A 474      -4.543   8.758  11.586  1.00 95.75           N  
ATOM   3654  CA  ILE A 474      -5.766   8.062  11.203  1.00 95.75           C  
ATOM   3655  C   ILE A 474      -5.898   6.770  12.000  1.00 95.75           C  
ATOM   3656  CB  ILE A 474      -5.793   7.762   9.688  1.00 95.75           C  
ATOM   3657  O   ILE A 474      -6.996   6.422  12.445  1.00 95.75           O  
ATOM   3658  CG1 ILE A 474      -5.859   9.070   8.883  1.00 95.75           C  
ATOM   3659  CG2 ILE A 474      -6.965   6.844   9.336  1.00 95.75           C  
ATOM   3660  CD1 ILE A 474      -5.586   8.891   7.398  1.00 95.75           C  
ATOM   3661  N   TRP A 475      -4.758   6.117  12.141  1.00 94.19           N  
ATOM   3662  CA  TRP A 475      -4.742   4.852  12.867  1.00 94.19           C  
ATOM   3663  C   TRP A 475      -4.121   5.023  14.250  1.00 94.19           C  
ATOM   3664  CB  TRP A 475      -3.971   3.789  12.078  1.00 94.19           C  
ATOM   3665  O   TRP A 475      -3.258   5.883  14.445  1.00 94.19           O  
ATOM   3666  CG  TRP A 475      -4.496   3.557  10.695  1.00 94.19           C  
ATOM   3667  CD1 TRP A 475      -3.916   3.936   9.516  1.00 94.19           C  
ATOM   3668  CD2 TRP A 475      -5.719   2.896  10.344  1.00 94.19           C  
ATOM   3669  CE2 TRP A 475      -5.812   2.912   8.938  1.00 94.19           C  
ATOM   3670  CE3 TRP A 475      -6.742   2.293  11.086  1.00 94.19           C  
ATOM   3671  NE1 TRP A 475      -4.699   3.551   8.453  1.00 94.19           N  
ATOM   3672  CH2 TRP A 475      -7.879   1.761   9.008  1.00 94.19           C  
ATOM   3673  CZ2 TRP A 475      -6.891   2.344   8.258  1.00 94.19           C  
ATOM   3674  CZ3 TRP A 475      -7.816   1.729  10.406  1.00 94.19           C  
ATOM   3675  N   GLN A 476      -4.707   4.145  15.094  1.00 86.25           N  
ATOM   3676  CA  GLN A 476      -4.188   4.219  16.453  1.00 86.25           C  
ATOM   3677  C   GLN A 476      -2.752   3.707  16.531  1.00 86.25           C  
ATOM   3678  CB  GLN A 476      -5.078   3.420  17.406  1.00 86.25           C  
ATOM   3679  O   GLN A 476      -2.477   2.562  16.156  1.00 86.25           O  
ATOM   3680  CG  GLN A 476      -4.633   3.488  18.859  1.00 86.25           C  
ATOM   3681  CD  GLN A 476      -3.730   2.334  19.266  1.00 86.25           C  
ATOM   3682  NE2 GLN A 476      -2.988   2.506  20.344  1.00 86.25           N  
ATOM   3683  OE1 GLN A 476      -3.703   1.295  18.594  1.00 86.25           O  
ATOM   3684  N   ARG A 477      -1.879   4.660  17.266  1.00 81.38           N  
ATOM   3685  CA  ARG A 477      -0.533   4.266  17.672  1.00 81.38           C  
ATOM   3686  C   ARG A 477      -0.284   4.582  19.141  1.00 81.38           C  
ATOM   3687  CB  ARG A 477       0.514   4.965  16.797  1.00 81.38           C  
ATOM   3688  O   ARG A 477       0.206   3.732  19.891  1.00 81.38           O  
ATOM   3689  CG  ARG A 477       1.909   4.371  16.922  1.00 81.38           C  
ATOM   3690  CD  ARG A 477       2.850   4.926  15.852  1.00 81.38           C  
ATOM   3691  NE  ARG A 477       4.184   4.348  15.961  1.00 81.38           N  
ATOM   3692  NH1 ARG A 477       5.016   5.391  14.070  1.00 81.38           N  
ATOM   3693  NH2 ARG A 477       6.359   4.000  15.305  1.00 81.38           N  
ATOM   3694  CZ  ARG A 477       5.184   4.582  15.109  1.00 81.38           C  
ATOM   3695  N   ASN A 478      -0.659   5.738  19.531  1.00 84.69           N  
ATOM   3696  CA  ASN A 478      -0.567   6.262  20.891  1.00 84.69           C  
ATOM   3697  C   ASN A 478      -1.797   7.086  21.250  1.00 84.69           C  
ATOM   3698  CB  ASN A 478       0.703   7.098  21.062  1.00 84.69           C  
ATOM   3699  O   ASN A 478      -2.604   7.430  20.391  1.00 84.69           O  
ATOM   3700  CG  ASN A 478       1.968   6.293  20.844  1.00 84.69           C  
ATOM   3701  ND2 ASN A 478       2.865   6.809  20.016  1.00 84.69           N  
ATOM   3702  OD1 ASN A 478       2.135   5.211  21.406  1.00 84.69           O  
ATOM   3703  N   ASN A 479      -1.908   7.344  22.625  1.00 91.44           N  
ATOM   3704  CA  ASN A 479      -2.992   8.195  23.109  1.00 91.44           C  
ATOM   3705  C   ASN A 479      -2.859   9.625  22.594  1.00 91.44           C  
ATOM   3706  CB  ASN A 479      -3.039   8.180  24.641  1.00 91.44           C  
ATOM   3707  O   ASN A 479      -1.852  10.281  22.844  1.00 91.44           O  
ATOM   3708  CG  ASN A 479      -4.320   8.773  25.188  1.00 91.44           C  
ATOM   3709  ND2 ASN A 479      -4.723   8.320  26.375  1.00 91.44           N  
ATOM   3710  OD1 ASN A 479      -4.941   9.633  24.562  1.00 91.44           O  
ATOM   3711  N   PRO A 480      -3.893  10.047  21.766  1.00 93.25           N  
ATOM   3712  CA  PRO A 480      -3.820  11.406  21.203  1.00 93.25           C  
ATOM   3713  C   PRO A 480      -3.547  12.469  22.266  1.00 93.25           C  
ATOM   3714  CB  PRO A 480      -5.203  11.602  20.578  1.00 93.25           C  
ATOM   3715  O   PRO A 480      -2.912  13.484  21.969  1.00 93.25           O  
ATOM   3716  CG  PRO A 480      -5.641  10.227  20.172  1.00 93.25           C  
ATOM   3717  CD  PRO A 480      -5.172   9.258  21.219  1.00 93.25           C  
ATOM   3718  N   SER A 481      -3.963  12.227  23.531  1.00 94.69           N  
ATOM   3719  CA  SER A 481      -3.820  13.195  24.609  1.00 94.69           C  
ATOM   3720  C   SER A 481      -2.357  13.391  25.000  1.00 94.69           C  
ATOM   3721  CB  SER A 481      -4.629  12.766  25.828  1.00 94.69           C  
ATOM   3722  O   SER A 481      -2.014  14.344  25.703  1.00 94.69           O  
ATOM   3723  OG  SER A 481      -6.008  12.688  25.531  1.00 94.69           O  
ATOM   3724  N   ASP A 482      -1.560  12.539  24.453  1.00 94.56           N  
ATOM   3725  CA  ASP A 482      -0.133  12.641  24.750  1.00 94.56           C  
ATOM   3726  C   ASP A 482       0.551  13.641  23.812  1.00 94.56           C  
ATOM   3727  CB  ASP A 482       0.537  11.266  24.641  1.00 94.56           C  
ATOM   3728  O   ASP A 482       1.747  13.906  23.953  1.00 94.56           O  
ATOM   3729  CG  ASP A 482       0.057  10.289  25.688  1.00 94.56           C  
ATOM   3730  OD1 ASP A 482      -0.417  10.727  26.766  1.00 94.56           O  
ATOM   3731  OD2 ASP A 482       0.158   9.062  25.453  1.00 94.56           O  
ATOM   3732  N   TYR A 483      -0.149  14.203  22.906  1.00 95.50           N  
ATOM   3733  CA  TYR A 483       0.450  15.070  21.906  1.00 95.50           C  
ATOM   3734  C   TYR A 483      -0.077  16.500  22.031  1.00 95.50           C  
ATOM   3735  CB  TYR A 483       0.172  14.531  20.500  1.00 95.50           C  
ATOM   3736  O   TYR A 483      -1.031  16.750  22.766  1.00 95.50           O  
ATOM   3737  CG  TYR A 483       0.725  13.148  20.250  1.00 95.50           C  
ATOM   3738  CD1 TYR A 483       2.049  12.969  19.859  1.00 95.50           C  
ATOM   3739  CD2 TYR A 483      -0.075  12.023  20.422  1.00 95.50           C  
ATOM   3740  CE1 TYR A 483       2.564  11.695  19.641  1.00 95.50           C  
ATOM   3741  CE2 TYR A 483       0.429  10.750  20.188  1.00 95.50           C  
ATOM   3742  OH  TYR A 483       2.250   9.328  19.578  1.00 95.50           O  
ATOM   3743  CZ  TYR A 483       1.747  10.594  19.812  1.00 95.50           C  
ATOM   3744  N   SER A 484       0.516  17.453  21.297  1.00 96.31           N  
ATOM   3745  CA  SER A 484       0.130  18.859  21.328  1.00 96.31           C  
ATOM   3746  C   SER A 484      -1.326  19.047  20.906  1.00 96.31           C  
ATOM   3747  CB  SER A 484       1.036  19.688  20.406  1.00 96.31           C  
ATOM   3748  O   SER A 484      -1.896  18.188  20.234  1.00 96.31           O  
ATOM   3749  OG  SER A 484       0.759  19.422  19.047  1.00 96.31           O  
ATOM   3750  N   GLU A 485      -1.915  20.109  21.312  1.00 97.06           N  
ATOM   3751  CA  GLU A 485      -3.297  20.422  20.953  1.00 97.06           C  
ATOM   3752  C   GLU A 485      -3.477  20.484  19.438  1.00 97.06           C  
ATOM   3753  CB  GLU A 485      -3.729  21.750  21.594  1.00 97.06           C  
ATOM   3754  O   GLU A 485      -4.488  20.016  18.922  1.00 97.06           O  
ATOM   3755  CG  GLU A 485      -3.957  21.672  23.094  1.00 97.06           C  
ATOM   3756  CD  GLU A 485      -4.426  22.984  23.703  1.00 97.06           C  
ATOM   3757  OE1 GLU A 485      -4.641  23.047  24.922  1.00 97.06           O  
ATOM   3758  OE2 GLU A 485      -4.578  23.969  22.938  1.00 97.06           O  
ATOM   3759  N   ILE A 486      -2.514  21.047  18.781  1.00 96.88           N  
ATOM   3760  CA  ILE A 486      -2.623  21.156  17.328  1.00 96.88           C  
ATOM   3761  C   ILE A 486      -2.594  19.750  16.719  1.00 96.88           C  
ATOM   3762  CB  ILE A 486      -1.493  22.031  16.734  1.00 96.88           C  
ATOM   3763  O   ILE A 486      -3.350  19.469  15.781  1.00 96.88           O  
ATOM   3764  CG1 ILE A 486      -1.645  23.484  17.203  1.00 96.88           C  
ATOM   3765  CG2 ILE A 486      -1.484  21.938  15.211  1.00 96.88           C  
ATOM   3766  CD1 ILE A 486      -0.443  24.359  16.891  1.00 96.88           C  
ATOM   3767  N   ASP A 487      -1.734  18.828  17.141  1.00 96.75           N  
ATOM   3768  CA  ASP A 487      -1.731  17.438  16.688  1.00 96.75           C  
ATOM   3769  C   ASP A 487      -3.100  16.797  16.891  1.00 96.75           C  
ATOM   3770  CB  ASP A 487      -0.655  16.641  17.422  1.00 96.75           C  
ATOM   3771  O   ASP A 487      -3.586  16.078  16.016  1.00 96.75           O  
ATOM   3772  CG  ASP A 487       0.690  16.672  16.719  1.00 96.75           C  
ATOM   3773  OD1 ASP A 487       0.744  17.031  15.516  1.00 96.75           O  
ATOM   3774  OD2 ASP A 487       1.704  16.328  17.359  1.00 96.75           O  
ATOM   3775  N   GLN A 488      -3.635  17.047  17.984  1.00 96.81           N  
ATOM   3776  CA  GLN A 488      -4.945  16.484  18.297  1.00 96.81           C  
ATOM   3777  C   GLN A 488      -6.012  17.016  17.328  1.00 96.81           C  
ATOM   3778  CB  GLN A 488      -5.336  16.812  19.734  1.00 96.81           C  
ATOM   3779  O   GLN A 488      -6.887  16.266  16.906  1.00 96.81           O  
ATOM   3780  CG  GLN A 488      -4.445  16.141  20.781  1.00 96.81           C  
ATOM   3781  CD  GLN A 488      -4.820  16.516  22.203  1.00 96.81           C  
ATOM   3782  NE2 GLN A 488      -3.830  16.906  23.000  1.00 96.81           N  
ATOM   3783  OE1 GLN A 488      -5.996  16.469  22.578  1.00 96.81           O  
ATOM   3784  N   ILE A 489      -5.922  18.312  17.016  1.00 97.38           N  
ATOM   3785  CA  ILE A 489      -6.867  18.922  16.094  1.00 97.38           C  
ATOM   3786  C   ILE A 489      -6.719  18.297  14.711  1.00 97.38           C  
ATOM   3787  CB  ILE A 489      -6.668  20.453  16.016  1.00 97.38           C  
ATOM   3788  O   ILE A 489      -7.711  17.922  14.086  1.00 97.38           O  
ATOM   3789  CG1 ILE A 489      -7.137  21.125  17.312  1.00 97.38           C  
ATOM   3790  CG2 ILE A 489      -7.402  21.031  14.797  1.00 97.38           C  
ATOM   3791  CD1 ILE A 489      -6.730  22.594  17.422  1.00 97.38           C  
ATOM   3792  N   VAL A 490      -5.484  18.172  14.258  1.00 97.62           N  
ATOM   3793  CA  VAL A 490      -5.230  17.578  12.945  1.00 97.62           C  
ATOM   3794  C   VAL A 490      -5.727  16.141  12.922  1.00 97.62           C  
ATOM   3795  CB  VAL A 490      -3.729  17.625  12.578  1.00 97.62           C  
ATOM   3796  O   VAL A 490      -6.355  15.703  11.953  1.00 97.62           O  
ATOM   3797  CG1 VAL A 490      -3.449  16.812  11.320  1.00 97.62           C  
ATOM   3798  CG2 VAL A 490      -3.275  19.078  12.398  1.00 97.62           C  
ATOM   3799  N   HIS A 491      -5.473  15.352  13.922  1.00 97.06           N  
ATOM   3800  CA  HIS A 491      -5.977  13.992  14.062  1.00 97.06           C  
ATOM   3801  C   HIS A 491      -7.496  13.945  13.945  1.00 97.06           C  
ATOM   3802  CB  HIS A 491      -5.531  13.383  15.391  1.00 97.06           C  
ATOM   3803  O   HIS A 491      -8.047  13.148  13.180  1.00 97.06           O  
ATOM   3804  CG  HIS A 491      -6.332  12.188  15.805  1.00 97.06           C  
ATOM   3805  CD2 HIS A 491      -7.191  12.008  16.844  1.00 97.06           C  
ATOM   3806  ND1 HIS A 491      -6.289  10.992  15.125  1.00 97.06           N  
ATOM   3807  CE1 HIS A 491      -7.094  10.125  15.719  1.00 97.06           C  
ATOM   3808  NE2 HIS A 491      -7.652  10.719  16.766  1.00 97.06           N  
ATOM   3809  N   ARG A 492      -8.148  14.719  14.734  1.00 96.94           N  
ATOM   3810  CA  ARG A 492      -9.609  14.742  14.734  1.00 96.94           C  
ATOM   3811  C   ARG A 492     -10.148  15.086  13.344  1.00 96.94           C  
ATOM   3812  CB  ARG A 492     -10.133  15.742  15.766  1.00 96.94           C  
ATOM   3813  O   ARG A 492     -11.109  14.477  12.883  1.00 96.94           O  
ATOM   3814  CG  ARG A 492     -11.648  15.758  15.891  1.00 96.94           C  
ATOM   3815  CD  ARG A 492     -12.117  16.672  17.016  1.00 96.94           C  
ATOM   3816  NE  ARG A 492     -11.672  18.047  16.797  1.00 96.94           N  
ATOM   3817  NH1 ARG A 492     -10.242  18.094  18.609  1.00 96.94           N  
ATOM   3818  NH2 ARG A 492     -10.469  19.953  17.266  1.00 96.94           N  
ATOM   3819  CZ  ARG A 492     -10.797  18.703  17.562  1.00 96.94           C  
ATOM   3820  N   ARG A 493      -9.516  16.016  12.664  1.00 97.88           N  
ATOM   3821  CA  ARG A 493      -9.945  16.438  11.328  1.00 97.88           C  
ATOM   3822  C   ARG A 493      -9.766  15.297  10.320  1.00 97.88           C  
ATOM   3823  CB  ARG A 493      -9.172  17.672  10.867  1.00 97.88           C  
ATOM   3824  O   ARG A 493     -10.664  15.023   9.523  1.00 97.88           O  
ATOM   3825  CG  ARG A 493      -9.609  18.953  11.555  1.00 97.88           C  
ATOM   3826  CD  ARG A 493      -8.695  20.125  11.195  1.00 97.88           C  
ATOM   3827  NE  ARG A 493      -9.203  21.391  11.719  1.00 97.88           N  
ATOM   3828  NH1 ARG A 493      -7.254  22.562  11.344  1.00 97.88           N  
ATOM   3829  NH2 ARG A 493      -9.062  23.609  12.281  1.00 97.88           N  
ATOM   3830  CZ  ARG A 493      -8.508  22.516  11.781  1.00 97.88           C  
ATOM   3831  N   LEU A 494      -8.648  14.617  10.383  1.00 98.00           N  
ATOM   3832  CA  LEU A 494      -8.367  13.547   9.430  1.00 98.00           C  
ATOM   3833  C   LEU A 494      -9.344  12.391   9.617  1.00 98.00           C  
ATOM   3834  CB  LEU A 494      -6.930  13.055   9.578  1.00 98.00           C  
ATOM   3835  O   LEU A 494      -9.875  11.859   8.641  1.00 98.00           O  
ATOM   3836  CG  LEU A 494      -5.855  13.859   8.852  1.00 98.00           C  
ATOM   3837  CD1 LEU A 494      -4.469  13.320   9.188  1.00 98.00           C  
ATOM   3838  CD2 LEU A 494      -6.094  13.828   7.344  1.00 98.00           C  
ATOM   3839  N   VAL A 495      -9.578  12.016  10.891  1.00 97.88           N  
ATOM   3840  CA  VAL A 495     -10.523  10.930  11.148  1.00 97.88           C  
ATOM   3841  C   VAL A 495     -11.906  11.320  10.641  1.00 97.88           C  
ATOM   3842  CB  VAL A 495     -10.594  10.586  12.656  1.00 97.88           C  
ATOM   3843  O   VAL A 495     -12.570  10.523   9.977  1.00 97.88           O  
ATOM   3844  CG1 VAL A 495     -11.758   9.641  12.945  1.00 97.88           C  
ATOM   3845  CG2 VAL A 495      -9.273   9.961  13.125  1.00 97.88           C  
ATOM   3846  N   LYS A 496     -12.297  12.516  10.844  1.00 98.19           N  
ATOM   3847  CA  LYS A 496     -13.609  12.992  10.398  1.00 98.19           C  
ATOM   3848  C   LYS A 496     -13.703  13.008   8.883  1.00 98.19           C  
ATOM   3849  CB  LYS A 496     -13.883  14.391  10.961  1.00 98.19           C  
ATOM   3850  O   LYS A 496     -14.703  12.570   8.305  1.00 98.19           O  
ATOM   3851  CG  LYS A 496     -15.289  14.898  10.680  1.00 98.19           C  
ATOM   3852  CD  LYS A 496     -15.617  16.125  11.523  1.00 98.19           C  
ATOM   3853  CE  LYS A 496     -17.062  16.578  11.320  1.00 98.19           C  
ATOM   3854  NZ  LYS A 496     -17.438  17.672  12.266  1.00 98.19           N  
ATOM   3855  N   ILE A 497     -12.688  13.516   8.219  1.00 98.31           N  
ATOM   3856  CA  ILE A 497     -12.656  13.586   6.762  1.00 98.31           C  
ATOM   3857  C   ILE A 497     -12.766  12.188   6.172  1.00 98.31           C  
ATOM   3858  CB  ILE A 497     -11.367  14.281   6.262  1.00 98.31           C  
ATOM   3859  O   ILE A 497     -13.562  11.961   5.254  1.00 98.31           O  
ATOM   3860  CG1 ILE A 497     -11.430  15.789   6.527  1.00 98.31           C  
ATOM   3861  CG2 ILE A 497     -11.141  13.992   4.773  1.00 98.31           C  
ATOM   3862  CD1 ILE A 497     -10.086  16.500   6.426  1.00 98.31           C  
ATOM   3863  N   TRP A 498     -12.008  11.305   6.660  1.00 98.44           N  
ATOM   3864  CA  TRP A 498     -12.055   9.930   6.160  1.00 98.44           C  
ATOM   3865  C   TRP A 498     -13.430   9.312   6.402  1.00 98.44           C  
ATOM   3866  CB  TRP A 498     -10.977   9.078   6.824  1.00 98.44           C  
ATOM   3867  O   TRP A 498     -13.992   8.664   5.516  1.00 98.44           O  
ATOM   3868  CG  TRP A 498      -9.750   8.883   5.984  1.00 98.44           C  
ATOM   3869  CD1 TRP A 498      -9.219   7.699   5.562  1.00 98.44           C  
ATOM   3870  CD2 TRP A 498      -8.898   9.914   5.469  1.00 98.44           C  
ATOM   3871  CE2 TRP A 498      -7.867   9.281   4.742  1.00 98.44           C  
ATOM   3872  CE3 TRP A 498      -8.906  11.312   5.551  1.00 98.44           C  
ATOM   3873  NE1 TRP A 498      -8.086   7.930   4.812  1.00 98.44           N  
ATOM   3874  CH2 TRP A 498      -6.891  11.359   4.191  1.00 98.44           C  
ATOM   3875  CZ2 TRP A 498      -6.855   9.992   4.098  1.00 98.44           C  
ATOM   3876  CZ3 TRP A 498      -7.898  12.023   4.910  1.00 98.44           C  
ATOM   3877  N   LEU A 499     -13.945   9.516   7.582  1.00 98.31           N  
ATOM   3878  CA  LEU A 499     -15.266   8.984   7.910  1.00 98.31           C  
ATOM   3879  C   LEU A 499     -16.328   9.586   7.004  1.00 98.31           C  
ATOM   3880  CB  LEU A 499     -15.609   9.266   9.375  1.00 98.31           C  
ATOM   3881  O   LEU A 499     -17.219   8.875   6.512  1.00 98.31           O  
ATOM   3882  CG  LEU A 499     -16.953   8.727   9.875  1.00 98.31           C  
ATOM   3883  CD1 LEU A 499     -17.016   7.211   9.695  1.00 98.31           C  
ATOM   3884  CD2 LEU A 499     -17.172   9.109  11.336  1.00 98.31           C  
ATOM   3885  N   ASN A 500     -16.297  10.891   6.801  1.00 98.62           N  
ATOM   3886  CA  ASN A 500     -17.250  11.523   5.891  1.00 98.62           C  
ATOM   3887  C   ASN A 500     -17.219  10.875   4.508  1.00 98.62           C  
ATOM   3888  CB  ASN A 500     -16.969  13.023   5.781  1.00 98.62           C  
ATOM   3889  O   ASN A 500     -18.266  10.625   3.910  1.00 98.62           O  
ATOM   3890  CG  ASN A 500     -17.453  13.797   6.988  1.00 98.62           C  
ATOM   3891  ND2 ASN A 500     -17.047  15.062   7.090  1.00 98.62           N  
ATOM   3892  OD1 ASN A 500     -18.188  13.273   7.828  1.00 98.62           O  
ATOM   3893  N   PHE A 501     -16.031  10.648   4.059  1.00 98.81           N  
ATOM   3894  CA  PHE A 501     -15.906  10.062   2.730  1.00 98.81           C  
ATOM   3895  C   PHE A 501     -16.484   8.648   2.711  1.00 98.81           C  
ATOM   3896  CB  PHE A 501     -14.438  10.039   2.293  1.00 98.81           C  
ATOM   3897  O   PHE A 501     -17.172   8.273   1.769  1.00 98.81           O  
ATOM   3898  CG  PHE A 501     -14.234   9.539   0.888  1.00 98.81           C  
ATOM   3899  CD1 PHE A 501     -13.742   8.258   0.653  1.00 98.81           C  
ATOM   3900  CD2 PHE A 501     -14.523  10.352  -0.199  1.00 98.81           C  
ATOM   3901  CE1 PHE A 501     -13.555   7.797  -0.647  1.00 98.81           C  
ATOM   3902  CE2 PHE A 501     -14.336   9.898  -1.501  1.00 98.81           C  
ATOM   3903  CZ  PHE A 501     -13.844   8.617  -1.723  1.00 98.81           C  
ATOM   3904  N   VAL A 502     -16.172   7.871   3.715  1.00 98.56           N  
ATOM   3905  CA  VAL A 502     -16.656   6.504   3.816  1.00 98.56           C  
ATOM   3906  C   VAL A 502     -18.188   6.504   3.861  1.00 98.56           C  
ATOM   3907  CB  VAL A 502     -16.094   5.785   5.059  1.00 98.56           C  
ATOM   3908  O   VAL A 502     -18.828   5.668   3.229  1.00 98.56           O  
ATOM   3909  CG1 VAL A 502     -16.781   4.438   5.270  1.00 98.56           C  
ATOM   3910  CG2 VAL A 502     -14.586   5.598   4.926  1.00 98.56           C  
ATOM   3911  N   THR A 503     -18.766   7.484   4.426  1.00 98.00           N  
ATOM   3912  CA  THR A 503     -20.203   7.539   4.668  1.00 98.00           C  
ATOM   3913  C   THR A 503     -20.922   8.203   3.494  1.00 98.00           C  
ATOM   3914  CB  THR A 503     -20.531   8.297   5.965  1.00 98.00           C  
ATOM   3915  O   THR A 503     -21.938   7.699   3.025  1.00 98.00           O  
ATOM   3916  CG2 THR A 503     -22.031   8.352   6.215  1.00 98.00           C  
ATOM   3917  OG1 THR A 503     -19.891   7.641   7.070  1.00 98.00           O  
ATOM   3918  N   ASN A 504     -20.266   9.242   2.986  1.00 97.81           N  
ATOM   3919  CA  ASN A 504     -21.016  10.102   2.068  1.00 97.81           C  
ATOM   3920  C   ASN A 504     -20.359  10.148   0.690  1.00 97.81           C  
ATOM   3921  CB  ASN A 504     -21.141  11.516   2.641  1.00 97.81           C  
ATOM   3922  O   ASN A 504     -20.891  10.766  -0.233  1.00 97.81           O  
ATOM   3923  CG  ASN A 504     -21.812  11.531   3.998  1.00 97.81           C  
ATOM   3924  ND2 ASN A 504     -21.047  11.836   5.039  1.00 97.81           N  
ATOM   3925  OD1 ASN A 504     -23.016  11.273   4.113  1.00 97.81           O  
ATOM   3926  N   HIS A 505     -19.203   9.492   0.592  1.00 98.38           N  
ATOM   3927  CA  HIS A 505     -18.406   9.555  -0.626  1.00 98.38           C  
ATOM   3928  C   HIS A 505     -18.000  10.984  -0.953  1.00 98.38           C  
ATOM   3929  CB  HIS A 505     -19.172   8.945  -1.800  1.00 98.38           C  
ATOM   3930  O   HIS A 505     -17.844  11.344  -2.125  1.00 98.38           O  
ATOM   3931  CG  HIS A 505     -19.562   7.520  -1.582  1.00 98.38           C  
ATOM   3932  CD2 HIS A 505     -19.141   6.602  -0.682  1.00 98.38           C  
ATOM   3933  ND1 HIS A 505     -20.516   6.887  -2.352  1.00 98.38           N  
ATOM   3934  CE1 HIS A 505     -20.656   5.641  -1.933  1.00 98.38           C  
ATOM   3935  NE2 HIS A 505     -19.828   5.441  -0.920  1.00 98.38           N  
ATOM   3936  N   ASN A 506     -18.000  11.844   0.036  1.00 98.38           N  
ATOM   3937  CA  ASN A 506     -17.609  13.250   0.054  1.00 98.38           C  
ATOM   3938  C   ASN A 506     -16.922  13.625   1.369  1.00 98.38           C  
ATOM   3939  CB  ASN A 506     -18.812  14.148  -0.198  1.00 98.38           C  
ATOM   3940  O   ASN A 506     -17.547  13.539   2.434  1.00 98.38           O  
ATOM   3941  CG  ASN A 506     -18.438  15.609  -0.379  1.00 98.38           C  
ATOM   3942  ND2 ASN A 506     -19.203  16.328  -1.192  1.00 98.38           N  
ATOM   3943  OD1 ASN A 506     -17.453  16.078   0.205  1.00 98.38           O  
ATOM   3944  N   PRO A 507     -15.656  14.125   1.291  1.00 98.31           N  
ATOM   3945  CA  PRO A 507     -14.914  14.391   2.527  1.00 98.31           C  
ATOM   3946  C   PRO A 507     -15.469  15.578   3.305  1.00 98.31           C  
ATOM   3947  CB  PRO A 507     -13.492  14.672   2.035  1.00 98.31           C  
ATOM   3948  O   PRO A 507     -15.273  15.672   4.520  1.00 98.31           O  
ATOM   3949  CG  PRO A 507     -13.445  14.094   0.660  1.00 98.31           C  
ATOM   3950  CD  PRO A 507     -14.828  14.102   0.088  1.00 98.31           C  
ATOM   3951  N   THR A 508     -16.172  16.516   2.672  1.00 98.06           N  
ATOM   3952  CA  THR A 508     -16.781  17.672   3.314  1.00 98.06           C  
ATOM   3953  C   THR A 508     -18.203  17.875   2.814  1.00 98.06           C  
ATOM   3954  CB  THR A 508     -15.953  18.938   3.066  1.00 98.06           C  
ATOM   3955  O   THR A 508     -18.484  18.828   2.092  1.00 98.06           O  
ATOM   3956  CG2 THR A 508     -14.586  18.859   3.744  1.00 98.06           C  
ATOM   3957  OG1 THR A 508     -15.766  19.109   1.657  1.00 98.06           O  
ATOM   3958  N   PRO A 509     -19.141  16.906   3.141  1.00 97.62           N  
ATOM   3959  CA  PRO A 509     -20.500  16.906   2.592  1.00 97.62           C  
ATOM   3960  C   PRO A 509     -21.297  18.141   3.000  1.00 97.62           C  
ATOM   3961  CB  PRO A 509     -21.125  15.641   3.178  1.00 97.62           C  
ATOM   3962  O   PRO A 509     -22.266  18.500   2.340  1.00 97.62           O  
ATOM   3963  CG  PRO A 509     -20.328  15.352   4.410  1.00 97.62           C  
ATOM   3964  CD  PRO A 509     -18.891  15.742   4.152  1.00 97.62           C  
ATOM   3965  N   SER A 510     -20.906  18.797   4.059  1.00 96.62           N  
ATOM   3966  CA  SER A 510     -21.547  20.016   4.555  1.00 96.62           C  
ATOM   3967  C   SER A 510     -20.531  20.906   5.270  1.00 96.62           C  
ATOM   3968  CB  SER A 510     -22.688  19.672   5.500  1.00 96.62           C  
ATOM   3969  O   SER A 510     -19.422  20.484   5.570  1.00 96.62           O  
ATOM   3970  OG  SER A 510     -22.219  18.938   6.621  1.00 96.62           O  
ATOM   3971  N   LEU A 511     -20.891  22.188   5.414  1.00 97.31           N  
ATOM   3972  CA  LEU A 511     -20.047  23.094   6.188  1.00 97.31           C  
ATOM   3973  C   LEU A 511     -19.906  22.594   7.625  1.00 97.31           C  
ATOM   3974  CB  LEU A 511     -20.609  24.516   6.180  1.00 97.31           C  
ATOM   3975  O   LEU A 511     -20.891  22.250   8.266  1.00 97.31           O  
ATOM   3976  CG  LEU A 511     -20.672  25.219   4.820  1.00 97.31           C  
ATOM   3977  CD1 LEU A 511     -21.406  26.547   4.941  1.00 97.31           C  
ATOM   3978  CD2 LEU A 511     -19.266  25.422   4.270  1.00 97.31           C  
ATOM   3979  N   ASP A 512     -18.688  22.531   7.988  1.00 97.38           N  
ATOM   3980  CA  ASP A 512     -18.344  22.000   9.305  1.00 97.38           C  
ATOM   3981  C   ASP A 512     -17.250  22.828   9.961  1.00 97.38           C  
ATOM   3982  CB  ASP A 512     -17.906  20.531   9.188  1.00 97.38           C  
ATOM   3983  O   ASP A 512     -16.156  22.969   9.414  1.00 97.38           O  
ATOM   3984  CG  ASP A 512     -17.734  19.859  10.539  1.00 97.38           C  
ATOM   3985  OD1 ASP A 512     -17.203  20.484  11.469  1.00 97.38           O  
ATOM   3986  OD2 ASP A 512     -18.156  18.688  10.664  1.00 97.38           O  
ATOM   3987  N   ASP A 513     -17.547  23.391  11.133  1.00 96.62           N  
ATOM   3988  CA  ASP A 513     -16.641  24.281  11.844  1.00 96.62           C  
ATOM   3989  C   ASP A 513     -15.312  23.594  12.148  1.00 96.62           C  
ATOM   3990  CB  ASP A 513     -17.281  24.781  13.148  1.00 96.62           C  
ATOM   3991  O   ASP A 513     -14.250  24.219  12.047  1.00 96.62           O  
ATOM   3992  CG  ASP A 513     -18.359  25.812  12.914  1.00 96.62           C  
ATOM   3993  OD1 ASP A 513     -18.469  26.344  11.789  1.00 96.62           O  
ATOM   3994  OD2 ASP A 513     -19.109  26.125  13.875  1.00 96.62           O  
ATOM   3995  N   ASP A 514     -15.391  22.266  12.453  1.00 94.50           N  
ATOM   3996  CA  ASP A 514     -14.180  21.531  12.773  1.00 94.50           C  
ATOM   3997  C   ASP A 514     -13.297  21.359  11.539  1.00 94.50           C  
ATOM   3998  CB  ASP A 514     -14.531  20.156  13.352  1.00 94.50           C  
ATOM   3999  O   ASP A 514     -12.086  21.141  11.656  1.00 94.50           O  
ATOM   4000  CG  ASP A 514     -15.039  20.234  14.781  1.00 94.50           C  
ATOM   4001  OD1 ASP A 514     -14.828  21.266  15.445  1.00 94.50           O  
ATOM   4002  OD2 ASP A 514     -15.648  19.234  15.242  1.00 94.50           O  
ATOM   4003  N   LEU A 515     -13.945  21.438  10.461  1.00 97.50           N  
ATOM   4004  CA  LEU A 515     -13.211  21.312   9.203  1.00 97.50           C  
ATOM   4005  C   LEU A 515     -13.047  22.688   8.539  1.00 97.50           C  
ATOM   4006  CB  LEU A 515     -13.922  20.344   8.258  1.00 97.50           C  
ATOM   4007  O   LEU A 515     -13.031  22.781   7.309  1.00 97.50           O  
ATOM   4008  CG  LEU A 515     -14.133  18.922   8.773  1.00 97.50           C  
ATOM   4009  CD1 LEU A 515     -14.797  18.062   7.703  1.00 97.50           C  
ATOM   4010  CD2 LEU A 515     -12.805  18.312   9.211  1.00 97.50           C  
ATOM   4011  N   GLN A 516     -13.141  23.734   9.273  1.00 97.62           N  
ATOM   4012  CA  GLN A 516     -12.883  25.125   8.898  1.00 97.62           C  
ATOM   4013  C   GLN A 516     -13.844  25.594   7.809  1.00 97.62           C  
ATOM   4014  CB  GLN A 516     -11.438  25.297   8.430  1.00 97.62           C  
ATOM   4015  O   GLN A 516     -13.469  26.375   6.930  1.00 97.62           O  
ATOM   4016  CG  GLN A 516     -10.406  24.922   9.484  1.00 97.62           C  
ATOM   4017  CD  GLN A 516      -8.984  24.938   8.945  1.00 97.62           C  
ATOM   4018  NE2 GLN A 516      -8.070  25.547   9.703  1.00 97.62           N  
ATOM   4019  OE1 GLN A 516      -8.711  24.406   7.867  1.00 97.62           O  
ATOM   4020  N   ASN A 517     -15.023  25.016   7.828  1.00 97.44           N  
ATOM   4021  CA  ASN A 517     -16.094  25.375   6.906  1.00 97.44           C  
ATOM   4022  C   ASN A 517     -15.602  25.391   5.457  1.00 97.44           C  
ATOM   4023  CB  ASN A 517     -16.672  26.750   7.273  1.00 97.44           C  
ATOM   4024  O   ASN A 517     -16.000  26.234   4.668  1.00 97.44           O  
ATOM   4025  CG  ASN A 517     -17.391  26.734   8.609  1.00 97.44           C  
ATOM   4026  ND2 ASN A 517     -17.078  27.703   9.453  1.00 97.44           N  
ATOM   4027  OD1 ASN A 517     -18.203  25.859   8.883  1.00 97.44           O  
ATOM   4028  N   LEU A 518     -14.578  24.484   5.262  1.00 97.38           N  
ATOM   4029  CA  LEU A 518     -14.055  24.344   3.904  1.00 97.38           C  
ATOM   4030  C   LEU A 518     -14.875  23.328   3.115  1.00 97.38           C  
ATOM   4031  CB  LEU A 518     -12.586  23.922   3.934  1.00 97.38           C  
ATOM   4032  O   LEU A 518     -15.359  22.344   3.678  1.00 97.38           O  
ATOM   4033  CG  LEU A 518     -11.586  24.953   4.438  1.00 97.38           C  
ATOM   4034  CD1 LEU A 518     -10.219  24.312   4.656  1.00 97.38           C  
ATOM   4035  CD2 LEU A 518     -11.492  26.125   3.459  1.00 97.38           C  
ATOM   4036  N   ILE A 519     -15.117  23.656   1.877  1.00 97.25           N  
ATOM   4037  CA  ILE A 519     -15.672  22.688   0.936  1.00 97.25           C  
ATOM   4038  C   ILE A 519     -14.555  22.109   0.073  1.00 97.25           C  
ATOM   4039  CB  ILE A 519     -16.766  23.328   0.045  1.00 97.25           C  
ATOM   4040  O   ILE A 519     -13.844  22.859  -0.609  1.00 97.25           O  
ATOM   4041  CG1 ILE A 519     -17.891  23.891   0.909  1.00 97.25           C  
ATOM   4042  CG2 ILE A 519     -17.297  22.312  -0.964  1.00 97.25           C  
ATOM   4043  CD1 ILE A 519     -18.656  22.828   1.706  1.00 97.25           C  
ATOM   4044  N   TRP A 520     -14.406  20.750   0.150  1.00 97.88           N  
ATOM   4045  CA  TRP A 520     -13.375  20.047  -0.609  1.00 97.88           C  
ATOM   4046  C   TRP A 520     -13.766  19.938  -2.080  1.00 97.88           C  
ATOM   4047  CB  TRP A 520     -13.148  18.656  -0.024  1.00 97.88           C  
ATOM   4048  O   TRP A 520     -14.680  19.188  -2.432  1.00 97.88           O  
ATOM   4049  CG  TRP A 520     -11.812  18.062  -0.370  1.00 97.88           C  
ATOM   4050  CD1 TRP A 520     -11.227  18.016  -1.605  1.00 97.88           C  
ATOM   4051  CD2 TRP A 520     -10.898  17.438   0.532  1.00 97.88           C  
ATOM   4052  CE2 TRP A 520      -9.773  17.016  -0.227  1.00 97.88           C  
ATOM   4053  CE3 TRP A 520     -10.914  17.172   1.909  1.00 97.88           C  
ATOM   4054  NE1 TRP A 520     -10.000  17.391  -1.526  1.00 97.88           N  
ATOM   4055  CH2 TRP A 520      -8.727  16.125   1.697  1.00 97.88           C  
ATOM   4056  CZ2 TRP A 520      -8.680  16.375   0.348  1.00 97.88           C  
ATOM   4057  CZ3 TRP A 520      -9.820  16.531   2.479  1.00 97.88           C  
ATOM   4058  N   PRO A 521     -13.039  20.641  -2.973  1.00 97.38           N  
ATOM   4059  CA  PRO A 521     -13.398  20.594  -4.391  1.00 97.38           C  
ATOM   4060  C   PRO A 521     -13.008  19.266  -5.055  1.00 97.38           C  
ATOM   4061  CB  PRO A 521     -12.602  21.750  -4.992  1.00 97.38           C  
ATOM   4062  O   PRO A 521     -12.055  18.625  -4.629  1.00 97.38           O  
ATOM   4063  CG  PRO A 521     -11.375  21.859  -4.152  1.00 97.38           C  
ATOM   4064  CD  PRO A 521     -11.742  21.547  -2.730  1.00 97.38           C  
ATOM   4065  N   LYS A 522     -13.812  18.938  -6.070  1.00 98.19           N  
ATOM   4066  CA  LYS A 522     -13.438  17.797  -6.906  1.00 98.19           C  
ATOM   4067  C   LYS A 522     -12.281  18.141  -7.832  1.00 98.19           C  
ATOM   4068  CB  LYS A 522     -14.641  17.312  -7.727  1.00 98.19           C  
ATOM   4069  O   LYS A 522     -12.195  19.266  -8.336  1.00 98.19           O  
ATOM   4070  CG  LYS A 522     -15.797  16.797  -6.887  1.00 98.19           C  
ATOM   4071  CD  LYS A 522     -17.000  16.469  -7.750  1.00 98.19           C  
ATOM   4072  CE  LYS A 522     -18.203  16.031  -6.902  1.00 98.19           C  
ATOM   4073  NZ  LYS A 522     -19.422  15.844  -7.730  1.00 98.19           N  
ATOM   4074  N   LEU A 523     -11.398  17.172  -7.945  1.00 98.12           N  
ATOM   4075  CA  LEU A 523     -10.352  17.297  -8.945  1.00 98.12           C  
ATOM   4076  C   LEU A 523     -10.883  16.969 -10.336  1.00 98.12           C  
ATOM   4077  CB  LEU A 523      -9.172  16.391  -8.609  1.00 98.12           C  
ATOM   4078  O   LEU A 523     -11.500  15.922 -10.539  1.00 98.12           O  
ATOM   4079  CG  LEU A 523      -7.957  16.469  -9.539  1.00 98.12           C  
ATOM   4080  CD1 LEU A 523      -6.684  16.109  -8.781  1.00 98.12           C  
ATOM   4081  CD2 LEU A 523      -8.141  15.562 -10.742  1.00 98.12           C  
ATOM   4082  N   THR A 524     -10.711  17.922 -11.328  1.00 96.06           N  
ATOM   4083  CA  THR A 524     -11.133  17.688 -12.703  1.00 96.06           C  
ATOM   4084  C   THR A 524      -9.961  17.859 -13.664  1.00 96.06           C  
ATOM   4085  CB  THR A 524     -12.281  18.625 -13.102  1.00 96.06           C  
ATOM   4086  O   THR A 524      -8.953  18.469 -13.320  1.00 96.06           O  
ATOM   4087  CG2 THR A 524     -13.484  18.453 -12.188  1.00 96.06           C  
ATOM   4088  OG1 THR A 524     -11.828  19.984 -13.000  1.00 96.06           O  
ATOM   4089  N   GLU A 525     -10.125  17.234 -14.844  1.00 89.38           N  
ATOM   4090  CA  GLU A 525      -9.109  17.391 -15.891  1.00 89.38           C  
ATOM   4091  C   GLU A 525      -8.852  18.859 -16.203  1.00 89.38           C  
ATOM   4092  CB  GLU A 525      -9.531  16.656 -17.156  1.00 89.38           C  
ATOM   4093  O   GLU A 525      -9.797  19.625 -16.438  1.00 89.38           O  
ATOM   4094  CG  GLU A 525      -8.445  16.594 -18.219  1.00 89.38           C  
ATOM   4095  CD  GLU A 525      -8.883  15.867 -19.484  1.00 89.38           C  
ATOM   4096  OE1 GLU A 525      -8.023  15.555 -20.344  1.00 89.38           O  
ATOM   4097  OE2 GLU A 525     -10.102  15.617 -19.625  1.00 89.38           O  
ATOM   4098  N   GLY A 526      -7.609  19.391 -16.125  1.00 86.06           N  
ATOM   4099  CA  GLY A 526      -7.266  20.781 -16.438  1.00 86.06           C  
ATOM   4100  C   GLY A 526      -7.375  21.703 -15.242  1.00 86.06           C  
ATOM   4101  O   GLY A 526      -6.961  22.859 -15.312  1.00 86.06           O  
ATOM   4102  N   ASP A 527      -8.031  21.312 -14.234  1.00 93.81           N  
ATOM   4103  CA  ASP A 527      -8.164  22.016 -12.969  1.00 93.81           C  
ATOM   4104  C   ASP A 527      -7.918  21.078 -11.789  1.00 93.81           C  
ATOM   4105  CB  ASP A 527      -9.547  22.672 -12.844  1.00 93.81           C  
ATOM   4106  O   ASP A 527      -8.859  20.547 -11.203  1.00 93.81           O  
ATOM   4107  CG  ASP A 527      -9.656  23.609 -11.664  1.00 93.81           C  
ATOM   4108  OD1 ASP A 527      -8.617  24.000 -11.094  1.00 93.81           O  
ATOM   4109  OD2 ASP A 527     -10.797  23.969 -11.297  1.00 93.81           O  
ATOM   4110  N   LEU A 528      -6.625  20.922 -11.469  1.00 97.19           N  
ATOM   4111  CA  LEU A 528      -6.207  19.906 -10.492  1.00 97.19           C  
ATOM   4112  C   LEU A 528      -6.234  20.484  -9.078  1.00 97.19           C  
ATOM   4113  CB  LEU A 528      -4.801  19.406 -10.820  1.00 97.19           C  
ATOM   4114  O   LEU A 528      -5.188  20.688  -8.461  1.00 97.19           O  
ATOM   4115  CG  LEU A 528      -4.574  18.906 -12.250  1.00 97.19           C  
ATOM   4116  CD1 LEU A 528      -3.137  18.438 -12.430  1.00 97.19           C  
ATOM   4117  CD2 LEU A 528      -5.559  17.797 -12.594  1.00 97.19           C  
ATOM   4118  N   LYS A 529      -7.426  20.812  -8.555  1.00 98.12           N  
ATOM   4119  CA  LYS A 529      -7.594  21.344  -7.199  1.00 98.12           C  
ATOM   4120  C   LYS A 529      -7.383  20.234  -6.160  1.00 98.12           C  
ATOM   4121  CB  LYS A 529      -8.977  21.969  -7.027  1.00 98.12           C  
ATOM   4122  O   LYS A 529      -7.695  19.078  -6.410  1.00 98.12           O  
ATOM   4123  CG  LYS A 529      -9.188  23.234  -7.828  1.00 98.12           C  
ATOM   4124  CD  LYS A 529     -10.578  23.812  -7.609  1.00 98.12           C  
ATOM   4125  CE  LYS A 529     -10.797  25.078  -8.445  1.00 98.12           C  
ATOM   4126  NZ  LYS A 529     -12.234  25.469  -8.477  1.00 98.12           N  
ATOM   4127  N   TYR A 530      -6.797  20.656  -5.078  1.00 98.56           N  
ATOM   4128  CA  TYR A 530      -6.582  19.688  -4.012  1.00 98.56           C  
ATOM   4129  C   TYR A 530      -6.668  20.359  -2.645  1.00 98.56           C  
ATOM   4130  CB  TYR A 530      -5.219  19.016  -4.172  1.00 98.56           C  
ATOM   4131  O   TYR A 530      -6.625  21.594  -2.543  1.00 98.56           O  
ATOM   4132  CG  TYR A 530      -4.047  19.906  -3.852  1.00 98.56           C  
ATOM   4133  CD1 TYR A 530      -3.621  20.875  -4.758  1.00 98.56           C  
ATOM   4134  CD2 TYR A 530      -3.365  19.781  -2.646  1.00 98.56           C  
ATOM   4135  CE1 TYR A 530      -2.539  21.703  -4.469  1.00 98.56           C  
ATOM   4136  CE2 TYR A 530      -2.283  20.609  -2.348  1.00 98.56           C  
ATOM   4137  OH  TYR A 530      -0.808  22.375  -2.973  1.00 98.56           O  
ATOM   4138  CZ  TYR A 530      -1.879  21.562  -3.264  1.00 98.56           C  
ATOM   4139  N   MET A 531      -6.910  19.484  -1.653  1.00 98.56           N  
ATOM   4140  CA  MET A 531      -6.859  19.953  -0.269  1.00 98.56           C  
ATOM   4141  C   MET A 531      -5.465  19.766   0.318  1.00 98.56           C  
ATOM   4142  CB  MET A 531      -7.891  19.203   0.583  1.00 98.56           C  
ATOM   4143  O   MET A 531      -4.965  18.641   0.399  1.00 98.56           O  
ATOM   4144  CG  MET A 531      -7.934  19.656   2.031  1.00 98.56           C  
ATOM   4145  SD  MET A 531      -8.562  21.375   2.209  1.00 98.56           S  
ATOM   4146  CE  MET A 531     -10.273  21.141   1.657  1.00 98.56           C  
ATOM   4147  N   ASP A 532      -4.812  20.922   0.694  1.00 98.38           N  
ATOM   4148  CA  ASP A 532      -3.564  20.875   1.448  1.00 98.38           C  
ATOM   4149  C   ASP A 532      -3.834  20.766   2.949  1.00 98.38           C  
ATOM   4150  CB  ASP A 532      -2.709  22.094   1.146  1.00 98.38           C  
ATOM   4151  O   ASP A 532      -4.418  21.672   3.541  1.00 98.38           O  
ATOM   4152  CG  ASP A 532      -1.313  22.016   1.741  1.00 98.38           C  
ATOM   4153  OD1 ASP A 532      -0.699  20.922   1.697  1.00 98.38           O  
ATOM   4154  OD2 ASP A 532      -0.826  23.031   2.262  1.00 98.38           O  
ATOM   4155  N   ILE A 533      -3.461  19.672   3.518  1.00 98.06           N  
ATOM   4156  CA  ILE A 533      -3.760  19.422   4.926  1.00 98.06           C  
ATOM   4157  C   ILE A 533      -2.537  19.766   5.773  1.00 98.06           C  
ATOM   4158  CB  ILE A 533      -4.195  17.969   5.172  1.00 98.06           C  
ATOM   4159  O   ILE A 533      -1.588  18.984   5.848  1.00 98.06           O  
ATOM   4160  CG1 ILE A 533      -5.438  17.641   4.340  1.00 98.06           C  
ATOM   4161  CG2 ILE A 533      -4.453  17.734   6.664  1.00 98.06           C  
ATOM   4162  CD1 ILE A 533      -5.824  16.156   4.371  1.00 98.06           C  
ATOM   4163  N   ARG A 534      -2.512  20.875   6.406  1.00 96.44           N  
ATOM   4164  CA  ARG A 534      -1.611  21.344   7.449  1.00 96.44           C  
ATOM   4165  C   ARG A 534      -2.357  21.562   8.766  1.00 96.44           C  
ATOM   4166  CB  ARG A 534      -0.933  22.656   7.023  1.00 96.44           C  
ATOM   4167  O   ARG A 534      -3.357  20.891   9.031  1.00 96.44           O  
ATOM   4168  CG  ARG A 534      -0.069  22.516   5.781  1.00 96.44           C  
ATOM   4169  CD  ARG A 534       0.498  23.859   5.340  1.00 96.44           C  
ATOM   4170  NE  ARG A 534       1.381  23.719   4.184  1.00 96.44           N  
ATOM   4171  NH1 ARG A 534       3.336  23.734   5.414  1.00 96.44           N  
ATOM   4172  NH2 ARG A 534       3.414  23.531   3.135  1.00 96.44           N  
ATOM   4173  CZ  ARG A 534       2.709  23.672   4.246  1.00 96.44           C  
ATOM   4174  N   SER A 535      -1.729  22.391   9.602  1.00 95.56           N  
ATOM   4175  CA  SER A 535      -2.537  22.688  10.773  1.00 95.56           C  
ATOM   4176  C   SER A 535      -3.842  23.375  10.391  1.00 95.56           C  
ATOM   4177  CB  SER A 535      -1.754  23.578  11.750  1.00 95.56           C  
ATOM   4178  O   SER A 535      -4.898  23.062  10.938  1.00 95.56           O  
ATOM   4179  OG  SER A 535      -1.339  24.766  11.125  1.00 95.56           O  
ATOM   4180  N   ASP A 536      -3.721  24.312   9.469  1.00 96.44           N  
ATOM   4181  CA  ASP A 536      -4.883  24.859   8.789  1.00 96.44           C  
ATOM   4182  C   ASP A 536      -5.023  24.281   7.383  1.00 96.44           C  
ATOM   4183  CB  ASP A 536      -4.781  26.391   8.719  1.00 96.44           C  
ATOM   4184  O   ASP A 536      -4.078  24.312   6.594  1.00 96.44           O  
ATOM   4185  CG  ASP A 536      -4.855  27.062  10.078  1.00 96.44           C  
ATOM   4186  OD1 ASP A 536      -5.605  26.562  10.953  1.00 96.44           O  
ATOM   4187  OD2 ASP A 536      -4.164  28.078  10.281  1.00 96.44           O  
ATOM   4188  N   MET A 537      -6.230  23.781   7.137  1.00 97.56           N  
ATOM   4189  CA  MET A 537      -6.457  23.219   5.805  1.00 97.56           C  
ATOM   4190  C   MET A 537      -6.766  24.328   4.801  1.00 97.56           C  
ATOM   4191  CB  MET A 537      -7.602  22.203   5.832  1.00 97.56           C  
ATOM   4192  O   MET A 537      -7.320  25.375   5.164  1.00 97.56           O  
ATOM   4193  CG  MET A 537      -7.336  21.016   6.727  1.00 97.56           C  
ATOM   4194  SD  MET A 537      -8.672  19.750   6.641  1.00 97.56           S  
ATOM   4195  CE  MET A 537     -10.078  20.750   7.211  1.00 97.56           C  
ATOM   4196  N   SER A 538      -6.332  24.125   3.568  1.00 97.94           N  
ATOM   4197  CA  SER A 538      -6.629  25.094   2.508  1.00 97.94           C  
ATOM   4198  C   SER A 538      -6.766  24.391   1.157  1.00 97.94           C  
ATOM   4199  CB  SER A 538      -5.539  26.156   2.432  1.00 97.94           C  
ATOM   4200  O   SER A 538      -6.168  23.344   0.933  1.00 97.94           O  
ATOM   4201  OG  SER A 538      -4.277  25.578   2.158  1.00 97.94           O  
ATOM   4202  N   VAL A 539      -7.609  25.000   0.304  1.00 98.25           N  
ATOM   4203  CA  VAL A 539      -7.770  24.531  -1.066  1.00 98.25           C  
ATOM   4204  C   VAL A 539      -6.711  25.172  -1.963  1.00 98.25           C  
ATOM   4205  CB  VAL A 539      -9.180  24.844  -1.610  1.00 98.25           C  
ATOM   4206  O   VAL A 539      -6.535  26.391  -1.959  1.00 98.25           O  
ATOM   4207  CG1 VAL A 539      -9.305  24.406  -3.072  1.00 98.25           C  
ATOM   4208  CG2 VAL A 539     -10.242  24.141  -0.760  1.00 98.25           C  
ATOM   4209  N   LYS A 540      -5.953  24.328  -2.686  1.00 98.00           N  
ATOM   4210  CA  LYS A 540      -4.926  24.781  -3.621  1.00 98.00           C  
ATOM   4211  C   LYS A 540      -5.113  24.141  -4.992  1.00 98.00           C  
ATOM   4212  CB  LYS A 540      -3.531  24.453  -3.080  1.00 98.00           C  
ATOM   4213  O   LYS A 540      -6.051  23.359  -5.203  1.00 98.00           O  
ATOM   4214  CG  LYS A 540      -3.199  25.156  -1.772  1.00 98.00           C  
ATOM   4215  CD  LYS A 540      -1.737  24.969  -1.388  1.00 98.00           C  
ATOM   4216  CE  LYS A 540      -1.381  25.750  -0.130  1.00 98.00           C  
ATOM   4217  NZ  LYS A 540       0.065  25.609   0.217  1.00 98.00           N  
ATOM   4218  N   THR A 541      -4.332  24.625  -5.965  1.00 97.12           N  
ATOM   4219  CA  THR A 541      -4.336  24.062  -7.305  1.00 97.12           C  
ATOM   4220  C   THR A 541      -2.936  23.578  -7.695  1.00 97.12           C  
ATOM   4221  CB  THR A 541      -4.844  25.078  -8.344  1.00 97.12           C  
ATOM   4222  O   THR A 541      -1.938  24.094  -7.180  1.00 97.12           O  
ATOM   4223  CG2 THR A 541      -3.832  26.188  -8.562  1.00 97.12           C  
ATOM   4224  OG1 THR A 541      -5.066  24.406  -9.594  1.00 97.12           O  
ATOM   4225  N   ASP A 542      -2.893  22.547  -8.508  1.00 95.12           N  
ATOM   4226  CA  ASP A 542      -1.652  22.016  -9.070  1.00 95.12           C  
ATOM   4227  C   ASP A 542      -0.777  21.406  -7.980  1.00 95.12           C  
ATOM   4228  CB  ASP A 542      -0.883  23.125  -9.797  1.00 95.12           C  
ATOM   4229  O   ASP A 542       0.260  21.953  -7.617  1.00 95.12           O  
ATOM   4230  CG  ASP A 542      -1.642  23.688 -10.984  1.00 95.12           C  
ATOM   4231  OD1 ASP A 542      -2.412  22.953 -11.625  1.00 95.12           O  
ATOM   4232  OD2 ASP A 542      -1.466  24.891 -11.281  1.00 95.12           O  
ATOM   4233  N   PRO A 543      -1.166  20.172  -7.547  1.00 96.19           N  
ATOM   4234  CA  PRO A 543      -0.509  19.531  -6.410  1.00 96.19           C  
ATOM   4235  C   PRO A 543       0.963  19.219  -6.676  1.00 96.19           C  
ATOM   4236  CB  PRO A 543      -1.312  18.234  -6.223  1.00 96.19           C  
ATOM   4237  O   PRO A 543       1.731  19.000  -5.734  1.00 96.19           O  
ATOM   4238  CG  PRO A 543      -1.906  17.953  -7.566  1.00 96.19           C  
ATOM   4239  CD  PRO A 543      -2.236  19.266  -8.219  1.00 96.19           C  
ATOM   4240  N   LEU A 544       1.353  19.250  -7.938  1.00 96.69           N  
ATOM   4241  CA  LEU A 544       2.725  18.938  -8.328  1.00 96.69           C  
ATOM   4242  C   LEU A 544       3.225  19.938  -9.375  1.00 96.69           C  
ATOM   4243  CB  LEU A 544       2.822  17.516  -8.867  1.00 96.69           C  
ATOM   4244  O   LEU A 544       2.771  19.906 -10.523  1.00 96.69           O  
ATOM   4245  CG  LEU A 544       4.199  17.078  -9.367  1.00 96.69           C  
ATOM   4246  CD1 LEU A 544       5.223  17.141  -8.242  1.00 96.69           C  
ATOM   4247  CD2 LEU A 544       4.125  15.664  -9.953  1.00 96.69           C  
ATOM   4248  N   SER A 545       4.234  20.688  -9.008  1.00 94.69           N  
ATOM   4249  CA  SER A 545       4.727  21.750  -9.883  1.00 94.69           C  
ATOM   4250  C   SER A 545       5.406  21.172 -11.125  1.00 94.69           C  
ATOM   4251  CB  SER A 545       5.699  22.656  -9.133  1.00 94.69           C  
ATOM   4252  O   SER A 545       5.457  21.828 -12.172  1.00 94.69           O  
ATOM   4253  OG  SER A 545       6.824  21.922  -8.680  1.00 94.69           O  
ATOM   4254  N   THR A 546       5.965  19.922 -11.102  1.00 97.25           N  
ATOM   4255  CA  THR A 546       6.703  19.312 -12.203  1.00 97.25           C  
ATOM   4256  C   THR A 546       5.781  18.453 -13.055  1.00 97.25           C  
ATOM   4257  CB  THR A 546       7.875  18.453 -11.680  1.00 97.25           C  
ATOM   4258  O   THR A 546       6.246  17.703 -13.914  1.00 97.25           O  
ATOM   4259  CG2 THR A 546       8.930  19.328 -11.008  1.00 97.25           C  
ATOM   4260  OG1 THR A 546       7.379  17.500 -10.727  1.00 97.25           O  
ATOM   4261  N   TYR A 547       4.480  18.484 -12.766  1.00 97.50           N  
ATOM   4262  CA  TYR A 547       3.541  17.578 -13.414  1.00 97.50           C  
ATOM   4263  C   TYR A 547       3.578  17.750 -14.930  1.00 97.50           C  
ATOM   4264  CB  TYR A 547       2.119  17.812 -12.898  1.00 97.50           C  
ATOM   4265  O   TYR A 547       3.678  16.766 -15.672  1.00 97.50           O  
ATOM   4266  CG  TYR A 547       1.111  16.828 -13.422  1.00 97.50           C  
ATOM   4267  CD1 TYR A 547      -0.096  17.250 -13.977  1.00 97.50           C  
ATOM   4268  CD2 TYR A 547       1.361  15.461 -13.375  1.00 97.50           C  
ATOM   4269  CE1 TYR A 547      -1.029  16.344 -14.461  1.00 97.50           C  
ATOM   4270  CE2 TYR A 547       0.435  14.539 -13.859  1.00 97.50           C  
ATOM   4271  OH  TYR A 547      -1.676  14.086 -14.875  1.00 97.50           O  
ATOM   4272  CZ  TYR A 547      -0.755  14.992 -14.398  1.00 97.50           C  
ATOM   4273  N   ASN A 548       3.521  18.984 -15.445  1.00 97.19           N  
ATOM   4274  CA  ASN A 548       3.529  19.234 -16.875  1.00 97.19           C  
ATOM   4275  C   ASN A 548       4.844  18.781 -17.516  1.00 97.19           C  
ATOM   4276  CB  ASN A 548       3.270  20.703 -17.172  1.00 97.19           C  
ATOM   4277  O   ASN A 548       4.859  18.328 -18.656  1.00 97.19           O  
ATOM   4278  CG  ASN A 548       1.815  21.094 -16.984  1.00 97.19           C  
ATOM   4279  ND2 ASN A 548       1.581  22.344 -16.594  1.00 97.19           N  
ATOM   4280  OD1 ASN A 548       0.912  20.281 -17.188  1.00 97.19           O  
ATOM   4281  N   PHE A 549       5.906  18.984 -16.781  1.00 98.25           N  
ATOM   4282  CA  PHE A 549       7.195  18.469 -17.234  1.00 98.25           C  
ATOM   4283  C   PHE A 549       7.125  16.984 -17.516  1.00 98.25           C  
ATOM   4284  CB  PHE A 549       8.289  18.766 -16.203  1.00 98.25           C  
ATOM   4285  O   PHE A 549       7.531  16.516 -18.578  1.00 98.25           O  
ATOM   4286  CG  PHE A 549       9.531  17.938 -16.391  1.00 98.25           C  
ATOM   4287  CD1 PHE A 549       9.797  16.859 -15.555  1.00 98.25           C  
ATOM   4288  CD2 PHE A 549      10.438  18.234 -17.391  1.00 98.25           C  
ATOM   4289  CE1 PHE A 549      10.945  16.094 -15.719  1.00 98.25           C  
ATOM   4290  CE2 PHE A 549      11.594  17.469 -17.562  1.00 98.25           C  
ATOM   4291  CZ  PHE A 549      11.844  16.406 -16.734  1.00 98.25           C  
ATOM   4292  N   TRP A 550       6.594  16.203 -16.594  1.00 97.94           N  
ATOM   4293  CA  TRP A 550       6.531  14.750 -16.734  1.00 97.94           C  
ATOM   4294  C   TRP A 550       5.594  14.352 -17.875  1.00 97.94           C  
ATOM   4295  CB  TRP A 550       6.074  14.094 -15.438  1.00 97.94           C  
ATOM   4296  O   TRP A 550       5.895  13.445 -18.656  1.00 97.94           O  
ATOM   4297  CG  TRP A 550       7.141  14.031 -14.383  1.00 97.94           C  
ATOM   4298  CD1 TRP A 550       7.199  14.750 -13.219  1.00 97.94           C  
ATOM   4299  CD2 TRP A 550       8.305  13.195 -14.391  1.00 97.94           C  
ATOM   4300  CE2 TRP A 550       9.023  13.469 -13.203  1.00 97.94           C  
ATOM   4301  CE3 TRP A 550       8.805  12.242 -15.289  1.00 97.94           C  
ATOM   4302  NE1 TRP A 550       8.328  14.422 -12.516  1.00 97.94           N  
ATOM   4303  CH2 TRP A 550      10.695  11.898 -13.789  1.00 97.94           C  
ATOM   4304  CZ2 TRP A 550      10.227  12.820 -12.898  1.00 97.94           C  
ATOM   4305  CZ3 TRP A 550      10.000  11.602 -14.977  1.00 97.94           C  
ATOM   4306  N   LEU A 551       4.438  15.070 -17.984  1.00 97.06           N  
ATOM   4307  CA  LEU A 551       3.533  14.805 -19.094  1.00 97.06           C  
ATOM   4308  C   LEU A 551       4.250  14.977 -20.438  1.00 97.06           C  
ATOM   4309  CB  LEU A 551       2.316  15.734 -19.031  1.00 97.06           C  
ATOM   4310  O   LEU A 551       4.156  14.117 -21.312  1.00 97.06           O  
ATOM   4311  CG  LEU A 551       1.287  15.422 -17.938  1.00 97.06           C  
ATOM   4312  CD1 LEU A 551       0.181  16.469 -17.953  1.00 97.06           C  
ATOM   4313  CD2 LEU A 551       0.708  14.031 -18.141  1.00 97.06           C  
ATOM   4314  N   ASP A 552       4.984  16.078 -20.562  1.00 97.94           N  
ATOM   4315  CA  ASP A 552       5.695  16.391 -21.797  1.00 97.94           C  
ATOM   4316  C   ASP A 552       6.789  15.359 -22.078  1.00 97.94           C  
ATOM   4317  CB  ASP A 552       6.301  17.797 -21.734  1.00 97.94           C  
ATOM   4318  O   ASP A 552       6.973  14.945 -23.219  1.00 97.94           O  
ATOM   4319  CG  ASP A 552       5.254  18.891 -21.797  1.00 97.94           C  
ATOM   4320  OD1 ASP A 552       4.094  18.609 -22.156  1.00 97.94           O  
ATOM   4321  OD2 ASP A 552       5.594  20.062 -21.484  1.00 97.94           O  
ATOM   4322  N   LEU A 553       7.449  15.023 -20.984  1.00 97.81           N  
ATOM   4323  CA  LEU A 553       8.516  14.039 -21.109  1.00 97.81           C  
ATOM   4324  C   LEU A 553       7.977  12.727 -21.672  1.00 97.81           C  
ATOM   4325  CB  LEU A 553       9.195  13.797 -19.766  1.00 97.81           C  
ATOM   4326  O   LEU A 553       8.539  12.172 -22.609  1.00 97.81           O  
ATOM   4327  CG  LEU A 553      10.555  13.102 -19.812  1.00 97.81           C  
ATOM   4328  CD1 LEU A 553      11.617  14.055 -20.344  1.00 97.81           C  
ATOM   4329  CD2 LEU A 553      10.945  12.594 -18.422  1.00 97.81           C  
ATOM   4330  N   TYR A 554       6.820  12.164 -21.062  1.00 96.88           N  
ATOM   4331  CA  TYR A 554       6.188  10.938 -21.531  1.00 96.88           C  
ATOM   4332  C   TYR A 554       5.707  11.094 -22.969  1.00 96.88           C  
ATOM   4333  CB  TYR A 554       5.012  10.555 -20.625  1.00 96.88           C  
ATOM   4334  O   TYR A 554       5.902  10.195 -23.797  1.00 96.88           O  
ATOM   4335  CG  TYR A 554       5.398   9.656 -19.484  1.00 96.88           C  
ATOM   4336  CD1 TYR A 554       5.051   8.305 -19.484  1.00 96.88           C  
ATOM   4337  CD2 TYR A 554       6.109  10.148 -18.391  1.00 96.88           C  
ATOM   4338  CE1 TYR A 554       5.402   7.469 -18.422  1.00 96.88           C  
ATOM   4339  CE2 TYR A 554       6.465   9.328 -17.328  1.00 96.88           C  
ATOM   4340  OH  TYR A 554       6.457   7.168 -16.312  1.00 96.88           O  
ATOM   4341  CZ  TYR A 554       6.109   7.988 -17.359  1.00 96.88           C  
ATOM   4342  N   ASP A 555       5.141  12.219 -23.312  1.00 96.44           N  
ATOM   4343  CA  ASP A 555       4.621  12.477 -24.656  1.00 96.44           C  
ATOM   4344  C   ASP A 555       5.750  12.508 -25.672  1.00 96.44           C  
ATOM   4345  CB  ASP A 555       3.846  13.797 -24.688  1.00 96.44           C  
ATOM   4346  O   ASP A 555       5.625  11.922 -26.766  1.00 96.44           O  
ATOM   4347  CG  ASP A 555       2.473  13.695 -24.047  1.00 96.44           C  
ATOM   4348  OD1 ASP A 555       2.014  12.562 -23.766  1.00 96.44           O  
ATOM   4349  OD2 ASP A 555       1.840  14.750 -23.828  1.00 96.44           O  
ATOM   4350  N   LYS A 556       6.793  13.109 -25.312  1.00 97.44           N  
ATOM   4351  CA  LYS A 556       7.891  13.328 -26.250  1.00 97.44           C  
ATOM   4352  C   LYS A 556       8.727  12.062 -26.438  1.00 97.44           C  
ATOM   4353  CB  LYS A 556       8.781  14.484 -25.781  1.00 97.44           C  
ATOM   4354  O   LYS A 556       9.078  11.695 -27.547  1.00 97.44           O  
ATOM   4355  CG  LYS A 556       9.914  14.820 -26.734  1.00 97.44           C  
ATOM   4356  CD  LYS A 556      10.641  16.094 -26.312  1.00 97.44           C  
ATOM   4357  CE  LYS A 556      11.766  16.438 -27.281  1.00 97.44           C  
ATOM   4358  NZ  LYS A 556      12.414  17.734 -26.922  1.00 97.44           N  
ATOM   4359  N   TYR A 557       9.000  11.359 -25.344  1.00 97.50           N  
ATOM   4360  CA  TYR A 557      10.008  10.305 -25.438  1.00 97.50           C  
ATOM   4361  C   TYR A 557       9.391   8.938 -25.188  1.00 97.50           C  
ATOM   4362  CB  TYR A 557      11.148  10.562 -24.453  1.00 97.50           C  
ATOM   4363  O   TYR A 557       9.922   7.914 -25.641  1.00 97.50           O  
ATOM   4364  CG  TYR A 557      11.930  11.820 -24.734  1.00 97.50           C  
ATOM   4365  CD1 TYR A 557      12.758  11.922 -25.859  1.00 97.50           C  
ATOM   4366  CD2 TYR A 557      11.836  12.922 -23.891  1.00 97.50           C  
ATOM   4367  CE1 TYR A 557      13.477  13.078 -26.125  1.00 97.50           C  
ATOM   4368  CE2 TYR A 557      12.555  14.086 -24.141  1.00 97.50           C  
ATOM   4369  OH  TYR A 557      14.078  15.305 -25.516  1.00 97.50           O  
ATOM   4370  CZ  TYR A 557      13.367  14.156 -25.266  1.00 97.50           C  
ATOM   4371  N   GLY A 558       8.297   8.891 -24.391  1.00 96.75           N  
ATOM   4372  CA  GLY A 558       7.711   7.625 -23.984  1.00 96.75           C  
ATOM   4373  C   GLY A 558       7.152   6.836 -25.156  1.00 96.75           C  
ATOM   4374  O   GLY A 558       6.715   7.414 -26.156  1.00 96.75           O  
ATOM   4375  N   ILE A 559       7.195   5.488 -25.047  1.00 96.62           N  
ATOM   4376  CA  ILE A 559       6.629   4.594 -26.047  1.00 96.62           C  
ATOM   4377  C   ILE A 559       5.477   3.797 -25.438  1.00 96.62           C  
ATOM   4378  CB  ILE A 559       7.699   3.639 -26.625  1.00 96.62           C  
ATOM   4379  O   ILE A 559       5.703   2.857 -24.672  1.00 96.62           O  
ATOM   4380  CG1 ILE A 559       8.891   4.438 -27.172  1.00 96.62           C  
ATOM   4381  CG2 ILE A 559       7.098   2.746 -27.719  1.00 96.62           C  
ATOM   4382  CD1 ILE A 559      10.031   3.568 -27.672  1.00 96.62           C  
ATOM   4383  N   PRO A 560       4.230   4.180 -25.688  1.00 94.81           N  
ATOM   4384  CA  PRO A 560       3.102   3.389 -25.188  1.00 94.81           C  
ATOM   4385  C   PRO A 560       3.086   1.966 -25.750  1.00 94.81           C  
ATOM   4386  CB  PRO A 560       1.880   4.176 -25.672  1.00 94.81           C  
ATOM   4387  O   PRO A 560       3.686   1.701 -26.797  1.00 94.81           O  
ATOM   4388  CG  PRO A 560       2.346   4.895 -26.906  1.00 94.81           C  
ATOM   4389  CD  PRO A 560       3.801   5.227 -26.734  1.00 94.81           C  
ATOM   4390  N   PRO A 561       2.395   1.024 -25.125  1.00 95.25           N  
ATOM   4391  CA  PRO A 561       1.603   1.213 -23.906  1.00 95.25           C  
ATOM   4392  C   PRO A 561       2.465   1.354 -22.656  1.00 95.25           C  
ATOM   4393  CB  PRO A 561       0.750  -0.057 -23.828  1.00 95.25           C  
ATOM   4394  O   PRO A 561       3.477   0.662 -22.516  1.00 95.25           O  
ATOM   4395  CG  PRO A 561       1.571  -1.104 -24.516  1.00 95.25           C  
ATOM   4396  CD  PRO A 561       2.363  -0.451 -25.609  1.00 95.25           C  
ATOM   4397  N   TYR A 562       1.912   2.324 -21.719  1.00 94.69           N  
ATOM   4398  CA  TYR A 562       2.643   2.531 -20.469  1.00 94.69           C  
ATOM   4399  C   TYR A 562       2.156   1.574 -19.391  1.00 94.69           C  
ATOM   4400  CB  TYR A 562       2.494   3.979 -19.984  1.00 94.69           C  
ATOM   4401  O   TYR A 562       0.966   1.259 -19.312  1.00 94.69           O  
ATOM   4402  CG  TYR A 562       2.918   5.004 -21.016  1.00 94.69           C  
ATOM   4403  CD1 TYR A 562       4.113   4.859 -21.719  1.00 94.69           C  
ATOM   4404  CD2 TYR A 562       2.127   6.113 -21.281  1.00 94.69           C  
ATOM   4405  CE1 TYR A 562       4.512   5.801 -22.656  1.00 94.69           C  
ATOM   4406  CE2 TYR A 562       2.514   7.062 -22.219  1.00 94.69           C  
ATOM   4407  OH  TYR A 562       4.094   7.832 -23.844  1.00 94.69           O  
ATOM   4408  CZ  TYR A 562       3.705   6.898 -22.906  1.00 94.69           C  
ATOM   4409  N   GLU A 563       3.119   1.068 -18.562  1.00 91.88           N  
ATOM   4410  CA  GLU A 563       2.795   0.230 -17.406  1.00 91.88           C  
ATOM   4411  C   GLU A 563       2.461   1.078 -16.188  1.00 91.88           C  
ATOM   4412  CB  GLU A 563       3.957  -0.716 -17.094  1.00 91.88           C  
ATOM   4413  O   GLU A 563       1.539   0.754 -15.430  1.00 91.88           O  
ATOM   4414  CG  GLU A 563       4.316  -1.655 -18.234  1.00 91.88           C  
ATOM   4415  CD  GLU A 563       5.680  -2.303 -18.062  1.00 91.88           C  
ATOM   4416  OE1 GLU A 563       6.027  -3.195 -18.875  1.00 91.88           O  
ATOM   4417  OE2 GLU A 563       6.410  -1.916 -17.125  1.00 91.88           O  
ATOM   4418  N   THR A 564       3.225   2.035 -15.953  1.00 94.19           N  
ATOM   4419  CA  THR A 564       3.141   3.014 -14.875  1.00 94.19           C  
ATOM   4420  C   THR A 564       3.311   4.430 -15.422  1.00 94.19           C  
ATOM   4421  CB  THR A 564       4.203   2.746 -13.797  1.00 94.19           C  
ATOM   4422  O   THR A 564       3.404   4.629 -16.641  1.00 94.19           O  
ATOM   4423  CG2 THR A 564       4.117   1.312 -13.281  1.00 94.19           C  
ATOM   4424  OG1 THR A 564       5.508   2.967 -14.352  1.00 94.19           O  
ATOM   4425  N   PHE A 565       3.281   5.453 -14.508  1.00 95.06           N  
ATOM   4426  CA  PHE A 565       3.506   6.844 -14.883  1.00 95.06           C  
ATOM   4427  C   PHE A 565       4.492   7.504 -13.922  1.00 95.06           C  
ATOM   4428  CB  PHE A 565       2.186   7.617 -14.891  1.00 95.06           C  
ATOM   4429  O   PHE A 565       4.410   7.316 -12.711  1.00 95.06           O  
ATOM   4430  CG  PHE A 565       2.309   9.023 -15.414  1.00 95.06           C  
ATOM   4431  CD1 PHE A 565       2.320  10.109 -14.539  1.00 95.06           C  
ATOM   4432  CD2 PHE A 565       2.414   9.266 -16.781  1.00 95.06           C  
ATOM   4433  CE1 PHE A 565       2.436  11.406 -15.023  1.00 95.06           C  
ATOM   4434  CE2 PHE A 565       2.529  10.562 -17.266  1.00 95.06           C  
ATOM   4435  CZ  PHE A 565       2.539  11.633 -16.391  1.00 95.06           C  
TER    4436      ALA A   1                                                      
ENDMDL                                                                          
END                                                                             
