# Supplementary material for: Screening of ester-forming and hydrolyzing enzymes linked to pheromone production in Ips typographus (Linnaeus, 1758)
Source: BMC Genomics. 2026 Mar 24;27:431. doi: 10.1186/s12864-026-12773-0 (PMC13134222; doi:10.1186/s12864-026-12773-0)
Supplement: Supplementary file 5 — Supplementary Material 5. [file 12864_2026_12773_MOESM5_ESM.zip › ItyCE5.pdb]

MODEL     1                                                                     
ATOM      1  N   MET A   1       3.076 -34.594  42.500  1.00 33.28           N  
ATOM      2  CA  MET A   1       2.410 -33.375  42.938  1.00 33.28           C  
ATOM      3  C   MET A   1       3.076 -32.156  42.312  1.00 33.28           C  
ATOM      4  CB  MET A   1       2.416 -33.250  44.438  1.00 33.28           C  
ATOM      5  O   MET A   1       4.281 -31.953  42.469  1.00 33.28           O  
ATOM      6  CG  MET A   1       1.043 -33.406  45.094  1.00 33.28           C  
ATOM      7  SD  MET A   1       1.078 -33.188  46.906  1.00 33.28           S  
ATOM      8  CE  MET A   1      -0.599 -33.719  47.344  1.00 33.28           C  
ATOM      9  N   SER A   2       2.582 -31.672  41.156  1.00 34.72           N  
ATOM     10  CA  SER A   2       2.521 -30.219  41.031  1.00 34.72           C  
ATOM     11  C   SER A   2       1.770 -29.781  39.781  1.00 34.72           C  
ATOM     12  CB  SER A   2       3.930 -29.625  41.031  1.00 34.72           C  
ATOM     13  O   SER A   2       2.096 -30.219  38.688  1.00 34.72           O  
ATOM     14  OG  SER A   2       4.293 -29.203  39.719  1.00 34.72           O  
ATOM     15  N   VAL A   3       0.462 -29.562  39.938  1.00 33.31           N  
ATOM     16  CA  VAL A   3      -0.598 -28.562  39.906  1.00 33.31           C  
ATOM     17  C   VAL A   3      -0.657 -27.922  38.500  1.00 33.31           C  
ATOM     18  CB  VAL A   3      -0.390 -27.453  40.969  1.00 33.31           C  
ATOM     19  O   VAL A   3       0.337 -27.391  38.031  1.00 33.31           O  
ATOM     20  CG1 VAL A   3      -1.505 -26.422  40.906  1.00 33.31           C  
ATOM     21  CG2 VAL A   3      -0.324 -28.078  42.344  1.00 33.31           C  
ATOM     22  N   VAL A   4      -1.427 -28.516  37.562  1.00 35.25           N  
ATOM     23  CA  VAL A   4      -2.146 -28.156  36.344  1.00 35.25           C  
ATOM     24  C   VAL A   4      -2.830 -26.797  36.531  1.00 35.25           C  
ATOM     25  CB  VAL A   4      -3.188 -29.234  35.969  1.00 35.25           C  
ATOM     26  O   VAL A   4      -3.596 -26.609  37.500  1.00 35.25           O  
ATOM     27  CG1 VAL A   4      -3.869 -28.875  34.656  1.00 35.25           C  
ATOM     28  CG2 VAL A   4      -2.525 -30.609  35.875  1.00 35.25           C  
ATOM     29  N   PHE A   5      -2.150 -25.641  36.406  1.00 35.56           N  
ATOM     30  CA  PHE A   5      -2.707 -24.297  36.281  1.00 35.56           C  
ATOM     31  C   PHE A   5      -3.551 -24.188  35.031  1.00 35.56           C  
ATOM     32  CB  PHE A   5      -1.588 -23.250  36.281  1.00 35.56           C  
ATOM     33  O   PHE A   5      -3.080 -24.484  33.938  1.00 35.56           O  
ATOM     34  CG  PHE A   5      -1.302 -22.641  37.625  1.00 35.56           C  
ATOM     35  CD1 PHE A   5      -2.053 -21.578  38.094  1.00 35.56           C  
ATOM     36  CD2 PHE A   5      -0.281 -23.156  38.406  1.00 35.56           C  
ATOM     37  CE1 PHE A   5      -1.790 -21.016  39.344  1.00 35.56           C  
ATOM     38  CE2 PHE A   5      -0.012 -22.594  39.656  1.00 35.56           C  
ATOM     39  CZ  PHE A   5      -0.767 -21.531  40.125  1.00 35.56           C  
ATOM     40  N   SER A   6      -4.773 -24.719  35.000  1.00 36.06           N  
ATOM     41  CA  SER A   6      -5.883 -24.344  34.125  1.00 36.06           C  
ATOM     42  C   SER A   6      -5.969 -22.828  33.969  1.00 36.06           C  
ATOM     43  CB  SER A   6      -7.203 -24.875  34.688  1.00 36.06           C  
ATOM     44  O   SER A   6      -6.102 -22.094  34.938  1.00 36.06           O  
ATOM     45  OG  SER A   6      -7.359 -26.250  34.344  1.00 36.06           O  
ATOM     46  N   LEU A   7      -5.047 -22.141  33.250  1.00 37.09           N  
ATOM     47  CA  LEU A   7      -5.035 -20.781  32.719  1.00 37.09           C  
ATOM     48  C   LEU A   7      -6.348 -20.469  32.000  1.00 37.09           C  
ATOM     49  CB  LEU A   7      -3.859 -20.594  31.750  1.00 37.09           C  
ATOM     50  O   LEU A   7      -6.719 -21.156  31.047  1.00 37.09           O  
ATOM     51  CG  LEU A   7      -2.639 -19.859  32.312  1.00 37.09           C  
ATOM     52  CD1 LEU A   7      -1.358 -20.594  31.938  1.00 37.09           C  
ATOM     53  CD2 LEU A   7      -2.605 -18.422  31.828  1.00 37.09           C  
ATOM     54  N   THR A   8      -7.473 -20.328  32.656  1.00 35.50           N  
ATOM     55  CA  THR A   8      -8.703 -19.641  32.281  1.00 35.50           C  
ATOM     56  C   THR A   8      -8.391 -18.328  31.594  1.00 35.50           C  
ATOM     57  CB  THR A   8      -9.594 -19.375  33.500  1.00 35.50           C  
ATOM     58  O   THR A   8      -7.637 -17.500  32.094  1.00 35.50           O  
ATOM     59  CG2 THR A   8     -10.992 -19.969  33.312  1.00 35.50           C  
ATOM     60  OG1 THR A   8      -9.000 -19.969  34.688  1.00 35.50           O  
ATOM     61  N   ILE A   9      -7.992 -18.203  30.281  1.00 39.50           N  
ATOM     62  CA  ILE A   9      -8.047 -17.359  29.094  1.00 39.50           C  
ATOM     63  C   ILE A   9      -9.039 -16.219  29.312  1.00 39.50           C  
ATOM     64  CB  ILE A   9      -8.445 -18.172  27.844  1.00 39.50           C  
ATOM     65  O   ILE A   9     -10.219 -16.453  29.594  1.00 39.50           O  
ATOM     66  CG1 ILE A   9      -7.309 -19.109  27.422  1.00 39.50           C  
ATOM     67  CG2 ILE A   9      -8.828 -17.250  26.688  1.00 39.50           C  
ATOM     68  CD1 ILE A   9      -7.680 -20.094  26.328  1.00 39.50           C  
ATOM     69  N   PHE A  10      -8.883 -15.250  30.219  1.00 34.84           N  
ATOM     70  CA  PHE A  10      -9.711 -14.047  30.172  1.00 34.84           C  
ATOM     71  C   PHE A  10      -9.461 -13.266  28.891  1.00 34.84           C  
ATOM     72  CB  PHE A  10      -9.430 -13.156  31.391  1.00 34.84           C  
ATOM     73  O   PHE A  10      -8.383 -12.703  28.703  1.00 34.84           O  
ATOM     74  CG  PHE A  10     -10.383 -13.375  32.531  1.00 34.84           C  
ATOM     75  CD1 PHE A  10     -11.609 -12.719  32.562  1.00 34.84           C  
ATOM     76  CD2 PHE A  10     -10.055 -14.234  33.562  1.00 34.84           C  
ATOM     77  CE1 PHE A  10     -12.492 -12.922  33.625  1.00 34.84           C  
ATOM     78  CE2 PHE A  10     -10.930 -14.438  34.625  1.00 34.84           C  
ATOM     79  CZ  PHE A  10     -12.148 -13.781  34.656  1.00 34.84           C  
ATOM     80  N   ALA A  11      -9.602 -13.789  27.641  1.00 40.72           N  
ATOM     81  CA  ALA A  11      -9.797 -13.086  26.375  1.00 40.72           C  
ATOM     82  C   ALA A  11     -10.727 -11.891  26.547  1.00 40.72           C  
ATOM     83  CB  ALA A  11     -10.352 -14.039  25.328  1.00 40.72           C  
ATOM     84  O   ALA A  11     -11.828 -12.023  27.078  1.00 40.72           O  
ATOM     85  N   LEU A  12     -10.500 -10.859  27.406  1.00 41.91           N  
ATOM     86  CA  LEU A  12     -11.273  -9.641  27.219  1.00 41.91           C  
ATOM     87  C   LEU A  12     -11.719  -9.500  25.766  1.00 41.91           C  
ATOM     88  CB  LEU A  12     -10.453  -8.414  27.625  1.00 41.91           C  
ATOM     89  O   LEU A  12     -10.930  -9.086  24.906  1.00 41.91           O  
ATOM     90  CG  LEU A  12     -10.594  -7.969  29.094  1.00 41.91           C  
ATOM     91  CD1 LEU A  12      -9.234  -7.570  29.656  1.00 41.91           C  
ATOM     92  CD2 LEU A  12     -11.586  -6.816  29.203  1.00 41.91           C  
ATOM     93  N   VAL A  13     -12.312 -10.641  25.125  1.00 48.47           N  
ATOM     94  CA  VAL A  13     -12.953 -10.906  23.844  1.00 48.47           C  
ATOM     95  C   VAL A  13     -14.203 -10.039  23.688  1.00 48.47           C  
ATOM     96  CB  VAL A  13     -13.312 -12.398  23.672  1.00 48.47           C  
ATOM     97  O   VAL A  13     -14.914  -9.797  24.672  1.00 48.47           O  
ATOM     98  CG1 VAL A  13     -13.875 -12.664  22.281  1.00 48.47           C  
ATOM     99  CG2 VAL A  13     -12.094 -13.273  23.953  1.00 48.47           C  
ATOM    100  N   SER A  14     -14.172  -8.773  23.219  1.00 53.69           N  
ATOM    101  CA  SER A  14     -15.406  -8.250  22.641  1.00 53.69           C  
ATOM    102  C   SER A  14     -16.578  -9.180  22.906  1.00 53.69           C  
ATOM    103  CB  SER A  14     -15.250  -8.031  21.141  1.00 53.69           C  
ATOM    104  O   SER A  14     -16.453 -10.398  22.812  1.00 53.69           O  
ATOM    105  OG  SER A  14     -15.234  -9.266  20.453  1.00 53.69           O  
ATOM    106  N   GLN A  15     -17.453  -8.898  23.906  1.00 60.25           N  
ATOM    107  CA  GLN A  15     -18.672  -9.609  24.281  1.00 60.25           C  
ATOM    108  C   GLN A  15     -19.750  -9.445  23.219  1.00 60.25           C  
ATOM    109  CB  GLN A  15     -19.188  -9.125  25.641  1.00 60.25           C  
ATOM    110  O   GLN A  15     -20.016  -8.328  22.766  1.00 60.25           O  
ATOM    111  CG  GLN A  15     -18.391  -9.656  26.828  1.00 60.25           C  
ATOM    112  CD  GLN A  15     -19.000  -9.273  28.156  1.00 60.25           C  
ATOM    113  NE2 GLN A  15     -18.391  -9.734  29.250  1.00 60.25           N  
ATOM    114  OE1 GLN A  15     -20.031  -8.578  28.219  1.00 60.25           O  
ATOM    115  N   ILE A  16     -20.078 -10.461  22.438  1.00 69.44           N  
ATOM    116  CA  ILE A  16     -21.234 -10.477  21.547  1.00 69.44           C  
ATOM    117  C   ILE A  16     -22.500 -10.188  22.328  1.00 69.44           C  
ATOM    118  CB  ILE A  16     -21.359 -11.828  20.797  1.00 69.44           C  
ATOM    119  O   ILE A  16     -22.828 -10.906  23.281  1.00 69.44           O  
ATOM    120  CG1 ILE A  16     -20.141 -12.055  19.906  1.00 69.44           C  
ATOM    121  CG2 ILE A  16     -22.656 -11.875  19.984  1.00 69.44           C  
ATOM    122  CD1 ILE A  16     -20.141 -13.398  19.188  1.00 69.44           C  
ATOM    123  N   LEU A  17     -23.172  -9.078  22.109  1.00 76.50           N  
ATOM    124  CA  LEU A  17     -24.328  -8.594  22.859  1.00 76.50           C  
ATOM    125  C   LEU A  17     -25.625  -9.016  22.172  1.00 76.50           C  
ATOM    126  CB  LEU A  17     -24.281  -7.070  23.000  1.00 76.50           C  
ATOM    127  O   LEU A  17     -26.672  -9.102  22.812  1.00 76.50           O  
ATOM    128  CG  LEU A  17     -23.125  -6.496  23.797  1.00 76.50           C  
ATOM    129  CD1 LEU A  17     -23.125  -4.973  23.734  1.00 76.50           C  
ATOM    130  CD2 LEU A  17     -23.188  -6.977  25.250  1.00 76.50           C  
ATOM    131  N   GLY A  18     -25.594  -9.438  20.859  1.00 85.88           N  
ATOM    132  CA  GLY A  18     -26.781  -9.805  20.094  1.00 85.88           C  
ATOM    133  C   GLY A  18     -26.578  -9.719  18.594  1.00 85.88           C  
ATOM    134  O   GLY A  18     -25.453  -9.547  18.125  1.00 85.88           O  
ATOM    135  N   ASP A  19     -27.672 -10.055  17.797  1.00 90.50           N  
ATOM    136  CA  ASP A  19     -27.641 -10.000  16.344  1.00 90.50           C  
ATOM    137  C   ASP A  19     -28.297  -8.719  15.828  1.00 90.50           C  
ATOM    138  CB  ASP A  19     -28.359 -11.227  15.758  1.00 90.50           C  
ATOM    139  O   ASP A  19     -29.094  -8.094  16.531  1.00 90.50           O  
ATOM    140  CG  ASP A  19     -27.656 -12.531  16.078  1.00 90.50           C  
ATOM    141  OD1 ASP A  19     -26.484 -12.508  16.484  1.00 90.50           O  
ATOM    142  OD2 ASP A  19     -28.297 -13.594  15.930  1.00 90.50           O  
ATOM    143  N   VAL A  20     -27.766  -8.234  14.719  1.00 95.06           N  
ATOM    144  CA  VAL A  20     -28.312  -7.074  14.023  1.00 95.06           C  
ATOM    145  C   VAL A  20     -28.516  -7.406  12.547  1.00 95.06           C  
ATOM    146  CB  VAL A  20     -27.375  -5.848  14.164  1.00 95.06           C  
ATOM    147  O   VAL A  20     -27.688  -8.102  11.938  1.00 95.06           O  
ATOM    148  CG1 VAL A  20     -26.000  -6.148  13.602  1.00 95.06           C  
ATOM    149  CG2 VAL A  20     -28.000  -4.629  13.477  1.00 95.06           C  
ATOM    150  N   ILE A  21     -29.688  -6.992  12.008  1.00 95.69           N  
ATOM    151  CA  ILE A  21     -29.984  -7.242  10.602  1.00 95.69           C  
ATOM    152  C   ILE A  21     -30.078  -5.918   9.852  1.00 95.69           C  
ATOM    153  CB  ILE A  21     -31.312  -8.039  10.438  1.00 95.69           C  
ATOM    154  O   ILE A  21     -30.719  -4.973  10.312  1.00 95.69           O  
ATOM    155  CG1 ILE A  21     -31.172  -9.430  11.055  1.00 95.69           C  
ATOM    156  CG2 ILE A  21     -31.703  -8.125   8.969  1.00 95.69           C  
ATOM    157  CD1 ILE A  21     -32.469 -10.234  11.086  1.00 95.69           C  
ATOM    158  N   VAL A  22     -29.359  -5.848   8.727  1.00 95.50           N  
ATOM    159  CA  VAL A  22     -29.406  -4.676   7.855  1.00 95.50           C  
ATOM    160  C   VAL A  22     -29.984  -5.062   6.496  1.00 95.50           C  
ATOM    161  CB  VAL A  22     -28.000  -4.051   7.680  1.00 95.50           C  
ATOM    162  O   VAL A  22     -29.578  -6.062   5.902  1.00 95.50           O  
ATOM    163  CG1 VAL A  22     -28.062  -2.881   6.699  1.00 95.50           C  
ATOM    164  CG2 VAL A  22     -27.453  -3.594   9.031  1.00 95.50           C  
ATOM    165  N   GLU A  23     -30.953  -4.316   6.043  1.00 94.62           N  
ATOM    166  CA  GLU A  23     -31.562  -4.547   4.738  1.00 94.62           C  
ATOM    167  C   GLU A  23     -30.891  -3.713   3.654  1.00 94.62           C  
ATOM    168  CB  GLU A  23     -33.062  -4.230   4.793  1.00 94.62           C  
ATOM    169  O   GLU A  23     -30.906  -2.482   3.717  1.00 94.62           O  
ATOM    170  CG  GLU A  23     -33.812  -4.629   3.533  1.00 94.62           C  
ATOM    171  CD  GLU A  23     -35.344  -4.586   3.701  1.00 94.62           C  
ATOM    172  OE1 GLU A  23     -36.062  -4.855   2.721  1.00 94.62           O  
ATOM    173  OE2 GLU A  23     -35.781  -4.273   4.824  1.00 94.62           O  
ATOM    174  N   LEU A  24     -30.234  -4.430   2.676  1.00 94.44           N  
ATOM    175  CA  LEU A  24     -29.656  -3.832   1.479  1.00 94.44           C  
ATOM    176  C   LEU A  24     -30.562  -4.043   0.271  1.00 94.44           C  
ATOM    177  CB  LEU A  24     -28.281  -4.426   1.200  1.00 94.44           C  
ATOM    178  O   LEU A  24     -31.453  -4.902   0.295  1.00 94.44           O  
ATOM    179  CG  LEU A  24     -27.297  -4.445   2.377  1.00 94.44           C  
ATOM    180  CD1 LEU A  24     -26.000  -5.129   1.973  1.00 94.44           C  
ATOM    181  CD2 LEU A  24     -27.031  -3.027   2.871  1.00 94.44           C  
ATOM    182  N   PRO A  25     -30.297  -3.260  -0.769  1.00 93.19           N  
ATOM    183  CA  PRO A  25     -31.094  -3.488  -1.980  1.00 93.19           C  
ATOM    184  C   PRO A  25     -30.953  -4.914  -2.514  1.00 93.19           C  
ATOM    185  CB  PRO A  25     -30.516  -2.477  -2.975  1.00 93.19           C  
ATOM    186  O   PRO A  25     -31.891  -5.445  -3.109  1.00 93.19           O  
ATOM    187  CG  PRO A  25     -30.031  -1.347  -2.127  1.00 93.19           C  
ATOM    188  CD  PRO A  25     -29.438  -1.914  -0.865  1.00 93.19           C  
ATOM    189  N   ASN A  26     -29.797  -5.539  -2.324  1.00 92.38           N  
ATOM    190  CA  ASN A  26     -29.531  -6.859  -2.885  1.00 92.38           C  
ATOM    191  C   ASN A  26     -30.000  -7.969  -1.953  1.00 92.38           C  
ATOM    192  CB  ASN A  26     -28.031  -7.020  -3.191  1.00 92.38           C  
ATOM    193  O   ASN A  26     -30.094  -9.133  -2.357  1.00 92.38           O  
ATOM    194  CG  ASN A  26     -27.594  -6.215  -4.402  1.00 92.38           C  
ATOM    195  ND2 ASN A  26     -26.297  -5.941  -4.492  1.00 92.38           N  
ATOM    196  OD1 ASN A  26     -28.422  -5.844  -5.246  1.00 92.38           O  
ATOM    197  N   GLY A  27     -30.328  -7.652  -0.684  1.00 94.44           N  
ATOM    198  CA  GLY A  27     -30.734  -8.641   0.296  1.00 94.44           C  
ATOM    199  C   GLY A  27     -30.422  -8.234   1.724  1.00 94.44           C  
ATOM    200  O   GLY A  27     -29.953  -7.125   1.970  1.00 94.44           O  
ATOM    201  N   LYS A  28     -30.781  -9.141   2.717  1.00 96.69           N  
ATOM    202  CA  LYS A  28     -30.562  -8.883   4.137  1.00 96.69           C  
ATOM    203  C   LYS A  28     -29.266  -9.508   4.617  1.00 96.69           C  
ATOM    204  CB  LYS A  28     -31.734  -9.422   4.961  1.00 96.69           C  
ATOM    205  O   LYS A  28     -28.891 -10.594   4.172  1.00 96.69           O  
ATOM    206  CG  LYS A  28     -33.062  -8.734   4.672  1.00 96.69           C  
ATOM    207  CD  LYS A  28     -34.188  -9.336   5.488  1.00 96.69           C  
ATOM    208  CE  LYS A  28     -35.562  -8.758   5.082  1.00 96.69           C  
ATOM    209  NZ  LYS A  28     -36.688  -9.406   5.824  1.00 96.69           N  
ATOM    210  N   ILE A  29     -28.562  -8.727   5.473  1.00 96.75           N  
ATOM    211  CA  ILE A  29     -27.328  -9.242   6.059  1.00 96.75           C  
ATOM    212  C   ILE A  29     -27.438  -9.219   7.582  1.00 96.75           C  
ATOM    213  CB  ILE A  29     -26.109  -8.422   5.594  1.00 96.75           C  
ATOM    214  O   ILE A  29     -27.891  -8.234   8.164  1.00 96.75           O  
ATOM    215  CG1 ILE A  29     -25.969  -8.477   4.066  1.00 96.75           C  
ATOM    216  CG2 ILE A  29     -24.828  -8.930   6.270  1.00 96.75           C  
ATOM    217  CD1 ILE A  29     -24.938  -7.520   3.500  1.00 96.75           C  
ATOM    218  N   GLN A  30     -27.062 -10.359   8.172  1.00 97.38           N  
ATOM    219  CA  GLN A  30     -27.047 -10.477   9.625  1.00 97.38           C  
ATOM    220  C   GLN A  30     -25.625 -10.336  10.172  1.00 97.38           C  
ATOM    221  CB  GLN A  30     -27.641 -11.812  10.062  1.00 97.38           C  
ATOM    222  O   GLN A  30     -24.719 -11.055   9.750  1.00 97.38           O  
ATOM    223  CG  GLN A  30     -27.688 -12.008  11.578  1.00 97.38           C  
ATOM    224  CD  GLN A  30     -28.234 -13.359  11.984  1.00 97.38           C  
ATOM    225  NE2 GLN A  30     -28.828 -13.430  13.172  1.00 97.38           N  
ATOM    226  OE1 GLN A  30     -28.141 -14.336  11.234  1.00 97.38           O  
ATOM    227  N   GLY A  31     -25.422  -9.352  11.141  1.00 97.38           N  
ATOM    228  CA  GLY A  31     -24.156  -9.141  11.820  1.00 97.38           C  
ATOM    229  C   GLY A  31     -24.234  -9.367  13.320  1.00 97.38           C  
ATOM    230  O   GLY A  31     -25.172 -10.000  13.805  1.00 97.38           O  
ATOM    231  N   VAL A  32     -23.203  -8.875  14.055  1.00 96.81           N  
ATOM    232  CA  VAL A  32     -23.156  -9.039  15.500  1.00 96.81           C  
ATOM    233  C   VAL A  32     -22.922  -7.688  16.172  1.00 96.81           C  
ATOM    234  CB  VAL A  32     -22.062 -10.047  15.930  1.00 96.81           C  
ATOM    235  O   VAL A  32     -22.266  -6.812  15.602  1.00 96.81           O  
ATOM    236  CG1 VAL A  32     -22.391 -11.445  15.414  1.00 96.81           C  
ATOM    237  CG2 VAL A  32     -20.703  -9.586  15.422  1.00 96.81           C  
ATOM    238  N   THR A  33     -23.594  -7.480  17.297  1.00 96.38           N  
ATOM    239  CA  THR A  33     -23.328  -6.336  18.156  1.00 96.38           C  
ATOM    240  C   THR A  33     -22.266  -6.672  19.203  1.00 96.38           C  
ATOM    241  CB  THR A  33     -24.609  -5.871  18.875  1.00 96.38           C  
ATOM    242  O   THR A  33     -22.375  -7.680  19.906  1.00 96.38           O  
ATOM    243  CG2 THR A  33     -24.344  -4.680  19.781  1.00 96.38           C  
ATOM    244  OG1 THR A  33     -25.594  -5.500  17.891  1.00 96.38           O  
ATOM    245  N   GLU A  34     -21.234  -5.789  19.203  1.00 94.06           N  
ATOM    246  CA  GLU A  34     -20.078  -6.016  20.062  1.00 94.06           C  
ATOM    247  C   GLU A  34     -19.750  -4.773  20.891  1.00 94.06           C  
ATOM    248  CB  GLU A  34     -18.859  -6.430  19.234  1.00 94.06           C  
ATOM    249  O   GLU A  34     -20.391  -3.734  20.750  1.00 94.06           O  
ATOM    250  CG  GLU A  34     -19.062  -7.707  18.438  1.00 94.06           C  
ATOM    251  CD  GLU A  34     -17.844  -8.109  17.625  1.00 94.06           C  
ATOM    252  OE1 GLU A  34     -16.969  -8.820  18.156  1.00 94.06           O  
ATOM    253  OE2 GLU A  34     -17.766  -7.707  16.438  1.00 94.06           O  
ATOM    254  N   GLN A  35     -18.828  -4.930  21.703  1.00 93.00           N  
ATOM    255  CA  GLN A  35     -18.422  -3.818  22.562  1.00 93.00           C  
ATOM    256  C   GLN A  35     -16.891  -3.688  22.594  1.00 93.00           C  
ATOM    257  CB  GLN A  35     -18.969  -4.000  23.969  1.00 93.00           C  
ATOM    258  O   GLN A  35     -16.188  -4.691  22.625  1.00 93.00           O  
ATOM    259  CG  GLN A  35     -18.656  -2.834  24.906  1.00 93.00           C  
ATOM    260  CD  GLN A  35     -19.219  -3.035  26.297  1.00 93.00           C  
ATOM    261  NE2 GLN A  35     -19.406  -1.939  27.031  1.00 93.00           N  
ATOM    262  OE1 GLN A  35     -19.500  -4.164  26.719  1.00 93.00           O  
ATOM    263  N   THR A  36     -16.422  -2.367  22.422  1.00 89.12           N  
ATOM    264  CA  THR A  36     -15.000  -2.111  22.531  1.00 89.12           C  
ATOM    265  C   THR A  36     -14.523  -2.297  23.969  1.00 89.12           C  
ATOM    266  CB  THR A  36     -14.648  -0.689  22.047  1.00 89.12           C  
ATOM    267  O   THR A  36     -15.328  -2.523  24.875  1.00 89.12           O  
ATOM    268  CG2 THR A  36     -15.227  -0.416  20.672  1.00 89.12           C  
ATOM    269  OG1 THR A  36     -15.180   0.266  22.984  1.00 89.12           O  
ATOM    270  N   ARG A  37     -13.266  -2.102  24.188  1.00 83.25           N  
ATOM    271  CA  ARG A  37     -12.641  -2.180  25.516  1.00 83.25           C  
ATOM    272  C   ARG A  37     -13.219  -1.129  26.453  1.00 83.25           C  
ATOM    273  CB  ARG A  37     -11.125  -2.008  25.406  1.00 83.25           C  
ATOM    274  O   ARG A  37     -13.406  -1.389  27.641  1.00 83.25           O  
ATOM    275  CG  ARG A  37     -10.398  -2.078  26.734  1.00 83.25           C  
ATOM    276  CD  ARG A  37      -8.938  -1.684  26.609  1.00 83.25           C  
ATOM    277  NE  ARG A  37      -8.789  -0.276  26.250  1.00 83.25           N  
ATOM    278  NH1 ARG A  37      -7.484   0.264  28.078  1.00 83.25           N  
ATOM    279  NH2 ARG A  37      -8.031   1.873  26.547  1.00 83.25           N  
ATOM    280  CZ  ARG A  37      -8.102   0.617  26.969  1.00 83.25           C  
ATOM    281  N   THR A  38     -13.445   0.073  25.938  1.00 87.88           N  
ATOM    282  CA  THR A  38     -13.930   1.183  26.750  1.00 87.88           C  
ATOM    283  C   THR A  38     -15.438   1.102  26.938  1.00 87.88           C  
ATOM    284  CB  THR A  38     -13.562   2.539  26.125  1.00 87.88           C  
ATOM    285  O   THR A  38     -16.047   1.997  27.531  1.00 87.88           O  
ATOM    286  CG2 THR A  38     -12.047   2.713  26.047  1.00 87.88           C  
ATOM    287  OG1 THR A  38     -14.109   2.611  24.797  1.00 87.88           O  
ATOM    288  N   GLY A  39     -16.062   0.028  26.375  1.00 90.75           N  
ATOM    289  CA  GLY A  39     -17.500  -0.173  26.594  1.00 90.75           C  
ATOM    290  C   GLY A  39     -18.359   0.386  25.484  1.00 90.75           C  
ATOM    291  O   GLY A  39     -19.578   0.383  25.578  1.00 90.75           O  
ATOM    292  N   GLN A  40     -17.719   0.923  24.438  1.00 92.50           N  
ATOM    293  CA  GLN A  40     -18.484   1.436  23.297  1.00 92.50           C  
ATOM    294  C   GLN A  40     -19.109   0.298  22.500  1.00 92.50           C  
ATOM    295  CB  GLN A  40     -17.594   2.285  22.391  1.00 92.50           C  
ATOM    296  O   GLN A  40     -18.422  -0.627  22.078  1.00 92.50           O  
ATOM    297  CG  GLN A  40     -18.297   2.793  21.141  1.00 92.50           C  
ATOM    298  CD  GLN A  40     -19.297   3.891  21.438  1.00 92.50           C  
ATOM    299  NE2 GLN A  40     -20.500   3.758  20.891  1.00 92.50           N  
ATOM    300  OE1 GLN A  40     -19.000   4.852  22.156  1.00 92.50           O  
ATOM    301  N   ILE A  41     -20.438   0.335  22.359  1.00 95.31           N  
ATOM    302  CA  ILE A  41     -21.188  -0.659  21.594  1.00 95.31           C  
ATOM    303  C   ILE A  41     -21.078  -0.363  20.109  1.00 95.31           C  
ATOM    304  CB  ILE A  41     -22.672  -0.691  22.031  1.00 95.31           C  
ATOM    305  O   ILE A  41     -21.234   0.785  19.672  1.00 95.31           O  
ATOM    306  CG1 ILE A  41     -22.781  -1.076  23.516  1.00 95.31           C  
ATOM    307  CG2 ILE A  41     -23.469  -1.657  21.156  1.00 95.31           C  
ATOM    308  CD1 ILE A  41     -24.219  -1.046  24.047  1.00 95.31           C  
ATOM    309  N   TYR A  42     -20.766  -1.398  19.297  1.00 95.81           N  
ATOM    310  CA  TYR A  42     -20.688  -1.245  17.859  1.00 95.81           C  
ATOM    311  C   TYR A  42     -21.156  -2.510  17.141  1.00 95.81           C  
ATOM    312  CB  TYR A  42     -19.266  -0.907  17.422  1.00 95.81           C  
ATOM    313  O   TYR A  42     -21.359  -3.549  17.781  1.00 95.81           O  
ATOM    314  CG  TYR A  42     -18.281  -2.047  17.609  1.00 95.81           C  
ATOM    315  CD1 TYR A  42     -17.750  -2.336  18.859  1.00 95.81           C  
ATOM    316  CD2 TYR A  42     -17.906  -2.836  16.531  1.00 95.81           C  
ATOM    317  CE1 TYR A  42     -16.844  -3.385  19.031  1.00 95.81           C  
ATOM    318  CE2 TYR A  42     -17.016  -3.887  16.688  1.00 95.81           C  
ATOM    319  OH  TYR A  42     -15.602  -5.191  18.094  1.00 95.81           O  
ATOM    320  CZ  TYR A  42     -16.484  -4.152  17.938  1.00 95.81           C  
ATOM    321  N   ASN A  43     -21.453  -2.402  15.844  1.00 97.25           N  
ATOM    322  CA  ASN A  43     -21.906  -3.537  15.047  1.00 97.25           C  
ATOM    323  C   ASN A  43     -20.828  -4.004  14.070  1.00 97.25           C  
ATOM    324  CB  ASN A  43     -23.188  -3.188  14.289  1.00 97.25           C  
ATOM    325  O   ASN A  43     -20.156  -3.184  13.445  1.00 97.25           O  
ATOM    326  CG  ASN A  43     -24.344  -2.832  15.219  1.00 97.25           C  
ATOM    327  ND2 ASN A  43     -25.016  -1.727  14.930  1.00 97.25           N  
ATOM    328  OD1 ASN A  43     -24.609  -3.547  16.188  1.00 97.25           O  
ATOM    329  N   SER A  44     -20.672  -5.336  13.977  1.00 97.19           N  
ATOM    330  CA  SER A  44     -19.719  -5.969  13.078  1.00 97.19           C  
ATOM    331  C   SER A  44     -20.406  -6.863  12.062  1.00 97.19           C  
ATOM    332  CB  SER A  44     -18.688  -6.789  13.875  1.00 97.19           C  
ATOM    333  O   SER A  44     -21.344  -7.602  12.406  1.00 97.19           O  
ATOM    334  OG  SER A  44     -17.953  -5.957  14.758  1.00 97.19           O  
ATOM    335  N   PHE A  45     -20.000  -6.785  10.836  1.00 97.50           N  
ATOM    336  CA  PHE A  45     -20.422  -7.641   9.734  1.00 97.50           C  
ATOM    337  C   PHE A  45     -19.234  -8.320   9.070  1.00 97.50           C  
ATOM    338  CB  PHE A  45     -21.219  -6.836   8.703  1.00 97.50           C  
ATOM    339  O   PHE A  45     -18.406  -7.652   8.445  1.00 97.50           O  
ATOM    340  CG  PHE A  45     -22.406  -6.125   9.273  1.00 97.50           C  
ATOM    341  CD1 PHE A  45     -23.688  -6.676   9.156  1.00 97.50           C  
ATOM    342  CD2 PHE A  45     -22.266  -4.902   9.914  1.00 97.50           C  
ATOM    343  CE1 PHE A  45     -24.797  -6.020   9.688  1.00 97.50           C  
ATOM    344  CE2 PHE A  45     -23.375  -4.242  10.445  1.00 97.50           C  
ATOM    345  CZ  PHE A  45     -24.641  -4.801  10.328  1.00 97.50           C  
ATOM    346  N   TYR A  46     -19.141  -9.609   9.227  1.00 96.56           N  
ATOM    347  CA  TYR A  46     -17.969 -10.367   8.781  1.00 96.56           C  
ATOM    348  C   TYR A  46     -18.250 -11.094   7.469  1.00 96.56           C  
ATOM    349  CB  TYR A  46     -17.547 -11.375   9.852  1.00 96.56           C  
ATOM    350  O   TYR A  46     -19.312 -11.688   7.301  1.00 96.56           O  
ATOM    351  CG  TYR A  46     -17.266 -10.750  11.195  1.00 96.56           C  
ATOM    352  CD1 TYR A  46     -16.078 -10.047  11.430  1.00 96.56           C  
ATOM    353  CD2 TYR A  46     -18.172 -10.859  12.242  1.00 96.56           C  
ATOM    354  CE1 TYR A  46     -15.820  -9.469  12.672  1.00 96.56           C  
ATOM    355  CE2 TYR A  46     -17.922 -10.289  13.484  1.00 96.56           C  
ATOM    356  OH  TYR A  46     -16.484  -9.031  14.914  1.00 96.56           O  
ATOM    357  CZ  TYR A  46     -16.750  -9.594  13.688  1.00 96.56           C  
ATOM    358  N   GLY A  47     -17.344 -10.938   6.492  1.00 95.88           N  
ATOM    359  CA  GLY A  47     -17.359 -11.742   5.281  1.00 95.88           C  
ATOM    360  C   GLY A  47     -18.516 -11.430   4.363  1.00 95.88           C  
ATOM    361  O   GLY A  47     -19.125 -12.336   3.787  1.00 95.88           O  
ATOM    362  N   VAL A  48     -18.891 -10.078   4.316  1.00 96.81           N  
ATOM    363  CA  VAL A  48     -19.906  -9.641   3.367  1.00 96.81           C  
ATOM    364  C   VAL A  48     -19.375  -9.781   1.941  1.00 96.81           C  
ATOM    365  CB  VAL A  48     -20.359  -8.188   3.635  1.00 96.81           C  
ATOM    366  O   VAL A  48     -18.312  -9.266   1.618  1.00 96.81           O  
ATOM    367  CG1 VAL A  48     -21.422  -7.758   2.633  1.00 96.81           C  
ATOM    368  CG2 VAL A  48     -20.859  -8.039   5.066  1.00 96.81           C  
ATOM    369  N   ARG A  49     -20.109 -10.453   1.097  1.00 95.81           N  
ATOM    370  CA  ARG A  49     -19.703 -10.680  -0.284  1.00 95.81           C  
ATOM    371  C   ARG A  49     -19.938  -9.445  -1.142  1.00 95.81           C  
ATOM    372  CB  ARG A  49     -20.453 -11.883  -0.874  1.00 95.81           C  
ATOM    373  O   ARG A  49     -21.078  -8.961  -1.241  1.00 95.81           O  
ATOM    374  CG  ARG A  49     -19.953 -12.305  -2.244  1.00 95.81           C  
ATOM    375  CD  ARG A  49     -20.703 -13.523  -2.768  1.00 95.81           C  
ATOM    376  NE  ARG A  49     -20.625 -14.648  -1.838  1.00 95.81           N  
ATOM    377  NH1 ARG A  49     -18.453 -15.227  -2.406  1.00 95.81           N  
ATOM    378  NH2 ARG A  49     -19.594 -16.422  -0.813  1.00 95.81           N  
ATOM    379  CZ  ARG A  49     -19.547 -15.430  -1.688  1.00 95.81           C  
ATOM    380  N   TYR A  50     -18.844  -8.953  -1.769  1.00 97.44           N  
ATOM    381  CA  TYR A  50     -19.016  -7.793  -2.633  1.00 97.44           C  
ATOM    382  C   TYR A  50     -18.891  -8.180  -4.102  1.00 97.44           C  
ATOM    383  CB  TYR A  50     -18.000  -6.703  -2.285  1.00 97.44           C  
ATOM    384  O   TYR A  50     -19.188  -7.379  -4.988  1.00 97.44           O  
ATOM    385  CG  TYR A  50     -16.562  -7.113  -2.520  1.00 97.44           C  
ATOM    386  CD1 TYR A  50     -15.750  -7.516  -1.462  1.00 97.44           C  
ATOM    387  CD2 TYR A  50     -16.016  -7.098  -3.799  1.00 97.44           C  
ATOM    388  CE1 TYR A  50     -14.430  -7.895  -1.673  1.00 97.44           C  
ATOM    389  CE2 TYR A  50     -14.695  -7.473  -4.023  1.00 97.44           C  
ATOM    390  OH  TYR A  50     -12.602  -8.242  -3.170  1.00 97.44           O  
ATOM    391  CZ  TYR A  50     -13.914  -7.871  -2.955  1.00 97.44           C  
ATOM    392  N   GLY A  51     -18.438  -9.367  -4.445  1.00 97.31           N  
ATOM    393  CA  GLY A  51     -18.281  -9.852  -5.805  1.00 97.31           C  
ATOM    394  C   GLY A  51     -18.641 -11.320  -5.957  1.00 97.31           C  
ATOM    395  O   GLY A  51     -18.609 -12.078  -4.984  1.00 97.31           O  
ATOM    396  N   LYS A  52     -18.984 -11.734  -7.223  1.00 97.44           N  
ATOM    397  CA  LYS A  52     -19.219 -13.148  -7.512  1.00 97.44           C  
ATOM    398  C   LYS A  52     -17.953 -13.977  -7.277  1.00 97.44           C  
ATOM    399  CB  LYS A  52     -19.703 -13.328  -8.953  1.00 97.44           C  
ATOM    400  O   LYS A  52     -16.844 -13.445  -7.344  1.00 97.44           O  
ATOM    401  CG  LYS A  52     -21.078 -12.719  -9.227  1.00 97.44           C  
ATOM    402  CD  LYS A  52     -21.547 -13.023 -10.641  1.00 97.44           C  
ATOM    403  CE  LYS A  52     -22.922 -12.422 -10.922  1.00 97.44           C  
ATOM    404  NZ  LYS A  52     -23.375 -12.711 -12.305  1.00 97.44           N  
ATOM    405  N   ASN A  53     -18.234 -15.289  -6.980  1.00 95.19           N  
ATOM    406  CA  ASN A  53     -17.156 -16.266  -6.820  1.00 95.19           C  
ATOM    407  C   ASN A  53     -16.281 -16.344  -8.070  1.00 95.19           C  
ATOM    408  CB  ASN A  53     -17.719 -17.641  -6.473  1.00 95.19           C  
ATOM    409  O   ASN A  53     -16.766 -16.734  -9.141  1.00 95.19           O  
ATOM    410  CG  ASN A  53     -16.641 -18.641  -6.109  1.00 95.19           C  
ATOM    411  ND2 ASN A  53     -17.062 -19.812  -5.633  1.00 95.19           N  
ATOM    412  OD1 ASN A  53     -15.453 -18.375  -6.258  1.00 95.19           O  
ATOM    413  N   PRO A  54     -15.055 -15.930  -7.996  1.00 96.19           N  
ATOM    414  CA  PRO A  54     -14.188 -15.922  -9.180  1.00 96.19           C  
ATOM    415  C   PRO A  54     -13.594 -17.297  -9.484  1.00 96.19           C  
ATOM    416  CB  PRO A  54     -13.078 -14.930  -8.797  1.00 96.19           C  
ATOM    417  O   PRO A  54     -12.375 -17.453  -9.570  1.00 96.19           O  
ATOM    418  CG  PRO A  54     -12.938 -15.070  -7.312  1.00 96.19           C  
ATOM    419  CD  PRO A  54     -14.297 -15.352  -6.727  1.00 96.19           C  
ATOM    420  N   THR A  55     -14.484 -18.312  -9.688  1.00 96.06           N  
ATOM    421  CA  THR A  55     -14.094 -19.672 -10.039  1.00 96.06           C  
ATOM    422  C   THR A  55     -14.617 -20.031 -11.422  1.00 96.06           C  
ATOM    423  CB  THR A  55     -14.617 -20.688  -9.008  1.00 96.06           C  
ATOM    424  O   THR A  55     -15.328 -19.250 -12.055  1.00 96.06           O  
ATOM    425  CG2 THR A  55     -14.016 -20.422  -7.629  1.00 96.06           C  
ATOM    426  OG1 THR A  55     -16.047 -20.578  -8.922  1.00 96.06           O  
ATOM    427  N   ASN A  56     -14.117 -21.188 -11.898  1.00 94.69           N  
ATOM    428  CA  ASN A  56     -14.539 -21.688 -13.203  1.00 94.69           C  
ATOM    429  C   ASN A  56     -14.344 -20.641 -14.305  1.00 94.69           C  
ATOM    430  CB  ASN A  56     -16.000 -22.141 -13.156  1.00 94.69           C  
ATOM    431  O   ASN A  56     -13.227 -20.188 -14.531  1.00 94.69           O  
ATOM    432  CG  ASN A  56     -16.250 -23.219 -12.109  1.00 94.69           C  
ATOM    433  ND2 ASN A  56     -17.266 -23.016 -11.289  1.00 94.69           N  
ATOM    434  OD1 ASN A  56     -15.523 -24.203 -12.039  1.00 94.69           O  
ATOM    435  N   GLU A  57     -15.359 -20.203 -14.977  1.00 96.44           N  
ATOM    436  CA  GLU A  57     -15.203 -19.312 -16.125  1.00 96.44           C  
ATOM    437  C   GLU A  57     -14.805 -17.906 -15.680  1.00 96.44           C  
ATOM    438  CB  GLU A  57     -16.500 -19.250 -16.938  1.00 96.44           C  
ATOM    439  O   GLU A  57     -14.328 -17.109 -16.500  1.00 96.44           O  
ATOM    440  CG  GLU A  57     -17.672 -18.656 -16.188  1.00 96.44           C  
ATOM    441  CD  GLU A  57     -18.422 -19.656 -15.320  1.00 96.44           C  
ATOM    442  OE1 GLU A  57     -19.516 -19.328 -14.820  1.00 96.44           O  
ATOM    443  OE2 GLU A  57     -17.906 -20.781 -15.148  1.00 96.44           O  
ATOM    444  N   LEU A  58     -15.000 -17.641 -14.336  1.00 97.62           N  
ATOM    445  CA  LEU A  58     -14.688 -16.297 -13.828  1.00 97.62           C  
ATOM    446  C   LEU A  58     -13.258 -16.234 -13.305  1.00 97.62           C  
ATOM    447  CB  LEU A  58     -15.672 -15.906 -12.727  1.00 97.62           C  
ATOM    448  O   LEU A  58     -12.758 -15.164 -12.969  1.00 97.62           O  
ATOM    449  CG  LEU A  58     -17.109 -15.648 -13.164  1.00 97.62           C  
ATOM    450  CD1 LEU A  58     -17.984 -15.305 -11.953  1.00 97.62           C  
ATOM    451  CD2 LEU A  58     -17.172 -14.539 -14.203  1.00 97.62           C  
ATOM    452  N   ARG A  59     -12.586 -17.438 -13.148  1.00 98.12           N  
ATOM    453  CA  ARG A  59     -11.180 -17.422 -12.750  1.00 98.12           C  
ATOM    454  C   ARG A  59     -10.336 -16.656 -13.758  1.00 98.12           C  
ATOM    455  CB  ARG A  59     -10.648 -18.844 -12.586  1.00 98.12           C  
ATOM    456  O   ARG A  59     -10.422 -16.906 -14.961  1.00 98.12           O  
ATOM    457  CG  ARG A  59      -9.180 -18.922 -12.211  1.00 98.12           C  
ATOM    458  CD  ARG A  59      -8.727 -20.344 -11.977  1.00 98.12           C  
ATOM    459  NE  ARG A  59      -9.305 -20.906 -10.750  1.00 98.12           N  
ATOM    460  NH1 ARG A  59      -8.234 -22.938 -10.914  1.00 98.12           N  
ATOM    461  NH2 ARG A  59      -9.641 -22.516  -9.156  1.00 98.12           N  
ATOM    462  CZ  ARG A  59      -9.062 -22.125 -10.273  1.00 98.12           C  
ATOM    463  N   LEU A  60      -9.547 -15.703 -13.250  1.00 98.12           N  
ATOM    464  CA  LEU A  60      -8.594 -14.914 -14.016  1.00 98.12           C  
ATOM    465  C   LEU A  60      -9.312 -13.984 -14.992  1.00 98.12           C  
ATOM    466  CB  LEU A  60      -7.629 -15.820 -14.781  1.00 98.12           C  
ATOM    467  O   LEU A  60      -8.805 -13.695 -16.078  1.00 98.12           O  
ATOM    468  CG  LEU A  60      -6.781 -16.766 -13.938  1.00 98.12           C  
ATOM    469  CD1 LEU A  60      -5.910 -17.641 -14.828  1.00 98.12           C  
ATOM    470  CD2 LEU A  60      -5.922 -15.992 -12.945  1.00 98.12           C  
ATOM    471  N   GLN A  61     -10.523 -13.680 -14.625  1.00 97.81           N  
ATOM    472  CA  GLN A  61     -11.336 -12.695 -15.328  1.00 97.81           C  
ATOM    473  C   GLN A  61     -11.758 -11.562 -14.398  1.00 97.81           C  
ATOM    474  CB  GLN A  61     -12.562 -13.352 -15.953  1.00 97.81           C  
ATOM    475  O   GLN A  61     -11.727 -11.711 -13.180  1.00 97.81           O  
ATOM    476  CG  GLN A  61     -12.234 -14.414 -17.000  1.00 97.81           C  
ATOM    477  CD  GLN A  61     -11.547 -13.836 -18.219  1.00 97.81           C  
ATOM    478  NE2 GLN A  61     -10.492 -14.508 -18.672  1.00 97.81           N  
ATOM    479  OE1 GLN A  61     -11.961 -12.805 -18.750  1.00 97.81           O  
ATOM    480  N   PRO A  62     -12.086 -10.391 -14.984  1.00 97.56           N  
ATOM    481  CA  PRO A  62     -12.547  -9.289 -14.141  1.00 97.56           C  
ATOM    482  C   PRO A  62     -13.719  -9.688 -13.242  1.00 97.56           C  
ATOM    483  CB  PRO A  62     -12.977  -8.219 -15.148  1.00 97.56           C  
ATOM    484  O   PRO A  62     -14.617 -10.414 -13.672  1.00 97.56           O  
ATOM    485  CG  PRO A  62     -12.148  -8.492 -16.359  1.00 97.56           C  
ATOM    486  CD  PRO A  62     -11.984  -9.984 -16.500  1.00 97.56           C  
ATOM    487  N   SER A  63     -13.664  -9.203 -11.945  1.00 97.94           N  
ATOM    488  CA  SER A  63     -14.711  -9.508 -10.969  1.00 97.94           C  
ATOM    489  C   SER A  63     -16.047  -8.891 -11.383  1.00 97.94           C  
ATOM    490  CB  SER A  63     -14.312  -9.000  -9.578  1.00 97.94           C  
ATOM    491  O   SER A  63     -16.078  -7.871 -12.070  1.00 97.94           O  
ATOM    492  OG  SER A  63     -14.062  -7.605  -9.609  1.00 97.94           O  
ATOM    493  N   GLN A  64     -17.141  -9.562 -10.953  1.00 97.81           N  
ATOM    494  CA  GLN A  64     -18.500  -9.117 -11.211  1.00 97.81           C  
ATOM    495  C   GLN A  64     -19.281  -8.914  -9.906  1.00 97.81           C  
ATOM    496  CB  GLN A  64     -19.234 -10.117 -12.102  1.00 97.81           C  
ATOM    497  O   GLN A  64     -19.031  -9.609  -8.922  1.00 97.81           O  
ATOM    498  CG  GLN A  64     -18.609 -10.297 -13.477  1.00 97.81           C  
ATOM    499  CD  GLN A  64     -19.344 -11.305 -14.336  1.00 97.81           C  
ATOM    500  NE2 GLN A  64     -18.797 -11.602 -15.508  1.00 97.81           N  
ATOM    501  OE1 GLN A  64     -20.406 -11.805 -13.953  1.00 97.81           O  
ATOM    502  N   PRO A  65     -20.141  -7.863  -9.898  1.00 97.31           N  
ATOM    503  CA  PRO A  65     -20.938  -7.625  -8.688  1.00 97.31           C  
ATOM    504  C   PRO A  65     -21.828  -8.812  -8.328  1.00 97.31           C  
ATOM    505  CB  PRO A  65     -21.781  -6.406  -9.062  1.00 97.31           C  
ATOM    506  O   PRO A  65     -22.203  -9.602  -9.195  1.00 97.31           O  
ATOM    507  CG  PRO A  65     -21.859  -6.426 -10.555  1.00 97.31           C  
ATOM    508  CD  PRO A  65     -20.609  -7.070 -11.078  1.00 97.31           C  
ATOM    509  N   VAL A  66     -22.156  -8.930  -7.027  1.00 95.56           N  
ATOM    510  CA  VAL A  66     -23.031  -9.992  -6.535  1.00 95.56           C  
ATOM    511  C   VAL A  66     -24.438  -9.797  -7.078  1.00 95.56           C  
ATOM    512  CB  VAL A  66     -23.047 -10.031  -4.988  1.00 95.56           C  
ATOM    513  O   VAL A  66     -24.859  -8.664  -7.336  1.00 95.56           O  
ATOM    514  CG1 VAL A  66     -21.688 -10.438  -4.441  1.00 95.56           C  
ATOM    515  CG2 VAL A  66     -23.469  -8.680  -4.426  1.00 95.56           C  
ATOM    516  N   GLU A  67     -25.188 -10.961  -7.262  1.00 93.69           N  
ATOM    517  CA  GLU A  67     -26.609 -10.922  -7.570  1.00 93.69           C  
ATOM    518  C   GLU A  67     -27.438 -10.797  -6.301  1.00 93.69           C  
ATOM    519  CB  GLU A  67     -27.016 -12.172  -8.352  1.00 93.69           C  
ATOM    520  O   GLU A  67     -27.000 -11.195  -5.219  1.00 93.69           O  
ATOM    521  CG  GLU A  67     -26.281 -12.352  -9.672  1.00 93.69           C  
ATOM    522  CD  GLU A  67     -26.625 -11.281 -10.695  1.00 93.69           C  
ATOM    523  OE1 GLU A  67     -25.781 -10.992 -11.578  1.00 93.69           O  
ATOM    524  OE2 GLU A  67     -27.750 -10.734 -10.617  1.00 93.69           O  
ATOM    525  N   PRO A  68     -28.578 -10.148  -6.488  1.00 95.31           N  
ATOM    526  CA  PRO A  68     -29.469 -10.164  -5.324  1.00 95.31           C  
ATOM    527  C   PRO A  68     -29.734 -11.578  -4.805  1.00 95.31           C  
ATOM    528  CB  PRO A  68     -30.750  -9.531  -5.855  1.00 95.31           C  
ATOM    529  O   PRO A  68     -29.703 -12.539  -5.578  1.00 95.31           O  
ATOM    530  CG  PRO A  68     -30.312  -8.695  -7.012  1.00 95.31           C  
ATOM    531  CD  PRO A  68     -29.156  -9.375  -7.684  1.00 95.31           C  
ATOM    532  N   TRP A  69     -29.797 -11.656  -3.504  1.00 94.38           N  
ATOM    533  CA  TRP A  69     -30.078 -12.961  -2.920  1.00 94.38           C  
ATOM    534  C   TRP A  69     -31.312 -12.914  -2.033  1.00 94.38           C  
ATOM    535  CB  TRP A  69     -28.875 -13.453  -2.111  1.00 94.38           C  
ATOM    536  O   TRP A  69     -31.766 -11.836  -1.655  1.00 94.38           O  
ATOM    537  CG  TRP A  69     -28.547 -12.602  -0.915  1.00 94.38           C  
ATOM    538  CD1 TRP A  69     -29.031 -12.758   0.354  1.00 94.38           C  
ATOM    539  CD2 TRP A  69     -27.688 -11.469  -0.879  1.00 94.38           C  
ATOM    540  CE2 TRP A  69     -27.688 -10.984   0.446  1.00 94.38           C  
ATOM    541  CE3 TRP A  69     -26.906 -10.812  -1.841  1.00 94.38           C  
ATOM    542  NE1 TRP A  69     -28.516 -11.781   1.178  1.00 94.38           N  
ATOM    543  CH2 TRP A  69     -26.188  -9.242  -0.125  1.00 94.38           C  
ATOM    544  CZ2 TRP A  69     -26.938  -9.867   0.834  1.00 94.38           C  
ATOM    545  CZ3 TRP A  69     -26.156  -9.703  -1.452  1.00 94.38           C  
ATOM    546  N   GLU A  70     -31.953 -14.117  -1.886  1.00 94.12           N  
ATOM    547  CA  GLU A  70     -33.094 -14.273  -0.987  1.00 94.12           C  
ATOM    548  C   GLU A  70     -32.656 -14.680   0.413  1.00 94.12           C  
ATOM    549  CB  GLU A  70     -34.062 -15.312  -1.541  1.00 94.12           C  
ATOM    550  O   GLU A  70     -31.594 -15.312   0.575  1.00 94.12           O  
ATOM    551  CG  GLU A  70     -34.750 -14.891  -2.842  1.00 94.12           C  
ATOM    552  CD  GLU A  70     -35.844 -15.836  -3.283  1.00 94.12           C  
ATOM    553  OE1 GLU A  70     -36.562 -15.516  -4.262  1.00 94.12           O  
ATOM    554  OE2 GLU A  70     -36.000 -16.906  -2.646  1.00 94.12           O  
ATOM    555  N   GLY A  71     -33.344 -14.250   1.356  1.00 93.25           N  
ATOM    556  CA  GLY A  71     -33.031 -14.617   2.725  1.00 93.25           C  
ATOM    557  C   GLY A  71     -32.000 -13.688   3.357  1.00 93.25           C  
ATOM    558  O   GLY A  71     -31.781 -12.578   2.865  1.00 93.25           O  
ATOM    559  N   THR A  72     -31.500 -14.141   4.508  1.00 96.12           N  
ATOM    560  CA  THR A  72     -30.547 -13.352   5.285  1.00 96.12           C  
ATOM    561  C   THR A  72     -29.141 -13.961   5.207  1.00 96.12           C  
ATOM    562  CB  THR A  72     -30.984 -13.242   6.758  1.00 96.12           C  
ATOM    563  O   THR A  72     -28.953 -15.125   5.570  1.00 96.12           O  
ATOM    564  CG2 THR A  72     -30.000 -12.398   7.559  1.00 96.12           C  
ATOM    565  OG1 THR A  72     -32.281 -12.648   6.824  1.00 96.12           O  
ATOM    566  N   PHE A  73     -28.234 -13.156   4.570  1.00 95.25           N  
ATOM    567  CA  PHE A  73     -26.844 -13.586   4.504  1.00 95.25           C  
ATOM    568  C   PHE A  73     -26.188 -13.547   5.883  1.00 95.25           C  
ATOM    569  CB  PHE A  73     -26.047 -12.695   3.529  1.00 95.25           C  
ATOM    570  O   PHE A  73     -26.250 -12.531   6.574  1.00 95.25           O  
ATOM    571  CG  PHE A  73     -24.609 -13.109   3.363  1.00 95.25           C  
ATOM    572  CD1 PHE A  73     -23.609 -12.461   4.070  1.00 95.25           C  
ATOM    573  CD2 PHE A  73     -24.266 -14.133   2.498  1.00 95.25           C  
ATOM    574  CE1 PHE A  73     -22.281 -12.836   3.920  1.00 95.25           C  
ATOM    575  CE2 PHE A  73     -22.938 -14.516   2.342  1.00 95.25           C  
ATOM    576  CZ  PHE A  73     -21.938 -13.867   3.053  1.00 95.25           C  
ATOM    577  N   ASP A  74     -25.547 -14.695   6.309  1.00 96.56           N  
ATOM    578  CA  ASP A  74     -24.906 -14.805   7.613  1.00 96.56           C  
ATOM    579  C   ASP A  74     -23.531 -14.148   7.605  1.00 96.56           C  
ATOM    580  CB  ASP A  74     -24.797 -16.266   8.039  1.00 96.56           C  
ATOM    581  O   ASP A  74     -22.562 -14.727   7.094  1.00 96.56           O  
ATOM    582  CG  ASP A  74     -24.172 -16.438   9.414  1.00 96.56           C  
ATOM    583  OD1 ASP A  74     -24.016 -15.438  10.141  1.00 96.56           O  
ATOM    584  OD2 ASP A  74     -23.844 -17.594   9.773  1.00 96.56           O  
ATOM    585  N   ALA A  75     -23.484 -12.922   8.188  1.00 96.88           N  
ATOM    586  CA  ALA A  75     -22.219 -12.195   8.320  1.00 96.88           C  
ATOM    587  C   ALA A  75     -21.781 -12.109   9.773  1.00 96.88           C  
ATOM    588  CB  ALA A  75     -22.359 -10.789   7.727  1.00 96.88           C  
ATOM    589  O   ALA A  75     -21.266 -11.078  10.219  1.00 96.88           O  
ATOM    590  N   THR A  76     -22.031 -13.172  10.562  1.00 96.19           N  
ATOM    591  CA  THR A  76     -21.703 -13.219  11.984  1.00 96.19           C  
ATOM    592  C   THR A  76     -20.375 -13.938  12.203  1.00 96.19           C  
ATOM    593  CB  THR A  76     -22.812 -13.906  12.797  1.00 96.19           C  
ATOM    594  O   THR A  76     -19.844 -13.953  13.320  1.00 96.19           O  
ATOM    595  CG2 THR A  76     -24.156 -13.211  12.609  1.00 96.19           C  
ATOM    596  OG1 THR A  76     -22.922 -15.273  12.375  1.00 96.19           O  
ATOM    597  N   VAL A  77     -19.812 -14.523  11.141  1.00 93.25           N  
ATOM    598  CA  VAL A  77     -18.547 -15.242  11.258  1.00 93.25           C  
ATOM    599  C   VAL A  77     -17.656 -14.938  10.055  1.00 93.25           C  
ATOM    600  CB  VAL A  77     -18.781 -16.766  11.383  1.00 93.25           C  
ATOM    601  O   VAL A  77     -18.156 -14.672   8.961  1.00 93.25           O  
ATOM    602  CG1 VAL A  77     -19.562 -17.094  12.648  1.00 93.25           C  
ATOM    603  CG2 VAL A  77     -19.516 -17.297  10.148  1.00 93.25           C  
ATOM    604  N   GLU A  78     -16.328 -14.945  10.383  1.00 89.62           N  
ATOM    605  CA  GLU A  78     -15.391 -14.773   9.281  1.00 89.62           C  
ATOM    606  C   GLU A  78     -15.453 -15.953   8.312  1.00 89.62           C  
ATOM    607  CB  GLU A  78     -13.969 -14.609   9.812  1.00 89.62           C  
ATOM    608  O   GLU A  78     -15.727 -17.094   8.727  1.00 89.62           O  
ATOM    609  CG  GLU A  78     -13.758 -13.344  10.625  1.00 89.62           C  
ATOM    610  CD  GLU A  78     -13.625 -12.094   9.766  1.00 89.62           C  
ATOM    611  OE1 GLU A  78     -13.516 -10.977  10.328  1.00 89.62           O  
ATOM    612  OE2 GLU A  78     -13.633 -12.227   8.523  1.00 89.62           O  
ATOM    613  N   LYS A  79     -15.344 -15.609   7.156  1.00 91.25           N  
ATOM    614  CA  LYS A  79     -15.359 -16.672   6.156  1.00 91.25           C  
ATOM    615  C   LYS A  79     -13.961 -16.953   5.629  1.00 91.25           C  
ATOM    616  CB  LYS A  79     -16.281 -16.297   4.996  1.00 91.25           C  
ATOM    617  O   LYS A  79     -13.008 -17.047   6.410  1.00 91.25           O  
ATOM    618  CG  LYS A  79     -17.734 -16.094   5.402  1.00 91.25           C  
ATOM    619  CD  LYS A  79     -18.609 -15.695   4.215  1.00 91.25           C  
ATOM    620  CE  LYS A  79     -20.047 -15.477   4.621  1.00 91.25           C  
ATOM    621  NZ  LYS A  79     -20.781 -16.766   4.832  1.00 91.25           N  
ATOM    622  N   GLY A  80     -13.711 -17.078   4.324  1.00 90.38           N  
ATOM    623  CA  GLY A  80     -12.422 -17.516   3.805  1.00 90.38           C  
ATOM    624  C   GLY A  80     -11.539 -16.359   3.367  1.00 90.38           C  
ATOM    625  O   GLY A  80     -11.977 -15.203   3.342  1.00 90.38           O  
ATOM    626  N   MET A  81     -10.234 -16.656   3.188  1.00 94.88           N  
ATOM    627  CA  MET A  81      -9.242 -15.734   2.629  1.00 94.88           C  
ATOM    628  C   MET A  81      -8.758 -16.219   1.266  1.00 94.88           C  
ATOM    629  CB  MET A  81      -8.047 -15.586   3.580  1.00 94.88           C  
ATOM    630  O   MET A  81      -8.938 -17.391   0.919  1.00 94.88           O  
ATOM    631  CG  MET A  81      -7.254 -16.875   3.773  1.00 94.88           C  
ATOM    632  SD  MET A  81      -5.988 -16.719   5.094  1.00 94.88           S  
ATOM    633  CE  MET A  81      -4.816 -15.594   4.281  1.00 94.88           C  
ATOM    634  N   CYS A  82      -8.234 -15.234   0.524  1.00 97.44           N  
ATOM    635  CA  CYS A  82      -7.734 -15.602  -0.794  1.00 97.44           C  
ATOM    636  C   CYS A  82      -6.508 -16.500  -0.680  1.00 97.44           C  
ATOM    637  CB  CYS A  82      -7.391 -14.352  -1.606  1.00 97.44           C  
ATOM    638  O   CYS A  82      -5.848 -16.516   0.360  1.00 97.44           O  
ATOM    639  SG  CYS A  82      -8.797 -13.250  -1.872  1.00 97.44           S  
ATOM    640  N   TYR A  83      -6.195 -17.250  -1.679  1.00 97.75           N  
ATOM    641  CA  TYR A  83      -4.988 -18.062  -1.693  1.00 97.75           C  
ATOM    642  C   TYR A  83      -3.752 -17.219  -1.436  1.00 97.75           C  
ATOM    643  CB  TYR A  83      -4.852 -18.797  -3.033  1.00 97.75           C  
ATOM    644  O   TYR A  83      -3.654 -16.094  -1.917  1.00 97.75           O  
ATOM    645  CG  TYR A  83      -5.621 -20.094  -3.100  1.00 97.75           C  
ATOM    646  CD1 TYR A  83      -5.059 -21.281  -2.648  1.00 97.75           C  
ATOM    647  CD2 TYR A  83      -6.914 -20.125  -3.615  1.00 97.75           C  
ATOM    648  CE1 TYR A  83      -5.762 -22.484  -2.709  1.00 97.75           C  
ATOM    649  CE2 TYR A  83      -7.625 -21.328  -3.682  1.00 97.75           C  
ATOM    650  OH  TYR A  83      -7.746 -23.672  -3.289  1.00 97.75           O  
ATOM    651  CZ  TYR A  83      -7.043 -22.484  -3.227  1.00 97.75           C  
ATOM    652  N   GLN A  84      -2.812 -17.797  -0.591  1.00 97.12           N  
ATOM    653  CA  GLN A  84      -1.571 -17.141  -0.184  1.00 97.12           C  
ATOM    654  C   GLN A  84      -0.361 -17.828  -0.813  1.00 97.12           C  
ATOM    655  CB  GLN A  84      -1.440 -17.141   1.340  1.00 97.12           C  
ATOM    656  O   GLN A  84      -0.178 -19.031  -0.662  1.00 97.12           O  
ATOM    657  CG  GLN A  84      -2.668 -16.594   2.062  1.00 97.12           C  
ATOM    658  CD  GLN A  84      -2.902 -15.125   1.796  1.00 97.12           C  
ATOM    659  NE2 GLN A  84      -4.121 -14.781   1.395  1.00 97.12           N  
ATOM    660  OE1 GLN A  84      -1.997 -14.297   1.951  1.00 97.12           O  
ATOM    661  N   VAL A  85       0.487 -17.156  -1.459  1.00 96.12           N  
ATOM    662  CA  VAL A  85       1.604 -17.750  -2.188  1.00 96.12           C  
ATOM    663  C   VAL A  85       2.643 -18.281  -1.200  1.00 96.12           C  
ATOM    664  CB  VAL A  85       2.254 -16.734  -3.154  1.00 96.12           C  
ATOM    665  O   VAL A  85       3.160 -19.375  -1.366  1.00 96.12           O  
ATOM    666  CG1 VAL A  85       3.549 -17.297  -3.736  1.00 96.12           C  
ATOM    667  CG2 VAL A  85       1.279 -16.359  -4.270  1.00 96.12           C  
ATOM    668  N   THR A  86       2.908 -17.547  -0.076  1.00 90.31           N  
ATOM    669  CA  THR A  86       4.074 -17.781   0.771  1.00 90.31           C  
ATOM    670  C   THR A  86       3.750 -18.797   1.869  1.00 90.31           C  
ATOM    671  CB  THR A  86       4.574 -16.469   1.403  1.00 90.31           C  
ATOM    672  O   THR A  86       4.656 -19.375   2.471  1.00 90.31           O  
ATOM    673  CG2 THR A  86       5.102 -15.516   0.340  1.00 90.31           C  
ATOM    674  OG1 THR A  86       3.494 -15.844   2.105  1.00 90.31           O  
ATOM    675  N   SER A  87       2.480 -19.031   2.088  1.00 93.00           N  
ATOM    676  CA  SER A  87       2.072 -19.969   3.133  1.00 93.00           C  
ATOM    677  C   SER A  87       0.713 -20.594   2.818  1.00 93.00           C  
ATOM    678  CB  SER A  87       2.021 -19.266   4.488  1.00 93.00           C  
ATOM    679  O   SER A  87      -0.041 -20.062   1.998  1.00 93.00           O  
ATOM    680  OG  SER A  87       3.289 -18.734   4.824  1.00 93.00           O  
ATOM    681  N   ASP A  88       0.462 -21.766   3.443  1.00 93.31           N  
ATOM    682  CA  ASP A  88      -0.807 -22.469   3.238  1.00 93.31           C  
ATOM    683  C   ASP A  88      -1.646 -22.453   4.512  1.00 93.31           C  
ATOM    684  CB  ASP A  88      -0.563 -23.891   2.771  1.00 93.31           C  
ATOM    685  O   ASP A  88      -1.145 -22.766   5.594  1.00 93.31           O  
ATOM    686  CG  ASP A  88       0.002 -23.984   1.364  1.00 93.31           C  
ATOM    687  OD1 ASP A  88      -0.308 -23.094   0.532  1.00 93.31           O  
ATOM    688  OD2 ASP A  88       0.761 -24.938   1.085  1.00 93.31           O  
ATOM    689  N   TYR A  89      -2.854 -22.062   4.277  1.00 93.50           N  
ATOM    690  CA  TYR A  89      -3.807 -22.062   5.383  1.00 93.50           C  
ATOM    691  C   TYR A  89      -5.070 -22.828   5.012  1.00 93.50           C  
ATOM    692  CB  TYR A  89      -4.160 -20.641   5.789  1.00 93.50           C  
ATOM    693  O   TYR A  89      -5.426 -22.922   3.832  1.00 93.50           O  
ATOM    694  CG  TYR A  89      -2.967 -19.797   6.191  1.00 93.50           C  
ATOM    695  CD1 TYR A  89      -2.443 -19.875   7.477  1.00 93.50           C  
ATOM    696  CD2 TYR A  89      -2.361 -18.938   5.281  1.00 93.50           C  
ATOM    697  CE1 TYR A  89      -1.345 -19.109   7.852  1.00 93.50           C  
ATOM    698  CE2 TYR A  89      -1.261 -18.172   5.645  1.00 93.50           C  
ATOM    699  OH  TYR A  89       0.328 -17.500   7.293  1.00 93.50           O  
ATOM    700  CZ  TYR A  89      -0.761 -18.266   6.930  1.00 93.50           C  
ATOM    701  N   ASP A  90      -5.785 -23.375   6.012  1.00 93.06           N  
ATOM    702  CA  ASP A  90      -7.000 -24.156   5.781  1.00 93.06           C  
ATOM    703  C   ASP A  90      -8.125 -23.266   5.250  1.00 93.06           C  
ATOM    704  CB  ASP A  90      -7.445 -24.844   7.066  1.00 93.06           C  
ATOM    705  O   ASP A  90      -8.992 -23.719   4.512  1.00 93.06           O  
ATOM    706  CG  ASP A  90      -6.547 -26.016   7.457  1.00 93.06           C  
ATOM    707  OD1 ASP A  90      -5.785 -26.500   6.598  1.00 93.06           O  
ATOM    708  OD2 ASP A  90      -6.598 -26.438   8.633  1.00 93.06           O  
ATOM    709  N   MET A  91      -8.109 -22.000   5.461  1.00 92.62           N  
ATOM    710  CA  MET A  91      -9.211 -21.094   5.141  1.00 92.62           C  
ATOM    711  C   MET A  91      -9.070 -20.547   3.721  1.00 92.62           C  
ATOM    712  CB  MET A  91      -9.266 -19.938   6.141  1.00 92.62           C  
ATOM    713  O   MET A  91      -9.922 -19.781   3.258  1.00 92.62           O  
ATOM    714  CG  MET A  91      -8.023 -19.062   6.133  1.00 92.62           C  
ATOM    715  SD  MET A  91      -8.031 -17.828   7.484  1.00 92.62           S  
ATOM    716  CE  MET A  91      -9.414 -16.781   6.957  1.00 92.62           C  
ATOM    717  N   GLU A  92      -7.953 -20.859   2.961  1.00 96.06           N  
ATOM    718  CA  GLU A  92      -7.762 -20.359   1.603  1.00 96.06           C  
ATOM    719  C   GLU A  92      -8.844 -20.891   0.664  1.00 96.06           C  
ATOM    720  CB  GLU A  92      -6.375 -20.750   1.077  1.00 96.06           C  
ATOM    721  O   GLU A  92      -9.156 -22.078   0.677  1.00 96.06           O  
ATOM    722  CG  GLU A  92      -5.227 -20.156   1.876  1.00 96.06           C  
ATOM    723  CD  GLU A  92      -3.857 -20.547   1.344  1.00 96.06           C  
ATOM    724  OE1 GLU A  92      -2.840 -19.984   1.807  1.00 96.06           O  
ATOM    725  OE2 GLU A  92      -3.801 -21.438   0.456  1.00 96.06           O  
ATOM    726  N   THR A  93      -9.344 -19.953  -0.152  1.00 97.06           N  
ATOM    727  CA  THR A  93     -10.383 -20.266  -1.131  1.00 97.06           C  
ATOM    728  C   THR A  93     -10.406 -19.219  -2.236  1.00 97.06           C  
ATOM    729  CB  THR A  93     -11.766 -20.359  -0.467  1.00 97.06           C  
ATOM    730  O   THR A  93     -10.062 -18.047  -2.008  1.00 97.06           O  
ATOM    731  CG2 THR A  93     -12.125 -19.047   0.230  1.00 97.06           C  
ATOM    732  OG1 THR A  93     -12.750 -20.641  -1.468  1.00 97.06           O  
ATOM    733  N   GLU A  94     -10.797 -19.609  -3.453  1.00 97.44           N  
ATOM    734  CA  GLU A  94     -11.016 -18.625  -4.508  1.00 97.44           C  
ATOM    735  C   GLU A  94     -12.258 -17.797  -4.234  1.00 97.44           C  
ATOM    736  CB  GLU A  94     -11.125 -19.312  -5.871  1.00 97.44           C  
ATOM    737  O   GLU A  94     -12.383 -16.672  -4.727  1.00 97.44           O  
ATOM    738  CG  GLU A  94      -9.812 -19.859  -6.391  1.00 97.44           C  
ATOM    739  CD  GLU A  94      -9.938 -20.547  -7.750  1.00 97.44           C  
ATOM    740  OE1 GLU A  94      -9.867 -19.844  -8.781  1.00 97.44           O  
ATOM    741  OE2 GLU A  94     -10.109 -21.781  -7.777  1.00 97.44           O  
ATOM    742  N   ASP A  95     -13.180 -18.359  -3.535  1.00 96.44           N  
ATOM    743  CA  ASP A  95     -14.367 -17.609  -3.135  1.00 96.44           C  
ATOM    744  C   ASP A  95     -14.047 -16.625  -2.012  1.00 96.44           C  
ATOM    745  CB  ASP A  95     -15.477 -18.578  -2.691  1.00 96.44           C  
ATOM    746  O   ASP A  95     -14.445 -16.844  -0.863  1.00 96.44           O  
ATOM    747  CG  ASP A  95     -16.797 -17.875  -2.428  1.00 96.44           C  
ATOM    748  OD1 ASP A  95     -16.922 -16.672  -2.740  1.00 96.44           O  
ATOM    749  OD2 ASP A  95     -17.719 -18.531  -1.903  1.00 96.44           O  
ATOM    750  N   CYS A  96     -13.234 -15.602  -2.324  1.00 97.19           N  
ATOM    751  CA  CYS A  96     -12.641 -14.773  -1.282  1.00 97.19           C  
ATOM    752  C   CYS A  96     -12.945 -13.297  -1.524  1.00 97.19           C  
ATOM    753  CB  CYS A  96     -11.133 -14.984  -1.218  1.00 97.19           C  
ATOM    754  O   CYS A  96     -12.305 -12.422  -0.934  1.00 97.19           O  
ATOM    755  SG  CYS A  96     -10.266 -14.547  -2.742  1.00 97.19           S  
ATOM    756  N   LEU A  97     -13.836 -12.867  -2.479  1.00 98.06           N  
ATOM    757  CA  LEU A  97     -14.172 -11.461  -2.666  1.00 98.06           C  
ATOM    758  C   LEU A  97     -15.164 -10.992  -1.607  1.00 98.06           C  
ATOM    759  CB  LEU A  97     -14.750 -11.227  -4.062  1.00 98.06           C  
ATOM    760  O   LEU A  97     -16.344 -10.750  -1.912  1.00 98.06           O  
ATOM    761  CG  LEU A  97     -13.875 -11.672  -5.242  1.00 98.06           C  
ATOM    762  CD1 LEU A  97     -14.523 -11.266  -6.562  1.00 98.06           C  
ATOM    763  CD2 LEU A  97     -12.477 -11.078  -5.121  1.00 98.06           C  
ATOM    764  N   LEU A  98     -14.641 -10.906  -0.388  1.00 97.75           N  
ATOM    765  CA  LEU A  98     -15.375 -10.625   0.838  1.00 97.75           C  
ATOM    766  C   LEU A  98     -14.820  -9.383   1.532  1.00 97.75           C  
ATOM    767  CB  LEU A  98     -15.320 -11.820   1.787  1.00 97.75           C  
ATOM    768  O   LEU A  98     -13.648  -9.047   1.368  1.00 97.75           O  
ATOM    769  CG  LEU A  98     -15.758 -13.172   1.205  1.00 97.75           C  
ATOM    770  CD1 LEU A  98     -15.367 -14.305   2.145  1.00 97.75           C  
ATOM    771  CD2 LEU A  98     -17.266 -13.180   0.943  1.00 97.75           C  
ATOM    772  N   LEU A  99     -15.711  -8.688   2.311  1.00 97.94           N  
ATOM    773  CA  LEU A  99     -15.242  -7.582   3.139  1.00 97.94           C  
ATOM    774  C   LEU A  99     -15.812  -7.676   4.547  1.00 97.94           C  
ATOM    775  CB  LEU A  99     -15.617  -6.238   2.510  1.00 97.94           C  
ATOM    776  O   LEU A  99     -16.844  -8.320   4.762  1.00 97.94           O  
ATOM    777  CG  LEU A  99     -17.109  -5.988   2.289  1.00 97.94           C  
ATOM    778  CD1 LEU A  99     -17.766  -5.488   3.574  1.00 97.94           C  
ATOM    779  CD2 LEU A  99     -17.328  -4.992   1.152  1.00 97.94           C  
ATOM    780  N   ASN A 100     -15.031  -7.180   5.488  1.00 97.75           N  
ATOM    781  CA  ASN A 100     -15.516  -6.926   6.840  1.00 97.75           C  
ATOM    782  C   ASN A 100     -15.898  -5.461   7.035  1.00 97.75           C  
ATOM    783  CB  ASN A 100     -14.469  -7.344   7.875  1.00 97.75           C  
ATOM    784  O   ASN A 100     -15.172  -4.566   6.590  1.00 97.75           O  
ATOM    785  CG  ASN A 100     -14.250  -8.844   7.910  1.00 97.75           C  
ATOM    786  ND2 ASN A 100     -13.133  -9.266   8.484  1.00 97.75           N  
ATOM    787  OD1 ASN A 100     -15.086  -9.617   7.426  1.00 97.75           O  
ATOM    788  N   LEU A 101     -17.047  -5.234   7.691  1.00 97.62           N  
ATOM    789  CA  LEU A 101     -17.531  -3.881   7.914  1.00 97.62           C  
ATOM    790  C   LEU A 101     -17.906  -3.672   9.375  1.00 97.62           C  
ATOM    791  CB  LEU A 101     -18.750  -3.596   7.020  1.00 97.62           C  
ATOM    792  O   LEU A 101     -18.594  -4.504   9.969  1.00 97.62           O  
ATOM    793  CG  LEU A 101     -19.344  -2.188   7.109  1.00 97.62           C  
ATOM    794  CD1 LEU A 101     -19.906  -1.764   5.754  1.00 97.62           C  
ATOM    795  CD2 LEU A 101     -20.422  -2.125   8.180  1.00 97.62           C  
ATOM    796  N   TYR A 102     -17.391  -2.561   9.906  1.00 97.50           N  
ATOM    797  CA  TYR A 102     -17.609  -2.234  11.312  1.00 97.50           C  
ATOM    798  C   TYR A 102     -18.172  -0.829  11.469  1.00 97.50           C  
ATOM    799  CB  TYR A 102     -16.297  -2.357  12.102  1.00 97.50           C  
ATOM    800  O   TYR A 102     -17.641   0.129  10.906  1.00 97.50           O  
ATOM    801  CG  TYR A 102     -15.539  -3.633  11.820  1.00 97.50           C  
ATOM    802  CD1 TYR A 102     -15.797  -4.793  12.547  1.00 97.50           C  
ATOM    803  CD2 TYR A 102     -14.562  -3.680  10.828  1.00 97.50           C  
ATOM    804  CE1 TYR A 102     -15.094  -5.969  12.297  1.00 97.50           C  
ATOM    805  CE2 TYR A 102     -13.859  -4.852  10.570  1.00 97.50           C  
ATOM    806  OH  TYR A 102     -13.438  -7.148  11.055  1.00 97.50           O  
ATOM    807  CZ  TYR A 102     -14.133  -5.988  11.305  1.00 97.50           C  
ATOM    808  N   THR A 103     -19.234  -0.677  12.281  1.00 97.69           N  
ATOM    809  CA  THR A 103     -19.844   0.633  12.461  1.00 97.69           C  
ATOM    810  C   THR A 103     -20.125   0.902  13.938  1.00 97.69           C  
ATOM    811  CB  THR A 103     -21.156   0.750  11.648  1.00 97.69           C  
ATOM    812  O   THR A 103     -20.609   0.020  14.648  1.00 97.69           O  
ATOM    813  CG2 THR A 103     -22.141  -0.340  12.047  1.00 97.69           C  
ATOM    814  OG1 THR A 103     -21.750   2.031  11.898  1.00 97.69           O  
ATOM    815  N   PRO A 104     -19.734   2.195  14.344  1.00 96.31           N  
ATOM    816  CA  PRO A 104     -20.031   2.539  15.734  1.00 96.31           C  
ATOM    817  C   PRO A 104     -21.500   2.869  15.969  1.00 96.31           C  
ATOM    818  CB  PRO A 104     -19.141   3.766  15.984  1.00 96.31           C  
ATOM    819  O   PRO A 104     -21.891   3.217  17.094  1.00 96.31           O  
ATOM    820  CG  PRO A 104     -19.062   4.453  14.656  1.00 96.31           C  
ATOM    821  CD  PRO A 104     -19.016   3.406  13.586  1.00 96.31           C  
ATOM    822  N   VAL A 105     -22.328   2.826  14.977  1.00 93.94           N  
ATOM    823  CA  VAL A 105     -23.766   3.074  15.109  1.00 93.94           C  
ATOM    824  C   VAL A 105     -24.438   1.864  15.750  1.00 93.94           C  
ATOM    825  CB  VAL A 105     -24.406   3.395  13.750  1.00 93.94           C  
ATOM    826  O   VAL A 105     -24.703   0.864  15.078  1.00 93.94           O  
ATOM    827  CG1 VAL A 105     -25.891   3.715  13.922  1.00 93.94           C  
ATOM    828  CG2 VAL A 105     -23.688   4.555  13.070  1.00 93.94           C  
ATOM    829  N   ALA A 106     -24.734   1.956  17.031  1.00 89.00           N  
ATOM    830  CA  ALA A 106     -25.297   0.849  17.812  1.00 89.00           C  
ATOM    831  C   ALA A 106     -26.703   0.513  17.359  1.00 89.00           C  
ATOM    832  CB  ALA A 106     -25.281   1.187  19.297  1.00 89.00           C  
ATOM    833  O   ALA A 106     -27.062  -0.661  17.203  1.00 89.00           O  
ATOM    834  N   ASP A 107     -27.469   1.547  17.109  1.00 88.69           N  
ATOM    835  CA  ASP A 107     -28.859   1.385  16.688  1.00 88.69           C  
ATOM    836  C   ASP A 107     -29.016   1.755  15.211  1.00 88.69           C  
ATOM    837  CB  ASP A 107     -29.781   2.236  17.547  1.00 88.69           C  
ATOM    838  O   ASP A 107     -29.375   2.891  14.891  1.00 88.69           O  
ATOM    839  CG  ASP A 107     -31.250   1.968  17.281  1.00 88.69           C  
ATOM    840  OD1 ASP A 107     -31.578   1.121  16.422  1.00 88.69           O  
ATOM    841  OD2 ASP A 107     -32.094   2.611  17.938  1.00 88.69           O  
ATOM    842  N   LEU A 108     -28.734   0.805  14.312  1.00 88.75           N  
ATOM    843  CA  LEU A 108     -28.766   1.055  12.875  1.00 88.75           C  
ATOM    844  C   LEU A 108     -30.172   1.348  12.398  1.00 88.75           C  
ATOM    845  CB  LEU A 108     -28.188  -0.146  12.117  1.00 88.75           C  
ATOM    846  O   LEU A 108     -30.375   2.080  11.430  1.00 88.75           O  
ATOM    847  CG  LEU A 108     -26.672  -0.262  12.078  1.00 88.75           C  
ATOM    848  CD1 LEU A 108     -26.250  -1.645  11.586  1.00 88.75           C  
ATOM    849  CD2 LEU A 108     -26.062   0.827  11.195  1.00 88.75           C  
ATOM    850  N   GLU A 109     -31.156   0.887  13.062  1.00 83.56           N  
ATOM    851  CA  GLU A 109     -32.562   1.105  12.688  1.00 83.56           C  
ATOM    852  C   GLU A 109     -32.938   2.576  12.828  1.00 83.56           C  
ATOM    853  CB  GLU A 109     -33.469   0.237  13.547  1.00 83.56           C  
ATOM    854  O   GLU A 109     -33.625   3.127  11.961  1.00 83.56           O  
ATOM    855  CG  GLU A 109     -33.500  -1.229  13.141  1.00 83.56           C  
ATOM    856  CD  GLU A 109     -34.469  -2.064  13.945  1.00 83.56           C  
ATOM    857  OE1 GLU A 109     -34.562  -3.287  13.703  1.00 83.56           O  
ATOM    858  OE2 GLU A 109     -35.156  -1.490  14.836  1.00 83.56           O  
ATOM    859  N   ASN A 110     -32.438   3.236  13.812  1.00 79.94           N  
ATOM    860  CA  ASN A 110     -32.812   4.609  14.109  1.00 79.94           C  
ATOM    861  C   ASN A 110     -31.766   5.609  13.633  1.00 79.94           C  
ATOM    862  CB  ASN A 110     -33.062   4.781  15.609  1.00 79.94           C  
ATOM    863  O   ASN A 110     -32.031   6.812  13.609  1.00 79.94           O  
ATOM    864  CG  ASN A 110     -34.281   3.996  16.094  1.00 79.94           C  
ATOM    865  ND2 ASN A 110     -34.188   3.426  17.281  1.00 79.94           N  
ATOM    866  OD1 ASN A 110     -35.281   3.902  15.398  1.00 79.94           O  
ATOM    867  N   ASN A 111     -30.594   5.121  13.227  1.00 80.62           N  
ATOM    868  CA  ASN A 111     -29.516   6.051  12.938  1.00 80.62           C  
ATOM    869  C   ASN A 111     -28.828   5.715  11.617  1.00 80.62           C  
ATOM    870  CB  ASN A 111     -28.500   6.066  14.078  1.00 80.62           C  
ATOM    871  O   ASN A 111     -27.609   5.863  11.492  1.00 80.62           O  
ATOM    872  CG  ASN A 111     -29.016   6.789  15.312  1.00 80.62           C  
ATOM    873  ND2 ASN A 111     -28.594   6.332  16.484  1.00 80.62           N  
ATOM    874  OD1 ASN A 111     -29.781   7.750  15.203  1.00 80.62           O  
ATOM    875  N   ALA A 112     -29.641   5.227  10.727  1.00 68.94           N  
ATOM    876  CA  ALA A 112     -29.062   4.902   9.430  1.00 68.94           C  
ATOM    877  C   ALA A 112     -28.562   6.160   8.719  1.00 68.94           C  
ATOM    878  CB  ALA A 112     -30.078   4.168   8.555  1.00 68.94           C  
ATOM    879  O   ALA A 112     -27.703   6.090   7.844  1.00 68.94           O  
ATOM    880  N   SER A 113     -28.875   7.406   9.266  1.00 76.19           N  
ATOM    881  CA  SER A 113     -28.531   8.688   8.656  1.00 76.19           C  
ATOM    882  C   SER A 113     -27.406   9.383   9.422  1.00 76.19           C  
ATOM    883  CB  SER A 113     -29.766   9.602   8.609  1.00 76.19           C  
ATOM    884  O   SER A 113     -27.266  10.609   9.359  1.00 76.19           O  
ATOM    885  OG  SER A 113     -30.406   9.648   9.875  1.00 76.19           O  
ATOM    886  N   ALA A 114     -26.641   8.633  10.148  1.00 86.00           N  
ATOM    887  CA  ALA A 114     -25.578   9.211  10.969  1.00 86.00           C  
ATOM    888  C   ALA A 114     -24.547   9.930  10.109  1.00 86.00           C  
ATOM    889  CB  ALA A 114     -24.906   8.125  11.805  1.00 86.00           C  
ATOM    890  O   ALA A 114     -23.922  10.898  10.555  1.00 86.00           O  
ATOM    891  N   GLY A 115     -24.359   9.531   8.820  1.00 94.75           N  
ATOM    892  CA  GLY A 115     -23.453  10.180   7.887  1.00 94.75           C  
ATOM    893  C   GLY A 115     -22.016  10.188   8.367  1.00 94.75           C  
ATOM    894  O   GLY A 115     -21.312  11.188   8.234  1.00 94.75           O  
ATOM    895  N   LEU A 116     -21.484   9.031   8.844  1.00 98.12           N  
ATOM    896  CA  LEU A 116     -20.141   8.938   9.398  1.00 98.12           C  
ATOM    897  C   LEU A 116     -19.109   8.781   8.281  1.00 98.12           C  
ATOM    898  CB  LEU A 116     -20.047   7.754  10.367  1.00 98.12           C  
ATOM    899  O   LEU A 116     -19.406   8.211   7.234  1.00 98.12           O  
ATOM    900  CG  LEU A 116     -20.891   7.840  11.633  1.00 98.12           C  
ATOM    901  CD1 LEU A 116     -20.750   6.562  12.453  1.00 98.12           C  
ATOM    902  CD2 LEU A 116     -20.500   9.062  12.461  1.00 98.12           C  
ATOM    903  N   PRO A 117     -17.859   9.383   8.516  1.00 98.56           N  
ATOM    904  CA  PRO A 117     -16.750   9.070   7.625  1.00 98.56           C  
ATOM    905  C   PRO A 117     -16.453   7.570   7.559  1.00 98.56           C  
ATOM    906  CB  PRO A 117     -15.570   9.828   8.242  1.00 98.56           C  
ATOM    907  O   PRO A 117     -16.609   6.863   8.555  1.00 98.56           O  
ATOM    908  CG  PRO A 117     -16.203  10.875   9.102  1.00 98.56           C  
ATOM    909  CD  PRO A 117     -17.484  10.320   9.648  1.00 98.56           C  
ATOM    910  N   VAL A 118     -16.109   7.094   6.305  1.00 98.81           N  
ATOM    911  CA  VAL A 118     -15.820   5.688   6.051  1.00 98.81           C  
ATOM    912  C   VAL A 118     -14.352   5.516   5.695  1.00 98.81           C  
ATOM    913  CB  VAL A 118     -16.719   5.117   4.926  1.00 98.81           C  
ATOM    914  O   VAL A 118     -13.852   6.152   4.762  1.00 98.81           O  
ATOM    915  CG1 VAL A 118     -16.453   3.625   4.730  1.00 98.81           C  
ATOM    916  CG2 VAL A 118     -18.188   5.371   5.234  1.00 98.81           C  
ATOM    917  N   MET A 119     -13.688   4.691   6.492  1.00 98.81           N  
ATOM    918  CA  MET A 119     -12.305   4.336   6.191  1.00 98.81           C  
ATOM    919  C   MET A 119     -12.203   2.910   5.664  1.00 98.81           C  
ATOM    920  CB  MET A 119     -11.422   4.496   7.438  1.00 98.81           C  
ATOM    921  O   MET A 119     -12.570   1.961   6.363  1.00 98.81           O  
ATOM    922  CG  MET A 119     -11.375   5.918   7.973  1.00 98.81           C  
ATOM    923  SD  MET A 119     -10.297   6.074   9.453  1.00 98.81           S  
ATOM    924  CE  MET A 119      -8.664   6.051   8.656  1.00 98.81           C  
ATOM    925  N   VAL A 120     -11.719   2.740   4.453  1.00 98.88           N  
ATOM    926  CA  VAL A 120     -11.602   1.440   3.801  1.00 98.88           C  
ATOM    927  C   VAL A 120     -10.141   0.992   3.803  1.00 98.88           C  
ATOM    928  CB  VAL A 120     -12.148   1.479   2.355  1.00 98.88           C  
ATOM    929  O   VAL A 120      -9.289   1.632   3.182  1.00 98.88           O  
ATOM    930  CG1 VAL A 120     -12.062   0.098   1.708  1.00 98.88           C  
ATOM    931  CG2 VAL A 120     -13.586   1.991   2.340  1.00 98.88           C  
ATOM    932  N   PHE A 121      -9.883  -0.128   4.496  1.00 98.69           N  
ATOM    933  CA  PHE A 121      -8.531  -0.654   4.637  1.00 98.69           C  
ATOM    934  C   PHE A 121      -8.227  -1.666   3.537  1.00 98.69           C  
ATOM    935  CB  PHE A 121      -8.344  -1.301   6.012  1.00 98.69           C  
ATOM    936  O   PHE A 121      -8.992  -2.609   3.328  1.00 98.69           O  
ATOM    937  CG  PHE A 121      -6.984  -1.920   6.211  1.00 98.69           C  
ATOM    938  CD1 PHE A 121      -6.848  -3.297   6.336  1.00 98.69           C  
ATOM    939  CD2 PHE A 121      -5.848  -1.125   6.277  1.00 98.69           C  
ATOM    940  CE1 PHE A 121      -5.590  -3.873   6.520  1.00 98.69           C  
ATOM    941  CE2 PHE A 121      -4.594  -1.693   6.461  1.00 98.69           C  
ATOM    942  CZ  PHE A 121      -4.465  -3.068   6.586  1.00 98.69           C  
ATOM    943  N   ILE A 122      -7.109  -1.453   2.793  1.00 98.69           N  
ATOM    944  CA  ILE A 122      -6.562  -2.393   1.819  1.00 98.69           C  
ATOM    945  C   ILE A 122      -5.270  -3.002   2.359  1.00 98.69           C  
ATOM    946  CB  ILE A 122      -6.305  -1.710   0.457  1.00 98.69           C  
ATOM    947  O   ILE A 122      -4.281  -2.293   2.570  1.00 98.69           O  
ATOM    948  CG1 ILE A 122      -7.594  -1.078  -0.076  1.00 98.69           C  
ATOM    949  CG2 ILE A 122      -5.730  -2.711  -0.549  1.00 98.69           C  
ATOM    950  CD1 ILE A 122      -7.410  -0.286  -1.363  1.00 98.69           C  
ATOM    951  N   HIS A 123      -5.332  -4.336   2.609  1.00 97.88           N  
ATOM    952  CA  HIS A 123      -4.215  -4.992   3.283  1.00 97.88           C  
ATOM    953  C   HIS A 123      -3.010  -5.117   2.355  1.00 97.88           C  
ATOM    954  CB  HIS A 123      -4.629  -6.371   3.797  1.00 97.88           C  
ATOM    955  O   HIS A 123      -3.158  -5.098   1.132  1.00 97.88           O  
ATOM    956  CG  HIS A 123      -4.965  -7.340   2.709  1.00 97.88           C  
ATOM    957  CD2 HIS A 123      -6.152  -7.672   2.150  1.00 97.88           C  
ATOM    958  ND1 HIS A 123      -4.012  -8.102   2.068  1.00 97.88           N  
ATOM    959  CE1 HIS A 123      -4.598  -8.859   1.160  1.00 97.88           C  
ATOM    960  NE2 HIS A 123      -5.898  -8.617   1.189  1.00 97.88           N  
ATOM    961  N   GLY A 124      -1.735  -5.121   3.000  1.00 97.06           N  
ATOM    962  CA  GLY A 124      -0.481  -5.355   2.303  1.00 97.06           C  
ATOM    963  C   GLY A 124      -0.134  -6.828   2.174  1.00 97.06           C  
ATOM    964  O   GLY A 124      -1.016  -7.688   2.238  1.00 97.06           O  
ATOM    965  N   GLY A 125       1.110  -7.164   1.871  1.00 96.06           N  
ATOM    966  CA  GLY A 125       1.555  -8.539   1.709  1.00 96.06           C  
ATOM    967  C   GLY A 125       2.238  -8.789   0.378  1.00 96.06           C  
ATOM    968  O   GLY A 125       2.225  -9.914  -0.130  1.00 96.06           O  
ATOM    969  N   GLY A 126       2.699  -7.637  -0.242  1.00 96.56           N  
ATOM    970  CA  GLY A 126       3.475  -7.730  -1.470  1.00 96.56           C  
ATOM    971  C   GLY A 126       2.648  -8.172  -2.662  1.00 96.56           C  
ATOM    972  O   GLY A 126       3.178  -8.766  -3.604  1.00 96.56           O  
ATOM    973  N   PHE A 127       1.269  -8.188  -2.479  1.00 98.06           N  
ATOM    974  CA  PHE A 127       0.320  -8.578  -3.514  1.00 98.06           C  
ATOM    975  C   PHE A 127       0.232 -10.094  -3.621  1.00 98.06           C  
ATOM    976  CB  PHE A 127       0.720  -7.980  -4.867  1.00 98.06           C  
ATOM    977  O   PHE A 127      -0.367 -10.625  -4.559  1.00 98.06           O  
ATOM    978  CG  PHE A 127       0.716  -6.477  -4.891  1.00 98.06           C  
ATOM    979  CD1 PHE A 127      -0.466  -5.773  -5.094  1.00 98.06           C  
ATOM    980  CD2 PHE A 127       1.894  -5.766  -4.711  1.00 98.06           C  
ATOM    981  CE1 PHE A 127      -0.474  -4.383  -5.113  1.00 98.06           C  
ATOM    982  CE2 PHE A 127       1.895  -4.371  -4.730  1.00 98.06           C  
ATOM    983  CZ  PHE A 127       0.710  -3.684  -4.934  1.00 98.06           C  
ATOM    984  N   VAL A 128       0.921 -10.836  -2.723  1.00 97.44           N  
ATOM    985  CA  VAL A 128       0.956 -12.289  -2.861  1.00 97.44           C  
ATOM    986  C   VAL A 128       0.369 -12.938  -1.611  1.00 97.44           C  
ATOM    987  CB  VAL A 128       2.393 -12.805  -3.105  1.00 97.44           C  
ATOM    988  O   VAL A 128       0.215 -14.164  -1.556  1.00 97.44           O  
ATOM    989  CG1 VAL A 128       2.908 -12.336  -4.465  1.00 97.44           C  
ATOM    990  CG2 VAL A 128       3.324 -12.336  -1.988  1.00 97.44           C  
ATOM    991  N   GLU A 129       0.085 -12.109  -0.630  1.00 96.44           N  
ATOM    992  CA  GLU A 129      -0.543 -12.578   0.601  1.00 96.44           C  
ATOM    993  C   GLU A 129      -1.229 -11.438   1.342  1.00 96.44           C  
ATOM    994  CB  GLU A 129       0.489 -13.250   1.511  1.00 96.44           C  
ATOM    995  O   GLU A 129      -1.129 -10.273   0.933  1.00 96.44           O  
ATOM    996  CG  GLU A 129       1.550 -12.297   2.043  1.00 96.44           C  
ATOM    997  CD  GLU A 129       2.617 -12.992   2.873  1.00 96.44           C  
ATOM    998  OE1 GLU A 129       3.389 -12.297   3.574  1.00 96.44           O  
ATOM    999  OE2 GLU A 129       2.686 -14.242   2.818  1.00 96.44           O  
ATOM   1000  N   GLY A 130      -1.929 -11.789   2.406  1.00 95.38           N  
ATOM   1001  CA  GLY A 130      -2.648 -10.844   3.240  1.00 95.38           C  
ATOM   1002  C   GLY A 130      -4.152 -11.055   3.230  1.00 95.38           C  
ATOM   1003  O   GLY A 130      -4.680 -11.734   2.344  1.00 95.38           O  
ATOM   1004  N   THR A 131      -4.785 -10.406   4.277  1.00 95.25           N  
ATOM   1005  CA  THR A 131      -6.234 -10.562   4.375  1.00 95.25           C  
ATOM   1006  C   THR A 131      -6.848  -9.430   5.191  1.00 95.25           C  
ATOM   1007  CB  THR A 131      -6.602 -11.914   5.008  1.00 95.25           C  
ATOM   1008  O   THR A 131      -6.164  -8.797   6.000  1.00 95.25           O  
ATOM   1009  CG2 THR A 131      -5.996 -12.055   6.402  1.00 95.25           C  
ATOM   1010  OG1 THR A 131      -8.031 -12.016   5.109  1.00 95.25           O  
ATOM   1011  N   GLY A 132      -8.133  -9.188   4.895  1.00 92.50           N  
ATOM   1012  CA  GLY A 132      -8.883  -8.227   5.688  1.00 92.50           C  
ATOM   1013  C   GLY A 132      -9.617  -8.859   6.852  1.00 92.50           C  
ATOM   1014  O   GLY A 132     -10.531  -8.250   7.418  1.00 92.50           O  
ATOM   1015  N   ILE A 133      -9.203  -9.977   7.254  1.00 91.00           N  
ATOM   1016  CA  ILE A 133      -9.914 -10.711   8.297  1.00 91.00           C  
ATOM   1017  C   ILE A 133      -9.391 -10.297   9.664  1.00 91.00           C  
ATOM   1018  CB  ILE A 133      -9.766 -12.242   8.109  1.00 91.00           C  
ATOM   1019  O   ILE A 133      -8.195 -10.039   9.828  1.00 91.00           O  
ATOM   1020  CG1 ILE A 133      -8.289 -12.648   8.164  1.00 91.00           C  
ATOM   1021  CG2 ILE A 133     -10.406 -12.688   6.789  1.00 91.00           C  
ATOM   1022  CD1 ILE A 133      -8.062 -14.156   8.203  1.00 91.00           C  
ATOM   1023  N   LEU A 134     -10.227 -10.242  10.664  1.00 86.94           N  
ATOM   1024  CA  LEU A 134      -9.984  -9.758  12.016  1.00 86.94           C  
ATOM   1025  C   LEU A 134      -8.891 -10.578  12.695  1.00 86.94           C  
ATOM   1026  CB  LEU A 134     -11.266  -9.812  12.844  1.00 86.94           C  
ATOM   1027  O   LEU A 134      -7.945 -10.023  13.258  1.00 86.94           O  
ATOM   1028  CG  LEU A 134     -11.141  -9.414  14.320  1.00 86.94           C  
ATOM   1029  CD1 LEU A 134     -10.836  -7.922  14.438  1.00 86.94           C  
ATOM   1030  CD2 LEU A 134     -12.422  -9.766  15.078  1.00 86.94           C  
ATOM   1031  N   GLU A 135      -8.906 -11.891  12.602  1.00 82.81           N  
ATOM   1032  CA  GLU A 135      -8.000 -12.789  13.320  1.00 82.81           C  
ATOM   1033  C   GLU A 135      -6.566 -12.633  12.828  1.00 82.81           C  
ATOM   1034  CB  GLU A 135      -8.461 -14.242  13.164  1.00 82.81           C  
ATOM   1035  O   GLU A 135      -5.625 -13.055  13.500  1.00 82.81           O  
ATOM   1036  CG  GLU A 135      -9.703 -14.586  13.969  1.00 82.81           C  
ATOM   1037  CD  GLU A 135     -10.156 -16.031  13.789  1.00 82.81           C  
ATOM   1038  OE1 GLU A 135     -11.172 -16.422  14.398  1.00 82.81           O  
ATOM   1039  OE2 GLU A 135      -9.484 -16.766  13.039  1.00 82.81           O  
ATOM   1040  N   TRP A 136      -6.410 -11.883  11.758  1.00 81.88           N  
ATOM   1041  CA  TRP A 136      -5.070 -11.742  11.203  1.00 81.88           C  
ATOM   1042  C   TRP A 136      -4.520 -10.344  11.461  1.00 81.88           C  
ATOM   1043  CB  TRP A 136      -5.082 -12.031   9.695  1.00 81.88           C  
ATOM   1044  O   TRP A 136      -3.602  -9.891  10.773  1.00 81.88           O  
ATOM   1045  CG  TRP A 136      -5.125 -13.492   9.359  1.00 81.88           C  
ATOM   1046  CD1 TRP A 136      -6.207 -14.320   9.430  1.00 81.88           C  
ATOM   1047  CD2 TRP A 136      -4.031 -14.297   8.906  1.00 81.88           C  
ATOM   1048  CE2 TRP A 136      -4.527 -15.602   8.719  1.00 81.88           C  
ATOM   1049  CE3 TRP A 136      -2.682 -14.031   8.633  1.00 81.88           C  
ATOM   1050  NE1 TRP A 136      -5.855 -15.594   9.039  1.00 81.88           N  
ATOM   1051  CH2 TRP A 136      -2.400 -16.375   8.016  1.00 81.88           C  
ATOM   1052  CZ2 TRP A 136      -3.717 -16.656   8.266  1.00 81.88           C  
ATOM   1053  CZ3 TRP A 136      -1.877 -15.078   8.188  1.00 81.88           C  
ATOM   1054  N   GLY A 137      -5.172  -9.664  12.359  1.00 81.88           N  
ATOM   1055  CA  GLY A 137      -4.547  -8.477  12.914  1.00 81.88           C  
ATOM   1056  C   GLY A 137      -5.148  -7.188  12.375  1.00 81.88           C  
ATOM   1057  O   GLY A 137      -4.523  -6.129  12.453  1.00 81.88           O  
ATOM   1058  N   VAL A 138      -6.359  -7.219  11.758  1.00 85.19           N  
ATOM   1059  CA  VAL A 138      -7.008  -6.027  11.219  1.00 85.19           C  
ATOM   1060  C   VAL A 138      -8.289  -5.738  11.992  1.00 85.19           C  
ATOM   1061  CB  VAL A 138      -7.312  -6.180   9.711  1.00 85.19           C  
ATOM   1062  O   VAL A 138      -9.367  -5.648  11.398  1.00 85.19           O  
ATOM   1063  CG1 VAL A 138      -7.785  -4.855   9.117  1.00 85.19           C  
ATOM   1064  CG2 VAL A 138      -6.086  -6.695   8.969  1.00 85.19           C  
ATOM   1065  N   GLY A 139      -8.180  -5.637  13.336  1.00 84.12           N  
ATOM   1066  CA  GLY A 139      -9.359  -5.430  14.156  1.00 84.12           C  
ATOM   1067  C   GLY A 139      -9.805  -3.979  14.219  1.00 84.12           C  
ATOM   1068  O   GLY A 139      -8.969  -3.072  14.203  1.00 84.12           O  
ATOM   1069  N   PRO A 140     -11.094  -3.693  14.461  1.00 91.69           N  
ATOM   1070  CA  PRO A 140     -11.695  -2.361  14.383  1.00 91.69           C  
ATOM   1071  C   PRO A 140     -11.734  -1.654  15.734  1.00 91.69           C  
ATOM   1072  CB  PRO A 140     -13.109  -2.643  13.875  1.00 91.69           C  
ATOM   1073  O   PRO A 140     -12.234  -0.530  15.836  1.00 91.69           O  
ATOM   1074  CG  PRO A 140     -13.500  -3.934  14.516  1.00 91.69           C  
ATOM   1075  CD  PRO A 140     -12.273  -4.797  14.633  1.00 91.69           C  
ATOM   1076  N   HIS A 141     -11.242  -2.281  16.750  1.00 91.38           N  
ATOM   1077  CA  HIS A 141     -11.547  -1.889  18.109  1.00 91.38           C  
ATOM   1078  C   HIS A 141     -11.188  -0.429  18.359  1.00 91.38           C  
ATOM   1079  CB  HIS A 141     -10.805  -2.791  19.109  1.00 91.38           C  
ATOM   1080  O   HIS A 141     -11.984   0.329  18.922  1.00 91.38           O  
ATOM   1081  CG  HIS A 141     -11.312  -4.199  19.125  1.00 91.38           C  
ATOM   1082  CD2 HIS A 141     -12.078  -4.859  20.016  1.00 91.38           C  
ATOM   1083  ND1 HIS A 141     -11.023  -5.105  18.125  1.00 91.38           N  
ATOM   1084  CE1 HIS A 141     -11.594  -6.262  18.406  1.00 91.38           C  
ATOM   1085  NE2 HIS A 141     -12.242  -6.141  19.562  1.00 91.38           N  
ATOM   1086  N   PHE A 142      -9.992  -0.033  17.938  1.00 94.06           N  
ATOM   1087  CA  PHE A 142      -9.570   1.343  18.172  1.00 94.06           C  
ATOM   1088  C   PHE A 142     -10.406   2.311  17.344  1.00 94.06           C  
ATOM   1089  CB  PHE A 142      -8.086   1.511  17.844  1.00 94.06           C  
ATOM   1090  O   PHE A 142     -10.789   3.379  17.828  1.00 94.06           O  
ATOM   1091  CG  PHE A 142      -7.168   0.736  18.750  1.00 94.06           C  
ATOM   1092  CD1 PHE A 142      -7.512   0.513  20.078  1.00 94.06           C  
ATOM   1093  CD2 PHE A 142      -5.965   0.231  18.281  1.00 94.06           C  
ATOM   1094  CE1 PHE A 142      -6.668  -0.203  20.922  1.00 94.06           C  
ATOM   1095  CE2 PHE A 142      -5.117  -0.485  19.125  1.00 94.06           C  
ATOM   1096  CZ  PHE A 142      -5.469  -0.700  20.438  1.00 94.06           C  
ATOM   1097  N   PHE A 143     -10.805   1.937  16.141  1.00 96.00           N  
ATOM   1098  CA  PHE A 143     -11.523   2.805  15.227  1.00 96.00           C  
ATOM   1099  C   PHE A 143     -12.938   3.070  15.727  1.00 96.00           C  
ATOM   1100  CB  PHE A 143     -11.570   2.186  13.820  1.00 96.00           C  
ATOM   1101  O   PHE A 143     -13.484   4.152  15.508  1.00 96.00           O  
ATOM   1102  CG  PHE A 143     -10.242   2.176  13.117  1.00 96.00           C  
ATOM   1103  CD1 PHE A 143      -9.758   3.322  12.500  1.00 96.00           C  
ATOM   1104  CD2 PHE A 143      -9.469   1.020  13.078  1.00 96.00           C  
ATOM   1105  CE1 PHE A 143      -8.523   3.316  11.852  1.00 96.00           C  
ATOM   1106  CE2 PHE A 143      -8.242   1.006  12.430  1.00 96.00           C  
ATOM   1107  CZ  PHE A 143      -7.770   2.156  11.812  1.00 96.00           C  
ATOM   1108  N   MET A 144     -13.555   2.088  16.359  1.00 95.75           N  
ATOM   1109  CA  MET A 144     -14.945   2.195  16.781  1.00 95.75           C  
ATOM   1110  C   MET A 144     -15.102   3.256  17.859  1.00 95.75           C  
ATOM   1111  CB  MET A 144     -15.461   0.847  17.281  1.00 95.75           C  
ATOM   1112  O   MET A 144     -16.219   3.684  18.172  1.00 95.75           O  
ATOM   1113  CG  MET A 144     -15.539  -0.223  16.219  1.00 95.75           C  
ATOM   1114  SD  MET A 144     -16.547   0.304  14.766  1.00 95.75           S  
ATOM   1115  CE  MET A 144     -15.227   0.943  13.688  1.00 95.75           C  
ATOM   1116  N   GLU A 145     -13.961   3.828  18.359  1.00 94.44           N  
ATOM   1117  CA  GLU A 145     -13.984   4.840  19.422  1.00 94.44           C  
ATOM   1118  C   GLU A 145     -13.789   6.238  18.844  1.00 94.44           C  
ATOM   1119  CB  GLU A 145     -12.914   4.547  20.469  1.00 94.44           C  
ATOM   1120  O   GLU A 145     -13.734   7.219  19.594  1.00 94.44           O  
ATOM   1121  CG  GLU A 145     -13.102   3.219  21.188  1.00 94.44           C  
ATOM   1122  CD  GLU A 145     -11.984   2.906  22.172  1.00 94.44           C  
ATOM   1123  OE1 GLU A 145     -12.055   1.862  22.859  1.00 94.44           O  
ATOM   1124  OE2 GLU A 145     -11.039   3.715  22.266  1.00 94.44           O  
ATOM   1125  N   TYR A 146     -13.711   6.312  17.453  1.00 95.75           N  
ATOM   1126  CA  TYR A 146     -13.344   7.598  16.875  1.00 95.75           C  
ATOM   1127  C   TYR A 146     -14.391   8.055  15.859  1.00 95.75           C  
ATOM   1128  CB  TYR A 146     -11.969   7.512  16.203  1.00 95.75           C  
ATOM   1129  O   TYR A 146     -14.109   8.922  15.023  1.00 95.75           O  
ATOM   1130  CG  TYR A 146     -10.820   7.559  17.188  1.00 95.75           C  
ATOM   1131  CD1 TYR A 146     -10.133   8.742  17.422  1.00 95.75           C  
ATOM   1132  CD2 TYR A 146     -10.414   6.414  17.859  1.00 95.75           C  
ATOM   1133  CE1 TYR A 146      -9.062   8.789  18.312  1.00 95.75           C  
ATOM   1134  CE2 TYR A 146      -9.352   6.449  18.766  1.00 95.75           C  
ATOM   1135  OH  TYR A 146      -7.633   7.680  19.859  1.00 95.75           O  
ATOM   1136  CZ  TYR A 146      -8.688   7.641  18.984  1.00 95.75           C  
ATOM   1137  N   GLY A 147     -15.578   7.461  15.945  1.00 95.06           N  
ATOM   1138  CA  GLY A 147     -16.703   7.941  15.148  1.00 95.06           C  
ATOM   1139  C   GLY A 147     -16.516   7.734  13.656  1.00 95.06           C  
ATOM   1140  O   GLY A 147     -16.844   8.609  12.859  1.00 95.06           O  
ATOM   1141  N   VAL A 148     -15.867   6.633  13.312  1.00 98.12           N  
ATOM   1142  CA  VAL A 148     -15.695   6.297  11.898  1.00 98.12           C  
ATOM   1143  C   VAL A 148     -16.141   4.859  11.648  1.00 98.12           C  
ATOM   1144  CB  VAL A 148     -14.227   6.480  11.453  1.00 98.12           C  
ATOM   1145  O   VAL A 148     -16.141   4.035  12.562  1.00 98.12           O  
ATOM   1146  CG1 VAL A 148     -13.805   7.941  11.578  1.00 98.12           C  
ATOM   1147  CG2 VAL A 148     -13.305   5.574  12.266  1.00 98.12           C  
ATOM   1148  N   ILE A 149     -16.594   4.660  10.359  1.00 98.38           N  
ATOM   1149  CA  ILE A 149     -16.812   3.303   9.875  1.00 98.38           C  
ATOM   1150  C   ILE A 149     -15.531   2.740   9.281  1.00 98.38           C  
ATOM   1151  CB  ILE A 149     -17.953   3.258   8.836  1.00 98.38           C  
ATOM   1152  O   ILE A 149     -14.805   3.447   8.578  1.00 98.38           O  
ATOM   1153  CG1 ILE A 149     -19.297   3.609   9.492  1.00 98.38           C  
ATOM   1154  CG2 ILE A 149     -18.016   1.883   8.164  1.00 98.38           C  
ATOM   1155  CD1 ILE A 149     -20.469   3.645   8.523  1.00 98.38           C  
ATOM   1156  N   MET A 150     -15.211   1.448   9.625  1.00 98.31           N  
ATOM   1157  CA  MET A 150     -14.047   0.798   9.031  1.00 98.31           C  
ATOM   1158  C   MET A 150     -14.469  -0.380   8.156  1.00 98.31           C  
ATOM   1159  CB  MET A 150     -13.078   0.326  10.117  1.00 98.31           C  
ATOM   1160  O   MET A 150     -15.273  -1.214   8.578  1.00 98.31           O  
ATOM   1161  CG  MET A 150     -11.773  -0.220   9.570  1.00 98.31           C  
ATOM   1162  SD  MET A 150     -10.742  -1.006  10.875  1.00 98.31           S  
ATOM   1163  CE  MET A 150      -9.383  -1.645   9.859  1.00 98.31           C  
ATOM   1164  N   VAL A 151     -14.000  -0.400   6.961  1.00 98.56           N  
ATOM   1165  CA  VAL A 151     -14.195  -1.507   6.031  1.00 98.56           C  
ATOM   1166  C   VAL A 151     -12.844  -2.119   5.668  1.00 98.56           C  
ATOM   1167  CB  VAL A 151     -14.930  -1.050   4.754  1.00 98.56           C  
ATOM   1168  O   VAL A 151     -11.930  -1.411   5.246  1.00 98.56           O  
ATOM   1169  CG1 VAL A 151     -15.156  -2.229   3.809  1.00 98.56           C  
ATOM   1170  CG2 VAL A 151     -16.266  -0.390   5.113  1.00 98.56           C  
ATOM   1171  N   ALA A 152     -12.688  -3.430   5.875  1.00 98.12           N  
ATOM   1172  CA  ALA A 152     -11.492  -4.168   5.469  1.00 98.12           C  
ATOM   1173  C   ALA A 152     -11.828  -5.191   4.387  1.00 98.12           C  
ATOM   1174  CB  ALA A 152     -10.859  -4.859   6.672  1.00 98.12           C  
ATOM   1175  O   ALA A 152     -12.688  -6.047   4.578  1.00 98.12           O  
ATOM   1176  N   ILE A 153     -11.086  -5.168   3.254  1.00 98.38           N  
ATOM   1177  CA  ILE A 153     -11.492  -5.977   2.111  1.00 98.38           C  
ATOM   1178  C   ILE A 153     -10.461  -7.070   1.854  1.00 98.38           C  
ATOM   1179  CB  ILE A 153     -11.688  -5.113   0.846  1.00 98.38           C  
ATOM   1180  O   ILE A 153      -9.273  -6.898   2.160  1.00 98.38           O  
ATOM   1181  CG1 ILE A 153     -10.352  -4.473   0.428  1.00 98.38           C  
ATOM   1182  CG2 ILE A 153     -12.758  -4.043   1.081  1.00 98.38           C  
ATOM   1183  CD1 ILE A 153     -10.398  -3.787  -0.929  1.00 98.38           C  
ATOM   1184  N   ASN A 154     -10.961  -8.219   1.405  1.00 97.94           N  
ATOM   1185  CA  ASN A 154     -10.148  -9.180   0.659  1.00 97.94           C  
ATOM   1186  C   ASN A 154     -10.148  -8.867  -0.834  1.00 97.94           C  
ATOM   1187  CB  ASN A 154     -10.648 -10.609   0.900  1.00 97.94           C  
ATOM   1188  O   ASN A 154     -11.133  -8.352  -1.368  1.00 97.94           O  
ATOM   1189  CG  ASN A 154     -10.352 -11.102   2.303  1.00 97.94           C  
ATOM   1190  ND2 ASN A 154     -11.039 -12.156   2.721  1.00 97.94           N  
ATOM   1191  OD1 ASN A 154      -9.508 -10.539   3.006  1.00 97.94           O  
ATOM   1192  N   TYR A 155      -8.992  -9.109  -1.490  1.00 98.62           N  
ATOM   1193  CA  TYR A 155      -8.859  -9.078  -2.941  1.00 98.62           C  
ATOM   1194  C   TYR A 155      -7.891 -10.148  -3.424  1.00 98.62           C  
ATOM   1195  CB  TYR A 155      -8.391  -7.695  -3.410  1.00 98.62           C  
ATOM   1196  O   TYR A 155      -7.066 -10.641  -2.648  1.00 98.62           O  
ATOM   1197  CG  TYR A 155      -7.051  -7.289  -2.852  1.00 98.62           C  
ATOM   1198  CD1 TYR A 155      -6.949  -6.676  -1.605  1.00 98.62           C  
ATOM   1199  CD2 TYR A 155      -5.879  -7.520  -3.570  1.00 98.62           C  
ATOM   1200  CE1 TYR A 155      -5.711  -6.301  -1.088  1.00 98.62           C  
ATOM   1201  CE2 TYR A 155      -4.641  -7.148  -3.062  1.00 98.62           C  
ATOM   1202  OH  TYR A 155      -3.342  -6.168  -1.315  1.00 98.62           O  
ATOM   1203  CZ  TYR A 155      -4.566  -6.539  -1.822  1.00 98.62           C  
ATOM   1204  N   ARG A 156      -8.148 -10.570  -4.688  1.00 98.69           N  
ATOM   1205  CA  ARG A 156      -7.270 -11.617  -5.195  1.00 98.69           C  
ATOM   1206  C   ARG A 156      -5.809 -11.180  -5.148  1.00 98.69           C  
ATOM   1207  CB  ARG A 156      -7.656 -12.000  -6.629  1.00 98.69           C  
ATOM   1208  O   ARG A 156      -5.488 -10.039  -5.484  1.00 98.69           O  
ATOM   1209  CG  ARG A 156      -8.922 -12.844  -6.719  1.00 98.69           C  
ATOM   1210  CD  ARG A 156      -9.398 -12.984  -8.156  1.00 98.69           C  
ATOM   1211  NE  ARG A 156      -9.977 -11.750  -8.664  1.00 98.69           N  
ATOM   1212  NH1 ARG A 156     -10.492 -12.594 -10.750  1.00 98.69           N  
ATOM   1213  NH2 ARG A 156     -10.992 -10.414 -10.234  1.00 98.69           N  
ATOM   1214  CZ  ARG A 156     -10.484 -11.586  -9.883  1.00 98.69           C  
ATOM   1215  N   VAL A 157      -4.926 -12.000  -4.668  1.00 98.38           N  
ATOM   1216  CA  VAL A 157      -3.484 -11.789  -4.617  1.00 98.38           C  
ATOM   1217  C   VAL A 157      -2.768 -12.883  -5.406  1.00 98.38           C  
ATOM   1218  CB  VAL A 157      -2.969 -11.758  -3.160  1.00 98.38           C  
ATOM   1219  O   VAL A 157      -3.408 -13.789  -5.938  1.00 98.38           O  
ATOM   1220  CG1 VAL A 157      -3.613 -10.617  -2.381  1.00 98.38           C  
ATOM   1221  CG2 VAL A 157      -3.240 -13.102  -2.473  1.00 98.38           C  
ATOM   1222  N   GLY A 158      -1.452 -12.734  -5.629  1.00 98.12           N  
ATOM   1223  CA  GLY A 158      -0.661 -13.734  -6.328  1.00 98.12           C  
ATOM   1224  C   GLY A 158      -1.110 -13.953  -7.758  1.00 98.12           C  
ATOM   1225  O   GLY A 158      -1.533 -13.016  -8.438  1.00 98.12           O  
ATOM   1226  N   PRO A 159      -0.961 -15.195  -8.188  1.00 98.12           N  
ATOM   1227  CA  PRO A 159      -1.273 -15.484  -9.586  1.00 98.12           C  
ATOM   1228  C   PRO A 159      -2.750 -15.281  -9.914  1.00 98.12           C  
ATOM   1229  CB  PRO A 159      -0.873 -16.953  -9.750  1.00 98.12           C  
ATOM   1230  O   PRO A 159      -3.100 -15.000 -11.070  1.00 98.12           O  
ATOM   1231  CG  PRO A 159      -0.975 -17.531  -8.375  1.00 98.12           C  
ATOM   1232  CD  PRO A 159      -0.520 -16.484  -7.387  1.00 98.12           C  
ATOM   1233  N   PHE A 160      -3.586 -15.305  -8.938  1.00 98.38           N  
ATOM   1234  CA  PHE A 160      -5.020 -15.195  -9.164  1.00 98.38           C  
ATOM   1235  C   PHE A 160      -5.418 -13.742  -9.414  1.00 98.38           C  
ATOM   1236  CB  PHE A 160      -5.801 -15.758  -7.977  1.00 98.38           C  
ATOM   1237  O   PHE A 160      -6.445 -13.469 -10.039  1.00 98.38           O  
ATOM   1238  CG  PHE A 160      -5.590 -17.234  -7.758  1.00 98.38           C  
ATOM   1239  CD1 PHE A 160      -6.355 -18.172  -8.445  1.00 98.38           C  
ATOM   1240  CD2 PHE A 160      -4.625 -17.688  -6.867  1.00 98.38           C  
ATOM   1241  CE1 PHE A 160      -6.160 -19.531  -8.242  1.00 98.38           C  
ATOM   1242  CE2 PHE A 160      -4.422 -19.047  -6.664  1.00 98.38           C  
ATOM   1243  CZ  PHE A 160      -5.195 -19.969  -7.352  1.00 98.38           C  
ATOM   1244  N   GLY A 161      -4.586 -12.875  -8.992  1.00 98.19           N  
ATOM   1245  CA  GLY A 161      -4.941 -11.461  -9.086  1.00 98.19           C  
ATOM   1246  C   GLY A 161      -4.098 -10.703 -10.094  1.00 98.19           C  
ATOM   1247  O   GLY A 161      -4.512  -9.656 -10.594  1.00 98.19           O  
ATOM   1248  N   TYR A 162      -2.939 -11.352 -10.461  1.00 98.44           N  
ATOM   1249  CA  TYR A 162      -2.049 -10.430 -11.156  1.00 98.44           C  
ATOM   1250  C   TYR A 162      -1.364 -11.109 -12.336  1.00 98.44           C  
ATOM   1251  CB  TYR A 162      -0.996  -9.867 -10.195  1.00 98.44           C  
ATOM   1252  O   TYR A 162      -0.454 -10.547 -12.945  1.00 98.44           O  
ATOM   1253  CG  TYR A 162      -1.552  -8.891  -9.188  1.00 98.44           C  
ATOM   1254  CD1 TYR A 162      -1.732  -7.551  -9.516  1.00 98.44           C  
ATOM   1255  CD2 TYR A 162      -1.896  -9.305  -7.902  1.00 98.44           C  
ATOM   1256  CE1 TYR A 162      -2.242  -6.645  -8.594  1.00 98.44           C  
ATOM   1257  CE2 TYR A 162      -2.408  -8.406  -6.973  1.00 98.44           C  
ATOM   1258  OH  TYR A 162      -3.082  -6.188  -6.406  1.00 98.44           O  
ATOM   1259  CZ  TYR A 162      -2.576  -7.078  -7.324  1.00 98.44           C  
ATOM   1260  N   MET A 163      -1.783 -12.273 -12.750  1.00 97.62           N  
ATOM   1261  CA  MET A 163      -1.308 -12.852 -14.008  1.00 97.62           C  
ATOM   1262  C   MET A 163      -1.806 -12.039 -15.195  1.00 97.62           C  
ATOM   1263  CB  MET A 163      -1.760 -14.305 -14.141  1.00 97.62           C  
ATOM   1264  O   MET A 163      -2.898 -11.469 -15.156  1.00 97.62           O  
ATOM   1265  CG  MET A 163      -0.896 -15.289 -13.367  1.00 97.62           C  
ATOM   1266  SD  MET A 163      -1.301 -17.031 -13.758  1.00 97.62           S  
ATOM   1267  CE  MET A 163       0.077 -17.875 -12.930  1.00 97.62           C  
ATOM   1268  N   SER A 164      -0.875 -12.078 -16.156  1.00 98.19           N  
ATOM   1269  CA  SER A 164      -1.280 -11.398 -17.391  1.00 98.19           C  
ATOM   1270  C   SER A 164      -0.586 -12.000 -18.609  1.00 98.19           C  
ATOM   1271  CB  SER A 164      -0.973  -9.906 -17.297  1.00 98.19           C  
ATOM   1272  O   SER A 164       0.599 -12.328 -18.547  1.00 98.19           O  
ATOM   1273  OG  SER A 164      -1.323  -9.242 -18.500  1.00 98.19           O  
ATOM   1274  N   THR A 165      -1.414 -12.086 -19.734  1.00 98.12           N  
ATOM   1275  CA  THR A 165      -0.848 -12.539 -21.000  1.00 98.12           C  
ATOM   1276  C   THR A 165      -0.591 -11.367 -21.938  1.00 98.12           C  
ATOM   1277  CB  THR A 165      -1.776 -13.555 -21.688  1.00 98.12           C  
ATOM   1278  O   THR A 165      -0.220 -11.555 -23.094  1.00 98.12           O  
ATOM   1279  CG2 THR A 165      -1.861 -14.859 -20.891  1.00 98.12           C  
ATOM   1280  OG1 THR A 165      -3.088 -12.992 -21.812  1.00 98.12           O  
ATOM   1281  N   GLY A 166      -0.746 -10.164 -21.438  1.00 96.81           N  
ATOM   1282  CA  GLY A 166      -0.477  -8.984 -22.250  1.00 96.81           C  
ATOM   1283  C   GLY A 166      -1.556  -8.703 -23.281  1.00 96.81           C  
ATOM   1284  O   GLY A 166      -1.386  -7.848 -24.141  1.00 96.81           O  
ATOM   1285  N   ASP A 167      -2.623  -9.500 -23.297  1.00 97.06           N  
ATOM   1286  CA  ASP A 167      -3.793  -9.312 -24.141  1.00 97.06           C  
ATOM   1287  C   ASP A 167      -5.086  -9.516 -23.359  1.00 97.06           C  
ATOM   1288  CB  ASP A 167      -3.744 -10.266 -25.344  1.00 97.06           C  
ATOM   1289  O   ASP A 167      -5.082  -9.477 -22.125  1.00 97.06           O  
ATOM   1290  CG  ASP A 167      -3.646 -11.727 -24.922  1.00 97.06           C  
ATOM   1291  OD1 ASP A 167      -4.094 -12.078 -23.812  1.00 97.06           O  
ATOM   1292  OD2 ASP A 167      -3.117 -12.531 -25.719  1.00 97.06           O  
ATOM   1293  N   ASP A 168      -6.199  -9.766 -24.031  1.00 96.62           N  
ATOM   1294  CA  ASP A 168      -7.508  -9.766 -23.375  1.00 96.62           C  
ATOM   1295  C   ASP A 168      -7.801 -11.125 -22.750  1.00 96.62           C  
ATOM   1296  CB  ASP A 168      -8.602  -9.406 -24.375  1.00 96.62           C  
ATOM   1297  O   ASP A 168      -8.742 -11.258 -21.953  1.00 96.62           O  
ATOM   1298  CG  ASP A 168      -8.578  -7.945 -24.781  1.00 96.62           C  
ATOM   1299  OD1 ASP A 168      -8.039  -7.109 -24.031  1.00 96.62           O  
ATOM   1300  OD2 ASP A 168      -9.102  -7.625 -25.875  1.00 96.62           O  
ATOM   1301  N   ALA A 169      -7.023 -12.125 -23.047  1.00 97.56           N  
ATOM   1302  CA  ALA A 169      -7.297 -13.445 -22.500  1.00 97.56           C  
ATOM   1303  C   ALA A 169      -7.148 -13.445 -20.984  1.00 97.56           C  
ATOM   1304  CB  ALA A 169      -6.363 -14.484 -23.109  1.00 97.56           C  
ATOM   1305  O   ALA A 169      -8.023 -13.945 -20.266  1.00 97.56           O  
ATOM   1306  N   ILE A 170      -6.035 -12.953 -20.406  1.00 97.88           N  
ATOM   1307  CA  ILE A 170      -5.766 -12.672 -19.000  1.00 97.88           C  
ATOM   1308  C   ILE A 170      -5.246 -11.242 -18.859  1.00 97.88           C  
ATOM   1309  CB  ILE A 170      -4.750 -13.672 -18.406  1.00 97.88           C  
ATOM   1310  O   ILE A 170      -4.039 -11.000 -18.938  1.00 97.88           O  
ATOM   1311  CG1 ILE A 170      -5.215 -15.109 -18.656  1.00 97.88           C  
ATOM   1312  CG2 ILE A 170      -4.535 -13.406 -16.922  1.00 97.88           C  
ATOM   1313  CD1 ILE A 170      -4.203 -16.172 -18.234  1.00 97.88           C  
ATOM   1314  N   PRO A 171      -6.109 -10.281 -18.750  1.00 96.94           N  
ATOM   1315  CA  PRO A 171      -5.836  -8.859 -18.938  1.00 96.94           C  
ATOM   1316  C   PRO A 171      -4.898  -8.289 -17.875  1.00 96.94           C  
ATOM   1317  CB  PRO A 171      -7.223  -8.211 -18.844  1.00 96.94           C  
ATOM   1318  O   PRO A 171      -4.250  -7.266 -18.094  1.00 96.94           O  
ATOM   1319  CG  PRO A 171      -8.055  -9.211 -18.109  1.00 96.94           C  
ATOM   1320  CD  PRO A 171      -7.555 -10.594 -18.438  1.00 96.94           C  
ATOM   1321  N   GLY A 172      -4.684  -8.992 -16.656  1.00 96.88           N  
ATOM   1322  CA  GLY A 172      -3.850  -8.508 -15.578  1.00 96.88           C  
ATOM   1323  C   GLY A 172      -4.590  -7.590 -14.625  1.00 96.88           C  
ATOM   1324  O   GLY A 172      -5.734  -7.211 -14.875  1.00 96.88           O  
ATOM   1325  N   ASN A 173      -4.035  -7.277 -13.539  1.00 98.56           N  
ATOM   1326  CA  ASN A 173      -4.453  -6.359 -12.484  1.00 98.56           C  
ATOM   1327  C   ASN A 173      -5.832  -6.723 -11.938  1.00 98.56           C  
ATOM   1328  CB  ASN A 173      -4.441  -4.918 -12.992  1.00 98.56           C  
ATOM   1329  O   ASN A 173      -6.652  -5.840 -11.688  1.00 98.56           O  
ATOM   1330  CG  ASN A 173      -3.061  -4.457 -13.414  1.00 98.56           C  
ATOM   1331  ND2 ASN A 173      -2.998  -3.664 -14.477  1.00 98.56           N  
ATOM   1332  OD1 ASN A 173      -2.057  -4.809 -12.789  1.00 98.56           O  
ATOM   1333  N   LEU A 174      -6.211  -7.988 -11.906  1.00 98.69           N  
ATOM   1334  CA  LEU A 174      -7.527  -8.430 -11.445  1.00 98.69           C  
ATOM   1335  C   LEU A 174      -7.715  -8.125  -9.969  1.00 98.69           C  
ATOM   1336  CB  LEU A 174      -7.707  -9.930 -11.703  1.00 98.69           C  
ATOM   1337  O   LEU A 174      -8.828  -7.809  -9.531  1.00 98.69           O  
ATOM   1338  CG  LEU A 174      -7.648 -10.375 -13.164  1.00 98.69           C  
ATOM   1339  CD1 LEU A 174      -7.754 -11.898 -13.258  1.00 98.69           C  
ATOM   1340  CD2 LEU A 174      -8.758  -9.711 -13.977  1.00 98.69           C  
ATOM   1341  N   GLY A 175      -6.656  -8.320  -9.148  1.00 98.62           N  
ATOM   1342  CA  GLY A 175      -6.727  -7.930  -7.754  1.00 98.62           C  
ATOM   1343  C   GLY A 175      -7.059  -6.461  -7.562  1.00 98.62           C  
ATOM   1344  O   GLY A 175      -7.855  -6.105  -6.691  1.00 98.62           O  
ATOM   1345  N   SER A 176      -6.461  -5.586  -8.391  1.00 98.81           N  
ATOM   1346  CA  SER A 176      -6.766  -4.160  -8.352  1.00 98.81           C  
ATOM   1347  C   SER A 176      -8.211  -3.891  -8.766  1.00 98.81           C  
ATOM   1348  CB  SER A 176      -5.812  -3.387  -9.266  1.00 98.81           C  
ATOM   1349  O   SER A 176      -8.883  -3.047  -8.172  1.00 98.81           O  
ATOM   1350  OG  SER A 176      -4.473  -3.521  -8.828  1.00 98.81           O  
ATOM   1351  N   LYS A 177      -8.680  -4.590  -9.688  1.00 98.75           N  
ATOM   1352  CA  LYS A 177     -10.070  -4.461 -10.125  1.00 98.75           C  
ATOM   1353  C   LYS A 177     -11.031  -4.980  -9.062  1.00 98.75           C  
ATOM   1354  CB  LYS A 177     -10.289  -5.207 -11.445  1.00 98.75           C  
ATOM   1355  O   LYS A 177     -12.148  -4.477  -8.938  1.00 98.75           O  
ATOM   1356  CG  LYS A 177      -9.586  -4.578 -12.633  1.00 98.75           C  
ATOM   1357  CD  LYS A 177      -9.688  -5.457 -13.875  1.00 98.75           C  
ATOM   1358  CE  LYS A 177      -8.953  -4.844 -15.062  1.00 98.75           C  
ATOM   1359  NZ  LYS A 177      -8.969  -5.750 -16.250  1.00 98.75           N  
ATOM   1360  N   ASP A 178     -10.602  -6.008  -8.305  1.00 98.88           N  
ATOM   1361  CA  ASP A 178     -11.383  -6.434  -7.148  1.00 98.88           C  
ATOM   1362  C   ASP A 178     -11.539  -5.297  -6.141  1.00 98.88           C  
ATOM   1363  CB  ASP A 178     -10.742  -7.648  -6.477  1.00 98.88           C  
ATOM   1364  O   ASP A 178     -12.609  -5.117  -5.559  1.00 98.88           O  
ATOM   1365  CG  ASP A 178     -10.742  -8.883  -7.359  1.00 98.88           C  
ATOM   1366  OD1 ASP A 178     -11.531  -8.938  -8.328  1.00 98.88           O  
ATOM   1367  OD2 ASP A 178      -9.945  -9.812  -7.086  1.00 98.88           O  
ATOM   1368  N   GLN A 179     -10.453  -4.570  -5.945  1.00 98.88           N  
ATOM   1369  CA  GLN A 179     -10.484  -3.422  -5.043  1.00 98.88           C  
ATOM   1370  C   GLN A 179     -11.469  -2.365  -5.535  1.00 98.88           C  
ATOM   1371  CB  GLN A 179      -9.094  -2.814  -4.902  1.00 98.88           C  
ATOM   1372  O   GLN A 179     -12.211  -1.783  -4.738  1.00 98.88           O  
ATOM   1373  CG  GLN A 179      -8.070  -3.752  -4.266  1.00 98.88           C  
ATOM   1374  CD  GLN A 179      -6.656  -3.211  -4.332  1.00 98.88           C  
ATOM   1375  NE2 GLN A 179      -5.680  -4.113  -4.387  1.00 98.88           N  
ATOM   1376  OE1 GLN A 179      -6.441  -1.995  -4.336  1.00 98.88           O  
ATOM   1377  N   ILE A 180     -11.570  -2.098  -6.824  1.00 98.81           N  
ATOM   1378  CA  ILE A 180     -12.500  -1.150  -7.426  1.00 98.81           C  
ATOM   1379  C   ILE A 180     -13.938  -1.617  -7.191  1.00 98.81           C  
ATOM   1380  CB  ILE A 180     -12.234  -0.977  -8.938  1.00 98.81           C  
ATOM   1381  O   ILE A 180     -14.797  -0.827  -6.793  1.00 98.81           O  
ATOM   1382  CG1 ILE A 180     -10.891  -0.277  -9.164  1.00 98.81           C  
ATOM   1383  CG2 ILE A 180     -13.375  -0.200  -9.602  1.00 98.81           C  
ATOM   1384  CD1 ILE A 180     -10.852   1.167  -8.688  1.00 98.81           C  
ATOM   1385  N   LEU A 181     -14.172  -2.932  -7.406  1.00 98.81           N  
ATOM   1386  CA  LEU A 181     -15.508  -3.479  -7.188  1.00 98.81           C  
ATOM   1387  C   LEU A 181     -15.930  -3.328  -5.727  1.00 98.81           C  
ATOM   1388  CB  LEU A 181     -15.555  -4.953  -7.594  1.00 98.81           C  
ATOM   1389  O   LEU A 181     -17.078  -2.994  -5.438  1.00 98.81           O  
ATOM   1390  CG  LEU A 181     -16.922  -5.645  -7.477  1.00 98.81           C  
ATOM   1391  CD1 LEU A 181     -17.953  -4.930  -8.336  1.00 98.81           C  
ATOM   1392  CD2 LEU A 181     -16.797  -7.113  -7.875  1.00 98.81           C  
ATOM   1393  N   ALA A 182     -15.031  -3.582  -4.820  1.00 98.81           N  
ATOM   1394  CA  ALA A 182     -15.320  -3.404  -3.398  1.00 98.81           C  
ATOM   1395  C   ALA A 182     -15.680  -1.952  -3.090  1.00 98.81           C  
ATOM   1396  CB  ALA A 182     -14.133  -3.850  -2.553  1.00 98.81           C  
ATOM   1397  O   ALA A 182     -16.609  -1.685  -2.336  1.00 98.81           O  
ATOM   1398  N   LEU A 183     -14.961  -1.006  -3.656  1.00 98.88           N  
ATOM   1399  CA  LEU A 183     -15.227   0.412  -3.436  1.00 98.88           C  
ATOM   1400  C   LEU A 183     -16.578   0.805  -4.016  1.00 98.88           C  
ATOM   1401  CB  LEU A 183     -14.117   1.269  -4.062  1.00 98.88           C  
ATOM   1402  O   LEU A 183     -17.297   1.630  -3.436  1.00 98.88           O  
ATOM   1403  CG  LEU A 183     -12.734   1.161  -3.424  1.00 98.88           C  
ATOM   1404  CD1 LEU A 183     -11.719   1.955  -4.234  1.00 98.88           C  
ATOM   1405  CD2 LEU A 183     -12.773   1.648  -1.979  1.00 98.88           C  
ATOM   1406  N   LYS A 184     -16.922   0.191  -5.133  1.00 98.75           N  
ATOM   1407  CA  LYS A 184     -18.250   0.427  -5.684  1.00 98.75           C  
ATOM   1408  C   LYS A 184     -19.344  -0.112  -4.754  1.00 98.75           C  
ATOM   1409  CB  LYS A 184     -18.391  -0.213  -7.066  1.00 98.75           C  
ATOM   1410  O   LYS A 184     -20.375   0.526  -4.566  1.00 98.75           O  
ATOM   1411  CG  LYS A 184     -17.594   0.494  -8.156  1.00 98.75           C  
ATOM   1412  CD  LYS A 184     -17.734  -0.211  -9.500  1.00 98.75           C  
ATOM   1413  CE  LYS A 184     -17.031   0.563 -10.609  1.00 98.75           C  
ATOM   1414  NZ  LYS A 184     -17.125  -0.153 -11.922  1.00 98.75           N  
ATOM   1415  N   TRP A 185     -19.031  -1.296  -4.168  1.00 98.56           N  
ATOM   1416  CA  TRP A 185     -19.953  -1.849  -3.182  1.00 98.56           C  
ATOM   1417  C   TRP A 185     -20.141  -0.888  -2.012  1.00 98.56           C  
ATOM   1418  CB  TRP A 185     -19.453  -3.201  -2.672  1.00 98.56           C  
ATOM   1419  O   TRP A 185     -21.266  -0.645  -1.571  1.00 98.56           O  
ATOM   1420  CG  TRP A 185     -20.422  -3.914  -1.774  1.00 98.56           C  
ATOM   1421  CD1 TRP A 185     -21.328  -4.867  -2.137  1.00 98.56           C  
ATOM   1422  CD2 TRP A 185     -20.562  -3.730  -0.364  1.00 98.56           C  
ATOM   1423  CE2 TRP A 185     -21.594  -4.602   0.065  1.00 98.56           C  
ATOM   1424  CE3 TRP A 185     -19.938  -2.910   0.581  1.00 98.56           C  
ATOM   1425  NE1 TRP A 185     -22.031  -5.285  -1.035  1.00 98.56           N  
ATOM   1426  CH2 TRP A 185     -21.359  -3.867   2.303  1.00 98.56           C  
ATOM   1427  CZ2 TRP A 185     -22.000  -4.680   1.399  1.00 98.56           C  
ATOM   1428  CZ3 TRP A 185     -20.344  -2.988   1.908  1.00 98.56           C  
ATOM   1429  N   VAL A 186     -19.031  -0.337  -1.525  1.00 98.62           N  
ATOM   1430  CA  VAL A 186     -19.078   0.609  -0.415  1.00 98.62           C  
ATOM   1431  C   VAL A 186     -19.922   1.823  -0.803  1.00 98.62           C  
ATOM   1432  CB  VAL A 186     -17.656   1.056   0.006  1.00 98.62           C  
ATOM   1433  O   VAL A 186     -20.797   2.254  -0.041  1.00 98.62           O  
ATOM   1434  CG1 VAL A 186     -17.734   2.236   0.974  1.00 98.62           C  
ATOM   1435  CG2 VAL A 186     -16.906  -0.109   0.634  1.00 98.62           C  
ATOM   1436  N   GLN A 187     -19.750   2.334  -1.981  1.00 98.50           N  
ATOM   1437  CA  GLN A 187     -20.500   3.484  -2.479  1.00 98.50           C  
ATOM   1438  C   GLN A 187     -22.000   3.201  -2.486  1.00 98.50           C  
ATOM   1439  CB  GLN A 187     -20.031   3.867  -3.883  1.00 98.50           C  
ATOM   1440  O   GLN A 187     -22.797   4.074  -2.146  1.00 98.50           O  
ATOM   1441  CG  GLN A 187     -18.688   4.574  -3.908  1.00 98.50           C  
ATOM   1442  CD  GLN A 187     -18.719   5.938  -3.238  1.00 98.50           C  
ATOM   1443  NE2 GLN A 187     -17.578   6.379  -2.727  1.00 98.50           N  
ATOM   1444  OE1 GLN A 187     -19.766   6.586  -3.184  1.00 98.50           O  
ATOM   1445  N   GLU A 188     -22.344   2.021  -2.754  1.00 97.44           N  
ATOM   1446  CA  GLU A 188     -23.750   1.667  -2.965  1.00 97.44           C  
ATOM   1447  C   GLU A 188     -24.422   1.281  -1.651  1.00 97.44           C  
ATOM   1448  CB  GLU A 188     -23.859   0.521  -3.973  1.00 97.44           C  
ATOM   1449  O   GLU A 188     -25.641   1.400  -1.517  1.00 97.44           O  
ATOM   1450  CG  GLU A 188     -23.500   0.917  -5.398  1.00 97.44           C  
ATOM   1451  CD  GLU A 188     -23.438  -0.266  -6.352  1.00 97.44           C  
ATOM   1452  OE1 GLU A 188     -23.109  -0.068  -7.543  1.00 97.44           O  
ATOM   1453  OE2 GLU A 188     -23.719  -1.400  -5.902  1.00 97.44           O  
ATOM   1454  N   ASN A 189     -23.609   0.942  -0.642  1.00 97.56           N  
ATOM   1455  CA  ASN A 189     -24.281   0.235   0.438  1.00 97.56           C  
ATOM   1456  C   ASN A 189     -24.000   0.871   1.795  1.00 97.56           C  
ATOM   1457  CB  ASN A 189     -23.891  -1.242   0.448  1.00 97.56           C  
ATOM   1458  O   ASN A 189     -24.766   0.691   2.744  1.00 97.56           O  
ATOM   1459  CG  ASN A 189     -24.375  -1.990  -0.773  1.00 97.56           C  
ATOM   1460  ND2 ASN A 189     -23.469  -2.295  -1.692  1.00 97.56           N  
ATOM   1461  OD1 ASN A 189     -25.578  -2.293  -0.891  1.00 97.56           O  
ATOM   1462  N   VAL A 190     -22.906   1.628   1.890  1.00 97.81           N  
ATOM   1463  CA  VAL A 190     -22.375   1.993   3.205  1.00 97.81           C  
ATOM   1464  C   VAL A 190     -23.391   2.893   3.924  1.00 97.81           C  
ATOM   1465  CB  VAL A 190     -21.016   2.701   3.100  1.00 97.81           C  
ATOM   1466  O   VAL A 190     -23.391   2.963   5.156  1.00 97.81           O  
ATOM   1467  CG1 VAL A 190     -21.188   4.141   2.613  1.00 97.81           C  
ATOM   1468  CG2 VAL A 190     -20.297   2.672   4.445  1.00 97.81           C  
ATOM   1469  N   ARG A 191     -24.297   3.553   3.207  1.00 96.75           N  
ATOM   1470  CA  ARG A 191     -25.281   4.426   3.844  1.00 96.75           C  
ATOM   1471  C   ARG A 191     -26.219   3.635   4.754  1.00 96.75           C  
ATOM   1472  CB  ARG A 191     -26.094   5.180   2.789  1.00 96.75           C  
ATOM   1473  O   ARG A 191     -26.766   4.180   5.719  1.00 96.75           O  
ATOM   1474  CG  ARG A 191     -26.938   4.277   1.895  1.00 96.75           C  
ATOM   1475  CD  ARG A 191     -27.656   5.066   0.815  1.00 96.75           C  
ATOM   1476  NE  ARG A 191     -27.578   4.406  -0.485  1.00 96.75           N  
ATOM   1477  NH1 ARG A 191     -27.891   6.336  -1.716  1.00 96.75           N  
ATOM   1478  NH2 ARG A 191     -27.594   4.328  -2.779  1.00 96.75           N  
ATOM   1479  CZ  ARG A 191     -27.688   5.027  -1.657  1.00 96.75           C  
ATOM   1480  N   TYR A 192     -26.406   2.371   4.496  1.00 96.06           N  
ATOM   1481  CA  TYR A 192     -27.297   1.537   5.301  1.00 96.06           C  
ATOM   1482  C   TYR A 192     -26.641   1.148   6.617  1.00 96.06           C  
ATOM   1483  CB  TYR A 192     -27.703   0.278   4.527  1.00 96.06           C  
ATOM   1484  O   TYR A 192     -27.266   0.541   7.484  1.00 96.06           O  
ATOM   1485  CG  TYR A 192     -28.469   0.564   3.262  1.00 96.06           C  
ATOM   1486  CD1 TYR A 192     -29.812   0.909   3.307  1.00 96.06           C  
ATOM   1487  CD2 TYR A 192     -27.844   0.489   2.020  1.00 96.06           C  
ATOM   1488  CE1 TYR A 192     -30.531   1.172   2.141  1.00 96.06           C  
ATOM   1489  CE2 TYR A 192     -28.547   0.749   0.848  1.00 96.06           C  
ATOM   1490  OH  TYR A 192     -30.594   1.349  -0.237  1.00 96.06           O  
ATOM   1491  CZ  TYR A 192     -29.891   1.090   0.919  1.00 96.06           C  
ATOM   1492  N   PHE A 193     -25.406   1.497   6.684  1.00 96.56           N  
ATOM   1493  CA  PHE A 193     -24.641   1.191   7.887  1.00 96.56           C  
ATOM   1494  C   PHE A 193     -24.266   2.469   8.633  1.00 96.56           C  
ATOM   1495  CB  PHE A 193     -23.375   0.408   7.531  1.00 96.56           C  
ATOM   1496  O   PHE A 193     -23.406   2.449   9.523  1.00 96.56           O  
ATOM   1497  CG  PHE A 193     -23.641  -0.904   6.844  1.00 96.56           C  
ATOM   1498  CD1 PHE A 193     -23.812  -2.066   7.586  1.00 96.56           C  
ATOM   1499  CD2 PHE A 193     -23.719  -0.976   5.461  1.00 96.56           C  
ATOM   1500  CE1 PHE A 193     -24.062  -3.283   6.953  1.00 96.56           C  
ATOM   1501  CE2 PHE A 193     -23.969  -2.188   4.820  1.00 96.56           C  
ATOM   1502  CZ  PHE A 193     -24.141  -3.340   5.570  1.00 96.56           C  
ATOM   1503  N   GLY A 194     -24.859   3.627   8.203  1.00 96.75           N  
ATOM   1504  CA  GLY A 194     -24.641   4.898   8.875  1.00 96.75           C  
ATOM   1505  C   GLY A 194     -23.516   5.715   8.258  1.00 96.75           C  
ATOM   1506  O   GLY A 194     -23.141   6.766   8.789  1.00 96.75           O  
ATOM   1507  N   GLY A 195     -22.953   5.184   7.199  1.00 97.88           N  
ATOM   1508  CA  GLY A 195     -21.828   5.848   6.547  1.00 97.88           C  
ATOM   1509  C   GLY A 195     -22.266   6.828   5.473  1.00 97.88           C  
ATOM   1510  O   GLY A 195     -23.359   6.727   4.941  1.00 97.88           O  
ATOM   1511  N   ASP A 196     -21.406   7.789   5.152  1.00 98.12           N  
ATOM   1512  CA  ASP A 196     -21.562   8.758   4.074  1.00 98.12           C  
ATOM   1513  C   ASP A 196     -20.672   8.398   2.881  1.00 98.12           C  
ATOM   1514  CB  ASP A 196     -21.234  10.172   4.570  1.00 98.12           C  
ATOM   1515  O   ASP A 196     -19.453   8.508   2.961  1.00 98.12           O  
ATOM   1516  CG  ASP A 196     -21.531  11.242   3.537  1.00 98.12           C  
ATOM   1517  OD1 ASP A 196     -21.750  10.906   2.355  1.00 98.12           O  
ATOM   1518  OD2 ASP A 196     -21.516  12.438   3.908  1.00 98.12           O  
ATOM   1519  N   PRO A 197     -21.297   7.949   1.717  1.00 98.12           N  
ATOM   1520  CA  PRO A 197     -20.516   7.523   0.557  1.00 98.12           C  
ATOM   1521  C   PRO A 197     -19.641   8.648  -0.008  1.00 98.12           C  
ATOM   1522  CB  PRO A 197     -21.578   7.098  -0.455  1.00 98.12           C  
ATOM   1523  O   PRO A 197     -18.719   8.391  -0.781  1.00 98.12           O  
ATOM   1524  CG  PRO A 197     -22.828   7.801  -0.021  1.00 98.12           C  
ATOM   1525  CD  PRO A 197     -22.812   7.918   1.477  1.00 98.12           C  
ATOM   1526  N   ASP A 198     -19.859   9.914   0.418  1.00 98.44           N  
ATOM   1527  CA  ASP A 198     -19.078  11.062  -0.043  1.00 98.44           C  
ATOM   1528  C   ASP A 198     -17.875  11.320   0.873  1.00 98.44           C  
ATOM   1529  CB  ASP A 198     -19.953  12.305  -0.122  1.00 98.44           C  
ATOM   1530  O   ASP A 198     -17.062  12.203   0.607  1.00 98.44           O  
ATOM   1531  CG  ASP A 198     -21.016  12.219  -1.212  1.00 98.44           C  
ATOM   1532  OD1 ASP A 198     -20.766  11.578  -2.252  1.00 98.44           O  
ATOM   1533  OD2 ASP A 198     -22.109  12.805  -1.029  1.00 98.44           O  
ATOM   1534  N   LYS A 199     -17.797  10.602   1.993  1.00 98.56           N  
ATOM   1535  CA  LYS A 199     -16.703  10.758   2.949  1.00 98.56           C  
ATOM   1536  C   LYS A 199     -15.914   9.469   3.105  1.00 98.56           C  
ATOM   1537  CB  LYS A 199     -17.234  11.211   4.309  1.00 98.56           C  
ATOM   1538  O   LYS A 199     -15.602   9.055   4.227  1.00 98.56           O  
ATOM   1539  CG  LYS A 199     -17.859  12.602   4.297  1.00 98.56           C  
ATOM   1540  CD  LYS A 199     -18.219  13.062   5.703  1.00 98.56           C  
ATOM   1541  CE  LYS A 199     -18.781  14.477   5.699  1.00 98.56           C  
ATOM   1542  NZ  LYS A 199     -19.125  14.938   7.078  1.00 98.56           N  
ATOM   1543  N   VAL A 200     -15.570   8.836   1.938  1.00 98.88           N  
ATOM   1544  CA  VAL A 200     -14.789   7.605   1.919  1.00 98.88           C  
ATOM   1545  C   VAL A 200     -13.305   7.934   1.776  1.00 98.88           C  
ATOM   1546  CB  VAL A 200     -15.234   6.668   0.776  1.00 98.88           C  
ATOM   1547  O   VAL A 200     -12.906   8.664   0.864  1.00 98.88           O  
ATOM   1548  CG1 VAL A 200     -14.328   5.441   0.695  1.00 98.88           C  
ATOM   1549  CG2 VAL A 200     -16.688   6.250   0.973  1.00 98.88           C  
ATOM   1550  N   THR A 201     -12.477   7.477   2.760  1.00 98.94           N  
ATOM   1551  CA  THR A 201     -11.023   7.566   2.740  1.00 98.94           C  
ATOM   1552  C   THR A 201     -10.391   6.176   2.732  1.00 98.94           C  
ATOM   1553  CB  THR A 201     -10.500   8.367   3.949  1.00 98.94           C  
ATOM   1554  O   THR A 201     -10.773   5.312   3.521  1.00 98.94           O  
ATOM   1555  CG2 THR A 201      -8.977   8.445   3.932  1.00 98.94           C  
ATOM   1556  OG1 THR A 201     -11.039   9.688   3.910  1.00 98.94           O  
ATOM   1557  N   LEU A 202      -9.492   6.016   1.791  1.00 98.94           N  
ATOM   1558  CA  LEU A 202      -8.750   4.758   1.752  1.00 98.94           C  
ATOM   1559  C   LEU A 202      -7.520   4.824   2.650  1.00 98.94           C  
ATOM   1560  CB  LEU A 202      -8.336   4.426   0.318  1.00 98.94           C  
ATOM   1561  O   LEU A 202      -6.938   5.895   2.838  1.00 98.94           O  
ATOM   1562  CG  LEU A 202      -9.430   4.531  -0.748  1.00 98.94           C  
ATOM   1563  CD1 LEU A 202      -8.891   4.094  -2.105  1.00 98.94           C  
ATOM   1564  CD2 LEU A 202     -10.641   3.695  -0.354  1.00 98.94           C  
ATOM   1565  N   PHE A 203      -7.184   3.664   3.197  1.00 98.81           N  
ATOM   1566  CA  PHE A 203      -5.875   3.576   3.838  1.00 98.81           C  
ATOM   1567  C   PHE A 203      -5.324   2.158   3.754  1.00 98.81           C  
ATOM   1568  CB  PHE A 203      -5.961   4.020   5.301  1.00 98.81           C  
ATOM   1569  O   PHE A 203      -6.086   1.194   3.662  1.00 98.81           O  
ATOM   1570  CG  PHE A 203      -6.715   3.061   6.184  1.00 98.81           C  
ATOM   1571  CD1 PHE A 203      -8.070   2.826   5.980  1.00 98.81           C  
ATOM   1572  CD2 PHE A 203      -6.066   2.393   7.215  1.00 98.81           C  
ATOM   1573  CE1 PHE A 203      -8.766   1.938   6.797  1.00 98.81           C  
ATOM   1574  CE2 PHE A 203      -6.758   1.505   8.031  1.00 98.81           C  
ATOM   1575  CZ  PHE A 203      -8.109   1.280   7.824  1.00 98.81           C  
ATOM   1576  N   GLY A 204      -3.977   2.078   3.660  1.00 98.38           N  
ATOM   1577  CA  GLY A 204      -3.303   0.800   3.500  1.00 98.38           C  
ATOM   1578  C   GLY A 204      -1.823   0.860   3.830  1.00 98.38           C  
ATOM   1579  O   GLY A 204      -1.224   1.937   3.822  1.00 98.38           O  
ATOM   1580  N   GLN A 205      -1.271  -0.270   4.160  1.00 98.25           N  
ATOM   1581  CA  GLN A 205       0.145  -0.403   4.488  1.00 98.25           C  
ATOM   1582  C   GLN A 205       0.856  -1.315   3.494  1.00 98.25           C  
ATOM   1583  CB  GLN A 205       0.319  -0.939   5.910  1.00 98.25           C  
ATOM   1584  O   GLN A 205       0.287  -2.311   3.037  1.00 98.25           O  
ATOM   1585  CG  GLN A 205       1.758  -0.903   6.410  1.00 98.25           C  
ATOM   1586  CD  GLN A 205       2.533  -2.158   6.055  1.00 98.25           C  
ATOM   1587  NE2 GLN A 205       3.826  -2.004   5.797  1.00 98.25           N  
ATOM   1588  OE1 GLN A 205       1.974  -3.260   6.016  1.00 98.25           O  
ATOM   1589  N   SER A 206       2.078  -1.005   3.105  1.00 98.56           N  
ATOM   1590  CA  SER A 206       2.879  -1.824   2.201  1.00 98.56           C  
ATOM   1591  C   SER A 206       2.184  -2.002   0.855  1.00 98.56           C  
ATOM   1592  CB  SER A 206       3.160  -3.193   2.822  1.00 98.56           C  
ATOM   1593  O   SER A 206       1.872  -1.021   0.177  1.00 98.56           O  
ATOM   1594  OG  SER A 206       4.277  -3.807   2.205  1.00 98.56           O  
ATOM   1595  N   ALA A 207       1.954  -3.160   0.394  1.00 98.62           N  
ATOM   1596  CA  ALA A 207       1.273  -3.373  -0.881  1.00 98.62           C  
ATOM   1597  C   ALA A 207      -0.129  -2.771  -0.863  1.00 98.62           C  
ATOM   1598  CB  ALA A 207       1.206  -4.863  -1.205  1.00 98.62           C  
ATOM   1599  O   ALA A 207      -0.677  -2.430  -1.912  1.00 98.62           O  
ATOM   1600  N   GLY A 208      -0.775  -2.668   0.288  1.00 98.69           N  
ATOM   1601  CA  GLY A 208      -2.035  -1.950   0.402  1.00 98.69           C  
ATOM   1602  C   GLY A 208      -1.918  -0.480   0.047  1.00 98.69           C  
ATOM   1603  O   GLY A 208      -2.781   0.068  -0.641  1.00 98.69           O  
ATOM   1604  N   ALA A 209      -0.846   0.165   0.575  1.00 98.88           N  
ATOM   1605  CA  ALA A 209      -0.555   1.553   0.224  1.00 98.88           C  
ATOM   1606  C   ALA A 209      -0.215   1.683  -1.258  1.00 98.88           C  
ATOM   1607  CB  ALA A 209       0.591   2.090   1.078  1.00 98.88           C  
ATOM   1608  O   ALA A 209      -0.671   2.613  -1.926  1.00 98.88           O  
ATOM   1609  N   ALA A 210       0.590   0.747  -1.790  1.00 98.81           N  
ATOM   1610  CA  ALA A 210       0.905   0.735  -3.217  1.00 98.81           C  
ATOM   1611  C   ALA A 210      -0.354   0.528  -4.055  1.00 98.81           C  
ATOM   1612  CB  ALA A 210       1.931  -0.352  -3.525  1.00 98.81           C  
ATOM   1613  O   ALA A 210      -0.510   1.142  -5.113  1.00 98.81           O  
ATOM   1614  N   SER A 211      -1.276  -0.332  -3.609  1.00 98.88           N  
ATOM   1615  CA  SER A 211      -2.559  -0.509  -4.281  1.00 98.88           C  
ATOM   1616  C   SER A 211      -3.314   0.812  -4.387  1.00 98.88           C  
ATOM   1617  CB  SER A 211      -3.416  -1.537  -3.541  1.00 98.88           C  
ATOM   1618  O   SER A 211      -3.840   1.148  -5.449  1.00 98.88           O  
ATOM   1619  OG  SER A 211      -2.957  -2.854  -3.801  1.00 98.88           O  
ATOM   1620  N   ILE A 212      -3.334   1.531  -3.281  1.00 98.94           N  
ATOM   1621  CA  ILE A 212      -4.020   2.818  -3.256  1.00 98.94           C  
ATOM   1622  C   ILE A 212      -3.357   3.777  -4.242  1.00 98.94           C  
ATOM   1623  CB  ILE A 212      -4.023   3.428  -1.835  1.00 98.94           C  
ATOM   1624  O   ILE A 212      -4.043   4.488  -4.980  1.00 98.94           O  
ATOM   1625  CG1 ILE A 212      -4.895   2.586  -0.896  1.00 98.94           C  
ATOM   1626  CG2 ILE A 212      -4.504   4.883  -1.873  1.00 98.94           C  
ATOM   1627  CD1 ILE A 212      -4.734   2.936   0.578  1.00 98.94           C  
ATOM   1628  N   ALA A 213      -2.037   3.742  -4.230  1.00 98.88           N  
ATOM   1629  CA  ALA A 213      -1.305   4.574  -5.180  1.00 98.88           C  
ATOM   1630  C   ALA A 213      -1.698   4.246  -6.617  1.00 98.88           C  
ATOM   1631  CB  ALA A 213       0.200   4.402  -4.992  1.00 98.88           C  
ATOM   1632  O   ALA A 213      -1.840   5.145  -7.453  1.00 98.88           O  
ATOM   1633  N   TYR A 214      -1.936   3.043  -6.938  1.00 98.88           N  
ATOM   1634  CA  TYR A 214      -2.365   2.637  -8.273  1.00 98.88           C  
ATOM   1635  C   TYR A 214      -3.832   2.986  -8.500  1.00 98.88           C  
ATOM   1636  CB  TYR A 214      -2.148   1.135  -8.469  1.00 98.88           C  
ATOM   1637  O   TYR A 214      -4.230   3.312  -9.625  1.00 98.88           O  
ATOM   1638  CG  TYR A 214      -0.741   0.773  -8.883  1.00 98.88           C  
ATOM   1639  CD1 TYR A 214      -0.249   1.118 -10.133  1.00 98.88           C  
ATOM   1640  CD2 TYR A 214       0.099   0.086  -8.008  1.00 98.88           C  
ATOM   1641  CE1 TYR A 214       1.047   0.786 -10.516  1.00 98.88           C  
ATOM   1642  CE2 TYR A 214       1.396  -0.251  -8.383  1.00 98.88           C  
ATOM   1643  OH  TYR A 214       3.145  -0.229 -10.008  1.00 98.88           O  
ATOM   1644  CZ  TYR A 214       1.861   0.103  -9.633  1.00 98.88           C  
ATOM   1645  N   LEU A 215      -4.664   2.902  -7.488  1.00 98.88           N  
ATOM   1646  CA  LEU A 215      -6.051   3.338  -7.629  1.00 98.88           C  
ATOM   1647  C   LEU A 215      -6.117   4.809  -8.023  1.00 98.88           C  
ATOM   1648  CB  LEU A 215      -6.816   3.109  -6.324  1.00 98.88           C  
ATOM   1649  O   LEU A 215      -6.996   5.211  -8.789  1.00 98.88           O  
ATOM   1650  CG  LEU A 215      -7.148   1.657  -5.977  1.00 98.88           C  
ATOM   1651  CD1 LEU A 215      -7.688   1.562  -4.555  1.00 98.88           C  
ATOM   1652  CD2 LEU A 215      -8.148   1.085  -6.973  1.00 98.88           C  
ATOM   1653  N   LEU A 216      -5.168   5.586  -7.527  1.00 98.75           N  
ATOM   1654  CA  LEU A 216      -5.105   7.000  -7.879  1.00 98.75           C  
ATOM   1655  C   LEU A 216      -4.777   7.180  -9.359  1.00 98.75           C  
ATOM   1656  CB  LEU A 216      -4.059   7.719  -7.023  1.00 98.75           C  
ATOM   1657  O   LEU A 216      -5.137   8.195  -9.961  1.00 98.75           O  
ATOM   1658  CG  LEU A 216      -4.398   7.891  -5.539  1.00 98.75           C  
ATOM   1659  CD1 LEU A 216      -3.156   8.305  -4.758  1.00 98.75           C  
ATOM   1660  CD2 LEU A 216      -5.516   8.914  -5.363  1.00 98.75           C  
ATOM   1661  N   LEU A 217      -4.188   6.184  -9.961  1.00 98.56           N  
ATOM   1662  CA  LEU A 217      -3.750   6.246 -11.352  1.00 98.56           C  
ATOM   1663  C   LEU A 217      -4.828   5.703 -12.289  1.00 98.56           C  
ATOM   1664  CB  LEU A 217      -2.449   5.461 -11.547  1.00 98.56           C  
ATOM   1665  O   LEU A 217      -4.746   5.883 -13.508  1.00 98.56           O  
ATOM   1666  CG  LEU A 217      -1.214   6.012 -10.836  1.00 98.56           C  
ATOM   1667  CD1 LEU A 217      -0.029   5.070 -11.023  1.00 98.56           C  
ATOM   1668  CD2 LEU A 217      -0.880   7.410 -11.344  1.00 98.56           C  
ATOM   1669  N   SER A 218      -5.816   5.059 -11.734  1.00 98.31           N  
ATOM   1670  CA  SER A 218      -6.805   4.391 -12.578  1.00 98.31           C  
ATOM   1671  C   SER A 218      -8.062   5.238 -12.734  1.00 98.31           C  
ATOM   1672  CB  SER A 218      -7.168   3.023 -12.000  1.00 98.31           C  
ATOM   1673  O   SER A 218      -8.703   5.590 -11.742  1.00 98.31           O  
ATOM   1674  OG  SER A 218      -8.172   2.396 -12.781  1.00 98.31           O  
ATOM   1675  N   PRO A 219      -8.477   5.484 -13.898  1.00 97.00           N  
ATOM   1676  CA  PRO A 219      -9.734   6.211 -14.102  1.00 97.00           C  
ATOM   1677  C   PRO A 219     -10.945   5.445 -13.586  1.00 97.00           C  
ATOM   1678  CB  PRO A 219      -9.797   6.375 -15.625  1.00 97.00           C  
ATOM   1679  O   PRO A 219     -11.984   6.051 -13.289  1.00 97.00           O  
ATOM   1680  CG  PRO A 219      -8.383   6.266 -16.078  1.00 97.00           C  
ATOM   1681  CD  PRO A 219      -7.645   5.363 -15.141  1.00 97.00           C  
ATOM   1682  N   LEU A 220     -10.844   4.156 -13.469  1.00 98.12           N  
ATOM   1683  CA  LEU A 220     -11.945   3.328 -12.984  1.00 98.12           C  
ATOM   1684  C   LEU A 220     -12.281   3.666 -11.539  1.00 98.12           C  
ATOM   1685  CB  LEU A 220     -11.586   1.844 -13.109  1.00 98.12           C  
ATOM   1686  O   LEU A 220     -13.383   3.365 -11.070  1.00 98.12           O  
ATOM   1687  CG  LEU A 220     -11.336   1.318 -14.523  1.00 98.12           C  
ATOM   1688  CD1 LEU A 220     -10.984  -0.164 -14.484  1.00 98.12           C  
ATOM   1689  CD2 LEU A 220     -12.562   1.555 -15.398  1.00 98.12           C  
ATOM   1690  N   ALA A 221     -11.359   4.301 -10.820  1.00 98.62           N  
ATOM   1691  CA  ALA A 221     -11.531   4.578  -9.398  1.00 98.62           C  
ATOM   1692  C   ALA A 221     -12.055   5.996  -9.172  1.00 98.62           C  
ATOM   1693  CB  ALA A 221     -10.219   4.375  -8.648  1.00 98.62           C  
ATOM   1694  O   ALA A 221     -12.320   6.395  -8.039  1.00 98.62           O  
ATOM   1695  N   GLU A 222     -12.234   6.758 -10.258  1.00 98.06           N  
ATOM   1696  CA  GLU A 222     -12.664   8.148 -10.156  1.00 98.06           C  
ATOM   1697  C   GLU A 222     -14.008   8.258  -9.438  1.00 98.06           C  
ATOM   1698  CB  GLU A 222     -12.750   8.789 -11.539  1.00 98.06           C  
ATOM   1699  O   GLU A 222     -14.961   7.551  -9.789  1.00 98.06           O  
ATOM   1700  CG  GLU A 222     -12.961  10.297 -11.500  1.00 98.06           C  
ATOM   1701  CD  GLU A 222     -11.688  11.078 -11.250  1.00 98.06           C  
ATOM   1702  OE1 GLU A 222     -11.766  12.258 -10.836  1.00 98.06           O  
ATOM   1703  OE2 GLU A 222     -10.594  10.508 -11.453  1.00 98.06           O  
ATOM   1704  N   GLY A 223     -14.078   9.062  -8.383  1.00 98.31           N  
ATOM   1705  CA  GLY A 223     -15.328   9.359  -7.699  1.00 98.31           C  
ATOM   1706  C   GLY A 223     -15.656   8.367  -6.602  1.00 98.31           C  
ATOM   1707  O   GLY A 223     -16.703   8.477  -5.949  1.00 98.31           O  
ATOM   1708  N   LEU A 224     -14.734   7.410  -6.328  1.00 98.81           N  
ATOM   1709  CA  LEU A 224     -15.062   6.355  -5.375  1.00 98.81           C  
ATOM   1710  C   LEU A 224     -14.523   6.691  -3.986  1.00 98.81           C  
ATOM   1711  CB  LEU A 224     -14.500   5.016  -5.844  1.00 98.81           C  
ATOM   1712  O   LEU A 224     -14.930   6.086  -2.994  1.00 98.81           O  
ATOM   1713  CG  LEU A 224     -15.078   4.449  -7.141  1.00 98.81           C  
ATOM   1714  CD1 LEU A 224     -14.422   3.115  -7.480  1.00 98.81           C  
ATOM   1715  CD2 LEU A 224     -16.594   4.297  -7.027  1.00 98.81           C  
ATOM   1716  N   PHE A 225     -13.625   7.652  -3.799  1.00 98.88           N  
ATOM   1717  CA  PHE A 225     -13.070   8.078  -2.518  1.00 98.88           C  
ATOM   1718  C   PHE A 225     -12.633   9.539  -2.576  1.00 98.88           C  
ATOM   1719  CB  PHE A 225     -11.891   7.195  -2.117  1.00 98.88           C  
ATOM   1720  O   PHE A 225     -12.469  10.102  -3.660  1.00 98.88           O  
ATOM   1721  CG  PHE A 225     -10.789   7.152  -3.145  1.00 98.88           C  
ATOM   1722  CD1 PHE A 225     -10.812   6.211  -4.168  1.00 98.88           C  
ATOM   1723  CD2 PHE A 225      -9.734   8.047  -3.084  1.00 98.88           C  
ATOM   1724  CE1 PHE A 225      -9.797   6.168  -5.121  1.00 98.88           C  
ATOM   1725  CE2 PHE A 225      -8.711   8.016  -4.031  1.00 98.88           C  
ATOM   1726  CZ  PHE A 225      -8.742   7.070  -5.047  1.00 98.88           C  
ATOM   1727  N   ARG A 226     -12.414  10.156  -1.460  1.00 98.69           N  
ATOM   1728  CA  ARG A 226     -12.148  11.594  -1.445  1.00 98.69           C  
ATOM   1729  C   ARG A 226     -10.789  11.891  -0.821  1.00 98.69           C  
ATOM   1730  CB  ARG A 226     -13.250  12.336  -0.686  1.00 98.69           C  
ATOM   1731  O   ARG A 226     -10.344  13.039  -0.800  1.00 98.69           O  
ATOM   1732  CG  ARG A 226     -13.391  11.906   0.765  1.00 98.69           C  
ATOM   1733  CD  ARG A 226     -14.312  12.836   1.540  1.00 98.69           C  
ATOM   1734  NE  ARG A 226     -13.562  13.805   2.330  1.00 98.69           N  
ATOM   1735  NH1 ARG A 226     -14.852  15.625   1.711  1.00 98.69           N  
ATOM   1736  NH2 ARG A 226     -13.086  15.898   3.145  1.00 98.69           N  
ATOM   1737  CZ  ARG A 226     -13.836  15.109   2.393  1.00 98.69           C  
ATOM   1738  N   GLY A 227     -10.141  10.852  -0.155  1.00 98.81           N  
ATOM   1739  CA  GLY A 227      -8.820  10.938   0.450  1.00 98.81           C  
ATOM   1740  C   GLY A 227      -8.156   9.586   0.634  1.00 98.81           C  
ATOM   1741  O   GLY A 227      -8.812   8.547   0.536  1.00 98.81           O  
ATOM   1742  N   ALA A 228      -6.883   9.656   0.845  1.00 98.88           N  
ATOM   1743  CA  ALA A 228      -6.172   8.391   1.000  1.00 98.88           C  
ATOM   1744  C   ALA A 228      -5.000   8.531   1.966  1.00 98.88           C  
ATOM   1745  CB  ALA A 228      -5.684   7.887  -0.355  1.00 98.88           C  
ATOM   1746  O   ALA A 228      -4.355   9.586   2.020  1.00 98.88           O  
ATOM   1747  N   ILE A 229      -4.730   7.469   2.752  1.00 98.94           N  
ATOM   1748  CA  ILE A 229      -3.586   7.348   3.645  1.00 98.94           C  
ATOM   1749  C   ILE A 229      -2.697   6.191   3.191  1.00 98.94           C  
ATOM   1750  CB  ILE A 229      -4.031   7.141   5.109  1.00 98.94           C  
ATOM   1751  O   ILE A 229      -3.131   5.035   3.178  1.00 98.94           O  
ATOM   1752  CG1 ILE A 229      -4.941   8.289   5.559  1.00 98.94           C  
ATOM   1753  CG2 ILE A 229      -2.812   7.016   6.031  1.00 98.94           C  
ATOM   1754  CD1 ILE A 229      -5.613   8.055   6.902  1.00 98.94           C  
ATOM   1755  N   LEU A 230      -1.463   6.488   2.818  1.00 98.88           N  
ATOM   1756  CA  LEU A 230      -0.508   5.508   2.312  1.00 98.88           C  
ATOM   1757  C   LEU A 230       0.615   5.273   3.316  1.00 98.88           C  
ATOM   1758  CB  LEU A 230       0.075   5.969   0.975  1.00 98.88           C  
ATOM   1759  O   LEU A 230       1.429   6.168   3.564  1.00 98.88           O  
ATOM   1760  CG  LEU A 230      -0.884   5.977  -0.217  1.00 98.88           C  
ATOM   1761  CD1 LEU A 230      -1.826   7.172  -0.134  1.00 98.88           C  
ATOM   1762  CD2 LEU A 230      -0.107   5.988  -1.529  1.00 98.88           C  
ATOM   1763  N   GLU A 231       0.610   4.047   3.920  1.00 98.62           N  
ATOM   1764  CA  GLU A 231       1.587   3.697   4.949  1.00 98.62           C  
ATOM   1765  C   GLU A 231       2.688   2.805   4.383  1.00 98.62           C  
ATOM   1766  CB  GLU A 231       0.901   3.006   6.129  1.00 98.62           C  
ATOM   1767  O   GLU A 231       2.449   1.637   4.070  1.00 98.62           O  
ATOM   1768  CG  GLU A 231      -0.178   3.848   6.793  1.00 98.62           C  
ATOM   1769  CD  GLU A 231      -0.964   3.088   7.852  1.00 98.62           C  
ATOM   1770  OE1 GLU A 231      -2.080   2.607   7.551  1.00 98.62           O  
ATOM   1771  OE2 GLU A 231      -0.460   2.977   8.992  1.00 98.62           O  
ATOM   1772  N   SER A 232       3.951   3.385   4.176  1.00 98.50           N  
ATOM   1773  CA  SER A 232       5.152   2.643   3.801  1.00 98.50           C  
ATOM   1774  C   SER A 232       4.949   1.882   2.496  1.00 98.50           C  
ATOM   1775  CB  SER A 232       5.547   1.670   4.914  1.00 98.50           C  
ATOM   1776  O   SER A 232       5.355   0.725   2.375  1.00 98.50           O  
ATOM   1777  OG  SER A 232       5.965   2.373   6.070  1.00 98.50           O  
ATOM   1778  N   GLY A 233       4.379   2.436   1.501  1.00 98.56           N  
ATOM   1779  CA  GLY A 233       4.203   1.883   0.167  1.00 98.56           C  
ATOM   1780  C   GLY A 233       3.818   2.926  -0.865  1.00 98.56           C  
ATOM   1781  O   GLY A 233       3.072   3.859  -0.562  1.00 98.56           O  
ATOM   1782  N   ALA A 234       4.289   2.768  -2.078  1.00 98.56           N  
ATOM   1783  CA  ALA A 234       4.000   3.664  -3.193  1.00 98.56           C  
ATOM   1784  C   ALA A 234       4.047   2.918  -4.523  1.00 98.56           C  
ATOM   1785  CB  ALA A 234       4.980   4.832  -3.205  1.00 98.56           C  
ATOM   1786  O   ALA A 234       4.602   1.818  -4.605  1.00 98.56           O  
ATOM   1787  N   ALA A 235       3.389   3.514  -5.582  1.00 98.50           N  
ATOM   1788  CA  ALA A 235       3.467   2.955  -6.930  1.00 98.50           C  
ATOM   1789  C   ALA A 235       4.887   3.043  -7.480  1.00 98.50           C  
ATOM   1790  CB  ALA A 235       2.492   3.672  -7.859  1.00 98.50           C  
ATOM   1791  O   ALA A 235       5.254   2.301  -8.391  1.00 98.50           O  
ATOM   1792  N   LEU A 236       5.762   3.938  -6.844  1.00 98.56           N  
ATOM   1793  CA  LEU A 236       7.109   4.164  -7.359  1.00 98.56           C  
ATOM   1794  C   LEU A 236       8.117   3.256  -6.660  1.00 98.56           C  
ATOM   1795  CB  LEU A 236       7.512   5.629  -7.176  1.00 98.56           C  
ATOM   1796  O   LEU A 236       9.312   3.320  -6.941  1.00 98.56           O  
ATOM   1797  CG  LEU A 236       6.684   6.660  -7.945  1.00 98.56           C  
ATOM   1798  CD1 LEU A 236       7.320   8.039  -7.828  1.00 98.56           C  
ATOM   1799  CD2 LEU A 236       6.547   6.250  -9.406  1.00 98.56           C  
ATOM   1800  N   ASP A 237       7.656   2.412  -5.777  1.00 98.50           N  
ATOM   1801  CA  ASP A 237       8.531   1.392  -5.211  1.00 98.50           C  
ATOM   1802  C   ASP A 237       8.820   0.288  -6.227  1.00 98.50           C  
ATOM   1803  CB  ASP A 237       7.910   0.794  -3.947  1.00 98.50           C  
ATOM   1804  O   ASP A 237       7.914  -0.158  -6.938  1.00 98.50           O  
ATOM   1805  CG  ASP A 237       7.824   1.788  -2.803  1.00 98.50           C  
ATOM   1806  OD1 ASP A 237       8.656   2.715  -2.734  1.00 98.50           O  
ATOM   1807  OD2 ASP A 237       6.914   1.642  -1.960  1.00 98.50           O  
ATOM   1808  N   PRO A 238      10.039  -0.240  -6.246  1.00 97.38           N  
ATOM   1809  CA  PRO A 238      10.367  -1.254  -7.250  1.00 97.38           C  
ATOM   1810  C   PRO A 238       9.508  -2.510  -7.125  1.00 97.38           C  
ATOM   1811  CB  PRO A 238      11.844  -1.569  -6.957  1.00 97.38           C  
ATOM   1812  O   PRO A 238       9.094  -3.078  -8.141  1.00 97.38           O  
ATOM   1813  CG  PRO A 238      12.070  -1.064  -5.570  1.00 97.38           C  
ATOM   1814  CD  PRO A 238      11.156   0.098  -5.324  1.00 97.38           C  
ATOM   1815  N   TRP A 239       9.180  -2.928  -5.934  1.00 96.88           N  
ATOM   1816  CA  TRP A 239       8.477  -4.180  -5.688  1.00 96.88           C  
ATOM   1817  C   TRP A 239       6.992  -4.043  -6.027  1.00 96.88           C  
ATOM   1818  CB  TRP A 239       8.641  -4.609  -4.227  1.00 96.88           C  
ATOM   1819  O   TRP A 239       6.254  -5.031  -6.012  1.00 96.88           O  
ATOM   1820  CG  TRP A 239       8.383  -3.512  -3.236  1.00 96.88           C  
ATOM   1821  CD1 TRP A 239       9.320  -2.752  -2.590  1.00 96.88           C  
ATOM   1822  CD2 TRP A 239       7.105  -3.057  -2.775  1.00 96.88           C  
ATOM   1823  CE2 TRP A 239       7.344  -2.016  -1.850  1.00 96.88           C  
ATOM   1824  CE3 TRP A 239       5.785  -3.428  -3.055  1.00 96.88           C  
ATOM   1825  NE1 TRP A 239       8.695  -1.850  -1.755  1.00 96.88           N  
ATOM   1826  CH2 TRP A 239       5.023  -1.725  -1.495  1.00 96.88           C  
ATOM   1827  CZ2 TRP A 239       6.305  -1.341  -1.203  1.00 96.88           C  
ATOM   1828  CZ3 TRP A 239       4.754  -2.756  -2.410  1.00 96.88           C  
ATOM   1829  N   ALA A 240       6.523  -2.871  -6.344  1.00 97.94           N  
ATOM   1830  CA  ALA A 240       5.098  -2.660  -6.570  1.00 97.94           C  
ATOM   1831  C   ALA A 240       4.750  -2.779  -8.047  1.00 97.94           C  
ATOM   1832  CB  ALA A 240       4.672  -1.294  -6.035  1.00 97.94           C  
ATOM   1833  O   ALA A 240       3.604  -2.562  -8.445  1.00 97.94           O  
ATOM   1834  N   TYR A 241       5.770  -3.105  -8.961  1.00 97.50           N  
ATOM   1835  CA  TYR A 241       5.562  -3.152 -10.398  1.00 97.50           C  
ATOM   1836  C   TYR A 241       6.246  -4.371 -11.008  1.00 97.50           C  
ATOM   1837  CB  TYR A 241       6.086  -1.874 -11.062  1.00 97.50           C  
ATOM   1838  O   TYR A 241       7.406  -4.656 -10.703  1.00 97.50           O  
ATOM   1839  CG  TYR A 241       5.945  -1.867 -12.562  1.00 97.50           C  
ATOM   1840  CD1 TYR A 241       7.066  -1.805 -13.391  1.00 97.50           C  
ATOM   1841  CD2 TYR A 241       4.691  -1.922 -13.164  1.00 97.50           C  
ATOM   1842  CE1 TYR A 241       6.941  -1.796 -14.773  1.00 97.50           C  
ATOM   1843  CE2 TYR A 241       4.555  -1.914 -14.547  1.00 97.50           C  
ATOM   1844  OH  TYR A 241       5.555  -1.843 -16.719  1.00 97.50           O  
ATOM   1845  CZ  TYR A 241       5.684  -1.852 -15.344  1.00 97.50           C  
ATOM   1846  N   GLN A 242       5.465  -5.105 -11.922  1.00 94.69           N  
ATOM   1847  CA  GLN A 242       6.008  -6.277 -12.602  1.00 94.69           C  
ATOM   1848  C   GLN A 242       6.340  -5.965 -14.062  1.00 94.69           C  
ATOM   1849  CB  GLN A 242       5.023  -7.445 -12.523  1.00 94.69           C  
ATOM   1850  O   GLN A 242       5.473  -5.531 -14.820  1.00 94.69           O  
ATOM   1851  CG  GLN A 242       5.480  -8.688 -13.281  1.00 94.69           C  
ATOM   1852  CD  GLN A 242       4.621  -9.898 -12.992  1.00 94.69           C  
ATOM   1853  NE2 GLN A 242       4.035 -10.477 -14.039  1.00 94.69           N  
ATOM   1854  OE1 GLN A 242       4.488 -10.320 -11.844  1.00 94.69           O  
ATOM   1855  N   ARG A 243       7.535  -6.262 -14.672  1.00 93.00           N  
ATOM   1856  CA  ARG A 243       8.000  -5.922 -16.016  1.00 93.00           C  
ATOM   1857  C   ARG A 243       7.867  -7.113 -16.953  1.00 93.00           C  
ATOM   1858  CB  ARG A 243       9.453  -5.445 -15.969  1.00 93.00           C  
ATOM   1859  O   ARG A 243       7.691  -6.934 -18.156  1.00 93.00           O  
ATOM   1860  CG  ARG A 243       9.656  -4.129 -15.242  1.00 93.00           C  
ATOM   1861  CD  ARG A 243      11.125  -3.744 -15.156  1.00 93.00           C  
ATOM   1862  NE  ARG A 243      11.312  -2.453 -14.500  1.00 93.00           N  
ATOM   1863  NH1 ARG A 243      10.938  -3.260 -12.367  1.00 93.00           N  
ATOM   1864  NH2 ARG A 243      11.406  -1.038 -12.695  1.00 93.00           N  
ATOM   1865  CZ  ARG A 243      11.219  -2.254 -13.188  1.00 93.00           C  
ATOM   1866  N   ASP A 244       7.805  -8.422 -16.391  1.00 93.62           N  
ATOM   1867  CA  ASP A 244       7.828  -9.602 -17.250  1.00 93.62           C  
ATOM   1868  C   ASP A 244       6.617 -10.492 -16.984  1.00 93.62           C  
ATOM   1869  CB  ASP A 244       9.117 -10.391 -17.047  1.00 93.62           C  
ATOM   1870  O   ASP A 244       6.754 -11.711 -16.875  1.00 93.62           O  
ATOM   1871  CG  ASP A 244      10.367  -9.609 -17.422  1.00 93.62           C  
ATOM   1872  OD1 ASP A 244      10.359  -8.922 -18.469  1.00 93.62           O  
ATOM   1873  OD2 ASP A 244      11.359  -9.680 -16.672  1.00 93.62           O  
ATOM   1874  N   GLN A 245       5.453  -9.898 -16.984  1.00 96.50           N  
ATOM   1875  CA  GLN A 245       4.234 -10.578 -16.562  1.00 96.50           C  
ATOM   1876  C   GLN A 245       3.887 -11.734 -17.500  1.00 96.50           C  
ATOM   1877  CB  GLN A 245       3.070  -9.594 -16.484  1.00 96.50           C  
ATOM   1878  O   GLN A 245       3.408 -12.781 -17.062  1.00 96.50           O  
ATOM   1879  CG  GLN A 245       2.645  -9.039 -17.828  1.00 96.50           C  
ATOM   1880  CD  GLN A 245       3.475  -7.844 -18.266  1.00 96.50           C  
ATOM   1881  NE2 GLN A 245       2.992  -7.113 -19.266  1.00 96.50           N  
ATOM   1882  OE1 GLN A 245       4.539  -7.574 -17.703  1.00 96.50           O  
ATOM   1883  N   VAL A 246       4.141 -11.562 -18.875  1.00 97.94           N  
ATOM   1884  CA  VAL A 246       3.777 -12.594 -19.844  1.00 97.94           C  
ATOM   1885  C   VAL A 246       4.637 -13.836 -19.625  1.00 97.94           C  
ATOM   1886  CB  VAL A 246       3.936 -12.086 -21.297  1.00 97.94           C  
ATOM   1887  O   VAL A 246       4.113 -14.945 -19.516  1.00 97.94           O  
ATOM   1888  CG1 VAL A 246       3.701 -13.219 -22.281  1.00 97.94           C  
ATOM   1889  CG2 VAL A 246       2.975 -10.930 -21.562  1.00 97.94           C  
ATOM   1890  N   GLU A 247       5.902 -13.641 -19.438  1.00 97.50           N  
ATOM   1891  CA  GLU A 247       6.832 -14.750 -19.250  1.00 97.50           C  
ATOM   1892  C   GLU A 247       6.578 -15.461 -17.922  1.00 97.50           C  
ATOM   1893  CB  GLU A 247       8.281 -14.250 -19.312  1.00 97.50           C  
ATOM   1894  O   GLU A 247       6.555 -16.688 -17.859  1.00 97.50           O  
ATOM   1895  CG  GLU A 247       8.719 -13.820 -20.703  1.00 97.50           C  
ATOM   1896  CD  GLU A 247       8.461 -14.875 -21.766  1.00 97.50           C  
ATOM   1897  OE1 GLU A 247       7.930 -14.523 -22.844  1.00 97.50           O  
ATOM   1898  OE2 GLU A 247       8.797 -16.047 -21.531  1.00 97.50           O  
ATOM   1899  N   ILE A 248       6.383 -14.688 -16.875  1.00 97.38           N  
ATOM   1900  CA  ILE A 248       6.152 -15.250 -15.539  1.00 97.38           C  
ATOM   1901  C   ILE A 248       4.867 -16.062 -15.547  1.00 97.38           C  
ATOM   1902  CB  ILE A 248       6.082 -14.141 -14.469  1.00 97.38           C  
ATOM   1903  O   ILE A 248       4.812 -17.156 -14.961  1.00 97.38           O  
ATOM   1904  CG1 ILE A 248       7.438 -13.445 -14.328  1.00 97.38           C  
ATOM   1905  CG2 ILE A 248       5.625 -14.727 -13.125  1.00 97.38           C  
ATOM   1906  CD1 ILE A 248       8.594 -14.383 -14.008  1.00 97.38           C  
ATOM   1907  N   THR A 249       3.842 -15.602 -16.312  1.00 98.31           N  
ATOM   1908  CA  THR A 249       2.564 -16.297 -16.406  1.00 98.31           C  
ATOM   1909  C   THR A 249       2.736 -17.641 -17.094  1.00 98.31           C  
ATOM   1910  CB  THR A 249       1.531 -15.453 -17.172  1.00 98.31           C  
ATOM   1911  O   THR A 249       2.277 -18.672 -16.594  1.00 98.31           O  
ATOM   1912  CG2 THR A 249       0.232 -16.219 -17.391  1.00 98.31           C  
ATOM   1913  OG1 THR A 249       1.253 -14.258 -16.438  1.00 98.31           O  
ATOM   1914  N   TYR A 250       3.424 -17.719 -18.188  1.00 98.44           N  
ATOM   1915  CA  TYR A 250       3.629 -18.969 -18.938  1.00 98.44           C  
ATOM   1916  C   TYR A 250       4.578 -19.891 -18.188  1.00 98.44           C  
ATOM   1917  CB  TYR A 250       4.180 -18.672 -20.328  1.00 98.44           C  
ATOM   1918  O   TYR A 250       4.391 -21.109 -18.188  1.00 98.44           O  
ATOM   1919  CG  TYR A 250       3.111 -18.344 -21.344  1.00 98.44           C  
ATOM   1920  CD1 TYR A 250       2.480 -19.344 -22.078  1.00 98.44           C  
ATOM   1921  CD2 TYR A 250       2.734 -17.016 -21.578  1.00 98.44           C  
ATOM   1922  CE1 TYR A 250       1.497 -19.047 -23.016  1.00 98.44           C  
ATOM   1923  CE2 TYR A 250       1.753 -16.719 -22.516  1.00 98.44           C  
ATOM   1924  OH  TYR A 250       0.168 -17.438 -24.156  1.00 98.44           O  
ATOM   1925  CZ  TYR A 250       1.141 -17.734 -23.219  1.00 98.44           C  
ATOM   1926  N   GLN A 251       5.574 -19.375 -17.484  1.00 98.19           N  
ATOM   1927  CA  GLN A 251       6.484 -20.203 -16.719  1.00 98.19           C  
ATOM   1928  C   GLN A 251       5.766 -20.844 -15.531  1.00 98.19           C  
ATOM   1929  CB  GLN A 251       7.672 -19.375 -16.219  1.00 98.19           C  
ATOM   1930  O   GLN A 251       6.055 -22.000 -15.172  1.00 98.19           O  
ATOM   1931  CG  GLN A 251       8.672 -19.016 -17.312  1.00 98.19           C  
ATOM   1932  CD  GLN A 251       9.828 -18.188 -16.797  1.00 98.19           C  
ATOM   1933  NE2 GLN A 251      10.961 -18.250 -17.500  1.00 98.19           N  
ATOM   1934  OE1 GLN A 251       9.719 -17.500 -15.773  1.00 98.19           O  
ATOM   1935  N   THR A 252       4.883 -20.078 -14.992  1.00 98.25           N  
ATOM   1936  CA  THR A 252       4.086 -20.641 -13.906  1.00 98.25           C  
ATOM   1937  C   THR A 252       3.227 -21.797 -14.406  1.00 98.25           C  
ATOM   1938  CB  THR A 252       3.189 -19.578 -13.258  1.00 98.25           C  
ATOM   1939  O   THR A 252       3.199 -22.875 -13.789  1.00 98.25           O  
ATOM   1940  CG2 THR A 252       2.352 -20.172 -12.133  1.00 98.25           C  
ATOM   1941  OG1 THR A 252       4.008 -18.531 -12.727  1.00 98.25           O  
ATOM   1942  N   ALA A 253       2.561 -21.609 -15.523  1.00 98.56           N  
ATOM   1943  CA  ALA A 253       1.723 -22.641 -16.125  1.00 98.56           C  
ATOM   1944  C   ALA A 253       2.551 -23.875 -16.516  1.00 98.56           C  
ATOM   1945  CB  ALA A 253       0.991 -22.094 -17.344  1.00 98.56           C  
ATOM   1946  O   ALA A 253       2.100 -25.000 -16.375  1.00 98.56           O  
ATOM   1947  N   ALA A 254       3.779 -23.641 -16.953  1.00 98.44           N  
ATOM   1948  CA  ALA A 254       4.660 -24.719 -17.422  1.00 98.44           C  
ATOM   1949  C   ALA A 254       5.066 -25.625 -16.266  1.00 98.44           C  
ATOM   1950  CB  ALA A 254       5.895 -24.141 -18.094  1.00 98.44           C  
ATOM   1951  O   ALA A 254       5.441 -26.781 -16.469  1.00 98.44           O  
ATOM   1952  N   LEU A 255       4.953 -25.141 -15.031  1.00 98.50           N  
ATOM   1953  CA  LEU A 255       5.230 -25.984 -13.867  1.00 98.50           C  
ATOM   1954  C   LEU A 255       4.109 -26.984 -13.641  1.00 98.50           C  
ATOM   1955  CB  LEU A 255       5.414 -25.109 -12.617  1.00 98.50           C  
ATOM   1956  O   LEU A 255       4.316 -28.016 -12.992  1.00 98.50           O  
ATOM   1957  CG  LEU A 255       6.684 -24.266 -12.562  1.00 98.50           C  
ATOM   1958  CD1 LEU A 255       6.641 -23.328 -11.359  1.00 98.50           C  
ATOM   1959  CD2 LEU A 255       7.922 -25.156 -12.500  1.00 98.50           C  
ATOM   1960  N   ILE A 256       2.941 -26.656 -14.219  1.00 98.50           N  
ATOM   1961  CA  ILE A 256       1.788 -27.531 -14.086  1.00 98.50           C  
ATOM   1962  C   ILE A 256       1.664 -28.406 -15.328  1.00 98.50           C  
ATOM   1963  CB  ILE A 256       0.485 -26.734 -13.859  1.00 98.50           C  
ATOM   1964  O   ILE A 256       1.383 -29.609 -15.227  1.00 98.50           O  
ATOM   1965  CG1 ILE A 256       0.625 -25.812 -12.641  1.00 98.50           C  
ATOM   1966  CG2 ILE A 256      -0.708 -27.688 -13.703  1.00 98.50           C  
ATOM   1967  CD1 ILE A 256      -0.509 -24.812 -12.484  1.00 98.50           C  
ATOM   1968  N   ASP A 257       1.900 -27.828 -16.469  1.00 98.38           N  
ATOM   1969  CA  ASP A 257       1.863 -28.500 -17.766  1.00 98.38           C  
ATOM   1970  C   ASP A 257       2.963 -27.984 -18.688  1.00 98.38           C  
ATOM   1971  CB  ASP A 257       0.494 -28.328 -18.422  1.00 98.38           C  
ATOM   1972  O   ASP A 257       2.904 -26.828 -19.141  1.00 98.38           O  
ATOM   1973  CG  ASP A 257       0.309 -29.188 -19.656  1.00 98.38           C  
ATOM   1974  OD1 ASP A 257       1.302 -29.469 -20.359  1.00 98.38           O  
ATOM   1975  OD2 ASP A 257      -0.842 -29.594 -19.922  1.00 98.38           O  
ATOM   1976  N   SER A 258       3.928 -28.812 -19.047  1.00 98.06           N  
ATOM   1977  CA  SER A 258       5.164 -28.469 -19.750  1.00 98.06           C  
ATOM   1978  C   SER A 258       4.875 -27.969 -21.156  1.00 98.06           C  
ATOM   1979  CB  SER A 258       6.102 -29.672 -19.812  1.00 98.06           C  
ATOM   1980  O   SER A 258       5.738 -27.344 -21.797  1.00 98.06           O  
ATOM   1981  OG  SER A 258       5.488 -30.750 -20.500  1.00 98.06           O  
ATOM   1982  N   ARG A 259       3.682 -28.234 -21.719  1.00 98.19           N  
ATOM   1983  CA  ARG A 259       3.332 -27.750 -23.047  1.00 98.19           C  
ATOM   1984  C   ARG A 259       3.447 -26.234 -23.125  1.00 98.19           C  
ATOM   1985  CB  ARG A 259       1.914 -28.188 -23.422  1.00 98.19           C  
ATOM   1986  O   ARG A 259       3.662 -25.672 -24.203  1.00 98.19           O  
ATOM   1987  CG  ARG A 259       1.772 -29.688 -23.656  1.00 98.19           C  
ATOM   1988  CD  ARG A 259       0.325 -30.078 -23.906  1.00 98.19           C  
ATOM   1989  NE  ARG A 259      -0.538 -29.719 -22.797  1.00 98.19           N  
ATOM   1990  NH1 ARG A 259      -2.510 -29.922 -23.969  1.00 98.19           N  
ATOM   1991  NH2 ARG A 259      -2.551 -29.297 -21.766  1.00 98.19           N  
ATOM   1992  CZ  ARG A 259      -1.864 -29.641 -22.844  1.00 98.19           C  
ATOM   1993  N   PHE A 260       3.197 -25.531 -22.016  1.00 98.19           N  
ATOM   1994  CA  PHE A 260       3.164 -24.078 -22.031  1.00 98.19           C  
ATOM   1995  C   PHE A 260       4.574 -23.500 -21.969  1.00 98.19           C  
ATOM   1996  CB  PHE A 260       2.316 -23.547 -20.875  1.00 98.19           C  
ATOM   1997  O   PHE A 260       4.750 -22.281 -21.906  1.00 98.19           O  
ATOM   1998  CG  PHE A 260       0.836 -23.719 -21.078  1.00 98.19           C  
ATOM   1999  CD1 PHE A 260       0.136 -22.922 -21.969  1.00 98.19           C  
ATOM   2000  CD2 PHE A 260       0.143 -24.688 -20.359  1.00 98.19           C  
ATOM   2001  CE1 PHE A 260      -1.234 -23.094 -22.156  1.00 98.19           C  
ATOM   2002  CE2 PHE A 260      -1.227 -24.859 -20.547  1.00 98.19           C  
ATOM   2003  CZ  PHE A 260      -1.913 -24.062 -21.438  1.00 98.19           C  
ATOM   2004  N   GLU A 261       5.621 -24.375 -22.000  1.00 96.88           N  
ATOM   2005  CA  GLU A 261       6.988 -23.938 -22.250  1.00 96.88           C  
ATOM   2006  C   GLU A 261       7.152 -23.422 -23.672  1.00 96.88           C  
ATOM   2007  CB  GLU A 261       7.984 -25.062 -21.984  1.00 96.88           C  
ATOM   2008  O   GLU A 261       7.941 -22.500 -23.922  1.00 96.88           O  
ATOM   2009  CG  GLU A 261       8.133 -25.406 -20.500  1.00 96.88           C  
ATOM   2010  CD  GLU A 261       9.055 -26.594 -20.266  1.00 96.88           C  
ATOM   2011  OE1 GLU A 261       9.195 -27.016 -19.094  1.00 96.88           O  
ATOM   2012  OE2 GLU A 261       9.641 -27.094 -21.250  1.00 96.88           O  
ATOM   2013  N   THR A 262       6.387 -24.000 -24.562  1.00 96.94           N  
ATOM   2014  CA  THR A 262       6.539 -23.625 -25.969  1.00 96.94           C  
ATOM   2015  C   THR A 262       5.230 -23.094 -26.531  1.00 96.94           C  
ATOM   2016  CB  THR A 262       7.008 -24.828 -26.812  1.00 96.94           C  
ATOM   2017  O   THR A 262       5.234 -22.281 -27.469  1.00 96.94           O  
ATOM   2018  CG2 THR A 262       8.422 -25.250 -26.438  1.00 96.94           C  
ATOM   2019  OG1 THR A 262       6.121 -25.938 -26.594  1.00 96.94           O  
ATOM   2020  N   ASN A 263       4.082 -23.469 -26.000  1.00 96.00           N  
ATOM   2021  CA  ASN A 263       2.781 -22.984 -26.453  1.00 96.00           C  
ATOM   2022  C   ASN A 263       2.502 -21.578 -25.938  1.00 96.00           C  
ATOM   2023  CB  ASN A 263       1.670 -23.938 -26.016  1.00 96.00           C  
ATOM   2024  O   ASN A 263       2.354 -21.375 -24.734  1.00 96.00           O  
ATOM   2025  CG  ASN A 263       0.313 -23.547 -26.562  1.00 96.00           C  
ATOM   2026  ND2 ASN A 263      -0.620 -24.500 -26.578  1.00 96.00           N  
ATOM   2027  OD1 ASN A 263       0.107 -22.406 -27.000  1.00 96.00           O  
ATOM   2028  N   ARG A 264       2.275 -20.703 -26.906  1.00 96.81           N  
ATOM   2029  CA  ARG A 264       2.105 -19.312 -26.500  1.00 96.81           C  
ATOM   2030  C   ARG A 264       0.718 -18.797 -26.875  1.00 96.81           C  
ATOM   2031  CB  ARG A 264       3.178 -18.422 -27.141  1.00 96.81           C  
ATOM   2032  O   ARG A 264       0.519 -17.594 -27.047  1.00 96.81           O  
ATOM   2033  CG  ARG A 264       4.598 -18.766 -26.719  1.00 96.81           C  
ATOM   2034  CD  ARG A 264       4.789 -18.594 -25.219  1.00 96.81           C  
ATOM   2035  NE  ARG A 264       4.719 -17.188 -24.828  1.00 96.81           N  
ATOM   2036  NH1 ARG A 264       5.367 -17.562 -22.641  1.00 96.81           N  
ATOM   2037  NH2 ARG A 264       4.895 -15.430 -23.359  1.00 96.81           N  
ATOM   2038  CZ  ARG A 264       4.996 -16.734 -23.609  1.00 96.81           C  
ATOM   2039  N   ASN A 265      -0.238 -19.688 -27.000  1.00 98.25           N  
ATOM   2040  CA  ASN A 265      -1.631 -19.328 -27.250  1.00 98.25           C  
ATOM   2041  C   ASN A 265      -2.350 -18.953 -25.953  1.00 98.25           C  
ATOM   2042  CB  ASN A 265      -2.363 -20.484 -27.938  1.00 98.25           C  
ATOM   2043  O   ASN A 265      -2.596 -19.812 -25.109  1.00 98.25           O  
ATOM   2044  CG  ASN A 265      -3.771 -20.109 -28.359  1.00 98.25           C  
ATOM   2045  ND2 ASN A 265      -4.105 -20.375 -29.625  1.00 98.25           N  
ATOM   2046  OD1 ASN A 265      -4.551 -19.578 -27.562  1.00 98.25           O  
ATOM   2047  N   SER A 266      -2.715 -17.672 -25.812  1.00 98.31           N  
ATOM   2048  CA  SER A 266      -3.244 -17.125 -24.562  1.00 98.31           C  
ATOM   2049  C   SER A 266      -4.633 -17.688 -24.266  1.00 98.31           C  
ATOM   2050  CB  SER A 266      -3.299 -15.602 -24.609  1.00 98.31           C  
ATOM   2051  O   SER A 266      -4.984 -17.906 -23.094  1.00 98.31           O  
ATOM   2052  OG  SER A 266      -4.094 -15.172 -25.703  1.00 98.31           O  
ATOM   2053  N   THR A 267      -5.410 -17.984 -25.281  1.00 98.19           N  
ATOM   2054  CA  THR A 267      -6.746 -18.547 -25.094  1.00 98.19           C  
ATOM   2055  C   THR A 267      -6.664 -19.969 -24.562  1.00 98.19           C  
ATOM   2056  CB  THR A 267      -7.543 -18.531 -26.406  1.00 98.19           C  
ATOM   2057  O   THR A 267      -7.410 -20.344 -23.656  1.00 98.19           O  
ATOM   2058  CG2 THR A 267      -8.945 -19.094 -26.219  1.00 98.19           C  
ATOM   2059  OG1 THR A 267      -7.652 -17.188 -26.891  1.00 98.19           O  
ATOM   2060  N   GLU A 268      -5.738 -20.719 -25.109  1.00 98.31           N  
ATOM   2061  CA  GLU A 268      -5.520 -22.078 -24.625  1.00 98.31           C  
ATOM   2062  C   GLU A 268      -4.996 -22.094 -23.188  1.00 98.31           C  
ATOM   2063  CB  GLU A 268      -4.547 -22.828 -25.547  1.00 98.31           C  
ATOM   2064  O   GLU A 268      -5.402 -22.922 -22.375  1.00 98.31           O  
ATOM   2065  CG  GLU A 268      -5.148 -23.234 -26.875  1.00 98.31           C  
ATOM   2066  CD  GLU A 268      -4.195 -24.031 -27.750  1.00 98.31           C  
ATOM   2067  OE1 GLU A 268      -4.527 -24.312 -28.922  1.00 98.31           O  
ATOM   2068  OE2 GLU A 268      -3.109 -24.406 -27.250  1.00 98.31           O  
ATOM   2069  N   LEU A 269      -4.133 -21.109 -22.938  1.00 98.62           N  
ATOM   2070  CA  LEU A 269      -3.594 -20.984 -21.594  1.00 98.62           C  
ATOM   2071  C   LEU A 269      -4.707 -20.703 -20.594  1.00 98.62           C  
ATOM   2072  CB  LEU A 269      -2.537 -19.875 -21.531  1.00 98.62           C  
ATOM   2073  O   LEU A 269      -4.781 -21.328 -19.531  1.00 98.62           O  
ATOM   2074  CG  LEU A 269      -1.909 -19.609 -20.172  1.00 98.62           C  
ATOM   2075  CD1 LEU A 269      -1.171 -20.859 -19.672  1.00 98.62           C  
ATOM   2076  CD2 LEU A 269      -0.969 -18.422 -20.234  1.00 98.62           C  
ATOM   2077  N   LEU A 270      -5.566 -19.719 -20.906  1.00 98.69           N  
ATOM   2078  CA  LEU A 270      -6.672 -19.359 -20.031  1.00 98.69           C  
ATOM   2079  C   LEU A 270      -7.551 -20.578 -19.750  1.00 98.69           C  
ATOM   2080  CB  LEU A 270      -7.516 -18.250 -20.641  1.00 98.69           C  
ATOM   2081  O   LEU A 270      -7.875 -20.859 -18.594  1.00 98.69           O  
ATOM   2082  CG  LEU A 270      -8.789 -17.859 -19.891  1.00 98.69           C  
ATOM   2083  CD1 LEU A 270      -8.445 -17.391 -18.469  1.00 98.69           C  
ATOM   2084  CD2 LEU A 270      -9.547 -16.781 -20.641  1.00 98.69           C  
ATOM   2085  N   SER A 271      -7.910 -21.297 -20.828  1.00 98.25           N  
ATOM   2086  CA  SER A 271      -8.750 -22.484 -20.672  1.00 98.25           C  
ATOM   2087  C   SER A 271      -8.086 -23.516 -19.766  1.00 98.25           C  
ATOM   2088  CB  SER A 271      -9.055 -23.109 -22.031  1.00 98.25           C  
ATOM   2089  O   SER A 271      -8.742 -24.094 -18.891  1.00 98.25           O  
ATOM   2090  OG  SER A 271      -9.875 -22.266 -22.812  1.00 98.25           O  
ATOM   2091  N   PHE A 272      -6.840 -23.703 -19.906  1.00 98.44           N  
ATOM   2092  CA  PHE A 272      -6.082 -24.641 -19.094  1.00 98.44           C  
ATOM   2093  C   PHE A 272      -6.082 -24.219 -17.625  1.00 98.44           C  
ATOM   2094  CB  PHE A 272      -4.645 -24.766 -19.609  1.00 98.44           C  
ATOM   2095  O   PHE A 272      -6.387 -25.031 -16.750  1.00 98.44           O  
ATOM   2096  CG  PHE A 272      -3.721 -25.484 -18.656  1.00 98.44           C  
ATOM   2097  CD1 PHE A 272      -2.705 -24.812 -18.000  1.00 98.44           C  
ATOM   2098  CD2 PHE A 272      -3.871 -26.844 -18.438  1.00 98.44           C  
ATOM   2099  CE1 PHE A 272      -1.849 -25.469 -17.125  1.00 98.44           C  
ATOM   2100  CE2 PHE A 272      -3.020 -27.516 -17.562  1.00 98.44           C  
ATOM   2101  CZ  PHE A 272      -2.010 -26.828 -16.906  1.00 98.44           C  
ATOM   2102  N   LEU A 273      -5.766 -22.969 -17.359  1.00 98.31           N  
ATOM   2103  CA  LEU A 273      -5.660 -22.484 -15.992  1.00 98.31           C  
ATOM   2104  C   LEU A 273      -7.023 -22.469 -15.312  1.00 98.31           C  
ATOM   2105  CB  LEU A 273      -5.055 -21.078 -15.977  1.00 98.31           C  
ATOM   2106  O   LEU A 273      -7.113 -22.578 -14.086  1.00 98.31           O  
ATOM   2107  CG  LEU A 273      -3.576 -20.969 -16.344  1.00 98.31           C  
ATOM   2108  CD1 LEU A 273      -3.145 -19.516 -16.391  1.00 98.31           C  
ATOM   2109  CD2 LEU A 273      -2.719 -21.750 -15.359  1.00 98.31           C  
ATOM   2110  N   GLN A 274      -8.094 -22.344 -16.078  1.00 98.31           N  
ATOM   2111  CA  GLN A 274      -9.438 -22.422 -15.523  1.00 98.31           C  
ATOM   2112  C   GLN A 274      -9.812 -23.844 -15.148  1.00 98.31           C  
ATOM   2113  CB  GLN A 274     -10.461 -21.859 -16.516  1.00 98.31           C  
ATOM   2114  O   GLN A 274     -10.688 -24.078 -14.312  1.00 98.31           O  
ATOM   2115  CG  GLN A 274     -10.453 -20.328 -16.594  1.00 98.31           C  
ATOM   2116  CD  GLN A 274     -11.406 -19.797 -17.656  1.00 98.31           C  
ATOM   2117  NE2 GLN A 274     -12.008 -18.656 -17.391  1.00 98.31           N  
ATOM   2118  OE1 GLN A 274     -11.586 -20.422 -18.719  1.00 98.31           O  
ATOM   2119  N   SER A 275      -9.109 -24.781 -15.727  1.00 97.50           N  
ATOM   2120  CA  SER A 275      -9.453 -26.188 -15.523  1.00 97.50           C  
ATOM   2121  C   SER A 275      -8.633 -26.797 -14.391  1.00 97.50           C  
ATOM   2122  CB  SER A 275      -9.227 -26.984 -16.812  1.00 97.50           C  
ATOM   2123  O   SER A 275      -9.000 -27.844 -13.844  1.00 97.50           O  
ATOM   2124  OG  SER A 275      -7.848 -27.203 -17.031  1.00 97.50           O  
ATOM   2125  N   VAL A 276      -7.523 -26.203 -14.000  1.00 97.50           N  
ATOM   2126  CA  VAL A 276      -6.641 -26.781 -13.000  1.00 97.50           C  
ATOM   2127  C   VAL A 276      -7.133 -26.406 -11.602  1.00 97.50           C  
ATOM   2128  CB  VAL A 276      -5.180 -26.328 -13.188  1.00 97.50           C  
ATOM   2129  O   VAL A 276      -7.852 -25.422 -11.430  1.00 97.50           O  
ATOM   2130  CG1 VAL A 276      -4.660 -26.719 -14.570  1.00 97.50           C  
ATOM   2131  CG2 VAL A 276      -5.066 -24.812 -12.992  1.00 97.50           C  
ATOM   2132  N   SER A 277      -6.781 -27.172 -10.594  1.00 97.94           N  
ATOM   2133  CA  SER A 277      -7.156 -26.828  -9.219  1.00 97.94           C  
ATOM   2134  C   SER A 277      -6.465 -25.547  -8.758  1.00 97.94           C  
ATOM   2135  CB  SER A 277      -6.816 -27.969  -8.273  1.00 97.94           C  
ATOM   2136  O   SER A 277      -5.340 -25.266  -9.172  1.00 97.94           O  
ATOM   2137  OG  SER A 277      -5.418 -28.047  -8.047  1.00 97.94           O  
ATOM   2138  N   ALA A 278      -7.109 -24.703  -7.926  1.00 97.88           N  
ATOM   2139  CA  ALA A 278      -6.527 -23.484  -7.367  1.00 97.88           C  
ATOM   2140  C   ALA A 278      -5.238 -23.797  -6.609  1.00 97.88           C  
ATOM   2141  CB  ALA A 278      -7.527 -22.797  -6.449  1.00 97.88           C  
ATOM   2142  O   ALA A 278      -4.266 -23.047  -6.695  1.00 97.88           O  
ATOM   2143  N   LYS A 279      -5.273 -24.938  -5.934  1.00 97.44           N  
ATOM   2144  CA  LYS A 279      -4.102 -25.344  -5.164  1.00 97.44           C  
ATOM   2145  C   LYS A 279      -2.904 -25.609  -6.078  1.00 97.44           C  
ATOM   2146  CB  LYS A 279      -4.406 -26.594  -4.340  1.00 97.44           C  
ATOM   2147  O   LYS A 279      -1.776 -25.219  -5.754  1.00 97.44           O  
ATOM   2148  CG  LYS A 279      -3.240 -27.078  -3.482  1.00 97.44           C  
ATOM   2149  CD  LYS A 279      -2.861 -26.031  -2.430  1.00 97.44           C  
ATOM   2150  CE  LYS A 279      -1.952 -26.641  -1.363  1.00 97.44           C  
ATOM   2151  NZ  LYS A 279      -0.698 -27.188  -1.953  1.00 97.44           N  
ATOM   2152  N   ASP A 280      -3.076 -26.297  -7.156  1.00 98.25           N  
ATOM   2153  CA  ASP A 280      -1.990 -26.547  -8.102  1.00 98.25           C  
ATOM   2154  C   ASP A 280      -1.420 -25.234  -8.625  1.00 98.25           C  
ATOM   2155  CB  ASP A 280      -2.473 -27.406  -9.266  1.00 98.25           C  
ATOM   2156  O   ASP A 280      -0.202 -25.078  -8.742  1.00 98.25           O  
ATOM   2157  CG  ASP A 280      -2.654 -28.875  -8.883  1.00 98.25           C  
ATOM   2158  OD1 ASP A 280      -2.162 -29.281  -7.812  1.00 98.25           O  
ATOM   2159  OD2 ASP A 280      -3.295 -29.609  -9.656  1.00 98.25           O  
ATOM   2160  N   LEU A 281      -2.293 -24.297  -8.984  1.00 98.31           N  
ATOM   2161  CA  LEU A 281      -1.841 -22.984  -9.445  1.00 98.31           C  
ATOM   2162  C   LEU A 281      -1.098 -22.250  -8.344  1.00 98.31           C  
ATOM   2163  CB  LEU A 281      -3.027 -22.156  -9.930  1.00 98.31           C  
ATOM   2164  O   LEU A 281      -0.048 -21.656  -8.586  1.00 98.31           O  
ATOM   2165  CG  LEU A 281      -2.699 -20.750 -10.469  1.00 98.31           C  
ATOM   2166  CD1 LEU A 281      -1.626 -20.844 -11.547  1.00 98.31           C  
ATOM   2167  CD2 LEU A 281      -3.955 -20.078 -11.008  1.00 98.31           C  
ATOM   2168  N   ASP A 282      -1.619 -22.281  -7.148  1.00 97.94           N  
ATOM   2169  CA  ASP A 282      -0.964 -21.672  -5.992  1.00 97.94           C  
ATOM   2170  C   ASP A 282       0.417 -22.281  -5.762  1.00 97.94           C  
ATOM   2171  CB  ASP A 282      -1.826 -21.828  -4.738  1.00 97.94           C  
ATOM   2172  O   ASP A 282       1.400 -21.547  -5.598  1.00 97.94           O  
ATOM   2173  CG  ASP A 282      -1.237 -21.141  -3.523  1.00 97.94           C  
ATOM   2174  OD1 ASP A 282      -0.962 -19.922  -3.588  1.00 97.94           O  
ATOM   2175  OD2 ASP A 282      -1.045 -21.812  -2.490  1.00 97.94           O  
ATOM   2176  N   ASP A 283       0.551 -23.609  -5.785  1.00 98.06           N  
ATOM   2177  CA  ASP A 283       1.821 -24.312  -5.582  1.00 98.06           C  
ATOM   2178  C   ASP A 283       2.826 -23.938  -6.672  1.00 98.06           C  
ATOM   2179  CB  ASP A 283       1.610 -25.828  -5.551  1.00 98.06           C  
ATOM   2180  O   ASP A 283       4.008 -23.734  -6.391  1.00 98.06           O  
ATOM   2181  CG  ASP A 283       0.924 -26.297  -4.281  1.00 98.06           C  
ATOM   2182  OD1 ASP A 283       0.840 -25.516  -3.305  1.00 98.06           O  
ATOM   2183  OD2 ASP A 283       0.468 -27.453  -4.254  1.00 98.06           O  
ATOM   2184  N   ALA A 284       2.361 -23.844  -7.902  1.00 98.31           N  
ATOM   2185  CA  ALA A 284       3.230 -23.469  -9.016  1.00 98.31           C  
ATOM   2186  C   ALA A 284       3.779 -22.062  -8.836  1.00 98.31           C  
ATOM   2187  CB  ALA A 284       2.477 -23.594 -10.336  1.00 98.31           C  
ATOM   2188  O   ALA A 284       4.945 -21.797  -9.133  1.00 98.31           O  
ATOM   2189  N   SER A 285       2.910 -21.203  -8.336  1.00 97.56           N  
ATOM   2190  CA  SER A 285       3.348 -19.828  -8.125  1.00 97.56           C  
ATOM   2191  C   SER A 285       4.418 -19.750  -7.039  1.00 97.56           C  
ATOM   2192  CB  SER A 285       2.160 -18.953  -7.746  1.00 97.56           C  
ATOM   2193  O   SER A 285       5.352 -18.953  -7.141  1.00 97.56           O  
ATOM   2194  OG  SER A 285       1.719 -19.234  -6.430  1.00 97.56           O  
ATOM   2195  N   TYR A 286       4.234 -20.469  -5.977  1.00 96.94           N  
ATOM   2196  CA  TYR A 286       5.250 -20.531  -4.930  1.00 96.94           C  
ATOM   2197  C   TYR A 286       6.574 -21.047  -5.488  1.00 96.94           C  
ATOM   2198  CB  TYR A 286       4.777 -21.453  -3.793  1.00 96.94           C  
ATOM   2199  O   TYR A 286       7.629 -20.453  -5.223  1.00 96.94           O  
ATOM   2200  CG  TYR A 286       5.816 -21.656  -2.717  1.00 96.94           C  
ATOM   2201  CD1 TYR A 286       6.582 -22.828  -2.680  1.00 96.94           C  
ATOM   2202  CD2 TYR A 286       6.031 -20.703  -1.734  1.00 96.94           C  
ATOM   2203  CE1 TYR A 286       7.535 -23.031  -1.689  1.00 96.94           C  
ATOM   2204  CE2 TYR A 286       6.984 -20.891  -0.739  1.00 96.94           C  
ATOM   2205  OH  TYR A 286       8.672 -22.250   0.258  1.00 96.94           O  
ATOM   2206  CZ  TYR A 286       7.730 -22.062  -0.726  1.00 96.94           C  
ATOM   2207  N   THR A 287       6.582 -22.094  -6.266  1.00 97.38           N  
ATOM   2208  CA  THR A 287       7.770 -22.719  -6.824  1.00 97.38           C  
ATOM   2209  C   THR A 287       8.516 -21.766  -7.750  1.00 97.38           C  
ATOM   2210  CB  THR A 287       7.410 -24.016  -7.594  1.00 97.38           C  
ATOM   2211  O   THR A 287       9.727 -21.594  -7.633  1.00 97.38           O  
ATOM   2212  CG2 THR A 287       8.648 -24.656  -8.203  1.00 97.38           C  
ATOM   2213  OG1 THR A 287       6.789 -24.938  -6.699  1.00 97.38           O  
ATOM   2214  N   ILE A 288       7.809 -21.156  -8.617  1.00 95.31           N  
ATOM   2215  CA  ILE A 288       8.461 -20.281  -9.594  1.00 95.31           C  
ATOM   2216  C   ILE A 288       9.062 -19.078  -8.883  1.00 95.31           C  
ATOM   2217  CB  ILE A 288       7.477 -19.828 -10.695  1.00 95.31           C  
ATOM   2218  O   ILE A 288      10.148 -18.609  -9.227  1.00 95.31           O  
ATOM   2219  CG1 ILE A 288       8.227 -19.062 -11.797  1.00 95.31           C  
ATOM   2220  CG2 ILE A 288       6.363 -18.969 -10.094  1.00 95.31           C  
ATOM   2221  CD1 ILE A 288       9.180 -19.938 -12.602  1.00 95.31           C  
ATOM   2222  N   SER A 289       8.328 -18.453  -7.887  1.00 93.00           N  
ATOM   2223  CA  SER A 289       8.852 -17.328  -7.117  1.00 93.00           C  
ATOM   2224  C   SER A 289      10.180 -17.688  -6.445  1.00 93.00           C  
ATOM   2225  CB  SER A 289       7.844 -16.875  -6.059  1.00 93.00           C  
ATOM   2226  O   SER A 289      11.125 -16.891  -6.477  1.00 93.00           O  
ATOM   2227  OG  SER A 289       6.684 -16.344  -6.668  1.00 93.00           O  
ATOM   2228  N   ASN A 290      10.336 -18.891  -5.934  1.00 92.69           N  
ATOM   2229  CA  ASN A 290      11.555 -19.344  -5.266  1.00 92.69           C  
ATOM   2230  C   ASN A 290      12.656 -19.672  -6.270  1.00 92.69           C  
ATOM   2231  CB  ASN A 290      11.258 -20.547  -4.383  1.00 92.69           C  
ATOM   2232  O   ASN A 290      13.836 -19.422  -6.004  1.00 92.69           O  
ATOM   2233  CG  ASN A 290      10.531 -20.188  -3.104  1.00 92.69           C  
ATOM   2234  ND2 ASN A 290       9.633 -21.047  -2.660  1.00 92.69           N  
ATOM   2235  OD1 ASN A 290      10.781 -19.125  -2.520  1.00 92.69           O  
ATOM   2236  N   GLN A 291      12.266 -20.172  -7.438  1.00 94.50           N  
ATOM   2237  CA  GLN A 291      13.234 -20.547  -8.461  1.00 94.50           C  
ATOM   2238  C   GLN A 291      13.930 -19.328  -9.047  1.00 94.50           C  
ATOM   2239  CB  GLN A 291      12.555 -21.359  -9.562  1.00 94.50           C  
ATOM   2240  O   GLN A 291      15.133 -19.359  -9.312  1.00 94.50           O  
ATOM   2241  CG  GLN A 291      12.250 -22.797  -9.180  1.00 94.50           C  
ATOM   2242  CD  GLN A 291      11.602 -23.594 -10.305  1.00 94.50           C  
ATOM   2243  NE2 GLN A 291      11.758 -24.906 -10.266  1.00 94.50           N  
ATOM   2244  OE1 GLN A 291      10.969 -23.016 -11.195  1.00 94.50           O  
ATOM   2245  N   LEU A 292      13.188 -18.219  -9.102  1.00 92.81           N  
ATOM   2246  CA  LEU A 292      13.703 -17.062  -9.828  1.00 92.81           C  
ATOM   2247  C   LEU A 292      14.391 -16.094  -8.883  1.00 92.81           C  
ATOM   2248  CB  LEU A 292      12.578 -16.359 -10.586  1.00 92.81           C  
ATOM   2249  O   LEU A 292      15.117 -15.195  -9.328  1.00 92.81           O  
ATOM   2250  CG  LEU A 292      11.938 -17.141 -11.734  1.00 92.81           C  
ATOM   2251  CD1 LEU A 292      10.844 -16.312 -12.398  1.00 92.81           C  
ATOM   2252  CD2 LEU A 292      12.992 -17.562 -12.750  1.00 92.81           C  
ATOM   2253  N   GLU A 293      14.094 -16.203  -7.582  1.00 90.56           N  
ATOM   2254  CA  GLU A 293      14.680 -15.289  -6.609  1.00 90.56           C  
ATOM   2255  C   GLU A 293      16.141 -15.609  -6.363  1.00 90.56           C  
ATOM   2256  CB  GLU A 293      13.898 -15.328  -5.293  1.00 90.56           C  
ATOM   2257  O   GLU A 293      16.469 -16.656  -5.793  1.00 90.56           O  
ATOM   2258  CG  GLU A 293      14.250 -14.195  -4.336  1.00 90.56           C  
ATOM   2259  CD  GLU A 293      13.195 -13.977  -3.258  1.00 90.56           C  
ATOM   2260  OE1 GLU A 293      13.523 -13.391  -2.203  1.00 90.56           O  
ATOM   2261  OE2 GLU A 293      12.039 -14.398  -3.471  1.00 90.56           O  
ATOM   2262  N   ILE A 294      17.016 -14.773  -6.844  1.00 89.25           N  
ATOM   2263  CA  ILE A 294      18.453 -14.805  -6.641  1.00 89.25           C  
ATOM   2264  C   ILE A 294      18.969 -13.398  -6.320  1.00 89.25           C  
ATOM   2265  CB  ILE A 294      19.188 -15.367  -7.883  1.00 89.25           C  
ATOM   2266  O   ILE A 294      18.266 -12.414  -6.547  1.00 89.25           O  
ATOM   2267  CG1 ILE A 294      18.859 -14.539  -9.125  1.00 89.25           C  
ATOM   2268  CG2 ILE A 294      18.828 -16.844  -8.094  1.00 89.25           C  
ATOM   2269  CD1 ILE A 294      19.625 -14.945 -10.367  1.00 89.25           C  
ATOM   2270  N   PRO A 295      20.078 -13.227  -5.586  1.00 84.69           N  
ATOM   2271  CA  PRO A 295      20.562 -11.922  -5.129  1.00 84.69           C  
ATOM   2272  C   PRO A 295      20.516 -10.859  -6.223  1.00 84.69           C  
ATOM   2273  CB  PRO A 295      22.000 -12.203  -4.703  1.00 84.69           C  
ATOM   2274  O   PRO A 295      20.250  -9.688  -5.941  1.00 84.69           O  
ATOM   2275  CG  PRO A 295      21.984 -13.617  -4.211  1.00 84.69           C  
ATOM   2276  CD  PRO A 295      21.078 -14.422  -5.090  1.00 84.69           C  
ATOM   2277  N   GLY A 296      20.562 -11.172  -7.453  1.00 85.81           N  
ATOM   2278  CA  GLY A 296      20.516 -10.234  -8.562  1.00 85.81           C  
ATOM   2279  C   GLY A 296      19.109  -9.961  -9.055  1.00 85.81           C  
ATOM   2280  O   GLY A 296      18.906  -9.141  -9.961  1.00 85.81           O  
ATOM   2281  N   ASN A 297      18.219 -10.664  -8.500  1.00 90.94           N  
ATOM   2282  CA  ASN A 297      16.812 -10.562  -8.914  1.00 90.94           C  
ATOM   2283  C   ASN A 297      15.867 -10.688  -7.730  1.00 90.94           C  
ATOM   2284  CB  ASN A 297      16.500 -11.617  -9.977  1.00 90.94           C  
ATOM   2285  O   ASN A 297      14.844 -11.375  -7.820  1.00 90.94           O  
ATOM   2286  CG  ASN A 297      15.219 -11.320 -10.727  1.00 90.94           C  
ATOM   2287  ND2 ASN A 297      14.555 -12.367 -11.219  1.00 90.94           N  
ATOM   2288  OD1 ASN A 297      14.820 -10.156 -10.867  1.00 90.94           O  
ATOM   2289  N   ILE A 298      16.172 -10.047  -6.648  1.00 91.38           N  
ATOM   2290  CA  ILE A 298      15.344 -10.102  -5.453  1.00 91.38           C  
ATOM   2291  C   ILE A 298      14.047  -9.328  -5.684  1.00 91.38           C  
ATOM   2292  CB  ILE A 298      16.094  -9.547  -4.219  1.00 91.38           C  
ATOM   2293  O   ILE A 298      14.086  -8.164  -6.086  1.00 91.38           O  
ATOM   2294  CG1 ILE A 298      17.297 -10.422  -3.889  1.00 91.38           C  
ATOM   2295  CG2 ILE A 298      15.141  -9.453  -3.016  1.00 91.38           C  
ATOM   2296  CD1 ILE A 298      18.234  -9.820  -2.852  1.00 91.38           C  
ATOM   2297  N   GLN A 299      12.906  -9.977  -5.496  1.00 91.62           N  
ATOM   2298  CA  GLN A 299      11.594  -9.414  -5.805  1.00 91.62           C  
ATOM   2299  C   GLN A 299      11.414  -8.055  -5.148  1.00 91.62           C  
ATOM   2300  CB  GLN A 299      10.484 -10.367  -5.359  1.00 91.62           C  
ATOM   2301  O   GLN A 299      10.969  -7.102  -5.797  1.00 91.62           O  
ATOM   2302  CG  GLN A 299      10.391 -11.641  -6.195  1.00 91.62           C  
ATOM   2303  CD  GLN A 299       9.234 -12.523  -5.785  1.00 91.62           C  
ATOM   2304  NE2 GLN A 299       9.523 -13.570  -5.023  1.00 91.62           N  
ATOM   2305  OE1 GLN A 299       8.078 -12.273  -6.148  1.00 91.62           O  
ATOM   2306  N   LEU A 300      11.867  -7.953  -3.922  1.00 92.69           N  
ATOM   2307  CA  LEU A 300      11.664  -6.719  -3.172  1.00 92.69           C  
ATOM   2308  C   LEU A 300      12.430  -5.566  -3.818  1.00 92.69           C  
ATOM   2309  CB  LEU A 300      12.117  -6.895  -1.721  1.00 92.69           C  
ATOM   2310  O   LEU A 300      11.930  -4.438  -3.865  1.00 92.69           O  
ATOM   2311  CG  LEU A 300      11.891  -5.699  -0.792  1.00 92.69           C  
ATOM   2312  CD1 LEU A 300      10.406  -5.367  -0.706  1.00 92.69           C  
ATOM   2313  CD2 LEU A 300      12.461  -5.984   0.594  1.00 92.69           C  
ATOM   2314  N   SER A 301      13.602  -5.875  -4.438  1.00 93.50           N  
ATOM   2315  CA  SER A 301      14.492  -4.836  -4.945  1.00 93.50           C  
ATOM   2316  C   SER A 301      14.273  -4.594  -6.434  1.00 93.50           C  
ATOM   2317  CB  SER A 301      15.953  -5.219  -4.695  1.00 93.50           C  
ATOM   2318  O   SER A 301      14.500  -3.486  -6.926  1.00 93.50           O  
ATOM   2319  OG  SER A 301      16.219  -5.309  -3.307  1.00 93.50           O  
ATOM   2320  N   GLN A 302      13.805  -5.684  -7.047  1.00 93.62           N  
ATOM   2321  CA  GLN A 302      13.836  -5.566  -8.500  1.00 93.62           C  
ATOM   2322  C   GLN A 302      12.438  -5.688  -9.094  1.00 93.62           C  
ATOM   2323  CB  GLN A 302      14.766  -6.625  -9.102  1.00 93.62           C  
ATOM   2324  O   GLN A 302      12.242  -5.449 -10.289  1.00 93.62           O  
ATOM   2325  CG  GLN A 302      16.219  -6.504  -8.656  1.00 93.62           C  
ATOM   2326  CD  GLN A 302      16.828  -5.160  -9.008  1.00 93.62           C  
ATOM   2327  NE2 GLN A 302      17.812  -4.742  -8.227  1.00 93.62           N  
ATOM   2328  OE1 GLN A 302      16.406  -4.500  -9.961  1.00 93.62           O  
ATOM   2329  N   GLY A 303      11.477  -5.992  -8.258  1.00 92.25           N  
ATOM   2330  CA  GLY A 303      10.102  -6.152  -8.711  1.00 92.25           C  
ATOM   2331  C   GLY A 303       9.508  -7.504  -8.367  1.00 92.25           C  
ATOM   2332  O   GLY A 303      10.039  -8.539  -8.766  1.00 92.25           O  
ATOM   2333  N   PHE A 304       8.328  -7.484  -7.641  1.00 91.00           N  
ATOM   2334  CA  PHE A 304       7.617  -8.711  -7.293  1.00 91.00           C  
ATOM   2335  C   PHE A 304       7.035  -9.367  -8.539  1.00 91.00           C  
ATOM   2336  CB  PHE A 304       6.504  -8.422  -6.281  1.00 91.00           C  
ATOM   2337  O   PHE A 304       6.703  -8.688  -9.508  1.00 91.00           O  
ATOM   2338  CG  PHE A 304       6.961  -8.445  -4.852  1.00 91.00           C  
ATOM   2339  CD1 PHE A 304       8.031  -9.234  -4.461  1.00 91.00           C  
ATOM   2340  CD2 PHE A 304       6.320  -7.668  -3.891  1.00 91.00           C  
ATOM   2341  CE1 PHE A 304       8.461  -9.258  -3.135  1.00 91.00           C  
ATOM   2342  CE2 PHE A 304       6.742  -7.688  -2.564  1.00 91.00           C  
ATOM   2343  CZ  PHE A 304       7.812  -8.484  -2.188  1.00 91.00           C  
ATOM   2344  N   TYR A 305       6.957 -10.734  -8.445  1.00 92.56           N  
ATOM   2345  CA  TYR A 305       6.105 -11.484  -9.367  1.00 92.56           C  
ATOM   2346  C   TYR A 305       4.648 -11.438  -8.914  1.00 92.56           C  
ATOM   2347  CB  TYR A 305       6.574 -12.938  -9.469  1.00 92.56           C  
ATOM   2348  O   TYR A 305       4.363 -11.445  -7.711  1.00 92.56           O  
ATOM   2349  CG  TYR A 305       8.047 -13.078  -9.766  1.00 92.56           C  
ATOM   2350  CD1 TYR A 305       8.648 -12.344 -10.789  1.00 92.56           C  
ATOM   2351  CD2 TYR A 305       8.844 -13.945  -9.023  1.00 92.56           C  
ATOM   2352  CE1 TYR A 305      10.000 -12.477 -11.062  1.00 92.56           C  
ATOM   2353  CE2 TYR A 305      10.195 -14.086  -9.297  1.00 92.56           C  
ATOM   2354  OH  TYR A 305      12.109 -13.477 -10.586  1.00 92.56           O  
ATOM   2355  CZ  TYR A 305      10.766 -13.344 -10.312  1.00 92.56           C  
ATOM   2356  N   TYR A 306       3.828 -11.109  -9.805  1.00 96.19           N  
ATOM   2357  CA  TYR A 306       2.395 -11.016  -9.547  1.00 96.19           C  
ATOM   2358  C   TYR A 306       2.049  -9.703  -8.852  1.00 96.19           C  
ATOM   2359  CB  TYR A 306       1.926 -12.203  -8.695  1.00 96.19           C  
ATOM   2360  O   TYR A 306       1.503  -9.711  -7.742  1.00 96.19           O  
ATOM   2361  CG  TYR A 306       2.350 -13.547  -9.234  1.00 96.19           C  
ATOM   2362  CD1 TYR A 306       1.963 -13.961 -10.508  1.00 96.19           C  
ATOM   2363  CD2 TYR A 306       3.137 -14.398  -8.469  1.00 96.19           C  
ATOM   2364  CE1 TYR A 306       2.350 -15.195 -11.008  1.00 96.19           C  
ATOM   2365  CE2 TYR A 306       3.531 -15.641  -8.961  1.00 96.19           C  
ATOM   2366  OH  TYR A 306       3.520 -17.250 -10.727  1.00 96.19           O  
ATOM   2367  CZ  TYR A 306       3.133 -16.031 -10.234  1.00 96.19           C  
ATOM   2368  N   THR A 307       2.305  -8.664  -9.414  1.00 96.88           N  
ATOM   2369  CA  THR A 307       1.958  -7.316  -8.984  1.00 96.88           C  
ATOM   2370  C   THR A 307       1.405  -6.504 -10.156  1.00 96.88           C  
ATOM   2371  CB  THR A 307       3.176  -6.590  -8.383  1.00 96.88           C  
ATOM   2372  O   THR A 307       1.273  -7.020 -11.266  1.00 96.88           O  
ATOM   2373  CG2 THR A 307       3.848  -7.438  -7.312  1.00 96.88           C  
ATOM   2374  OG1 THR A 307       4.125  -6.316  -9.422  1.00 96.88           O  
ATOM   2375  N   PRO A 308       0.998  -5.273  -9.922  1.00 98.25           N  
ATOM   2376  CA  PRO A 308       0.409  -4.484 -11.008  1.00 98.25           C  
ATOM   2377  C   PRO A 308       1.301  -4.430 -12.242  1.00 98.25           C  
ATOM   2378  CB  PRO A 308       0.247  -3.096 -10.383  1.00 98.25           C  
ATOM   2379  O   PRO A 308       2.529  -4.395 -12.125  1.00 98.25           O  
ATOM   2380  CG  PRO A 308       0.029  -3.354  -8.930  1.00 98.25           C  
ATOM   2381  CD  PRO A 308       0.928  -4.477  -8.500  1.00 98.25           C  
ATOM   2382  N   VAL A 309       0.617  -4.398 -13.445  1.00 98.06           N  
ATOM   2383  CA  VAL A 309       1.275  -4.336 -14.750  1.00 98.06           C  
ATOM   2384  C   VAL A 309       0.582  -3.299 -15.625  1.00 98.06           C  
ATOM   2385  CB  VAL A 309       1.282  -5.711 -15.445  1.00 98.06           C  
ATOM   2386  O   VAL A 309      -0.581  -2.959 -15.398  1.00 98.06           O  
ATOM   2387  CG1 VAL A 309       2.035  -6.742 -14.609  1.00 98.06           C  
ATOM   2388  CG2 VAL A 309      -0.147  -6.180 -15.711  1.00 98.06           C  
ATOM   2389  N   VAL A 310       1.301  -2.752 -16.578  1.00 97.75           N  
ATOM   2390  CA  VAL A 310       0.690  -1.935 -17.625  1.00 97.75           C  
ATOM   2391  C   VAL A 310      -0.067  -2.826 -18.594  1.00 97.75           C  
ATOM   2392  CB  VAL A 310       1.745  -1.093 -18.375  1.00 97.75           C  
ATOM   2393  O   VAL A 310       0.503  -3.762 -19.172  1.00 97.75           O  
ATOM   2394  CG1 VAL A 310       1.111  -0.365 -19.562  1.00 97.75           C  
ATOM   2395  CG2 VAL A 310       2.408  -0.097 -17.422  1.00 97.75           C  
ATOM   2396  N   GLU A 311      -1.356  -2.504 -18.812  1.00 97.69           N  
ATOM   2397  CA  GLU A 311      -2.234  -3.266 -19.703  1.00 97.69           C  
ATOM   2398  C   GLU A 311      -2.285  -2.646 -21.094  1.00 97.69           C  
ATOM   2399  CB  GLU A 311      -3.646  -3.352 -19.109  1.00 97.69           C  
ATOM   2400  O   GLU A 311      -2.045  -1.447 -21.250  1.00 97.69           O  
ATOM   2401  CG  GLU A 311      -3.695  -3.977 -17.719  1.00 97.69           C  
ATOM   2402  CD  GLU A 311      -5.070  -3.895 -17.078  1.00 97.69           C  
ATOM   2403  OE1 GLU A 311      -5.152  -3.613 -15.859  1.00 97.69           O  
ATOM   2404  OE2 GLU A 311      -6.070  -4.113 -17.797  1.00 97.69           O  
ATOM   2405  N   HIS A 312      -2.506  -3.521 -22.016  1.00 94.75           N  
ATOM   2406  CA  HIS A 312      -2.900  -2.928 -23.281  1.00 94.75           C  
ATOM   2407  C   HIS A 312      -4.242  -2.217 -23.172  1.00 94.75           C  
ATOM   2408  CB  HIS A 312      -2.965  -3.998 -24.375  1.00 94.75           C  
ATOM   2409  O   HIS A 312      -5.051  -2.543 -22.297  1.00 94.75           O  
ATOM   2410  CG  HIS A 312      -4.207  -4.828 -24.328  1.00 94.75           C  
ATOM   2411  CD2 HIS A 312      -5.215  -4.977 -25.219  1.00 94.75           C  
ATOM   2412  ND1 HIS A 312      -4.527  -5.633 -23.250  1.00 94.75           N  
ATOM   2413  CE1 HIS A 312      -5.676  -6.238 -23.484  1.00 94.75           C  
ATOM   2414  NE2 HIS A 312      -6.113  -5.859 -24.688  1.00 94.75           N  
ATOM   2415  N   GLU A 313      -4.445  -1.247 -23.953  1.00 95.19           N  
ATOM   2416  CA  GLU A 313      -5.652  -0.429 -23.875  1.00 95.19           C  
ATOM   2417  C   GLU A 313      -6.898  -1.255 -24.172  1.00 95.19           C  
ATOM   2418  CB  GLU A 313      -5.559   0.755 -24.844  1.00 95.19           C  
ATOM   2419  O   GLU A 313      -6.941  -1.985 -25.172  1.00 95.19           O  
ATOM   2420  CG  GLU A 313      -6.613   1.826 -24.609  1.00 95.19           C  
ATOM   2421  CD  GLU A 313      -6.277   3.156 -25.266  1.00 95.19           C  
ATOM   2422  OE1 GLU A 313      -7.043   4.129 -25.078  1.00 95.19           O  
ATOM   2423  OE2 GLU A 313      -5.242   3.225 -25.953  1.00 95.19           O  
ATOM   2424  N   HIS A 314      -7.867  -1.229 -23.297  1.00 94.25           N  
ATOM   2425  CA  HIS A 314      -9.203  -1.790 -23.453  1.00 94.25           C  
ATOM   2426  C   HIS A 314     -10.195  -1.148 -22.484  1.00 94.25           C  
ATOM   2427  CB  HIS A 314      -9.172  -3.305 -23.250  1.00 94.25           C  
ATOM   2428  O   HIS A 314      -9.805  -0.336 -21.641  1.00 94.25           O  
ATOM   2429  CG  HIS A 314      -8.695  -3.721 -21.891  1.00 94.25           C  
ATOM   2430  CD2 HIS A 314      -7.488  -4.152 -21.469  1.00 94.25           C  
ATOM   2431  ND1 HIS A 314      -9.516  -3.717 -20.797  1.00 94.25           N  
ATOM   2432  CE1 HIS A 314      -8.828  -4.133 -19.734  1.00 94.25           C  
ATOM   2433  NE2 HIS A 314      -7.594  -4.402 -20.125  1.00 94.25           N  
ATOM   2434  N   GLU A 315     -11.422  -1.284 -22.688  1.00 91.94           N  
ATOM   2435  CA  GLU A 315     -12.492  -0.559 -22.000  1.00 91.94           C  
ATOM   2436  C   GLU A 315     -12.328  -0.637 -20.484  1.00 91.94           C  
ATOM   2437  CB  GLU A 315     -13.859  -1.104 -22.422  1.00 91.94           C  
ATOM   2438  O   GLU A 315     -12.523   0.356 -19.781  1.00 91.94           O  
ATOM   2439  CG  GLU A 315     -15.031  -0.354 -21.797  1.00 91.94           C  
ATOM   2440  CD  GLU A 315     -16.391  -0.888 -22.234  1.00 91.94           C  
ATOM   2441  OE1 GLU A 315     -17.422  -0.344 -21.797  1.00 91.94           O  
ATOM   2442  OE2 GLU A 315     -16.406  -1.859 -23.031  1.00 91.94           O  
ATOM   2443  N   ASN A 316     -11.875  -1.682 -19.984  1.00 93.81           N  
ATOM   2444  CA  ASN A 316     -11.820  -1.865 -18.531  1.00 93.81           C  
ATOM   2445  C   ASN A 316     -10.383  -1.958 -18.031  1.00 93.81           C  
ATOM   2446  CB  ASN A 316     -12.609  -3.111 -18.125  1.00 93.81           C  
ATOM   2447  O   ASN A 316     -10.125  -2.555 -16.984  1.00 93.81           O  
ATOM   2448  CG  ASN A 316     -14.102  -2.961 -18.344  1.00 93.81           C  
ATOM   2449  ND2 ASN A 316     -14.742  -4.035 -18.781  1.00 93.81           N  
ATOM   2450  OD1 ASN A 316     -14.664  -1.889 -18.125  1.00 93.81           O  
ATOM   2451  N   ALA A 317      -9.422  -1.416 -18.828  1.00 97.69           N  
ATOM   2452  CA  ALA A 317      -8.023  -1.434 -18.406  1.00 97.69           C  
ATOM   2453  C   ALA A 317      -7.820  -0.604 -17.141  1.00 97.69           C  
ATOM   2454  CB  ALA A 317      -7.129  -0.917 -19.531  1.00 97.69           C  
ATOM   2455  O   ALA A 317      -8.266   0.542 -17.062  1.00 97.69           O  
ATOM   2456  N   PHE A 318      -7.172  -1.211 -16.141  1.00 98.25           N  
ATOM   2457  CA  PHE A 318      -6.891  -0.581 -14.852  1.00 98.25           C  
ATOM   2458  C   PHE A 318      -5.734   0.404 -14.969  1.00 98.25           C  
ATOM   2459  CB  PHE A 318      -6.570  -1.639 -13.789  1.00 98.25           C  
ATOM   2460  O   PHE A 318      -5.816   1.529 -14.477  1.00 98.25           O  
ATOM   2461  CG  PHE A 318      -6.164  -1.062 -12.461  1.00 98.25           C  
ATOM   2462  CD1 PHE A 318      -4.824  -1.003 -12.094  1.00 98.25           C  
ATOM   2463  CD2 PHE A 318      -7.121  -0.578 -11.578  1.00 98.25           C  
ATOM   2464  CE1 PHE A 318      -4.445  -0.469 -10.859  1.00 98.25           C  
ATOM   2465  CE2 PHE A 318      -6.750  -0.043 -10.344  1.00 98.25           C  
ATOM   2466  CZ  PHE A 318      -5.414   0.009  -9.992  1.00 98.25           C  
ATOM   2467  N   LEU A 319      -4.688   0.069 -15.594  1.00 97.69           N  
ATOM   2468  CA  LEU A 319      -3.457   0.838 -15.750  1.00 97.69           C  
ATOM   2469  C   LEU A 319      -2.936   0.743 -17.172  1.00 97.69           C  
ATOM   2470  CB  LEU A 319      -2.389   0.347 -14.773  1.00 97.69           C  
ATOM   2471  O   LEU A 319      -2.588  -0.344 -17.641  1.00 97.69           O  
ATOM   2472  CG  LEU A 319      -1.095   1.160 -14.711  1.00 97.69           C  
ATOM   2473  CD1 LEU A 319      -1.353   2.521 -14.078  1.00 97.69           C  
ATOM   2474  CD2 LEU A 319      -0.018   0.401 -13.945  1.00 97.69           C  
ATOM   2475  N   THR A 320      -2.773   1.918 -17.859  1.00 96.62           N  
ATOM   2476  CA  THR A 320      -2.342   1.879 -19.250  1.00 96.62           C  
ATOM   2477  C   THR A 320      -1.054   2.676 -19.438  1.00 96.62           C  
ATOM   2478  CB  THR A 320      -3.432   2.430 -20.188  1.00 96.62           C  
ATOM   2479  O   THR A 320      -0.472   2.676 -20.531  1.00 96.62           O  
ATOM   2480  CG2 THR A 320      -4.652   1.518 -20.203  1.00 96.62           C  
ATOM   2481  OG1 THR A 320      -3.826   3.732 -19.750  1.00 96.62           O  
ATOM   2482  N   ASN A 321      -0.607   3.383 -18.391  1.00 95.19           N  
ATOM   2483  CA  ASN A 321       0.617   4.176 -18.469  1.00 95.19           C  
ATOM   2484  C   ASN A 321       1.564   3.842 -17.312  1.00 95.19           C  
ATOM   2485  CB  ASN A 321       0.290   5.668 -18.469  1.00 95.19           C  
ATOM   2486  O   ASN A 321       1.132   3.357 -16.266  1.00 95.19           O  
ATOM   2487  CG  ASN A 321      -0.584   6.074 -19.641  1.00 95.19           C  
ATOM   2488  ND2 ASN A 321      -0.247   7.191 -20.266  1.00 95.19           N  
ATOM   2489  OD1 ASN A 321      -1.556   5.387 -19.969  1.00 95.19           O  
ATOM   2490  N   LEU A 322       2.789   4.188 -17.562  1.00 97.38           N  
ATOM   2491  CA  LEU A 322       3.775   4.023 -16.500  1.00 97.38           C  
ATOM   2492  C   LEU A 322       3.537   5.023 -15.375  1.00 97.38           C  
ATOM   2493  CB  LEU A 322       5.191   4.188 -17.062  1.00 97.38           C  
ATOM   2494  O   LEU A 322       3.268   6.199 -15.633  1.00 97.38           O  
ATOM   2495  CG  LEU A 322       5.676   3.104 -18.016  1.00 97.38           C  
ATOM   2496  CD1 LEU A 322       7.039   3.471 -18.594  1.00 97.38           C  
ATOM   2497  CD2 LEU A 322       5.730   1.750 -17.328  1.00 97.38           C  
ATOM   2498  N   GLN A 323       3.664   4.582 -14.125  1.00 97.88           N  
ATOM   2499  CA  GLN A 323       3.258   5.301 -12.922  1.00 97.88           C  
ATOM   2500  C   GLN A 323       4.133   6.527 -12.695  1.00 97.88           C  
ATOM   2501  CB  GLN A 323       3.316   4.379 -11.703  1.00 97.88           C  
ATOM   2502  O   GLN A 323       3.650   7.566 -12.234  1.00 97.88           O  
ATOM   2503  CG  GLN A 323       4.707   3.822 -11.422  1.00 97.88           C  
ATOM   2504  CD  GLN A 323       5.008   2.564 -12.211  1.00 97.88           C  
ATOM   2505  NE2 GLN A 323       6.203   2.018 -12.023  1.00 97.88           N  
ATOM   2506  OE1 GLN A 323       4.172   2.086 -12.984  1.00 97.88           O  
ATOM   2507  N   TYR A 324       5.516   6.449 -12.953  1.00 98.00           N  
ATOM   2508  CA  TYR A 324       6.363   7.609 -12.703  1.00 98.00           C  
ATOM   2509  C   TYR A 324       5.906   8.805 -13.531  1.00 98.00           C  
ATOM   2510  CB  TYR A 324       7.828   7.289 -13.008  1.00 98.00           C  
ATOM   2511  O   TYR A 324       5.695   9.898 -13.000  1.00 98.00           O  
ATOM   2512  CG  TYR A 324       8.781   8.391 -12.625  1.00 98.00           C  
ATOM   2513  CD1 TYR A 324       9.031   9.453 -13.484  1.00 98.00           C  
ATOM   2514  CD2 TYR A 324       9.445   8.367 -11.398  1.00 98.00           C  
ATOM   2515  CE1 TYR A 324       9.914  10.477 -13.133  1.00 98.00           C  
ATOM   2516  CE2 TYR A 324      10.328   9.375 -11.039  1.00 98.00           C  
ATOM   2517  OH  TYR A 324      11.430  11.430 -11.562  1.00 98.00           O  
ATOM   2518  CZ  TYR A 324      10.555  10.422 -11.914  1.00 98.00           C  
ATOM   2519  N   GLY A 325       5.738   8.609 -14.852  1.00 97.81           N  
ATOM   2520  CA  GLY A 325       5.305   9.680 -15.742  1.00 97.81           C  
ATOM   2521  C   GLY A 325       3.949  10.250 -15.367  1.00 97.81           C  
ATOM   2522  O   GLY A 325       3.736  11.461 -15.461  1.00 97.81           O  
ATOM   2523  N   ALA A 326       3.033   9.367 -14.953  1.00 97.94           N  
ATOM   2524  CA  ALA A 326       1.691   9.805 -14.570  1.00 97.94           C  
ATOM   2525  C   ALA A 326       1.739  10.742 -13.367  1.00 97.94           C  
ATOM   2526  CB  ALA A 326       0.809   8.594 -14.266  1.00 97.94           C  
ATOM   2527  O   ALA A 326       1.062  11.773 -13.344  1.00 97.94           O  
ATOM   2528  N   TYR A 327       2.549  10.469 -12.383  1.00 97.94           N  
ATOM   2529  CA  TYR A 327       2.678  11.336 -11.219  1.00 97.94           C  
ATOM   2530  C   TYR A 327       3.418  12.617 -11.578  1.00 97.94           C  
ATOM   2531  CB  TYR A 327       3.410  10.609 -10.086  1.00 97.94           C  
ATOM   2532  O   TYR A 327       3.066  13.703 -11.102  1.00 97.94           O  
ATOM   2533  CG  TYR A 327       2.521   9.695  -9.281  1.00 97.94           C  
ATOM   2534  CD1 TYR A 327       1.479  10.203  -8.508  1.00 97.94           C  
ATOM   2535  CD2 TYR A 327       2.723   8.320  -9.281  1.00 97.94           C  
ATOM   2536  CE1 TYR A 327       0.660   9.367  -7.758  1.00 97.94           C  
ATOM   2537  CE2 TYR A 327       1.909   7.473  -8.539  1.00 97.94           C  
ATOM   2538  OH  TYR A 327       0.073   7.168  -7.047  1.00 97.94           O  
ATOM   2539  CZ  TYR A 327       0.881   8.000  -7.785  1.00 97.94           C  
ATOM   2540  N   GLU A 328       4.387  12.461 -12.453  1.00 97.00           N  
ATOM   2541  CA  GLU A 328       5.160  13.625 -12.875  1.00 97.00           C  
ATOM   2542  C   GLU A 328       4.285  14.633 -13.609  1.00 97.00           C  
ATOM   2543  CB  GLU A 328       6.332  13.203 -13.766  1.00 97.00           C  
ATOM   2544  O   GLU A 328       4.391  15.844 -13.375  1.00 97.00           O  
ATOM   2545  CG  GLU A 328       7.262  14.344 -14.148  1.00 97.00           C  
ATOM   2546  CD  GLU A 328       8.430  13.906 -15.016  1.00 97.00           C  
ATOM   2547  OE1 GLU A 328       9.586  14.234 -14.688  1.00 97.00           O  
ATOM   2548  OE2 GLU A 328       8.180  13.234 -16.047  1.00 97.00           O  
ATOM   2549  N   THR A 329       3.365  14.180 -14.398  1.00 97.56           N  
ATOM   2550  CA  THR A 329       2.586  15.062 -15.258  1.00 97.56           C  
ATOM   2551  C   THR A 329       1.249  15.414 -14.609  1.00 97.56           C  
ATOM   2552  CB  THR A 329       2.342  14.430 -16.641  1.00 97.56           C  
ATOM   2553  O   THR A 329       0.501  16.250 -15.125  1.00 97.56           O  
ATOM   2554  CG2 THR A 329       3.656  14.180 -17.375  1.00 97.56           C  
ATOM   2555  OG1 THR A 329       1.655  13.188 -16.469  1.00 97.56           O  
ATOM   2556  N   GLY A 330       0.924  14.766 -13.539  1.00 97.75           N  
ATOM   2557  CA  GLY A 330      -0.322  15.039 -12.836  1.00 97.75           C  
ATOM   2558  C   GLY A 330      -1.505  14.273 -13.398  1.00 97.75           C  
ATOM   2559  O   GLY A 330      -2.658  14.641 -13.164  1.00 97.75           O  
ATOM   2560  N   ASN A 331      -1.267  13.234 -14.219  1.00 97.69           N  
ATOM   2561  CA  ASN A 331      -2.336  12.430 -14.797  1.00 97.69           C  
ATOM   2562  C   ASN A 331      -2.816  11.359 -13.820  1.00 97.69           C  
ATOM   2563  CB  ASN A 331      -1.875  11.781 -16.109  1.00 97.69           C  
ATOM   2564  O   ASN A 331      -2.658  10.164 -14.078  1.00 97.69           O  
ATOM   2565  CG  ASN A 331      -1.691  12.789 -17.219  1.00 97.69           C  
ATOM   2566  ND2 ASN A 331      -0.902  12.430 -18.234  1.00 97.69           N  
ATOM   2567  OD1 ASN A 331      -2.254  13.891 -17.188  1.00 97.69           O  
ATOM   2568  N   PHE A 332      -3.332  11.758 -12.711  1.00 98.25           N  
ATOM   2569  CA  PHE A 332      -3.885  10.875 -11.688  1.00 98.25           C  
ATOM   2570  C   PHE A 332      -5.078  11.531 -11.000  1.00 98.25           C  
ATOM   2571  CB  PHE A 332      -2.816  10.508 -10.656  1.00 98.25           C  
ATOM   2572  O   PHE A 332      -5.344  12.719 -11.195  1.00 98.25           O  
ATOM   2573  CG  PHE A 332      -2.184  11.703  -9.984  1.00 98.25           C  
ATOM   2574  CD1 PHE A 332      -0.941  12.172 -10.398  1.00 98.25           C  
ATOM   2575  CD2 PHE A 332      -2.834  12.359  -8.945  1.00 98.25           C  
ATOM   2576  CE1 PHE A 332      -0.354  13.273  -9.781  1.00 98.25           C  
ATOM   2577  CE2 PHE A 332      -2.254  13.461  -8.328  1.00 98.25           C  
ATOM   2578  CZ  PHE A 332      -1.014  13.914  -8.742  1.00 98.25           C  
ATOM   2579  N   ILE A 333      -5.961  10.836 -10.305  1.00 98.44           N  
ATOM   2580  CA  ILE A 333      -7.051  11.336  -9.477  1.00 98.44           C  
ATOM   2581  C   ILE A 333      -6.488  12.227  -8.375  1.00 98.44           C  
ATOM   2582  CB  ILE A 333      -7.867  10.180  -8.859  1.00 98.44           C  
ATOM   2583  O   ILE A 333      -5.672  11.789  -7.559  1.00 98.44           O  
ATOM   2584  CG1 ILE A 333      -8.500   9.328  -9.969  1.00 98.44           C  
ATOM   2585  CG2 ILE A 333      -8.938  10.719  -7.902  1.00 98.44           C  
ATOM   2586  CD1 ILE A 333      -9.031   7.984  -9.492  1.00 98.44           C  
ATOM   2587  N   LYS A 334      -6.953  13.547  -8.297  1.00 98.38           N  
ATOM   2588  CA  LYS A 334      -6.375  14.570  -7.430  1.00 98.38           C  
ATOM   2589  C   LYS A 334      -7.160  14.688  -6.125  1.00 98.38           C  
ATOM   2590  CB  LYS A 334      -6.336  15.914  -8.148  1.00 98.38           C  
ATOM   2591  O   LYS A 334      -8.070  15.508  -6.020  1.00 98.38           O  
ATOM   2592  CG  LYS A 334      -5.645  15.875  -9.500  1.00 98.38           C  
ATOM   2593  CD  LYS A 334      -4.172  15.508  -9.367  1.00 98.38           C  
ATOM   2594  CE  LYS A 334      -3.441  15.641 -10.695  1.00 98.38           C  
ATOM   2595  NZ  LYS A 334      -2.027  15.172 -10.602  1.00 98.38           N  
ATOM   2596  N   VAL A 335      -6.895  13.820  -5.188  1.00 98.75           N  
ATOM   2597  CA  VAL A 335      -7.449  13.922  -3.846  1.00 98.75           C  
ATOM   2598  C   VAL A 335      -6.324  14.109  -2.830  1.00 98.75           C  
ATOM   2599  CB  VAL A 335      -8.289  12.672  -3.486  1.00 98.75           C  
ATOM   2600  O   VAL A 335      -5.180  13.734  -3.090  1.00 98.75           O  
ATOM   2601  CG1 VAL A 335      -9.453  12.500  -4.461  1.00 98.75           C  
ATOM   2602  CG2 VAL A 335      -7.406  11.422  -3.479  1.00 98.75           C  
ATOM   2603  N   PRO A 336      -6.598  14.742  -1.632  1.00 98.69           N  
ATOM   2604  CA  PRO A 336      -5.562  14.844  -0.597  1.00 98.69           C  
ATOM   2605  C   PRO A 336      -5.090  13.477  -0.101  1.00 98.69           C  
ATOM   2606  CB  PRO A 336      -6.262  15.617   0.522  1.00 98.69           C  
ATOM   2607  O   PRO A 336      -5.895  12.547   0.020  1.00 98.69           O  
ATOM   2608  CG  PRO A 336      -7.367  16.359  -0.158  1.00 98.69           C  
ATOM   2609  CD  PRO A 336      -7.887  15.516  -1.284  1.00 98.69           C  
ATOM   2610  N   VAL A 337      -3.748  13.438   0.122  1.00 98.81           N  
ATOM   2611  CA  VAL A 337      -3.191  12.188   0.625  1.00 98.81           C  
ATOM   2612  C   VAL A 337      -2.318  12.461   1.848  1.00 98.81           C  
ATOM   2613  CB  VAL A 337      -2.371  11.453  -0.460  1.00 98.81           C  
ATOM   2614  O   VAL A 337      -1.732  13.539   1.969  1.00 98.81           O  
ATOM   2615  CG1 VAL A 337      -3.246  11.133  -1.671  1.00 98.81           C  
ATOM   2616  CG2 VAL A 337      -1.165  12.297  -0.875  1.00 98.81           C  
ATOM   2617  N   LEU A 338      -2.338  11.539   2.775  1.00 98.69           N  
ATOM   2618  CA  LEU A 338      -1.388  11.375   3.871  1.00 98.69           C  
ATOM   2619  C   LEU A 338      -0.458  10.195   3.611  1.00 98.69           C  
ATOM   2620  CB  LEU A 338      -2.127  11.180   5.195  1.00 98.69           C  
ATOM   2621  O   LEU A 338      -0.912   9.055   3.506  1.00 98.69           O  
ATOM   2622  CG  LEU A 338      -1.278  11.273   6.465  1.00 98.69           C  
ATOM   2623  CD1 LEU A 338      -2.170  11.500   7.684  1.00 98.69           C  
ATOM   2624  CD2 LEU A 338      -0.432  10.016   6.641  1.00 98.69           C  
ATOM   2625  N   ILE A 339       0.857  10.453   3.463  1.00 98.50           N  
ATOM   2626  CA  ILE A 339       1.823   9.430   3.074  1.00 98.50           C  
ATOM   2627  C   ILE A 339       2.988   9.414   4.062  1.00 98.50           C  
ATOM   2628  CB  ILE A 339       2.342   9.656   1.637  1.00 98.50           C  
ATOM   2629  O   ILE A 339       3.398  10.469   4.559  1.00 98.50           O  
ATOM   2630  CG1 ILE A 339       3.264   8.508   1.213  1.00 98.50           C  
ATOM   2631  CG2 ILE A 339       3.061  11.008   1.531  1.00 98.50           C  
ATOM   2632  CD1 ILE A 339       3.547   8.461  -0.283  1.00 98.50           C  
ATOM   2633  N   GLY A 340       3.480   8.141   4.387  1.00 98.12           N  
ATOM   2634  CA  GLY A 340       4.566   8.141   5.355  1.00 98.12           C  
ATOM   2635  C   GLY A 340       5.477   6.934   5.230  1.00 98.12           C  
ATOM   2636  O   GLY A 340       5.152   5.973   4.531  1.00 98.12           O  
ATOM   2637  N   VAL A 341       6.664   7.055   5.934  1.00 98.31           N  
ATOM   2638  CA  VAL A 341       7.660   5.988   5.992  1.00 98.31           C  
ATOM   2639  C   VAL A 341       8.125   5.801   7.434  1.00 98.31           C  
ATOM   2640  CB  VAL A 341       8.867   6.285   5.074  1.00 98.31           C  
ATOM   2641  O   VAL A 341       8.016   6.715   8.258  1.00 98.31           O  
ATOM   2642  CG1 VAL A 341       8.438   6.305   3.609  1.00 98.31           C  
ATOM   2643  CG2 VAL A 341       9.516   7.613   5.461  1.00 98.31           C  
ATOM   2644  N   ASN A 342       8.602   4.562   7.656  1.00 98.31           N  
ATOM   2645  CA  ASN A 342       9.234   4.281   8.945  1.00 98.31           C  
ATOM   2646  C   ASN A 342      10.734   4.520   8.891  1.00 98.31           C  
ATOM   2647  CB  ASN A 342       8.938   2.846   9.383  1.00 98.31           C  
ATOM   2648  O   ASN A 342      11.336   4.535   7.816  1.00 98.31           O  
ATOM   2649  CG  ASN A 342       7.461   2.609   9.648  1.00 98.31           C  
ATOM   2650  ND2 ASN A 342       7.051   1.348   9.625  1.00 98.31           N  
ATOM   2651  OD1 ASN A 342       6.699   3.553   9.875  1.00 98.31           O  
ATOM   2652  N   ALA A 343      11.336   4.777  10.016  1.00 97.25           N  
ATOM   2653  CA  ALA A 343      12.727   5.207  10.133  1.00 97.25           C  
ATOM   2654  C   ALA A 343      13.672   4.168   9.547  1.00 97.25           C  
ATOM   2655  CB  ALA A 343      13.078   5.480  11.594  1.00 97.25           C  
ATOM   2656  O   ALA A 343      14.680   4.516   8.930  1.00 97.25           O  
ATOM   2657  N   GLU A 344      13.297   2.922   9.703  1.00 97.00           N  
ATOM   2658  CA  GLU A 344      14.141   1.843   9.195  1.00 97.00           C  
ATOM   2659  C   GLU A 344      13.297   0.694   8.648  1.00 97.00           C  
ATOM   2660  CB  GLU A 344      15.078   1.332  10.289  1.00 97.00           C  
ATOM   2661  O   GLU A 344      13.078  -0.306   9.344  1.00 97.00           O  
ATOM   2662  CG  GLU A 344      16.234   0.501   9.766  1.00 97.00           C  
ATOM   2663  CD  GLU A 344      17.141   1.268   8.812  1.00 97.00           C  
ATOM   2664  OE1 GLU A 344      17.031   1.069   7.578  1.00 97.00           O  
ATOM   2665  OE2 GLU A 344      17.969   2.072   9.297  1.00 97.00           O  
ATOM   2666  N   GLU A 345      12.773   0.651   7.379  1.00 97.31           N  
ATOM   2667  CA  GLU A 345      11.781  -0.196   6.734  1.00 97.31           C  
ATOM   2668  C   GLU A 345      12.250  -1.646   6.656  1.00 97.31           C  
ATOM   2669  CB  GLU A 345      11.453   0.326   5.332  1.00 97.31           C  
ATOM   2670  O   GLU A 345      11.461  -2.572   6.836  1.00 97.31           O  
ATOM   2671  CG  GLU A 345      10.750   1.674   5.324  1.00 97.31           C  
ATOM   2672  CD  GLU A 345       9.266   1.574   5.641  1.00 97.31           C  
ATOM   2673  OE1 GLU A 345       8.562   2.607   5.578  1.00 97.31           O  
ATOM   2674  OE2 GLU A 345       8.805   0.455   5.957  1.00 97.31           O  
ATOM   2675  N   SER A 346      13.617  -1.788   6.551  1.00 95.94           N  
ATOM   2676  CA  SER A 346      14.070  -3.107   6.121  1.00 95.94           C  
ATOM   2677  C   SER A 346      14.766  -3.852   7.254  1.00 95.94           C  
ATOM   2678  CB  SER A 346      15.016  -2.986   4.926  1.00 95.94           C  
ATOM   2679  O   SER A 346      15.617  -4.707   7.012  1.00 95.94           O  
ATOM   2680  OG  SER A 346      14.312  -2.561   3.770  1.00 95.94           O  
ATOM   2681  N   MET A 347      14.422  -3.500   8.469  1.00 94.56           N  
ATOM   2682  CA  MET A 347      14.992  -4.215   9.609  1.00 94.56           C  
ATOM   2683  C   MET A 347      14.625  -5.695   9.555  1.00 94.56           C  
ATOM   2684  CB  MET A 347      14.508  -3.605  10.930  1.00 94.56           C  
ATOM   2685  O   MET A 347      15.367  -6.543  10.055  1.00 94.56           O  
ATOM   2686  CG  MET A 347      15.148  -2.268  11.258  1.00 94.56           C  
ATOM   2687  SD  MET A 347      16.938  -2.422  11.625  1.00 94.56           S  
ATOM   2688  CE  MET A 347      16.875  -3.504  13.078  1.00 94.56           C  
ATOM   2689  N   PHE A 348      13.500  -6.051   8.945  1.00 91.75           N  
ATOM   2690  CA  PHE A 348      13.016  -7.426   8.844  1.00 91.75           C  
ATOM   2691  C   PHE A 348      13.977  -8.273   8.016  1.00 91.75           C  
ATOM   2692  CB  PHE A 348      11.617  -7.457   8.227  1.00 91.75           C  
ATOM   2693  O   PHE A 348      13.922  -9.500   8.062  1.00 91.75           O  
ATOM   2694  CG  PHE A 348      11.562  -6.930   6.816  1.00 91.75           C  
ATOM   2695  CD1 PHE A 348      11.273  -5.590   6.574  1.00 91.75           C  
ATOM   2696  CD2 PHE A 348      11.797  -7.770   5.738  1.00 91.75           C  
ATOM   2697  CE1 PHE A 348      11.227  -5.098   5.273  1.00 91.75           C  
ATOM   2698  CE2 PHE A 348      11.750  -7.281   4.434  1.00 91.75           C  
ATOM   2699  CZ  PHE A 348      11.461  -5.945   4.203  1.00 91.75           C  
ATOM   2700  N   MET A 349      14.875  -7.727   7.293  1.00 91.38           N  
ATOM   2701  CA  MET A 349      15.844  -8.461   6.480  1.00 91.38           C  
ATOM   2702  C   MET A 349      16.875  -9.156   7.363  1.00 91.38           C  
ATOM   2703  CB  MET A 349      16.547  -7.523   5.500  1.00 91.38           C  
ATOM   2704  O   MET A 349      17.547 -10.094   6.918  1.00 91.38           O  
ATOM   2705  CG  MET A 349      15.609  -6.887   4.484  1.00 91.38           C  
ATOM   2706  SD  MET A 349      15.070  -8.070   3.186  1.00 91.38           S  
ATOM   2707  CE  MET A 349      16.656  -8.352   2.340  1.00 91.38           C  
ATOM   2708  N   LEU A 350      17.016  -8.688   8.586  1.00 91.56           N  
ATOM   2709  CA  LEU A 350      17.953  -9.297   9.508  1.00 91.56           C  
ATOM   2710  C   LEU A 350      17.578 -10.750   9.789  1.00 91.56           C  
ATOM   2711  CB  LEU A 350      18.000  -8.508  10.820  1.00 91.56           C  
ATOM   2712  O   LEU A 350      18.438 -11.555  10.156  1.00 91.56           O  
ATOM   2713  CG  LEU A 350      18.609  -7.105  10.750  1.00 91.56           C  
ATOM   2714  CD1 LEU A 350      18.391  -6.367  12.070  1.00 91.56           C  
ATOM   2715  CD2 LEU A 350      20.094  -7.184  10.414  1.00 91.56           C  
ATOM   2716  N   SER A 351      16.359 -11.078   9.656  1.00 85.88           N  
ATOM   2717  CA  SER A 351      15.891 -12.438   9.898  1.00 85.88           C  
ATOM   2718  C   SER A 351      15.977 -13.289   8.633  1.00 85.88           C  
ATOM   2719  CB  SER A 351      14.453 -12.430  10.414  1.00 85.88           C  
ATOM   2720  O   SER A 351      15.648 -14.477   8.648  1.00 85.88           O  
ATOM   2721  OG  SER A 351      13.562 -11.969   9.414  1.00 85.88           O  
ATOM   2722  N   ARG A 352      16.438 -12.703   7.527  1.00 82.75           N  
ATOM   2723  CA  ARG A 352      16.578 -13.406   6.258  1.00 82.75           C  
ATOM   2724  C   ARG A 352      18.047 -13.688   5.957  1.00 82.75           C  
ATOM   2725  CB  ARG A 352      15.969 -12.594   5.117  1.00 82.75           C  
ATOM   2726  O   ARG A 352      18.891 -13.641   6.859  1.00 82.75           O  
ATOM   2727  CG  ARG A 352      14.469 -12.383   5.258  1.00 82.75           C  
ATOM   2728  CD  ARG A 352      13.867 -11.758   4.004  1.00 82.75           C  
ATOM   2729  NE  ARG A 352      12.406 -11.695   4.078  1.00 82.75           N  
ATOM   2730  NH1 ARG A 352      12.141 -10.703   2.008  1.00 82.75           N  
ATOM   2731  NH2 ARG A 352      10.305 -11.195   3.297  1.00 82.75           N  
ATOM   2732  CZ  ARG A 352      11.625 -11.203   3.127  1.00 82.75           C  
ATOM   2733  N   SER A 353      18.406 -14.031   4.664  1.00 85.69           N  
ATOM   2734  CA  SER A 353      19.797 -14.297   4.285  1.00 85.69           C  
ATOM   2735  C   SER A 353      20.500 -13.016   3.867  1.00 85.69           C  
ATOM   2736  CB  SER A 353      19.859 -15.320   3.148  1.00 85.69           C  
ATOM   2737  O   SER A 353      21.078 -12.945   2.779  1.00 85.69           O  
ATOM   2738  OG  SER A 353      19.250 -16.547   3.539  1.00 85.69           O  
ATOM   2739  N   LEU A 354      20.406 -11.945   4.777  1.00 92.00           N  
ATOM   2740  CA  LEU A 354      20.984 -10.648   4.414  1.00 92.00           C  
ATOM   2741  C   LEU A 354      22.484 -10.742   4.246  1.00 92.00           C  
ATOM   2742  CB  LEU A 354      20.641  -9.602   5.473  1.00 92.00           C  
ATOM   2743  O   LEU A 354      23.047 -10.164   3.314  1.00 92.00           O  
ATOM   2744  CG  LEU A 354      21.141  -8.180   5.211  1.00 92.00           C  
ATOM   2745  CD1 LEU A 354      20.625  -7.672   3.867  1.00 92.00           C  
ATOM   2746  CD2 LEU A 354      20.719  -7.246   6.340  1.00 92.00           C  
ATOM   2747  N   ASP A 355      23.188 -11.477   5.090  1.00 91.62           N  
ATOM   2748  CA  ASP A 355      24.641 -11.602   5.012  1.00 91.62           C  
ATOM   2749  C   ASP A 355      25.062 -12.180   3.666  1.00 91.62           C  
ATOM   2750  CB  ASP A 355      25.156 -12.484   6.152  1.00 91.62           C  
ATOM   2751  O   ASP A 355      25.984 -11.648   3.025  1.00 91.62           O  
ATOM   2752  CG  ASP A 355      26.672 -12.555   6.203  1.00 91.62           C  
ATOM   2753  OD1 ASP A 355      27.312 -11.539   6.555  1.00 91.62           O  
ATOM   2754  OD2 ASP A 355      27.234 -13.625   5.887  1.00 91.62           O  
ATOM   2755  N   THR A 356      24.438 -13.242   3.258  1.00 91.75           N  
ATOM   2756  CA  THR A 356      24.719 -13.883   1.980  1.00 91.75           C  
ATOM   2757  C   THR A 356      24.453 -12.922   0.824  1.00 91.75           C  
ATOM   2758  CB  THR A 356      23.891 -15.156   1.789  1.00 91.75           C  
ATOM   2759  O   THR A 356      25.266 -12.828  -0.108  1.00 91.75           O  
ATOM   2760  CG2 THR A 356      24.219 -15.836   0.460  1.00 91.75           C  
ATOM   2761  OG1 THR A 356      24.172 -16.078   2.857  1.00 91.75           O  
ATOM   2762  N   GLU A 357      23.438 -12.242   0.986  1.00 93.69           N  
ATOM   2763  CA  GLU A 357      23.078 -11.258  -0.034  1.00 93.69           C  
ATOM   2764  C   GLU A 357      24.141 -10.164  -0.130  1.00 93.69           C  
ATOM   2765  CB  GLU A 357      21.719 -10.641   0.261  1.00 93.69           C  
ATOM   2766  O   GLU A 357      24.594  -9.820  -1.226  1.00 93.69           O  
ATOM   2767  CG  GLU A 357      21.266  -9.602  -0.760  1.00 93.69           C  
ATOM   2768  CD  GLU A 357      19.906  -8.992  -0.453  1.00 93.69           C  
ATOM   2769  OE1 GLU A 357      19.609  -7.883  -0.948  1.00 93.69           O  
ATOM   2770  OE2 GLU A 357      19.141  -9.641   0.288  1.00 93.69           O  
ATOM   2771  N   LEU A 358      24.531  -9.648   0.942  1.00 96.12           N  
ATOM   2772  CA  LEU A 358      25.500  -8.562   0.968  1.00 96.12           C  
ATOM   2773  C   LEU A 358      26.859  -9.031   0.460  1.00 96.12           C  
ATOM   2774  CB  LEU A 358      25.641  -8.000   2.387  1.00 96.12           C  
ATOM   2775  O   LEU A 358      27.562  -8.289  -0.222  1.00 96.12           O  
ATOM   2776  CG  LEU A 358      24.406  -7.305   2.963  1.00 96.12           C  
ATOM   2777  CD1 LEU A 358      24.688  -6.824   4.383  1.00 96.12           C  
ATOM   2778  CD2 LEU A 358      23.969  -6.145   2.072  1.00 96.12           C  
ATOM   2779  N   LYS A 359      27.234 -10.289   0.791  1.00 96.38           N  
ATOM   2780  CA  LYS A 359      28.469 -10.859   0.256  1.00 96.38           C  
ATOM   2781  C   LYS A 359      28.438 -10.906  -1.270  1.00 96.38           C  
ATOM   2782  CB  LYS A 359      28.703 -12.266   0.817  1.00 96.38           C  
ATOM   2783  O   LYS A 359      29.422 -10.570  -1.926  1.00 96.38           O  
ATOM   2784  CG  LYS A 359      30.047 -12.867   0.448  1.00 96.38           C  
ATOM   2785  CD  LYS A 359      30.234 -14.234   1.094  1.00 96.38           C  
ATOM   2786  CE  LYS A 359      31.531 -14.883   0.642  1.00 96.38           C  
ATOM   2787  NZ  LYS A 359      31.703 -16.250   1.230  1.00 96.38           N  
ATOM   2788  N   THR A 360      27.359 -11.242  -1.773  1.00 96.44           N  
ATOM   2789  CA  THR A 360      27.188 -11.297  -3.221  1.00 96.44           C  
ATOM   2790  C   THR A 360      27.297  -9.906  -3.836  1.00 96.44           C  
ATOM   2791  CB  THR A 360      25.844 -11.930  -3.604  1.00 96.44           C  
ATOM   2792  O   THR A 360      27.906  -9.734  -4.891  1.00 96.44           O  
ATOM   2793  CG2 THR A 360      25.672 -12.008  -5.117  1.00 96.44           C  
ATOM   2794  OG1 THR A 360      25.766 -13.250  -3.057  1.00 96.44           O  
ATOM   2795  N   TYR A 361      26.688  -8.914  -3.186  1.00 97.06           N  
ATOM   2796  CA  TYR A 361      26.812  -7.543  -3.656  1.00 97.06           C  
ATOM   2797  C   TYR A 361      28.281  -7.102  -3.660  1.00 97.06           C  
ATOM   2798  CB  TYR A 361      25.984  -6.594  -2.783  1.00 97.06           C  
ATOM   2799  O   TYR A 361      28.719  -6.430  -4.594  1.00 97.06           O  
ATOM   2800  CG  TYR A 361      24.500  -6.703  -3.016  1.00 97.06           C  
ATOM   2801  CD1 TYR A 361      24.000  -7.258  -4.188  1.00 97.06           C  
ATOM   2802  CD2 TYR A 361      23.594  -6.250  -2.061  1.00 97.06           C  
ATOM   2803  CE1 TYR A 361      22.625  -7.355  -4.406  1.00 97.06           C  
ATOM   2804  CE2 TYR A 361      22.219  -6.344  -2.270  1.00 97.06           C  
ATOM   2805  OH  TYR A 361      20.391  -6.996  -3.654  1.00 97.06           O  
ATOM   2806  CZ  TYR A 361      21.750  -6.898  -3.443  1.00 97.06           C  
ATOM   2807  N   ASP A 362      29.031  -7.500  -2.623  1.00 97.62           N  
ATOM   2808  CA  ASP A 362      30.438  -7.160  -2.553  1.00 97.62           C  
ATOM   2809  C   ASP A 362      31.203  -7.754  -3.730  1.00 97.62           C  
ATOM   2810  CB  ASP A 362      31.047  -7.645  -1.233  1.00 97.62           C  
ATOM   2811  O   ASP A 362      32.156  -7.137  -4.238  1.00 97.62           O  
ATOM   2812  CG  ASP A 362      30.734  -6.727  -0.065  1.00 97.62           C  
ATOM   2813  OD1 ASP A 362      30.641  -5.496  -0.268  1.00 97.62           O  
ATOM   2814  OD2 ASP A 362      30.594  -7.234   1.068  1.00 97.62           O  
ATOM   2815  N   GLU A 363      30.797  -8.930  -4.176  1.00 97.62           N  
ATOM   2816  CA  GLU A 363      31.469  -9.633  -5.262  1.00 97.62           C  
ATOM   2817  C   GLU A 363      31.125  -9.016  -6.617  1.00 97.62           C  
ATOM   2818  CB  GLU A 363      31.109 -11.117  -5.246  1.00 97.62           C  
ATOM   2819  O   GLU A 363      31.938  -9.047  -7.543  1.00 97.62           O  
ATOM   2820  CG  GLU A 363      31.672 -11.875  -4.051  1.00 97.62           C  
ATOM   2821  CD  GLU A 363      31.125 -13.289  -3.932  1.00 97.62           C  
ATOM   2822  OE1 GLU A 363      31.547 -14.023  -3.006  1.00 97.62           O  
ATOM   2823  OE2 GLU A 363      30.281 -13.672  -4.770  1.00 97.62           O  
ATOM   2824  N   ASN A 364      29.938  -8.461  -6.684  1.00 97.56           N  
ATOM   2825  CA  ASN A 364      29.453  -7.871  -7.926  1.00 97.56           C  
ATOM   2826  C   ASN A 364      28.469  -6.742  -7.660  1.00 97.56           C  
ATOM   2827  CB  ASN A 364      28.812  -8.945  -8.812  1.00 97.56           C  
ATOM   2828  O   ASN A 364      27.266  -6.992  -7.480  1.00 97.56           O  
ATOM   2829  CG  ASN A 364      28.516  -8.438 -10.211  1.00 97.56           C  
ATOM   2830  ND2 ASN A 364      28.078  -9.336 -11.086  1.00 97.56           N  
ATOM   2831  OD1 ASN A 364      28.672  -7.250 -10.500  1.00 97.56           O  
ATOM   2832  N   THR A 365      28.938  -5.492  -7.699  1.00 97.69           N  
ATOM   2833  CA  THR A 365      28.156  -4.320  -7.289  1.00 97.69           C  
ATOM   2834  C   THR A 365      27.094  -3.990  -8.320  1.00 97.69           C  
ATOM   2835  CB  THR A 365      29.078  -3.098  -7.078  1.00 97.69           C  
ATOM   2836  O   THR A 365      26.141  -3.264  -8.023  1.00 97.69           O  
ATOM   2837  CG2 THR A 365      30.000  -3.295  -5.883  1.00 97.69           C  
ATOM   2838  OG1 THR A 365      29.875  -2.896  -8.258  1.00 97.69           O  
ATOM   2839  N   ARG A 366      27.203  -4.543  -9.484  1.00 97.31           N  
ATOM   2840  CA  ARG A 366      26.172  -4.270 -10.484  1.00 97.31           C  
ATOM   2841  C   ARG A 366      24.812  -4.746 -10.000  1.00 97.31           C  
ATOM   2842  CB  ARG A 366      26.516  -4.938 -11.812  1.00 97.31           C  
ATOM   2843  O   ARG A 366      23.781  -4.227 -10.430  1.00 97.31           O  
ATOM   2844  CG  ARG A 366      26.469  -6.457 -11.773  1.00 97.31           C  
ATOM   2845  CD  ARG A 366      26.641  -7.066 -13.156  1.00 97.31           C  
ATOM   2846  NE  ARG A 366      25.562  -6.688 -14.047  1.00 97.31           N  
ATOM   2847  NH1 ARG A 366      24.203  -8.477 -13.492  1.00 97.31           N  
ATOM   2848  NH2 ARG A 366      23.500  -6.930 -15.031  1.00 97.31           N  
ATOM   2849  CZ  ARG A 366      24.422  -7.367 -14.188  1.00 97.31           C  
ATOM   2850  N   LEU A 367      24.781  -5.734  -9.172  1.00 96.94           N  
ATOM   2851  CA  LEU A 367      23.547  -6.340  -8.695  1.00 96.94           C  
ATOM   2852  C   LEU A 367      22.781  -5.379  -7.789  1.00 96.94           C  
ATOM   2853  CB  LEU A 367      23.828  -7.641  -7.945  1.00 96.94           C  
ATOM   2854  O   LEU A 367      21.609  -5.605  -7.480  1.00 96.94           O  
ATOM   2855  CG  LEU A 367      24.531  -8.742  -8.750  1.00 96.94           C  
ATOM   2856  CD1 LEU A 367      24.766  -9.969  -7.871  1.00 96.94           C  
ATOM   2857  CD2 LEU A 367      23.703  -9.109  -9.977  1.00 96.94           C  
ATOM   2858  N   MET A 368      23.344  -4.285  -7.348  1.00 96.75           N  
ATOM   2859  CA  MET A 368      22.719  -3.285  -6.484  1.00 96.75           C  
ATOM   2860  C   MET A 368      21.938  -2.266  -7.305  1.00 96.75           C  
ATOM   2861  CB  MET A 368      23.781  -2.572  -5.637  1.00 96.75           C  
ATOM   2862  O   MET A 368      21.219  -1.437  -6.746  1.00 96.75           O  
ATOM   2863  CG  MET A 368      24.500  -3.488  -4.664  1.00 96.75           C  
ATOM   2864  SD  MET A 368      25.781  -2.604  -3.684  1.00 96.75           S  
ATOM   2865  CE  MET A 368      24.719  -1.657  -2.557  1.00 96.75           C  
ATOM   2866  N   VAL A 369      22.172  -2.295  -8.633  1.00 97.50           N  
ATOM   2867  CA  VAL A 369      21.578  -1.284  -9.508  1.00 97.50           C  
ATOM   2868  C   VAL A 369      20.125  -1.643  -9.812  1.00 97.50           C  
ATOM   2869  CB  VAL A 369      22.391  -1.137 -10.820  1.00 97.50           C  
ATOM   2870  O   VAL A 369      19.844  -2.736 -10.305  1.00 97.50           O  
ATOM   2871  CG1 VAL A 369      21.766  -0.050 -11.703  1.00 97.50           C  
ATOM   2872  CG2 VAL A 369      23.844  -0.826 -10.523  1.00 97.50           C  
ATOM   2873  N   PRO A 370      19.172  -0.717  -9.531  1.00 96.81           N  
ATOM   2874  CA  PRO A 370      17.750  -0.965  -9.789  1.00 96.81           C  
ATOM   2875  C   PRO A 370      17.438  -1.126 -11.273  1.00 96.81           C  
ATOM   2876  CB  PRO A 370      17.062   0.281  -9.219  1.00 96.81           C  
ATOM   2877  O   PRO A 370      17.938  -0.361 -12.102  1.00 96.81           O  
ATOM   2878  CG  PRO A 370      18.047   0.830  -8.227  1.00 96.81           C  
ATOM   2879  CD  PRO A 370      19.438   0.565  -8.719  1.00 96.81           C  
ATOM   2880  N   PHE A 371      16.562  -2.082 -11.609  1.00 95.94           N  
ATOM   2881  CA  PHE A 371      16.156  -2.336 -12.984  1.00 95.94           C  
ATOM   2882  C   PHE A 371      15.445  -1.124 -13.578  1.00 95.94           C  
ATOM   2883  CB  PHE A 371      15.258  -3.568 -13.070  1.00 95.94           C  
ATOM   2884  O   PHE A 371      15.453  -0.926 -14.789  1.00 95.94           O  
ATOM   2885  CG  PHE A 371      15.992  -4.871 -12.898  1.00 95.94           C  
ATOM   2886  CD1 PHE A 371      17.375  -4.895 -12.773  1.00 95.94           C  
ATOM   2887  CD2 PHE A 371      15.297  -6.074 -12.867  1.00 95.94           C  
ATOM   2888  CE1 PHE A 371      18.047  -6.102 -12.617  1.00 95.94           C  
ATOM   2889  CE2 PHE A 371      15.969  -7.281 -12.711  1.00 95.94           C  
ATOM   2890  CZ  PHE A 371      17.344  -7.293 -12.586  1.00 95.94           C  
ATOM   2891  N   ASP A 372      14.898  -0.316 -12.703  1.00 95.94           N  
ATOM   2892  CA  ASP A 372      14.086   0.798 -13.172  1.00 95.94           C  
ATOM   2893  C   ASP A 372      14.953   1.973 -13.609  1.00 95.94           C  
ATOM   2894  CB  ASP A 372      13.102   1.245 -12.086  1.00 95.94           C  
ATOM   2895  O   ASP A 372      14.445   3.002 -14.055  1.00 95.94           O  
ATOM   2896  CG  ASP A 372      13.789   1.578 -10.773  1.00 95.94           C  
ATOM   2897  OD1 ASP A 372      14.273   2.719 -10.609  1.00 95.94           O  
ATOM   2898  OD2 ASP A 372      13.852   0.691  -9.891  1.00 95.94           O  
ATOM   2899  N   MET A 373      16.328   1.805 -13.594  1.00 97.56           N  
ATOM   2900  CA  MET A 373      17.234   2.799 -14.148  1.00 97.56           C  
ATOM   2901  C   MET A 373      17.453   2.570 -15.641  1.00 97.56           C  
ATOM   2902  CB  MET A 373      18.578   2.764 -13.414  1.00 97.56           C  
ATOM   2903  O   MET A 373      17.969   3.445 -16.344  1.00 97.56           O  
ATOM   2904  CG  MET A 373      18.516   3.285 -11.984  1.00 97.56           C  
ATOM   2905  SD  MET A 373      20.156   3.354 -11.180  1.00 97.56           S  
ATOM   2906  CE  MET A 373      20.812   4.871 -11.930  1.00 97.56           C  
ATOM   2907  N   HIS A 374      17.078   1.413 -16.109  1.00 96.38           N  
ATOM   2908  CA  HIS A 374      17.156   1.018 -17.516  1.00 96.38           C  
ATOM   2909  C   HIS A 374      18.578   1.162 -18.062  1.00 96.38           C  
ATOM   2910  CB  HIS A 374      16.188   1.850 -18.359  1.00 96.38           C  
ATOM   2911  O   HIS A 374      18.766   1.671 -19.156  1.00 96.38           O  
ATOM   2912  CG  HIS A 374      14.766   1.778 -17.891  1.00 96.38           C  
ATOM   2913  CD2 HIS A 374      13.906   2.752 -17.516  1.00 96.38           C  
ATOM   2914  ND1 HIS A 374      14.086   0.588 -17.750  1.00 96.38           N  
ATOM   2915  CE1 HIS A 374      12.859   0.834 -17.312  1.00 96.38           C  
ATOM   2916  NE2 HIS A 374      12.727   2.141 -17.156  1.00 96.38           N  
ATOM   2917  N   VAL A 375      19.547   0.720 -17.281  1.00 97.06           N  
ATOM   2918  CA  VAL A 375      20.953   0.693 -17.688  1.00 97.06           C  
ATOM   2919  C   VAL A 375      21.359  -0.731 -18.062  1.00 97.06           C  
ATOM   2920  CB  VAL A 375      21.875   1.237 -16.578  1.00 97.06           C  
ATOM   2921  O   VAL A 375      21.203  -1.656 -17.266  1.00 97.06           O  
ATOM   2922  CG1 VAL A 375      23.344   1.158 -17.016  1.00 97.06           C  
ATOM   2923  CG2 VAL A 375      21.500   2.674 -16.219  1.00 97.06           C  
ATOM   2924  N   GLU A 376      21.906  -0.904 -19.266  1.00 95.62           N  
ATOM   2925  CA  GLU A 376      22.266  -2.240 -19.750  1.00 95.62           C  
ATOM   2926  C   GLU A 376      23.781  -2.393 -19.891  1.00 95.62           C  
ATOM   2927  CB  GLU A 376      21.562  -2.543 -21.078  1.00 95.62           C  
ATOM   2928  O   GLU A 376      24.312  -3.498 -19.781  1.00 95.62           O  
ATOM   2929  CG  GLU A 376      20.047  -2.621 -20.969  1.00 95.62           C  
ATOM   2930  CD  GLU A 376      19.375  -2.957 -22.297  1.00 95.62           C  
ATOM   2931  OE1 GLU A 376      18.141  -3.109 -22.312  1.00 95.62           O  
ATOM   2932  OE2 GLU A 376      20.094  -3.070 -23.312  1.00 95.62           O  
ATOM   2933  N   ASP A 377      24.422  -1.205 -20.094  1.00 97.44           N  
ATOM   2934  CA  ASP A 377      25.859  -1.215 -20.266  1.00 97.44           C  
ATOM   2935  C   ASP A 377      26.562  -1.743 -19.016  1.00 97.44           C  
ATOM   2936  CB  ASP A 377      26.375   0.188 -20.609  1.00 97.44           C  
ATOM   2937  O   ASP A 377      26.422  -1.184 -17.938  1.00 97.44           O  
ATOM   2938  CG  ASP A 377      27.875   0.237 -20.828  1.00 97.44           C  
ATOM   2939  OD1 ASP A 377      28.609   0.673 -19.906  1.00 97.44           O  
ATOM   2940  OD2 ASP A 377      28.328  -0.161 -21.922  1.00 97.44           O  
ATOM   2941  N   GLU A 378      27.406  -2.803 -19.188  1.00 97.06           N  
ATOM   2942  CA  GLU A 378      28.016  -3.512 -18.062  1.00 97.06           C  
ATOM   2943  C   GLU A 378      28.984  -2.611 -17.297  1.00 97.06           C  
ATOM   2944  CB  GLU A 378      28.734  -4.770 -18.547  1.00 97.06           C  
ATOM   2945  O   GLU A 378      29.031  -2.637 -16.078  1.00 97.06           O  
ATOM   2946  CG  GLU A 378      27.797  -5.922 -18.891  1.00 97.06           C  
ATOM   2947  CD  GLU A 378      26.938  -6.367 -17.719  1.00 97.06           C  
ATOM   2948  OE1 GLU A 378      25.797  -6.797 -17.938  1.00 97.06           O  
ATOM   2949  OE2 GLU A 378      27.422  -6.281 -16.562  1.00 97.06           O  
ATOM   2950  N   THR A 379      29.719  -1.874 -17.984  1.00 97.94           N  
ATOM   2951  CA  THR A 379      30.672  -0.974 -17.359  1.00 97.94           C  
ATOM   2952  C   THR A 379      29.969   0.087 -16.531  1.00 97.94           C  
ATOM   2953  CB  THR A 379      31.562  -0.290 -18.406  1.00 97.94           C  
ATOM   2954  O   THR A 379      30.375   0.377 -15.398  1.00 97.94           O  
ATOM   2955  CG2 THR A 379      32.562   0.646 -17.750  1.00 97.94           C  
ATOM   2956  OG1 THR A 379      32.281  -1.292 -19.156  1.00 97.94           O  
ATOM   2957  N   LEU A 380      28.922   0.574 -17.062  1.00 98.12           N  
ATOM   2958  CA  LEU A 380      28.141   1.583 -16.344  1.00 98.12           C  
ATOM   2959  C   LEU A 380      27.453   0.976 -15.125  1.00 98.12           C  
ATOM   2960  CB  LEU A 380      27.109   2.221 -17.266  1.00 98.12           C  
ATOM   2961  O   LEU A 380      27.391   1.605 -14.070  1.00 98.12           O  
ATOM   2962  CG  LEU A 380      27.641   3.197 -18.312  1.00 98.12           C  
ATOM   2963  CD1 LEU A 380      26.484   3.734 -19.172  1.00 98.12           C  
ATOM   2964  CD2 LEU A 380      28.391   4.340 -17.656  1.00 98.12           C  
ATOM   2965  N   LEU A 381      26.953  -0.204 -15.266  1.00 98.38           N  
ATOM   2966  CA  LEU A 381      26.328  -0.882 -14.141  1.00 98.38           C  
ATOM   2967  C   LEU A 381      27.312  -1.046 -12.984  1.00 98.38           C  
ATOM   2968  CB  LEU A 381      25.797  -2.252 -14.570  1.00 98.38           C  
ATOM   2969  O   LEU A 381      26.953  -0.814 -11.828  1.00 98.38           O  
ATOM   2970  CG  LEU A 381      24.500  -2.250 -15.398  1.00 98.38           C  
ATOM   2971  CD1 LEU A 381      24.266  -3.629 -16.000  1.00 98.38           C  
ATOM   2972  CD2 LEU A 381      23.312  -1.813 -14.547  1.00 98.38           C  
ATOM   2973  N   LEU A 382      28.469  -1.434 -13.273  1.00 98.38           N  
ATOM   2974  CA  LEU A 382      29.484  -1.597 -12.234  1.00 98.38           C  
ATOM   2975  C   LEU A 382      29.844  -0.254 -11.609  1.00 98.38           C  
ATOM   2976  CB  LEU A 382      30.734  -2.252 -12.820  1.00 98.38           C  
ATOM   2977  O   LEU A 382      30.000  -0.159 -10.391  1.00 98.38           O  
ATOM   2978  CG  LEU A 382      30.641  -3.748 -13.125  1.00 98.38           C  
ATOM   2979  CD1 LEU A 382      31.844  -4.195 -13.953  1.00 98.38           C  
ATOM   2980  CD2 LEU A 382      30.547  -4.551 -11.836  1.00 98.38           C  
ATOM   2981  N   GLU A 383      29.953   0.740 -12.453  1.00 98.50           N  
ATOM   2982  CA  GLU A 383      30.234   2.080 -11.953  1.00 98.50           C  
ATOM   2983  C   GLU A 383      29.141   2.555 -10.992  1.00 98.50           C  
ATOM   2984  CB  GLU A 383      30.375   3.068 -13.117  1.00 98.50           C  
ATOM   2985  O   GLU A 383      29.453   3.039  -9.898  1.00 98.50           O  
ATOM   2986  CG  GLU A 383      30.656   4.500 -12.672  1.00 98.50           C  
ATOM   2987  CD  GLU A 383      30.781   5.473 -13.836  1.00 98.50           C  
ATOM   2988  OE1 GLU A 383      30.641   6.695 -13.625  1.00 98.50           O  
ATOM   2989  OE2 GLU A 383      31.031   5.004 -14.969  1.00 98.50           O  
ATOM   2990  N   ILE A 384      27.938   2.432 -11.375  1.00 98.56           N  
ATOM   2991  CA  ILE A 384      26.797   2.844 -10.562  1.00 98.56           C  
ATOM   2992  C   ILE A 384      26.781   2.043  -9.258  1.00 98.56           C  
ATOM   2993  CB  ILE A 384      25.469   2.668 -11.320  1.00 98.56           C  
ATOM   2994  O   ILE A 384      26.625   2.611  -8.180  1.00 98.56           O  
ATOM   2995  CG1 ILE A 384      25.438   3.564 -12.562  1.00 98.56           C  
ATOM   2996  CG2 ILE A 384      24.281   2.969 -10.398  1.00 98.56           C  
ATOM   2997  CD1 ILE A 384      24.312   3.232 -13.539  1.00 98.56           C  
ATOM   2998  N   GLY A 385      26.875   0.695  -9.414  1.00 98.38           N  
ATOM   2999  CA  GLY A 385      26.922  -0.159  -8.234  1.00 98.38           C  
ATOM   3000  C   GLY A 385      28.016   0.232  -7.258  1.00 98.38           C  
ATOM   3001  O   GLY A 385      27.797   0.244  -6.047  1.00 98.38           O  
ATOM   3002  N   ASP A 386      29.203   0.609  -7.770  1.00 98.44           N  
ATOM   3003  CA  ASP A 386      30.312   1.027  -6.918  1.00 98.44           C  
ATOM   3004  C   ASP A 386      29.984   2.320  -6.180  1.00 98.44           C  
ATOM   3005  CB  ASP A 386      31.594   1.206  -7.746  1.00 98.44           C  
ATOM   3006  O   ASP A 386      30.328   2.479  -5.004  1.00 98.44           O  
ATOM   3007  CG  ASP A 386      32.188  -0.113  -8.195  1.00 98.44           C  
ATOM   3008  OD1 ASP A 386      31.891  -1.161  -7.582  1.00 98.44           O  
ATOM   3009  OD2 ASP A 386      32.969  -0.102  -9.172  1.00 98.44           O  
ATOM   3010  N   LYS A 387      29.312   3.203  -6.844  1.00 98.69           N  
ATOM   3011  CA  LYS A 387      28.906   4.457  -6.219  1.00 98.69           C  
ATOM   3012  C   LYS A 387      27.906   4.215  -5.094  1.00 98.69           C  
ATOM   3013  CB  LYS A 387      28.312   5.410  -7.258  1.00 98.69           C  
ATOM   3014  O   LYS A 387      27.984   4.840  -4.035  1.00 98.69           O  
ATOM   3015  CG  LYS A 387      29.328   5.988  -8.227  1.00 98.69           C  
ATOM   3016  CD  LYS A 387      28.672   6.922  -9.234  1.00 98.69           C  
ATOM   3017  CE  LYS A 387      29.688   7.469 -10.234  1.00 98.69           C  
ATOM   3018  NZ  LYS A 387      30.766   8.250  -9.555  1.00 98.69           N  
ATOM   3019  N   ILE A 388      27.000   3.281  -5.359  1.00 98.56           N  
ATOM   3020  CA  ILE A 388      26.016   2.938  -4.344  1.00 98.56           C  
ATOM   3021  C   ILE A 388      26.703   2.316  -3.137  1.00 98.56           C  
ATOM   3022  CB  ILE A 388      24.938   1.973  -4.902  1.00 98.56           C  
ATOM   3023  O   ILE A 388      26.453   2.711  -1.995  1.00 98.56           O  
ATOM   3024  CG1 ILE A 388      24.078   2.680  -5.957  1.00 98.56           C  
ATOM   3025  CG2 ILE A 388      24.078   1.419  -3.770  1.00 98.56           C  
ATOM   3026  CD1 ILE A 388      23.188   1.741  -6.754  1.00 98.56           C  
ATOM   3027  N   LYS A 389      27.547   1.354  -3.363  1.00 98.44           N  
ATOM   3028  CA  LYS A 389      28.281   0.712  -2.273  1.00 98.44           C  
ATOM   3029  C   LYS A 389      29.094   1.729  -1.486  1.00 98.44           C  
ATOM   3030  CB  LYS A 389      29.188  -0.391  -2.814  1.00 98.44           C  
ATOM   3031  O   LYS A 389      29.125   1.698  -0.254  1.00 98.44           O  
ATOM   3032  CG  LYS A 389      29.984  -1.111  -1.741  1.00 98.44           C  
ATOM   3033  CD  LYS A 389      30.891  -2.188  -2.342  1.00 98.44           C  
ATOM   3034  CE  LYS A 389      31.781  -2.824  -1.287  1.00 98.44           C  
ATOM   3035  NZ  LYS A 389      32.719  -3.809  -1.887  1.00 98.44           N  
ATOM   3036  N   GLU A 390      29.812   2.611  -2.227  1.00 98.38           N  
ATOM   3037  CA  GLU A 390      30.625   3.633  -1.591  1.00 98.38           C  
ATOM   3038  C   GLU A 390      29.797   4.559  -0.715  1.00 98.38           C  
ATOM   3039  CB  GLU A 390      31.391   4.445  -2.645  1.00 98.38           C  
ATOM   3040  O   GLU A 390      30.234   4.961   0.365  1.00 98.38           O  
ATOM   3041  CG  GLU A 390      32.281   5.535  -2.062  1.00 98.38           C  
ATOM   3042  CD  GLU A 390      33.438   4.988  -1.228  1.00 98.38           C  
ATOM   3043  OE1 GLU A 390      34.031   5.762  -0.453  1.00 98.38           O  
ATOM   3044  OE2 GLU A 390      33.719   3.779  -1.350  1.00 98.38           O  
ATOM   3045  N   PHE A 391      28.609   4.906  -1.133  1.00 98.38           N  
ATOM   3046  CA  PHE A 391      27.719   5.773  -0.373  1.00 98.38           C  
ATOM   3047  C   PHE A 391      27.312   5.117   0.941  1.00 98.38           C  
ATOM   3048  CB  PHE A 391      26.484   6.117  -1.195  1.00 98.38           C  
ATOM   3049  O   PHE A 391      27.328   5.762   1.992  1.00 98.38           O  
ATOM   3050  CG  PHE A 391      25.500   7.000  -0.471  1.00 98.38           C  
ATOM   3051  CD1 PHE A 391      24.391   6.457   0.164  1.00 98.38           C  
ATOM   3052  CD2 PHE A 391      25.688   8.375  -0.426  1.00 98.38           C  
ATOM   3053  CE1 PHE A 391      23.484   7.270   0.834  1.00 98.38           C  
ATOM   3054  CE2 PHE A 391      24.781   9.195   0.242  1.00 98.38           C  
ATOM   3055  CZ  PHE A 391      23.672   8.641   0.871  1.00 98.38           C  
ATOM   3056  N   TYR A 392      27.047   3.842   0.970  1.00 98.06           N  
ATOM   3057  CA  TYR A 392      26.500   3.188   2.150  1.00 98.06           C  
ATOM   3058  C   TYR A 392      27.609   2.580   3.004  1.00 98.06           C  
ATOM   3059  CB  TYR A 392      25.500   2.102   1.744  1.00 98.06           C  
ATOM   3060  O   TYR A 392      27.500   2.547   4.234  1.00 98.06           O  
ATOM   3061  CG  TYR A 392      24.156   2.643   1.319  1.00 98.06           C  
ATOM   3062  CD1 TYR A 392      23.203   3.016   2.264  1.00 98.06           C  
ATOM   3063  CD2 TYR A 392      23.828   2.781  -0.027  1.00 98.06           C  
ATOM   3064  CE1 TYR A 392      21.953   3.514   1.878  1.00 98.06           C  
ATOM   3065  CE2 TYR A 392      22.594   3.277  -0.426  1.00 98.06           C  
ATOM   3066  OH  TYR A 392      20.438   4.133   0.144  1.00 98.06           O  
ATOM   3067  CZ  TYR A 392      21.672   3.641   0.533  1.00 98.06           C  
ATOM   3068  N   SER A 393      28.625   2.113   2.385  1.00 98.00           N  
ATOM   3069  CA  SER A 393      29.719   1.459   3.115  1.00 98.00           C  
ATOM   3070  C   SER A 393      31.078   1.871   2.570  1.00 98.00           C  
ATOM   3071  CB  SER A 393      29.562  -0.061   3.045  1.00 98.00           C  
ATOM   3072  O   SER A 393      31.797   1.052   1.992  1.00 98.00           O  
ATOM   3073  OG  SER A 393      30.438  -0.695   3.963  1.00 98.00           O  
ATOM   3074  N   PRO A 394      31.578   3.162   2.723  1.00 97.38           N  
ATOM   3075  CA  PRO A 394      32.781   3.727   2.111  1.00 97.38           C  
ATOM   3076  C   PRO A 394      34.062   3.062   2.613  1.00 97.38           C  
ATOM   3077  CB  PRO A 394      32.750   5.199   2.529  1.00 97.38           C  
ATOM   3078  O   PRO A 394      35.062   2.988   1.878  1.00 97.38           O  
ATOM   3079  CG  PRO A 394      31.844   5.227   3.727  1.00 97.38           C  
ATOM   3080  CD  PRO A 394      30.812   4.148   3.574  1.00 97.38           C  
ATOM   3081  N   ASN A 395      34.062   2.418   3.785  1.00 94.50           N  
ATOM   3082  CA  ASN A 395      35.344   1.988   4.387  1.00 94.50           C  
ATOM   3083  C   ASN A 395      35.312   0.496   4.707  1.00 94.50           C  
ATOM   3084  CB  ASN A 395      35.625   2.799   5.652  1.00 94.50           C  
ATOM   3085  O   ASN A 395      36.156   0.016   5.484  1.00 94.50           O  
ATOM   3086  CG  ASN A 395      35.719   4.285   5.379  1.00 94.50           C  
ATOM   3087  ND2 ASN A 395      35.125   5.094   6.238  1.00 94.50           N  
ATOM   3088  OD1 ASN A 395      36.344   4.707   4.406  1.00 94.50           O  
ATOM   3089  N   SER A 396      34.312  -0.175   4.121  1.00 96.75           N  
ATOM   3090  CA  SER A 396      34.250  -1.603   4.414  1.00 96.75           C  
ATOM   3091  C   SER A 396      33.375  -2.330   3.412  1.00 96.75           C  
ATOM   3092  CB  SER A 396      33.719  -1.832   5.832  1.00 96.75           C  
ATOM   3093  O   SER A 396      32.688  -1.694   2.590  1.00 96.75           O  
ATOM   3094  OG  SER A 396      32.406  -1.380   5.957  1.00 96.75           O  
ATOM   3095  N   ASP A 397      33.562  -3.590   3.402  1.00 97.25           N  
ATOM   3096  CA  ASP A 397      32.625  -4.406   2.650  1.00 97.25           C  
ATOM   3097  C   ASP A 397      31.219  -4.363   3.283  1.00 97.25           C  
ATOM   3098  CB  ASP A 397      33.094  -5.855   2.562  1.00 97.25           C  
ATOM   3099  O   ASP A 397      31.094  -4.176   4.496  1.00 97.25           O  
ATOM   3100  CG  ASP A 397      34.281  -6.020   1.636  1.00 97.25           C  
ATOM   3101  OD1 ASP A 397      34.562  -5.121   0.810  1.00 97.25           O  
ATOM   3102  OD2 ASP A 397      34.969  -7.062   1.729  1.00 97.25           O  
ATOM   3103  N   LEU A 398      30.188  -4.480   2.461  1.00 96.69           N  
ATOM   3104  CA  LEU A 398      28.812  -4.500   2.941  1.00 96.69           C  
ATOM   3105  C   LEU A 398      28.594  -5.648   3.918  1.00 96.69           C  
ATOM   3106  CB  LEU A 398      27.828  -4.617   1.770  1.00 96.69           C  
ATOM   3107  O   LEU A 398      27.938  -5.477   4.953  1.00 96.69           O  
ATOM   3108  CG  LEU A 398      27.656  -3.367   0.903  1.00 96.69           C  
ATOM   3109  CD1 LEU A 398      27.031  -3.734  -0.437  1.00 96.69           C  
ATOM   3110  CD2 LEU A 398      26.812  -2.324   1.628  1.00 96.69           C  
ATOM   3111  N   ALA A 399      29.188  -6.801   3.615  1.00 95.62           N  
ATOM   3112  CA  ALA A 399      28.984  -8.000   4.426  1.00 95.62           C  
ATOM   3113  C   ALA A 399      29.500  -7.789   5.848  1.00 95.62           C  
ATOM   3114  CB  ALA A 399      29.703  -9.195   3.787  1.00 95.62           C  
ATOM   3115  O   ALA A 399      29.078  -8.484   6.773  1.00 95.62           O  
ATOM   3116  N   ASP A 400      30.422  -6.848   6.066  1.00 95.88           N  
ATOM   3117  CA  ASP A 400      30.969  -6.551   7.387  1.00 95.88           C  
ATOM   3118  C   ASP A 400      30.234  -5.375   8.031  1.00 95.88           C  
ATOM   3119  CB  ASP A 400      32.469  -6.246   7.293  1.00 95.88           C  
ATOM   3120  O   ASP A 400      30.641  -4.898   9.102  1.00 95.88           O  
ATOM   3121  CG  ASP A 400      33.281  -7.422   6.777  1.00 95.88           C  
ATOM   3122  OD1 ASP A 400      32.969  -8.578   7.141  1.00 95.88           O  
ATOM   3123  OD2 ASP A 400      34.219  -7.191   5.996  1.00 95.88           O  
ATOM   3124  N   ASN A 401      29.266  -4.863   7.336  1.00 96.38           N  
ATOM   3125  CA  ASN A 401      28.484  -3.703   7.762  1.00 96.38           C  
ATOM   3126  C   ASN A 401      27.000  -3.918   7.547  1.00 96.38           C  
ATOM   3127  CB  ASN A 401      28.953  -2.445   7.023  1.00 96.38           C  
ATOM   3128  O   ASN A 401      26.406  -3.373   6.605  1.00 96.38           O  
ATOM   3129  CG  ASN A 401      28.391  -1.173   7.629  1.00 96.38           C  
ATOM   3130  ND2 ASN A 401      28.938  -0.033   7.223  1.00 96.38           N  
ATOM   3131  OD1 ASN A 401      27.484  -1.214   8.453  1.00 96.38           O  
ATOM   3132  N   LEU A 402      26.359  -4.715   8.352  1.00 95.69           N  
ATOM   3133  CA  LEU A 402      24.953  -5.094   8.203  1.00 95.69           C  
ATOM   3134  C   LEU A 402      24.062  -3.863   8.203  1.00 95.69           C  
ATOM   3135  CB  LEU A 402      24.547  -6.051   9.328  1.00 95.69           C  
ATOM   3136  O   LEU A 402      23.062  -3.818   7.480  1.00 95.69           O  
ATOM   3137  CG  LEU A 402      25.125  -7.461   9.266  1.00 95.69           C  
ATOM   3138  CD1 LEU A 402      24.641  -8.289  10.453  1.00 95.69           C  
ATOM   3139  CD2 LEU A 402      24.766  -8.141   7.949  1.00 95.69           C  
ATOM   3140  N   LEU A 403      24.406  -2.902   9.070  1.00 96.69           N  
ATOM   3141  CA  LEU A 403      23.625  -1.666   9.109  1.00 96.69           C  
ATOM   3142  C   LEU A 403      23.547  -1.035   7.723  1.00 96.69           C  
ATOM   3143  CB  LEU A 403      24.250  -0.674  10.094  1.00 96.69           C  
ATOM   3144  O   LEU A 403      22.469  -0.599   7.301  1.00 96.69           O  
ATOM   3145  CG  LEU A 403      23.609   0.712  10.156  1.00 96.69           C  
ATOM   3146  CD1 LEU A 403      22.141   0.597  10.547  1.00 96.69           C  
ATOM   3147  CD2 LEU A 403      24.359   1.602  11.148  1.00 96.69           C  
ATOM   3148  N   ALA A 404      24.656  -1.005   7.004  1.00 97.44           N  
ATOM   3149  CA  ALA A 404      24.688  -0.441   5.660  1.00 97.44           C  
ATOM   3150  C   ALA A 404      23.734  -1.191   4.730  1.00 97.44           C  
ATOM   3151  CB  ALA A 404      26.109  -0.468   5.094  1.00 97.44           C  
ATOM   3152  O   ALA A 404      23.047  -0.582   3.906  1.00 97.44           O  
ATOM   3153  N   GLY A 405      23.734  -2.449   4.863  1.00 96.50           N  
ATOM   3154  CA  GLY A 405      22.828  -3.256   4.070  1.00 96.50           C  
ATOM   3155  C   GLY A 405      21.359  -2.967   4.359  1.00 96.50           C  
ATOM   3156  O   GLY A 405      20.562  -2.814   3.439  1.00 96.50           O  
ATOM   3157  N   VAL A 406      21.047  -2.898   5.645  1.00 97.06           N  
ATOM   3158  CA  VAL A 406      19.672  -2.592   6.055  1.00 97.06           C  
ATOM   3159  C   VAL A 406      19.281  -1.209   5.543  1.00 97.06           C  
ATOM   3160  CB  VAL A 406      19.516  -2.658   7.590  1.00 97.06           C  
ATOM   3161  O   VAL A 406      18.188  -1.033   4.988  1.00 97.06           O  
ATOM   3162  CG1 VAL A 406      18.188  -2.020   8.023  1.00 97.06           C  
ATOM   3163  CG2 VAL A 406      19.594  -4.105   8.070  1.00 97.06           C  
ATOM   3164  N   GLN A 407      20.125  -0.251   5.645  1.00 97.62           N  
ATOM   3165  CA  GLN A 407      19.828   1.107   5.199  1.00 97.62           C  
ATOM   3166  C   GLN A 407      19.703   1.170   3.680  1.00 97.62           C  
ATOM   3167  CB  GLN A 407      20.922   2.072   5.668  1.00 97.62           C  
ATOM   3168  O   GLN A 407      18.828   1.875   3.156  1.00 97.62           O  
ATOM   3169  CG  GLN A 407      20.875   2.375   7.160  1.00 97.62           C  
ATOM   3170  CD  GLN A 407      22.062   3.199   7.633  1.00 97.62           C  
ATOM   3171  NE2 GLN A 407      21.844   4.023   8.648  1.00 97.62           N  
ATOM   3172  OE1 GLN A 407      23.156   3.098   7.082  1.00 97.62           O  
ATOM   3173  N   TYR A 408      20.562   0.436   2.982  1.00 97.50           N  
ATOM   3174  CA  TYR A 408      20.422   0.369   1.533  1.00 97.50           C  
ATOM   3175  C   TYR A 408      19.031  -0.125   1.146  1.00 97.50           C  
ATOM   3176  CB  TYR A 408      21.484  -0.548   0.927  1.00 97.50           C  
ATOM   3177  O   TYR A 408      18.344   0.503   0.337  1.00 97.50           O  
ATOM   3178  CG  TYR A 408      21.203  -0.951  -0.500  1.00 97.50           C  
ATOM   3179  CD1 TYR A 408      20.828  -2.254  -0.814  1.00 97.50           C  
ATOM   3180  CD2 TYR A 408      21.312  -0.029  -1.535  1.00 97.50           C  
ATOM   3181  CE1 TYR A 408      20.562  -2.631  -2.127  1.00 97.50           C  
ATOM   3182  CE2 TYR A 408      21.047  -0.394  -2.852  1.00 97.50           C  
ATOM   3183  OH  TYR A 408      20.422  -2.061  -4.441  1.00 97.50           O  
ATOM   3184  CZ  TYR A 408      20.688  -1.694  -3.139  1.00 97.50           C  
ATOM   3185  N   HIS A 409      18.578  -1.207   1.707  1.00 97.06           N  
ATOM   3186  CA  HIS A 409      17.281  -1.774   1.344  1.00 97.06           C  
ATOM   3187  C   HIS A 409      16.141  -0.892   1.827  1.00 97.06           C  
ATOM   3188  CB  HIS A 409      17.141  -3.186   1.919  1.00 97.06           C  
ATOM   3189  O   HIS A 409      15.125  -0.741   1.135  1.00 97.06           O  
ATOM   3190  CG  HIS A 409      17.812  -4.238   1.098  1.00 97.06           C  
ATOM   3191  CD2 HIS A 409      18.938  -4.941   1.311  1.00 97.06           C  
ATOM   3192  ND1 HIS A 409      17.297  -4.676  -0.109  1.00 97.06           N  
ATOM   3193  CE1 HIS A 409      18.109  -5.605  -0.604  1.00 97.06           C  
ATOM   3194  NE2 HIS A 409      19.109  -5.785   0.239  1.00 97.06           N  
ATOM   3195  N   SER A 410      16.250  -0.323   2.998  1.00 97.88           N  
ATOM   3196  CA  SER A 410      15.234   0.610   3.459  1.00 97.88           C  
ATOM   3197  C   SER A 410      15.062   1.772   2.486  1.00 97.88           C  
ATOM   3198  CB  SER A 410      15.578   1.145   4.848  1.00 97.88           C  
ATOM   3199  O   SER A 410      13.938   2.141   2.139  1.00 97.88           O  
ATOM   3200  OG  SER A 410      15.523   0.110   5.816  1.00 97.88           O  
ATOM   3201  N   ASN A 411      16.188   2.281   2.047  1.00 98.00           N  
ATOM   3202  CA  ASN A 411      16.188   3.467   1.195  1.00 98.00           C  
ATOM   3203  C   ASN A 411      15.789   3.131  -0.238  1.00 98.00           C  
ATOM   3204  CB  ASN A 411      17.562   4.137   1.219  1.00 98.00           C  
ATOM   3205  O   ASN A 411      14.906   3.773  -0.807  1.00 98.00           O  
ATOM   3206  CG  ASN A 411      17.938   4.664   2.590  1.00 98.00           C  
ATOM   3207  ND2 ASN A 411      16.969   4.668   3.504  1.00 98.00           N  
ATOM   3208  OD1 ASN A 411      19.078   5.070   2.826  1.00 98.00           O  
ATOM   3209  N   GLN A 412      16.375   2.057  -0.818  1.00 97.31           N  
ATOM   3210  CA  GLN A 412      16.172   1.670  -2.209  1.00 97.31           C  
ATOM   3211  C   GLN A 412      14.773   1.082  -2.412  1.00 97.31           C  
ATOM   3212  CB  GLN A 412      17.234   0.665  -2.656  1.00 97.31           C  
ATOM   3213  O   GLN A 412      14.102   1.384  -3.402  1.00 97.31           O  
ATOM   3214  CG  GLN A 412      16.875  -0.082  -3.934  1.00 97.31           C  
ATOM   3215  CD  GLN A 412      16.922   0.802  -5.164  1.00 97.31           C  
ATOM   3216  NE2 GLN A 412      16.656   0.216  -6.328  1.00 97.31           N  
ATOM   3217  OE1 GLN A 412      17.203   2.002  -5.074  1.00 97.31           O  
ATOM   3218  N   ASP A 413      14.328   0.408  -1.426  1.00 97.44           N  
ATOM   3219  CA  ASP A 413      13.141  -0.396  -1.665  1.00 97.44           C  
ATOM   3220  C   ASP A 413      11.883   0.342  -1.214  1.00 97.44           C  
ATOM   3221  CB  ASP A 413      13.242  -1.743  -0.947  1.00 97.44           C  
ATOM   3222  O   ASP A 413      10.781   0.056  -1.692  1.00 97.44           O  
ATOM   3223  CG  ASP A 413      14.406  -2.586  -1.436  1.00 97.44           C  
ATOM   3224  OD1 ASP A 413      14.797  -2.459  -2.617  1.00 97.44           O  
ATOM   3225  OD2 ASP A 413      14.938  -3.385  -0.634  1.00 97.44           O  
ATOM   3226  N   PHE A 414      12.039   1.427  -0.303  1.00 98.50           N  
ATOM   3227  CA  PHE A 414      10.875   2.084   0.268  1.00 98.50           C  
ATOM   3228  C   PHE A 414      11.031   3.598   0.241  1.00 98.50           C  
ATOM   3229  CB  PHE A 414      10.633   1.606   1.703  1.00 98.50           C  
ATOM   3230  O   PHE A 414      10.344   4.289  -0.509  1.00 98.50           O  
ATOM   3231  CG  PHE A 414      10.242   0.157   1.804  1.00 98.50           C  
ATOM   3232  CD1 PHE A 414       8.914  -0.231   1.636  1.00 98.50           C  
ATOM   3233  CD2 PHE A 414      11.195  -0.817   2.066  1.00 98.50           C  
ATOM   3234  CE1 PHE A 414       8.547  -1.572   1.729  1.00 98.50           C  
ATOM   3235  CE2 PHE A 414      10.836  -2.158   2.160  1.00 98.50           C  
ATOM   3236  CZ  PHE A 414       9.508  -2.533   1.991  1.00 98.50           C  
ATOM   3237  N   ASP A 415      12.000   4.160   0.905  1.00 98.19           N  
ATOM   3238  CA  ASP A 415      12.133   5.574   1.244  1.00 98.19           C  
ATOM   3239  C   ASP A 415      12.172   6.438  -0.014  1.00 98.19           C  
ATOM   3240  CB  ASP A 415      13.383   5.809   2.084  1.00 98.19           C  
ATOM   3241  O   ASP A 415      11.367   7.359  -0.166  1.00 98.19           O  
ATOM   3242  CG  ASP A 415      13.359   5.066   3.410  1.00 98.19           C  
ATOM   3243  OD1 ASP A 415      12.273   4.633   3.846  1.00 98.19           O  
ATOM   3244  OD2 ASP A 415      14.438   4.918   4.023  1.00 98.19           O  
ATOM   3245  N   LYS A 416      13.062   6.090  -0.975  1.00 97.88           N  
ATOM   3246  CA  LYS A 416      13.266   7.012  -2.092  1.00 97.88           C  
ATOM   3247  C   LYS A 416      12.023   7.086  -2.973  1.00 97.88           C  
ATOM   3248  CB  LYS A 416      14.477   6.586  -2.926  1.00 97.88           C  
ATOM   3249  O   LYS A 416      11.625   8.172  -3.408  1.00 97.88           O  
ATOM   3250  CG  LYS A 416      14.258   5.305  -3.719  1.00 97.88           C  
ATOM   3251  CD  LYS A 416      15.484   4.957  -4.559  1.00 97.88           C  
ATOM   3252  CE  LYS A 416      15.312   3.625  -5.273  1.00 97.88           C  
ATOM   3253  NZ  LYS A 416      15.930   3.641  -6.633  1.00 97.88           N  
ATOM   3254  N   GLY A 417      11.414   5.953  -3.287  1.00 98.06           N  
ATOM   3255  CA  GLY A 417      10.203   5.941  -4.102  1.00 98.06           C  
ATOM   3256  C   GLY A 417       9.031   6.637  -3.438  1.00 98.06           C  
ATOM   3257  O   GLY A 417       8.289   7.379  -4.090  1.00 98.06           O  
ATOM   3258  N   ILE A 418       8.875   6.465  -2.139  1.00 98.69           N  
ATOM   3259  CA  ILE A 418       7.762   7.043  -1.389  1.00 98.69           C  
ATOM   3260  C   ILE A 418       7.938   8.555  -1.296  1.00 98.69           C  
ATOM   3261  CB  ILE A 418       7.652   6.426   0.024  1.00 98.69           C  
ATOM   3262  O   ILE A 418       6.992   9.312  -1.537  1.00 98.69           O  
ATOM   3263  CG1 ILE A 418       7.223   4.957  -0.064  1.00 98.69           C  
ATOM   3264  CG2 ILE A 418       6.680   7.230   0.890  1.00 98.69           C  
ATOM   3265  CD1 ILE A 418       7.395   4.184   1.235  1.00 98.69           C  
ATOM   3266  N   ILE A 419       9.180   9.016  -1.003  1.00 98.31           N  
ATOM   3267  CA  ILE A 419       9.469  10.445  -0.917  1.00 98.31           C  
ATOM   3268  C   ILE A 419       9.297  11.086  -2.291  1.00 98.31           C  
ATOM   3269  CB  ILE A 419      10.891  10.703  -0.378  1.00 98.31           C  
ATOM   3270  O   ILE A 419       8.695  12.156  -2.412  1.00 98.31           O  
ATOM   3271  CG1 ILE A 419      11.008  10.234   1.078  1.00 98.31           C  
ATOM   3272  CG2 ILE A 419      11.258  12.188  -0.507  1.00 98.31           C  
ATOM   3273  CD1 ILE A 419      12.438  10.188   1.603  1.00 98.31           C  
ATOM   3274  N   LYS A 420       9.805  10.422  -3.381  1.00 98.06           N  
ATOM   3275  CA  LYS A 420       9.672  10.938  -4.742  1.00 98.06           C  
ATOM   3276  C   LYS A 420       8.203  11.062  -5.141  1.00 98.06           C  
ATOM   3277  CB  LYS A 420      10.406  10.031  -5.730  1.00 98.06           C  
ATOM   3278  O   LYS A 420       7.797  12.062  -5.730  1.00 98.06           O  
ATOM   3279  CG  LYS A 420      10.336  10.508  -7.176  1.00 98.06           C  
ATOM   3280  CD  LYS A 420      10.930  11.898  -7.336  1.00 98.06           C  
ATOM   3281  CE  LYS A 420      12.453  11.859  -7.355  1.00 98.06           C  
ATOM   3282  NZ  LYS A 420      13.039  13.227  -7.484  1.00 98.06           N  
ATOM   3283  N   GLN A 421       7.406  10.031  -4.828  1.00 98.44           N  
ATOM   3284  CA  GLN A 421       5.984  10.086  -5.156  1.00 98.44           C  
ATOM   3285  C   GLN A 421       5.305  11.258  -4.453  1.00 98.44           C  
ATOM   3286  CB  GLN A 421       5.293   8.773  -4.773  1.00 98.44           C  
ATOM   3287  O   GLN A 421       4.504  11.969  -5.059  1.00 98.44           O  
ATOM   3288  CG  GLN A 421       3.816   8.734  -5.141  1.00 98.44           C  
ATOM   3289  CD  GLN A 421       3.199   7.363  -4.926  1.00 98.44           C  
ATOM   3290  NE2 GLN A 421       2.184   7.297  -4.070  1.00 98.44           N  
ATOM   3291  OE1 GLN A 421       3.633   6.371  -5.520  1.00 98.44           O  
ATOM   3292  N   ALA A 422       5.617  11.500  -3.127  1.00 98.38           N  
ATOM   3293  CA  ALA A 422       5.059  12.625  -2.385  1.00 98.38           C  
ATOM   3294  C   ALA A 422       5.438  13.953  -3.035  1.00 98.38           C  
ATOM   3295  CB  ALA A 422       5.531  12.594  -0.934  1.00 98.38           C  
ATOM   3296  O   ALA A 422       4.598  14.844  -3.182  1.00 98.38           O  
ATOM   3297  N   ALA A 423       6.688  14.039  -3.412  1.00 97.38           N  
ATOM   3298  CA  ALA A 423       7.176  15.266  -4.039  1.00 97.38           C  
ATOM   3299  C   ALA A 423       6.449  15.539  -5.352  1.00 97.38           C  
ATOM   3300  CB  ALA A 423       8.680  15.172  -4.277  1.00 97.38           C  
ATOM   3301  O   ALA A 423       5.992  16.656  -5.594  1.00 97.38           O  
ATOM   3302  N   LEU A 424       6.293  14.539  -6.230  1.00 97.62           N  
ATOM   3303  CA  LEU A 424       5.633  14.695  -7.523  1.00 97.62           C  
ATOM   3304  C   LEU A 424       4.156  15.031  -7.344  1.00 97.62           C  
ATOM   3305  CB  LEU A 424       5.785  13.430  -8.359  1.00 97.62           C  
ATOM   3306  O   LEU A 424       3.631  15.922  -8.008  1.00 97.62           O  
ATOM   3307  CG  LEU A 424       7.195  13.109  -8.859  1.00 97.62           C  
ATOM   3308  CD1 LEU A 424       7.211  11.766  -9.586  1.00 97.62           C  
ATOM   3309  CD2 LEU A 424       7.707  14.219  -9.773  1.00 97.62           C  
ATOM   3310  N   LYS A 425       3.525  14.320  -6.434  1.00 97.81           N  
ATOM   3311  CA  LYS A 425       2.098  14.516  -6.199  1.00 97.81           C  
ATOM   3312  C   LYS A 425       1.821  15.906  -5.645  1.00 97.81           C  
ATOM   3313  CB  LYS A 425       1.558  13.453  -5.242  1.00 97.81           C  
ATOM   3314  O   LYS A 425       0.825  16.547  -6.004  1.00 97.81           O  
ATOM   3315  CG  LYS A 425       0.049  13.500  -5.051  1.00 97.81           C  
ATOM   3316  CD  LYS A 425      -0.440  12.359  -4.172  1.00 97.81           C  
ATOM   3317  CE  LYS A 425      -1.932  12.469  -3.887  1.00 97.81           C  
ATOM   3318  NZ  LYS A 425      -2.734  12.500  -5.148  1.00 97.81           N  
ATOM   3319  N   SER A 426       2.717  16.422  -4.773  1.00 98.00           N  
ATOM   3320  CA  SER A 426       2.510  17.688  -4.078  1.00 98.00           C  
ATOM   3321  C   SER A 426       2.490  18.859  -5.059  1.00 98.00           C  
ATOM   3322  CB  SER A 426       3.600  17.906  -3.027  1.00 98.00           C  
ATOM   3323  O   SER A 426       2.023  19.938  -4.723  1.00 98.00           O  
ATOM   3324  OG  SER A 426       4.852  18.141  -3.646  1.00 98.00           O  
ATOM   3325  N   GLN A 427       2.869  18.609  -6.281  1.00 97.56           N  
ATOM   3326  CA  GLN A 427       2.803  19.656  -7.309  1.00 97.56           C  
ATOM   3327  C   GLN A 427       1.378  19.812  -7.836  1.00 97.56           C  
ATOM   3328  CB  GLN A 427       3.752  19.328  -8.461  1.00 97.56           C  
ATOM   3329  O   GLN A 427       1.050  20.828  -8.453  1.00 97.56           O  
ATOM   3330  CG  GLN A 427       5.223  19.328  -8.070  1.00 97.56           C  
ATOM   3331  CD  GLN A 427       6.141  18.938  -9.211  1.00 97.56           C  
ATOM   3332  NE2 GLN A 427       7.438  18.875  -8.938  1.00 97.56           N  
ATOM   3333  OE1 GLN A 427       5.684  18.703 -10.336  1.00 97.56           O  
ATOM   3334  N   HIS A 428       0.520  18.844  -7.523  1.00 97.81           N  
ATOM   3335  CA  HIS A 428      -0.769  18.828  -8.211  1.00 97.81           C  
ATOM   3336  C   HIS A 428      -1.921  18.781  -7.211  1.00 97.81           C  
ATOM   3337  CB  HIS A 428      -0.857  17.656  -9.180  1.00 97.81           C  
ATOM   3338  O   HIS A 428      -3.055  19.125  -7.543  1.00 97.81           O  
ATOM   3339  CG  HIS A 428       0.268  17.594 -10.156  1.00 97.81           C  
ATOM   3340  CD2 HIS A 428       1.337  16.766 -10.242  1.00 97.81           C  
ATOM   3341  ND1 HIS A 428       0.375  18.469 -11.219  1.00 97.81           N  
ATOM   3342  CE1 HIS A 428       1.465  18.188 -11.914  1.00 97.81           C  
ATOM   3343  NE2 HIS A 428       2.066  17.156 -11.344  1.00 97.81           N  
ATOM   3344  N   THR A 429      -1.679  18.328  -5.988  1.00 97.81           N  
ATOM   3345  CA  THR A 429      -2.713  18.234  -4.961  1.00 97.81           C  
ATOM   3346  C   THR A 429      -2.092  18.219  -3.568  1.00 97.81           C  
ATOM   3347  CB  THR A 429      -3.566  16.969  -5.156  1.00 97.81           C  
ATOM   3348  O   THR A 429      -0.868  18.234  -3.426  1.00 97.81           O  
ATOM   3349  CG2 THR A 429      -2.768  15.703  -4.836  1.00 97.81           C  
ATOM   3350  OG1 THR A 429      -4.707  17.031  -4.293  1.00 97.81           O  
ATOM   3351  N   ASP A 430      -2.965  18.266  -2.547  1.00 98.31           N  
ATOM   3352  CA  ASP A 430      -2.506  18.344  -1.164  1.00 98.31           C  
ATOM   3353  C   ASP A 430      -1.887  17.031  -0.717  1.00 98.31           C  
ATOM   3354  CB  ASP A 430      -3.660  18.734  -0.235  1.00 98.31           C  
ATOM   3355  O   ASP A 430      -2.471  15.961  -0.926  1.00 98.31           O  
ATOM   3356  CG  ASP A 430      -4.164  20.141  -0.467  1.00 98.31           C  
ATOM   3357  OD1 ASP A 430      -3.486  20.922  -1.163  1.00 98.31           O  
ATOM   3358  OD2 ASP A 430      -5.250  20.469   0.055  1.00 98.31           O  
ATOM   3359  N   VAL A 431      -0.649  17.141  -0.082  1.00 98.62           N  
ATOM   3360  CA  VAL A 431       0.061  15.992   0.471  1.00 98.62           C  
ATOM   3361  C   VAL A 431       0.549  16.312   1.881  1.00 98.62           C  
ATOM   3362  CB  VAL A 431       1.250  15.578  -0.423  1.00 98.62           C  
ATOM   3363  O   VAL A 431       1.137  17.375   2.113  1.00 98.62           O  
ATOM   3364  CG1 VAL A 431       2.027  14.422   0.214  1.00 98.62           C  
ATOM   3365  CG2 VAL A 431       0.759  15.188  -1.816  1.00 98.62           C  
ATOM   3366  N   TYR A 432       0.213  15.430   2.826  1.00 98.81           N  
ATOM   3367  CA  TYR A 432       0.832  15.398   4.145  1.00 98.81           C  
ATOM   3368  C   TYR A 432       1.809  14.234   4.266  1.00 98.81           C  
ATOM   3369  CB  TYR A 432      -0.236  15.297   5.238  1.00 98.81           C  
ATOM   3370  O   TYR A 432       1.496  13.117   3.859  1.00 98.81           O  
ATOM   3371  CG  TYR A 432      -1.216  16.453   5.238  1.00 98.81           C  
ATOM   3372  CD1 TYR A 432      -0.969  17.594   5.980  1.00 98.81           C  
ATOM   3373  CD2 TYR A 432      -2.391  16.391   4.496  1.00 98.81           C  
ATOM   3374  CE1 TYR A 432      -1.869  18.656   5.988  1.00 98.81           C  
ATOM   3375  CE2 TYR A 432      -3.299  17.438   4.496  1.00 98.81           C  
ATOM   3376  OH  TYR A 432      -3.926  19.609   5.242  1.00 98.81           O  
ATOM   3377  CZ  TYR A 432      -3.029  18.562   5.242  1.00 98.81           C  
ATOM   3378  N   PHE A 433       2.969  14.516   4.797  1.00 98.81           N  
ATOM   3379  CA  PHE A 433       3.990  13.477   4.859  1.00 98.81           C  
ATOM   3380  C   PHE A 433       4.465  13.273   6.293  1.00 98.81           C  
ATOM   3381  CB  PHE A 433       5.176  13.828   3.959  1.00 98.81           C  
ATOM   3382  O   PHE A 433       4.754  14.234   7.000  1.00 98.81           O  
ATOM   3383  CG  PHE A 433       6.125  12.688   3.723  1.00 98.81           C  
ATOM   3384  CD1 PHE A 433       7.121  12.391   4.645  1.00 98.81           C  
ATOM   3385  CD2 PHE A 433       6.020  11.906   2.580  1.00 98.81           C  
ATOM   3386  CE1 PHE A 433       8.000  11.328   4.430  1.00 98.81           C  
ATOM   3387  CE2 PHE A 433       6.895  10.844   2.357  1.00 98.81           C  
ATOM   3388  CZ  PHE A 433       7.883  10.562   3.283  1.00 98.81           C  
ATOM   3389  N   TYR A 434       4.492  11.969   6.742  1.00 98.75           N  
ATOM   3390  CA  TYR A 434       5.027  11.703   8.070  1.00 98.75           C  
ATOM   3391  C   TYR A 434       6.234  10.773   8.000  1.00 98.75           C  
ATOM   3392  CB  TYR A 434       3.951  11.094   8.977  1.00 98.75           C  
ATOM   3393  O   TYR A 434       6.359   9.984   7.059  1.00 98.75           O  
ATOM   3394  CG  TYR A 434       3.648   9.648   8.664  1.00 98.75           C  
ATOM   3395  CD1 TYR A 434       2.617   9.305   7.793  1.00 98.75           C  
ATOM   3396  CD2 TYR A 434       4.391   8.625   9.242  1.00 98.75           C  
ATOM   3397  CE1 TYR A 434       2.332   7.973   7.504  1.00 98.75           C  
ATOM   3398  CE2 TYR A 434       4.117   7.289   8.961  1.00 98.75           C  
ATOM   3399  OH  TYR A 434       2.811   5.656   7.812  1.00 98.75           O  
ATOM   3400  CZ  TYR A 434       3.088   6.977   8.094  1.00 98.75           C  
ATOM   3401  N   TYR A 435       7.195  10.953   8.875  1.00 98.50           N  
ATOM   3402  CA  TYR A 435       8.352  10.125   9.180  1.00 98.50           C  
ATOM   3403  C   TYR A 435       8.266   9.562  10.594  1.00 98.50           C  
ATOM   3404  CB  TYR A 435       9.648  10.938   9.023  1.00 98.50           C  
ATOM   3405  O   TYR A 435       8.367  10.297  11.578  1.00 98.50           O  
ATOM   3406  CG  TYR A 435      10.898  10.125   9.266  1.00 98.50           C  
ATOM   3407  CD1 TYR A 435      11.891  10.578  10.133  1.00 98.50           C  
ATOM   3408  CD2 TYR A 435      11.094   8.906   8.617  1.00 98.50           C  
ATOM   3409  CE1 TYR A 435      13.047   9.836  10.352  1.00 98.50           C  
ATOM   3410  CE2 TYR A 435      12.250   8.164   8.828  1.00 98.50           C  
ATOM   3411  OH  TYR A 435      14.359   7.898   9.914  1.00 98.50           O  
ATOM   3412  CZ  TYR A 435      13.219   8.633   9.695  1.00 98.50           C  
ATOM   3413  N   PHE A 436       8.008   8.242  10.695  1.00 98.62           N  
ATOM   3414  CA  PHE A 436       7.750   7.605  11.984  1.00 98.62           C  
ATOM   3415  C   PHE A 436       9.055   7.121  12.617  1.00 98.62           C  
ATOM   3416  CB  PHE A 436       6.781   6.430  11.820  1.00 98.62           C  
ATOM   3417  O   PHE A 436       9.734   6.262  12.062  1.00 98.62           O  
ATOM   3418  CG  PHE A 436       6.430   5.750  13.117  1.00 98.62           C  
ATOM   3419  CD1 PHE A 436       6.488   4.367  13.227  1.00 98.62           C  
ATOM   3420  CD2 PHE A 436       6.039   6.492  14.227  1.00 98.62           C  
ATOM   3421  CE1 PHE A 436       6.160   3.732  14.430  1.00 98.62           C  
ATOM   3422  CE2 PHE A 436       5.711   5.867  15.422  1.00 98.62           C  
ATOM   3423  CZ  PHE A 436       5.773   4.488  15.523  1.00 98.62           C  
ATOM   3424  N   THR A 437       9.352   7.594  13.906  1.00 97.75           N  
ATOM   3425  CA  THR A 437      10.648   7.312  14.500  1.00 97.75           C  
ATOM   3426  C   THR A 437      10.500   6.812  15.930  1.00 97.75           C  
ATOM   3427  CB  THR A 437      11.555   8.562  14.477  1.00 97.75           C  
ATOM   3428  O   THR A 437      11.492   6.539  16.609  1.00 97.75           O  
ATOM   3429  CG2 THR A 437      11.883   8.984  13.047  1.00 97.75           C  
ATOM   3430  OG1 THR A 437      10.883   9.641  15.141  1.00 97.75           O  
ATOM   3431  N   TYR A 438       9.266   6.656  16.391  1.00 97.06           N  
ATOM   3432  CA  TYR A 438       9.062   6.246  17.781  1.00 97.06           C  
ATOM   3433  C   TYR A 438       9.234   4.738  17.938  1.00 97.06           C  
ATOM   3434  CB  TYR A 438       7.676   6.668  18.266  1.00 97.06           C  
ATOM   3435  O   TYR A 438       8.586   3.963  17.219  1.00 97.06           O  
ATOM   3436  CG  TYR A 438       7.363   6.203  19.672  1.00 97.06           C  
ATOM   3437  CD1 TYR A 438       6.453   5.172  19.891  1.00 97.06           C  
ATOM   3438  CD2 TYR A 438       7.973   6.793  20.781  1.00 97.06           C  
ATOM   3439  CE1 TYR A 438       6.156   4.742  21.188  1.00 97.06           C  
ATOM   3440  CE2 TYR A 438       7.684   6.371  22.062  1.00 97.06           C  
ATOM   3441  OH  TYR A 438       6.488   4.922  23.547  1.00 97.06           O  
ATOM   3442  CZ  TYR A 438       6.777   5.344  22.266  1.00 97.06           C  
ATOM   3443  N   ARG A 439      10.023   4.336  18.875  1.00 93.56           N  
ATOM   3444  CA  ARG A 439      10.289   2.939  19.203  1.00 93.56           C  
ATOM   3445  C   ARG A 439       9.773   2.596  20.594  1.00 93.56           C  
ATOM   3446  CB  ARG A 439      11.789   2.641  19.109  1.00 93.56           C  
ATOM   3447  O   ARG A 439      10.367   2.990  21.594  1.00 93.56           O  
ATOM   3448  CG  ARG A 439      12.141   1.171  19.281  1.00 93.56           C  
ATOM   3449  CD  ARG A 439      13.633   0.925  19.141  1.00 93.56           C  
ATOM   3450  NE  ARG A 439      13.984  -0.450  19.484  1.00 93.56           N  
ATOM   3451  NH1 ARG A 439      16.250  -0.181  19.109  1.00 93.56           N  
ATOM   3452  NH2 ARG A 439      15.430  -2.209  19.797  1.00 93.56           N  
ATOM   3453  CZ  ARG A 439      15.219  -0.943  19.469  1.00 93.56           C  
ATOM   3454  N   GLY A 440       8.672   1.933  20.609  1.00 92.44           N  
ATOM   3455  CA  GLY A 440       8.070   1.478  21.844  1.00 92.44           C  
ATOM   3456  C   GLY A 440       7.691   0.010  21.828  1.00 92.44           C  
ATOM   3457  O   GLY A 440       7.801  -0.648  20.781  1.00 92.44           O  
ATOM   3458  N   VAL A 441       7.289  -0.546  22.938  1.00 91.56           N  
ATOM   3459  CA  VAL A 441       6.938  -1.949  23.125  1.00 91.56           C  
ATOM   3460  C   VAL A 441       5.742  -2.305  22.234  1.00 91.56           C  
ATOM   3461  CB  VAL A 441       6.617  -2.264  24.609  1.00 91.56           C  
ATOM   3462  O   VAL A 441       5.684  -3.398  21.672  1.00 91.56           O  
ATOM   3463  CG1 VAL A 441       6.062  -3.680  24.750  1.00 91.56           C  
ATOM   3464  CG2 VAL A 441       7.863  -2.084  25.469  1.00 91.56           C  
ATOM   3465  N   MET A 442       4.738  -1.342  22.078  1.00 92.81           N  
ATOM   3466  CA  MET A 442       3.545  -1.598  21.281  1.00 92.81           C  
ATOM   3467  C   MET A 442       3.910  -1.859  19.812  1.00 92.81           C  
ATOM   3468  CB  MET A 442       2.572  -0.421  21.375  1.00 92.81           C  
ATOM   3469  O   MET A 442       3.158  -2.512  19.094  1.00 92.81           O  
ATOM   3470  CG  MET A 442       1.236  -0.674  20.688  1.00 92.81           C  
ATOM   3471  SD  MET A 442       0.044   0.696  20.953  1.00 92.81           S  
ATOM   3472  CE  MET A 442      -0.327   0.469  22.703  1.00 92.81           C  
ATOM   3473  N   GLY A 443       5.062  -1.295  19.375  1.00 91.94           N  
ATOM   3474  CA  GLY A 443       5.527  -1.495  18.016  1.00 91.94           C  
ATOM   3475  C   GLY A 443       5.887  -2.938  17.719  1.00 91.94           C  
ATOM   3476  O   GLY A 443       5.945  -3.338  16.547  1.00 91.94           O  
ATOM   3477  N   ASN A 444       6.180  -3.734  18.750  1.00 89.12           N  
ATOM   3478  CA  ASN A 444       6.473  -5.164  18.688  1.00 89.12           C  
ATOM   3479  C   ASN A 444       7.605  -5.465  17.719  1.00 89.12           C  
ATOM   3480  CB  ASN A 444       5.219  -5.953  18.297  1.00 89.12           C  
ATOM   3481  O   ASN A 444       7.512  -6.398  16.922  1.00 89.12           O  
ATOM   3482  CG  ASN A 444       5.359  -7.438  18.562  1.00 89.12           C  
ATOM   3483  ND2 ASN A 444       4.711  -8.250  17.734  1.00 89.12           N  
ATOM   3484  OD1 ASN A 444       6.047  -7.855  19.500  1.00 89.12           O  
ATOM   3485  N   ASN A 445       8.555  -4.633  17.656  1.00 86.69           N  
ATOM   3486  CA  ASN A 445       9.750  -4.859  16.859  1.00 86.69           C  
ATOM   3487  C   ASN A 445      10.797  -5.660  17.625  1.00 86.69           C  
ATOM   3488  CB  ASN A 445      10.344  -3.531  16.375  1.00 86.69           C  
ATOM   3489  O   ASN A 445      11.297  -5.203  18.656  1.00 86.69           O  
ATOM   3490  CG  ASN A 445      11.461  -3.713  15.383  1.00 86.69           C  
ATOM   3491  ND2 ASN A 445      12.047  -2.607  14.938  1.00 86.69           N  
ATOM   3492  OD1 ASN A 445      11.805  -4.840  15.008  1.00 86.69           O  
ATOM   3493  N   LYS A 446      11.203  -6.852  17.125  1.00 84.75           N  
ATOM   3494  CA  LYS A 446      12.102  -7.758  17.828  1.00 84.75           C  
ATOM   3495  C   LYS A 446      13.539  -7.574  17.375  1.00 84.75           C  
ATOM   3496  CB  LYS A 446      11.664  -9.211  17.641  1.00 84.75           C  
ATOM   3497  O   LYS A 446      14.461  -8.164  17.938  1.00 84.75           O  
ATOM   3498  CG  LYS A 446      10.281  -9.523  18.172  1.00 84.75           C  
ATOM   3499  CD  LYS A 446       9.914 -10.992  17.984  1.00 84.75           C  
ATOM   3500  CE  LYS A 446       8.547 -11.312  18.562  1.00 84.75           C  
ATOM   3501  NZ  LYS A 446       8.180 -12.742  18.344  1.00 84.75           N  
ATOM   3502  N   TYR A 447      13.719  -6.742  16.375  1.00 86.81           N  
ATOM   3503  CA  TYR A 447      15.055  -6.574  15.820  1.00 86.81           C  
ATOM   3504  C   TYR A 447      15.727  -5.320  16.375  1.00 86.81           C  
ATOM   3505  CB  TYR A 447      15.008  -6.496  14.289  1.00 86.81           C  
ATOM   3506  O   TYR A 447      15.055  -4.328  16.656  1.00 86.81           O  
ATOM   3507  CG  TYR A 447      14.328  -7.684  13.648  1.00 86.81           C  
ATOM   3508  CD1 TYR A 447      14.977  -8.914  13.570  1.00 86.81           C  
ATOM   3509  CD2 TYR A 447      13.055  -7.574  13.109  1.00 86.81           C  
ATOM   3510  CE1 TYR A 447      14.359 -10.016  12.977  1.00 86.81           C  
ATOM   3511  CE2 TYR A 447      12.430  -8.664  12.508  1.00 86.81           C  
ATOM   3512  OH  TYR A 447      12.477 -10.961  11.859  1.00 86.81           O  
ATOM   3513  CZ  TYR A 447      13.086  -9.875  12.453  1.00 86.81           C  
ATOM   3514  N   SER A 448      16.984  -5.457  16.688  1.00 87.12           N  
ATOM   3515  CA  SER A 448      17.797  -4.309  17.078  1.00 87.12           C  
ATOM   3516  C   SER A 448      19.109  -4.266  16.328  1.00 87.12           C  
ATOM   3517  CB  SER A 448      18.047  -4.336  18.594  1.00 87.12           C  
ATOM   3518  O   SER A 448      19.719  -5.309  16.078  1.00 87.12           O  
ATOM   3519  OG  SER A 448      18.891  -5.422  18.938  1.00 87.12           O  
ATOM   3520  N   LEU A 449      19.406  -3.236  15.836  1.00 93.06           N  
ATOM   3521  CA  LEU A 449      20.672  -2.992  15.156  1.00 93.06           C  
ATOM   3522  C   LEU A 449      21.219  -1.602  15.484  1.00 93.06           C  
ATOM   3523  CB  LEU A 449      20.516  -3.143  13.641  1.00 93.06           C  
ATOM   3524  O   LEU A 449      20.578  -0.596  15.156  1.00 93.06           O  
ATOM   3525  CG  LEU A 449      21.797  -3.088  12.812  1.00 93.06           C  
ATOM   3526  CD1 LEU A 449      22.703  -4.266  13.156  1.00 93.06           C  
ATOM   3527  CD2 LEU A 449      21.469  -3.074  11.328  1.00 93.06           C  
ATOM   3528  N   ASP A 450      22.344  -1.604  16.156  1.00 93.25           N  
ATOM   3529  CA  ASP A 450      22.953  -0.343  16.562  1.00 93.25           C  
ATOM   3530  C   ASP A 450      23.141   0.595  15.375  1.00 93.25           C  
ATOM   3531  CB  ASP A 450      24.297  -0.596  17.250  1.00 93.25           C  
ATOM   3532  O   ASP A 450      23.641   0.186  14.328  1.00 93.25           O  
ATOM   3533  CG  ASP A 450      24.156  -1.194  18.641  1.00 93.25           C  
ATOM   3534  OD1 ASP A 450      23.031  -1.277  19.156  1.00 93.25           O  
ATOM   3535  OD2 ASP A 450      25.203  -1.583  19.219  1.00 93.25           O  
ATOM   3536  N   GLY A 451      22.672   1.869  15.500  1.00 92.31           N  
ATOM   3537  CA  GLY A 451      22.828   2.875  14.461  1.00 92.31           C  
ATOM   3538  C   GLY A 451      21.609   2.973  13.555  1.00 92.31           C  
ATOM   3539  O   GLY A 451      21.500   3.906  12.758  1.00 92.31           O  
ATOM   3540  N   SER A 452      20.734   1.907  13.727  1.00 92.56           N  
ATOM   3541  CA  SER A 452      19.516   1.964  12.930  1.00 92.56           C  
ATOM   3542  C   SER A 452      18.484   2.879  13.578  1.00 92.56           C  
ATOM   3543  CB  SER A 452      18.938   0.563  12.750  1.00 92.56           C  
ATOM   3544  O   SER A 452      18.625   3.268  14.734  1.00 92.56           O  
ATOM   3545  OG  SER A 452      18.281   0.134  13.938  1.00 92.56           O  
ATOM   3546  N   GLY A 453      17.500   3.445  12.750  1.00 88.31           N  
ATOM   3547  CA  GLY A 453      16.391   4.227  13.266  1.00 88.31           C  
ATOM   3548  C   GLY A 453      15.445   3.418  14.141  1.00 88.31           C  
ATOM   3549  O   GLY A 453      14.648   3.982  14.883  1.00 88.31           O  
ATOM   3550  N   GLY A 454      15.484   2.053  14.102  1.00 91.06           N  
ATOM   3551  CA  GLY A 454      14.867   1.118  15.031  1.00 91.06           C  
ATOM   3552  C   GLY A 454      13.391   0.892  14.766  1.00 91.06           C  
ATOM   3553  O   GLY A 454      12.750   0.091  15.445  1.00 91.06           O  
ATOM   3554  N   VAL A 455      12.812   1.655  13.797  1.00 96.25           N  
ATOM   3555  CA  VAL A 455      11.398   1.455  13.492  1.00 96.25           C  
ATOM   3556  C   VAL A 455      11.258   0.748  12.148  1.00 96.25           C  
ATOM   3557  CB  VAL A 455      10.633   2.793  13.477  1.00 96.25           C  
ATOM   3558  O   VAL A 455      11.547   1.332  11.102  1.00 96.25           O  
ATOM   3559  CG1 VAL A 455       9.141   2.555  13.211  1.00 96.25           C  
ATOM   3560  CG2 VAL A 455      10.828   3.537  14.797  1.00 96.25           C  
ATOM   3561  N   GLN A 456      10.773  -0.526  12.203  1.00 95.69           N  
ATOM   3562  CA  GLN A 456      10.781  -1.381  11.016  1.00 95.69           C  
ATOM   3563  C   GLN A 456       9.477  -1.252  10.234  1.00 95.69           C  
ATOM   3564  CB  GLN A 456      11.016  -2.840  11.414  1.00 95.69           C  
ATOM   3565  O   GLN A 456       8.531  -0.612  10.703  1.00 95.69           O  
ATOM   3566  CG  GLN A 456       9.852  -3.473  12.156  1.00 95.69           C  
ATOM   3567  CD  GLN A 456      10.102  -4.922  12.523  1.00 95.69           C  
ATOM   3568  NE2 GLN A 456       9.844  -5.266  13.781  1.00 95.69           N  
ATOM   3569  OE1 GLN A 456      10.531  -5.723  11.688  1.00 95.69           O  
ATOM   3570  N   HIS A 457       9.375  -1.845   9.047  1.00 96.75           N  
ATOM   3571  CA  HIS A 457       8.234  -1.903   8.133  1.00 96.75           C  
ATOM   3572  C   HIS A 457       6.988  -2.428   8.836  1.00 96.75           C  
ATOM   3573  CB  HIS A 457       8.570  -2.783   6.922  1.00 96.75           C  
ATOM   3574  O   HIS A 457       7.020  -3.494   9.453  1.00 96.75           O  
ATOM   3575  CG  HIS A 457       7.531  -2.736   5.844  1.00 96.75           C  
ATOM   3576  CD2 HIS A 457       6.664  -3.678   5.402  1.00 96.75           C  
ATOM   3577  ND1 HIS A 457       7.305  -1.613   5.078  1.00 96.75           N  
ATOM   3578  CE1 HIS A 457       6.336  -1.867   4.211  1.00 96.75           C  
ATOM   3579  NE2 HIS A 457       5.934  -3.113   4.391  1.00 96.75           N  
ATOM   3580  N   GLY A 458       5.941  -1.638   8.836  1.00 94.31           N  
ATOM   3581  CA  GLY A 458       4.656  -2.074   9.352  1.00 94.31           C  
ATOM   3582  C   GLY A 458       4.500  -1.847  10.844  1.00 94.31           C  
ATOM   3583  O   GLY A 458       3.455  -2.156  11.422  1.00 94.31           O  
ATOM   3584  N   GLU A 459       5.527  -1.339  11.445  1.00 94.19           N  
ATOM   3585  CA  GLU A 459       5.484  -1.183  12.898  1.00 94.19           C  
ATOM   3586  C   GLU A 459       4.379  -0.217  13.320  1.00 94.19           C  
ATOM   3587  CB  GLU A 459       6.836  -0.694  13.430  1.00 94.19           C  
ATOM   3588  O   GLU A 459       3.734  -0.413  14.352  1.00 94.19           O  
ATOM   3589  CG  GLU A 459       6.934  -0.675  14.945  1.00 94.19           C  
ATOM   3590  CD  GLU A 459       8.359  -0.562  15.453  1.00 94.19           C  
ATOM   3591  OE1 GLU A 459       8.562  -0.097  16.594  1.00 94.19           O  
ATOM   3592  OE2 GLU A 459       9.289  -0.940  14.703  1.00 94.19           O  
ATOM   3593  N   GLU A 460       4.090   0.807  12.555  1.00 94.81           N  
ATOM   3594  CA  GLU A 460       3.098   1.810  12.930  1.00 94.81           C  
ATOM   3595  C   GLU A 460       1.691   1.220  12.938  1.00 94.81           C  
ATOM   3596  CB  GLU A 460       3.160   3.010  11.984  1.00 94.81           C  
ATOM   3597  O   GLU A 460       0.787   1.767  13.570  1.00 94.81           O  
ATOM   3598  CG  GLU A 460       2.684   2.701  10.570  1.00 94.81           C  
ATOM   3599  CD  GLU A 460       3.771   2.111   9.688  1.00 94.81           C  
ATOM   3600  OE1 GLU A 460       3.596   2.082   8.445  1.00 94.81           O  
ATOM   3601  OE2 GLU A 460       4.805   1.674  10.234  1.00 94.81           O  
ATOM   3602  N   THR A 461       1.455   0.120  12.242  1.00 94.50           N  
ATOM   3603  CA  THR A 461       0.131  -0.491  12.188  1.00 94.50           C  
ATOM   3604  C   THR A 461      -0.265  -1.041  13.555  1.00 94.50           C  
ATOM   3605  CB  THR A 461       0.078  -1.619  11.141  1.00 94.50           C  
ATOM   3606  O   THR A 461      -1.452  -1.206  13.844  1.00 94.50           O  
ATOM   3607  CG2 THR A 461       0.367  -1.086   9.742  1.00 94.50           C  
ATOM   3608  OG1 THR A 461       1.055  -2.615  11.469  1.00 94.50           O  
ATOM   3609  N   ASN A 462       0.734  -1.315  14.422  1.00 93.56           N  
ATOM   3610  CA  ASN A 462       0.454  -1.824  15.758  1.00 93.56           C  
ATOM   3611  C   ASN A 462      -0.195  -0.760  16.641  1.00 93.56           C  
ATOM   3612  CB  ASN A 462       1.735  -2.346  16.406  1.00 93.56           C  
ATOM   3613  O   ASN A 462      -0.776  -1.077  17.672  1.00 93.56           O  
ATOM   3614  CG  ASN A 462       2.256  -3.607  15.758  1.00 93.56           C  
ATOM   3615  ND2 ASN A 462       3.527  -3.594  15.367  1.00 93.56           N  
ATOM   3616  OD1 ASN A 462       1.522  -4.586  15.594  1.00 93.56           O  
ATOM   3617  N   TYR A 463      -0.113   0.478  16.188  1.00 94.94           N  
ATOM   3618  CA  TYR A 463      -0.680   1.581  16.953  1.00 94.94           C  
ATOM   3619  C   TYR A 463      -2.092   1.906  16.469  1.00 94.94           C  
ATOM   3620  CB  TYR A 463       0.208   2.824  16.844  1.00 94.94           C  
ATOM   3621  O   TYR A 463      -2.787   2.719  17.094  1.00 94.94           O  
ATOM   3622  CG  TYR A 463       1.555   2.670  17.500  1.00 94.94           C  
ATOM   3623  CD1 TYR A 463       1.729   2.982  18.844  1.00 94.94           C  
ATOM   3624  CD2 TYR A 463       2.654   2.213  16.781  1.00 94.94           C  
ATOM   3625  CE1 TYR A 463       2.969   2.844  19.469  1.00 94.94           C  
ATOM   3626  CE2 TYR A 463       3.898   2.070  17.391  1.00 94.94           C  
ATOM   3627  OH  TYR A 463       5.273   2.248  19.328  1.00 94.94           O  
ATOM   3628  CZ  TYR A 463       4.047   2.389  18.734  1.00 94.94           C  
ATOM   3629  N   ILE A 464      -2.555   1.339  15.383  1.00 95.25           N  
ATOM   3630  CA  ILE A 464      -3.885   1.695  14.898  1.00 95.25           C  
ATOM   3631  C   ILE A 464      -4.777   0.455  14.875  1.00 95.25           C  
ATOM   3632  CB  ILE A 464      -3.822   2.338  13.492  1.00 95.25           C  
ATOM   3633  O   ILE A 464      -6.004   0.564  14.891  1.00 95.25           O  
ATOM   3634  CG1 ILE A 464      -3.186   1.368  12.492  1.00 95.25           C  
ATOM   3635  CG2 ILE A 464      -3.055   3.662  13.539  1.00 95.25           C  
ATOM   3636  CD1 ILE A 464      -3.213   1.861  11.047  1.00 95.25           C  
ATOM   3637  N   PHE A 465      -4.164  -0.726  14.828  1.00 93.12           N  
ATOM   3638  CA  PHE A 465      -4.961  -1.946  14.852  1.00 93.12           C  
ATOM   3639  C   PHE A 465      -4.801  -2.670  16.188  1.00 93.12           C  
ATOM   3640  CB  PHE A 465      -4.562  -2.873  13.695  1.00 93.12           C  
ATOM   3641  O   PHE A 465      -3.803  -2.486  16.875  1.00 93.12           O  
ATOM   3642  CG  PHE A 465      -5.008  -2.389  12.344  1.00 93.12           C  
ATOM   3643  CD1 PHE A 465      -6.355  -2.184  12.078  1.00 93.12           C  
ATOM   3644  CD2 PHE A 465      -4.082  -2.139  11.344  1.00 93.12           C  
ATOM   3645  CE1 PHE A 465      -6.773  -1.734  10.828  1.00 93.12           C  
ATOM   3646  CE2 PHE A 465      -4.492  -1.688  10.094  1.00 93.12           C  
ATOM   3647  CZ  PHE A 465      -5.836  -1.488   9.836  1.00 93.12           C  
ATOM   3648  N   ASN A 466      -5.852  -3.477  16.422  1.00 85.06           N  
ATOM   3649  CA  ASN A 466      -5.758  -4.465  17.484  1.00 85.06           C  
ATOM   3650  C   ASN A 466      -5.016  -5.719  17.031  1.00 85.06           C  
ATOM   3651  CB  ASN A 466      -7.152  -4.832  18.000  1.00 85.06           C  
ATOM   3652  O   ASN A 466      -5.496  -6.445  16.172  1.00 85.06           O  
ATOM   3653  CG  ASN A 466      -7.113  -5.867  19.109  1.00 85.06           C  
ATOM   3654  ND2 ASN A 466      -8.258  -6.117  19.734  1.00 85.06           N  
ATOM   3655  OD1 ASN A 466      -6.062  -6.441  19.406  1.00 85.06           O  
ATOM   3656  N   LYS A 467      -3.750  -5.895  17.484  1.00 78.69           N  
ATOM   3657  CA  LYS A 467      -2.918  -7.004  17.031  1.00 78.69           C  
ATOM   3658  C   LYS A 467      -2.508  -7.902  18.188  1.00 78.69           C  
ATOM   3659  CB  LYS A 467      -1.675  -6.477  16.312  1.00 78.69           C  
ATOM   3660  O   LYS A 467      -2.295  -7.426  19.297  1.00 78.69           O  
ATOM   3661  CG  LYS A 467      -1.959  -5.879  14.938  1.00 78.69           C  
ATOM   3662  CD  LYS A 467      -0.685  -5.734  14.117  1.00 78.69           C  
ATOM   3663  CE  LYS A 467      -0.987  -5.312  12.680  1.00 78.69           C  
ATOM   3664  NZ  LYS A 467       0.222  -5.402  11.812  1.00 78.69           N  
ATOM   3665  N   TRP A 468      -2.600  -9.195  17.828  1.00 67.25           N  
ATOM   3666  CA  TRP A 468      -1.981 -10.156  18.734  1.00 67.25           C  
ATOM   3667  C   TRP A 468      -0.466 -10.164  18.562  1.00 67.25           C  
ATOM   3668  CB  TRP A 468      -2.541 -11.562  18.484  1.00 67.25           C  
ATOM   3669  O   TRP A 468       0.046 -10.438  17.484  1.00 67.25           O  
ATOM   3670  CG  TRP A 468      -2.285 -12.523  19.609  1.00 67.25           C  
ATOM   3671  CD1 TRP A 468      -1.078 -13.039  20.000  1.00 67.25           C  
ATOM   3672  CD2 TRP A 468      -3.260 -13.086  20.500  1.00 67.25           C  
ATOM   3673  CE2 TRP A 468      -2.574 -13.938  21.391  1.00 67.25           C  
ATOM   3674  CE3 TRP A 468      -4.648 -12.953  20.609  1.00 67.25           C  
ATOM   3675  NE1 TRP A 468      -1.245 -13.891  21.062  1.00 67.25           N  
ATOM   3676  CH2 TRP A 468      -4.590 -14.508  22.484  1.00 67.25           C  
ATOM   3677  CZ2 TRP A 468      -3.232 -14.656  22.391  1.00 67.25           C  
ATOM   3678  CZ3 TRP A 468      -5.305 -13.672  21.609  1.00 67.25           C  
ATOM   3679  N   LEU A 469       0.218  -9.812  19.672  1.00 66.88           N  
ATOM   3680  CA  LEU A 469       1.659  -9.625  19.547  1.00 66.88           C  
ATOM   3681  C   LEU A 469       2.410 -10.891  19.938  1.00 66.88           C  
ATOM   3682  CB  LEU A 469       2.127  -8.453  20.406  1.00 66.88           C  
ATOM   3683  O   LEU A 469       3.322 -11.328  19.234  1.00 66.88           O  
ATOM   3684  CG  LEU A 469       1.555  -7.078  20.047  1.00 66.88           C  
ATOM   3685  CD1 LEU A 469       2.064  -6.020  21.016  1.00 66.88           C  
ATOM   3686  CD2 LEU A 469       1.910  -6.707  18.609  1.00 66.88           C  
ATOM   3687  N   SER A 470       2.074 -11.594  21.031  1.00 62.00           N  
ATOM   3688  CA  SER A 470       2.711 -12.766  21.625  1.00 62.00           C  
ATOM   3689  C   SER A 470       1.860 -13.359  22.734  1.00 62.00           C  
ATOM   3690  CB  SER A 470       4.098 -12.414  22.156  1.00 62.00           C  
ATOM   3691  O   SER A 470       0.801 -12.820  23.062  1.00 62.00           O  
ATOM   3692  OG  SER A 470       3.998 -11.664  23.359  1.00 62.00           O  
ATOM   3693  N   ASN A 471       2.301 -14.578  23.109  1.00 60.56           N  
ATOM   3694  CA  ASN A 471       1.674 -15.156  24.297  1.00 60.56           C  
ATOM   3695  C   ASN A 471       1.752 -14.203  25.500  1.00 60.56           C  
ATOM   3696  CB  ASN A 471       2.316 -16.500  24.656  1.00 60.56           C  
ATOM   3697  O   ASN A 471       0.856 -14.195  26.344  1.00 60.56           O  
ATOM   3698  CG  ASN A 471       1.968 -17.594  23.656  1.00 60.56           C  
ATOM   3699  ND2 ASN A 471       2.811 -18.609  23.578  1.00 60.56           N  
ATOM   3700  OD1 ASN A 471       0.950 -17.516  22.953  1.00 60.56           O  
ATOM   3701  N   TYR A 472       2.846 -13.359  25.625  1.00 58.28           N  
ATOM   3702  CA  TYR A 472       3.068 -12.430  26.734  1.00 58.28           C  
ATOM   3703  C   TYR A 472       2.252 -11.156  26.547  1.00 58.28           C  
ATOM   3704  CB  TYR A 472       4.555 -12.078  26.844  1.00 58.28           C  
ATOM   3705  O   TYR A 472       1.821 -10.531  27.516  1.00 58.28           O  
ATOM   3706  CG  TYR A 472       5.402 -13.211  27.391  1.00 58.28           C  
ATOM   3707  CD1 TYR A 472       5.477 -13.461  28.750  1.00 58.28           C  
ATOM   3708  CD2 TYR A 472       6.125 -14.023  26.531  1.00 58.28           C  
ATOM   3709  CE1 TYR A 472       6.258 -14.492  29.250  1.00 58.28           C  
ATOM   3710  CE2 TYR A 472       6.910 -15.070  27.016  1.00 58.28           C  
ATOM   3711  OH  TYR A 472       7.742 -16.328  28.859  1.00 58.28           O  
ATOM   3712  CZ  TYR A 472       6.969 -15.297  28.375  1.00 58.28           C  
ATOM   3713  N   TYR A 473       1.942 -10.789  25.328  1.00 64.69           N  
ATOM   3714  CA  TYR A 473       1.118  -9.648  24.953  1.00 64.69           C  
ATOM   3715  C   TYR A 473       0.070 -10.047  23.922  1.00 64.69           C  
ATOM   3716  CB  TYR A 473       1.988  -8.516  24.406  1.00 64.69           C  
ATOM   3717  O   TYR A 473       0.262  -9.844  22.719  1.00 64.69           O  
ATOM   3718  CG  TYR A 473       3.047  -8.039  25.359  1.00 64.69           C  
ATOM   3719  CD1 TYR A 473       2.727  -7.184  26.422  1.00 64.69           C  
ATOM   3720  CD2 TYR A 473       4.371  -8.438  25.219  1.00 64.69           C  
ATOM   3721  CE1 TYR A 473       3.699  -6.738  27.312  1.00 64.69           C  
ATOM   3722  CE2 TYR A 473       5.352  -8.000  26.109  1.00 64.69           C  
ATOM   3723  OH  TYR A 473       5.977  -6.715  28.016  1.00 64.69           O  
ATOM   3724  CZ  TYR A 473       5.008  -7.152  27.141  1.00 64.69           C  
ATOM   3725  N   PRO A 474      -0.985 -10.750  24.391  1.00 60.75           N  
ATOM   3726  CA  PRO A 474      -1.880 -11.398  23.422  1.00 60.75           C  
ATOM   3727  C   PRO A 474      -2.488 -10.414  22.422  1.00 60.75           C  
ATOM   3728  CB  PRO A 474      -2.963 -12.016  24.312  1.00 60.75           C  
ATOM   3729  O   PRO A 474      -2.605 -10.719  21.234  1.00 60.75           O  
ATOM   3730  CG  PRO A 474      -2.838 -11.305  25.625  1.00 60.75           C  
ATOM   3731  CD  PRO A 474      -1.451 -10.742  25.719  1.00 60.75           C  
ATOM   3732  N   ASP A 475      -2.906  -9.164  23.000  1.00 77.81           N  
ATOM   3733  CA  ASP A 475      -3.490  -8.125  22.156  1.00 77.81           C  
ATOM   3734  C   ASP A 475      -3.186  -6.734  22.719  1.00 77.81           C  
ATOM   3735  CB  ASP A 475      -5.000  -8.320  22.031  1.00 77.81           C  
ATOM   3736  O   ASP A 475      -3.127  -6.551  23.938  1.00 77.81           O  
ATOM   3737  CG  ASP A 475      -5.695  -7.156  21.344  1.00 77.81           C  
ATOM   3738  OD1 ASP A 475      -5.008  -6.297  20.766  1.00 77.81           O  
ATOM   3739  OD2 ASP A 475      -6.945  -7.098  21.406  1.00 77.81           O  
ATOM   3740  N   ASN A 476      -2.873  -5.816  21.828  1.00 86.50           N  
ATOM   3741  CA  ASN A 476      -2.387  -4.516  22.281  1.00 86.50           C  
ATOM   3742  C   ASN A 476      -3.535  -3.605  22.703  1.00 86.50           C  
ATOM   3743  CB  ASN A 476      -1.559  -3.846  21.188  1.00 86.50           C  
ATOM   3744  O   ASN A 476      -3.359  -2.391  22.828  1.00 86.50           O  
ATOM   3745  CG  ASN A 476      -2.354  -3.605  19.922  1.00 86.50           C  
ATOM   3746  ND2 ASN A 476      -1.796  -2.812  19.000  1.00 86.50           N  
ATOM   3747  OD1 ASN A 476      -3.459  -4.129  19.750  1.00 86.50           O  
ATOM   3748  N   THR A 477      -4.641  -4.242  23.047  1.00 85.81           N  
ATOM   3749  CA  THR A 477      -5.770  -3.447  23.516  1.00 85.81           C  
ATOM   3750  C   THR A 477      -5.719  -3.273  25.031  1.00 85.81           C  
ATOM   3751  CB  THR A 477      -7.113  -4.090  23.109  1.00 85.81           C  
ATOM   3752  O   THR A 477      -6.426  -2.434  25.594  1.00 85.81           O  
ATOM   3753  CG2 THR A 477      -7.262  -4.156  21.594  1.00 85.81           C  
ATOM   3754  OG1 THR A 477      -7.176  -5.418  23.656  1.00 85.81           O  
ATOM   3755  N   ASP A 478      -4.945  -4.102  25.766  1.00 86.75           N  
ATOM   3756  CA  ASP A 478      -4.711  -3.914  27.188  1.00 86.75           C  
ATOM   3757  C   ASP A 478      -3.580  -2.914  27.438  1.00 86.75           C  
ATOM   3758  CB  ASP A 478      -4.383  -5.250  27.859  1.00 86.75           C  
ATOM   3759  O   ASP A 478      -2.402  -3.283  27.406  1.00 86.75           O  
ATOM   3760  CG  ASP A 478      -4.219  -5.133  29.375  1.00 86.75           C  
ATOM   3761  OD1 ASP A 478      -4.406  -4.023  29.922  1.00 86.75           O  
ATOM   3762  OD2 ASP A 478      -3.891  -6.152  30.016  1.00 86.75           O  
ATOM   3763  N   PHE A 479      -3.896  -1.632  27.656  1.00 90.19           N  
ATOM   3764  CA  PHE A 479      -2.947  -0.527  27.703  1.00 90.19           C  
ATOM   3765  C   PHE A 479      -2.092  -0.612  28.969  1.00 90.19           C  
ATOM   3766  CB  PHE A 479      -3.680   0.817  27.656  1.00 90.19           C  
ATOM   3767  O   PHE A 479      -1.021  -0.003  29.047  1.00 90.19           O  
ATOM   3768  CG  PHE A 479      -4.066   1.250  26.281  1.00 90.19           C  
ATOM   3769  CD1 PHE A 479      -3.604   0.560  25.156  1.00 90.19           C  
ATOM   3770  CD2 PHE A 479      -4.895   2.350  26.078  1.00 90.19           C  
ATOM   3771  CE1 PHE A 479      -3.959   0.958  23.875  1.00 90.19           C  
ATOM   3772  CE2 PHE A 479      -5.254   2.754  24.797  1.00 90.19           C  
ATOM   3773  CZ  PHE A 479      -4.785   2.057  23.703  1.00 90.19           C  
ATOM   3774  N   SER A 480      -2.604  -1.438  29.984  1.00 89.81           N  
ATOM   3775  CA  SER A 480      -1.829  -1.587  31.219  1.00 89.81           C  
ATOM   3776  C   SER A 480      -0.490  -2.264  30.938  1.00 89.81           C  
ATOM   3777  CB  SER A 480      -2.617  -2.391  32.250  1.00 89.81           C  
ATOM   3778  O   SER A 480       0.427  -2.186  31.766  1.00 89.81           O  
ATOM   3779  OG  SER A 480      -2.697  -3.754  31.875  1.00 89.81           O  
ATOM   3780  N   LYS A 481      -0.329  -2.764  29.766  1.00 89.56           N  
ATOM   3781  CA  LYS A 481       0.899  -3.480  29.438  1.00 89.56           C  
ATOM   3782  C   LYS A 481       1.887  -2.576  28.703  1.00 89.56           C  
ATOM   3783  CB  LYS A 481       0.589  -4.715  28.578  1.00 89.56           C  
ATOM   3784  O   LYS A 481       2.973  -3.016  28.312  1.00 89.56           O  
ATOM   3785  CG  LYS A 481      -0.377  -5.691  29.234  1.00 89.56           C  
ATOM   3786  CD  LYS A 481       0.215  -6.301  30.500  1.00 89.56           C  
ATOM   3787  CE  LYS A 481      -0.713  -7.348  31.109  1.00 89.56           C  
ATOM   3788  NZ  LYS A 481      -0.219  -7.824  32.438  1.00 89.56           N  
ATOM   3789  N   PHE A 482       1.491  -1.278  28.500  1.00 92.38           N  
ATOM   3790  CA  PHE A 482       2.314  -0.398  27.672  1.00 92.38           C  
ATOM   3791  C   PHE A 482       2.629   0.896  28.422  1.00 92.38           C  
ATOM   3792  CB  PHE A 482       1.611  -0.087  26.344  1.00 92.38           C  
ATOM   3793  O   PHE A 482       1.864   1.321  29.281  1.00 92.38           O  
ATOM   3794  CG  PHE A 482       1.337  -1.305  25.516  1.00 92.38           C  
ATOM   3795  CD1 PHE A 482       2.340  -1.870  24.734  1.00 92.38           C  
ATOM   3796  CD2 PHE A 482       0.074  -1.883  25.500  1.00 92.38           C  
ATOM   3797  CE1 PHE A 482       2.088  -2.996  23.953  1.00 92.38           C  
ATOM   3798  CE2 PHE A 482      -0.185  -3.010  24.719  1.00 92.38           C  
ATOM   3799  CZ  PHE A 482       0.823  -3.564  23.953  1.00 92.38           C  
ATOM   3800  N   SER A 483       3.758   1.488  28.141  1.00 95.31           N  
ATOM   3801  CA  SER A 483       4.191   2.750  28.734  1.00 95.31           C  
ATOM   3802  C   SER A 483       3.250   3.889  28.359  1.00 95.31           C  
ATOM   3803  CB  SER A 483       5.617   3.088  28.297  1.00 95.31           C  
ATOM   3804  O   SER A 483       2.492   3.781  27.391  1.00 95.31           O  
ATOM   3805  OG  SER A 483       5.652   3.430  26.922  1.00 95.31           O  
ATOM   3806  N   GLU A 484       3.303   4.953  29.109  1.00 96.50           N  
ATOM   3807  CA  GLU A 484       2.527   6.152  28.797  1.00 96.50           C  
ATOM   3808  C   GLU A 484       2.859   6.680  27.406  1.00 96.50           C  
ATOM   3809  CB  GLU A 484       2.777   7.238  29.844  1.00 96.50           C  
ATOM   3810  O   GLU A 484       1.975   7.148  26.688  1.00 96.50           O  
ATOM   3811  CG  GLU A 484       2.135   6.953  31.188  1.00 96.50           C  
ATOM   3812  CD  GLU A 484       2.354   8.062  32.219  1.00 96.50           C  
ATOM   3813  OE1 GLU A 484       1.844   7.949  33.344  1.00 96.50           O  
ATOM   3814  OE2 GLU A 484       3.037   9.047  31.859  1.00 96.50           O  
ATOM   3815  N   SER A 485       4.074   6.598  27.031  1.00 97.25           N  
ATOM   3816  CA  SER A 485       4.512   7.066  25.719  1.00 97.25           C  
ATOM   3817  C   SER A 485       3.895   6.230  24.609  1.00 97.25           C  
ATOM   3818  CB  SER A 485       6.035   7.023  25.609  1.00 97.25           C  
ATOM   3819  O   SER A 485       3.443   6.770  23.594  1.00 97.25           O  
ATOM   3820  OG  SER A 485       6.625   7.988  26.469  1.00 97.25           O  
ATOM   3821  N   ASP A 486       3.836   4.898  24.766  1.00 96.06           N  
ATOM   3822  CA  ASP A 486       3.189   4.023  23.797  1.00 96.06           C  
ATOM   3823  C   ASP A 486       1.718   4.387  23.625  1.00 96.06           C  
ATOM   3824  CB  ASP A 486       3.324   2.561  24.219  1.00 96.06           C  
ATOM   3825  O   ASP A 486       1.225   4.477  22.500  1.00 96.06           O  
ATOM   3826  CG  ASP A 486       4.582   1.898  23.688  1.00 96.06           C  
ATOM   3827  OD1 ASP A 486       5.047   2.273  22.578  1.00 96.06           O  
ATOM   3828  OD2 ASP A 486       5.109   0.993  24.359  1.00 96.06           O  
ATOM   3829  N   ILE A 487       1.152   4.547  24.750  1.00 96.00           N  
ATOM   3830  CA  ILE A 487      -0.271   4.867  24.734  1.00 96.00           C  
ATOM   3831  C   ILE A 487      -0.489   6.223  24.078  1.00 96.00           C  
ATOM   3832  CB  ILE A 487      -0.862   4.867  26.172  1.00 96.00           C  
ATOM   3833  O   ILE A 487      -1.406   6.383  23.266  1.00 96.00           O  
ATOM   3834  CG1 ILE A 487      -0.792   3.465  26.781  1.00 96.00           C  
ATOM   3835  CG2 ILE A 487      -2.303   5.391  26.156  1.00 96.00           C  
ATOM   3836  CD1 ILE A 487      -1.098   3.422  28.266  1.00 96.00           C  
ATOM   3837  N   LEU A 488       0.358   7.203  24.391  1.00 97.69           N  
ATOM   3838  CA  LEU A 488       0.277   8.531  23.781  1.00 97.69           C  
ATOM   3839  C   LEU A 488       0.435   8.453  22.266  1.00 97.69           C  
ATOM   3840  CB  LEU A 488       1.347   9.453  24.375  1.00 97.69           C  
ATOM   3841  O   LEU A 488      -0.343   9.055  21.531  1.00 97.69           O  
ATOM   3842  CG  LEU A 488       1.405  10.867  23.812  1.00 97.69           C  
ATOM   3843  CD1 LEU A 488       0.096  11.602  24.078  1.00 97.69           C  
ATOM   3844  CD2 LEU A 488       2.586  11.633  24.406  1.00 97.69           C  
ATOM   3845  N   VAL A 489       1.389   7.766  21.750  1.00 97.94           N  
ATOM   3846  CA  VAL A 489       1.629   7.629  20.328  1.00 97.94           C  
ATOM   3847  C   VAL A 489       0.427   6.961  19.656  1.00 97.94           C  
ATOM   3848  CB  VAL A 489       2.914   6.820  20.031  1.00 97.94           C  
ATOM   3849  O   VAL A 489       0.023   7.352  18.562  1.00 97.94           O  
ATOM   3850  CG1 VAL A 489       3.010   6.469  18.547  1.00 97.94           C  
ATOM   3851  CG2 VAL A 489       4.148   7.605  20.484  1.00 97.94           C  
ATOM   3852  N   HIS A 490      -0.175   5.930  20.281  1.00 96.38           N  
ATOM   3853  CA  HIS A 490      -1.412   5.336  19.797  1.00 96.38           C  
ATOM   3854  C   HIS A 490      -2.496   6.395  19.609  1.00 96.38           C  
ATOM   3855  CB  HIS A 490      -1.899   4.242  20.734  1.00 96.38           C  
ATOM   3856  O   HIS A 490      -3.115   6.480  18.547  1.00 96.38           O  
ATOM   3857  CG  HIS A 490      -3.324   3.842  20.516  1.00 96.38           C  
ATOM   3858  CD2 HIS A 490      -4.438   4.078  21.250  1.00 96.38           C  
ATOM   3859  ND1 HIS A 490      -3.727   3.104  19.422  1.00 96.38           N  
ATOM   3860  CE1 HIS A 490      -5.031   2.902  19.500  1.00 96.38           C  
ATOM   3861  NE2 HIS A 490      -5.488   3.484  20.594  1.00 96.38           N  
ATOM   3862  N   TYR A 491      -2.750   7.148  20.609  1.00 97.12           N  
ATOM   3863  CA  TYR A 491      -3.793   8.164  20.547  1.00 97.12           C  
ATOM   3864  C   TYR A 491      -3.482   9.195  19.453  1.00 97.12           C  
ATOM   3865  CB  TYR A 491      -3.951   8.867  21.891  1.00 97.12           C  
ATOM   3866  O   TYR A 491      -4.387   9.656  18.750  1.00 97.12           O  
ATOM   3867  CG  TYR A 491      -4.680   8.039  22.922  1.00 97.12           C  
ATOM   3868  CD1 TYR A 491      -5.949   7.527  22.672  1.00 97.12           C  
ATOM   3869  CD2 TYR A 491      -4.102   7.773  24.172  1.00 97.12           C  
ATOM   3870  CE1 TYR A 491      -6.625   6.766  23.609  1.00 97.12           C  
ATOM   3871  CE2 TYR A 491      -4.770   7.012  25.125  1.00 97.12           C  
ATOM   3872  OH  TYR A 491      -6.691   5.762  25.781  1.00 97.12           O  
ATOM   3873  CZ  TYR A 491      -6.027   6.516  24.844  1.00 97.12           C  
ATOM   3874  N   ARG A 492      -2.250   9.484  19.266  1.00 98.19           N  
ATOM   3875  CA  ARG A 492      -1.865  10.438  18.234  1.00 98.19           C  
ATOM   3876  C   ARG A 492      -2.139   9.883  16.828  1.00 98.19           C  
ATOM   3877  CB  ARG A 492      -0.387  10.812  18.359  1.00 98.19           C  
ATOM   3878  O   ARG A 492      -2.719  10.570  15.992  1.00 98.19           O  
ATOM   3879  CG  ARG A 492      -0.091  11.750  19.531  1.00 98.19           C  
ATOM   3880  CD  ARG A 492       1.404  11.969  19.703  1.00 98.19           C  
ATOM   3881  NE  ARG A 492       1.683  12.969  20.734  1.00 98.19           N  
ATOM   3882  NH1 ARG A 492       3.961  12.594  20.766  1.00 98.19           N  
ATOM   3883  NH2 ARG A 492       3.029  14.164  22.156  1.00 98.19           N  
ATOM   3884  CZ  ARG A 492       2.891  13.242  21.219  1.00 98.19           C  
ATOM   3885  N   PHE A 493      -1.819   8.625  16.594  1.00 98.00           N  
ATOM   3886  CA  PHE A 493      -2.100   8.016  15.297  1.00 98.00           C  
ATOM   3887  C   PHE A 493      -3.598   7.988  15.023  1.00 98.00           C  
ATOM   3888  CB  PHE A 493      -1.526   6.598  15.234  1.00 98.00           C  
ATOM   3889  O   PHE A 493      -4.043   8.367  13.938  1.00 98.00           O  
ATOM   3890  CG  PHE A 493      -0.159   6.523  14.609  1.00 98.00           C  
ATOM   3891  CD1 PHE A 493       0.012   6.738  13.250  1.00 98.00           C  
ATOM   3892  CD2 PHE A 493       0.957   6.238  15.383  1.00 98.00           C  
ATOM   3893  CE1 PHE A 493       1.277   6.668  12.664  1.00 98.00           C  
ATOM   3894  CE2 PHE A 493       2.223   6.168  14.812  1.00 98.00           C  
ATOM   3895  CZ  PHE A 493       2.381   6.383  13.453  1.00 98.00           C  
ATOM   3896  N   MET A 494      -4.301   7.562  16.062  1.00 97.50           N  
ATOM   3897  CA  MET A 494      -5.742   7.469  15.867  1.00 97.50           C  
ATOM   3898  C   MET A 494      -6.344   8.836  15.570  1.00 97.50           C  
ATOM   3899  CB  MET A 494      -6.414   6.867  17.109  1.00 97.50           C  
ATOM   3900  O   MET A 494      -7.180   8.969  14.672  1.00 97.50           O  
ATOM   3901  CG  MET A 494      -6.098   5.398  17.328  1.00 97.50           C  
ATOM   3902  SD  MET A 494      -6.414   4.383  15.828  1.00 97.50           S  
ATOM   3903  CE  MET A 494      -8.195   4.648  15.633  1.00 97.50           C  
ATOM   3904  N   SER A 495      -5.898   9.898  16.266  1.00 97.94           N  
ATOM   3905  CA  SER A 495      -6.398  11.250  16.031  1.00 97.94           C  
ATOM   3906  C   SER A 495      -6.020  11.758  14.648  1.00 97.94           C  
ATOM   3907  CB  SER A 495      -5.859  12.211  17.094  1.00 97.94           C  
ATOM   3908  O   SER A 495      -6.875  12.250  13.906  1.00 97.94           O  
ATOM   3909  OG  SER A 495      -6.395  11.898  18.375  1.00 97.94           O  
ATOM   3910  N   LEU A 496      -4.777  11.594  14.289  1.00 98.56           N  
ATOM   3911  CA  LEU A 496      -4.297  12.086  13.000  1.00 98.56           C  
ATOM   3912  C   LEU A 496      -5.016  11.391  11.852  1.00 98.56           C  
ATOM   3913  CB  LEU A 496      -2.785  11.883  12.875  1.00 98.56           C  
ATOM   3914  O   LEU A 496      -5.531  12.047  10.945  1.00 98.56           O  
ATOM   3915  CG  LEU A 496      -1.905  12.750  13.773  1.00 98.56           C  
ATOM   3916  CD1 LEU A 496      -0.486  12.195  13.820  1.00 98.56           C  
ATOM   3917  CD2 LEU A 496      -1.904  14.195  13.281  1.00 98.56           C  
ATOM   3918  N   PHE A 497      -5.156  10.109  11.859  1.00 98.56           N  
ATOM   3919  CA  PHE A 497      -5.742   9.352  10.766  1.00 98.56           C  
ATOM   3920  C   PHE A 497      -7.242   9.609  10.672  1.00 98.56           C  
ATOM   3921  CB  PHE A 497      -5.477   7.852  10.938  1.00 98.56           C  
ATOM   3922  O   PHE A 497      -7.773   9.820   9.578  1.00 98.56           O  
ATOM   3923  CG  PHE A 497      -4.113   7.418  10.477  1.00 98.56           C  
ATOM   3924  CD1 PHE A 497      -3.041   8.305  10.500  1.00 98.56           C  
ATOM   3925  CD2 PHE A 497      -3.906   6.129  10.008  1.00 98.56           C  
ATOM   3926  CE1 PHE A 497      -1.778   7.902  10.070  1.00 98.56           C  
ATOM   3927  CE2 PHE A 497      -2.646   5.723   9.570  1.00 98.56           C  
ATOM   3928  CZ  PHE A 497      -1.585   6.609   9.602  1.00 98.56           C  
ATOM   3929  N   THR A 498      -7.891   9.625  11.805  1.00 98.50           N  
ATOM   3930  CA  THR A 498      -9.336   9.789  11.758  1.00 98.50           C  
ATOM   3931  C   THR A 498      -9.711  11.250  11.500  1.00 98.50           C  
ATOM   3932  CB  THR A 498      -9.992   9.320  13.070  1.00 98.50           C  
ATOM   3933  O   THR A 498     -10.703  11.531  10.820  1.00 98.50           O  
ATOM   3934  CG2 THR A 498      -9.828   7.812  13.258  1.00 98.50           C  
ATOM   3935  OG1 THR A 498      -9.383   9.992  14.172  1.00 98.50           O  
ATOM   3936  N   ASN A 499      -8.922  12.203  12.000  1.00 98.62           N  
ATOM   3937  CA  ASN A 499      -9.141  13.594  11.602  1.00 98.62           C  
ATOM   3938  C   ASN A 499      -9.031  13.766  10.086  1.00 98.62           C  
ATOM   3939  CB  ASN A 499      -8.156  14.516  12.312  1.00 98.62           C  
ATOM   3940  O   ASN A 499      -9.828  14.484   9.477  1.00 98.62           O  
ATOM   3941  CG  ASN A 499      -8.508  14.719  13.773  1.00 98.62           C  
ATOM   3942  ND2 ASN A 499      -7.578  15.305  14.531  1.00 98.62           N  
ATOM   3943  OD1 ASN A 499      -9.594  14.359  14.227  1.00 98.62           O  
ATOM   3944  N   PHE A 500      -8.031  13.125   9.531  1.00 98.75           N  
ATOM   3945  CA  PHE A 500      -7.871  13.203   8.086  1.00 98.75           C  
ATOM   3946  C   PHE A 500      -9.094  12.625   7.379  1.00 98.75           C  
ATOM   3947  CB  PHE A 500      -6.605  12.461   7.645  1.00 98.75           C  
ATOM   3948  O   PHE A 500      -9.586  13.211   6.414  1.00 98.75           O  
ATOM   3949  CG  PHE A 500      -6.309  12.602   6.176  1.00 98.75           C  
ATOM   3950  CD1 PHE A 500      -6.559  11.555   5.297  1.00 98.75           C  
ATOM   3951  CD2 PHE A 500      -5.773  13.781   5.672  1.00 98.75           C  
ATOM   3952  CE1 PHE A 500      -6.281  11.680   3.939  1.00 98.75           C  
ATOM   3953  CE2 PHE A 500      -5.492  13.914   4.312  1.00 98.75           C  
ATOM   3954  CZ  PHE A 500      -5.750  12.859   3.449  1.00 98.75           C  
ATOM   3955  N   ALA A 501      -9.570  11.516   7.848  1.00 98.62           N  
ATOM   3956  CA  ALA A 501     -10.750  10.891   7.254  1.00 98.62           C  
ATOM   3957  C   ALA A 501     -11.977  11.789   7.383  1.00 98.62           C  
ATOM   3958  CB  ALA A 501     -11.016   9.531   7.910  1.00 98.62           C  
ATOM   3959  O   ALA A 501     -12.797  11.859   6.465  1.00 98.62           O  
ATOM   3960  N   LYS A 502     -12.047  12.562   8.477  1.00 98.56           N  
ATOM   3961  CA  LYS A 502     -13.219  13.383   8.773  1.00 98.56           C  
ATOM   3962  C   LYS A 502     -13.141  14.727   8.062  1.00 98.56           C  
ATOM   3963  CB  LYS A 502     -13.359  13.594  10.281  1.00 98.56           C  
ATOM   3964  O   LYS A 502     -14.141  15.219   7.539  1.00 98.56           O  
ATOM   3965  CG  LYS A 502     -13.727  12.336  11.055  1.00 98.56           C  
ATOM   3966  CD  LYS A 502     -13.633  12.555  12.555  1.00 98.56           C  
ATOM   3967  CE  LYS A 502     -13.914  11.266  13.328  1.00 98.56           C  
ATOM   3968  NZ  LYS A 502     -13.680  11.438  14.789  1.00 98.56           N  
ATOM   3969  N   GLU A 503     -11.898  15.188   7.895  1.00 98.31           N  
ATOM   3970  CA  GLU A 503     -11.812  16.594   7.520  1.00 98.31           C  
ATOM   3971  C   GLU A 503     -10.836  16.797   6.359  1.00 98.31           C  
ATOM   3972  CB  GLU A 503     -11.383  17.453   8.719  1.00 98.31           C  
ATOM   3973  O   GLU A 503     -10.672  17.906   5.863  1.00 98.31           O  
ATOM   3974  CG  GLU A 503     -12.305  17.312   9.922  1.00 98.31           C  
ATOM   3975  CD  GLU A 503     -13.680  17.922   9.695  1.00 98.31           C  
ATOM   3976  OE1 GLU A 503     -14.633  17.531  10.406  1.00 98.31           O  
ATOM   3977  OE2 GLU A 503     -13.805  18.766   8.789  1.00 98.31           O  
ATOM   3978  N   LEU A 504     -10.164  15.680   5.914  1.00 98.62           N  
ATOM   3979  CA  LEU A 504      -9.133  15.711   4.883  1.00 98.62           C  
ATOM   3980  C   LEU A 504      -7.965  16.594   5.309  1.00 98.62           C  
ATOM   3981  CB  LEU A 504      -9.719  16.234   3.562  1.00 98.62           C  
ATOM   3982  O   LEU A 504      -7.293  17.188   4.469  1.00 98.62           O  
ATOM   3983  CG  LEU A 504     -10.844  15.398   2.947  1.00 98.62           C  
ATOM   3984  CD1 LEU A 504     -11.297  16.016   1.625  1.00 98.62           C  
ATOM   3985  CD2 LEU A 504     -10.391  13.953   2.748  1.00 98.62           C  
ATOM   3986  N   ASN A 505      -7.852  16.875   6.617  1.00 98.50           N  
ATOM   3987  CA  ASN A 505      -6.801  17.578   7.344  1.00 98.50           C  
ATOM   3988  C   ASN A 505      -6.492  16.891   8.680  1.00 98.50           C  
ATOM   3989  CB  ASN A 505      -7.188  19.031   7.566  1.00 98.50           C  
ATOM   3990  O   ASN A 505      -7.352  16.828   9.555  1.00 98.50           O  
ATOM   3991  CG  ASN A 505      -6.062  19.859   8.172  1.00 98.50           C  
ATOM   3992  ND2 ASN A 505      -6.125  21.172   7.996  1.00 98.50           N  
ATOM   3993  OD1 ASN A 505      -5.145  19.312   8.789  1.00 98.50           O  
ATOM   3994  N   PRO A 506      -5.188  16.391   8.875  1.00 98.44           N  
ATOM   3995  CA  PRO A 506      -4.875  15.633  10.086  1.00 98.44           C  
ATOM   3996  C   PRO A 506      -4.855  16.500  11.344  1.00 98.44           C  
ATOM   3997  CB  PRO A 506      -3.484  15.062   9.797  1.00 98.44           C  
ATOM   3998  O   PRO A 506      -4.992  15.992  12.453  1.00 98.44           O  
ATOM   3999  CG  PRO A 506      -3.344  15.133   8.312  1.00 98.44           C  
ATOM   4000  CD  PRO A 506      -4.129  16.312   7.816  1.00 98.44           C  
ATOM   4001  N   THR A 507      -4.691  17.812  11.242  1.00 98.44           N  
ATOM   4002  CA  THR A 507      -4.676  18.734  12.375  1.00 98.44           C  
ATOM   4003  C   THR A 507      -5.543  19.953  12.086  1.00 98.44           C  
ATOM   4004  CB  THR A 507      -3.242  19.188  12.703  1.00 98.44           C  
ATOM   4005  O   THR A 507      -5.027  21.062  11.945  1.00 98.44           O  
ATOM   4006  CG2 THR A 507      -2.412  18.016  13.242  1.00 98.44           C  
ATOM   4007  OG1 THR A 507      -2.619  19.688  11.523  1.00 98.44           O  
ATOM   4008  N   PRO A 508      -6.926  19.734  11.852  1.00 97.62           N  
ATOM   4009  CA  PRO A 508      -7.820  20.844  11.500  1.00 97.62           C  
ATOM   4010  C   PRO A 508      -7.867  21.922  12.562  1.00 97.62           C  
ATOM   4011  CB  PRO A 508      -9.188  20.156  11.359  1.00 97.62           C  
ATOM   4012  O   PRO A 508      -8.164  23.078  12.258  1.00 97.62           O  
ATOM   4013  CG  PRO A 508      -9.086  18.922  12.203  1.00 97.62           C  
ATOM   4014  CD  PRO A 508      -7.688  18.391  12.109  1.00 97.62           C  
ATOM   4015  N   VAL A 509      -7.645  21.500  13.844  1.00 96.56           N  
ATOM   4016  CA  VAL A 509      -7.586  22.422  14.977  1.00 96.56           C  
ATOM   4017  C   VAL A 509      -6.406  22.062  15.875  1.00 96.56           C  
ATOM   4018  CB  VAL A 509      -8.898  22.406  15.789  1.00 96.56           C  
ATOM   4019  O   VAL A 509      -5.914  20.922  15.836  1.00 96.56           O  
ATOM   4020  CG1 VAL A 509     -10.078  22.859  14.930  1.00 96.56           C  
ATOM   4021  CG2 VAL A 509      -9.156  21.016  16.359  1.00 96.56           C  
ATOM   4022  N   GLN A 510      -5.867  23.016  16.562  1.00 96.75           N  
ATOM   4023  CA  GLN A 510      -4.816  22.734  17.531  1.00 96.75           C  
ATOM   4024  C   GLN A 510      -5.359  21.938  18.719  1.00 96.75           C  
ATOM   4025  CB  GLN A 510      -4.172  24.031  18.016  1.00 96.75           C  
ATOM   4026  O   GLN A 510      -6.371  22.328  19.312  1.00 96.75           O  
ATOM   4027  CG  GLN A 510      -3.385  24.766  16.938  1.00 96.75           C  
ATOM   4028  CD  GLN A 510      -2.764  26.062  17.438  1.00 96.75           C  
ATOM   4029  NE2 GLN A 510      -1.623  26.422  16.875  1.00 96.75           N  
ATOM   4030  OE1 GLN A 510      -3.305  26.719  18.344  1.00 96.75           O  
ATOM   4031  N   GLU A 511      -4.734  20.766  19.000  1.00 96.94           N  
ATOM   4032  CA  GLU A 511      -5.109  19.906  20.109  1.00 96.94           C  
ATOM   4033  C   GLU A 511      -3.902  19.547  20.969  1.00 96.94           C  
ATOM   4034  CB  GLU A 511      -5.777  18.625  19.578  1.00 96.94           C  
ATOM   4035  O   GLU A 511      -2.812  19.297  20.438  1.00 96.94           O  
ATOM   4036  CG  GLU A 511      -7.090  18.875  18.859  1.00 96.94           C  
ATOM   4037  CD  GLU A 511      -7.719  17.594  18.312  1.00 96.94           C  
ATOM   4038  OE1 GLU A 511      -8.859  17.266  18.703  1.00 96.94           O  
ATOM   4039  OE2 GLU A 511      -7.062  16.922  17.484  1.00 96.94           O  
ATOM   4040  N   GLU A 512      -4.098  19.578  22.203  1.00 97.31           N  
ATOM   4041  CA  GLU A 512      -3.031  19.312  23.156  1.00 97.31           C  
ATOM   4042  C   GLU A 512      -2.396  17.938  22.922  1.00 97.31           C  
ATOM   4043  CB  GLU A 512      -3.561  19.406  24.594  1.00 97.31           C  
ATOM   4044  O   GLU A 512      -1.173  17.812  22.969  1.00 97.31           O  
ATOM   4045  CG  GLU A 512      -2.479  19.312  25.656  1.00 97.31           C  
ATOM   4046  CD  GLU A 512      -3.020  19.406  27.078  1.00 97.31           C  
ATOM   4047  OE1 GLU A 512      -2.236  19.234  28.031  1.00 97.31           O  
ATOM   4048  OE2 GLU A 512      -4.238  19.641  27.234  1.00 97.31           O  
ATOM   4049  N   ILE A 513      -3.279  16.859  22.656  1.00 96.50           N  
ATOM   4050  CA  ILE A 513      -2.775  15.500  22.469  1.00 96.50           C  
ATOM   4051  C   ILE A 513      -1.834  15.461  21.266  1.00 96.50           C  
ATOM   4052  CB  ILE A 513      -3.928  14.492  22.281  1.00 96.50           C  
ATOM   4053  O   ILE A 513      -0.973  14.578  21.172  1.00 96.50           O  
ATOM   4054  CG1 ILE A 513      -3.387  13.055  22.297  1.00 96.50           C  
ATOM   4055  CG2 ILE A 513      -4.695  14.773  20.984  1.00 96.50           C  
ATOM   4056  CD1 ILE A 513      -2.889  12.594  23.656  1.00 96.50           C  
ATOM   4057  N   LEU A 514      -2.000  16.469  20.375  1.00 98.25           N  
ATOM   4058  CA  LEU A 514      -1.177  16.547  19.172  1.00 98.25           C  
ATOM   4059  C   LEU A 514      -0.147  17.672  19.297  1.00 98.25           C  
ATOM   4060  CB  LEU A 514      -2.051  16.781  17.938  1.00 98.25           C  
ATOM   4061  O   LEU A 514       0.319  18.203  18.281  1.00 98.25           O  
ATOM   4062  CG  LEU A 514      -3.104  15.719  17.641  1.00 98.25           C  
ATOM   4063  CD1 LEU A 514      -3.896  16.078  16.391  1.00 98.25           C  
ATOM   4064  CD2 LEU A 514      -2.445  14.352  17.469  1.00 98.25           C  
ATOM   4065  N   GLN A 515       0.137  18.172  20.500  1.00 98.12           N  
ATOM   4066  CA  GLN A 515       1.130  19.188  20.844  1.00 98.12           C  
ATOM   4067  C   GLN A 515       0.869  20.484  20.078  1.00 98.12           C  
ATOM   4068  CB  GLN A 515       2.541  18.672  20.547  1.00 98.12           C  
ATOM   4069  O   GLN A 515       1.808  21.141  19.641  1.00 98.12           O  
ATOM   4070  CG  GLN A 515       2.967  17.500  21.406  1.00 98.12           C  
ATOM   4071  CD  GLN A 515       4.379  17.031  21.109  1.00 98.12           C  
ATOM   4072  NE2 GLN A 515       5.277  17.203  22.078  1.00 98.12           N  
ATOM   4073  OE1 GLN A 515       4.664  16.516  20.031  1.00 98.12           O  
ATOM   4074  N   ASN A 516      -0.452  20.656  19.844  1.00 97.81           N  
ATOM   4075  CA  ASN A 516      -0.923  21.891  19.203  1.00 97.81           C  
ATOM   4076  C   ASN A 516      -0.219  22.141  17.875  1.00 97.81           C  
ATOM   4077  CB  ASN A 516      -0.730  23.078  20.141  1.00 97.81           C  
ATOM   4078  O   ASN A 516      -0.053  23.281  17.453  1.00 97.81           O  
ATOM   4079  CG  ASN A 516      -1.549  22.969  21.406  1.00 97.81           C  
ATOM   4080  ND2 ASN A 516      -0.892  23.125  22.547  1.00 97.81           N  
ATOM   4081  OD1 ASN A 516      -2.762  22.750  21.359  1.00 97.81           O  
ATOM   4082  N   VAL A 517       0.258  20.984  17.281  1.00 97.56           N  
ATOM   4083  CA  VAL A 517       0.949  21.062  16.000  1.00 97.56           C  
ATOM   4084  C   VAL A 517      -0.067  21.266  14.883  1.00 97.56           C  
ATOM   4085  CB  VAL A 517       1.793  19.797  15.727  1.00 97.56           C  
ATOM   4086  O   VAL A 517      -1.164  20.703  14.914  1.00 97.56           O  
ATOM   4087  CG1 VAL A 517       2.230  19.734  14.266  1.00 97.56           C  
ATOM   4088  CG2 VAL A 517       3.008  19.750  16.656  1.00 97.56           C  
ATOM   4089  N   ILE A 518       0.242  22.141  13.969  1.00 97.88           N  
ATOM   4090  CA  ILE A 518      -0.450  22.250  12.688  1.00 97.88           C  
ATOM   4091  C   ILE A 518       0.406  21.641  11.586  1.00 97.88           C  
ATOM   4092  CB  ILE A 518      -0.781  23.734  12.359  1.00 97.88           C  
ATOM   4093  O   ILE A 518       1.456  22.188  11.227  1.00 97.88           O  
ATOM   4094  CG1 ILE A 518      -1.613  24.359  13.477  1.00 97.88           C  
ATOM   4095  CG2 ILE A 518      -1.512  23.828  11.016  1.00 97.88           C  
ATOM   4096  CD1 ILE A 518      -2.971  23.703  13.688  1.00 97.88           C  
ATOM   4097  N   TRP A 519      -0.084  20.438  11.055  1.00 98.00           N  
ATOM   4098  CA  TRP A 519       0.634  19.625  10.078  1.00 98.00           C  
ATOM   4099  C   TRP A 519       0.706  20.344   8.734  1.00 98.00           C  
ATOM   4100  CB  TRP A 519      -0.038  18.266   9.922  1.00 98.00           C  
ATOM   4101  O   TRP A 519      -0.305  20.469   8.039  1.00 98.00           O  
ATOM   4102  CG  TRP A 519       0.851  17.219   9.320  1.00 98.00           C  
ATOM   4103  CD1 TRP A 519       1.871  17.406   8.430  1.00 98.00           C  
ATOM   4104  CD2 TRP A 519       0.794  15.805   9.562  1.00 98.00           C  
ATOM   4105  CE2 TRP A 519       1.812  15.203   8.789  1.00 98.00           C  
ATOM   4106  CE3 TRP A 519      -0.018  14.992  10.367  1.00 98.00           C  
ATOM   4107  NE1 TRP A 519       2.453  16.203   8.109  1.00 98.00           N  
ATOM   4108  CH2 TRP A 519       1.229  13.055   9.586  1.00 98.00           C  
ATOM   4109  CZ2 TRP A 519       2.037  13.828   8.797  1.00 98.00           C  
ATOM   4110  CZ3 TRP A 519       0.209  13.617  10.367  1.00 98.00           C  
ATOM   4111  N   PRO A 520       1.937  20.797   8.328  1.00 97.25           N  
ATOM   4112  CA  PRO A 520       2.049  21.484   7.031  1.00 97.25           C  
ATOM   4113  C   PRO A 520       1.963  20.516   5.852  1.00 97.25           C  
ATOM   4114  CB  PRO A 520       3.430  22.141   7.098  1.00 97.25           C  
ATOM   4115  O   PRO A 520       2.289  19.328   5.988  1.00 97.25           O  
ATOM   4116  CG  PRO A 520       4.242  21.234   7.969  1.00 97.25           C  
ATOM   4117  CD  PRO A 520       3.361  20.703   9.062  1.00 97.25           C  
ATOM   4118  N   LYS A 521       1.480  21.031   4.754  1.00 97.94           N  
ATOM   4119  CA  LYS A 521       1.475  20.250   3.516  1.00 97.94           C  
ATOM   4120  C   LYS A 521       2.865  20.219   2.889  1.00 97.94           C  
ATOM   4121  CB  LYS A 521       0.472  20.844   2.521  1.00 97.94           C  
ATOM   4122  O   LYS A 521       3.670  21.125   3.082  1.00 97.94           O  
ATOM   4123  CG  LYS A 521      -0.969  20.828   3.010  1.00 97.94           C  
ATOM   4124  CD  LYS A 521      -1.895  21.562   2.057  1.00 97.94           C  
ATOM   4125  CE  LYS A 521      -3.312  21.656   2.605  1.00 97.94           C  
ATOM   4126  NZ  LYS A 521      -4.184  22.516   1.754  1.00 97.94           N  
ATOM   4127  N   VAL A 522       3.184  19.172   2.176  1.00 97.94           N  
ATOM   4128  CA  VAL A 522       4.406  19.094   1.386  1.00 97.94           C  
ATOM   4129  C   VAL A 522       4.406  20.203   0.334  1.00 97.94           C  
ATOM   4130  CB  VAL A 522       4.570  17.719   0.708  1.00 97.94           C  
ATOM   4131  O   VAL A 522       3.414  20.391  -0.375  1.00 97.94           O  
ATOM   4132  CG1 VAL A 522       5.793  17.703  -0.206  1.00 97.94           C  
ATOM   4133  CG2 VAL A 522       4.672  16.609   1.761  1.00 97.94           C  
ATOM   4134  N   GLN A 523       5.516  20.953   0.314  1.00 92.44           N  
ATOM   4135  CA  GLN A 523       5.688  22.000  -0.686  1.00 92.44           C  
ATOM   4136  C   GLN A 523       6.750  21.609  -1.712  1.00 92.44           C  
ATOM   4137  CB  GLN A 523       6.059  23.328  -0.016  1.00 92.44           C  
ATOM   4138  O   GLN A 523       7.828  21.141  -1.349  1.00 92.44           O  
ATOM   4139  CG  GLN A 523       5.016  23.828   0.973  1.00 92.44           C  
ATOM   4140  CD  GLN A 523       3.688  24.141   0.315  1.00 92.44           C  
ATOM   4141  NE2 GLN A 523       2.596  23.875   1.026  1.00 92.44           N  
ATOM   4142  OE1 GLN A 523       3.641  24.625  -0.824  1.00 92.44           O  
ATOM   4143  N   PRO A 524       6.461  21.703  -3.035  1.00 82.88           N  
ATOM   4144  CA  PRO A 524       7.367  21.281  -4.105  1.00 82.88           C  
ATOM   4145  C   PRO A 524       8.758  21.891  -3.977  1.00 82.88           C  
ATOM   4146  CB  PRO A 524       6.668  21.766  -5.375  1.00 82.88           C  
ATOM   4147  O   PRO A 524       9.758  21.219  -4.234  1.00 82.88           O  
ATOM   4148  CG  PRO A 524       5.215  21.797  -5.027  1.00 82.88           C  
ATOM   4149  CD  PRO A 524       5.078  22.156  -3.578  1.00 82.88           C  
ATOM   4150  N   ASP A 525       8.969  23.031  -3.500  1.00 86.00           N  
ATOM   4151  CA  ASP A 525      10.250  23.734  -3.428  1.00 86.00           C  
ATOM   4152  C   ASP A 525      10.742  23.828  -1.986  1.00 86.00           C  
ATOM   4153  CB  ASP A 525      10.148  25.125  -4.039  1.00 86.00           C  
ATOM   4154  O   ASP A 525      11.828  24.359  -1.728  1.00 86.00           O  
ATOM   4155  CG  ASP A 525       9.797  25.094  -5.520  1.00 86.00           C  
ATOM   4156  OD1 ASP A 525      10.227  24.172  -6.230  1.00 86.00           O  
ATOM   4157  OD2 ASP A 525       9.086  26.031  -5.977  1.00 86.00           O  
ATOM   4158  N   ASN A 526       9.977  23.344  -1.099  1.00 92.31           N  
ATOM   4159  CA  ASN A 526      10.258  23.391   0.333  1.00 92.31           C  
ATOM   4160  C   ASN A 526       9.562  22.250   1.071  1.00 92.31           C  
ATOM   4161  CB  ASN A 526       9.836  24.734   0.925  1.00 92.31           C  
ATOM   4162  O   ASN A 526       8.547  22.453   1.729  1.00 92.31           O  
ATOM   4163  CG  ASN A 526      10.320  24.922   2.352  1.00 92.31           C  
ATOM   4164  ND2 ASN A 526       9.508  25.594   3.166  1.00 92.31           N  
ATOM   4165  OD1 ASN A 526      11.406  24.469   2.719  1.00 92.31           O  
ATOM   4166  N   PHE A 527      10.164  20.984   0.897  1.00 96.75           N  
ATOM   4167  CA  PHE A 527       9.531  19.797   1.455  1.00 96.75           C  
ATOM   4168  C   PHE A 527       9.344  19.938   2.961  1.00 96.75           C  
ATOM   4169  CB  PHE A 527      10.367  18.547   1.146  1.00 96.75           C  
ATOM   4170  O   PHE A 527      10.297  20.234   3.686  1.00 96.75           O  
ATOM   4171  CG  PHE A 527       9.570  17.281   1.136  1.00 96.75           C  
ATOM   4172  CD1 PHE A 527       9.125  16.703   2.324  1.00 96.75           C  
ATOM   4173  CD2 PHE A 527       9.266  16.641  -0.062  1.00 96.75           C  
ATOM   4174  CE1 PHE A 527       8.391  15.523   2.318  1.00 96.75           C  
ATOM   4175  CE2 PHE A 527       8.531  15.461  -0.076  1.00 96.75           C  
ATOM   4176  CZ  PHE A 527       8.094  14.906   1.115  1.00 96.75           C  
ATOM   4177  N   GLN A 528       8.102  19.797   3.424  1.00 97.56           N  
ATOM   4178  CA  GLN A 528       7.781  19.812   4.844  1.00 97.56           C  
ATOM   4179  C   GLN A 528       7.109  18.516   5.281  1.00 97.56           C  
ATOM   4180  CB  GLN A 528       6.875  21.000   5.168  1.00 97.56           C  
ATOM   4181  O   GLN A 528       6.281  17.969   4.555  1.00 97.56           O  
ATOM   4182  CG  GLN A 528       7.484  22.359   4.809  1.00 97.56           C  
ATOM   4183  CD  GLN A 528       6.539  23.516   5.066  1.00 97.56           C  
ATOM   4184  NE2 GLN A 528       7.008  24.516   5.812  1.00 97.56           N  
ATOM   4185  OE1 GLN A 528       5.395  23.516   4.598  1.00 97.56           O  
ATOM   4186  N   TYR A 529       7.570  18.062   6.426  1.00 98.38           N  
ATOM   4187  CA  TYR A 529       6.961  16.828   6.914  1.00 98.38           C  
ATOM   4188  C   TYR A 529       6.895  16.812   8.438  1.00 98.38           C  
ATOM   4189  CB  TYR A 529       7.742  15.602   6.418  1.00 98.38           C  
ATOM   4190  O   TYR A 529       7.547  17.625   9.102  1.00 98.38           O  
ATOM   4191  CG  TYR A 529       9.141  15.516   6.977  1.00 98.38           C  
ATOM   4192  CD1 TYR A 529      10.203  16.172   6.359  1.00 98.38           C  
ATOM   4193  CD2 TYR A 529       9.406  14.766   8.125  1.00 98.38           C  
ATOM   4194  CE1 TYR A 529      11.492  16.078   6.871  1.00 98.38           C  
ATOM   4195  CE2 TYR A 529      10.695  14.680   8.641  1.00 98.38           C  
ATOM   4196  OH  TYR A 529      13.008  15.250   8.516  1.00 98.38           O  
ATOM   4197  CZ  TYR A 529      11.727  15.336   8.008  1.00 98.38           C  
ATOM   4198  N   LEU A 530       6.020  15.938   8.938  1.00 98.56           N  
ATOM   4199  CA  LEU A 530       5.875  15.734  10.375  1.00 98.56           C  
ATOM   4200  C   LEU A 530       6.602  14.469  10.820  1.00 98.56           C  
ATOM   4201  CB  LEU A 530       4.395  15.648  10.758  1.00 98.56           C  
ATOM   4202  O   LEU A 530       6.363  13.391  10.281  1.00 98.56           O  
ATOM   4203  CG  LEU A 530       4.090  15.516  12.250  1.00 98.56           C  
ATOM   4204  CD1 LEU A 530       4.367  16.828  12.969  1.00 98.56           C  
ATOM   4205  CD2 LEU A 530       2.643  15.078  12.461  1.00 98.56           C  
ATOM   4206  N   GLU A 531       7.543  14.609  11.758  1.00 98.44           N  
ATOM   4207  CA  GLU A 531       8.141  13.453  12.414  1.00 98.44           C  
ATOM   4208  C   GLU A 531       7.297  13.000  13.602  1.00 98.44           C  
ATOM   4209  CB  GLU A 531       9.562  13.766  12.867  1.00 98.44           C  
ATOM   4210  O   GLU A 531       7.004  13.789  14.500  1.00 98.44           O  
ATOM   4211  CG  GLU A 531      10.266  12.602  13.547  1.00 98.44           C  
ATOM   4212  CD  GLU A 531      11.703  12.906  13.938  1.00 98.44           C  
ATOM   4213  OE1 GLU A 531      12.312  12.109  14.688  1.00 98.44           O  
ATOM   4214  OE2 GLU A 531      12.227  13.945  13.477  1.00 98.44           O  
ATOM   4215  N   ILE A 532       6.777  11.781  13.477  1.00 98.31           N  
ATOM   4216  CA  ILE A 532       6.008  11.211  14.578  1.00 98.31           C  
ATOM   4217  C   ILE A 532       6.914  10.344  15.445  1.00 98.31           C  
ATOM   4218  CB  ILE A 532       4.809  10.383  14.062  1.00 98.31           C  
ATOM   4219  O   ILE A 532       7.125   9.164  15.156  1.00 98.31           O  
ATOM   4220  CG1 ILE A 532       3.920  11.242  13.156  1.00 98.31           C  
ATOM   4221  CG2 ILE A 532       4.004   9.805  15.227  1.00 98.31           C  
ATOM   4222  CD1 ILE A 532       2.789  10.469  12.484  1.00 98.31           C  
ATOM   4223  N   GLY A 533       7.590  10.906  16.406  1.00 97.06           N  
ATOM   4224  CA  GLY A 533       8.336  10.273  17.484  1.00 97.06           C  
ATOM   4225  C   GLY A 533       7.609  10.312  18.812  1.00 97.06           C  
ATOM   4226  O   GLY A 533       6.375  10.297  18.844  1.00 97.06           O  
ATOM   4227  N   GLU A 534       8.461  10.227  19.828  1.00 94.81           N  
ATOM   4228  CA  GLU A 534       7.785  10.430  21.109  1.00 94.81           C  
ATOM   4229  C   GLU A 534       7.055  11.773  21.125  1.00 94.81           C  
ATOM   4230  CB  GLU A 534       8.789  10.352  22.250  1.00 94.81           C  
ATOM   4231  O   GLU A 534       5.926  11.859  21.609  1.00 94.81           O  
ATOM   4232  CG  GLU A 534       8.148  10.453  23.641  1.00 94.81           C  
ATOM   4233  CD  GLU A 534       9.086  10.047  24.766  1.00 94.81           C  
ATOM   4234  OE1 GLU A 534       8.695  10.156  25.953  1.00 94.81           O  
ATOM   4235  OE2 GLU A 534      10.219   9.617  24.453  1.00 94.81           O  
ATOM   4236  N   ASP A 535       7.750  12.797  20.609  1.00 97.69           N  
ATOM   4237  CA  ASP A 535       7.145  14.102  20.359  1.00 97.69           C  
ATOM   4238  C   ASP A 535       6.887  14.320  18.875  1.00 97.69           C  
ATOM   4239  CB  ASP A 535       8.039  15.219  20.906  1.00 97.69           C  
ATOM   4240  O   ASP A 535       7.543  13.703  18.031  1.00 97.69           O  
ATOM   4241  CG  ASP A 535       8.195  15.164  22.422  1.00 97.69           C  
ATOM   4242  OD1 ASP A 535       7.184  15.016  23.141  1.00 97.69           O  
ATOM   4243  OD2 ASP A 535       9.352  15.273  22.891  1.00 97.69           O  
ATOM   4244  N   LEU A 536       5.898  15.188  18.594  1.00 98.50           N  
ATOM   4245  CA  LEU A 536       5.672  15.602  17.219  1.00 98.50           C  
ATOM   4246  C   LEU A 536       6.559  16.797  16.844  1.00 98.50           C  
ATOM   4247  CB  LEU A 536       4.203  15.969  17.000  1.00 98.50           C  
ATOM   4248  O   LEU A 536       6.633  17.766  17.594  1.00 98.50           O  
ATOM   4249  CG  LEU A 536       3.178  14.898  17.375  1.00 98.50           C  
ATOM   4250  CD1 LEU A 536       1.762  15.406  17.141  1.00 98.50           C  
ATOM   4251  CD2 LEU A 536       3.430  13.609  16.609  1.00 98.50           C  
ATOM   4252  N   SER A 537       7.285  16.672  15.750  1.00 98.19           N  
ATOM   4253  CA  SER A 537       8.141  17.766  15.312  1.00 98.19           C  
ATOM   4254  C   SER A 537       8.008  18.000  13.812  1.00 98.19           C  
ATOM   4255  CB  SER A 537       9.602  17.484  15.664  1.00 98.19           C  
ATOM   4256  O   SER A 537       7.934  17.047  13.031  1.00 98.19           O  
ATOM   4257  OG  SER A 537      10.047  16.297  15.039  1.00 98.19           O  
ATOM   4258  N   ILE A 538       7.984  19.312  13.438  1.00 98.12           N  
ATOM   4259  CA  ILE A 538       7.875  19.719  12.039  1.00 98.12           C  
ATOM   4260  C   ILE A 538       9.266  19.984  11.469  1.00 98.12           C  
ATOM   4261  CB  ILE A 538       6.984  20.969  11.875  1.00 98.12           C  
ATOM   4262  O   ILE A 538      10.078  20.672  12.094  1.00 98.12           O  
ATOM   4263  CG1 ILE A 538       5.543  20.656  12.289  1.00 98.12           C  
ATOM   4264  CG2 ILE A 538       7.039  21.500  10.438  1.00 98.12           C  
ATOM   4265  CD1 ILE A 538       4.629  21.875  12.336  1.00 98.12           C  
ATOM   4266  N   HIS A 539       9.555  19.422  10.344  1.00 97.62           N  
ATOM   4267  CA  HIS A 539      10.789  19.672   9.602  1.00 97.62           C  
ATOM   4268  C   HIS A 539      10.500  20.359   8.273  1.00 97.62           C  
ATOM   4269  CB  HIS A 539      11.539  18.359   9.359  1.00 97.62           C  
ATOM   4270  O   HIS A 539       9.578  19.984   7.551  1.00 97.62           O  
ATOM   4271  CG  HIS A 539      11.977  17.672  10.609  1.00 97.62           C  
ATOM   4272  CD2 HIS A 539      11.289  16.922  11.508  1.00 97.62           C  
ATOM   4273  ND1 HIS A 539      13.273  17.719  11.070  1.00 97.62           N  
ATOM   4274  CE1 HIS A 539      13.367  17.031  12.195  1.00 97.62           C  
ATOM   4275  NE2 HIS A 539      12.180  16.547  12.484  1.00 97.62           N  
ATOM   4276  N   GLU A 540      11.266  21.438   8.039  1.00 95.81           N  
ATOM   4277  CA  GLU A 540      11.023  22.234   6.852  1.00 95.81           C  
ATOM   4278  C   GLU A 540      12.281  22.359   5.996  1.00 95.81           C  
ATOM   4279  CB  GLU A 540      10.523  23.641   7.238  1.00 95.81           C  
ATOM   4280  O   GLU A 540      13.398  22.391   6.523  1.00 95.81           O  
ATOM   4281  CG  GLU A 540       9.227  23.625   8.031  1.00 95.81           C  
ATOM   4282  CD  GLU A 540       8.766  25.016   8.438  1.00 95.81           C  
ATOM   4283  OE1 GLU A 540       7.758  25.125   9.180  1.00 95.81           O  
ATOM   4284  OE2 GLU A 540       9.414  26.000   8.016  1.00 95.81           O  
ATOM   4285  N   GLY A 541      12.062  22.328   4.734  1.00 93.12           N  
ATOM   4286  CA  GLY A 541      13.141  22.609   3.799  1.00 93.12           C  
ATOM   4287  C   GLY A 541      14.016  21.406   3.514  1.00 93.12           C  
ATOM   4288  O   GLY A 541      15.141  21.562   3.027  1.00 93.12           O  
ATOM   4289  N   THR A 542      13.516  20.219   3.967  1.00 94.56           N  
ATOM   4290  CA  THR A 542      14.281  19.000   3.707  1.00 94.56           C  
ATOM   4291  C   THR A 542      13.375  17.781   3.715  1.00 94.56           C  
ATOM   4292  CB  THR A 542      15.406  18.812   4.746  1.00 94.56           C  
ATOM   4293  O   THR A 542      12.297  17.797   4.320  1.00 94.56           O  
ATOM   4294  CG2 THR A 542      14.836  18.609   6.145  1.00 94.56           C  
ATOM   4295  OG1 THR A 542      16.188  17.672   4.395  1.00 94.56           O  
ATOM   4296  N   THR A 543      13.766  16.688   2.922  1.00 96.31           N  
ATOM   4297  CA  THR A 543      13.109  15.391   3.029  1.00 96.31           C  
ATOM   4298  C   THR A 543      13.703  14.586   4.184  1.00 96.31           C  
ATOM   4299  CB  THR A 543      13.242  14.594   1.720  1.00 96.31           C  
ATOM   4300  O   THR A 543      14.805  14.867   4.648  1.00 96.31           O  
ATOM   4301  CG2 THR A 543      12.789  15.422   0.522  1.00 96.31           C  
ATOM   4302  OG1 THR A 543      14.609  14.211   1.532  1.00 96.31           O  
ATOM   4303  N   PRO A 544      12.898  13.625   4.664  1.00 95.75           N  
ATOM   4304  CA  PRO A 544      13.578  12.680   5.547  1.00 95.75           C  
ATOM   4305  C   PRO A 544      14.766  11.992   4.867  1.00 95.75           C  
ATOM   4306  CB  PRO A 544      12.484  11.664   5.891  1.00 95.75           C  
ATOM   4307  O   PRO A 544      14.695  11.664   3.682  1.00 95.75           O  
ATOM   4308  CG  PRO A 544      11.203  12.391   5.629  1.00 95.75           C  
ATOM   4309  CD  PRO A 544      11.422  13.367   4.516  1.00 95.75           C  
ATOM   4310  N   LYS A 545      15.922  11.883   5.641  1.00 95.56           N  
ATOM   4311  CA  LYS A 545      17.094  11.227   5.074  1.00 95.56           C  
ATOM   4312  C   LYS A 545      17.547  11.922   3.795  1.00 95.56           C  
ATOM   4313  CB  LYS A 545      16.812   9.750   4.797  1.00 95.56           C  
ATOM   4314  O   LYS A 545      17.797  11.266   2.781  1.00 95.56           O  
ATOM   4315  CG  LYS A 545      16.375   8.961   6.023  1.00 95.56           C  
ATOM   4316  CD  LYS A 545      16.094   7.504   5.684  1.00 95.56           C  
ATOM   4317  CE  LYS A 545      15.641   6.723   6.906  1.00 95.56           C  
ATOM   4318  NZ  LYS A 545      15.391   5.285   6.578  1.00 95.56           N  
ATOM   4319  N   SER A 546      17.719  13.281   3.861  1.00 96.31           N  
ATOM   4320  CA  SER A 546      17.953  14.172   2.727  1.00 96.31           C  
ATOM   4321  C   SER A 546      19.203  13.781   1.961  1.00 96.31           C  
ATOM   4322  CB  SER A 546      18.062  15.617   3.197  1.00 96.31           C  
ATOM   4323  O   SER A 546      19.234  13.828   0.729  1.00 96.31           O  
ATOM   4324  OG  SER A 546      19.141  15.773   4.109  1.00 96.31           O  
ATOM   4325  N   GLU A 547      20.281  13.383   2.658  1.00 97.44           N  
ATOM   4326  CA  GLU A 547      21.516  12.984   1.973  1.00 97.44           C  
ATOM   4327  C   GLU A 547      21.281  11.789   1.055  1.00 97.44           C  
ATOM   4328  CB  GLU A 547      22.609  12.656   2.986  1.00 97.44           C  
ATOM   4329  O   GLU A 547      21.750  11.773  -0.084  1.00 97.44           O  
ATOM   4330  CG  GLU A 547      23.141  13.875   3.732  1.00 97.44           C  
ATOM   4331  CD  GLU A 547      24.281  13.539   4.688  1.00 97.44           C  
ATOM   4332  OE1 GLU A 547      24.828  14.461   5.336  1.00 97.44           O  
ATOM   4333  OE2 GLU A 547      24.641  12.344   4.781  1.00 97.44           O  
ATOM   4334  N   MET A 548      20.484  10.789   1.615  1.00 96.19           N  
ATOM   4335  CA  MET A 548      20.109   9.633   0.801  1.00 96.19           C  
ATOM   4336  C   MET A 548      19.281  10.062  -0.410  1.00 96.19           C  
ATOM   4337  CB  MET A 548      19.312   8.625   1.633  1.00 96.19           C  
ATOM   4338  O   MET A 548      19.547   9.617  -1.529  1.00 96.19           O  
ATOM   4339  CG  MET A 548      18.797   7.438   0.830  1.00 96.19           C  
ATOM   4340  SD  MET A 548      17.203   7.793   0.001  1.00 96.19           S  
ATOM   4341  CE  MET A 548      16.109   7.875   1.443  1.00 96.19           C  
ATOM   4342  N   TYR A 549      18.328  10.883  -0.185  1.00 97.31           N  
ATOM   4343  CA  TYR A 549      17.406  11.289  -1.245  1.00 97.31           C  
ATOM   4344  C   TYR A 549      18.156  12.047  -2.346  1.00 97.31           C  
ATOM   4345  CB  TYR A 549      16.297  12.164  -0.680  1.00 97.31           C  
ATOM   4346  O   TYR A 549      17.938  11.781  -3.531  1.00 97.31           O  
ATOM   4347  CG  TYR A 549      15.211  12.492  -1.684  1.00 97.31           C  
ATOM   4348  CD1 TYR A 549      14.984  13.805  -2.086  1.00 97.31           C  
ATOM   4349  CD2 TYR A 549      14.422  11.492  -2.229  1.00 97.31           C  
ATOM   4350  CE1 TYR A 549      13.984  14.109  -3.010  1.00 97.31           C  
ATOM   4351  CE2 TYR A 549      13.422  11.781  -3.152  1.00 97.31           C  
ATOM   4352  OH  TYR A 549      12.227  13.391  -4.449  1.00 97.31           O  
ATOM   4353  CZ  TYR A 549      13.211  13.094  -3.537  1.00 97.31           C  
ATOM   4354  N   ILE A 550      19.062  13.000  -1.989  1.00 97.75           N  
ATOM   4355  CA  ILE A 550      19.844  13.766  -2.943  1.00 97.75           C  
ATOM   4356  C   ILE A 550      20.750  12.836  -3.740  1.00 97.75           C  
ATOM   4357  CB  ILE A 550      20.688  14.852  -2.232  1.00 97.75           C  
ATOM   4358  O   ILE A 550      20.859  12.961  -4.961  1.00 97.75           O  
ATOM   4359  CG1 ILE A 550      19.781  15.961  -1.679  1.00 97.75           C  
ATOM   4360  CG2 ILE A 550      21.734  15.430  -3.188  1.00 97.75           C  
ATOM   4361  CD1 ILE A 550      20.484  16.891  -0.705  1.00 97.75           C  
ATOM   4362  N   PHE A 551      21.359  11.875  -3.121  1.00 98.50           N  
ATOM   4363  CA  PHE A 551      22.250  10.914  -3.762  1.00 98.50           C  
ATOM   4364  C   PHE A 551      21.516  10.148  -4.855  1.00 98.50           C  
ATOM   4365  CB  PHE A 551      22.828   9.938  -2.729  1.00 98.50           C  
ATOM   4366  O   PHE A 551      21.984  10.070  -5.992  1.00 98.50           O  
ATOM   4367  CG  PHE A 551      23.500   8.742  -3.336  1.00 98.50           C  
ATOM   4368  CD1 PHE A 551      22.906   7.492  -3.318  1.00 98.50           C  
ATOM   4369  CD2 PHE A 551      24.766   8.867  -3.922  1.00 98.50           C  
ATOM   4370  CE1 PHE A 551      23.531   6.387  -3.881  1.00 98.50           C  
ATOM   4371  CE2 PHE A 551      25.391   7.770  -4.484  1.00 98.50           C  
ATOM   4372  CZ  PHE A 551      24.781   6.527  -4.461  1.00 98.50           C  
ATOM   4373  N   TRP A 552      20.344   9.562  -4.551  1.00 98.31           N  
ATOM   4374  CA  TRP A 552      19.609   8.750  -5.516  1.00 98.31           C  
ATOM   4375  C   TRP A 552      19.094   9.602  -6.664  1.00 98.31           C  
ATOM   4376  CB  TRP A 552      18.453   8.023  -4.828  1.00 98.31           C  
ATOM   4377  O   TRP A 552      19.109   9.172  -7.820  1.00 98.31           O  
ATOM   4378  CG  TRP A 552      18.859   6.785  -4.086  1.00 98.31           C  
ATOM   4379  CD1 TRP A 552      18.984   6.637  -2.732  1.00 98.31           C  
ATOM   4380  CD2 TRP A 552      19.203   5.520  -4.660  1.00 98.31           C  
ATOM   4381  CE2 TRP A 552      19.531   4.648  -3.592  1.00 98.31           C  
ATOM   4382  CE3 TRP A 552      19.266   5.031  -5.973  1.00 98.31           C  
ATOM   4383  NE1 TRP A 552      19.391   5.355  -2.430  1.00 98.31           N  
ATOM   4384  CH2 TRP A 552      19.969   2.873  -5.094  1.00 98.31           C  
ATOM   4385  CZ2 TRP A 552      19.906   3.322  -3.799  1.00 98.31           C  
ATOM   4386  CZ3 TRP A 552      19.656   3.711  -6.176  1.00 98.31           C  
ATOM   4387  N   ASN A 553      18.609  10.836  -6.340  1.00 97.44           N  
ATOM   4388  CA  ASN A 553      18.156  11.734  -7.398  1.00 97.44           C  
ATOM   4389  C   ASN A 553      19.297  12.039  -8.375  1.00 97.44           C  
ATOM   4390  CB  ASN A 553      17.609  13.031  -6.805  1.00 97.44           C  
ATOM   4391  O   ASN A 553      19.078  12.023  -9.594  1.00 97.44           O  
ATOM   4392  CG  ASN A 553      16.141  12.922  -6.430  1.00 97.44           C  
ATOM   4393  ND2 ASN A 553      15.836  13.188  -5.168  1.00 97.44           N  
ATOM   4394  OD1 ASN A 553      15.297  12.609  -7.273  1.00 97.44           O  
ATOM   4395  N   GLN A 554      20.469  12.297  -7.883  1.00 98.31           N  
ATOM   4396  CA  GLN A 554      21.609  12.602  -8.727  1.00 98.31           C  
ATOM   4397  C   GLN A 554      22.016  11.383  -9.562  1.00 98.31           C  
ATOM   4398  CB  GLN A 554      22.797  13.078  -7.883  1.00 98.31           C  
ATOM   4399  O   GLN A 554      22.344  11.516 -10.742  1.00 98.31           O  
ATOM   4400  CG  GLN A 554      22.625  14.484  -7.328  1.00 98.31           C  
ATOM   4401  CD  GLN A 554      23.734  14.883  -6.375  1.00 98.31           C  
ATOM   4402  NE2 GLN A 554      23.797  16.172  -6.043  1.00 98.31           N  
ATOM   4403  OE1 GLN A 554      24.531  14.039  -5.945  1.00 98.31           O  
ATOM   4404  N   LEU A 555      21.938  10.219  -8.883  1.00 98.12           N  
ATOM   4405  CA  LEU A 555      22.266   9.000  -9.609  1.00 98.12           C  
ATOM   4406  C   LEU A 555      21.328   8.797 -10.789  1.00 98.12           C  
ATOM   4407  CB  LEU A 555      22.203   7.785  -8.680  1.00 98.12           C  
ATOM   4408  O   LEU A 555      21.781   8.508 -11.906  1.00 98.12           O  
ATOM   4409  CG  LEU A 555      22.922   6.520  -9.148  1.00 98.12           C  
ATOM   4410  CD1 LEU A 555      24.406   6.785  -9.312  1.00 98.12           C  
ATOM   4411  CD2 LEU A 555      22.672   5.371  -8.180  1.00 98.12           C  
ATOM   4412  N   TYR A 556      19.984   8.922 -10.578  1.00 98.12           N  
ATOM   4413  CA  TYR A 556      19.000   8.766 -11.641  1.00 98.12           C  
ATOM   4414  C   TYR A 556      19.188   9.820 -12.719  1.00 98.12           C  
ATOM   4415  CB  TYR A 556      17.578   8.844 -11.062  1.00 98.12           C  
ATOM   4416  O   TYR A 556      19.141   9.508 -13.914  1.00 98.12           O  
ATOM   4417  CG  TYR A 556      17.031   7.508 -10.633  1.00 98.12           C  
ATOM   4418  CD1 TYR A 556      16.094   6.836 -11.414  1.00 98.12           C  
ATOM   4419  CD2 TYR A 556      17.438   6.918  -9.438  1.00 98.12           C  
ATOM   4420  CE1 TYR A 556      15.570   5.605 -11.023  1.00 98.12           C  
ATOM   4421  CE2 TYR A 556      16.922   5.691  -9.031  1.00 98.12           C  
ATOM   4422  OH  TYR A 556      15.484   3.826  -9.438  1.00 98.12           O  
ATOM   4423  CZ  TYR A 556      15.992   5.043  -9.828  1.00 98.12           C  
ATOM   4424  N   GLU A 557      19.438  11.031 -12.336  1.00 97.62           N  
ATOM   4425  CA  GLU A 557      19.625  12.125 -13.289  1.00 97.62           C  
ATOM   4426  C   GLU A 557      20.844  11.883 -14.172  1.00 97.62           C  
ATOM   4427  CB  GLU A 557      19.766  13.461 -12.555  1.00 97.62           C  
ATOM   4428  O   GLU A 557      20.812  12.156 -15.375  1.00 97.62           O  
ATOM   4429  CG  GLU A 557      19.797  14.664 -13.477  1.00 97.62           C  
ATOM   4430  CD  GLU A 557      19.812  15.992 -12.727  1.00 97.62           C  
ATOM   4431  OE1 GLU A 557      19.781  17.062 -13.383  1.00 97.62           O  
ATOM   4432  OE2 GLU A 557      19.844  15.961 -11.477  1.00 97.62           O  
ATOM   4433  N   THR A 558      21.812  11.312 -13.633  1.00 98.06           N  
ATOM   4434  CA  THR A 558      23.078  11.164 -14.328  1.00 98.06           C  
ATOM   4435  C   THR A 558      23.078   9.922 -15.211  1.00 98.06           C  
ATOM   4436  CB  THR A 558      24.250  11.078 -13.328  1.00 98.06           C  
ATOM   4437  O   THR A 558      23.531   9.969 -16.359  1.00 98.06           O  
ATOM   4438  CG2 THR A 558      25.594  10.922 -14.055  1.00 98.06           C  
ATOM   4439  OG1 THR A 558      24.297  12.273 -12.539  1.00 98.06           O  
ATOM   4440  N   TYR A 559      22.438   8.828 -14.688  1.00 98.19           N  
ATOM   4441  CA  TYR A 559      22.734   7.559 -15.352  1.00 98.19           C  
ATOM   4442  C   TYR A 559      21.453   6.910 -15.875  1.00 98.19           C  
ATOM   4443  CB  TYR A 559      23.438   6.602 -14.391  1.00 98.19           C  
ATOM   4444  O   TYR A 559      21.500   6.105 -16.812  1.00 98.19           O  
ATOM   4445  CG  TYR A 559      24.828   7.062 -13.984  1.00 98.19           C  
ATOM   4446  CD1 TYR A 559      25.891   6.977 -14.875  1.00 98.19           C  
ATOM   4447  CD2 TYR A 559      25.062   7.582 -12.719  1.00 98.19           C  
ATOM   4448  CE1 TYR A 559      27.172   7.398 -14.508  1.00 98.19           C  
ATOM   4449  CE2 TYR A 559      26.328   8.000 -12.344  1.00 98.19           C  
ATOM   4450  OH  TYR A 559      28.641   8.328 -12.875  1.00 98.19           O  
ATOM   4451  CZ  TYR A 559      27.375   7.906 -13.242  1.00 98.19           C  
ATOM   4452  N   ALA A 560      20.234   7.199 -15.219  1.00 97.88           N  
ATOM   4453  CA  ALA A 560      19.031   6.465 -15.570  1.00 97.88           C  
ATOM   4454  C   ALA A 560      18.484   6.922 -16.922  1.00 97.88           C  
ATOM   4455  CB  ALA A 560      17.969   6.633 -14.484  1.00 97.88           C  
ATOM   4456  O   ALA A 560      18.734   8.055 -17.344  1.00 97.88           O  
ATOM   4457  N   GLN A 561      17.797   5.984 -17.625  1.00 97.44           N  
ATOM   4458  CA  GLN A 561      17.203   6.270 -18.922  1.00 97.44           C  
ATOM   4459  C   GLN A 561      15.688   6.277 -18.844  1.00 97.44           C  
ATOM   4460  CB  GLN A 561      17.672   5.246 -19.969  1.00 97.44           C  
ATOM   4461  O   GLN A 561      15.078   5.312 -18.391  1.00 97.44           O  
ATOM   4462  CG  GLN A 561      19.172   5.262 -20.219  1.00 97.44           C  
ATOM   4463  CD  GLN A 561      19.609   4.238 -21.250  1.00 97.44           C  
ATOM   4464  NE2 GLN A 561      20.922   4.125 -21.453  1.00 97.44           N  
ATOM   4465  OE1 GLN A 561      18.781   3.549 -21.844  1.00 97.44           O  
ATOM   4466  N   LYS A 562      15.094   7.391 -19.172  1.00 95.62           N  
ATOM   4467  CA  LYS A 562      13.641   7.484 -19.297  1.00 95.62           C  
ATOM   4468  C   LYS A 562      13.133   6.637 -20.469  1.00 95.62           C  
ATOM   4469  CB  LYS A 562      13.203   8.938 -19.484  1.00 95.62           C  
ATOM   4470  O   LYS A 562      13.875   6.387 -21.422  1.00 95.62           O  
ATOM   4471  CG  LYS A 562      13.406   9.805 -18.250  1.00 95.62           C  
ATOM   4472  CD  LYS A 562      12.820  11.195 -18.438  1.00 95.62           C  
ATOM   4473  CE  LYS A 562      12.883  12.008 -17.141  1.00 95.62           C  
ATOM   4474  NZ  LYS A 562      12.297  13.375 -17.328  1.00 95.62           N  
ATOM   4475  N   PRO A 563      11.727   6.250 -20.438  1.00 95.69           N  
ATOM   4476  CA  PRO A 563      10.797   6.539 -19.344  1.00 95.69           C  
ATOM   4477  C   PRO A 563      11.016   5.641 -18.125  1.00 95.69           C  
ATOM   4478  CB  PRO A 563       9.422   6.285 -19.969  1.00 95.69           C  
ATOM   4479  O   PRO A 563      11.297   4.449 -18.281  1.00 95.69           O  
ATOM   4480  CG  PRO A 563       9.664   5.211 -20.984  1.00 95.69           C  
ATOM   4481  CD  PRO A 563      11.023   5.414 -21.578  1.00 95.69           C  
ATOM   4482  N   TYR A 564      10.797   6.344 -16.875  1.00 95.75           N  
ATOM   4483  CA  TYR A 564      10.859   5.562 -15.641  1.00 95.75           C  
ATOM   4484  C   TYR A 564       9.539   4.859 -15.375  1.00 95.75           C  
ATOM   4485  CB  TYR A 564      11.227   6.453 -14.453  1.00 95.75           C  
ATOM   4486  O   TYR A 564       8.469   5.426 -15.617  1.00 95.75           O  
ATOM   4487  CG  TYR A 564      12.523   7.207 -14.633  1.00 95.75           C  
ATOM   4488  CD1 TYR A 564      13.586   6.645 -15.352  1.00 95.75           C  
ATOM   4489  CD2 TYR A 564      12.695   8.477 -14.094  1.00 95.75           C  
ATOM   4490  CE1 TYR A 564      14.781   7.336 -15.516  1.00 95.75           C  
ATOM   4491  CE2 TYR A 564      13.891   9.172 -14.258  1.00 95.75           C  
ATOM   4492  OH  TYR A 564      16.109   9.281 -15.133  1.00 95.75           O  
ATOM   4493  CZ  TYR A 564      14.922   8.594 -14.969  1.00 95.75           C  
ATOM   4494  N   ASP A 565       9.602   3.568 -15.008  1.00 95.12           N  
ATOM   4495  CA  ASP A 565       8.391   2.939 -14.492  1.00 95.12           C  
ATOM   4496  C   ASP A 565       8.227   3.201 -13.000  1.00 95.12           C  
ATOM   4497  CB  ASP A 565       8.414   1.434 -14.766  1.00 95.12           C  
ATOM   4498  O   ASP A 565       7.152   3.604 -12.547  1.00 95.12           O  
ATOM   4499  CG  ASP A 565       9.734   0.784 -14.398  1.00 95.12           C  
ATOM   4500  OD1 ASP A 565      10.383   1.226 -13.430  1.00 95.12           O  
ATOM   4501  OD2 ASP A 565      10.133  -0.176 -15.094  1.00 95.12           O  
ATOM   4502  N   THR A 566       9.281   2.984 -12.203  1.00 97.25           N  
ATOM   4503  CA  THR A 566       9.398   3.285 -10.781  1.00 97.25           C  
ATOM   4504  C   THR A 566      10.633   4.141 -10.508  1.00 97.25           C  
ATOM   4505  CB  THR A 566       9.469   1.996  -9.945  1.00 97.25           C  
ATOM   4506  O   THR A 566      11.266   4.645 -11.445  1.00 97.25           O  
ATOM   4507  CG2 THR A 566       8.273   1.090 -10.227  1.00 97.25           C  
ATOM   4508  OG1 THR A 566      10.680   1.291 -10.266  1.00 97.25           O  
ATOM   4509  N   PHE A 567      10.969   4.391  -9.203  1.00 96.31           N  
ATOM   4510  CA  PHE A 567      12.078   5.258  -8.828  1.00 96.31           C  
ATOM   4511  C   PHE A 567      13.000   4.566  -7.832  1.00 96.31           C  
ATOM   4512  CB  PHE A 567      11.562   6.574  -8.242  1.00 96.31           C  
ATOM   4513  O   PHE A 567      12.531   3.934  -6.883  1.00 96.31           O  
ATOM   4514  CG  PHE A 567      12.648   7.562  -7.914  1.00 96.31           C  
ATOM   4515  CD1 PHE A 567      12.992   7.828  -6.598  1.00 96.31           C  
ATOM   4516  CD2 PHE A 567      13.320   8.234  -8.930  1.00 96.31           C  
ATOM   4517  CE1 PHE A 567      14.000   8.742  -6.297  1.00 96.31           C  
ATOM   4518  CE2 PHE A 567      14.320   9.148  -8.641  1.00 96.31           C  
ATOM   4519  CZ  PHE A 567      14.664   9.406  -7.320  1.00 96.31           C  
TER    4520      ALA A   1                                                      
ENDMDL                                                                          
END                                                                             
