# Supplementary material for: Screening of ester-forming and hydrolyzing enzymes linked to pheromone production in Ips typographus (Linnaeus, 1758)
Source: BMC Genomics. 2026 Mar 24;27:431. doi: 10.1186/s12864-026-12773-0 (PMC13134222; doi:10.1186/s12864-026-12773-0)
Supplement: Supplementary file 5 — Supplementary Material 5. [file 12864_2026_12773_MOESM5_ESM.zip › ItyCE6.pdb]

MODEL     1                                                                     
ATOM      1  N   MET A   1      54.875  26.469  11.641  1.00 39.00           N  
ATOM      2  CA  MET A   1      55.500  27.094  10.477  1.00 39.00           C  
ATOM      3  C   MET A   1      56.375  26.109   9.734  1.00 39.00           C  
ATOM      4  CB  MET A   1      56.312  28.312  10.891  1.00 39.00           C  
ATOM      5  O   MET A   1      57.312  25.547  10.312  1.00 39.00           O  
ATOM      6  CG  MET A   1      55.719  29.641  10.398  1.00 39.00           C  
ATOM      7  SD  MET A   1      56.812  31.062  10.773  1.00 39.00           S  
ATOM      8  CE  MET A   1      55.875  32.406   9.977  1.00 39.00           C  
ATOM      9  N   LEU A   2      55.906  25.547   8.625  1.00 38.72           N  
ATOM     10  CA  LEU A   2      56.750  25.172   7.520  1.00 38.72           C  
ATOM     11  C   LEU A   2      55.969  25.078   6.219  1.00 38.72           C  
ATOM     12  CB  LEU A   2      57.438  23.844   7.809  1.00 38.72           C  
ATOM     13  O   LEU A   2      55.000  24.328   6.129  1.00 38.72           O  
ATOM     14  CG  LEU A   2      58.938  23.906   8.148  1.00 38.72           C  
ATOM     15  CD1 LEU A   2      59.188  23.281   9.523  1.00 38.72           C  
ATOM     16  CD2 LEU A   2      59.781  23.203   7.078  1.00 38.72           C  
ATOM     17  N   GLN A   3      55.938  26.125   5.359  1.00 33.75           N  
ATOM     18  CA  GLN A   3      56.250  26.562   3.994  1.00 33.75           C  
ATOM     19  C   GLN A   3      57.156  25.562   3.285  1.00 33.75           C  
ATOM     20  CB  GLN A   3      56.875  27.938   3.986  1.00 33.75           C  
ATOM     21  O   GLN A   3      58.250  25.266   3.766  1.00 33.75           O  
ATOM     22  CG  GLN A   3      55.906  29.078   3.686  1.00 33.75           C  
ATOM     23  CD  GLN A   3      56.562  30.422   3.574  1.00 33.75           C  
ATOM     24  NE2 GLN A   3      55.812  31.438   3.197  1.00 33.75           N  
ATOM     25  OE1 GLN A   3      57.781  30.547   3.826  1.00 33.75           O  
ATOM     26  N   ILE A   4      56.594  24.859   2.299  1.00 44.09           N  
ATOM     27  CA  ILE A   4      57.406  24.203   1.282  1.00 44.09           C  
ATOM     28  C   ILE A   4      56.781  24.391  -0.092  1.00 44.09           C  
ATOM     29  CB  ILE A   4      57.562  22.688   1.588  1.00 44.09           C  
ATOM     30  O   ILE A   4      55.594  24.125  -0.278  1.00 44.09           O  
ATOM     31  CG1 ILE A   4      58.312  22.500   2.924  1.00 44.09           C  
ATOM     32  CG2 ILE A   4      58.312  21.984   0.450  1.00 44.09           C  
ATOM     33  CD1 ILE A   4      58.406  21.047   3.369  1.00 44.09           C  
ATOM     34  N   MET A   5      57.156  25.406  -0.908  1.00 34.84           N  
ATOM     35  CA  MET A   5      57.656  25.781  -2.232  1.00 34.84           C  
ATOM     36  C   MET A   5      58.250  24.578  -2.939  1.00 34.84           C  
ATOM     37  CB  MET A   5      58.656  26.906  -2.131  1.00 34.84           C  
ATOM     38  O   MET A   5      59.125  23.906  -2.387  1.00 34.84           O  
ATOM     39  CG  MET A   5      58.062  28.281  -1.927  1.00 34.84           C  
ATOM     40  SD  MET A   5      59.250  29.641  -2.242  1.00 34.84           S  
ATOM     41  CE  MET A   5      58.125  30.906  -2.906  1.00 34.84           C  
ATOM     42  N   LEU A   6      57.719  24.156  -4.078  1.00 44.94           N  
ATOM     43  CA  LEU A   6      57.656  23.828  -5.500  1.00 44.94           C  
ATOM     44  C   LEU A   6      58.438  22.547  -5.789  1.00 44.94           C  
ATOM     45  CB  LEU A   6      58.219  24.969  -6.340  1.00 44.94           C  
ATOM     46  O   LEU A   6      59.531  22.328  -5.242  1.00 44.94           O  
ATOM     47  CG  LEU A   6      57.281  26.125  -6.629  1.00 44.94           C  
ATOM     48  CD1 LEU A   6      58.031  27.453  -6.668  1.00 44.94           C  
ATOM     49  CD2 LEU A   6      56.531  25.891  -7.941  1.00 44.94           C  
ATOM     50  N   PRO A   7      58.125  21.828  -6.992  1.00 43.25           N  
ATOM     51  CA  PRO A   7      58.781  21.891  -8.305  1.00 43.25           C  
ATOM     52  C   PRO A   7      57.906  21.297  -9.414  1.00 43.25           C  
ATOM     53  CB  PRO A   7      60.062  21.062  -8.117  1.00 43.25           C  
ATOM     54  O   PRO A   7      57.000  20.516  -9.141  1.00 43.25           O  
ATOM     55  CG  PRO A   7      59.656  19.984  -7.160  1.00 43.25           C  
ATOM     56  CD  PRO A   7      58.250  20.234  -6.691  1.00 43.25           C  
ATOM     57  N   LYS A   8      57.625  22.047 -10.570  1.00 38.66           N  
ATOM     58  CA  LYS A   8      57.625  22.062 -12.031  1.00 38.66           C  
ATOM     59  C   LYS A   8      58.344  20.844 -12.602  1.00 38.66           C  
ATOM     60  CB  LYS A   8      58.281  23.344 -12.547  1.00 38.66           C  
ATOM     61  O   LYS A   8      59.562  20.703 -12.438  1.00 38.66           O  
ATOM     62  CG  LYS A   8      57.406  24.578 -12.484  1.00 38.66           C  
ATOM     63  CD  LYS A   8      58.031  25.766 -13.203  1.00 38.66           C  
ATOM     64  CE  LYS A   8      57.125  26.984 -13.164  1.00 38.66           C  
ATOM     65  NZ  LYS A   8      57.750  28.156 -13.836  1.00 38.66           N  
ATOM     66  N   THR A   9      57.688  19.672 -12.742  1.00 46.28           N  
ATOM     67  CA  THR A   9      58.156  18.500 -13.477  1.00 46.28           C  
ATOM     68  C   THR A   9      57.250  18.203 -14.656  1.00 46.28           C  
ATOM     69  CB  THR A   9      58.250  17.266 -12.555  1.00 46.28           C  
ATOM     70  O   THR A   9      56.031  18.281 -14.539  1.00 46.28           O  
ATOM     71  CG2 THR A   9      59.688  16.859 -12.289  1.00 46.28           C  
ATOM     72  OG1 THR A   9      57.594  17.562 -11.312  1.00 46.28           O  
ATOM     73  N   LYS A  10      57.594  18.578 -15.969  1.00 43.38           N  
ATOM     74  CA  LYS A  10      57.844  18.078 -17.312  1.00 43.38           C  
ATOM     75  C   LYS A  10      56.875  16.953 -17.656  1.00 43.38           C  
ATOM     76  CB  LYS A  10      59.281  17.594 -17.453  1.00 43.38           C  
ATOM     77  O   LYS A  10      56.844  15.922 -16.984  1.00 43.38           O  
ATOM     78  CG  LYS A  10      60.281  18.688 -17.781  1.00 43.38           C  
ATOM     79  CD  LYS A  10      61.656  18.125 -18.125  1.00 43.38           C  
ATOM     80  CE  LYS A  10      62.656  19.219 -18.453  1.00 43.38           C  
ATOM     81  NZ  LYS A  10      63.969  18.672 -18.812  1.00 43.38           N  
ATOM     82  N   MET A  11      55.625  17.219 -18.125  1.00 42.91           N  
ATOM     83  CA  MET A  11      54.500  16.750 -18.922  1.00 42.91           C  
ATOM     84  C   MET A  11      54.969  15.789 -20.000  1.00 42.91           C  
ATOM     85  CB  MET A  11      53.750  17.922 -19.531  1.00 42.91           C  
ATOM     86  O   MET A  11      55.812  16.156 -20.844  1.00 42.91           O  
ATOM     87  CG  MET A  11      52.250  17.812 -19.406  1.00 42.91           C  
ATOM     88  SD  MET A  11      51.375  19.297 -20.078  1.00 42.91           S  
ATOM     89  CE  MET A  11      49.656  18.781 -19.812  1.00 42.91           C  
ATOM     90  N   LEU A  12      55.375  14.562 -19.766  1.00 45.12           N  
ATOM     91  CA  LEU A  12      55.469  13.406 -20.641  1.00 45.12           C  
ATOM     92  C   LEU A  12      54.094  12.812 -20.938  1.00 45.12           C  
ATOM     93  CB  LEU A  12      56.375  12.344 -20.016  1.00 45.12           C  
ATOM     94  O   LEU A  12      53.344  12.492 -20.016  1.00 45.12           O  
ATOM     95  CG  LEU A  12      57.781  12.195 -20.625  1.00 45.12           C  
ATOM     96  CD1 LEU A  12      58.844  12.508 -19.594  1.00 45.12           C  
ATOM     97  CD2 LEU A  12      57.969  10.789 -21.203  1.00 45.12           C  
ATOM     98  N   ILE A  13      53.281  13.312 -21.922  1.00 46.06           N  
ATOM     99  CA  ILE A  13      52.062  12.938 -22.641  1.00 46.06           C  
ATOM    100  C   ILE A  13      52.219  11.516 -23.172  1.00 46.06           C  
ATOM    101  CB  ILE A  13      51.781  13.914 -23.812  1.00 46.06           C  
ATOM    102  O   ILE A  13      53.125  11.219 -23.953  1.00 46.06           O  
ATOM    103  CG1 ILE A  13      51.531  15.328 -23.266  1.00 46.06           C  
ATOM    104  CG2 ILE A  13      50.625  13.422 -24.656  1.00 46.06           C  
ATOM    105  CD1 ILE A  13      51.406  16.391 -24.344  1.00 46.06           C  
ATOM    106  N   PHE A  14      52.250  10.414 -22.375  1.00 46.97           N  
ATOM    107  CA  PHE A  14      51.969   9.031 -22.734  1.00 46.97           C  
ATOM    108  C   PHE A  14      50.531   8.852 -23.141  1.00 46.97           C  
ATOM    109  CB  PHE A  14      52.312   8.086 -21.578  1.00 46.97           C  
ATOM    110  O   PHE A  14      49.625   9.242 -22.391  1.00 46.97           O  
ATOM    111  CG  PHE A  14      53.625   7.355 -21.766  1.00 46.97           C  
ATOM    112  CD1 PHE A  14      53.656   6.125 -22.406  1.00 46.97           C  
ATOM    113  CD2 PHE A  14      54.812   7.898 -21.281  1.00 46.97           C  
ATOM    114  CE1 PHE A  14      54.875   5.445 -22.562  1.00 46.97           C  
ATOM    115  CE2 PHE A  14      56.031   7.227 -21.453  1.00 46.97           C  
ATOM    116  CZ  PHE A  14      56.031   5.996 -22.094  1.00 46.97           C  
ATOM    117  N   GLY A  15      50.062   9.203 -24.391  1.00 41.62           N  
ATOM    118  CA  GLY A  15      49.094   8.695 -25.312  1.00 41.62           C  
ATOM    119  C   GLY A  15      48.531   7.332 -24.922  1.00 41.62           C  
ATOM    120  O   GLY A  15      49.250   6.332 -24.969  1.00 41.62           O  
ATOM    121  N   LEU A  16      47.906   7.109 -23.719  1.00 47.56           N  
ATOM    122  CA  LEU A  16      47.125   5.938 -23.344  1.00 47.56           C  
ATOM    123  C   LEU A  16      45.875   5.805 -24.234  1.00 47.56           C  
ATOM    124  CB  LEU A  16      46.688   6.023 -21.875  1.00 47.56           C  
ATOM    125  O   LEU A  16      45.094   6.746 -24.359  1.00 47.56           O  
ATOM    126  CG  LEU A  16      47.500   5.199 -20.875  1.00 47.56           C  
ATOM    127  CD1 LEU A  16      48.000   6.082 -19.734  1.00 47.56           C  
ATOM    128  CD2 LEU A  16      46.688   4.027 -20.344  1.00 47.56           C  
ATOM    129  N   LEU A  17      46.000   5.445 -25.516  1.00 45.38           N  
ATOM    130  CA  LEU A  17      45.000   4.762 -26.328  1.00 45.38           C  
ATOM    131  C   LEU A  17      44.062   3.943 -25.438  1.00 45.38           C  
ATOM    132  CB  LEU A  17      45.656   3.854 -27.359  1.00 45.38           C  
ATOM    133  O   LEU A  17      44.500   2.990 -24.781  1.00 45.38           O  
ATOM    134  CG  LEU A  17      45.750   4.410 -28.781  1.00 45.38           C  
ATOM    135  CD1 LEU A  17      47.188   4.383 -29.266  1.00 45.38           C  
ATOM    136  CD2 LEU A  17      44.844   3.619 -29.734  1.00 45.38           C  
ATOM    137  N   ALA A  18      43.312   4.531 -24.469  1.00 48.03           N  
ATOM    138  CA  ALA A  18      42.156   3.980 -23.750  1.00 48.03           C  
ATOM    139  C   ALA A  18      41.219   3.287 -24.719  1.00 48.03           C  
ATOM    140  CB  ALA A  18      41.438   5.082 -22.984  1.00 48.03           C  
ATOM    141  O   ALA A  18      40.781   3.883 -25.703  1.00 48.03           O  
ATOM    142  N   VAL A  19      41.531   2.215 -25.438  1.00 44.56           N  
ATOM    143  CA  VAL A  19      40.594   1.256 -25.969  1.00 44.56           C  
ATOM    144  C   VAL A  19      39.312   1.245 -25.109  1.00 44.56           C  
ATOM    145  CB  VAL A  19      41.188  -0.165 -26.047  1.00 44.56           C  
ATOM    146  O   VAL A  19      39.406   1.002 -23.906  1.00 44.56           O  
ATOM    147  CG1 VAL A  19      40.188  -1.149 -26.625  1.00 44.56           C  
ATOM    148  CG2 VAL A  19      42.469  -0.155 -26.891  1.00 44.56           C  
ATOM    149  N   THR A  20      38.531   2.328 -25.000  1.00 48.03           N  
ATOM    150  CA  THR A  20      37.188   2.338 -24.453  1.00 48.03           C  
ATOM    151  C   THR A  20      36.375   1.135 -24.969  1.00 48.03           C  
ATOM    152  CB  THR A  20      36.438   3.635 -24.828  1.00 48.03           C  
ATOM    153  O   THR A  20      36.375   0.862 -26.172  1.00 48.03           O  
ATOM    154  CG2 THR A  20      36.812   4.770 -23.875  1.00 48.03           C  
ATOM    155  OG1 THR A  20      36.812   4.016 -26.172  1.00 48.03           O  
ATOM    156  N   GLN A  21      36.719  -0.141 -24.766  1.00 44.88           N  
ATOM    157  CA  GLN A  21      35.781  -1.238 -24.906  1.00 44.88           C  
ATOM    158  C   GLN A  21      34.344  -0.740 -24.781  1.00 44.88           C  
ATOM    159  CB  GLN A  21      36.062  -2.322 -23.859  1.00 44.88           C  
ATOM    160  O   GLN A  21      33.969  -0.154 -23.766  1.00 44.88           O  
ATOM    161  CG  GLN A  21      36.875  -3.488 -24.391  1.00 44.88           C  
ATOM    162  CD  GLN A  21      37.062  -4.578 -23.359  1.00 44.88           C  
ATOM    163  NE2 GLN A  21      37.688  -5.688 -23.766  1.00 44.88           N  
ATOM    164  OE1 GLN A  21      36.688  -4.430 -22.188  1.00 44.88           O  
ATOM    165  N   LEU A  22      33.812   0.054 -25.703  1.00 50.59           N  
ATOM    166  CA  LEU A  22      32.375   0.371 -25.875  1.00 50.59           C  
ATOM    167  C   LEU A  22      31.516  -0.815 -25.484  1.00 50.59           C  
ATOM    168  CB  LEU A  22      32.094   0.777 -27.312  1.00 50.59           C  
ATOM    169  O   LEU A  22      31.688  -1.918 -26.000  1.00 50.59           O  
ATOM    170  CG  LEU A  22      32.000   2.279 -27.594  1.00 50.59           C  
ATOM    171  CD1 LEU A  22      32.750   2.621 -28.875  1.00 50.59           C  
ATOM    172  CD2 LEU A  22      30.547   2.727 -27.688  1.00 50.59           C  
ATOM    173  N   THR A  23      31.422  -1.290 -24.234  1.00 62.09           N  
ATOM    174  CA  THR A  23      30.406  -2.273 -23.859  1.00 62.09           C  
ATOM    175  C   THR A  23      29.109  -2.031 -24.625  1.00 62.09           C  
ATOM    176  CB  THR A  23      30.141  -2.238 -22.344  1.00 62.09           C  
ATOM    177  O   THR A  23      28.688  -0.888 -24.781  1.00 62.09           O  
ATOM    178  CG2 THR A  23      31.344  -2.730 -21.547  1.00 62.09           C  
ATOM    179  OG1 THR A  23      29.828  -0.893 -21.953  1.00 62.09           O  
ATOM    180  N   ALA A  24      28.859  -2.723 -25.734  1.00 75.62           N  
ATOM    181  CA  ALA A  24      27.594  -2.725 -26.469  1.00 75.62           C  
ATOM    182  C   ALA A  24      26.422  -2.441 -25.531  1.00 75.62           C  
ATOM    183  CB  ALA A  24      27.391  -4.059 -27.188  1.00 75.62           C  
ATOM    184  O   ALA A  24      26.359  -2.967 -24.422  1.00 75.62           O  
ATOM    185  N   ALA A  25      25.734  -1.312 -25.781  1.00 87.75           N  
ATOM    186  CA  ALA A  25      24.547  -0.906 -25.047  1.00 87.75           C  
ATOM    187  C   ALA A  25      23.531  -2.043 -24.984  1.00 87.75           C  
ATOM    188  CB  ALA A  25      23.922   0.327 -25.703  1.00 87.75           C  
ATOM    189  O   ALA A  25      23.359  -2.785 -25.953  1.00 87.75           O  
ATOM    190  N   LEU A  26      23.000  -2.455 -23.766  1.00 95.19           N  
ATOM    191  CA  LEU A  26      21.906  -3.400 -23.547  1.00 95.19           C  
ATOM    192  C   LEU A  26      20.594  -2.830 -24.047  1.00 95.19           C  
ATOM    193  CB  LEU A  26      21.797  -3.756 -22.062  1.00 95.19           C  
ATOM    194  O   LEU A  26      19.969  -2.020 -23.359  1.00 95.19           O  
ATOM    195  CG  LEU A  26      20.703  -4.742 -21.688  1.00 95.19           C  
ATOM    196  CD1 LEU A  26      20.984  -6.117 -22.281  1.00 95.19           C  
ATOM    197  CD2 LEU A  26      20.562  -4.832 -20.172  1.00 95.19           C  
ATOM    198  N   VAL A  27      20.188  -3.199 -25.312  1.00 96.50           N  
ATOM    199  CA  VAL A  27      18.969  -2.709 -25.938  1.00 96.50           C  
ATOM    200  C   VAL A  27      18.016  -3.877 -26.219  1.00 96.50           C  
ATOM    201  CB  VAL A  27      19.266  -1.952 -27.250  1.00 96.50           C  
ATOM    202  O   VAL A  27      18.438  -4.918 -26.734  1.00 96.50           O  
ATOM    203  CG1 VAL A  27      17.984  -1.532 -27.953  1.00 96.50           C  
ATOM    204  CG2 VAL A  27      20.156  -0.735 -26.969  1.00 96.50           C  
ATOM    205  N   ILE A  28      16.734  -3.709 -25.766  1.00 96.19           N  
ATOM    206  CA  ILE A  28      15.727  -4.707 -26.125  1.00 96.19           C  
ATOM    207  C   ILE A  28      14.609  -4.051 -26.922  1.00 96.19           C  
ATOM    208  CB  ILE A  28      15.156  -5.402 -24.859  1.00 96.19           C  
ATOM    209  O   ILE A  28      14.391  -2.842 -26.812  1.00 96.19           O  
ATOM    210  CG1 ILE A  28      14.398  -4.398 -24.000  1.00 96.19           C  
ATOM    211  CG2 ILE A  28      16.281  -6.078 -24.062  1.00 96.19           C  
ATOM    212  CD1 ILE A  28      13.594  -5.035 -22.859  1.00 96.19           C  
ATOM    213  N   THR A  29      13.953  -4.809 -27.781  1.00 95.94           N  
ATOM    214  CA  THR A  29      12.867  -4.336 -28.625  1.00 95.94           C  
ATOM    215  C   THR A  29      11.516  -4.789 -28.078  1.00 95.94           C  
ATOM    216  CB  THR A  29      13.031  -4.832 -30.078  1.00 95.94           C  
ATOM    217  O   THR A  29      11.234  -5.988 -28.031  1.00 95.94           O  
ATOM    218  CG2 THR A  29      11.898  -4.320 -30.953  1.00 95.94           C  
ATOM    219  OG1 THR A  29      14.281  -4.363 -30.594  1.00 95.94           O  
ATOM    220  N   LEU A  30      10.711  -3.816 -27.594  1.00 96.50           N  
ATOM    221  CA  LEU A  30       9.320  -4.027 -27.188  1.00 96.50           C  
ATOM    222  C   LEU A  30       8.375  -3.740 -28.344  1.00 96.50           C  
ATOM    223  CB  LEU A  30       8.969  -3.145 -26.000  1.00 96.50           C  
ATOM    224  O   LEU A  30       8.773  -3.121 -29.344  1.00 96.50           O  
ATOM    225  CG  LEU A  30       9.898  -3.230 -24.781  1.00 96.50           C  
ATOM    226  CD1 LEU A  30       9.477  -2.234 -23.719  1.00 96.50           C  
ATOM    227  CD2 LEU A  30       9.922  -4.648 -24.219  1.00 96.50           C  
ATOM    228  N   PRO A  31       7.129  -4.160 -28.203  1.00 95.62           N  
ATOM    229  CA  PRO A  31       6.176  -3.885 -29.281  1.00 95.62           C  
ATOM    230  C   PRO A  31       6.051  -2.395 -29.594  1.00 95.62           C  
ATOM    231  CB  PRO A  31       4.859  -4.441 -28.734  1.00 95.62           C  
ATOM    232  O   PRO A  31       5.836  -2.018 -30.750  1.00 95.62           O  
ATOM    233  CG  PRO A  31       5.262  -5.570 -27.844  1.00 95.62           C  
ATOM    234  CD  PRO A  31       6.516  -5.180 -27.125  1.00 95.62           C  
ATOM    235  N   ASP A  32       6.180  -1.511 -28.562  1.00 95.00           N  
ATOM    236  CA  ASP A  32       5.918  -0.086 -28.750  1.00 95.00           C  
ATOM    237  C   ASP A  32       7.195   0.671 -29.094  1.00 95.00           C  
ATOM    238  CB  ASP A  32       5.285   0.504 -27.484  1.00 95.00           C  
ATOM    239  O   ASP A  32       7.145   1.841 -29.484  1.00 95.00           O  
ATOM    240  CG  ASP A  32       3.922  -0.091 -27.172  1.00 95.00           C  
ATOM    241  OD1 ASP A  32       3.049  -0.123 -28.062  1.00 95.00           O  
ATOM    242  OD2 ASP A  32       3.721  -0.529 -26.016  1.00 95.00           O  
ATOM    243  N   GLY A  33       8.398  -0.001 -28.969  1.00 96.50           N  
ATOM    244  CA  GLY A  33       9.664   0.655 -29.250  1.00 96.50           C  
ATOM    245  C   GLY A  33      10.844   0.008 -28.547  1.00 96.50           C  
ATOM    246  O   GLY A  33      10.688  -1.025 -27.906  1.00 96.50           O  
ATOM    247  N   GLN A  34      12.055   0.594 -28.766  1.00 97.88           N  
ATOM    248  CA  GLN A  34      13.289   0.069 -28.188  1.00 97.88           C  
ATOM    249  C   GLN A  34      13.672   0.833 -26.922  1.00 97.88           C  
ATOM    250  CB  GLN A  34      14.430   0.130 -29.203  1.00 97.88           C  
ATOM    251  O   GLN A  34      13.477   2.047 -26.844  1.00 97.88           O  
ATOM    252  CG  GLN A  34      14.203  -0.745 -30.438  1.00 97.88           C  
ATOM    253  CD  GLN A  34      15.367  -0.703 -31.406  1.00 97.88           C  
ATOM    254  NE2 GLN A  34      15.945  -1.865 -31.688  1.00 97.88           N  
ATOM    255  OE1 GLN A  34      15.750   0.365 -31.891  1.00 97.88           O  
ATOM    256  N   ILE A  35      14.180   0.031 -25.953  1.00 97.94           N  
ATOM    257  CA  ILE A  35      14.625   0.668 -24.703  1.00 97.94           C  
ATOM    258  C   ILE A  35      16.031   0.191 -24.359  1.00 97.94           C  
ATOM    259  CB  ILE A  35      13.648   0.376 -23.547  1.00 97.94           C  
ATOM    260  O   ILE A  35      16.406  -0.939 -24.672  1.00 97.94           O  
ATOM    261  CG1 ILE A  35      13.531  -1.135 -23.312  1.00 97.94           C  
ATOM    262  CG2 ILE A  35      12.273   0.994 -23.828  1.00 97.94           C  
ATOM    263  CD1 ILE A  35      12.703  -1.511 -22.094  1.00 97.94           C  
ATOM    264  N   GLU A  36      16.766   1.120 -23.766  1.00 97.88           N  
ATOM    265  CA  GLU A  36      18.125   0.821 -23.312  1.00 97.88           C  
ATOM    266  C   GLU A  36      18.172   0.681 -21.797  1.00 97.88           C  
ATOM    267  CB  GLU A  36      19.094   1.907 -23.766  1.00 97.88           C  
ATOM    268  O   GLU A  36      17.609   1.516 -21.062  1.00 97.88           O  
ATOM    269  CG  GLU A  36      20.531   1.656 -23.344  1.00 97.88           C  
ATOM    270  CD  GLU A  36      21.484   2.768 -23.766  1.00 97.88           C  
ATOM    271  OE1 GLU A  36      22.719   2.521 -23.828  1.00 97.88           O  
ATOM    272  OE2 GLU A  36      21.000   3.893 -24.016  1.00 97.88           O  
ATOM    273  N   GLY A  37      18.844  -0.439 -21.297  1.00 97.25           N  
ATOM    274  CA  GLY A  37      19.016  -0.687 -19.875  1.00 97.25           C  
ATOM    275  C   GLY A  37      20.469  -0.789 -19.453  1.00 97.25           C  
ATOM    276  O   GLY A  37      21.359  -0.384 -20.203  1.00 97.25           O  
ATOM    277  N   ILE A  38      20.672  -1.256 -18.172  1.00 96.31           N  
ATOM    278  CA  ILE A  38      22.016  -1.400 -17.641  1.00 96.31           C  
ATOM    279  C   ILE A  38      22.188  -2.771 -17.000  1.00 96.31           C  
ATOM    280  CB  ILE A  38      22.359  -0.282 -16.641  1.00 96.31           C  
ATOM    281  O   ILE A  38      21.188  -3.398 -16.609  1.00 96.31           O  
ATOM    282  CG1 ILE A  38      21.359  -0.295 -15.477  1.00 96.31           C  
ATOM    283  CG2 ILE A  38      22.375   1.084 -17.328  1.00 96.31           C  
ATOM    284  CD1 ILE A  38      21.703   0.658 -14.344  1.00 96.31           C  
ATOM    285  N   GLU A  39      23.391  -3.195 -17.047  1.00 95.88           N  
ATOM    286  CA  GLU A  39      23.781  -4.422 -16.359  1.00 95.88           C  
ATOM    287  C   GLU A  39      24.297  -4.125 -14.945  1.00 95.88           C  
ATOM    288  CB  GLU A  39      24.828  -5.184 -17.156  1.00 95.88           C  
ATOM    289  O   GLU A  39      24.969  -3.115 -14.734  1.00 95.88           O  
ATOM    290  CG  GLU A  39      25.266  -6.496 -16.516  1.00 95.88           C  
ATOM    291  CD  GLU A  39      26.312  -7.238 -17.312  1.00 95.88           C  
ATOM    292  OE1 GLU A  39      27.453  -7.398 -16.828  1.00 95.88           O  
ATOM    293  OE2 GLU A  39      26.000  -7.668 -18.453  1.00 95.88           O  
ATOM    294  N   ASP A  40      23.922  -4.945 -13.969  1.00 94.69           N  
ATOM    295  CA  ASP A  40      24.406  -4.844 -12.594  1.00 94.69           C  
ATOM    296  C   ASP A  40      24.609  -6.230 -11.984  1.00 94.69           C  
ATOM    297  CB  ASP A  40      23.422  -4.039 -11.734  1.00 94.69           C  
ATOM    298  O   ASP A  40      24.344  -7.246 -12.625  1.00 94.69           O  
ATOM    299  CG  ASP A  40      24.094  -3.338 -10.570  1.00 94.69           C  
ATOM    300  OD1 ASP A  40      25.250  -3.688 -10.227  1.00 94.69           O  
ATOM    301  OD2 ASP A  40      23.469  -2.430  -9.984  1.00 94.69           O  
ATOM    302  N   THR A  41      25.234  -6.270 -10.844  1.00 95.56           N  
ATOM    303  CA  THR A  41      25.516  -7.523 -10.164  1.00 95.56           C  
ATOM    304  C   THR A  41      25.219  -7.410  -8.672  1.00 95.56           C  
ATOM    305  CB  THR A  41      26.984  -7.949 -10.359  1.00 95.56           C  
ATOM    306  O   THR A  41      25.547  -6.398  -8.039  1.00 95.56           O  
ATOM    307  CG2 THR A  41      27.250  -9.305  -9.719  1.00 95.56           C  
ATOM    308  OG1 THR A  41      27.266  -8.031 -11.766  1.00 95.56           O  
ATOM    309  N   THR A  42      24.484  -8.445  -8.180  1.00 94.56           N  
ATOM    310  CA  THR A  42      24.219  -8.453  -6.746  1.00 94.56           C  
ATOM    311  C   THR A  42      25.500  -8.672  -5.953  1.00 94.56           C  
ATOM    312  CB  THR A  42      23.188  -9.539  -6.379  1.00 94.56           C  
ATOM    313  O   THR A  42      26.531  -9.047  -6.523  1.00 94.56           O  
ATOM    314  CG2 THR A  42      21.953  -9.445  -7.254  1.00 94.56           C  
ATOM    315  OG1 THR A  42      23.781 -10.828  -6.555  1.00 94.56           O  
ATOM    316  N   ARG A  43      25.453  -8.547  -4.660  1.00 91.44           N  
ATOM    317  CA  ARG A  43      26.625  -8.750  -3.811  1.00 91.44           C  
ATOM    318  C   ARG A  43      27.062 -10.203  -3.824  1.00 91.44           C  
ATOM    319  CB  ARG A  43      26.328  -8.305  -2.377  1.00 91.44           C  
ATOM    320  O   ARG A  43      28.250 -10.500  -3.689  1.00 91.44           O  
ATOM    321  CG  ARG A  43      27.562  -8.203  -1.495  1.00 91.44           C  
ATOM    322  CD  ARG A  43      27.359  -7.230  -0.342  1.00 91.44           C  
ATOM    323  NE  ARG A  43      28.578  -7.031   0.417  1.00 91.44           N  
ATOM    324  NH1 ARG A  43      27.562  -7.137   2.488  1.00 91.44           N  
ATOM    325  NH2 ARG A  43      29.828  -6.801   2.332  1.00 91.44           N  
ATOM    326  CZ  ARG A  43      28.656  -6.988   1.745  1.00 91.44           C  
ATOM    327  N   THR A  44      26.062 -11.148  -4.039  1.00 93.50           N  
ATOM    328  CA  THR A  44      26.375 -12.570  -4.035  1.00 93.50           C  
ATOM    329  C   THR A  44      26.844 -13.023  -5.414  1.00 93.50           C  
ATOM    330  CB  THR A  44      25.156 -13.406  -3.600  1.00 93.50           C  
ATOM    331  O   THR A  44      27.094 -14.211  -5.633  1.00 93.50           O  
ATOM    332  CG2 THR A  44      24.766 -13.094  -2.162  1.00 93.50           C  
ATOM    333  OG1 THR A  44      24.047 -13.117  -4.465  1.00 93.50           O  
ATOM    334  N   GLY A  45      26.875 -12.039  -6.438  1.00 95.94           N  
ATOM    335  CA  GLY A  45      27.484 -12.352  -7.723  1.00 95.94           C  
ATOM    336  C   GLY A  45      26.453 -12.656  -8.805  1.00 95.94           C  
ATOM    337  O   GLY A  45      26.812 -13.125  -9.891  1.00 95.94           O  
ATOM    338  N   THR A  46      25.172 -12.484  -8.562  1.00 96.56           N  
ATOM    339  CA  THR A  46      24.141 -12.711  -9.562  1.00 96.56           C  
ATOM    340  C   THR A  46      24.078 -11.547 -10.539  1.00 96.56           C  
ATOM    341  CB  THR A  46      22.766 -12.922  -8.906  1.00 96.56           C  
ATOM    342  O   THR A  46      23.812 -10.406 -10.141  1.00 96.56           O  
ATOM    343  CG2 THR A  46      21.688 -13.195  -9.953  1.00 96.56           C  
ATOM    344  OG1 THR A  46      22.844 -14.039  -8.008  1.00 96.56           O  
ATOM    345  N   LYS A  47      24.391 -11.828 -11.773  1.00 96.75           N  
ATOM    346  CA  LYS A  47      24.234 -10.844 -12.836  1.00 96.75           C  
ATOM    347  C   LYS A  47      22.766 -10.594 -13.141  1.00 96.75           C  
ATOM    348  CB  LYS A  47      24.969 -11.297 -14.102  1.00 96.75           C  
ATOM    349  O   LYS A  47      21.969 -11.539 -13.219  1.00 96.75           O  
ATOM    350  CG  LYS A  47      24.938 -10.273 -15.227  1.00 96.75           C  
ATOM    351  CD  LYS A  47      25.812 -10.719 -16.406  1.00 96.75           C  
ATOM    352  CE  LYS A  47      25.250 -11.961 -17.078  1.00 96.75           C  
ATOM    353  NZ  LYS A  47      26.109 -12.414 -18.203  1.00 96.75           N  
ATOM    354  N   TYR A  48      22.391  -9.266 -13.258  1.00 96.88           N  
ATOM    355  CA  TYR A  48      21.016  -8.953 -13.633  1.00 96.88           C  
ATOM    356  C   TYR A  48      20.953  -7.672 -14.453  1.00 96.88           C  
ATOM    357  CB  TYR A  48      20.125  -8.820 -12.391  1.00 96.88           C  
ATOM    358  O   TYR A  48      21.953  -6.965 -14.594  1.00 96.88           O  
ATOM    359  CG  TYR A  48      20.453  -7.609 -11.547  1.00 96.88           C  
ATOM    360  CD1 TYR A  48      21.516  -7.633 -10.641  1.00 96.88           C  
ATOM    361  CD2 TYR A  48      19.703  -6.449 -11.648  1.00 96.88           C  
ATOM    362  CE1 TYR A  48      21.812  -6.520  -9.852  1.00 96.88           C  
ATOM    363  CE2 TYR A  48      19.984  -5.332 -10.875  1.00 96.88           C  
ATOM    364  OH  TYR A  48      21.328  -4.273  -9.211  1.00 96.88           O  
ATOM    365  CZ  TYR A  48      21.047  -5.375  -9.984  1.00 96.88           C  
ATOM    366  N   TYR A  49      19.797  -7.391 -15.078  1.00 97.69           N  
ATOM    367  CA  TYR A  49      19.594  -6.230 -15.938  1.00 97.69           C  
ATOM    368  C   TYR A  49      18.500  -5.328 -15.383  1.00 97.69           C  
ATOM    369  CB  TYR A  49      19.234  -6.668 -17.359  1.00 97.69           C  
ATOM    370  O   TYR A  49      17.500  -5.816 -14.844  1.00 97.69           O  
ATOM    371  CG  TYR A  49      20.250  -7.605 -17.984  1.00 97.69           C  
ATOM    372  CD1 TYR A  49      21.375  -7.117 -18.625  1.00 97.69           C  
ATOM    373  CD2 TYR A  49      20.062  -8.984 -17.922  1.00 97.69           C  
ATOM    374  CE1 TYR A  49      22.312  -7.980 -19.188  1.00 97.69           C  
ATOM    375  CE2 TYR A  49      20.984  -9.859 -18.484  1.00 97.69           C  
ATOM    376  OH  TYR A  49      23.016 -10.203 -19.688  1.00 97.69           O  
ATOM    377  CZ  TYR A  49      22.109  -9.344 -19.125  1.00 97.69           C  
ATOM    378  N   GLU A  50      18.797  -3.980 -15.492  1.00 96.50           N  
ATOM    379  CA  GLU A  50      17.875  -2.977 -14.984  1.00 96.50           C  
ATOM    380  C   GLU A  50      17.375  -2.061 -16.094  1.00 96.50           C  
ATOM    381  CB  GLU A  50      18.531  -2.150 -13.875  1.00 96.50           C  
ATOM    382  O   GLU A  50      18.172  -1.600 -16.922  1.00 96.50           O  
ATOM    383  CG  GLU A  50      19.125  -2.990 -12.750  1.00 96.50           C  
ATOM    384  CD  GLU A  50      19.844  -2.162 -11.703  1.00 96.50           C  
ATOM    385  OE1 GLU A  50      20.516  -2.750 -10.820  1.00 96.50           O  
ATOM    386  OE2 GLU A  50      19.750  -0.916 -11.766  1.00 96.50           O  
ATOM    387  N   PHE A  51      16.094  -1.893 -16.125  1.00 97.81           N  
ATOM    388  CA  PHE A  51      15.453  -0.867 -16.938  1.00 97.81           C  
ATOM    389  C   PHE A  51      14.664   0.099 -16.062  1.00 97.81           C  
ATOM    390  CB  PHE A  51      14.531  -1.506 -17.984  1.00 97.81           C  
ATOM    391  O   PHE A  51      13.641  -0.275 -15.484  1.00 97.81           O  
ATOM    392  CG  PHE A  51      15.234  -2.443 -18.922  1.00 97.81           C  
ATOM    393  CD1 PHE A  51      15.594  -2.025 -20.203  1.00 97.81           C  
ATOM    394  CD2 PHE A  51      15.539  -3.740 -18.531  1.00 97.81           C  
ATOM    395  CE1 PHE A  51      16.250  -2.891 -21.078  1.00 97.81           C  
ATOM    396  CE2 PHE A  51      16.188  -4.609 -19.406  1.00 97.81           C  
ATOM    397  CZ  PHE A  51      16.547  -4.184 -20.672  1.00 97.81           C  
ATOM    398  N   LEU A  52      15.156   1.293 -15.977  1.00 96.56           N  
ATOM    399  CA  LEU A  52      14.625   2.260 -15.023  1.00 96.56           C  
ATOM    400  C   LEU A  52      13.758   3.297 -15.727  1.00 96.56           C  
ATOM    401  CB  LEU A  52      15.758   2.955 -14.273  1.00 96.56           C  
ATOM    402  O   LEU A  52      14.102   3.762 -16.812  1.00 96.56           O  
ATOM    403  CG  LEU A  52      16.750   2.043 -13.539  1.00 96.56           C  
ATOM    404  CD1 LEU A  52      17.906   2.859 -12.969  1.00 96.56           C  
ATOM    405  CD2 LEU A  52      16.047   1.259 -12.438  1.00 96.56           C  
ATOM    406  N   ALA A  53      12.500   3.551 -15.180  1.00 96.25           N  
ATOM    407  CA  ALA A  53      11.539   4.555 -15.633  1.00 96.25           C  
ATOM    408  C   ALA A  53      11.016   4.230 -17.031  1.00 96.25           C  
ATOM    409  CB  ALA A  53      12.180   5.941 -15.609  1.00 96.25           C  
ATOM    410  O   ALA A  53      10.953   5.105 -17.891  1.00 96.25           O  
ATOM    411  N   VAL A  54      10.695   2.861 -17.203  1.00 97.62           N  
ATOM    412  CA  VAL A  54      10.008   2.461 -18.422  1.00 97.62           C  
ATOM    413  C   VAL A  54       8.570   2.975 -18.391  1.00 97.62           C  
ATOM    414  CB  VAL A  54      10.016   0.927 -18.609  1.00 97.62           C  
ATOM    415  O   VAL A  54       7.809   2.666 -17.469  1.00 97.62           O  
ATOM    416  CG1 VAL A  54       9.344   0.535 -19.922  1.00 97.62           C  
ATOM    417  CG2 VAL A  54      11.453   0.398 -18.562  1.00 97.62           C  
ATOM    418  N   ARG A  55       8.180   3.715 -19.406  1.00 96.75           N  
ATOM    419  CA  ARG A  55       6.836   4.266 -19.469  1.00 96.75           C  
ATOM    420  C   ARG A  55       5.816   3.180 -19.812  1.00 96.75           C  
ATOM    421  CB  ARG A  55       6.766   5.387 -20.516  1.00 96.75           C  
ATOM    422  O   ARG A  55       5.973   2.453 -20.797  1.00 96.75           O  
ATOM    423  CG  ARG A  55       5.445   6.145 -20.516  1.00 96.75           C  
ATOM    424  CD  ARG A  55       5.441   7.258 -21.562  1.00 96.75           C  
ATOM    425  NE  ARG A  55       6.508   8.227 -21.312  1.00 96.75           N  
ATOM    426  NH1 ARG A  55       5.461   9.242 -19.531  1.00 96.75           N  
ATOM    427  NH2 ARG A  55       7.520   9.977 -20.219  1.00 96.75           N  
ATOM    428  CZ  ARG A  55       6.496   9.148 -20.359  1.00 96.75           C  
ATOM    429  N   TYR A  56       4.738   3.145 -18.938  1.00 98.06           N  
ATOM    430  CA  TYR A  56       3.754   2.107 -19.219  1.00 98.06           C  
ATOM    431  C   TYR A  56       2.438   2.721 -19.672  1.00 98.06           C  
ATOM    432  CB  TYR A  56       3.518   1.237 -17.969  1.00 98.06           C  
ATOM    433  O   TYR A  56       1.507   2.000 -20.047  1.00 98.06           O  
ATOM    434  CG  TYR A  56       3.021   2.010 -16.781  1.00 98.06           C  
ATOM    435  CD1 TYR A  56       3.855   2.258 -15.688  1.00 98.06           C  
ATOM    436  CD2 TYR A  56       1.717   2.488 -16.734  1.00 98.06           C  
ATOM    437  CE1 TYR A  56       3.402   2.967 -14.586  1.00 98.06           C  
ATOM    438  CE2 TYR A  56       1.252   3.199 -15.625  1.00 98.06           C  
ATOM    439  OH  TYR A  56       1.646   4.133 -13.469  1.00 98.06           O  
ATOM    440  CZ  TYR A  56       2.102   3.432 -14.562  1.00 98.06           C  
ATOM    441  N   ALA A  57       2.320   4.066 -19.688  1.00 98.12           N  
ATOM    442  CA  ALA A  57       1.142   4.789 -20.156  1.00 98.12           C  
ATOM    443  C   ALA A  57       1.513   6.191 -20.641  1.00 98.12           C  
ATOM    444  CB  ALA A  57       0.086   4.863 -19.062  1.00 98.12           C  
ATOM    445  O   ALA A  57       2.580   6.707 -20.297  1.00 98.12           O  
ATOM    446  N   GLU A  58       0.588   6.812 -21.469  1.00 98.00           N  
ATOM    447  CA  GLU A  58       0.782   8.211 -21.828  1.00 98.00           C  
ATOM    448  C   GLU A  58       0.818   9.102 -20.594  1.00 98.00           C  
ATOM    449  CB  GLU A  58      -0.321   8.680 -22.781  1.00 98.00           C  
ATOM    450  O   GLU A  58       0.114   8.844 -19.625  1.00 98.00           O  
ATOM    451  CG  GLU A  58      -0.259   8.031 -24.172  1.00 98.00           C  
ATOM    452  CD  GLU A  58       0.933   8.492 -24.984  1.00 98.00           C  
ATOM    453  OE1 GLU A  58       1.328   7.773 -25.938  1.00 98.00           O  
ATOM    454  OE2 GLU A  58       1.477   9.578 -24.688  1.00 98.00           O  
ATOM    455  N   PRO A  59       1.731  10.195 -20.703  1.00 97.94           N  
ATOM    456  CA  PRO A  59       1.735  11.125 -19.562  1.00 97.94           C  
ATOM    457  C   PRO A  59       0.370  11.766 -19.328  1.00 97.94           C  
ATOM    458  CB  PRO A  59       2.768  12.180 -19.969  1.00 97.94           C  
ATOM    459  O   PRO A  59      -0.266  12.242 -20.266  1.00 97.94           O  
ATOM    460  CG  PRO A  59       3.619  11.500 -21.000  1.00 97.94           C  
ATOM    461  CD  PRO A  59       2.764  10.523 -21.766  1.00 97.94           C  
ATOM    462  N   PRO A  60      -0.107  11.672 -18.141  1.00 97.81           N  
ATOM    463  CA  PRO A  60      -1.404  12.273 -17.828  1.00 97.81           C  
ATOM    464  C   PRO A  60      -1.321  13.781 -17.609  1.00 97.81           C  
ATOM    465  CB  PRO A  60      -1.812  11.562 -16.531  1.00 97.81           C  
ATOM    466  O   PRO A  60      -1.700  14.289 -16.547  1.00 97.81           O  
ATOM    467  CG  PRO A  60      -0.525  11.305 -15.812  1.00 97.81           C  
ATOM    468  CD  PRO A  60       0.534  11.000 -16.828  1.00 97.81           C  
ATOM    469  N   VAL A  61      -0.898  14.562 -18.625  1.00 98.06           N  
ATOM    470  CA  VAL A  61      -0.727  16.016 -18.578  1.00 98.06           C  
ATOM    471  C   VAL A  61      -1.724  16.688 -19.516  1.00 98.06           C  
ATOM    472  CB  VAL A  61       0.716  16.422 -18.953  1.00 98.06           C  
ATOM    473  O   VAL A  61      -2.361  16.016 -20.344  1.00 98.06           O  
ATOM    474  CG1 VAL A  61       1.716  15.844 -17.953  1.00 98.06           C  
ATOM    475  CG2 VAL A  61       1.052  15.977 -20.375  1.00 98.06           C  
ATOM    476  N   GLY A  62      -1.913  17.969 -19.312  1.00 96.19           N  
ATOM    477  CA  GLY A  62      -2.809  18.734 -20.172  1.00 96.19           C  
ATOM    478  C   GLY A  62      -4.234  18.203 -20.156  1.00 96.19           C  
ATOM    479  O   GLY A  62      -4.832  18.062 -19.094  1.00 96.19           O  
ATOM    480  N   GLU A  63      -4.723  17.828 -21.297  1.00 96.81           N  
ATOM    481  CA  GLU A  63      -6.105  17.391 -21.438  1.00 96.81           C  
ATOM    482  C   GLU A  63      -6.312  16.000 -20.828  1.00 96.81           C  
ATOM    483  CB  GLU A  63      -6.516  17.375 -22.922  1.00 96.81           C  
ATOM    484  O   GLU A  63      -7.445  15.617 -20.531  1.00 96.81           O  
ATOM    485  CG  GLU A  63      -6.555  18.750 -23.562  1.00 96.81           C  
ATOM    486  CD  GLU A  63      -7.633  19.656 -22.984  1.00 96.81           C  
ATOM    487  OE1 GLU A  63      -7.379  20.859 -22.812  1.00 96.81           O  
ATOM    488  OE2 GLU A  63      -8.734  19.141 -22.688  1.00 96.81           O  
ATOM    489  N   LEU A  64      -5.137  15.312 -20.594  1.00 98.00           N  
ATOM    490  CA  LEU A  64      -5.223  13.961 -20.047  1.00 98.00           C  
ATOM    491  C   LEU A  64      -5.215  14.000 -18.516  1.00 98.00           C  
ATOM    492  CB  LEU A  64      -4.070  13.102 -20.547  1.00 98.00           C  
ATOM    493  O   LEU A  64      -5.418  12.969 -17.859  1.00 98.00           O  
ATOM    494  CG  LEU A  64      -4.082  12.766 -22.047  1.00 98.00           C  
ATOM    495  CD1 LEU A  64      -2.861  11.922 -22.406  1.00 98.00           C  
ATOM    496  CD2 LEU A  64      -5.367  12.039 -22.422  1.00 98.00           C  
ATOM    497  N   ARG A  65      -4.934  15.219 -17.953  1.00 98.25           N  
ATOM    498  CA  ARG A  65      -5.012  15.359 -16.500  1.00 98.25           C  
ATOM    499  C   ARG A  65      -6.418  15.047 -15.992  1.00 98.25           C  
ATOM    500  CB  ARG A  65      -4.609  16.781 -16.078  1.00 98.25           C  
ATOM    501  O   ARG A  65      -7.402  15.570 -16.516  1.00 98.25           O  
ATOM    502  CG  ARG A  65      -4.617  17.000 -14.570  1.00 98.25           C  
ATOM    503  CD  ARG A  65      -4.152  18.391 -14.203  1.00 98.25           C  
ATOM    504  NE  ARG A  65      -2.744  18.594 -14.523  1.00 98.25           N  
ATOM    505  NH1 ARG A  65      -2.680  20.797 -13.797  1.00 98.25           N  
ATOM    506  NH2 ARG A  65      -0.795  19.812 -14.656  1.00 98.25           N  
ATOM    507  CZ  ARG A  65      -2.076  19.734 -14.328  1.00 98.25           C  
ATOM    508  N   PHE A  66      -6.512  14.094 -15.000  1.00 98.25           N  
ATOM    509  CA  PHE A  66      -7.730  13.703 -14.305  1.00 98.25           C  
ATOM    510  C   PHE A  66      -8.609  12.836 -15.203  1.00 98.25           C  
ATOM    511  CB  PHE A  66      -8.516  14.938 -13.844  1.00 98.25           C  
ATOM    512  O   PHE A  66      -9.836  12.859 -15.094  1.00 98.25           O  
ATOM    513  CG  PHE A  66      -7.738  15.828 -12.914  1.00 98.25           C  
ATOM    514  CD1 PHE A  66      -7.203  15.328 -11.734  1.00 98.25           C  
ATOM    515  CD2 PHE A  66      -7.551  17.172 -13.219  1.00 98.25           C  
ATOM    516  CE1 PHE A  66      -6.488  16.156 -10.875  1.00 98.25           C  
ATOM    517  CE2 PHE A  66      -6.840  18.000 -12.359  1.00 98.25           C  
ATOM    518  CZ  PHE A  66      -6.309  17.500 -11.188  1.00 98.25           C  
ATOM    519  N   LYS A  67      -7.945  12.219 -16.203  1.00 97.75           N  
ATOM    520  CA  LYS A  67      -8.578  11.219 -17.062  1.00 97.75           C  
ATOM    521  C   LYS A  67      -7.918   9.852 -16.906  1.00 97.75           C  
ATOM    522  CB  LYS A  67      -8.523  11.664 -18.531  1.00 97.75           C  
ATOM    523  O   LYS A  67      -6.785   9.758 -16.438  1.00 97.75           O  
ATOM    524  CG  LYS A  67      -9.227  12.984 -18.797  1.00 97.75           C  
ATOM    525  CD  LYS A  67     -10.734  12.859 -18.641  1.00 97.75           C  
ATOM    526  CE  LYS A  67     -11.445  14.156 -19.016  1.00 97.75           C  
ATOM    527  NZ  LYS A  67     -12.922  14.047 -18.844  1.00 97.75           N  
ATOM    528  N   PRO A  68      -8.688   8.805 -17.203  1.00 98.06           N  
ATOM    529  CA  PRO A  68      -8.070   7.477 -17.156  1.00 98.06           C  
ATOM    530  C   PRO A  68      -6.805   7.387 -18.016  1.00 98.06           C  
ATOM    531  CB  PRO A  68      -9.164   6.559 -17.703  1.00 98.06           C  
ATOM    532  O   PRO A  68      -6.699   8.062 -19.031  1.00 98.06           O  
ATOM    533  CG  PRO A  68     -10.445   7.262 -17.391  1.00 98.06           C  
ATOM    534  CD  PRO A  68     -10.227   8.742 -17.531  1.00 98.06           C  
ATOM    535  N   PRO A  69      -5.742   6.547 -17.469  1.00 98.19           N  
ATOM    536  CA  PRO A  69      -4.516   6.406 -18.266  1.00 98.19           C  
ATOM    537  C   PRO A  69      -4.770   5.863 -19.672  1.00 98.19           C  
ATOM    538  CB  PRO A  69      -3.680   5.422 -17.438  1.00 98.19           C  
ATOM    539  O   PRO A  69      -5.691   5.066 -19.859  1.00 98.19           O  
ATOM    540  CG  PRO A  69      -4.684   4.586 -16.719  1.00 98.19           C  
ATOM    541  CD  PRO A  69      -5.852   5.453 -16.344  1.00 98.19           C  
ATOM    542  N   GLN A  70      -3.967   6.301 -20.625  1.00 97.56           N  
ATOM    543  CA  GLN A  70      -4.062   5.848 -22.016  1.00 97.56           C  
ATOM    544  C   GLN A  70      -2.855   4.996 -22.391  1.00 97.56           C  
ATOM    545  CB  GLN A  70      -4.180   7.043 -22.969  1.00 97.56           C  
ATOM    546  O   GLN A  70      -1.759   5.188 -21.859  1.00 97.56           O  
ATOM    547  CG  GLN A  70      -5.504   7.789 -22.844  1.00 97.56           C  
ATOM    548  CD  GLN A  70      -5.715   8.789 -23.969  1.00 97.56           C  
ATOM    549  NE2 GLN A  70      -6.945   9.266 -24.109  1.00 97.56           N  
ATOM    550  OE1 GLN A  70      -4.777   9.133 -24.703  1.00 97.56           O  
ATOM    551  N   SER A  71      -3.086   4.051 -23.250  1.00 95.06           N  
ATOM    552  CA  SER A  71      -2.008   3.205 -23.750  1.00 95.06           C  
ATOM    553  C   SER A  71      -0.962   4.023 -24.500  1.00 95.06           C  
ATOM    554  CB  SER A  71      -2.562   2.113 -24.672  1.00 95.06           C  
ATOM    555  O   SER A  71      -1.290   5.039 -25.125  1.00 95.06           O  
ATOM    556  OG  SER A  71      -3.406   1.232 -23.953  1.00 95.06           O  
ATOM    557  N   LEU A  72       0.258   3.553 -24.469  1.00 95.56           N  
ATOM    558  CA  LEU A  72       1.375   4.230 -25.125  1.00 95.56           C  
ATOM    559  C   LEU A  72       1.250   4.152 -26.641  1.00 95.56           C  
ATOM    560  CB  LEU A  72       2.705   3.619 -24.672  1.00 95.56           C  
ATOM    561  O   LEU A  72       0.877   3.109 -27.188  1.00 95.56           O  
ATOM    562  CG  LEU A  72       3.117   3.879 -23.219  1.00 95.56           C  
ATOM    563  CD1 LEU A  72       4.336   3.037 -22.859  1.00 95.56           C  
ATOM    564  CD2 LEU A  72       3.400   5.359 -23.000  1.00 95.56           C  
ATOM    565  N   GLN A  73       1.563   5.262 -27.266  1.00 94.50           N  
ATOM    566  CA  GLN A  73       1.805   5.227 -28.719  1.00 94.50           C  
ATOM    567  C   GLN A  73       3.221   4.746 -29.016  1.00 94.50           C  
ATOM    568  CB  GLN A  73       1.572   6.605 -29.328  1.00 94.50           C  
ATOM    569  O   GLN A  73       4.152   5.012 -28.250  1.00 94.50           O  
ATOM    570  CG  GLN A  73       0.150   7.125 -29.156  1.00 94.50           C  
ATOM    571  CD  GLN A  73      -0.886   6.199 -29.781  1.00 94.50           C  
ATOM    572  NE2 GLN A  73      -1.939   5.906 -29.016  1.00 94.50           N  
ATOM    573  OE1 GLN A  73      -0.741   5.754 -30.922  1.00 94.50           O  
ATOM    574  N   PRO A  74       3.309   3.945 -30.062  1.00 96.00           N  
ATOM    575  CA  PRO A  74       4.672   3.549 -30.422  1.00 96.00           C  
ATOM    576  C   PRO A  74       5.594   4.746 -30.641  1.00 96.00           C  
ATOM    577  CB  PRO A  74       4.480   2.766 -31.734  1.00 96.00           C  
ATOM    578  O   PRO A  74       5.133   5.828 -31.016  1.00 96.00           O  
ATOM    579  CG  PRO A  74       3.062   2.291 -31.688  1.00 96.00           C  
ATOM    580  CD  PRO A  74       2.238   3.322 -30.969  1.00 96.00           C  
ATOM    581  N   TRP A  75       6.852   4.516 -30.281  1.00 95.69           N  
ATOM    582  CA  TRP A  75       7.805   5.594 -30.500  1.00 95.69           C  
ATOM    583  C   TRP A  75       8.977   5.121 -31.359  1.00 95.69           C  
ATOM    584  CB  TRP A  75       8.320   6.145 -29.172  1.00 95.69           C  
ATOM    585  O   TRP A  75       9.172   3.914 -31.531  1.00 95.69           O  
ATOM    586  CG  TRP A  75       9.156   5.168 -28.391  1.00 95.69           C  
ATOM    587  CD1 TRP A  75      10.516   5.023 -28.438  1.00 95.69           C  
ATOM    588  CD2 TRP A  75       8.680   4.199 -27.453  1.00 95.69           C  
ATOM    589  CE2 TRP A  75       9.812   3.502 -26.969  1.00 95.69           C  
ATOM    590  CE3 TRP A  75       7.414   3.855 -26.969  1.00 95.69           C  
ATOM    591  NE1 TRP A  75      10.914   4.023 -27.594  1.00 95.69           N  
ATOM    592  CH2 TRP A  75       8.453   2.160 -25.562  1.00 95.69           C  
ATOM    593  CZ2 TRP A  75       9.711   2.479 -26.016  1.00 95.69           C  
ATOM    594  CZ3 TRP A  75       7.312   2.836 -26.031  1.00 95.69           C  
ATOM    595  N   GLU A  76       9.664   6.125 -31.984  1.00 96.12           N  
ATOM    596  CA  GLU A  76      10.875   5.867 -32.750  1.00 96.12           C  
ATOM    597  C   GLU A  76      12.133   6.121 -31.922  1.00 96.12           C  
ATOM    598  CB  GLU A  76      10.898   6.730 -34.031  1.00 96.12           C  
ATOM    599  O   GLU A  76      12.094   6.883 -30.953  1.00 96.12           O  
ATOM    600  CG  GLU A  76       9.789   6.406 -35.000  1.00 96.12           C  
ATOM    601  CD  GLU A  76       9.930   7.141 -36.344  1.00 96.12           C  
ATOM    602  OE1 GLU A  76       9.164   6.844 -37.281  1.00 96.12           O  
ATOM    603  OE2 GLU A  76      10.820   8.016 -36.438  1.00 96.12           O  
ATOM    604  N   GLY A  77      13.188   5.383 -32.219  1.00 96.12           N  
ATOM    605  CA  GLY A  77      14.445   5.551 -31.516  1.00 96.12           C  
ATOM    606  C   GLY A  77      14.531   4.703 -30.250  1.00 96.12           C  
ATOM    607  O   GLY A  77      13.680   3.844 -30.016  1.00 96.12           O  
ATOM    608  N   ILE A  78      15.656   4.910 -29.547  1.00 97.50           N  
ATOM    609  CA  ILE A  78      15.906   4.141 -28.328  1.00 97.50           C  
ATOM    610  C   ILE A  78      15.594   4.996 -27.109  1.00 97.50           C  
ATOM    611  CB  ILE A  78      17.359   3.629 -28.281  1.00 97.50           C  
ATOM    612  O   ILE A  78      16.188   6.062 -26.922  1.00 97.50           O  
ATOM    613  CG1 ILE A  78      17.656   2.742 -29.484  1.00 97.50           C  
ATOM    614  CG2 ILE A  78      17.625   2.875 -26.969  1.00 97.50           C  
ATOM    615  CD1 ILE A  78      19.125   2.344 -29.609  1.00 97.50           C  
ATOM    616  N   TYR A  79      14.586   4.543 -26.328  1.00 96.69           N  
ATOM    617  CA  TYR A  79      14.273   5.227 -25.078  1.00 96.69           C  
ATOM    618  C   TYR A  79      15.305   4.918 -24.000  1.00 96.69           C  
ATOM    619  CB  TYR A  79      12.875   4.820 -24.578  1.00 96.69           C  
ATOM    620  O   TYR A  79      15.625   3.750 -23.750  1.00 96.69           O  
ATOM    621  CG  TYR A  79      12.469   5.488 -23.297  1.00 96.69           C  
ATOM    622  CD1 TYR A  79      12.539   4.805 -22.078  1.00 96.69           C  
ATOM    623  CD2 TYR A  79      12.016   6.805 -23.281  1.00 96.69           C  
ATOM    624  CE1 TYR A  79      12.164   5.418 -20.891  1.00 96.69           C  
ATOM    625  CE2 TYR A  79      11.641   7.426 -22.094  1.00 96.69           C  
ATOM    626  OH  TYR A  79      11.344   7.336 -19.734  1.00 96.69           O  
ATOM    627  CZ  TYR A  79      11.719   6.727 -20.906  1.00 96.69           C  
ATOM    628  N   ASP A  80      15.852   6.000 -23.328  1.00 97.19           N  
ATOM    629  CA  ASP A  80      16.859   5.848 -22.281  1.00 97.19           C  
ATOM    630  C   ASP A  80      16.234   5.434 -20.953  1.00 97.19           C  
ATOM    631  CB  ASP A  80      17.656   7.152 -22.109  1.00 97.19           C  
ATOM    632  O   ASP A  80      15.664   6.266 -20.250  1.00 97.19           O  
ATOM    633  CG  ASP A  80      18.734   7.051 -21.031  1.00 97.19           C  
ATOM    634  OD1 ASP A  80      19.016   5.934 -20.562  1.00 97.19           O  
ATOM    635  OD2 ASP A  80      19.297   8.102 -20.672  1.00 97.19           O  
ATOM    636  N   ALA A  81      16.391   4.090 -20.672  1.00 97.31           N  
ATOM    637  CA  ALA A  81      15.883   3.553 -19.406  1.00 97.31           C  
ATOM    638  C   ALA A  81      17.031   3.170 -18.469  1.00 97.31           C  
ATOM    639  CB  ALA A  81      14.984   2.344 -19.672  1.00 97.31           C  
ATOM    640  O   ALA A  81      16.953   2.154 -17.781  1.00 97.31           O  
ATOM    641  N   THR A  82      18.125   3.943 -18.469  1.00 96.31           N  
ATOM    642  CA  THR A  82      19.328   3.627 -17.703  1.00 96.31           C  
ATOM    643  C   THR A  82      19.344   4.406 -16.391  1.00 96.31           C  
ATOM    644  CB  THR A  82      20.609   3.930 -18.500  1.00 96.31           C  
ATOM    645  O   THR A  82      20.234   4.215 -15.562  1.00 96.31           O  
ATOM    646  CG2 THR A  82      20.641   3.139 -19.812  1.00 96.31           C  
ATOM    647  OG1 THR A  82      20.656   5.332 -18.812  1.00 96.31           O  
ATOM    648  N   SER A  83      18.391   5.336 -16.219  1.00 94.19           N  
ATOM    649  CA  SER A  83      18.312   6.117 -14.984  1.00 94.19           C  
ATOM    650  C   SER A  83      16.875   6.422 -14.602  1.00 94.19           C  
ATOM    651  CB  SER A  83      19.094   7.426 -15.141  1.00 94.19           C  
ATOM    652  O   SER A  83      15.977   6.379 -15.445  1.00 94.19           O  
ATOM    653  OG  SER A  83      18.500   8.258 -16.125  1.00 94.19           O  
ATOM    654  N   GLU A  84      16.719   6.609 -13.391  1.00 89.31           N  
ATOM    655  CA  GLU A  84      15.398   7.035 -12.922  1.00 89.31           C  
ATOM    656  C   GLU A  84      15.055   8.430 -13.430  1.00 89.31           C  
ATOM    657  CB  GLU A  84      15.336   7.008 -11.391  1.00 89.31           C  
ATOM    658  O   GLU A  84      15.945   9.211 -13.781  1.00 89.31           O  
ATOM    659  CG  GLU A  84      15.523   5.617 -10.797  1.00 89.31           C  
ATOM    660  CD  GLU A  84      14.344   4.691 -11.062  1.00 89.31           C  
ATOM    661  OE1 GLU A  84      14.555   3.461 -11.148  1.00 89.31           O  
ATOM    662  OE2 GLU A  84      13.211   5.203 -11.180  1.00 89.31           O  
ATOM    663  N   LYS A  85      13.766   8.641 -13.586  1.00 92.62           N  
ATOM    664  CA  LYS A  85      13.320   9.945 -14.055  1.00 92.62           C  
ATOM    665  C   LYS A  85      12.477  10.656 -13.000  1.00 92.62           C  
ATOM    666  CB  LYS A  85      12.531   9.805 -15.359  1.00 92.62           C  
ATOM    667  O   LYS A  85      12.953  10.938 -11.906  1.00 92.62           O  
ATOM    668  CG  LYS A  85      13.320   9.188 -16.500  1.00 92.62           C  
ATOM    669  CD  LYS A  85      12.648   9.430 -17.844  1.00 92.62           C  
ATOM    670  CE  LYS A  85      13.398   8.742 -18.984  1.00 92.62           C  
ATOM    671  NZ  LYS A  85      13.781   9.711 -20.047  1.00 92.62           N  
ATOM    672  N   ASN A  86      11.219  10.812 -13.273  1.00 94.12           N  
ATOM    673  CA  ASN A  86      10.328  11.578 -12.414  1.00 94.12           C  
ATOM    674  C   ASN A  86       9.531  10.672 -11.484  1.00 94.12           C  
ATOM    675  CB  ASN A  86       9.375  12.438 -13.258  1.00 94.12           C  
ATOM    676  O   ASN A  86       9.359   9.484 -11.766  1.00 94.12           O  
ATOM    677  CG  ASN A  86      10.117  13.391 -14.172  1.00 94.12           C  
ATOM    678  ND2 ASN A  86       9.609  13.547 -15.391  1.00 94.12           N  
ATOM    679  OD1 ASN A  86      11.125  13.984 -13.789  1.00 94.12           O  
ATOM    680  N   ILE A  87       9.180  11.211 -10.273  1.00 94.69           N  
ATOM    681  CA  ILE A  87       8.172  10.594  -9.414  1.00 94.69           C  
ATOM    682  C   ILE A  87       6.887  11.422  -9.453  1.00 94.69           C  
ATOM    683  CB  ILE A  87       8.672  10.453  -7.961  1.00 94.69           C  
ATOM    684  O   ILE A  87       6.891  12.562  -9.930  1.00 94.69           O  
ATOM    685  CG1 ILE A  87       8.938  11.836  -7.352  1.00 94.69           C  
ATOM    686  CG2 ILE A  87       9.930   9.578  -7.910  1.00 94.69           C  
ATOM    687  CD1 ILE A  87       9.273  11.797  -5.863  1.00 94.69           C  
ATOM    688  N   CYS A  88       5.789  10.734  -8.992  1.00 96.44           N  
ATOM    689  CA  CYS A  88       4.508  11.430  -9.023  1.00 96.44           C  
ATOM    690  C   CYS A  88       4.430  12.484  -7.930  1.00 96.44           C  
ATOM    691  CB  CYS A  88       3.355  10.438  -8.867  1.00 96.44           C  
ATOM    692  O   CYS A  88       5.105  12.375  -6.902  1.00 96.44           O  
ATOM    693  SG  CYS A  88       3.248   9.227 -10.203  1.00 96.44           S  
ATOM    694  N   TYR A  89       3.658  13.531  -8.133  1.00 96.88           N  
ATOM    695  CA  TYR A  89       3.453  14.547  -7.105  1.00 96.88           C  
ATOM    696  C   TYR A  89       3.012  13.914  -5.793  1.00 96.88           C  
ATOM    697  CB  TYR A  89       2.414  15.578  -7.566  1.00 96.88           C  
ATOM    698  O   TYR A  89       2.201  12.984  -5.785  1.00 96.88           O  
ATOM    699  CG  TYR A  89       2.988  16.672  -8.422  1.00 96.88           C  
ATOM    700  CD1 TYR A  89       3.596  17.797  -7.848  1.00 96.88           C  
ATOM    701  CD2 TYR A  89       2.924  16.609  -9.812  1.00 96.88           C  
ATOM    702  CE1 TYR A  89       4.125  18.812  -8.633  1.00 96.88           C  
ATOM    703  CE2 TYR A  89       3.449  17.625 -10.609  1.00 96.88           C  
ATOM    704  OH  TYR A  89       4.566  19.719 -10.797  1.00 96.88           O  
ATOM    705  CZ  TYR A  89       4.047  18.719 -10.016  1.00 96.88           C  
ATOM    706  N   GLN A  90       3.621  14.414  -4.680  1.00 95.31           N  
ATOM    707  CA  GLN A  90       3.322  13.930  -3.340  1.00 95.31           C  
ATOM    708  C   GLN A  90       2.779  15.047  -2.455  1.00 95.31           C  
ATOM    709  CB  GLN A  90       4.570  13.312  -2.701  1.00 95.31           C  
ATOM    710  O   GLN A  90       3.088  16.219  -2.670  1.00 95.31           O  
ATOM    711  CG  GLN A  90       5.254  12.266  -3.572  1.00 95.31           C  
ATOM    712  CD  GLN A  90       6.375  11.539  -2.850  1.00 95.31           C  
ATOM    713  NE2 GLN A  90       6.930  10.516  -3.490  1.00 95.31           N  
ATOM    714  OE1 GLN A  90       6.738  11.898  -1.725  1.00 95.31           O  
ATOM    715  N   VAL A  91       1.885  14.844  -1.564  1.00 94.00           N  
ATOM    716  CA  VAL A  91       1.169  15.859  -0.801  1.00 94.00           C  
ATOM    717  C   VAL A  91       2.094  16.453   0.257  1.00 94.00           C  
ATOM    718  CB  VAL A  91      -0.099  15.281  -0.134  1.00 94.00           C  
ATOM    719  O   VAL A  91       2.254  17.688   0.332  1.00 94.00           O  
ATOM    720  CG1 VAL A  91      -0.753  16.328   0.776  1.00 94.00           C  
ATOM    721  CG2 VAL A  91      -1.086  14.797  -1.195  1.00 94.00           C  
ATOM    722  N   ASN A  92       2.818  15.734   1.114  1.00 83.31           N  
ATOM    723  CA  ASN A  92       3.527  16.281   2.266  1.00 83.31           C  
ATOM    724  C   ASN A  92       5.031  16.375   2.014  1.00 83.31           C  
ATOM    725  CB  ASN A  92       3.244  15.453   3.518  1.00 83.31           C  
ATOM    726  O   ASN A  92       5.758  17.016   2.771  1.00 83.31           O  
ATOM    727  CG  ASN A  92       1.803  15.562   3.977  1.00 83.31           C  
ATOM    728  ND2 ASN A  92       1.250  14.453   4.457  1.00 83.31           N  
ATOM    729  OD1 ASN A  92       1.190  16.625   3.898  1.00 83.31           O  
ATOM    730  N   GLN A  93       5.520  15.734   0.978  1.00 78.31           N  
ATOM    731  CA  GLN A  93       6.953  15.727   0.705  1.00 78.31           C  
ATOM    732  C   GLN A  93       7.250  16.250  -0.696  1.00 78.31           C  
ATOM    733  CB  GLN A  93       7.520  14.312   0.866  1.00 78.31           C  
ATOM    734  O   GLN A  93       6.773  15.703  -1.688  1.00 78.31           O  
ATOM    735  CG  GLN A  93       7.449  13.781   2.291  1.00 78.31           C  
ATOM    736  CD  GLN A  93       7.973  12.367   2.414  1.00 78.31           C  
ATOM    737  NE2 GLN A  93       7.652  11.711   3.525  1.00 78.31           N  
ATOM    738  OE1 GLN A  93       8.664  11.867   1.521  1.00 78.31           O  
ATOM    739  N   ASP A  94       7.871  17.484  -0.673  1.00 80.81           N  
ATOM    740  CA  ASP A  94       8.188  18.047  -1.986  1.00 80.81           C  
ATOM    741  C   ASP A  94       9.617  17.703  -2.400  1.00 80.81           C  
ATOM    742  CB  ASP A  94       7.988  19.562  -1.987  1.00 80.81           C  
ATOM    743  O   ASP A  94      10.508  17.625  -1.558  1.00 80.81           O  
ATOM    744  CG  ASP A  94       6.535  19.969  -1.839  1.00 80.81           C  
ATOM    745  OD1 ASP A  94       5.641  19.219  -2.279  1.00 80.81           O  
ATOM    746  OD2 ASP A  94       6.281  21.062  -1.277  1.00 80.81           O  
ATOM    747  N   SER A  95       9.695  17.250  -3.566  1.00 85.25           N  
ATOM    748  CA  SER A  95      11.008  17.000  -4.156  1.00 85.25           C  
ATOM    749  C   SER A  95      11.086  17.531  -5.582  1.00 85.25           C  
ATOM    750  CB  SER A  95      11.320  15.500  -4.145  1.00 85.25           C  
ATOM    751  O   SER A  95      10.055  17.703  -6.246  1.00 85.25           O  
ATOM    752  OG  SER A  95      11.477  15.016  -5.465  1.00 85.25           O  
ATOM    753  N   TYR A  96      12.312  17.922  -6.016  1.00 89.00           N  
ATOM    754  CA  TYR A  96      12.508  18.453  -7.359  1.00 89.00           C  
ATOM    755  C   TYR A  96      12.188  17.406  -8.414  1.00 89.00           C  
ATOM    756  CB  TYR A  96      13.945  18.953  -7.539  1.00 89.00           C  
ATOM    757  O   TYR A  96      12.008  17.734  -9.594  1.00 89.00           O  
ATOM    758  CG  TYR A  96      14.969  17.828  -7.598  1.00 89.00           C  
ATOM    759  CD1 TYR A  96      15.539  17.328  -6.434  1.00 89.00           C  
ATOM    760  CD2 TYR A  96      15.359  17.297  -8.812  1.00 89.00           C  
ATOM    761  CE1 TYR A  96      16.484  16.297  -6.480  1.00 89.00           C  
ATOM    762  CE2 TYR A  96      16.297  16.266  -8.875  1.00 89.00           C  
ATOM    763  OH  TYR A  96      17.781  14.766  -7.762  1.00 89.00           O  
ATOM    764  CZ  TYR A  96      16.859  15.781  -7.707  1.00 89.00           C  
ATOM    765  N   LYS A  97      11.969  16.078  -8.031  1.00 91.31           N  
ATOM    766  CA  LYS A  97      11.711  14.984  -8.961  1.00 91.31           C  
ATOM    767  C   LYS A  97      10.219  14.844  -9.250  1.00 91.31           C  
ATOM    768  CB  LYS A  97      12.266  13.672  -8.414  1.00 91.31           C  
ATOM    769  O   LYS A  97       9.820  14.055 -10.109  1.00 91.31           O  
ATOM    770  CG  LYS A  97      13.781  13.578  -8.430  1.00 91.31           C  
ATOM    771  CD  LYS A  97      14.266  12.180  -8.086  1.00 91.31           C  
ATOM    772  CE  LYS A  97      15.781  12.055  -8.211  1.00 91.31           C  
ATOM    773  NZ  LYS A  97      16.250  10.688  -7.852  1.00 91.31           N  
ATOM    774  N   GLU A  98       9.328  15.547  -8.492  1.00 94.31           N  
ATOM    775  CA  GLU A  98       7.891  15.469  -8.711  1.00 94.31           C  
ATOM    776  C   GLU A  98       7.500  16.047 -10.062  1.00 94.31           C  
ATOM    777  CB  GLU A  98       7.133  16.188  -7.590  1.00 94.31           C  
ATOM    778  O   GLU A  98       7.910  17.156 -10.414  1.00 94.31           O  
ATOM    779  CG  GLU A  98       7.324  15.570  -6.215  1.00 94.31           C  
ATOM    780  CD  GLU A  98       6.625  16.344  -5.105  1.00 94.31           C  
ATOM    781  OE1 GLU A  98       6.070  15.703  -4.180  1.00 94.31           O  
ATOM    782  OE2 GLU A  98       6.625  17.594  -5.164  1.00 94.31           O  
ATOM    783  N   ASN A  99       6.648  15.188 -10.742  1.00 96.75           N  
ATOM    784  CA  ASN A  99       6.172  15.555 -12.070  1.00 96.75           C  
ATOM    785  C   ASN A  99       4.914  14.773 -12.445  1.00 96.75           C  
ATOM    786  CB  ASN A  99       7.266  15.328 -13.117  1.00 96.75           C  
ATOM    787  O   ASN A  99       4.727  13.641 -12.016  1.00 96.75           O  
ATOM    788  CG  ASN A  99       7.020  16.094 -14.398  1.00 96.75           C  
ATOM    789  ND2 ASN A  99       7.852  17.094 -14.656  1.00 96.75           N  
ATOM    790  OD1 ASN A  99       6.090  15.789 -15.148  1.00 96.75           O  
ATOM    791  N   GLU A 100       3.986  15.453 -13.273  1.00 97.56           N  
ATOM    792  CA  GLU A 100       2.807  14.727 -13.734  1.00 97.56           C  
ATOM    793  C   GLU A 100       3.188  13.617 -14.719  1.00 97.56           C  
ATOM    794  CB  GLU A 100       1.808  15.688 -14.391  1.00 97.56           C  
ATOM    795  O   GLU A 100       2.453  12.641 -14.875  1.00 97.56           O  
ATOM    796  CG  GLU A 100       1.095  16.594 -13.398  1.00 97.56           C  
ATOM    797  CD  GLU A 100       0.082  17.516 -14.055  1.00 97.56           C  
ATOM    798  OE1 GLU A 100      -1.105  17.141 -14.172  1.00 97.56           O  
ATOM    799  OE2 GLU A 100       0.480  18.641 -14.469  1.00 97.56           O  
ATOM    800  N   ASP A 101       4.242  13.812 -15.453  1.00 97.69           N  
ATOM    801  CA  ASP A 101       4.789  12.750 -16.297  1.00 97.69           C  
ATOM    802  C   ASP A 101       5.559  11.727 -15.453  1.00 97.69           C  
ATOM    803  CB  ASP A 101       5.695  13.336 -17.375  1.00 97.69           C  
ATOM    804  O   ASP A 101       6.781  11.820 -15.328  1.00 97.69           O  
ATOM    805  CG  ASP A 101       6.184  12.289 -18.359  1.00 97.69           C  
ATOM    806  OD1 ASP A 101       5.750  11.125 -18.281  1.00 97.69           O  
ATOM    807  OD2 ASP A 101       7.008  12.641 -19.234  1.00 97.69           O  
ATOM    808  N   CYS A 102       4.828  10.812 -14.820  1.00 97.25           N  
ATOM    809  CA  CYS A 102       5.434   9.984 -13.781  1.00 97.25           C  
ATOM    810  C   CYS A 102       4.973   8.539 -13.898  1.00 97.25           C  
ATOM    811  CB  CYS A 102       5.090  10.531 -12.398  1.00 97.25           C  
ATOM    812  O   CYS A 102       5.277   7.715 -13.039  1.00 97.25           O  
ATOM    813  SG  CYS A 102       3.320  10.539 -12.031  1.00 97.25           S  
ATOM    814  N   LEU A 103       4.176   8.117 -14.906  1.00 98.38           N  
ATOM    815  CA  LEU A 103       3.658   6.762 -15.000  1.00 98.38           C  
ATOM    816  C   LEU A 103       4.715   5.812 -15.562  1.00 98.38           C  
ATOM    817  CB  LEU A 103       2.406   6.727 -15.883  1.00 98.38           C  
ATOM    818  O   LEU A 103       4.637   5.406 -16.719  1.00 98.38           O  
ATOM    819  CG  LEU A 103       1.250   7.633 -15.453  1.00 98.38           C  
ATOM    820  CD1 LEU A 103       0.050   7.426 -16.375  1.00 98.38           C  
ATOM    821  CD2 LEU A 103       0.870   7.359 -14.000  1.00 98.38           C  
ATOM    822  N   PHE A 104       5.719   5.484 -14.695  1.00 98.00           N  
ATOM    823  CA  PHE A 104       6.895   4.691 -15.031  1.00 98.00           C  
ATOM    824  C   PHE A 104       6.918   3.391 -14.242  1.00 98.00           C  
ATOM    825  CB  PHE A 104       8.172   5.492 -14.773  1.00 98.00           C  
ATOM    826  O   PHE A 104       6.383   3.322 -13.133  1.00 98.00           O  
ATOM    827  CG  PHE A 104       8.281   6.754 -15.578  1.00 98.00           C  
ATOM    828  CD1 PHE A 104       8.164   6.723 -16.969  1.00 98.00           C  
ATOM    829  CD2 PHE A 104       8.492   7.977 -14.961  1.00 98.00           C  
ATOM    830  CE1 PHE A 104       8.258   7.891 -17.719  1.00 98.00           C  
ATOM    831  CE2 PHE A 104       8.594   9.148 -15.703  1.00 98.00           C  
ATOM    832  CZ  PHE A 104       8.477   9.102 -17.078  1.00 98.00           C  
ATOM    833  N   ALA A 105       7.562   2.359 -14.844  1.00 98.06           N  
ATOM    834  CA  ALA A 105       7.910   1.104 -14.180  1.00 98.06           C  
ATOM    835  C   ALA A 105       9.422   0.878 -14.195  1.00 98.06           C  
ATOM    836  CB  ALA A 105       7.195  -0.067 -14.852  1.00 98.06           C  
ATOM    837  O   ALA A 105      10.094   1.210 -15.172  1.00 98.06           O  
ATOM    838  N   ASN A 106       9.914   0.407 -13.078  1.00 97.81           N  
ATOM    839  CA  ASN A 106      11.266  -0.142 -13.039  1.00 97.81           C  
ATOM    840  C   ASN A 106      11.258  -1.662 -13.172  1.00 97.81           C  
ATOM    841  CB  ASN A 106      11.977   0.273 -11.750  1.00 97.81           C  
ATOM    842  O   ASN A 106      10.578  -2.354 -12.406  1.00 97.81           O  
ATOM    843  CG  ASN A 106      12.219   1.769 -11.672  1.00 97.81           C  
ATOM    844  ND2 ASN A 106      12.406   2.273 -10.461  1.00 97.81           N  
ATOM    845  OD1 ASN A 106      12.227   2.463 -12.688  1.00 97.81           O  
ATOM    846  N   VAL A 107      12.000  -2.209 -14.188  1.00 98.38           N  
ATOM    847  CA  VAL A 107      12.016  -3.643 -14.453  1.00 98.38           C  
ATOM    848  C   VAL A 107      13.414  -4.203 -14.195  1.00 98.38           C  
ATOM    849  CB  VAL A 107      11.570  -3.955 -15.898  1.00 98.38           C  
ATOM    850  O   VAL A 107      14.398  -3.686 -14.727  1.00 98.38           O  
ATOM    851  CG1 VAL A 107      11.484  -5.465 -16.125  1.00 98.38           C  
ATOM    852  CG2 VAL A 107      10.234  -3.285 -16.203  1.00 98.38           C  
ATOM    853  N   TYR A 108      13.469  -5.211 -13.352  1.00 97.94           N  
ATOM    854  CA  TYR A 108      14.719  -5.898 -13.016  1.00 97.94           C  
ATOM    855  C   TYR A 108      14.625  -7.379 -13.359  1.00 97.94           C  
ATOM    856  CB  TYR A 108      15.047  -5.723 -11.531  1.00 97.94           C  
ATOM    857  O   TYR A 108      13.672  -8.055 -12.977  1.00 97.94           O  
ATOM    858  CG  TYR A 108      14.969  -4.293 -11.055  1.00 97.94           C  
ATOM    859  CD1 TYR A 108      16.094  -3.471 -11.086  1.00 97.94           C  
ATOM    860  CD2 TYR A 108      13.773  -3.762 -10.578  1.00 97.94           C  
ATOM    861  CE1 TYR A 108      16.031  -2.152 -10.648  1.00 97.94           C  
ATOM    862  CE2 TYR A 108      13.703  -2.445 -10.141  1.00 97.94           C  
ATOM    863  OH  TYR A 108      14.766  -0.345  -9.742  1.00 97.94           O  
ATOM    864  CZ  TYR A 108      14.828  -1.649 -10.172  1.00 97.94           C  
ATOM    865  N   THR A 109      15.641  -7.891 -14.078  1.00 98.44           N  
ATOM    866  CA  THR A 109      15.531  -9.281 -14.500  1.00 98.44           C  
ATOM    867  C   THR A 109      16.891  -9.969 -14.445  1.00 98.44           C  
ATOM    868  CB  THR A 109      14.953  -9.398 -15.922  1.00 98.44           C  
ATOM    869  O   THR A 109      17.906  -9.391 -14.836  1.00 98.44           O  
ATOM    870  CG2 THR A 109      15.844  -8.688 -16.938  1.00 98.44           C  
ATOM    871  OG1 THR A 109      14.844 -10.781 -16.281  1.00 98.44           O  
ATOM    872  N   PRO A 110      16.891 -11.242 -13.898  1.00 97.44           N  
ATOM    873  CA  PRO A 110      18.125 -12.031 -13.914  1.00 97.44           C  
ATOM    874  C   PRO A 110      18.297 -12.828 -15.211  1.00 97.44           C  
ATOM    875  CB  PRO A 110      17.953 -12.969 -12.719  1.00 97.44           C  
ATOM    876  O   PRO A 110      19.281 -13.547 -15.367  1.00 97.44           O  
ATOM    877  CG  PRO A 110      16.484 -13.234 -12.641  1.00 97.44           C  
ATOM    878  CD  PRO A 110      15.758 -11.977 -13.008  1.00 97.44           C  
ATOM    879  N   ALA A 111      17.328 -12.734 -16.125  1.00 96.88           N  
ATOM    880  CA  ALA A 111      17.406 -13.453 -17.391  1.00 96.88           C  
ATOM    881  C   ALA A 111      18.562 -12.953 -18.234  1.00 96.88           C  
ATOM    882  CB  ALA A 111      16.094 -13.328 -18.156  1.00 96.88           C  
ATOM    883  O   ALA A 111      18.859 -11.750 -18.266  1.00 96.88           O  
ATOM    884  N   ASP A 112      19.266 -13.836 -18.812  1.00 92.94           N  
ATOM    885  CA  ASP A 112      20.312 -13.469 -19.766  1.00 92.94           C  
ATOM    886  C   ASP A 112      19.703 -12.945 -21.062  1.00 92.94           C  
ATOM    887  CB  ASP A 112      21.219 -14.664 -20.047  1.00 92.94           C  
ATOM    888  O   ASP A 112      19.312 -13.727 -21.938  1.00 92.94           O  
ATOM    889  CG  ASP A 112      22.438 -14.289 -20.875  1.00 92.94           C  
ATOM    890  OD1 ASP A 112      22.547 -13.117 -21.312  1.00 92.94           O  
ATOM    891  OD2 ASP A 112      23.281 -15.172 -21.109  1.00 92.94           O  
ATOM    892  N   LEU A 113      19.594 -11.602 -21.141  1.00 93.38           N  
ATOM    893  CA  LEU A 113      18.891 -10.969 -22.266  1.00 93.38           C  
ATOM    894  C   LEU A 113      19.750 -11.000 -23.516  1.00 93.38           C  
ATOM    895  CB  LEU A 113      18.531  -9.523 -21.906  1.00 93.38           C  
ATOM    896  O   LEU A 113      19.281 -10.641 -24.609  1.00 93.38           O  
ATOM    897  CG  LEU A 113      17.594  -9.328 -20.719  1.00 93.38           C  
ATOM    898  CD1 LEU A 113      17.297  -7.844 -20.516  1.00 93.38           C  
ATOM    899  CD2 LEU A 113      16.297 -10.117 -20.922  1.00 93.38           C  
ATOM    900  N   THR A 114      20.969 -11.438 -23.422  1.00 87.00           N  
ATOM    901  CA  THR A 114      21.875 -11.531 -24.562  1.00 87.00           C  
ATOM    902  C   THR A 114      21.812 -12.914 -25.203  1.00 87.00           C  
ATOM    903  CB  THR A 114      23.328 -11.219 -24.141  1.00 87.00           C  
ATOM    904  O   THR A 114      22.375 -13.141 -26.266  1.00 87.00           O  
ATOM    905  CG2 THR A 114      23.438  -9.852 -23.484  1.00 87.00           C  
ATOM    906  OG1 THR A 114      23.781 -12.227 -23.219  1.00 87.00           O  
ATOM    907  N   ASP A 115      21.078 -13.781 -24.547  1.00 86.25           N  
ATOM    908  CA  ASP A 115      20.906 -15.156 -25.031  1.00 86.25           C  
ATOM    909  C   ASP A 115      19.812 -15.242 -26.078  1.00 86.25           C  
ATOM    910  CB  ASP A 115      20.594 -16.094 -23.859  1.00 86.25           C  
ATOM    911  O   ASP A 115      18.656 -14.891 -25.828  1.00 86.25           O  
ATOM    912  CG  ASP A 115      20.547 -17.562 -24.266  1.00 86.25           C  
ATOM    913  OD1 ASP A 115      20.625 -17.844 -25.484  1.00 86.25           O  
ATOM    914  OD2 ASP A 115      20.438 -18.422 -23.375  1.00 86.25           O  
ATOM    915  N   SER A 116      20.172 -15.688 -27.266  1.00 82.38           N  
ATOM    916  CA  SER A 116      19.234 -15.797 -28.391  1.00 82.38           C  
ATOM    917  C   SER A 116      18.141 -16.812 -28.078  1.00 82.38           C  
ATOM    918  CB  SER A 116      19.969 -16.203 -29.672  1.00 82.38           C  
ATOM    919  O   SER A 116      17.078 -16.797 -28.719  1.00 82.38           O  
ATOM    920  OG  SER A 116      20.719 -17.406 -29.453  1.00 82.38           O  
ATOM    921  N   SER A 117      18.312 -17.609 -27.016  1.00 86.12           N  
ATOM    922  CA  SER A 117      17.344 -18.641 -26.641  1.00 86.12           C  
ATOM    923  C   SER A 117      16.562 -18.219 -25.391  1.00 86.12           C  
ATOM    924  CB  SER A 117      18.031 -19.969 -26.406  1.00 86.12           C  
ATOM    925  O   SER A 117      16.172 -19.062 -24.594  1.00 86.12           O  
ATOM    926  OG  SER A 117      18.969 -19.875 -25.344  1.00 86.12           O  
ATOM    927  N   LEU A 118      16.469 -16.906 -25.125  1.00 90.06           N  
ATOM    928  CA  LEU A 118      15.750 -16.391 -23.969  1.00 90.06           C  
ATOM    929  C   LEU A 118      14.391 -17.078 -23.828  1.00 90.06           C  
ATOM    930  CB  LEU A 118      15.562 -14.875 -24.078  1.00 90.06           C  
ATOM    931  O   LEU A 118      13.602 -17.094 -24.781  1.00 90.06           O  
ATOM    932  CG  LEU A 118      14.812 -14.203 -22.922  1.00 90.06           C  
ATOM    933  CD1 LEU A 118      15.680 -14.195 -21.672  1.00 90.06           C  
ATOM    934  CD2 LEU A 118      14.414 -12.781 -23.312  1.00 90.06           C  
ATOM    935  N   GLN A 119      14.266 -17.719 -22.672  1.00 88.94           N  
ATOM    936  CA  GLN A 119      12.977 -18.312 -22.328  1.00 88.94           C  
ATOM    937  C   GLN A 119      12.164 -17.391 -21.438  1.00 88.94           C  
ATOM    938  CB  GLN A 119      13.188 -19.672 -21.641  1.00 88.94           C  
ATOM    939  O   GLN A 119      12.719 -16.719 -20.562  1.00 88.94           O  
ATOM    940  CG  GLN A 119      13.922 -20.688 -22.500  1.00 88.94           C  
ATOM    941  CD  GLN A 119      13.102 -21.156 -23.703  1.00 88.94           C  
ATOM    942  NE2 GLN A 119      13.773 -21.375 -24.828  1.00 88.94           N  
ATOM    943  OE1 GLN A 119      11.883 -21.297 -23.609  1.00 88.94           O  
ATOM    944  N   SER A 120      10.906 -17.266 -21.719  1.00 92.19           N  
ATOM    945  CA  SER A 120      10.008 -16.469 -20.875  1.00 92.19           C  
ATOM    946  C   SER A 120       9.328 -17.328 -19.828  1.00 92.19           C  
ATOM    947  CB  SER A 120       8.961 -15.766 -21.750  1.00 92.19           C  
ATOM    948  O   SER A 120       8.125 -17.578 -19.906  1.00 92.19           O  
ATOM    949  OG  SER A 120       8.195 -16.703 -22.469  1.00 92.19           O  
ATOM    950  N   ASP A 121      10.102 -17.781 -18.812  1.00 96.31           N  
ATOM    951  CA  ASP A 121       9.516 -18.719 -17.875  1.00 96.31           C  
ATOM    952  C   ASP A 121       9.688 -18.250 -16.438  1.00 96.31           C  
ATOM    953  CB  ASP A 121      10.133 -20.109 -18.047  1.00 96.31           C  
ATOM    954  O   ASP A 121       9.289 -18.938 -15.492  1.00 96.31           O  
ATOM    955  CG  ASP A 121      11.641 -20.109 -17.859  1.00 96.31           C  
ATOM    956  OD1 ASP A 121      12.266 -19.031 -17.891  1.00 96.31           O  
ATOM    957  OD2 ASP A 121      12.219 -21.203 -17.672  1.00 96.31           O  
ATOM    958  N   LEU A 122      10.297 -17.062 -16.250  1.00 98.38           N  
ATOM    959  CA  LEU A 122      10.539 -16.594 -14.883  1.00 98.38           C  
ATOM    960  C   LEU A 122       9.258 -16.062 -14.258  1.00 98.38           C  
ATOM    961  CB  LEU A 122      11.625 -15.523 -14.859  1.00 98.38           C  
ATOM    962  O   LEU A 122       8.453 -15.414 -14.938  1.00 98.38           O  
ATOM    963  CG  LEU A 122      13.031 -15.977 -15.258  1.00 98.38           C  
ATOM    964  CD1 LEU A 122      13.992 -14.797 -15.242  1.00 98.38           C  
ATOM    965  CD2 LEU A 122      13.523 -17.078 -14.320  1.00 98.38           C  
ATOM    966  N   THR A 123       9.086 -16.359 -12.938  1.00 98.62           N  
ATOM    967  CA  THR A 123       8.031 -15.742 -12.125  1.00 98.62           C  
ATOM    968  C   THR A 123       8.211 -14.227 -12.062  1.00 98.62           C  
ATOM    969  CB  THR A 123       8.016 -16.328 -10.703  1.00 98.62           C  
ATOM    970  O   THR A 123       9.336 -13.734 -12.000  1.00 98.62           O  
ATOM    971  CG2 THR A 123       6.977 -15.625  -9.836  1.00 98.62           C  
ATOM    972  OG1 THR A 123       7.711 -17.719 -10.766  1.00 98.62           O  
ATOM    973  N   VAL A 124       7.070 -13.492 -12.148  1.00 98.88           N  
ATOM    974  CA  VAL A 124       7.078 -12.039 -12.133  1.00 98.88           C  
ATOM    975  C   VAL A 124       6.414 -11.531 -10.852  1.00 98.88           C  
ATOM    976  CB  VAL A 124       6.371 -11.445 -13.367  1.00 98.88           C  
ATOM    977  O   VAL A 124       5.289 -11.930 -10.531  1.00 98.88           O  
ATOM    978  CG1 VAL A 124       6.441  -9.922 -13.359  1.00 98.88           C  
ATOM    979  CG2 VAL A 124       6.988 -12.000 -14.648  1.00 98.88           C  
ATOM    980  N   MET A 125       7.152 -10.719 -10.125  1.00 98.88           N  
ATOM    981  CA  MET A 125       6.594 -10.062  -8.953  1.00 98.88           C  
ATOM    982  C   MET A 125       6.512  -8.555  -9.156  1.00 98.88           C  
ATOM    983  CB  MET A 125       7.430 -10.375  -7.707  1.00 98.88           C  
ATOM    984  O   MET A 125       7.531  -7.898  -9.391  1.00 98.88           O  
ATOM    985  CG  MET A 125       7.465 -11.852  -7.348  1.00 98.88           C  
ATOM    986  SD  MET A 125       8.438 -12.180  -5.824  1.00 98.88           S  
ATOM    987  CE  MET A 125       7.262 -11.609  -4.566  1.00 98.88           C  
ATOM    988  N   VAL A 126       5.324  -7.988  -9.047  1.00 98.88           N  
ATOM    989  CA  VAL A 126       5.074  -6.570  -9.289  1.00 98.88           C  
ATOM    990  C   VAL A 126       4.758  -5.871  -7.965  1.00 98.88           C  
ATOM    991  CB  VAL A 126       3.914  -6.363 -10.289  1.00 98.88           C  
ATOM    992  O   VAL A 126       3.773  -6.199  -7.301  1.00 98.88           O  
ATOM    993  CG1 VAL A 126       3.723  -4.879 -10.594  1.00 98.88           C  
ATOM    994  CG2 VAL A 126       4.176  -7.145 -11.570  1.00 98.88           C  
ATOM    995  N   TRP A 127       5.617  -4.895  -7.617  1.00 98.62           N  
ATOM    996  CA  TRP A 127       5.496  -4.156  -6.363  1.00 98.62           C  
ATOM    997  C   TRP A 127       4.680  -2.885  -6.555  1.00 98.62           C  
ATOM    998  CB  TRP A 127       6.883  -3.809  -5.812  1.00 98.62           C  
ATOM    999  O   TRP A 127       4.957  -2.088  -7.453  1.00 98.62           O  
ATOM   1000  CG  TRP A 127       6.852  -2.906  -4.613  1.00 98.62           C  
ATOM   1001  CD1 TRP A 127       7.188  -1.582  -4.570  1.00 98.62           C  
ATOM   1002  CD2 TRP A 127       6.469  -3.266  -3.283  1.00 98.62           C  
ATOM   1003  CE2 TRP A 127       6.594  -2.107  -2.484  1.00 98.62           C  
ATOM   1004  CE3 TRP A 127       6.027  -4.457  -2.689  1.00 98.62           C  
ATOM   1005  NE1 TRP A 127       7.035  -1.096  -3.293  1.00 98.62           N  
ATOM   1006  CH2 TRP A 127       5.867  -3.285  -0.563  1.00 98.62           C  
ATOM   1007  CZ2 TRP A 127       6.297  -2.107  -1.120  1.00 98.62           C  
ATOM   1008  CZ3 TRP A 127       5.730  -4.453  -1.331  1.00 98.62           C  
ATOM   1009  N   ILE A 128       3.586  -2.727  -5.730  1.00 98.62           N  
ATOM   1010  CA  ILE A 128       2.812  -1.494  -5.617  1.00 98.62           C  
ATOM   1011  C   ILE A 128       3.115  -0.814  -4.285  1.00 98.62           C  
ATOM   1012  CB  ILE A 128       1.298  -1.763  -5.754  1.00 98.62           C  
ATOM   1013  O   ILE A 128       2.756  -1.331  -3.223  1.00 98.62           O  
ATOM   1014  CG1 ILE A 128       1.003  -2.516  -7.055  1.00 98.62           C  
ATOM   1015  CG2 ILE A 128       0.509  -0.451  -5.688  1.00 98.62           C  
ATOM   1016  CD1 ILE A 128      -0.447  -2.961  -7.199  1.00 98.62           C  
ATOM   1017  N   HIS A 129       3.826   0.340  -4.371  1.00 97.31           N  
ATOM   1018  CA  HIS A 129       4.309   0.975  -3.148  1.00 97.31           C  
ATOM   1019  C   HIS A 129       3.162   1.604  -2.365  1.00 97.31           C  
ATOM   1020  CB  HIS A 129       5.363   2.031  -3.475  1.00 97.31           C  
ATOM   1021  O   HIS A 129       2.115   1.924  -2.936  1.00 97.31           O  
ATOM   1022  CG  HIS A 129       4.832   3.188  -4.262  1.00 97.31           C  
ATOM   1023  CD2 HIS A 129       4.824   3.430  -5.594  1.00 97.31           C  
ATOM   1024  ND1 HIS A 129       4.223   4.273  -3.668  1.00 97.31           N  
ATOM   1025  CE1 HIS A 129       3.857   5.133  -4.605  1.00 97.31           C  
ATOM   1026  NE2 HIS A 129       4.211   4.645  -5.781  1.00 97.31           N  
ATOM   1027  N   GLY A 130       3.342   1.671  -0.973  1.00 96.12           N  
ATOM   1028  CA  GLY A 130       2.406   2.330  -0.074  1.00 96.12           C  
ATOM   1029  C   GLY A 130       2.666   3.818   0.070  1.00 96.12           C  
ATOM   1030  O   GLY A 130       3.215   4.449  -0.836  1.00 96.12           O  
ATOM   1031  N   GLY A 131       2.209   4.453   1.118  1.00 95.06           N  
ATOM   1032  CA  GLY A 131       2.381   5.875   1.354  1.00 95.06           C  
ATOM   1033  C   GLY A 131       1.068   6.621   1.510  1.00 95.06           C  
ATOM   1034  O   GLY A 131       0.984   7.812   1.208  1.00 95.06           O  
ATOM   1035  N   GLY A 132      -0.017   5.812   1.815  1.00 95.94           N  
ATOM   1036  CA  GLY A 132      -1.313   6.395   2.121  1.00 95.94           C  
ATOM   1037  C   GLY A 132      -2.010   6.977   0.906  1.00 95.94           C  
ATOM   1038  O   GLY A 132      -2.795   7.922   1.025  1.00 95.94           O  
ATOM   1039  N   PHE A 133      -1.452   6.641  -0.319  1.00 98.06           N  
ATOM   1040  CA  PHE A 133      -1.989   7.113  -1.589  1.00 98.06           C  
ATOM   1041  C   PHE A 133      -1.504   8.523  -1.888  1.00 98.06           C  
ATOM   1042  CB  PHE A 133      -3.521   7.078  -1.573  1.00 98.06           C  
ATOM   1043  O   PHE A 133      -1.964   9.156  -2.842  1.00 98.06           O  
ATOM   1044  CG  PHE A 133      -4.094   5.719  -1.266  1.00 98.06           C  
ATOM   1045  CD1 PHE A 133      -3.977   4.680  -2.178  1.00 98.06           C  
ATOM   1046  CD2 PHE A 133      -4.746   5.484  -0.062  1.00 98.06           C  
ATOM   1047  CE1 PHE A 133      -4.504   3.420  -1.895  1.00 98.06           C  
ATOM   1048  CE2 PHE A 133      -5.277   4.230   0.227  1.00 98.06           C  
ATOM   1049  CZ  PHE A 133      -5.156   3.201  -0.691  1.00 98.06           C  
ATOM   1050  N   ILE A 134      -0.657   9.102  -1.006  1.00 96.75           N  
ATOM   1051  CA  ILE A 134      -0.297  10.508  -1.177  1.00 96.75           C  
ATOM   1052  C   ILE A 134       1.217  10.641  -1.326  1.00 96.75           C  
ATOM   1053  CB  ILE A 134      -0.795  11.367   0.007  1.00 96.75           C  
ATOM   1054  O   ILE A 134       1.735  11.742  -1.521  1.00 96.75           O  
ATOM   1055  CG1 ILE A 134      -0.216  10.844   1.327  1.00 96.75           C  
ATOM   1056  CG2 ILE A 134      -2.326  11.391   0.051  1.00 96.75           C  
ATOM   1057  CD1 ILE A 134      -0.359  11.812   2.492  1.00 96.75           C  
ATOM   1058  N   SER A 135       1.973   9.523  -1.134  1.00 94.94           N  
ATOM   1059  CA  SER A 135       3.420   9.531  -1.317  1.00 94.94           C  
ATOM   1060  C   SER A 135       3.936   8.148  -1.711  1.00 94.94           C  
ATOM   1061  CB  SER A 135       4.121  10.000  -0.042  1.00 94.94           C  
ATOM   1062  O   SER A 135       3.189   7.168  -1.669  1.00 94.94           O  
ATOM   1063  OG  SER A 135       3.912   9.078   1.015  1.00 94.94           O  
ATOM   1064  N   GLY A 136       5.180   8.102  -2.105  1.00 93.69           N  
ATOM   1065  CA  GLY A 136       5.848   6.871  -2.504  1.00 93.69           C  
ATOM   1066  C   GLY A 136       6.336   6.895  -3.939  1.00 93.69           C  
ATOM   1067  O   GLY A 136       5.969   7.785  -4.711  1.00 93.69           O  
ATOM   1068  N   ALA A 137       7.148   5.891  -4.266  1.00 94.06           N  
ATOM   1069  CA  ALA A 137       7.699   5.816  -5.617  1.00 94.06           C  
ATOM   1070  C   ALA A 137       8.211   4.410  -5.922  1.00 94.06           C  
ATOM   1071  CB  ALA A 137       8.828   6.836  -5.785  1.00 94.06           C  
ATOM   1072  O   ALA A 137       8.375   3.592  -5.016  1.00 94.06           O  
ATOM   1073  N   ALA A 138       8.320   4.090  -7.219  1.00 93.00           N  
ATOM   1074  CA  ALA A 138       8.805   2.797  -7.695  1.00 93.00           C  
ATOM   1075  C   ALA A 138      10.273   2.598  -7.328  1.00 93.00           C  
ATOM   1076  CB  ALA A 138       8.617   2.680  -9.203  1.00 93.00           C  
ATOM   1077  O   ALA A 138      10.789   1.477  -7.379  1.00 93.00           O  
ATOM   1078  N   TYR A 139      10.828   3.686  -6.953  1.00 82.06           N  
ATOM   1079  CA  TYR A 139      12.234   3.693  -6.547  1.00 82.06           C  
ATOM   1080  C   TYR A 139      12.461   4.676  -5.406  1.00 82.06           C  
ATOM   1081  CB  TYR A 139      13.133   4.051  -7.734  1.00 82.06           C  
ATOM   1082  O   TYR A 139      11.969   5.805  -5.441  1.00 82.06           O  
ATOM   1083  CG  TYR A 139      14.578   4.258  -7.355  1.00 82.06           C  
ATOM   1084  CD1 TYR A 139      15.102   5.539  -7.215  1.00 82.06           C  
ATOM   1085  CD2 TYR A 139      15.422   3.174  -7.141  1.00 82.06           C  
ATOM   1086  CE1 TYR A 139      16.438   5.738  -6.867  1.00 82.06           C  
ATOM   1087  CE2 TYR A 139      16.750   3.359  -6.793  1.00 82.06           C  
ATOM   1088  OH  TYR A 139      18.578   4.832  -6.316  1.00 82.06           O  
ATOM   1089  CZ  TYR A 139      17.250   4.641  -6.660  1.00 82.06           C  
ATOM   1090  N   GLN A 140      13.305   4.320  -4.332  1.00 71.06           N  
ATOM   1091  CA  GLN A 140      13.672   5.238  -3.262  1.00 71.06           C  
ATOM   1092  C   GLN A 140      15.188   5.375  -3.154  1.00 71.06           C  
ATOM   1093  CB  GLN A 140      13.094   4.773  -1.927  1.00 71.06           C  
ATOM   1094  O   GLN A 140      15.898   4.375  -3.049  1.00 71.06           O  
ATOM   1095  CG  GLN A 140      11.570   4.840  -1.860  1.00 71.06           C  
ATOM   1096  CD  GLN A 140      11.031   4.605  -0.462  1.00 71.06           C  
ATOM   1097  NE2 GLN A 140       9.766   4.953  -0.246  1.00 71.06           N  
ATOM   1098  OE1 GLN A 140      11.750   4.109   0.417  1.00 71.06           O  
ATOM   1099  N   PRO A 141      15.664   6.617  -3.533  1.00 52.06           N  
ATOM   1100  CA  PRO A 141      17.094   6.934  -3.598  1.00 52.06           C  
ATOM   1101  C   PRO A 141      17.875   6.395  -2.402  1.00 52.06           C  
ATOM   1102  CB  PRO A 141      17.109   8.469  -3.613  1.00 52.06           C  
ATOM   1103  O   PRO A 141      19.031   5.988  -2.547  1.00 52.06           O  
ATOM   1104  CG  PRO A 141      15.688   8.859  -3.797  1.00 52.06           C  
ATOM   1105  CD  PRO A 141      14.820   7.656  -3.566  1.00 52.06           C  
ATOM   1106  N   GLU A 142      17.219   6.215  -1.219  1.00 57.50           N  
ATOM   1107  CA  GLU A 142      17.938   5.699  -0.057  1.00 57.50           C  
ATOM   1108  C   GLU A 142      17.766   4.184   0.064  1.00 57.50           C  
ATOM   1109  CB  GLU A 142      17.453   6.383   1.223  1.00 57.50           C  
ATOM   1110  O   GLU A 142      18.172   3.592   1.067  1.00 57.50           O  
ATOM   1111  CG  GLU A 142      17.797   7.863   1.298  1.00 57.50           C  
ATOM   1112  CD  GLU A 142      16.797   8.758   0.590  1.00 57.50           C  
ATOM   1113  OE1 GLU A 142      17.094   9.953   0.368  1.00 57.50           O  
ATOM   1114  OE2 GLU A 142      15.695   8.250   0.256  1.00 57.50           O  
ATOM   1115  N   GLY A 143      17.219   3.596  -1.024  1.00 55.00           N  
ATOM   1116  CA  GLY A 143      17.188   2.145  -0.928  1.00 55.00           C  
ATOM   1117  C   GLY A 143      15.977   1.620  -0.186  1.00 55.00           C  
ATOM   1118  O   GLY A 143      15.914   0.434   0.144  1.00 55.00           O  
ATOM   1119  N   GLY A 144      14.773   1.863  -0.625  1.00 69.75           N  
ATOM   1120  CA  GLY A 144      13.570   1.371   0.024  1.00 69.75           C  
ATOM   1121  C   GLY A 144      12.742   0.459  -0.864  1.00 69.75           C  
ATOM   1122  O   GLY A 144      11.961  -0.360  -0.370  1.00 69.75           O  
ATOM   1123  N   VAL A 145      13.195   0.289  -2.123  1.00 83.44           N  
ATOM   1124  CA  VAL A 145      12.625  -0.654  -3.082  1.00 83.44           C  
ATOM   1125  C   VAL A 145      13.711  -1.099  -4.066  1.00 83.44           C  
ATOM   1126  CB  VAL A 145      11.430  -0.041  -3.846  1.00 83.44           C  
ATOM   1127  O   VAL A 145      13.727  -0.656  -5.219  1.00 83.44           O  
ATOM   1128  CG1 VAL A 145      10.781  -1.083  -4.750  1.00 83.44           C  
ATOM   1129  CG2 VAL A 145      10.414   0.536  -2.863  1.00 83.44           C  
ATOM   1130  N   GLY A 146      14.688  -1.859  -3.570  1.00 87.06           N  
ATOM   1131  CA  GLY A 146      15.750  -2.357  -4.422  1.00 87.06           C  
ATOM   1132  C   GLY A 146      15.578  -3.811  -4.812  1.00 87.06           C  
ATOM   1133  O   GLY A 146      15.008  -4.602  -4.055  1.00 87.06           O  
ATOM   1134  N   PRO A 147      16.156  -4.227  -5.906  1.00 93.19           N  
ATOM   1135  CA  PRO A 147      15.859  -5.520  -6.531  1.00 93.19           C  
ATOM   1136  C   PRO A 147      16.828  -6.617  -6.094  1.00 93.19           C  
ATOM   1137  CB  PRO A 147      16.000  -5.227  -8.023  1.00 93.19           C  
ATOM   1138  O   PRO A 147      16.625  -7.789  -6.418  1.00 93.19           O  
ATOM   1139  CG  PRO A 147      17.094  -4.207  -8.117  1.00 93.19           C  
ATOM   1140  CD  PRO A 147      17.000  -3.297  -6.926  1.00 93.19           C  
ATOM   1141  N   LYS A 148      17.844  -6.238  -5.383  1.00 94.00           N  
ATOM   1142  CA  LYS A 148      19.016  -7.105  -5.262  1.00 94.00           C  
ATOM   1143  C   LYS A 148      18.641  -8.438  -4.617  1.00 94.00           C  
ATOM   1144  CB  LYS A 148      20.109  -6.422  -4.453  1.00 94.00           C  
ATOM   1145  O   LYS A 148      19.031  -9.500  -5.105  1.00 94.00           O  
ATOM   1146  CG  LYS A 148      20.781  -5.262  -5.176  1.00 94.00           C  
ATOM   1147  CD  LYS A 148      21.875  -4.625  -4.324  1.00 94.00           C  
ATOM   1148  CE  LYS A 148      22.562  -3.480  -5.055  1.00 94.00           C  
ATOM   1149  NZ  LYS A 148      23.188  -2.508  -4.105  1.00 94.00           N  
ATOM   1150  N   PHE A 149      17.875  -8.469  -3.562  1.00 95.19           N  
ATOM   1151  CA  PHE A 149      17.469  -9.719  -2.934  1.00 95.19           C  
ATOM   1152  C   PHE A 149      16.594 -10.531  -3.875  1.00 95.19           C  
ATOM   1153  CB  PHE A 149      16.719  -9.438  -1.626  1.00 95.19           C  
ATOM   1154  O   PHE A 149      16.703 -11.758  -3.916  1.00 95.19           O  
ATOM   1155  CG  PHE A 149      17.594  -8.891  -0.531  1.00 95.19           C  
ATOM   1156  CD1 PHE A 149      18.891  -9.375  -0.344  1.00 95.19           C  
ATOM   1157  CD2 PHE A 149      17.125  -7.891   0.311  1.00 95.19           C  
ATOM   1158  CE1 PHE A 149      19.703  -8.867   0.669  1.00 95.19           C  
ATOM   1159  CE2 PHE A 149      17.938  -7.379   1.324  1.00 95.19           C  
ATOM   1160  CZ  PHE A 149      19.219  -7.867   1.503  1.00 95.19           C  
ATOM   1161  N   PHE A 150      15.766  -9.906  -4.691  1.00 96.81           N  
ATOM   1162  CA  PHE A 150      14.867 -10.586  -5.613  1.00 96.81           C  
ATOM   1163  C   PHE A 150      15.648 -11.203  -6.770  1.00 96.81           C  
ATOM   1164  CB  PHE A 150      13.812  -9.617  -6.148  1.00 96.81           C  
ATOM   1165  O   PHE A 150      15.258 -12.250  -7.297  1.00 96.81           O  
ATOM   1166  CG  PHE A 150      12.828  -9.156  -5.105  1.00 96.81           C  
ATOM   1167  CD1 PHE A 150      11.812  -9.992  -4.668  1.00 96.81           C  
ATOM   1168  CD2 PHE A 150      12.922  -7.879  -4.566  1.00 96.81           C  
ATOM   1169  CE1 PHE A 150      10.906  -9.570  -3.703  1.00 96.81           C  
ATOM   1170  CE2 PHE A 150      12.016  -7.445  -3.604  1.00 96.81           C  
ATOM   1171  CZ  PHE A 150      11.008  -8.289  -3.174  1.00 96.81           C  
ATOM   1172  N   MET A 151      16.719 -10.531  -7.164  1.00 97.06           N  
ATOM   1173  CA  MET A 151      17.531 -11.078  -8.250  1.00 97.06           C  
ATOM   1174  C   MET A 151      18.156 -12.406  -7.840  1.00 97.06           C  
ATOM   1175  CB  MET A 151      18.609 -10.086  -8.664  1.00 97.06           C  
ATOM   1176  O   MET A 151      18.281 -13.320  -8.656  1.00 97.06           O  
ATOM   1177  CG  MET A 151      18.078  -8.781  -9.219  1.00 97.06           C  
ATOM   1178  SD  MET A 151      16.938  -9.031 -10.641  1.00 97.06           S  
ATOM   1179  CE  MET A 151      15.344  -9.039  -9.773  1.00 97.06           C  
ATOM   1180  N   ASP A 152      18.469 -12.555  -6.512  1.00 96.38           N  
ATOM   1181  CA  ASP A 152      19.047 -13.789  -5.988  1.00 96.38           C  
ATOM   1182  C   ASP A 152      17.984 -14.891  -5.898  1.00 96.38           C  
ATOM   1183  CB  ASP A 152      19.672 -13.555  -4.617  1.00 96.38           C  
ATOM   1184  O   ASP A 152      18.328 -16.078  -5.793  1.00 96.38           O  
ATOM   1185  CG  ASP A 152      20.969 -12.758  -4.684  1.00 96.38           C  
ATOM   1186  OD1 ASP A 152      21.641 -12.789  -5.734  1.00 96.38           O  
ATOM   1187  OD2 ASP A 152      21.312 -12.102  -3.680  1.00 96.38           O  
ATOM   1188  N   ALA A 153      16.750 -14.500  -6.023  1.00 96.88           N  
ATOM   1189  CA  ALA A 153      15.664 -15.469  -5.949  1.00 96.88           C  
ATOM   1190  C   ALA A 153      15.188 -15.875  -7.344  1.00 96.88           C  
ATOM   1191  CB  ALA A 153      14.500 -14.906  -5.141  1.00 96.88           C  
ATOM   1192  O   ALA A 153      14.172 -16.562  -7.488  1.00 96.88           O  
ATOM   1193  N   ASN A 154      15.867 -15.445  -8.375  1.00 96.81           N  
ATOM   1194  CA  ASN A 154      15.641 -15.805  -9.773  1.00 96.81           C  
ATOM   1195  C   ASN A 154      14.211 -15.492 -10.203  1.00 96.81           C  
ATOM   1196  CB  ASN A 154      15.953 -17.281 -10.000  1.00 96.81           C  
ATOM   1197  O   ASN A 154      13.539 -16.328 -10.812  1.00 96.81           O  
ATOM   1198  CG  ASN A 154      16.172 -17.609 -11.461  1.00 96.81           C  
ATOM   1199  ND2 ASN A 154      15.805 -18.828 -11.859  1.00 96.81           N  
ATOM   1200  OD1 ASN A 154      16.672 -16.781 -12.234  1.00 96.81           O  
ATOM   1201  N   VAL A 155      13.734 -14.266  -9.922  1.00 98.56           N  
ATOM   1202  CA  VAL A 155      12.438 -13.758 -10.359  1.00 98.56           C  
ATOM   1203  C   VAL A 155      12.617 -12.422 -11.070  1.00 98.56           C  
ATOM   1204  CB  VAL A 155      11.461 -13.602  -9.172  1.00 98.56           C  
ATOM   1205  O   VAL A 155      13.625 -11.742 -10.883  1.00 98.56           O  
ATOM   1206  CG1 VAL A 155      11.250 -14.938  -8.461  1.00 98.56           C  
ATOM   1207  CG2 VAL A 155      11.977 -12.547  -8.188  1.00 98.56           C  
ATOM   1208  N   VAL A 156      11.625 -12.117 -12.008  1.00 98.69           N  
ATOM   1209  CA  VAL A 156      11.523 -10.758 -12.516  1.00 98.69           C  
ATOM   1210  C   VAL A 156      10.812  -9.875 -11.500  1.00 98.69           C  
ATOM   1211  CB  VAL A 156      10.789 -10.711 -13.875  1.00 98.69           C  
ATOM   1212  O   VAL A 156       9.734 -10.219 -11.016  1.00 98.69           O  
ATOM   1213  CG1 VAL A 156      10.602  -9.266 -14.336  1.00 98.69           C  
ATOM   1214  CG2 VAL A 156      11.555 -11.516 -14.922  1.00 98.69           C  
ATOM   1215  N   PHE A 157      11.438  -8.734 -11.117  1.00 98.50           N  
ATOM   1216  CA  PHE A 157      10.859  -7.785 -10.172  1.00 98.50           C  
ATOM   1217  C   PHE A 157      10.516  -6.469 -10.859  1.00 98.50           C  
ATOM   1218  CB  PHE A 157      11.820  -7.531  -9.008  1.00 98.50           C  
ATOM   1219  O   PHE A 157      11.359  -5.887 -11.555  1.00 98.50           O  
ATOM   1220  CG  PHE A 157      11.367  -6.449  -8.062  1.00 98.50           C  
ATOM   1221  CD1 PHE A 157      12.086  -5.266  -7.941  1.00 98.50           C  
ATOM   1222  CD2 PHE A 157      10.219  -6.617  -7.305  1.00 98.50           C  
ATOM   1223  CE1 PHE A 157      11.664  -4.266  -7.070  1.00 98.50           C  
ATOM   1224  CE2 PHE A 157       9.789  -5.621  -6.430  1.00 98.50           C  
ATOM   1225  CZ  PHE A 157      10.516  -4.449  -6.312  1.00 98.50           C  
ATOM   1226  N   ILE A 158       9.281  -6.031 -10.656  1.00 98.62           N  
ATOM   1227  CA  ILE A 158       8.812  -4.770 -11.219  1.00 98.62           C  
ATOM   1228  C   ILE A 158       8.266  -3.881 -10.109  1.00 98.62           C  
ATOM   1229  CB  ILE A 158       7.746  -4.996 -12.312  1.00 98.62           C  
ATOM   1230  O   ILE A 158       7.461  -4.332  -9.289  1.00 98.62           O  
ATOM   1231  CG1 ILE A 158       8.289  -5.914 -13.406  1.00 98.62           C  
ATOM   1232  CG2 ILE A 158       7.277  -3.660 -12.891  1.00 98.62           C  
ATOM   1233  CD1 ILE A 158       7.242  -6.348 -14.430  1.00 98.62           C  
ATOM   1234  N   ALA A 159       8.688  -2.629 -10.078  1.00 98.12           N  
ATOM   1235  CA  ALA A 159       8.109  -1.602  -9.211  1.00 98.12           C  
ATOM   1236  C   ALA A 159       7.500  -0.470 -10.039  1.00 98.12           C  
ATOM   1237  CB  ALA A 159       9.172  -1.052  -8.266  1.00 98.12           C  
ATOM   1238  O   ALA A 159       8.133   0.045 -10.961  1.00 98.12           O  
ATOM   1239  N   ILE A 160       6.266   0.010  -9.625  1.00 98.44           N  
ATOM   1240  CA  ILE A 160       5.578   0.957 -10.500  1.00 98.44           C  
ATOM   1241  C   ILE A 160       5.273   2.240  -9.727  1.00 98.44           C  
ATOM   1242  CB  ILE A 160       4.273   0.356 -11.070  1.00 98.44           C  
ATOM   1243  O   ILE A 160       5.070   2.209  -8.508  1.00 98.44           O  
ATOM   1244  CG1 ILE A 160       3.312  -0.012  -9.930  1.00 98.44           C  
ATOM   1245  CG2 ILE A 160       4.578  -0.864 -11.945  1.00 98.44           C  
ATOM   1246  CD1 ILE A 160       1.928  -0.435 -10.406  1.00 98.44           C  
ATOM   1247  N   ASN A 161       5.344   3.355 -10.477  1.00 98.06           N  
ATOM   1248  CA  ASN A 161       4.711   4.602 -10.055  1.00 98.06           C  
ATOM   1249  C   ASN A 161       3.242   4.652 -10.477  1.00 98.06           C  
ATOM   1250  CB  ASN A 161       5.465   5.805 -10.625  1.00 98.06           C  
ATOM   1251  O   ASN A 161       2.857   4.043 -11.477  1.00 98.06           O  
ATOM   1252  CG  ASN A 161       6.812   6.012  -9.961  1.00 98.06           C  
ATOM   1253  ND2 ASN A 161       7.707   6.715 -10.648  1.00 98.06           N  
ATOM   1254  OD1 ASN A 161       7.051   5.547  -8.844  1.00 98.06           O  
ATOM   1255  N   TYR A 162       2.416   5.348  -9.648  1.00 98.69           N  
ATOM   1256  CA  TYR A 162       1.032   5.660  -9.984  1.00 98.69           C  
ATOM   1257  C   TYR A 162       0.625   7.012  -9.406  1.00 98.69           C  
ATOM   1258  CB  TYR A 162       0.092   4.566  -9.469  1.00 98.69           C  
ATOM   1259  O   TYR A 162       1.285   7.531  -8.500  1.00 98.69           O  
ATOM   1260  CG  TYR A 162       0.193   4.328  -7.984  1.00 98.69           C  
ATOM   1261  CD1 TYR A 162       1.116   3.422  -7.465  1.00 98.69           C  
ATOM   1262  CD2 TYR A 162      -0.633   5.008  -7.094  1.00 98.69           C  
ATOM   1263  CE1 TYR A 162       1.212   3.197  -6.094  1.00 98.69           C  
ATOM   1264  CE2 TYR A 162      -0.546   4.789  -5.723  1.00 98.69           C  
ATOM   1265  OH  TYR A 162       0.469   3.668  -3.877  1.00 98.69           O  
ATOM   1266  CZ  TYR A 162       0.378   3.885  -5.234  1.00 98.69           C  
ATOM   1267  N   ARG A 163      -0.377   7.641 -10.078  1.00 98.69           N  
ATOM   1268  CA  ARG A 163      -0.788   8.961  -9.609  1.00 98.69           C  
ATOM   1269  C   ARG A 163      -1.203   8.914  -8.141  1.00 98.69           C  
ATOM   1270  CB  ARG A 163      -1.938   9.500 -10.461  1.00 98.69           C  
ATOM   1271  O   ARG A 163      -1.878   7.977  -7.711  1.00 98.69           O  
ATOM   1272  CG  ARG A 163      -1.505  10.008 -11.828  1.00 98.69           C  
ATOM   1273  CD  ARG A 163      -2.699  10.344 -12.711  1.00 98.69           C  
ATOM   1274  NE  ARG A 163      -3.348   9.141 -13.219  1.00 98.69           N  
ATOM   1275  NH1 ARG A 163      -4.941  10.273 -14.453  1.00 98.69           N  
ATOM   1276  NH2 ARG A 163      -4.906   7.980 -14.445  1.00 98.69           N  
ATOM   1277  CZ  ARG A 163      -4.398   9.133 -14.039  1.00 98.69           C  
ATOM   1278  N   LEU A 164      -0.784   9.836  -7.363  1.00 98.38           N  
ATOM   1279  CA  LEU A 164      -0.992   9.969  -5.926  1.00 98.38           C  
ATOM   1280  C   LEU A 164      -1.754  11.250  -5.602  1.00 98.38           C  
ATOM   1281  CB  LEU A 164       0.349   9.961  -5.188  1.00 98.38           C  
ATOM   1282  O   LEU A 164      -1.949  12.102  -6.473  1.00 98.38           O  
ATOM   1283  CG  LEU A 164       1.207   8.703  -5.355  1.00 98.38           C  
ATOM   1284  CD1 LEU A 164       2.627   8.961  -4.867  1.00 98.38           C  
ATOM   1285  CD2 LEU A 164       0.586   7.527  -4.613  1.00 98.38           C  
ATOM   1286  N   GLY A 165      -2.271  11.367  -4.348  1.00 98.00           N  
ATOM   1287  CA  GLY A 165      -2.916  12.586  -3.881  1.00 98.00           C  
ATOM   1288  C   GLY A 165      -4.039  13.055  -4.785  1.00 98.00           C  
ATOM   1289  O   GLY A 165      -4.793  12.234  -5.316  1.00 98.00           O  
ATOM   1290  N   PRO A 166      -4.145  14.344  -4.906  1.00 98.19           N  
ATOM   1291  CA  PRO A 166      -5.262  14.891  -5.676  1.00 98.19           C  
ATOM   1292  C   PRO A 166      -5.219  14.484  -7.148  1.00 98.19           C  
ATOM   1293  CB  PRO A 166      -5.090  16.406  -5.520  1.00 98.19           C  
ATOM   1294  O   PRO A 166      -6.266  14.383  -7.793  1.00 98.19           O  
ATOM   1295  CG  PRO A 166      -3.648  16.594  -5.176  1.00 98.19           C  
ATOM   1296  CD  PRO A 166      -3.205  15.438  -4.328  1.00 98.19           C  
ATOM   1297  N   PHE A 167      -4.098  14.125  -7.672  1.00 98.50           N  
ATOM   1298  CA  PHE A 167      -3.973  13.781  -9.086  1.00 98.50           C  
ATOM   1299  C   PHE A 167      -4.504  12.383  -9.352  1.00 98.50           C  
ATOM   1300  CB  PHE A 167      -2.514  13.891  -9.539  1.00 98.50           C  
ATOM   1301  O   PHE A 167      -4.918  12.070 -10.469  1.00 98.50           O  
ATOM   1302  CG  PHE A 167      -1.972  15.297  -9.516  1.00 98.50           C  
ATOM   1303  CD1 PHE A 167      -2.174  16.156 -10.594  1.00 98.50           C  
ATOM   1304  CD2 PHE A 167      -1.259  15.758  -8.414  1.00 98.50           C  
ATOM   1305  CE1 PHE A 167      -1.674  17.453 -10.570  1.00 98.50           C  
ATOM   1306  CE2 PHE A 167      -0.755  17.047  -8.391  1.00 98.50           C  
ATOM   1307  CZ  PHE A 167      -0.963  17.906  -9.469  1.00 98.50           C  
ATOM   1308  N   GLY A 168      -4.508  11.594  -8.344  1.00 98.38           N  
ATOM   1309  CA  GLY A 168      -4.938  10.219  -8.516  1.00 98.38           C  
ATOM   1310  C   GLY A 168      -6.320   9.945  -7.953  1.00 98.38           C  
ATOM   1311  O   GLY A 168      -6.980   8.984  -8.344  1.00 98.38           O  
ATOM   1312  N   PHE A 169      -6.777  10.945  -7.098  1.00 98.56           N  
ATOM   1313  CA  PHE A 169      -7.922  10.438  -6.352  1.00 98.56           C  
ATOM   1314  C   PHE A 169      -8.992  11.508  -6.195  1.00 98.56           C  
ATOM   1315  CB  PHE A 169      -7.480   9.930  -4.973  1.00 98.56           C  
ATOM   1316  O   PHE A 169      -9.953  11.328  -5.441  1.00 98.56           O  
ATOM   1317  CG  PHE A 169      -6.637   8.680  -5.027  1.00 98.56           C  
ATOM   1318  CD1 PHE A 169      -7.230   7.430  -5.148  1.00 98.56           C  
ATOM   1319  CD2 PHE A 169      -5.254   8.766  -4.949  1.00 98.56           C  
ATOM   1320  CE1 PHE A 169      -6.453   6.277  -5.199  1.00 98.56           C  
ATOM   1321  CE2 PHE A 169      -4.469   7.613  -5.000  1.00 98.56           C  
ATOM   1322  CZ  PHE A 169      -5.070   6.371  -5.121  1.00 98.56           C  
ATOM   1323  N   LEU A 170      -8.898  12.641  -6.852  1.00 98.44           N  
ATOM   1324  CA  LEU A 170     -10.031  13.562  -6.891  1.00 98.44           C  
ATOM   1325  C   LEU A 170     -11.203  12.945  -7.652  1.00 98.44           C  
ATOM   1326  CB  LEU A 170      -9.625  14.883  -7.543  1.00 98.44           C  
ATOM   1327  O   LEU A 170     -11.000  12.211  -8.625  1.00 98.44           O  
ATOM   1328  CG  LEU A 170      -8.742  15.812  -6.699  1.00 98.44           C  
ATOM   1329  CD1 LEU A 170      -8.547  17.141  -7.410  1.00 98.44           C  
ATOM   1330  CD2 LEU A 170      -9.359  16.016  -5.320  1.00 98.44           C  
ATOM   1331  N   SER A 171     -12.352  13.281  -7.156  1.00 98.38           N  
ATOM   1332  CA  SER A 171     -13.578  12.852  -7.824  1.00 98.38           C  
ATOM   1333  C   SER A 171     -14.664  13.914  -7.711  1.00 98.38           C  
ATOM   1334  CB  SER A 171     -14.078  11.531  -7.234  1.00 98.38           C  
ATOM   1335  O   SER A 171     -14.898  14.461  -6.629  1.00 98.38           O  
ATOM   1336  OG  SER A 171     -15.305  11.148  -7.832  1.00 98.38           O  
ATOM   1337  N   SER A 172     -15.336  14.117  -8.914  1.00 97.94           N  
ATOM   1338  CA  SER A 172     -16.406  15.102  -8.922  1.00 97.94           C  
ATOM   1339  C   SER A 172     -17.750  14.461  -8.547  1.00 97.94           C  
ATOM   1340  CB  SER A 172     -16.516  15.766 -10.297  1.00 97.94           C  
ATOM   1341  O   SER A 172     -18.750  15.164  -8.391  1.00 97.94           O  
ATOM   1342  OG  SER A 172     -16.719  14.797 -11.312  1.00 97.94           O  
ATOM   1343  N   GLY A 173     -17.859  13.180  -8.477  1.00 96.50           N  
ATOM   1344  CA  GLY A 173     -19.047  12.477  -8.039  1.00 96.50           C  
ATOM   1345  C   GLY A 173     -20.031  12.211  -9.172  1.00 96.50           C  
ATOM   1346  O   GLY A 173     -21.047  11.547  -8.977  1.00 96.50           O  
ATOM   1347  N   ASP A 174     -19.750  12.766 -10.367  1.00 96.44           N  
ATOM   1348  CA  ASP A 174     -20.688  12.594 -11.469  1.00 96.44           C  
ATOM   1349  C   ASP A 174     -20.031  11.875 -12.641  1.00 96.44           C  
ATOM   1350  CB  ASP A 174     -21.234  13.945 -11.922  1.00 96.44           C  
ATOM   1351  O   ASP A 174     -20.609  11.805 -13.734  1.00 96.44           O  
ATOM   1352  CG  ASP A 174     -20.156  14.906 -12.367  1.00 96.44           C  
ATOM   1353  OD1 ASP A 174     -18.969  14.516 -12.398  1.00 96.44           O  
ATOM   1354  OD2 ASP A 174     -20.484  16.078 -12.680  1.00 96.44           O  
ATOM   1355  N   GLY A 175     -18.781  11.414 -12.500  1.00 95.62           N  
ATOM   1356  CA  GLY A 175     -18.109  10.609 -13.516  1.00 95.62           C  
ATOM   1357  C   GLY A 175     -17.203  11.422 -14.414  1.00 95.62           C  
ATOM   1358  O   GLY A 175     -16.438  10.859 -15.195  1.00 95.62           O  
ATOM   1359  N   LEU A 176     -17.281  12.805 -14.336  1.00 96.88           N  
ATOM   1360  CA  LEU A 176     -16.438  13.641 -15.180  1.00 96.88           C  
ATOM   1361  C   LEU A 176     -14.977  13.578 -14.711  1.00 96.88           C  
ATOM   1362  CB  LEU A 176     -16.922  15.086 -15.172  1.00 96.88           C  
ATOM   1363  O   LEU A 176     -14.062  13.469 -15.531  1.00 96.88           O  
ATOM   1364  CG  LEU A 176     -16.250  16.031 -16.172  1.00 96.88           C  
ATOM   1365  CD1 LEU A 176     -16.391  15.516 -17.594  1.00 96.88           C  
ATOM   1366  CD2 LEU A 176     -16.828  17.438 -16.047  1.00 96.88           C  
ATOM   1367  N   ILE A 177     -14.664  13.781 -13.406  1.00 97.94           N  
ATOM   1368  CA  ILE A 177     -13.453  13.398 -12.688  1.00 97.94           C  
ATOM   1369  C   ILE A 177     -13.703  12.125 -11.883  1.00 97.94           C  
ATOM   1370  CB  ILE A 177     -12.969  14.531 -11.758  1.00 97.94           C  
ATOM   1371  O   ILE A 177     -14.211  12.188 -10.758  1.00 97.94           O  
ATOM   1372  CG1 ILE A 177     -12.812  15.844 -12.539  1.00 97.94           C  
ATOM   1373  CG2 ILE A 177     -11.656  14.148 -11.070  1.00 97.94           C  
ATOM   1374  CD1 ILE A 177     -12.523  17.062 -11.672  1.00 97.94           C  
ATOM   1375  N   PRO A 178     -13.508  11.000 -12.500  1.00 97.12           N  
ATOM   1376  CA  PRO A 178     -14.094   9.727 -12.086  1.00 97.12           C  
ATOM   1377  C   PRO A 178     -13.562   9.242 -10.734  1.00 97.12           C  
ATOM   1378  CB  PRO A 178     -13.680   8.766 -13.211  1.00 97.12           C  
ATOM   1379  O   PRO A 178     -14.219   8.453 -10.055  1.00 97.12           O  
ATOM   1380  CG  PRO A 178     -12.484   9.406 -13.836  1.00 97.12           C  
ATOM   1381  CD  PRO A 178     -12.641  10.898 -13.750  1.00 97.12           C  
ATOM   1382  N   GLY A 179     -12.414   9.781 -10.234  1.00 97.19           N  
ATOM   1383  CA  GLY A 179     -11.742   9.227  -9.070  1.00 97.19           C  
ATOM   1384  C   GLY A 179     -10.992   7.941  -9.367  1.00 97.19           C  
ATOM   1385  O   GLY A 179     -11.070   7.418 -10.484  1.00 97.19           O  
ATOM   1386  N   ASN A 180     -10.258   7.461  -8.492  1.00 98.62           N  
ATOM   1387  CA  ASN A 180      -9.500   6.215  -8.477  1.00 98.62           C  
ATOM   1388  C   ASN A 180      -8.539   6.129  -9.664  1.00 98.62           C  
ATOM   1389  CB  ASN A 180     -10.438   5.008  -8.469  1.00 98.62           C  
ATOM   1390  O   ASN A 180      -8.375   5.062 -10.258  1.00 98.62           O  
ATOM   1391  CG  ASN A 180     -11.242   4.902  -7.184  1.00 98.62           C  
ATOM   1392  ND2 ASN A 180     -12.414   4.285  -7.262  1.00 98.62           N  
ATOM   1393  OD1 ASN A 180     -10.805   5.375  -6.129  1.00 98.62           O  
ATOM   1394  N   LEU A 181      -8.031   7.238 -10.195  1.00 98.81           N  
ATOM   1395  CA  LEU A 181      -7.117   7.234 -11.328  1.00 98.81           C  
ATOM   1396  C   LEU A 181      -5.809   6.535 -10.977  1.00 98.81           C  
ATOM   1397  CB  LEU A 181      -6.832   8.664 -11.789  1.00 98.81           C  
ATOM   1398  O   LEU A 181      -5.184   5.906 -11.836  1.00 98.81           O  
ATOM   1399  CG  LEU A 181      -8.023   9.445 -12.367  1.00 98.81           C  
ATOM   1400  CD1 LEU A 181      -7.625  10.891 -12.648  1.00 98.81           C  
ATOM   1401  CD2 LEU A 181      -8.539   8.766 -13.633  1.00 98.81           C  
ATOM   1402  N   GLY A 182      -5.309   6.727  -9.734  1.00 98.69           N  
ATOM   1403  CA  GLY A 182      -4.145   5.980  -9.289  1.00 98.69           C  
ATOM   1404  C   GLY A 182      -4.320   4.480  -9.391  1.00 98.69           C  
ATOM   1405  O   GLY A 182      -3.406   3.768  -9.812  1.00 98.69           O  
ATOM   1406  N   LEU A 183      -5.508   3.957  -9.023  1.00 98.88           N  
ATOM   1407  CA  LEU A 183      -5.805   2.535  -9.148  1.00 98.88           C  
ATOM   1408  C   LEU A 183      -5.871   2.123 -10.617  1.00 98.88           C  
ATOM   1409  CB  LEU A 183      -7.125   2.199  -8.453  1.00 98.88           C  
ATOM   1410  O   LEU A 183      -5.430   1.029 -10.977  1.00 98.88           O  
ATOM   1411  CG  LEU A 183      -7.168   2.412  -6.938  1.00 98.88           C  
ATOM   1412  CD1 LEU A 183      -8.539   2.031  -6.387  1.00 98.88           C  
ATOM   1413  CD2 LEU A 183      -6.066   1.607  -6.254  1.00 98.88           C  
ATOM   1414  N   LYS A 184      -6.391   2.975 -11.445  1.00 98.81           N  
ATOM   1415  CA  LYS A 184      -6.453   2.711 -12.875  1.00 98.81           C  
ATOM   1416  C   LYS A 184      -5.062   2.705 -13.500  1.00 98.81           C  
ATOM   1417  CB  LYS A 184      -7.336   3.746 -13.578  1.00 98.81           C  
ATOM   1418  O   LYS A 184      -4.781   1.911 -14.398  1.00 98.81           O  
ATOM   1419  CG  LYS A 184      -8.805   3.670 -13.195  1.00 98.81           C  
ATOM   1420  CD  LYS A 184      -9.602   4.816 -13.797  1.00 98.81           C  
ATOM   1421  CE  LYS A 184     -11.047   4.809 -13.320  1.00 98.81           C  
ATOM   1422  NZ  LYS A 184     -11.828   5.949 -13.891  1.00 98.81           N  
ATOM   1423  N   ASP A 185      -4.156   3.574 -12.977  1.00 98.88           N  
ATOM   1424  CA  ASP A 185      -2.766   3.547 -13.414  1.00 98.88           C  
ATOM   1425  C   ASP A 185      -2.117   2.199 -13.109  1.00 98.88           C  
ATOM   1426  CB  ASP A 185      -1.973   4.676 -12.758  1.00 98.88           C  
ATOM   1427  O   ASP A 185      -1.377   1.658 -13.930  1.00 98.88           O  
ATOM   1428  CG  ASP A 185      -2.439   6.059 -13.180  1.00 98.88           C  
ATOM   1429  OD1 ASP A 185      -3.072   6.184 -14.250  1.00 98.88           O  
ATOM   1430  OD2 ASP A 185      -2.172   7.027 -12.438  1.00 98.88           O  
ATOM   1431  N   GLN A 186      -2.402   1.716 -11.914  1.00 98.81           N  
ATOM   1432  CA  GLN A 186      -1.879   0.415 -11.508  1.00 98.81           C  
ATOM   1433  C   GLN A 186      -2.361  -0.688 -12.445  1.00 98.81           C  
ATOM   1434  CB  GLN A 186      -2.287   0.096 -10.070  1.00 98.81           C  
ATOM   1435  O   GLN A 186      -1.574  -1.535 -12.867  1.00 98.81           O  
ATOM   1436  CG  GLN A 186      -1.725   1.067  -9.039  1.00 98.81           C  
ATOM   1437  CD  GLN A 186      -2.373   0.919  -7.676  1.00 98.81           C  
ATOM   1438  NE2 GLN A 186      -2.311   1.975  -6.871  1.00 98.81           N  
ATOM   1439  OE1 GLN A 186      -2.926  -0.136  -7.348  1.00 98.81           O  
ATOM   1440  N   ALA A 187      -3.648  -0.753 -12.805  1.00 98.56           N  
ATOM   1441  CA  ALA A 187      -4.211  -1.738 -13.727  1.00 98.56           C  
ATOM   1442  C   ALA A 187      -3.580  -1.621 -15.109  1.00 98.56           C  
ATOM   1443  CB  ALA A 187      -5.727  -1.573 -13.820  1.00 98.56           C  
ATOM   1444  O   ALA A 187      -3.301  -2.631 -15.758  1.00 98.56           O  
ATOM   1445  N   GLU A 188      -3.340  -0.342 -15.570  1.00 98.69           N  
ATOM   1446  CA  GLU A 188      -2.688  -0.135 -16.859  1.00 98.69           C  
ATOM   1447  C   GLU A 188      -1.252  -0.653 -16.844  1.00 98.69           C  
ATOM   1448  CB  GLU A 188      -2.707   1.347 -17.234  1.00 98.69           C  
ATOM   1449  O   GLU A 188      -0.773  -1.205 -17.828  1.00 98.69           O  
ATOM   1450  CG  GLU A 188      -2.053   1.646 -18.578  1.00 98.69           C  
ATOM   1451  CD  GLU A 188      -2.738   0.957 -19.750  1.00 98.69           C  
ATOM   1452  OE1 GLU A 188      -2.109   0.815 -20.828  1.00 98.69           O  
ATOM   1453  OE2 GLU A 188      -3.912   0.556 -19.594  1.00 98.69           O  
ATOM   1454  N   ALA A 189      -0.557  -0.491 -15.734  1.00 98.75           N  
ATOM   1455  CA  ALA A 189       0.786  -1.048 -15.586  1.00 98.75           C  
ATOM   1456  C   ALA A 189       0.760  -2.570 -15.680  1.00 98.75           C  
ATOM   1457  CB  ALA A 189       1.402  -0.606 -14.266  1.00 98.75           C  
ATOM   1458  O   ALA A 189       1.622  -3.176 -16.328  1.00 98.75           O  
ATOM   1459  N   LEU A 190      -0.212  -3.205 -15.086  1.00 98.81           N  
ATOM   1460  CA  LEU A 190      -0.335  -4.656 -15.133  1.00 98.81           C  
ATOM   1461  C   LEU A 190      -0.642  -5.129 -16.547  1.00 98.81           C  
ATOM   1462  CB  LEU A 190      -1.430  -5.137 -14.180  1.00 98.81           C  
ATOM   1463  O   LEU A 190      -0.146  -6.172 -16.984  1.00 98.81           O  
ATOM   1464  CG  LEU A 190      -1.166  -4.922 -12.688  1.00 98.81           C  
ATOM   1465  CD1 LEU A 190      -2.389  -5.328 -11.867  1.00 98.81           C  
ATOM   1466  CD2 LEU A 190       0.064  -5.707 -12.242  1.00 98.81           C  
ATOM   1467  N   ARG A 191      -1.414  -4.328 -17.312  1.00 98.50           N  
ATOM   1468  CA  ARG A 191      -1.652  -4.656 -18.719  1.00 98.50           C  
ATOM   1469  C   ARG A 191      -0.366  -4.555 -19.531  1.00 98.50           C  
ATOM   1470  CB  ARG A 191      -2.723  -3.736 -19.312  1.00 98.50           C  
ATOM   1471  O   ARG A 191      -0.098  -5.398 -20.391  1.00 98.50           O  
ATOM   1472  CG  ARG A 191      -4.141  -4.086 -18.891  1.00 98.50           C  
ATOM   1473  CD  ARG A 191      -5.176  -3.283 -19.672  1.00 98.50           C  
ATOM   1474  NE  ARG A 191      -5.172  -1.877 -19.266  1.00 98.50           N  
ATOM   1475  NH1 ARG A 191      -6.629  -2.150 -17.500  1.00 98.50           N  
ATOM   1476  NH2 ARG A 191      -5.785  -0.075 -17.984  1.00 98.50           N  
ATOM   1477  CZ  ARG A 191      -5.859  -1.371 -18.250  1.00 98.50           C  
ATOM   1478  N   TRP A 192       0.371  -3.514 -19.141  1.00 98.62           N  
ATOM   1479  CA  TRP A 192       1.670  -3.348 -19.781  1.00 98.62           C  
ATOM   1480  C   TRP A 192       2.572  -4.547 -19.516  1.00 98.62           C  
ATOM   1481  CB  TRP A 192       2.348  -2.061 -19.312  1.00 98.62           C  
ATOM   1482  O   TRP A 192       3.244  -5.051 -20.406  1.00 98.62           O  
ATOM   1483  CG  TRP A 192       3.674  -1.795 -19.953  1.00 98.62           C  
ATOM   1484  CD1 TRP A 192       3.904  -1.093 -21.109  1.00 98.62           C  
ATOM   1485  CD2 TRP A 192       4.953  -2.234 -19.484  1.00 98.62           C  
ATOM   1486  CE2 TRP A 192       5.918  -1.760 -20.406  1.00 98.62           C  
ATOM   1487  CE3 TRP A 192       5.379  -2.982 -18.391  1.00 98.62           C  
ATOM   1488  NE1 TRP A 192       5.254  -1.067 -21.391  1.00 98.62           N  
ATOM   1489  CH2 TRP A 192       7.672  -2.744 -19.156  1.00 98.62           C  
ATOM   1490  CZ2 TRP A 192       7.285  -2.010 -20.250  1.00 98.62           C  
ATOM   1491  CZ3 TRP A 192       6.738  -3.230 -18.234  1.00 98.62           C  
ATOM   1492  N   VAL A 193       2.559  -5.020 -18.281  1.00 98.75           N  
ATOM   1493  CA  VAL A 193       3.348  -6.184 -17.891  1.00 98.75           C  
ATOM   1494  C   VAL A 193       2.941  -7.391 -18.734  1.00 98.75           C  
ATOM   1495  CB  VAL A 193       3.184  -6.496 -16.391  1.00 98.75           C  
ATOM   1496  O   VAL A 193       3.797  -8.102 -19.250  1.00 98.75           O  
ATOM   1497  CG1 VAL A 193       3.777  -7.867 -16.047  1.00 98.75           C  
ATOM   1498  CG2 VAL A 193       3.838  -5.406 -15.539  1.00 98.75           C  
ATOM   1499  N   GLN A 194       1.676  -7.574 -18.922  1.00 98.62           N  
ATOM   1500  CA  GLN A 194       1.164  -8.695 -19.719  1.00 98.62           C  
ATOM   1501  C   GLN A 194       1.690  -8.648 -21.141  1.00 98.62           C  
ATOM   1502  CB  GLN A 194      -0.366  -8.688 -19.719  1.00 98.62           C  
ATOM   1503  O   GLN A 194       2.029  -9.680 -21.719  1.00 98.62           O  
ATOM   1504  CG  GLN A 194      -0.984  -9.133 -18.391  1.00 98.62           C  
ATOM   1505  CD  GLN A 194      -0.656 -10.570 -18.047  1.00 98.62           C  
ATOM   1506  NE2 GLN A 194      -0.421 -10.836 -16.766  1.00 98.62           N  
ATOM   1507  OE1 GLN A 194      -0.615 -11.445 -18.922  1.00 98.62           O  
ATOM   1508  N   ARG A 195       1.832  -7.516 -21.672  1.00 97.75           N  
ATOM   1509  CA  ARG A 195       2.191  -7.352 -23.078  1.00 97.75           C  
ATOM   1510  C   ARG A 195       3.703  -7.414 -23.266  1.00 97.75           C  
ATOM   1511  CB  ARG A 195       1.648  -6.027 -23.625  1.00 97.75           C  
ATOM   1512  O   ARG A 195       4.184  -7.773 -24.344  1.00 97.75           O  
ATOM   1513  CG  ARG A 195       0.131  -5.965 -23.688  1.00 97.75           C  
ATOM   1514  CD  ARG A 195      -0.348  -4.793 -24.531  1.00 97.75           C  
ATOM   1515  NE  ARG A 195       0.148  -3.520 -24.016  1.00 97.75           N  
ATOM   1516  NH1 ARG A 195      -1.547  -3.252 -22.469  1.00 97.75           N  
ATOM   1517  NH2 ARG A 195       0.103  -1.672 -22.656  1.00 97.75           N  
ATOM   1518  CZ  ARG A 195      -0.433  -2.818 -23.047  1.00 97.75           C  
ATOM   1519  N   ASN A 196       4.469  -7.191 -22.141  1.00 98.38           N  
ATOM   1520  CA  ASN A 196       5.863  -6.887 -22.438  1.00 98.38           C  
ATOM   1521  C   ASN A 196       6.812  -7.781 -21.641  1.00 98.38           C  
ATOM   1522  CB  ASN A 196       6.160  -5.414 -22.141  1.00 98.38           C  
ATOM   1523  O   ASN A 196       7.980  -7.934 -22.016  1.00 98.38           O  
ATOM   1524  CG  ASN A 196       5.496  -4.477 -23.141  1.00 98.38           C  
ATOM   1525  ND2 ASN A 196       4.395  -3.861 -22.719  1.00 98.38           N  
ATOM   1526  OD1 ASN A 196       5.965  -4.309 -24.266  1.00 98.38           O  
ATOM   1527  N   ILE A 197       6.340  -8.414 -20.609  1.00 98.50           N  
ATOM   1528  CA  ILE A 197       7.246  -8.977 -19.625  1.00 98.50           C  
ATOM   1529  C   ILE A 197       7.977 -10.180 -20.203  1.00 98.50           C  
ATOM   1530  CB  ILE A 197       6.492  -9.383 -18.328  1.00 98.50           C  
ATOM   1531  O   ILE A 197       9.070 -10.539 -19.750  1.00 98.50           O  
ATOM   1532  CG1 ILE A 197       7.484  -9.625 -17.188  1.00 98.50           C  
ATOM   1533  CG2 ILE A 197       5.633 -10.625 -18.578  1.00 98.50           C  
ATOM   1534  CD1 ILE A 197       8.297  -8.398 -16.812  1.00 98.50           C  
ATOM   1535  N   ALA A 198       7.473 -10.789 -21.281  1.00 98.12           N  
ATOM   1536  CA  ALA A 198       8.133 -11.914 -21.922  1.00 98.12           C  
ATOM   1537  C   ALA A 198       9.484 -11.500 -22.500  1.00 98.12           C  
ATOM   1538  CB  ALA A 198       7.246 -12.508 -23.016  1.00 98.12           C  
ATOM   1539  O   ALA A 198      10.406 -12.312 -22.594  1.00 98.12           O  
ATOM   1540  N   TYR A 199       9.625 -10.234 -22.828  1.00 97.56           N  
ATOM   1541  CA  TYR A 199      10.859  -9.734 -23.422  1.00 97.56           C  
ATOM   1542  C   TYR A 199      11.945  -9.555 -22.375  1.00 97.56           C  
ATOM   1543  CB  TYR A 199      10.602  -8.414 -24.141  1.00 97.56           C  
ATOM   1544  O   TYR A 199      13.102  -9.297 -22.719  1.00 97.56           O  
ATOM   1545  CG  TYR A 199       9.648  -8.523 -25.312  1.00 97.56           C  
ATOM   1546  CD1 TYR A 199      10.117  -8.867 -26.578  1.00 97.56           C  
ATOM   1547  CD2 TYR A 199       8.289  -8.289 -25.156  1.00 97.56           C  
ATOM   1548  CE1 TYR A 199       9.242  -8.977 -27.656  1.00 97.56           C  
ATOM   1549  CE2 TYR A 199       7.410  -8.391 -26.219  1.00 97.56           C  
ATOM   1550  OH  TYR A 199       7.027  -8.836 -28.531  1.00 97.56           O  
ATOM   1551  CZ  TYR A 199       7.895  -8.734 -27.469  1.00 97.56           C  
ATOM   1552  N   PHE A 200      11.508  -9.695 -21.156  1.00 97.81           N  
ATOM   1553  CA  PHE A 200      12.438  -9.586 -20.031  1.00 97.81           C  
ATOM   1554  C   PHE A 200      12.680 -10.945 -19.391  1.00 97.81           C  
ATOM   1555  CB  PHE A 200      11.906  -8.602 -18.984  1.00 97.81           C  
ATOM   1556  O   PHE A 200      13.289 -11.039 -18.328  1.00 97.81           O  
ATOM   1557  CG  PHE A 200      11.703  -7.207 -19.516  1.00 97.81           C  
ATOM   1558  CD1 PHE A 200      12.719  -6.266 -19.438  1.00 97.81           C  
ATOM   1559  CD2 PHE A 200      10.484  -6.840 -20.078  1.00 97.81           C  
ATOM   1560  CE1 PHE A 200      12.531  -4.973 -19.922  1.00 97.81           C  
ATOM   1561  CE2 PHE A 200      10.289  -5.551 -20.562  1.00 97.81           C  
ATOM   1562  CZ  PHE A 200      11.312  -4.617 -20.484  1.00 97.81           C  
ATOM   1563  N   GLY A 201      12.133 -12.078 -20.031  1.00 98.12           N  
ATOM   1564  CA  GLY A 201      12.297 -13.430 -19.531  1.00 98.12           C  
ATOM   1565  C   GLY A 201      11.188 -13.852 -18.578  1.00 98.12           C  
ATOM   1566  O   GLY A 201      11.195 -14.977 -18.062  1.00 98.12           O  
ATOM   1567  N   GLY A 202      10.258 -12.938 -18.328  1.00 98.44           N  
ATOM   1568  CA  GLY A 202       9.148 -13.219 -17.438  1.00 98.44           C  
ATOM   1569  C   GLY A 202       8.008 -13.953 -18.109  1.00 98.44           C  
ATOM   1570  O   GLY A 202       7.797 -13.812 -19.312  1.00 98.44           O  
ATOM   1571  N   ASP A 203       7.250 -14.703 -17.344  1.00 98.62           N  
ATOM   1572  CA  ASP A 203       6.055 -15.422 -17.781  1.00 98.62           C  
ATOM   1573  C   ASP A 203       4.789 -14.656 -17.406  1.00 98.62           C  
ATOM   1574  CB  ASP A 203       6.016 -16.828 -17.172  1.00 98.62           C  
ATOM   1575  O   ASP A 203       4.453 -14.531 -16.234  1.00 98.62           O  
ATOM   1576  CG  ASP A 203       4.875 -17.672 -17.703  1.00 98.62           C  
ATOM   1577  OD1 ASP A 203       3.939 -17.109 -18.328  1.00 98.62           O  
ATOM   1578  OD2 ASP A 203       4.910 -18.906 -17.516  1.00 98.62           O  
ATOM   1579  N   PRO A 204       4.035 -14.102 -18.422  1.00 98.50           N  
ATOM   1580  CA  PRO A 204       2.846 -13.297 -18.141  1.00 98.50           C  
ATOM   1581  C   PRO A 204       1.770 -14.086 -17.391  1.00 98.50           C  
ATOM   1582  CB  PRO A 204       2.355 -12.883 -19.531  1.00 98.50           C  
ATOM   1583  O   PRO A 204       0.837 -13.492 -16.844  1.00 98.50           O  
ATOM   1584  CG  PRO A 204       2.949 -13.898 -20.453  1.00 98.50           C  
ATOM   1585  CD  PRO A 204       4.281 -14.320 -19.906  1.00 98.50           C  
ATOM   1586  N   GLU A 205       1.905 -15.422 -17.312  1.00 98.56           N  
ATOM   1587  CA  GLU A 205       0.937 -16.266 -16.625  1.00 98.56           C  
ATOM   1588  C   GLU A 205       1.345 -16.516 -15.180  1.00 98.56           C  
ATOM   1589  CB  GLU A 205       0.780 -17.609 -17.359  1.00 98.56           C  
ATOM   1590  O   GLU A 205       0.610 -17.141 -14.414  1.00 98.56           O  
ATOM   1591  CG  GLU A 205       0.209 -17.484 -18.766  1.00 98.56           C  
ATOM   1592  CD  GLU A 205      -1.207 -16.922 -18.781  1.00 98.56           C  
ATOM   1593  OE1 GLU A 205      -1.482 -15.992 -19.578  1.00 98.56           O  
ATOM   1594  OE2 GLU A 205      -2.049 -17.438 -18.016  1.00 98.56           O  
ATOM   1595  N   LYS A 206       2.582 -16.078 -14.797  1.00 98.62           N  
ATOM   1596  CA  LYS A 206       3.090 -16.266 -13.445  1.00 98.62           C  
ATOM   1597  C   LYS A 206       3.375 -14.914 -12.781  1.00 98.62           C  
ATOM   1598  CB  LYS A 206       4.355 -17.125 -13.453  1.00 98.62           C  
ATOM   1599  O   LYS A 206       4.449 -14.719 -12.203  1.00 98.62           O  
ATOM   1600  CG  LYS A 206       4.117 -18.562 -13.867  1.00 98.62           C  
ATOM   1601  CD  LYS A 206       5.383 -19.406 -13.727  1.00 98.62           C  
ATOM   1602  CE  LYS A 206       5.133 -20.859 -14.086  1.00 98.62           C  
ATOM   1603  NZ  LYS A 206       6.379 -21.672 -13.977  1.00 98.62           N  
ATOM   1604  N   VAL A 207       2.324 -14.008 -12.859  1.00 98.94           N  
ATOM   1605  CA  VAL A 207       2.438 -12.672 -12.273  1.00 98.94           C  
ATOM   1606  C   VAL A 207       1.772 -12.656 -10.898  1.00 98.94           C  
ATOM   1607  CB  VAL A 207       1.807 -11.594 -13.188  1.00 98.94           C  
ATOM   1608  O   VAL A 207       0.615 -13.055 -10.758  1.00 98.94           O  
ATOM   1609  CG1 VAL A 207       1.858 -10.227 -12.516  1.00 98.94           C  
ATOM   1610  CG2 VAL A 207       2.514 -11.562 -14.539  1.00 98.94           C  
ATOM   1611  N   THR A 208       2.576 -12.273  -9.867  1.00 98.94           N  
ATOM   1612  CA  THR A 208       2.078 -12.008  -8.516  1.00 98.94           C  
ATOM   1613  C   THR A 208       2.264 -10.539  -8.148  1.00 98.94           C  
ATOM   1614  CB  THR A 208       2.785 -12.898  -7.477  1.00 98.94           C  
ATOM   1615  O   THR A 208       3.348  -9.984  -8.328  1.00 98.94           O  
ATOM   1616  CG2 THR A 208       2.322 -12.562  -6.062  1.00 98.94           C  
ATOM   1617  OG1 THR A 208       2.490 -14.273  -7.754  1.00 98.94           O  
ATOM   1618  N   ILE A 209       1.165  -9.898  -7.691  1.00 98.94           N  
ATOM   1619  CA  ILE A 209       1.285  -8.523  -7.219  1.00 98.94           C  
ATOM   1620  C   ILE A 209       1.416  -8.516  -5.699  1.00 98.94           C  
ATOM   1621  CB  ILE A 209       0.078  -7.668  -7.660  1.00 98.94           C  
ATOM   1622  O   ILE A 209       0.883  -9.391  -5.016  1.00 98.94           O  
ATOM   1623  CG1 ILE A 209      -1.229  -8.281  -7.141  1.00 98.94           C  
ATOM   1624  CG2 ILE A 209       0.046  -7.527  -9.188  1.00 98.94           C  
ATOM   1625  CD1 ILE A 209      -2.463  -7.434  -7.422  1.00 98.94           C  
ATOM   1626  N   PHE A 210       2.189  -7.551  -5.262  1.00 98.81           N  
ATOM   1627  CA  PHE A 210       2.324  -7.441  -3.812  1.00 98.81           C  
ATOM   1628  C   PHE A 210       2.580  -5.992  -3.404  1.00 98.81           C  
ATOM   1629  CB  PHE A 210       3.459  -8.336  -3.307  1.00 98.81           C  
ATOM   1630  O   PHE A 210       2.986  -5.172  -4.230  1.00 98.81           O  
ATOM   1631  CG  PHE A 210       4.824  -7.914  -3.779  1.00 98.81           C  
ATOM   1632  CD1 PHE A 210       5.094  -7.777  -5.137  1.00 98.81           C  
ATOM   1633  CD2 PHE A 210       5.836  -7.656  -2.867  1.00 98.81           C  
ATOM   1634  CE1 PHE A 210       6.355  -7.387  -5.578  1.00 98.81           C  
ATOM   1635  CE2 PHE A 210       7.102  -7.266  -3.301  1.00 98.81           C  
ATOM   1636  CZ  PHE A 210       7.359  -7.133  -4.656  1.00 98.81           C  
ATOM   1637  N   GLY A 211       2.145  -5.656  -2.156  1.00 98.38           N  
ATOM   1638  CA  GLY A 211       2.242  -4.289  -1.664  1.00 98.38           C  
ATOM   1639  C   GLY A 211       2.172  -4.195  -0.151  1.00 98.38           C  
ATOM   1640  O   GLY A 211       1.753  -5.141   0.517  1.00 98.38           O  
ATOM   1641  N   GLN A 212       2.645  -3.092   0.403  1.00 97.75           N  
ATOM   1642  CA  GLN A 212       2.617  -2.793   1.831  1.00 97.75           C  
ATOM   1643  C   GLN A 212       1.833  -1.514   2.109  1.00 97.75           C  
ATOM   1644  CB  GLN A 212       4.039  -2.668   2.381  1.00 97.75           C  
ATOM   1645  O   GLN A 212       1.943  -0.537   1.365  1.00 97.75           O  
ATOM   1646  CG  GLN A 212       4.109  -2.623   3.902  1.00 97.75           C  
ATOM   1647  CD  GLN A 212       3.973  -1.218   4.457  1.00 97.75           C  
ATOM   1648  NE2 GLN A 212       3.375  -1.101   5.637  1.00 97.75           N  
ATOM   1649  OE1 GLN A 212       4.402  -0.245   3.828  1.00 97.75           O  
ATOM   1650  N   SER A 213       1.030  -1.477   3.168  1.00 97.81           N  
ATOM   1651  CA  SER A 213       0.245  -0.306   3.547  1.00 97.81           C  
ATOM   1652  C   SER A 213      -0.725   0.091   2.439  1.00 97.81           C  
ATOM   1653  CB  SER A 213       1.163   0.872   3.879  1.00 97.81           C  
ATOM   1654  O   SER A 213      -1.550  -0.718   2.010  1.00 97.81           O  
ATOM   1655  OG  SER A 213       0.478   1.841   4.652  1.00 97.81           O  
ATOM   1656  N   ALA A 214      -0.752   1.301   1.979  1.00 98.44           N  
ATOM   1657  CA  ALA A 214      -1.641   1.685   0.885  1.00 98.44           C  
ATOM   1658  C   ALA A 214      -1.355   0.861  -0.367  1.00 98.44           C  
ATOM   1659  CB  ALA A 214      -1.500   3.174   0.583  1.00 98.44           C  
ATOM   1660  O   ALA A 214      -2.236   0.677  -1.211  1.00 98.44           O  
ATOM   1661  N   GLY A 215      -0.135   0.378  -0.584  1.00 98.62           N  
ATOM   1662  CA  GLY A 215       0.169  -0.567  -1.646  1.00 98.62           C  
ATOM   1663  C   GLY A 215      -0.568  -1.885  -1.502  1.00 98.62           C  
ATOM   1664  O   GLY A 215      -1.026  -2.457  -2.492  1.00 98.62           O  
ATOM   1665  N   SER A 216      -0.620  -2.408  -0.209  1.00 98.81           N  
ATOM   1666  CA  SER A 216      -1.410  -3.598   0.089  1.00 98.81           C  
ATOM   1667  C   SER A 216      -2.895  -3.350  -0.151  1.00 98.81           C  
ATOM   1668  CB  SER A 216      -1.186  -4.043   1.535  1.00 98.81           C  
ATOM   1669  O   SER A 216      -3.590  -4.199  -0.714  1.00 98.81           O  
ATOM   1670  OG  SER A 216      -1.978  -5.176   1.841  1.00 98.81           O  
ATOM   1671  N   ALA A 217      -3.424  -2.168   0.270  1.00 98.81           N  
ATOM   1672  CA  ALA A 217      -4.801  -1.790  -0.030  1.00 98.81           C  
ATOM   1673  C   ALA A 217      -5.031  -1.706  -1.536  1.00 98.81           C  
ATOM   1674  CB  ALA A 217      -5.145  -0.457   0.632  1.00 98.81           C  
ATOM   1675  O   ALA A 217      -6.082  -2.113  -2.033  1.00 98.81           O  
ATOM   1676  N   SER A 218      -4.047  -1.213  -2.279  1.00 98.94           N  
ATOM   1677  CA  SER A 218      -4.125  -1.174  -3.736  1.00 98.94           C  
ATOM   1678  C   SER A 218      -4.219  -2.578  -4.320  1.00 98.94           C  
ATOM   1679  CB  SER A 218      -2.912  -0.450  -4.320  1.00 98.94           C  
ATOM   1680  O   SER A 218      -5.008  -2.824  -5.238  1.00 98.94           O  
ATOM   1681  OG  SER A 218      -3.002   0.946  -4.094  1.00 98.94           O  
ATOM   1682  N   VAL A 219      -3.410  -3.510  -3.764  1.00 98.94           N  
ATOM   1683  CA  VAL A 219      -3.494  -4.902  -4.199  1.00 98.94           C  
ATOM   1684  C   VAL A 219      -4.898  -5.441  -3.934  1.00 98.94           C  
ATOM   1685  CB  VAL A 219      -2.439  -5.781  -3.488  1.00 98.94           C  
ATOM   1686  O   VAL A 219      -5.484  -6.102  -4.793  1.00 98.94           O  
ATOM   1687  CG1 VAL A 219      -2.684  -7.258  -3.787  1.00 98.94           C  
ATOM   1688  CG2 VAL A 219      -1.031  -5.371  -3.914  1.00 98.94           C  
ATOM   1689  N   SER A 220      -5.402  -5.113  -2.770  1.00 98.88           N  
ATOM   1690  CA  SER A 220      -6.766  -5.500  -2.424  1.00 98.88           C  
ATOM   1691  C   SER A 220      -7.773  -4.902  -3.402  1.00 98.88           C  
ATOM   1692  CB  SER A 220      -7.102  -5.059  -1.000  1.00 98.88           C  
ATOM   1693  O   SER A 220      -8.688  -5.594  -3.861  1.00 98.88           O  
ATOM   1694  OG  SER A 220      -8.367  -5.566  -0.603  1.00 98.88           O  
ATOM   1695  N   TYR A 221      -7.625  -3.699  -3.809  1.00 98.88           N  
ATOM   1696  CA  TYR A 221      -8.508  -3.059  -4.773  1.00 98.88           C  
ATOM   1697  C   TYR A 221      -8.352  -3.676  -6.156  1.00 98.88           C  
ATOM   1698  CB  TYR A 221      -8.234  -1.553  -4.840  1.00 98.88           C  
ATOM   1699  O   TYR A 221      -9.305  -3.725  -6.938  1.00 98.88           O  
ATOM   1700  CG  TYR A 221      -8.953  -0.757  -3.777  1.00 98.88           C  
ATOM   1701  CD1 TYR A 221     -10.344  -0.701  -3.748  1.00 98.88           C  
ATOM   1702  CD2 TYR A 221      -8.250  -0.060  -2.805  1.00 98.88           C  
ATOM   1703  CE1 TYR A 221     -11.016   0.033  -2.773  1.00 98.88           C  
ATOM   1704  CE2 TYR A 221      -8.906   0.677  -1.826  1.00 98.88           C  
ATOM   1705  OH  TYR A 221     -10.945   1.445  -0.852  1.00 98.88           O  
ATOM   1706  CZ  TYR A 221     -10.289   0.717  -1.818  1.00 98.88           C  
ATOM   1707  N   GLN A 222      -7.156  -4.168  -6.469  1.00 98.88           N  
ATOM   1708  CA  GLN A 222      -7.000  -4.871  -7.738  1.00 98.88           C  
ATOM   1709  C   GLN A 222      -7.734  -6.207  -7.723  1.00 98.88           C  
ATOM   1710  CB  GLN A 222      -5.520  -5.090  -8.047  1.00 98.88           C  
ATOM   1711  O   GLN A 222      -8.203  -6.676  -8.766  1.00 98.88           O  
ATOM   1712  CG  GLN A 222      -4.746  -3.801  -8.305  1.00 98.88           C  
ATOM   1713  CD  GLN A 222      -5.387  -2.930  -9.367  1.00 98.88           C  
ATOM   1714  NE2 GLN A 222      -5.449  -1.628  -9.109  1.00 98.88           N  
ATOM   1715  OE1 GLN A 222      -5.820  -3.424 -10.414  1.00 98.88           O  
ATOM   1716  N   LEU A 223      -7.875  -6.809  -6.531  1.00 98.81           N  
ATOM   1717  CA  LEU A 223      -8.734  -7.980  -6.410  1.00 98.81           C  
ATOM   1718  C   LEU A 223     -10.188  -7.625  -6.699  1.00 98.81           C  
ATOM   1719  CB  LEU A 223      -8.609  -8.594  -5.012  1.00 98.81           C  
ATOM   1720  O   LEU A 223     -10.922  -8.422  -7.285  1.00 98.81           O  
ATOM   1721  CG  LEU A 223      -7.281  -9.266  -4.680  1.00 98.81           C  
ATOM   1722  CD1 LEU A 223      -7.238  -9.656  -3.205  1.00 98.81           C  
ATOM   1723  CD2 LEU A 223      -7.062 -10.484  -5.566  1.00 98.81           C  
ATOM   1724  N   LEU A 224     -10.578  -6.406  -6.387  1.00 98.69           N  
ATOM   1725  CA  LEU A 224     -11.953  -5.938  -6.527  1.00 98.69           C  
ATOM   1726  C   LEU A 224     -12.172  -5.320  -7.906  1.00 98.69           C  
ATOM   1727  CB  LEU A 224     -12.289  -4.918  -5.438  1.00 98.69           C  
ATOM   1728  O   LEU A 224     -13.312  -5.043  -8.289  1.00 98.69           O  
ATOM   1729  CG  LEU A 224     -12.312  -5.445  -4.000  1.00 98.69           C  
ATOM   1730  CD1 LEU A 224     -12.414  -4.289  -3.014  1.00 98.69           C  
ATOM   1731  CD2 LEU A 224     -13.461  -6.426  -3.811  1.00 98.69           C  
ATOM   1732  N   ASN A 225     -11.148  -5.062  -8.594  1.00 98.44           N  
ATOM   1733  CA  ASN A 225     -11.203  -4.410  -9.898  1.00 98.44           C  
ATOM   1734  C   ASN A 225     -11.570  -5.391 -11.008  1.00 98.44           C  
ATOM   1735  CB  ASN A 225      -9.867  -3.736 -10.219  1.00 98.44           C  
ATOM   1736  O   ASN A 225     -10.758  -6.230 -11.391  1.00 98.44           O  
ATOM   1737  CG  ASN A 225      -9.891  -2.977 -11.531  1.00 98.44           C  
ATOM   1738  ND2 ASN A 225      -8.742  -2.420 -11.914  1.00 98.44           N  
ATOM   1739  OD1 ASN A 225     -10.922  -2.893 -12.195  1.00 98.44           O  
ATOM   1740  N   PRO A 226     -12.758  -5.262 -11.586  1.00 97.19           N  
ATOM   1741  CA  PRO A 226     -13.148  -6.203 -12.641  1.00 97.19           C  
ATOM   1742  C   PRO A 226     -12.234  -6.133 -13.867  1.00 97.19           C  
ATOM   1743  CB  PRO A 226     -14.570  -5.758 -13.000  1.00 97.19           C  
ATOM   1744  O   PRO A 226     -12.109  -7.113 -14.602  1.00 97.19           O  
ATOM   1745  CG  PRO A 226     -14.672  -4.359 -12.477  1.00 97.19           C  
ATOM   1746  CD  PRO A 226     -13.789  -4.234 -11.266  1.00 97.19           C  
ATOM   1747  N   HIS A 227     -11.547  -5.035 -14.047  1.00 96.31           N  
ATOM   1748  CA  HIS A 227     -10.711  -4.852 -15.227  1.00 96.31           C  
ATOM   1749  C   HIS A 227      -9.312  -5.422 -15.008  1.00 96.31           C  
ATOM   1750  CB  HIS A 227     -10.617  -3.371 -15.594  1.00 96.31           C  
ATOM   1751  O   HIS A 227      -8.477  -5.395 -15.914  1.00 96.31           O  
ATOM   1752  CG  HIS A 227     -11.945  -2.740 -15.875  1.00 96.31           C  
ATOM   1753  CD2 HIS A 227     -12.656  -1.820 -15.188  1.00 96.31           C  
ATOM   1754  ND1 HIS A 227     -12.695  -3.047 -17.000  1.00 96.31           N  
ATOM   1755  CE1 HIS A 227     -13.812  -2.342 -16.969  1.00 96.31           C  
ATOM   1756  NE2 HIS A 227     -13.812  -1.589 -15.891  1.00 96.31           N  
ATOM   1757  N   ALA A 228      -9.062  -5.902 -13.797  1.00 98.19           N  
ATOM   1758  CA  ALA A 228      -7.773  -6.527 -13.508  1.00 98.19           C  
ATOM   1759  C   ALA A 228      -7.859  -8.047 -13.617  1.00 98.19           C  
ATOM   1760  CB  ALA A 228      -7.293  -6.125 -12.109  1.00 98.19           C  
ATOM   1761  O   ALA A 228      -6.887  -8.750 -13.352  1.00 98.19           O  
ATOM   1762  N   LYS A 229      -9.062  -8.539 -14.023  1.00 97.69           N  
ATOM   1763  CA  LYS A 229      -9.250  -9.977 -14.180  1.00 97.69           C  
ATOM   1764  C   LYS A 229      -8.258 -10.547 -15.188  1.00 97.69           C  
ATOM   1765  CB  LYS A 229     -10.680 -10.289 -14.609  1.00 97.69           C  
ATOM   1766  O   LYS A 229      -8.156 -10.055 -16.312  1.00 97.69           O  
ATOM   1767  CG  LYS A 229     -11.016 -11.773 -14.625  1.00 97.69           C  
ATOM   1768  CD  LYS A 229     -12.492 -12.016 -14.914  1.00 97.69           C  
ATOM   1769  CE  LYS A 229     -12.828 -13.500 -14.883  1.00 97.69           C  
ATOM   1770  NZ  LYS A 229     -14.289 -13.734 -15.125  1.00 97.69           N  
ATOM   1771  N   GLY A 230      -7.504 -11.555 -14.766  1.00 98.19           N  
ATOM   1772  CA  GLY A 230      -6.605 -12.266 -15.656  1.00 98.19           C  
ATOM   1773  C   GLY A 230      -5.230 -11.633 -15.758  1.00 98.19           C  
ATOM   1774  O   GLY A 230      -4.352 -12.148 -16.453  1.00 98.19           O  
ATOM   1775  N   LEU A 231      -4.980 -10.547 -14.984  1.00 98.75           N  
ATOM   1776  CA  LEU A 231      -3.715  -9.836 -15.109  1.00 98.75           C  
ATOM   1777  C   LEU A 231      -2.697 -10.359 -14.102  1.00 98.75           C  
ATOM   1778  CB  LEU A 231      -3.928  -8.336 -14.906  1.00 98.75           C  
ATOM   1779  O   LEU A 231      -1.495 -10.125 -14.250  1.00 98.75           O  
ATOM   1780  CG  LEU A 231      -4.805  -7.625 -15.938  1.00 98.75           C  
ATOM   1781  CD1 LEU A 231      -4.883  -6.133 -15.641  1.00 98.75           C  
ATOM   1782  CD2 LEU A 231      -4.266  -7.863 -17.344  1.00 98.75           C  
ATOM   1783  N   PHE A 232      -3.078 -11.055 -13.039  1.00 98.88           N  
ATOM   1784  CA  PHE A 232      -2.203 -11.664 -12.039  1.00 98.88           C  
ATOM   1785  C   PHE A 232      -2.797 -12.969 -11.516  1.00 98.88           C  
ATOM   1786  CB  PHE A 232      -1.956 -10.695 -10.883  1.00 98.88           C  
ATOM   1787  O   PHE A 232      -4.008 -13.188 -11.617  1.00 98.88           O  
ATOM   1788  CG  PHE A 232      -3.217 -10.188 -10.234  1.00 98.88           C  
ATOM   1789  CD1 PHE A 232      -3.844  -9.047 -10.703  1.00 98.88           C  
ATOM   1790  CD2 PHE A 232      -3.775 -10.867  -9.156  1.00 98.88           C  
ATOM   1791  CE1 PHE A 232      -5.012  -8.570 -10.102  1.00 98.88           C  
ATOM   1792  CE2 PHE A 232      -4.941 -10.406  -8.555  1.00 98.88           C  
ATOM   1793  CZ  PHE A 232      -5.559  -9.258  -9.023  1.00 98.88           C  
ATOM   1794  N   ARG A 233      -1.995 -13.812 -10.953  1.00 98.69           N  
ATOM   1795  CA  ARG A 233      -2.475 -15.133 -10.555  1.00 98.69           C  
ATOM   1796  C   ARG A 233      -2.377 -15.312  -9.047  1.00 98.69           C  
ATOM   1797  CB  ARG A 233      -1.686 -16.234 -11.273  1.00 98.69           C  
ATOM   1798  O   ARG A 233      -2.838 -16.328  -8.508  1.00 98.69           O  
ATOM   1799  CG  ARG A 233      -0.197 -16.219 -10.961  1.00 98.69           C  
ATOM   1800  CD  ARG A 233       0.513 -17.422 -11.562  1.00 98.69           C  
ATOM   1801  NE  ARG A 233       0.264 -18.641 -10.789  1.00 98.69           N  
ATOM   1802  NH1 ARG A 233       1.590 -20.000 -12.102  1.00 98.69           N  
ATOM   1803  NH2 ARG A 233       0.489 -20.859 -10.289  1.00 98.69           N  
ATOM   1804  CZ  ARG A 233       0.782 -19.828 -11.055  1.00 98.69           C  
ATOM   1805  N   GLY A 234      -1.615 -14.375  -8.344  1.00 98.75           N  
ATOM   1806  CA  GLY A 234      -1.453 -14.352  -6.898  1.00 98.75           C  
ATOM   1807  C   GLY A 234      -1.272 -12.945  -6.344  1.00 98.75           C  
ATOM   1808  O   GLY A 234      -0.839 -12.039  -7.059  1.00 98.75           O  
ATOM   1809  N   ALA A 235      -1.632 -12.836  -5.055  1.00 98.94           N  
ATOM   1810  CA  ALA A 235      -1.544 -11.523  -4.418  1.00 98.94           C  
ATOM   1811  C   ALA A 235      -0.975 -11.633  -3.008  1.00 98.94           C  
ATOM   1812  CB  ALA A 235      -2.916 -10.859  -4.387  1.00 98.94           C  
ATOM   1813  O   ALA A 235      -1.401 -12.484  -2.225  1.00 98.94           O  
ATOM   1814  N   ILE A 236       0.016 -10.781  -2.684  1.00 98.94           N  
ATOM   1815  CA  ILE A 236       0.578 -10.672  -1.341  1.00 98.94           C  
ATOM   1816  C   ILE A 236       0.207  -9.320  -0.734  1.00 98.94           C  
ATOM   1817  CB  ILE A 236       2.113 -10.852  -1.354  1.00 98.94           C  
ATOM   1818  O   ILE A 236       0.595  -8.273  -1.255  1.00 98.94           O  
ATOM   1819  CG1 ILE A 236       2.488 -12.203  -1.978  1.00 98.94           C  
ATOM   1820  CG2 ILE A 236       2.684 -10.727   0.062  1.00 98.94           C  
ATOM   1821  CD1 ILE A 236       3.980 -12.375  -2.217  1.00 98.94           C  
ATOM   1822  N   LEU A 237      -0.535  -9.320   0.380  1.00 98.81           N  
ATOM   1823  CA  LEU A 237      -1.044  -8.133   1.056  1.00 98.81           C  
ATOM   1824  C   LEU A 237      -0.357  -7.938   2.402  1.00 98.81           C  
ATOM   1825  CB  LEU A 237      -2.559  -8.234   1.252  1.00 98.81           C  
ATOM   1826  O   LEU A 237      -0.558  -8.727   3.328  1.00 98.81           O  
ATOM   1827  CG  LEU A 237      -3.404  -8.297  -0.020  1.00 98.81           C  
ATOM   1828  CD1 LEU A 237      -3.551  -9.742  -0.490  1.00 98.81           C  
ATOM   1829  CD2 LEU A 237      -4.773  -7.668   0.215  1.00 98.81           C  
ATOM   1830  N   GLU A 238       0.478  -6.828   2.525  1.00 98.50           N  
ATOM   1831  CA  GLU A 238       1.274  -6.590   3.725  1.00 98.50           C  
ATOM   1832  C   GLU A 238       0.776  -5.359   4.484  1.00 98.50           C  
ATOM   1833  CB  GLU A 238       2.752  -6.422   3.365  1.00 98.50           C  
ATOM   1834  O   GLU A 238       1.115  -4.230   4.133  1.00 98.50           O  
ATOM   1835  CG  GLU A 238       3.342  -7.605   2.613  1.00 98.50           C  
ATOM   1836  CD  GLU A 238       4.789  -7.395   2.203  1.00 98.50           C  
ATOM   1837  OE1 GLU A 238       5.148  -7.734   1.053  1.00 98.50           O  
ATOM   1838  OE2 GLU A 238       5.570  -6.891   3.039  1.00 98.50           O  
ATOM   1839  N   SER A 239      -0.057  -5.594   5.586  1.00 97.81           N  
ATOM   1840  CA  SER A 239      -0.485  -4.562   6.527  1.00 97.81           C  
ATOM   1841  C   SER A 239      -1.365  -3.523   5.844  1.00 97.81           C  
ATOM   1842  CB  SER A 239       0.728  -3.879   7.160  1.00 97.81           C  
ATOM   1843  O   SER A 239      -1.199  -2.320   6.059  1.00 97.81           O  
ATOM   1844  OG  SER A 239       1.455  -4.793   7.965  1.00 97.81           O  
ATOM   1845  N   GLY A 240      -2.295  -3.828   5.059  1.00 97.94           N  
ATOM   1846  CA  GLY A 240      -3.285  -2.975   4.422  1.00 97.94           C  
ATOM   1847  C   GLY A 240      -4.387  -3.754   3.727  1.00 97.94           C  
ATOM   1848  O   GLY A 240      -4.133  -4.812   3.146  1.00 97.94           O  
ATOM   1849  N   ALA A 241      -5.605  -3.250   3.793  1.00 98.38           N  
ATOM   1850  CA  ALA A 241      -6.766  -3.855   3.143  1.00 98.38           C  
ATOM   1851  C   ALA A 241      -7.676  -2.789   2.539  1.00 98.38           C  
ATOM   1852  CB  ALA A 241      -7.543  -4.715   4.137  1.00 98.38           C  
ATOM   1853  O   ALA A 241      -7.715  -1.654   3.021  1.00 98.38           O  
ATOM   1854  N   ALA A 242      -8.383  -3.166   1.428  1.00 98.44           N  
ATOM   1855  CA  ALA A 242      -9.367  -2.262   0.836  1.00 98.44           C  
ATOM   1856  C   ALA A 242     -10.438  -1.878   1.851  1.00 98.44           C  
ATOM   1857  CB  ALA A 242     -10.008  -2.900  -0.394  1.00 98.44           C  
ATOM   1858  O   ALA A 242     -11.086  -0.836   1.717  1.00 98.44           O  
ATOM   1859  N   ILE A 243     -10.602  -2.756   2.969  1.00 98.44           N  
ATOM   1860  CA  ILE A 243     -11.695  -2.480   3.898  1.00 98.44           C  
ATOM   1861  C   ILE A 243     -11.133  -1.853   5.176  1.00 98.44           C  
ATOM   1862  CB  ILE A 243     -12.484  -3.764   4.234  1.00 98.44           C  
ATOM   1863  O   ILE A 243     -11.805  -1.849   6.211  1.00 98.44           O  
ATOM   1864  CG1 ILE A 243     -11.555  -4.828   4.824  1.00 98.44           C  
ATOM   1865  CG2 ILE A 243     -13.203  -4.297   2.990  1.00 98.44           C  
ATOM   1866  CD1 ILE A 243     -12.281  -6.031   5.406  1.00 98.44           C  
ATOM   1867  N   SER A 244      -9.875  -1.399   5.141  1.00 98.25           N  
ATOM   1868  CA  SER A 244      -9.367  -0.551   6.211  1.00 98.25           C  
ATOM   1869  C   SER A 244     -10.047   0.814   6.207  1.00 98.25           C  
ATOM   1870  CB  SER A 244      -7.852  -0.375   6.086  1.00 98.25           C  
ATOM   1871  O   SER A 244     -10.305   1.379   5.141  1.00 98.25           O  
ATOM   1872  OG  SER A 244      -7.191  -1.622   6.207  1.00 98.25           O  
ATOM   1873  N   PRO A 245     -10.258   1.398   7.398  1.00 97.06           N  
ATOM   1874  CA  PRO A 245     -10.945   2.693   7.414  1.00 97.06           C  
ATOM   1875  C   PRO A 245     -10.219   3.752   6.586  1.00 97.06           C  
ATOM   1876  CB  PRO A 245     -10.945   3.072   8.898  1.00 97.06           C  
ATOM   1877  O   PRO A 245     -10.867   4.539   5.887  1.00 97.06           O  
ATOM   1878  CG  PRO A 245     -10.867   1.769   9.625  1.00 97.06           C  
ATOM   1879  CD  PRO A 245     -10.078   0.802   8.789  1.00 97.06           C  
ATOM   1880  N   TRP A 246      -8.883   3.785   6.586  1.00 97.00           N  
ATOM   1881  CA  TRP A 246      -8.102   4.824   5.930  1.00 97.00           C  
ATOM   1882  C   TRP A 246      -8.023   4.582   4.426  1.00 97.00           C  
ATOM   1883  CB  TRP A 246      -6.684   4.887   6.516  1.00 97.00           C  
ATOM   1884  O   TRP A 246      -7.566   5.445   3.672  1.00 97.00           O  
ATOM   1885  CG  TRP A 246      -6.035   3.545   6.680  1.00 97.00           C  
ATOM   1886  CD1 TRP A 246      -5.938   2.812   7.832  1.00 97.00           C  
ATOM   1887  CD2 TRP A 246      -5.387   2.777   5.660  1.00 97.00           C  
ATOM   1888  CE2 TRP A 246      -4.922   1.590   6.266  1.00 97.00           C  
ATOM   1889  CE3 TRP A 246      -5.160   2.980   4.293  1.00 97.00           C  
ATOM   1890  NE1 TRP A 246      -5.270   1.635   7.586  1.00 97.00           N  
ATOM   1891  CH2 TRP A 246      -4.023   0.830   4.211  1.00 97.00           C  
ATOM   1892  CZ2 TRP A 246      -4.234   0.606   5.547  1.00 97.00           C  
ATOM   1893  CZ3 TRP A 246      -4.477   2.002   3.580  1.00 97.00           C  
ATOM   1894  N   ALA A 247      -8.477   3.424   3.924  1.00 98.06           N  
ATOM   1895  CA  ALA A 247      -8.328   3.088   2.512  1.00 98.06           C  
ATOM   1896  C   ALA A 247      -9.570   3.486   1.717  1.00 98.06           C  
ATOM   1897  CB  ALA A 247      -8.047   1.596   2.346  1.00 98.06           C  
ATOM   1898  O   ALA A 247      -9.727   3.084   0.562  1.00 98.06           O  
ATOM   1899  N   TYR A 248     -10.508   4.242   2.350  1.00 97.62           N  
ATOM   1900  CA  TYR A 248     -11.742   4.680   1.709  1.00 97.62           C  
ATOM   1901  C   TYR A 248     -12.047   6.137   2.043  1.00 97.62           C  
ATOM   1902  CB  TYR A 248     -12.914   3.793   2.139  1.00 97.62           C  
ATOM   1903  O   TYR A 248     -12.141   6.504   3.217  1.00 97.62           O  
ATOM   1904  CG  TYR A 248     -14.242   4.223   1.561  1.00 97.62           C  
ATOM   1905  CD1 TYR A 248     -15.320   4.531   2.391  1.00 97.62           C  
ATOM   1906  CD2 TYR A 248     -14.422   4.316   0.186  1.00 97.62           C  
ATOM   1907  CE1 TYR A 248     -16.547   4.922   1.864  1.00 97.62           C  
ATOM   1908  CE2 TYR A 248     -15.648   4.711  -0.353  1.00 97.62           C  
ATOM   1909  OH  TYR A 248     -17.906   5.398  -0.034  1.00 97.62           O  
ATOM   1910  CZ  TYR A 248     -16.703   5.012   0.493  1.00 97.62           C  
ATOM   1911  N   GLN A 249     -12.133   7.008   0.960  1.00 95.69           N  
ATOM   1912  CA  GLN A 249     -12.445   8.422   1.126  1.00 95.69           C  
ATOM   1913  C   GLN A 249     -13.953   8.664   1.026  1.00 95.69           C  
ATOM   1914  CB  GLN A 249     -11.711   9.258   0.084  1.00 95.69           C  
ATOM   1915  O   GLN A 249     -14.570   8.352   0.009  1.00 95.69           O  
ATOM   1916  CG  GLN A 249     -12.062  10.742   0.126  1.00 95.69           C  
ATOM   1917  CD  GLN A 249     -11.172  11.578  -0.776  1.00 95.69           C  
ATOM   1918  NE2 GLN A 249     -11.766  12.156  -1.820  1.00 95.69           N  
ATOM   1919  OE1 GLN A 249      -9.969  11.719  -0.536  1.00 95.69           O  
ATOM   1920  N   ARG A 250     -14.391   9.375   2.150  1.00 93.06           N  
ATOM   1921  CA  ARG A 250     -15.789   9.781   2.166  1.00 93.06           C  
ATOM   1922  C   ARG A 250     -15.930  11.250   1.786  1.00 93.06           C  
ATOM   1923  CB  ARG A 250     -16.406   9.539   3.545  1.00 93.06           C  
ATOM   1924  O   ARG A 250     -14.961  12.016   1.851  1.00 93.06           O  
ATOM   1925  CG  ARG A 250     -16.453   8.070   3.947  1.00 93.06           C  
ATOM   1926  CD  ARG A 250     -16.875   7.895   5.398  1.00 93.06           C  
ATOM   1927  NE  ARG A 250     -16.953   6.484   5.773  1.00 93.06           N  
ATOM   1928  NH1 ARG A 250     -14.664   6.203   5.953  1.00 93.06           N  
ATOM   1929  NH2 ARG A 250     -16.078   4.445   6.359  1.00 93.06           N  
ATOM   1930  CZ  ARG A 250     -15.891   5.715   6.027  1.00 93.06           C  
ATOM   1931  N   ASN A 251     -16.734  11.703   1.028  1.00 93.75           N  
ATOM   1932  CA  ASN A 251     -17.047  13.086   0.681  1.00 93.75           C  
ATOM   1933  C   ASN A 251     -16.141  13.594  -0.445  1.00 93.75           C  
ATOM   1934  CB  ASN A 251     -16.906  13.992   1.909  1.00 93.75           C  
ATOM   1935  O   ASN A 251     -15.578  14.688  -0.354  1.00 93.75           O  
ATOM   1936  CG  ASN A 251     -17.906  13.648   2.994  1.00 93.75           C  
ATOM   1937  ND2 ASN A 251     -17.484  13.719   4.246  1.00 93.75           N  
ATOM   1938  OD1 ASN A 251     -19.062  13.320   2.709  1.00 93.75           O  
ATOM   1939  N   GLN A 252     -15.922  12.805  -1.406  1.00 96.19           N  
ATOM   1940  CA  GLN A 252     -14.992  13.070  -2.494  1.00 96.19           C  
ATOM   1941  C   GLN A 252     -15.352  14.352  -3.232  1.00 96.19           C  
ATOM   1942  CB  GLN A 252     -14.953  11.891  -3.471  1.00 96.19           C  
ATOM   1943  O   GLN A 252     -14.469  15.102  -3.654  1.00 96.19           O  
ATOM   1944  CG  GLN A 252     -16.266  11.664  -4.203  1.00 96.19           C  
ATOM   1945  CD  GLN A 252     -17.188  10.688  -3.475  1.00 96.19           C  
ATOM   1946  NE2 GLN A 252     -18.203  10.195  -4.176  1.00 96.19           N  
ATOM   1947  OE1 GLN A 252     -16.969  10.391  -2.295  1.00 96.19           O  
ATOM   1948  N   THR A 253     -16.656  14.641  -3.383  1.00 97.56           N  
ATOM   1949  CA  THR A 253     -17.094  15.820  -4.129  1.00 97.56           C  
ATOM   1950  C   THR A 253     -16.703  17.094  -3.398  1.00 97.56           C  
ATOM   1951  CB  THR A 253     -18.609  15.805  -4.355  1.00 97.56           C  
ATOM   1952  O   THR A 253     -16.125  18.016  -3.998  1.00 97.56           O  
ATOM   1953  CG2 THR A 253     -19.062  17.016  -5.172  1.00 97.56           C  
ATOM   1954  OG1 THR A 253     -18.969  14.602  -5.059  1.00 97.56           O  
ATOM   1955  N   GLU A 254     -16.938  17.125  -2.135  1.00 97.19           N  
ATOM   1956  CA  GLU A 254     -16.609  18.281  -1.323  1.00 97.19           C  
ATOM   1957  C   GLU A 254     -15.109  18.531  -1.271  1.00 97.19           C  
ATOM   1958  CB  GLU A 254     -17.172  18.125   0.094  1.00 97.19           C  
ATOM   1959  O   GLU A 254     -14.648  19.672  -1.411  1.00 97.19           O  
ATOM   1960  CG  GLU A 254     -16.906  19.328   0.997  1.00 97.19           C  
ATOM   1961  CD  GLU A 254     -17.531  20.609   0.476  1.00 97.19           C  
ATOM   1962  OE1 GLU A 254     -16.984  21.703   0.771  1.00 97.19           O  
ATOM   1963  OE2 GLU A 254     -18.562  20.531  -0.231  1.00 97.19           O  
ATOM   1964  N   ILE A 255     -14.359  17.516  -1.069  1.00 97.00           N  
ATOM   1965  CA  ILE A 255     -12.906  17.625  -0.981  1.00 97.00           C  
ATOM   1966  C   ILE A 255     -12.344  18.141  -2.305  1.00 97.00           C  
ATOM   1967  CB  ILE A 255     -12.258  16.266  -0.619  1.00 97.00           C  
ATOM   1968  O   ILE A 255     -11.461  19.000  -2.316  1.00 97.00           O  
ATOM   1969  CG1 ILE A 255     -12.625  15.867   0.812  1.00 97.00           C  
ATOM   1970  CG2 ILE A 255     -10.734  16.344  -0.793  1.00 97.00           C  
ATOM   1971  CD1 ILE A 255     -12.219  14.445   1.180  1.00 97.00           C  
ATOM   1972  N   THR A 256     -12.914  17.719  -3.436  1.00 98.19           N  
ATOM   1973  CA  THR A 256     -12.477  18.125  -4.762  1.00 98.19           C  
ATOM   1974  C   THR A 256     -12.719  19.625  -4.969  1.00 98.19           C  
ATOM   1975  CB  THR A 256     -13.195  17.328  -5.863  1.00 98.19           C  
ATOM   1976  O   THR A 256     -11.820  20.359  -5.395  1.00 98.19           O  
ATOM   1977  CG2 THR A 256     -12.750  17.781  -7.250  1.00 98.19           C  
ATOM   1978  OG1 THR A 256     -12.906  15.938  -5.707  1.00 98.19           O  
ATOM   1979  N   TYR A 257     -13.852  20.109  -4.605  1.00 98.19           N  
ATOM   1980  CA  TYR A 257     -14.188  21.531  -4.770  1.00 98.19           C  
ATOM   1981  C   TYR A 257     -13.422  22.391  -3.779  1.00 98.19           C  
ATOM   1982  CB  TYR A 257     -15.695  21.734  -4.594  1.00 98.19           C  
ATOM   1983  O   TYR A 257     -12.992  23.500  -4.113  1.00 98.19           O  
ATOM   1984  CG  TYR A 257     -16.500  21.422  -5.832  1.00 98.19           C  
ATOM   1985  CD1 TYR A 257     -16.719  22.391  -6.812  1.00 98.19           C  
ATOM   1986  CD2 TYR A 257     -17.047  20.172  -6.023  1.00 98.19           C  
ATOM   1987  CE1 TYR A 257     -17.453  22.109  -7.953  1.00 98.19           C  
ATOM   1988  CE2 TYR A 257     -17.797  19.875  -7.160  1.00 98.19           C  
ATOM   1989  OH  TYR A 257     -18.734  20.562  -9.242  1.00 98.19           O  
ATOM   1990  CZ  TYR A 257     -18.000  20.844  -8.117  1.00 98.19           C  
ATOM   1991  N   ARG A 258     -13.172  21.906  -2.602  1.00 97.62           N  
ATOM   1992  CA  ARG A 258     -12.383  22.656  -1.635  1.00 97.62           C  
ATOM   1993  C   ARG A 258     -10.938  22.797  -2.102  1.00 97.62           C  
ATOM   1994  CB  ARG A 258     -12.422  21.984  -0.261  1.00 97.62           C  
ATOM   1995  O   ARG A 258     -10.289  23.828  -1.860  1.00 97.62           O  
ATOM   1996  CG  ARG A 258     -13.727  22.203   0.490  1.00 97.62           C  
ATOM   1997  CD  ARG A 258     -13.609  21.812   1.956  1.00 97.62           C  
ATOM   1998  NE  ARG A 258     -14.844  22.094   2.689  1.00 97.62           N  
ATOM   1999  NH1 ARG A 258     -14.016  21.422   4.738  1.00 97.62           N  
ATOM   2000  NH2 ARG A 258     -16.172  22.172   4.559  1.00 97.62           N  
ATOM   2001  CZ  ARG A 258     -15.008  21.891   3.994  1.00 97.62           C  
ATOM   2002  N   THR A 259     -10.484  21.750  -2.699  1.00 98.12           N  
ATOM   2003  CA  THR A 259      -9.141  21.844  -3.268  1.00 98.12           C  
ATOM   2004  C   THR A 259      -9.062  22.953  -4.301  1.00 98.12           C  
ATOM   2005  CB  THR A 259      -8.727  20.500  -3.920  1.00 98.12           C  
ATOM   2006  O   THR A 259      -8.117  23.734  -4.301  1.00 98.12           O  
ATOM   2007  CG2 THR A 259      -7.340  20.609  -4.555  1.00 98.12           C  
ATOM   2008  OG1 THR A 259      -8.695  19.484  -2.920  1.00 98.12           O  
ATOM   2009  N   ALA A 260     -10.062  23.078  -5.184  1.00 98.44           N  
ATOM   2010  CA  ALA A 260     -10.125  24.141  -6.176  1.00 98.44           C  
ATOM   2011  C   ALA A 260     -10.172  25.516  -5.504  1.00 98.44           C  
ATOM   2012  CB  ALA A 260     -11.336  23.953  -7.086  1.00 98.44           C  
ATOM   2013  O   ALA A 260      -9.492  26.453  -5.934  1.00 98.44           O  
ATOM   2014  N   GLN A 261     -10.898  25.609  -4.398  1.00 98.19           N  
ATOM   2015  CA  GLN A 261     -11.039  26.859  -3.670  1.00 98.19           C  
ATOM   2016  C   GLN A 261      -9.734  27.266  -2.992  1.00 98.19           C  
ATOM   2017  CB  GLN A 261     -12.156  26.750  -2.633  1.00 98.19           C  
ATOM   2018  O   GLN A 261      -9.445  28.453  -2.842  1.00 98.19           O  
ATOM   2019  CG  GLN A 261     -13.555  26.719  -3.234  1.00 98.19           C  
ATOM   2020  CD  GLN A 261     -14.633  26.391  -2.211  1.00 98.19           C  
ATOM   2021  NE2 GLN A 261     -15.820  26.953  -2.406  1.00 98.19           N  
ATOM   2022  OE1 GLN A 261     -14.391  25.656  -1.250  1.00 98.19           O  
ATOM   2023  N   LEU A 262      -8.969  26.297  -2.604  1.00 98.25           N  
ATOM   2024  CA  LEU A 262      -7.676  26.578  -1.994  1.00 98.25           C  
ATOM   2025  C   LEU A 262      -6.672  27.047  -3.041  1.00 98.25           C  
ATOM   2026  CB  LEU A 262      -7.137  25.328  -1.287  1.00 98.25           C  
ATOM   2027  O   LEU A 262      -5.723  27.766  -2.715  1.00 98.25           O  
ATOM   2028  CG  LEU A 262      -7.793  24.969   0.046  1.00 98.25           C  
ATOM   2029  CD1 LEU A 262      -7.383  23.562   0.475  1.00 98.25           C  
ATOM   2030  CD2 LEU A 262      -7.426  25.984   1.118  1.00 98.25           C  
ATOM   2031  N   ILE A 263      -6.898  26.609  -4.293  1.00 98.38           N  
ATOM   2032  CA  ILE A 263      -6.062  27.078  -5.391  1.00 98.38           C  
ATOM   2033  C   ILE A 263      -6.434  28.531  -5.738  1.00 98.38           C  
ATOM   2034  CB  ILE A 263      -6.199  26.188  -6.637  1.00 98.38           C  
ATOM   2035  O   ILE A 263      -5.555  29.375  -5.891  1.00 98.38           O  
ATOM   2036  CG1 ILE A 263      -5.656  24.781  -6.344  1.00 98.38           C  
ATOM   2037  CG2 ILE A 263      -5.477  26.812  -7.836  1.00 98.38           C  
ATOM   2038  CD1 ILE A 263      -5.992  23.750  -7.410  1.00 98.38           C  
ATOM   2039  N   ASP A 264      -7.711  28.750  -5.859  1.00 98.31           N  
ATOM   2040  CA  ASP A 264      -8.273  30.062  -6.172  1.00 98.31           C  
ATOM   2041  C   ASP A 264      -9.570  30.297  -5.402  1.00 98.31           C  
ATOM   2042  CB  ASP A 264      -8.516  30.188  -7.676  1.00 98.31           C  
ATOM   2043  O   ASP A 264     -10.609  29.734  -5.742  1.00 98.31           O  
ATOM   2044  CG  ASP A 264      -9.023  31.562  -8.070  1.00 98.31           C  
ATOM   2045  OD1 ASP A 264      -9.266  32.406  -7.184  1.00 98.31           O  
ATOM   2046  OD2 ASP A 264      -9.195  31.812  -9.289  1.00 98.31           O  
ATOM   2047  N   PRO A 265      -9.516  31.125  -4.285  1.00 97.56           N  
ATOM   2048  CA  PRO A 265     -10.680  31.375  -3.424  1.00 97.56           C  
ATOM   2049  C   PRO A 265     -11.859  31.969  -4.188  1.00 97.56           C  
ATOM   2050  CB  PRO A 265     -10.141  32.375  -2.389  1.00 97.56           C  
ATOM   2051  O   PRO A 265     -12.992  31.938  -3.705  1.00 97.56           O  
ATOM   2052  CG  PRO A 265      -8.672  32.094  -2.324  1.00 97.56           C  
ATOM   2053  CD  PRO A 265      -8.195  31.703  -3.697  1.00 97.56           C  
ATOM   2054  N   THR A 266     -11.641  32.500  -5.402  1.00 97.75           N  
ATOM   2055  CA  THR A 266     -12.727  33.094  -6.184  1.00 97.75           C  
ATOM   2056  C   THR A 266     -13.461  32.000  -6.980  1.00 97.75           C  
ATOM   2057  CB  THR A 266     -12.203  34.156  -7.145  1.00 97.75           C  
ATOM   2058  O   THR A 266     -14.484  32.281  -7.609  1.00 97.75           O  
ATOM   2059  CG2 THR A 266     -11.359  35.188  -6.402  1.00 97.75           C  
ATOM   2060  OG1 THR A 266     -11.398  33.562  -8.156  1.00 97.75           O  
ATOM   2061  N   PHE A 267     -12.906  30.750  -7.094  1.00 97.88           N  
ATOM   2062  CA  PHE A 267     -13.625  29.656  -7.734  1.00 97.88           C  
ATOM   2063  C   PHE A 267     -14.844  29.266  -6.918  1.00 97.88           C  
ATOM   2064  CB  PHE A 267     -12.703  28.453  -7.926  1.00 97.88           C  
ATOM   2065  O   PHE A 267     -14.719  28.656  -5.852  1.00 97.88           O  
ATOM   2066  CG  PHE A 267     -13.312  27.344  -8.727  1.00 97.88           C  
ATOM   2067  CD1 PHE A 267     -14.008  26.312  -8.094  1.00 97.88           C  
ATOM   2068  CD2 PHE A 267     -13.195  27.312 -10.109  1.00 97.88           C  
ATOM   2069  CE1 PHE A 267     -14.578  25.281  -8.836  1.00 97.88           C  
ATOM   2070  CE2 PHE A 267     -13.766  26.281 -10.852  1.00 97.88           C  
ATOM   2071  CZ  PHE A 267     -14.453  25.266 -10.219  1.00 97.88           C  
ATOM   2072  N   THR A 268     -16.094  29.531  -7.355  1.00 96.44           N  
ATOM   2073  CA  THR A 268     -17.312  29.297  -6.590  1.00 96.44           C  
ATOM   2074  C   THR A 268     -18.281  28.422  -7.375  1.00 96.44           C  
ATOM   2075  CB  THR A 268     -18.000  30.609  -6.207  1.00 96.44           C  
ATOM   2076  O   THR A 268     -19.328  28.016  -6.855  1.00 96.44           O  
ATOM   2077  CG2 THR A 268     -17.141  31.438  -5.258  1.00 96.44           C  
ATOM   2078  OG1 THR A 268     -18.250  31.375  -7.395  1.00 96.44           O  
ATOM   2079  N   SER A 269     -17.906  28.078  -8.656  1.00 97.12           N  
ATOM   2080  CA  SER A 269     -18.766  27.234  -9.492  1.00 97.12           C  
ATOM   2081  C   SER A 269     -18.922  25.844  -8.898  1.00 97.12           C  
ATOM   2082  CB  SER A 269     -18.203  27.141 -10.906  1.00 97.12           C  
ATOM   2083  O   SER A 269     -17.969  25.266  -8.383  1.00 97.12           O  
ATOM   2084  OG  SER A 269     -18.953  26.219 -11.680  1.00 97.12           O  
ATOM   2085  N   ARG A 270     -20.078  25.281  -8.945  1.00 96.50           N  
ATOM   2086  CA  ARG A 270     -20.328  23.891  -8.562  1.00 96.50           C  
ATOM   2087  C   ARG A 270     -20.594  23.031  -9.781  1.00 96.50           C  
ATOM   2088  CB  ARG A 270     -21.516  23.812  -7.590  1.00 96.50           C  
ATOM   2089  O   ARG A 270     -21.094  21.906  -9.656  1.00 96.50           O  
ATOM   2090  CG  ARG A 270     -21.234  24.438  -6.227  1.00 96.50           C  
ATOM   2091  CD  ARG A 270     -20.109  23.703  -5.504  1.00 96.50           C  
ATOM   2092  NE  ARG A 270     -20.531  22.406  -5.008  1.00 96.50           N  
ATOM   2093  NH1 ARG A 270     -18.469  21.844  -4.125  1.00 96.50           N  
ATOM   2094  NH2 ARG A 270     -20.234  20.375  -3.957  1.00 96.50           N  
ATOM   2095  CZ  ARG A 270     -19.734  21.547  -4.367  1.00 96.50           C  
ATOM   2096  N   ASP A 271     -20.344  23.516 -10.922  1.00 98.06           N  
ATOM   2097  CA  ASP A 271     -20.422  22.797 -12.188  1.00 98.06           C  
ATOM   2098  C   ASP A 271     -19.141  21.984 -12.438  1.00 98.06           C  
ATOM   2099  CB  ASP A 271     -20.656  23.766 -13.352  1.00 98.06           C  
ATOM   2100  O   ASP A 271     -18.047  22.562 -12.492  1.00 98.06           O  
ATOM   2101  CG  ASP A 271     -20.797  23.062 -14.688  1.00 98.06           C  
ATOM   2102  OD1 ASP A 271     -19.938  23.266 -15.570  1.00 98.06           O  
ATOM   2103  OD2 ASP A 271     -21.781  22.312 -14.867  1.00 98.06           O  
ATOM   2104  N   SER A 272     -19.250  20.656 -12.602  1.00 98.06           N  
ATOM   2105  CA  SER A 272     -18.078  19.781 -12.680  1.00 98.06           C  
ATOM   2106  C   SER A 272     -17.312  20.000 -13.977  1.00 98.06           C  
ATOM   2107  CB  SER A 272     -18.516  18.312 -12.578  1.00 98.06           C  
ATOM   2108  O   SER A 272     -16.094  19.766 -14.031  1.00 98.06           O  
ATOM   2109  OG  SER A 272     -19.422  17.984 -13.609  1.00 98.06           O  
ATOM   2110  N   ILE A 273     -17.953  20.500 -15.078  1.00 98.38           N  
ATOM   2111  CA  ILE A 273     -17.266  20.828 -16.312  1.00 98.38           C  
ATOM   2112  C   ILE A 273     -16.312  22.000 -16.078  1.00 98.38           C  
ATOM   2113  CB  ILE A 273     -18.266  21.156 -17.453  1.00 98.38           C  
ATOM   2114  O   ILE A 273     -15.156  21.969 -16.500  1.00 98.38           O  
ATOM   2115  CG1 ILE A 273     -19.062  19.891 -17.844  1.00 98.38           C  
ATOM   2116  CG2 ILE A 273     -17.531  21.734 -18.656  1.00 98.38           C  
ATOM   2117  CD1 ILE A 273     -20.203  20.172 -18.797  1.00 98.38           C  
ATOM   2118  N   GLU A 274     -16.828  23.062 -15.406  1.00 98.44           N  
ATOM   2119  CA  GLU A 274     -16.016  24.234 -15.078  1.00 98.44           C  
ATOM   2120  C   GLU A 274     -14.883  23.859 -14.125  1.00 98.44           C  
ATOM   2121  CB  GLU A 274     -16.875  25.328 -14.469  1.00 98.44           C  
ATOM   2122  O   GLU A 274     -13.766  24.375 -14.250  1.00 98.44           O  
ATOM   2123  CG  GLU A 274     -17.859  25.969 -15.445  1.00 98.44           C  
ATOM   2124  CD  GLU A 274     -18.703  27.062 -14.828  1.00 98.44           C  
ATOM   2125  OE1 GLU A 274     -19.656  27.547 -15.484  1.00 98.44           O  
ATOM   2126  OE2 GLU A 274     -18.406  27.453 -13.672  1.00 98.44           O  
ATOM   2127  N   LEU A 275     -15.180  22.938 -13.242  1.00 98.62           N  
ATOM   2128  CA  LEU A 275     -14.172  22.453 -12.297  1.00 98.62           C  
ATOM   2129  C   LEU A 275     -13.031  21.766 -13.039  1.00 98.62           C  
ATOM   2130  CB  LEU A 275     -14.797  21.484 -11.289  1.00 98.62           C  
ATOM   2131  O   LEU A 275     -11.859  22.078 -12.805  1.00 98.62           O  
ATOM   2132  CG  LEU A 275     -13.836  20.828 -10.305  1.00 98.62           C  
ATOM   2133  CD1 LEU A 275     -13.188  21.859  -9.406  1.00 98.62           C  
ATOM   2134  CD2 LEU A 275     -14.562  19.766  -9.484  1.00 98.62           C  
ATOM   2135  N   LEU A 276     -13.359  20.828 -13.914  1.00 98.56           N  
ATOM   2136  CA  LEU A 276     -12.352  20.109 -14.680  1.00 98.56           C  
ATOM   2137  C   LEU A 276     -11.492  21.062 -15.500  1.00 98.56           C  
ATOM   2138  CB  LEU A 276     -13.008  19.078 -15.609  1.00 98.56           C  
ATOM   2139  O   LEU A 276     -10.266  20.969 -15.492  1.00 98.56           O  
ATOM   2140  CG  LEU A 276     -12.070  18.297 -16.531  1.00 98.56           C  
ATOM   2141  CD1 LEU A 276     -11.047  17.516 -15.727  1.00 98.56           C  
ATOM   2142  CD2 LEU A 276     -12.867  17.375 -17.453  1.00 98.56           C  
ATOM   2143  N   GLN A 277     -12.172  22.000 -16.172  1.00 98.31           N  
ATOM   2144  CA  GLN A 277     -11.445  22.984 -16.984  1.00 98.31           C  
ATOM   2145  C   GLN A 277     -10.484  23.797 -16.125  1.00 98.31           C  
ATOM   2146  CB  GLN A 277     -12.422  23.906 -17.703  1.00 98.31           C  
ATOM   2147  O   GLN A 277      -9.344  24.047 -16.516  1.00 98.31           O  
ATOM   2148  CG  GLN A 277     -13.172  23.234 -18.859  1.00 98.31           C  
ATOM   2149  CD  GLN A 277     -14.266  24.109 -19.422  1.00 98.31           C  
ATOM   2150  NE2 GLN A 277     -14.688  23.797 -20.656  1.00 98.31           N  
ATOM   2151  OE1 GLN A 277     -14.734  25.047 -18.781  1.00 98.31           O  
ATOM   2152  N   PHE A 278     -10.961  24.203 -14.969  1.00 98.50           N  
ATOM   2153  CA  PHE A 278     -10.141  24.984 -14.047  1.00 98.50           C  
ATOM   2154  C   PHE A 278      -8.914  24.188 -13.609  1.00 98.50           C  
ATOM   2155  CB  PHE A 278     -10.953  25.406 -12.828  1.00 98.50           C  
ATOM   2156  O   PHE A 278      -7.789  24.672 -13.695  1.00 98.50           O  
ATOM   2157  CG  PHE A 278     -10.133  26.016 -11.727  1.00 98.50           C  
ATOM   2158  CD1 PHE A 278      -9.852  25.297 -10.570  1.00 98.50           C  
ATOM   2159  CD2 PHE A 278      -9.625  27.297 -11.852  1.00 98.50           C  
ATOM   2160  CE1 PHE A 278      -9.086  25.859  -9.547  1.00 98.50           C  
ATOM   2161  CE2 PHE A 278      -8.867  27.875 -10.836  1.00 98.50           C  
ATOM   2162  CZ  PHE A 278      -8.594  27.141  -9.680  1.00 98.50           C  
ATOM   2163  N   LEU A 279      -9.133  22.969 -13.164  1.00 98.38           N  
ATOM   2164  CA  LEU A 279      -8.062  22.125 -12.641  1.00 98.38           C  
ATOM   2165  C   LEU A 279      -7.059  21.781 -13.734  1.00 98.38           C  
ATOM   2166  CB  LEU A 279      -8.625  20.844 -12.023  1.00 98.38           C  
ATOM   2167  O   LEU A 279      -5.863  21.625 -13.461  1.00 98.38           O  
ATOM   2168  CG  LEU A 279      -9.398  21.000 -10.711  1.00 98.38           C  
ATOM   2169  CD1 LEU A 279     -10.039  19.688 -10.312  1.00 98.38           C  
ATOM   2170  CD2 LEU A 279      -8.484  21.531  -9.609  1.00 98.38           C  
ATOM   2171  N   GLN A 280      -7.480  21.688 -14.969  1.00 98.31           N  
ATOM   2172  CA  GLN A 280      -6.598  21.391 -16.094  1.00 98.31           C  
ATOM   2173  C   GLN A 280      -5.801  22.625 -16.500  1.00 98.31           C  
ATOM   2174  CB  GLN A 280      -7.395  20.859 -17.281  1.00 98.31           C  
ATOM   2175  O   GLN A 280      -4.746  22.516 -17.125  1.00 98.31           O  
ATOM   2176  CG  GLN A 280      -7.836  19.406 -17.125  1.00 98.31           C  
ATOM   2177  CD  GLN A 280      -8.641  18.906 -18.312  1.00 98.31           C  
ATOM   2178  NE2 GLN A 280      -8.484  17.641 -18.641  1.00 98.31           N  
ATOM   2179  OE1 GLN A 280      -9.406  19.672 -18.922  1.00 98.31           O  
ATOM   2180  N   SER A 281      -6.273  23.781 -16.109  1.00 98.06           N  
ATOM   2181  CA  SER A 281      -5.676  25.031 -16.578  1.00 98.06           C  
ATOM   2182  C   SER A 281      -4.594  25.516 -15.625  1.00 98.06           C  
ATOM   2183  CB  SER A 281      -6.746  26.109 -16.750  1.00 98.06           C  
ATOM   2184  O   SER A 281      -3.719  26.297 -16.016  1.00 98.06           O  
ATOM   2185  OG  SER A 281      -7.160  26.609 -15.484  1.00 98.06           O  
ATOM   2186  N   VAL A 282      -4.621  25.094 -14.383  1.00 98.19           N  
ATOM   2187  CA  VAL A 282      -3.688  25.609 -13.383  1.00 98.19           C  
ATOM   2188  C   VAL A 282      -2.424  24.750 -13.367  1.00 98.19           C  
ATOM   2189  CB  VAL A 282      -4.320  25.656 -11.977  1.00 98.19           C  
ATOM   2190  O   VAL A 282      -2.449  23.594 -13.773  1.00 98.19           O  
ATOM   2191  CG1 VAL A 282      -5.516  26.609 -11.953  1.00 98.19           C  
ATOM   2192  CG2 VAL A 282      -4.742  24.250 -11.539  1.00 98.19           C  
ATOM   2193  N   PRO A 283      -1.314  25.281 -12.922  1.00 97.88           N  
ATOM   2194  CA  PRO A 283      -0.096  24.484 -12.805  1.00 97.88           C  
ATOM   2195  C   PRO A 283      -0.238  23.344 -11.797  1.00 97.88           C  
ATOM   2196  CB  PRO A 283       0.952  25.484 -12.336  1.00 97.88           C  
ATOM   2197  O   PRO A 283      -0.898  23.500 -10.766  1.00 97.88           O  
ATOM   2198  CG  PRO A 283       0.423  26.812 -12.781  1.00 97.88           C  
ATOM   2199  CD  PRO A 283      -1.076  26.781 -12.688  1.00 97.88           C  
ATOM   2200  N   ALA A 284       0.375  22.156 -12.039  1.00 97.56           N  
ATOM   2201  CA  ALA A 284       0.322  20.984 -11.172  1.00 97.56           C  
ATOM   2202  C   ALA A 284       0.780  21.328  -9.758  1.00 97.56           C  
ATOM   2203  CB  ALA A 284       1.177  19.859 -11.742  1.00 97.56           C  
ATOM   2204  O   ALA A 284       0.186  20.875  -8.781  1.00 97.56           O  
ATOM   2205  N   ALA A 285       1.812  22.188  -9.688  1.00 96.38           N  
ATOM   2206  CA  ALA A 285       2.365  22.562  -8.391  1.00 96.38           C  
ATOM   2207  C   ALA A 285       1.315  23.266  -7.527  1.00 96.38           C  
ATOM   2208  CB  ALA A 285       3.580  23.469  -8.578  1.00 96.38           C  
ATOM   2209  O   ALA A 285       1.319  23.125  -6.301  1.00 96.38           O  
ATOM   2210  N   SER A 286       0.422  24.078  -8.125  1.00 97.69           N  
ATOM   2211  CA  SER A 286      -0.633  24.750  -7.375  1.00 97.69           C  
ATOM   2212  C   SER A 286      -1.621  23.750  -6.785  1.00 97.69           C  
ATOM   2213  CB  SER A 286      -1.374  25.750  -8.273  1.00 97.69           C  
ATOM   2214  O   SER A 286      -2.094  23.922  -5.660  1.00 97.69           O  
ATOM   2215  OG  SER A 286      -0.489  26.734  -8.766  1.00 97.69           O  
ATOM   2216  N   ILE A 287      -1.930  22.672  -7.520  1.00 98.19           N  
ATOM   2217  CA  ILE A 287      -2.816  21.609  -7.031  1.00 98.19           C  
ATOM   2218  C   ILE A 287      -2.148  20.875  -5.871  1.00 98.19           C  
ATOM   2219  CB  ILE A 287      -3.189  20.625  -8.148  1.00 98.19           C  
ATOM   2220  O   ILE A 287      -2.783  20.625  -4.844  1.00 98.19           O  
ATOM   2221  CG1 ILE A 287      -3.934  21.344  -9.281  1.00 98.19           C  
ATOM   2222  CG2 ILE A 287      -4.031  19.469  -7.594  1.00 98.19           C  
ATOM   2223  CD1 ILE A 287      -4.148  20.500 -10.523  1.00 98.19           C  
ATOM   2224  N   ASP A 288      -0.900  20.578  -6.086  1.00 96.94           N  
ATOM   2225  CA  ASP A 288      -0.125  19.922  -5.035  1.00 96.94           C  
ATOM   2226  C   ASP A 288      -0.099  20.766  -3.766  1.00 96.94           C  
ATOM   2227  CB  ASP A 288       1.303  19.641  -5.516  1.00 96.94           C  
ATOM   2228  O   ASP A 288      -0.354  20.266  -2.672  1.00 96.94           O  
ATOM   2229  CG  ASP A 288       2.127  18.859  -4.508  1.00 96.94           C  
ATOM   2230  OD1 ASP A 288       1.580  17.953  -3.844  1.00 96.94           O  
ATOM   2231  OD2 ASP A 288       3.334  19.156  -4.371  1.00 96.94           O  
ATOM   2232  N   ASN A 289       0.191  22.078  -3.875  1.00 96.56           N  
ATOM   2233  CA  ASN A 289       0.223  22.984  -2.729  1.00 96.56           C  
ATOM   2234  C   ASN A 289      -1.134  23.047  -2.033  1.00 96.56           C  
ATOM   2235  CB  ASN A 289       0.675  24.375  -3.156  1.00 96.56           C  
ATOM   2236  O   ASN A 289      -1.207  23.062  -0.804  1.00 96.56           O  
ATOM   2237  CG  ASN A 289       2.154  24.438  -3.482  1.00 96.56           C  
ATOM   2238  ND2 ASN A 289       2.562  25.484  -4.191  1.00 96.56           N  
ATOM   2239  OD1 ASN A 289       2.924  23.547  -3.104  1.00 96.56           O  
ATOM   2240  N   ALA A 290      -2.199  23.078  -2.811  1.00 97.62           N  
ATOM   2241  CA  ALA A 290      -3.549  23.109  -2.256  1.00 97.62           C  
ATOM   2242  C   ALA A 290      -3.854  21.844  -1.469  1.00 97.62           C  
ATOM   2243  CB  ALA A 290      -4.578  23.312  -3.369  1.00 97.62           C  
ATOM   2244  O   ALA A 290      -4.484  21.891  -0.411  1.00 97.62           O  
ATOM   2245  N   SER A 291      -3.396  20.766  -2.018  1.00 96.75           N  
ATOM   2246  CA  SER A 291      -3.641  19.500  -1.330  1.00 96.75           C  
ATOM   2247  C   SER A 291      -2.908  19.438   0.006  1.00 96.75           C  
ATOM   2248  CB  SER A 291      -3.213  18.312  -2.205  1.00 96.75           C  
ATOM   2249  O   SER A 291      -3.436  18.922   0.990  1.00 96.75           O  
ATOM   2250  OG  SER A 291      -1.802  18.266  -2.332  1.00 96.75           O  
ATOM   2251  N   ALA A 292      -1.686  19.875   0.070  1.00 95.44           N  
ATOM   2252  CA  ALA A 292      -0.932  19.953   1.318  1.00 95.44           C  
ATOM   2253  C   ALA A 292      -1.642  20.828   2.340  1.00 95.44           C  
ATOM   2254  CB  ALA A 292       0.480  20.469   1.061  1.00 95.44           C  
ATOM   2255  O   ALA A 292      -1.730  20.484   3.520  1.00 95.44           O  
ATOM   2256  N   LEU A 293      -2.168  21.969   1.901  1.00 95.50           N  
ATOM   2257  CA  LEU A 293      -2.896  22.891   2.773  1.00 95.50           C  
ATOM   2258  C   LEU A 293      -4.176  22.234   3.291  1.00 95.50           C  
ATOM   2259  CB  LEU A 293      -3.234  24.188   2.031  1.00 95.50           C  
ATOM   2260  O   LEU A 293      -4.492  22.328   4.480  1.00 95.50           O  
ATOM   2261  CG  LEU A 293      -3.969  25.250   2.838  1.00 95.50           C  
ATOM   2262  CD1 LEU A 293      -3.162  25.625   4.078  1.00 95.50           C  
ATOM   2263  CD2 LEU A 293      -4.242  26.484   1.976  1.00 95.50           C  
ATOM   2264  N   TYR A 294      -4.875  21.578   2.434  1.00 95.19           N  
ATOM   2265  CA  TYR A 294      -6.098  20.906   2.867  1.00 95.19           C  
ATOM   2266  C   TYR A 294      -5.793  19.859   3.932  1.00 95.19           C  
ATOM   2267  CB  TYR A 294      -6.801  20.250   1.675  1.00 95.19           C  
ATOM   2268  O   TYR A 294      -6.465  19.797   4.969  1.00 95.19           O  
ATOM   2269  CG  TYR A 294      -8.133  19.625   2.020  1.00 95.19           C  
ATOM   2270  CD1 TYR A 294      -8.234  18.297   2.379  1.00 95.19           C  
ATOM   2271  CD2 TYR A 294      -9.297  20.391   1.987  1.00 95.19           C  
ATOM   2272  CE1 TYR A 294      -9.469  17.719   2.697  1.00 95.19           C  
ATOM   2273  CE2 TYR A 294     -10.531  19.844   2.303  1.00 95.19           C  
ATOM   2274  OH  TYR A 294     -11.828  17.938   2.969  1.00 95.19           O  
ATOM   2275  CZ  TYR A 294     -10.609  18.500   2.656  1.00 95.19           C  
ATOM   2276  N   SER A 295      -4.797  18.969   3.605  1.00 91.31           N  
ATOM   2277  CA  SER A 295      -4.430  17.891   4.520  1.00 91.31           C  
ATOM   2278  C   SER A 295      -4.035  18.438   5.887  1.00 91.31           C  
ATOM   2279  CB  SER A 295      -3.277  17.078   3.941  1.00 91.31           C  
ATOM   2280  O   SER A 295      -4.379  17.859   6.918  1.00 91.31           O  
ATOM   2281  OG  SER A 295      -3.709  16.328   2.818  1.00 91.31           O  
ATOM   2282  N   SER A 296      -3.408  19.578   5.977  1.00 89.50           N  
ATOM   2283  CA  SER A 296      -2.910  20.141   7.227  1.00 89.50           C  
ATOM   2284  C   SER A 296      -4.016  20.859   7.992  1.00 89.50           C  
ATOM   2285  CB  SER A 296      -1.751  21.109   6.965  1.00 89.50           C  
ATOM   2286  O   SER A 296      -3.963  20.969   9.219  1.00 89.50           O  
ATOM   2287  OG  SER A 296      -2.201  22.250   6.277  1.00 89.50           O  
ATOM   2288  N   THR A 297      -5.109  21.234   7.359  1.00 92.19           N  
ATOM   2289  CA  THR A 297      -6.102  22.062   8.023  1.00 92.19           C  
ATOM   2290  C   THR A 297      -7.391  21.281   8.266  1.00 92.19           C  
ATOM   2291  CB  THR A 297      -6.414  23.328   7.203  1.00 92.19           C  
ATOM   2292  O   THR A 297      -8.180  21.641   9.148  1.00 92.19           O  
ATOM   2293  CG2 THR A 297      -5.188  24.234   7.090  1.00 92.19           C  
ATOM   2294  OG1 THR A 297      -6.836  22.953   5.891  1.00 92.19           O  
ATOM   2295  N   ALA A 298      -7.559  20.219   7.559  1.00 90.69           N  
ATOM   2296  CA  ALA A 298      -8.836  19.516   7.633  1.00 90.69           C  
ATOM   2297  C   ALA A 298      -8.828  18.500   8.773  1.00 90.69           C  
ATOM   2298  CB  ALA A 298      -9.133  18.812   6.309  1.00 90.69           C  
ATOM   2299  O   ALA A 298      -9.883  18.125   9.289  1.00 90.69           O  
ATOM   2300  N   GLU A 299      -7.680  18.078   9.227  1.00 87.62           N  
ATOM   2301  CA  GLU A 299      -7.574  16.984  10.195  1.00 87.62           C  
ATOM   2302  C   GLU A 299      -7.883  17.469  11.609  1.00 87.62           C  
ATOM   2303  CB  GLU A 299      -6.180  16.359  10.148  1.00 87.62           C  
ATOM   2304  O   GLU A 299      -7.441  18.547  12.008  1.00 87.62           O  
ATOM   2305  CG  GLU A 299      -6.051  15.078  10.961  1.00 87.62           C  
ATOM   2306  CD  GLU A 299      -4.738  14.352  10.734  1.00 87.62           C  
ATOM   2307  OE1 GLU A 299      -3.955  14.188  11.695  1.00 87.62           O  
ATOM   2308  OE2 GLU A 299      -4.492  13.938   9.578  1.00 87.62           O  
ATOM   2309  N   SER A 300      -8.680  16.781  12.367  1.00 91.31           N  
ATOM   2310  CA  SER A 300      -8.984  16.906  13.789  1.00 91.31           C  
ATOM   2311  C   SER A 300      -9.055  15.539  14.461  1.00 91.31           C  
ATOM   2312  CB  SER A 300     -10.312  17.656  13.984  1.00 91.31           C  
ATOM   2313  O   SER A 300      -8.930  14.508  13.797  1.00 91.31           O  
ATOM   2314  OG  SER A 300     -11.406  16.844  13.594  1.00 91.31           O  
ATOM   2315  N   ALA A 301      -9.156  15.570  15.828  1.00 92.38           N  
ATOM   2316  CA  ALA A 301      -9.289  14.305  16.547  1.00 92.38           C  
ATOM   2317  C   ALA A 301     -10.500  13.523  16.047  1.00 92.38           C  
ATOM   2318  CB  ALA A 301      -9.391  14.555  18.047  1.00 92.38           C  
ATOM   2319  O   ALA A 301     -10.445  12.297  15.938  1.00 92.38           O  
ATOM   2320  N   ALA A 302     -11.578  14.203  15.664  1.00 92.75           N  
ATOM   2321  CA  ALA A 302     -12.820  13.586  15.219  1.00 92.75           C  
ATOM   2322  C   ALA A 302     -12.711  13.109  13.773  1.00 92.75           C  
ATOM   2323  CB  ALA A 302     -13.992  14.555  15.367  1.00 92.75           C  
ATOM   2324  O   ALA A 302     -13.523  12.305  13.305  1.00 92.75           O  
ATOM   2325  N   ASP A 303     -11.680  13.594  13.062  1.00 90.94           N  
ATOM   2326  CA  ASP A 303     -11.492  13.250  11.648  1.00 90.94           C  
ATOM   2327  C   ASP A 303     -10.055  12.820  11.375  1.00 90.94           C  
ATOM   2328  CB  ASP A 303     -11.859  14.438  10.758  1.00 90.94           C  
ATOM   2329  O   ASP A 303      -9.484  13.156  10.336  1.00 90.94           O  
ATOM   2330  CG  ASP A 303     -13.359  14.688  10.703  1.00 90.94           C  
ATOM   2331  OD1 ASP A 303     -14.141  13.719  10.586  1.00 90.94           O  
ATOM   2332  OD2 ASP A 303     -13.766  15.867  10.773  1.00 90.94           O  
ATOM   2333  N   TYR A 304      -9.508  12.102  12.352  1.00 92.88           N  
ATOM   2334  CA  TYR A 304      -8.148  11.594  12.211  1.00 92.88           C  
ATOM   2335  C   TYR A 304      -8.047  10.633  11.031  1.00 92.88           C  
ATOM   2336  CB  TYR A 304      -7.695  10.898  13.500  1.00 92.88           C  
ATOM   2337  O   TYR A 304      -8.617   9.539  11.070  1.00 92.88           O  
ATOM   2338  CG  TYR A 304      -6.215  10.602  13.531  1.00 92.88           C  
ATOM   2339  CD1 TYR A 304      -5.754   9.328  13.875  1.00 92.88           C  
ATOM   2340  CD2 TYR A 304      -5.277  11.578  13.227  1.00 92.88           C  
ATOM   2341  CE1 TYR A 304      -4.395   9.047  13.914  1.00 92.88           C  
ATOM   2342  CE2 TYR A 304      -3.916  11.305  13.266  1.00 92.88           C  
ATOM   2343  OH  TYR A 304      -2.135   9.766  13.641  1.00 92.88           O  
ATOM   2344  CZ  TYR A 304      -3.482  10.039  13.609  1.00 92.88           C  
ATOM   2345  N   GLN A 305      -7.371  10.984   9.914  1.00 92.81           N  
ATOM   2346  CA  GLN A 305      -7.418  10.359   8.594  1.00 92.81           C  
ATOM   2347  C   GLN A 305      -7.195   8.852   8.703  1.00 92.81           C  
ATOM   2348  CB  GLN A 305      -6.375  10.977   7.664  1.00 92.81           C  
ATOM   2349  O   GLN A 305      -7.941   8.062   8.117  1.00 92.81           O  
ATOM   2350  CG  GLN A 305      -6.699  12.406   7.246  1.00 92.81           C  
ATOM   2351  CD  GLN A 305      -5.711  12.961   6.238  1.00 92.81           C  
ATOM   2352  NE2 GLN A 305      -4.820  13.836   6.703  1.00 92.81           N  
ATOM   2353  OE1 GLN A 305      -5.742  12.609   5.055  1.00 92.81           O  
ATOM   2354  N   ILE A 306      -6.207   8.445   9.539  1.00 93.56           N  
ATOM   2355  CA  ILE A 306      -5.836   7.035   9.570  1.00 93.56           C  
ATOM   2356  C   ILE A 306      -6.988   6.215  10.148  1.00 93.56           C  
ATOM   2357  CB  ILE A 306      -4.551   6.809  10.398  1.00 93.56           C  
ATOM   2358  O   ILE A 306      -7.152   5.039   9.812  1.00 93.56           O  
ATOM   2359  CG1 ILE A 306      -3.994   5.402  10.148  1.00 93.56           C  
ATOM   2360  CG2 ILE A 306      -4.816   7.031  11.891  1.00 93.56           C  
ATOM   2361  CD1 ILE A 306      -3.285   5.246   8.805  1.00 93.56           C  
ATOM   2362  N   SER A 307      -7.871   6.875  10.938  1.00 94.69           N  
ATOM   2363  CA  SER A 307      -8.961   6.172  11.609  1.00 94.69           C  
ATOM   2364  C   SER A 307     -10.281   6.348  10.867  1.00 94.69           C  
ATOM   2365  CB  SER A 307      -9.109   6.660  13.055  1.00 94.69           C  
ATOM   2366  O   SER A 307     -11.188   5.531  11.000  1.00 94.69           O  
ATOM   2367  OG  SER A 307      -7.953   6.352  13.812  1.00 94.69           O  
ATOM   2368  N   LYS A 308     -10.281   7.430  10.055  1.00 92.81           N  
ATOM   2369  CA  LYS A 308     -11.617   7.785   9.578  1.00 92.81           C  
ATOM   2370  C   LYS A 308     -11.656   7.836   8.055  1.00 92.81           C  
ATOM   2371  CB  LYS A 308     -12.047   9.133  10.164  1.00 92.81           C  
ATOM   2372  O   LYS A 308     -12.734   7.867   7.461  1.00 92.81           O  
ATOM   2373  CG  LYS A 308     -12.133   9.156  11.680  1.00 92.81           C  
ATOM   2374  CD  LYS A 308     -13.250   8.258  12.195  1.00 92.81           C  
ATOM   2375  CE  LYS A 308     -13.414   8.375  13.703  1.00 92.81           C  
ATOM   2376  NZ  LYS A 308     -14.453   7.434  14.227  1.00 92.81           N  
ATOM   2377  N   GLY A 309     -10.516   7.789   7.473  1.00 94.69           N  
ATOM   2378  CA  GLY A 309     -10.430   7.836   6.020  1.00 94.69           C  
ATOM   2379  C   GLY A 309      -9.477   8.898   5.512  1.00 94.69           C  
ATOM   2380  O   GLY A 309      -9.641  10.078   5.824  1.00 94.69           O  
ATOM   2381  N   PHE A 310      -8.539   8.492   4.688  1.00 95.12           N  
ATOM   2382  CA  PHE A 310      -7.598   9.430   4.082  1.00 95.12           C  
ATOM   2383  C   PHE A 310      -8.312  10.383   3.135  1.00 95.12           C  
ATOM   2384  CB  PHE A 310      -6.496   8.672   3.334  1.00 95.12           C  
ATOM   2385  O   PHE A 310      -9.305  10.016   2.506  1.00 95.12           O  
ATOM   2386  CG  PHE A 310      -5.422   8.125   4.230  1.00 95.12           C  
ATOM   2387  CD1 PHE A 310      -5.016   8.820   5.363  1.00 95.12           C  
ATOM   2388  CD2 PHE A 310      -4.812   6.906   3.941  1.00 95.12           C  
ATOM   2389  CE1 PHE A 310      -4.020   8.312   6.195  1.00 95.12           C  
ATOM   2390  CE2 PHE A 310      -3.816   6.395   4.770  1.00 95.12           C  
ATOM   2391  CZ  PHE A 310      -3.422   7.102   5.895  1.00 95.12           C  
ATOM   2392  N   PHE A 311      -7.730  11.664   3.086  1.00 93.50           N  
ATOM   2393  CA  PHE A 311      -8.055  12.570   1.994  1.00 93.50           C  
ATOM   2394  C   PHE A 311      -7.273  12.211   0.738  1.00 93.50           C  
ATOM   2395  CB  PHE A 311      -7.770  14.023   2.395  1.00 93.50           C  
ATOM   2396  O   PHE A 311      -6.141  11.734   0.822  1.00 93.50           O  
ATOM   2397  CG  PHE A 311      -8.391  14.422   3.707  1.00 93.50           C  
ATOM   2398  CD1 PHE A 311      -9.734  14.203   3.951  1.00 93.50           C  
ATOM   2399  CD2 PHE A 311      -7.621  15.023   4.695  1.00 93.50           C  
ATOM   2400  CE1 PHE A 311     -10.312  14.570   5.164  1.00 93.50           C  
ATOM   2401  CE2 PHE A 311      -8.188  15.398   5.910  1.00 93.50           C  
ATOM   2402  CZ  PHE A 311      -9.531  15.172   6.145  1.00 93.50           C  
ATOM   2403  N   TYR A 312      -7.992  12.172  -0.317  1.00 96.56           N  
ATOM   2404  CA  TYR A 312      -7.344  11.828  -1.579  1.00 96.56           C  
ATOM   2405  C   TYR A 312      -7.023  10.344  -1.638  1.00 96.56           C  
ATOM   2406  CB  TYR A 312      -6.066  12.648  -1.770  1.00 96.56           C  
ATOM   2407  O   TYR A 312      -5.871   9.961  -1.855  1.00 96.56           O  
ATOM   2408  CG  TYR A 312      -6.270  14.141  -1.604  1.00 96.56           C  
ATOM   2409  CD1 TYR A 312      -7.160  14.836  -2.416  1.00 96.56           C  
ATOM   2410  CD2 TYR A 312      -5.566  14.852  -0.638  1.00 96.56           C  
ATOM   2411  CE1 TYR A 312      -7.348  16.203  -2.270  1.00 96.56           C  
ATOM   2412  CE2 TYR A 312      -5.746  16.219  -0.482  1.00 96.56           C  
ATOM   2413  OH  TYR A 312      -6.820  18.250  -1.151  1.00 96.56           O  
ATOM   2414  CZ  TYR A 312      -6.637  16.891  -1.301  1.00 96.56           C  
ATOM   2415  N   GLY A 313      -8.000   9.492  -1.418  1.00 97.31           N  
ATOM   2416  CA  GLY A 313      -7.941   8.039  -1.505  1.00 97.31           C  
ATOM   2417  C   GLY A 313      -9.039   7.445  -2.363  1.00 97.31           C  
ATOM   2418  O   GLY A 313      -9.828   8.172  -2.965  1.00 97.31           O  
ATOM   2419  N   PRO A 314      -9.070   6.133  -2.389  1.00 98.44           N  
ATOM   2420  CA  PRO A 314     -10.070   5.457  -3.217  1.00 98.44           C  
ATOM   2421  C   PRO A 314     -11.500   5.852  -2.855  1.00 98.44           C  
ATOM   2422  CB  PRO A 314      -9.820   3.975  -2.924  1.00 98.44           C  
ATOM   2423  O   PRO A 314     -11.789   6.121  -1.688  1.00 98.44           O  
ATOM   2424  CG  PRO A 314      -8.375   3.893  -2.555  1.00 98.44           C  
ATOM   2425  CD  PRO A 314      -8.023   5.094  -1.724  1.00 98.44           C  
ATOM   2426  N   VAL A 315     -12.430   5.859  -3.904  1.00 98.31           N  
ATOM   2427  CA  VAL A 315     -13.828   6.238  -3.752  1.00 98.31           C  
ATOM   2428  C   VAL A 315     -14.719   5.270  -4.535  1.00 98.31           C  
ATOM   2429  CB  VAL A 315     -14.078   7.688  -4.227  1.00 98.31           C  
ATOM   2430  O   VAL A 315     -14.227   4.512  -5.375  1.00 98.31           O  
ATOM   2431  CG1 VAL A 315     -13.258   8.672  -3.398  1.00 98.31           C  
ATOM   2432  CG2 VAL A 315     -13.750   7.828  -5.711  1.00 98.31           C  
ATOM   2433  N   ILE A 316     -15.992   5.223  -4.203  1.00 97.75           N  
ATOM   2434  CA  ILE A 316     -17.000   4.566  -5.031  1.00 97.75           C  
ATOM   2435  C   ILE A 316     -17.281   5.418  -6.266  1.00 97.75           C  
ATOM   2436  CB  ILE A 316     -18.297   4.305  -4.246  1.00 97.75           C  
ATOM   2437  O   ILE A 316     -17.625   6.598  -6.148  1.00 97.75           O  
ATOM   2438  CG1 ILE A 316     -18.016   3.404  -3.035  1.00 97.75           C  
ATOM   2439  CG2 ILE A 316     -19.359   3.689  -5.152  1.00 97.75           C  
ATOM   2440  CD1 ILE A 316     -17.516   2.016  -3.402  1.00 97.75           C  
ATOM   2441  N   GLU A 317     -17.188   4.812  -7.500  1.00 97.94           N  
ATOM   2442  CA  GLU A 317     -17.359   5.508  -8.773  1.00 97.94           C  
ATOM   2443  C   GLU A 317     -18.766   5.336  -9.320  1.00 97.94           C  
ATOM   2444  CB  GLU A 317     -16.328   5.012  -9.789  1.00 97.94           C  
ATOM   2445  O   GLU A 317     -19.469   4.395  -8.945  1.00 97.94           O  
ATOM   2446  CG  GLU A 317     -14.883   5.219  -9.367  1.00 97.94           C  
ATOM   2447  CD  GLU A 317     -13.875   4.582 -10.312  1.00 97.94           C  
ATOM   2448  OE1 GLU A 317     -13.430   5.258 -11.266  1.00 97.94           O  
ATOM   2449  OE2 GLU A 317     -13.539   3.396 -10.102  1.00 97.94           O  
ATOM   2450  N   VAL A 318     -19.094   6.266 -10.086  1.00 96.88           N  
ATOM   2451  CA  VAL A 318     -20.250   6.062 -10.945  1.00 96.88           C  
ATOM   2452  C   VAL A 318     -19.953   4.961 -11.961  1.00 96.88           C  
ATOM   2453  CB  VAL A 318     -20.656   7.363 -11.672  1.00 96.88           C  
ATOM   2454  O   VAL A 318     -18.828   4.855 -12.461  1.00 96.88           O  
ATOM   2455  CG1 VAL A 318     -21.812   7.105 -12.641  1.00 96.88           C  
ATOM   2456  CG2 VAL A 318     -21.031   8.445 -10.656  1.00 96.88           C  
ATOM   2457  N   GLU A 319     -20.938   4.148 -12.156  1.00 96.19           N  
ATOM   2458  CA  GLU A 319     -20.750   3.074 -13.125  1.00 96.19           C  
ATOM   2459  C   GLU A 319     -20.266   3.621 -14.469  1.00 96.19           C  
ATOM   2460  CB  GLU A 319     -22.047   2.279 -13.312  1.00 96.19           C  
ATOM   2461  O   GLU A 319     -20.859   4.562 -15.000  1.00 96.19           O  
ATOM   2462  CG  GLU A 319     -21.891   1.058 -14.203  1.00 96.19           C  
ATOM   2463  CD  GLU A 319     -21.047  -0.037 -13.586  1.00 96.19           C  
ATOM   2464  OE1 GLU A 319     -20.438  -0.834 -14.344  1.00 96.19           O  
ATOM   2465  OE2 GLU A 319     -20.969  -0.099 -12.344  1.00 96.19           O  
ATOM   2466  N   SER A 320     -19.172   3.045 -14.984  1.00 94.56           N  
ATOM   2467  CA  SER A 320     -18.594   3.363 -16.281  1.00 94.56           C  
ATOM   2468  C   SER A 320     -17.719   2.221 -16.797  1.00 94.56           C  
ATOM   2469  CB  SER A 320     -17.766   4.648 -16.203  1.00 94.56           C  
ATOM   2470  O   SER A 320     -17.516   1.229 -16.094  1.00 94.56           O  
ATOM   2471  OG  SER A 320     -16.594   4.449 -15.422  1.00 94.56           O  
ATOM   2472  N   GLU A 321     -17.281   2.340 -18.016  1.00 93.06           N  
ATOM   2473  CA  GLU A 321     -16.531   1.277 -18.672  1.00 93.06           C  
ATOM   2474  C   GLU A 321     -15.195   1.035 -17.969  1.00 93.06           C  
ATOM   2475  CB  GLU A 321     -16.297   1.615 -20.156  1.00 93.06           C  
ATOM   2476  O   GLU A 321     -14.672  -0.082 -17.984  1.00 93.06           O  
ATOM   2477  CG  GLU A 321     -17.531   1.452 -21.031  1.00 93.06           C  
ATOM   2478  CD  GLU A 321     -17.250   1.699 -22.500  1.00 93.06           C  
ATOM   2479  OE1 GLU A 321     -18.188   1.568 -23.328  1.00 93.06           O  
ATOM   2480  OE2 GLU A 321     -16.094   2.025 -22.844  1.00 93.06           O  
ATOM   2481  N   ASP A 322     -14.734   2.039 -17.281  1.00 93.44           N  
ATOM   2482  CA  ASP A 322     -13.398   1.907 -16.703  1.00 93.44           C  
ATOM   2483  C   ASP A 322     -13.445   1.963 -15.188  1.00 93.44           C  
ATOM   2484  CB  ASP A 322     -12.469   3.002 -17.250  1.00 93.44           C  
ATOM   2485  O   ASP A 322     -12.414   2.105 -14.531  1.00 93.44           O  
ATOM   2486  CG  ASP A 322     -12.992   4.402 -16.984  1.00 93.44           C  
ATOM   2487  OD1 ASP A 322     -14.227   4.598 -16.953  1.00 93.44           O  
ATOM   2488  OD2 ASP A 322     -12.164   5.320 -16.812  1.00 93.44           O  
ATOM   2489  N   ALA A 323     -14.648   1.912 -14.547  1.00 97.56           N  
ATOM   2490  CA  ALA A 323     -14.789   2.023 -13.102  1.00 97.56           C  
ATOM   2491  C   ALA A 323     -14.102   0.862 -12.391  1.00 97.56           C  
ATOM   2492  CB  ALA A 323     -16.266   2.078 -12.711  1.00 97.56           C  
ATOM   2493  O   ALA A 323     -14.266  -0.297 -12.781  1.00 97.56           O  
ATOM   2494  N   VAL A 324     -13.320   1.214 -11.359  1.00 97.56           N  
ATOM   2495  CA  VAL A 324     -12.602   0.238 -10.547  1.00 97.56           C  
ATOM   2496  C   VAL A 324     -13.508  -0.276  -9.438  1.00 97.56           C  
ATOM   2497  CB  VAL A 324     -11.312   0.839  -9.945  1.00 97.56           C  
ATOM   2498  O   VAL A 324     -13.539  -1.476  -9.148  1.00 97.56           O  
ATOM   2499  CG1 VAL A 324     -10.703  -0.111  -8.922  1.00 97.56           C  
ATOM   2500  CG2 VAL A 324     -10.305   1.154 -11.055  1.00 97.56           C  
ATOM   2501  N   LEU A 325     -14.266   0.565  -8.852  1.00 97.38           N  
ATOM   2502  CA  LEU A 325     -15.102   0.255  -7.703  1.00 97.38           C  
ATOM   2503  C   LEU A 325     -16.438   0.979  -7.797  1.00 97.38           C  
ATOM   2504  CB  LEU A 325     -14.391   0.637  -6.402  1.00 97.38           C  
ATOM   2505  O   LEU A 325     -16.500   2.209  -7.727  1.00 97.38           O  
ATOM   2506  CG  LEU A 325     -15.055   0.165  -5.105  1.00 97.38           C  
ATOM   2507  CD1 LEU A 325     -14.906  -1.345  -4.953  1.00 97.38           C  
ATOM   2508  CD2 LEU A 325     -14.453   0.888  -3.904  1.00 97.38           C  
ATOM   2509  N   THR A 326     -17.547   0.169  -7.848  1.00 96.94           N  
ATOM   2510  CA  THR A 326     -18.859   0.784  -8.008  1.00 96.94           C  
ATOM   2511  C   THR A 326     -19.766   0.457  -6.812  1.00 96.94           C  
ATOM   2512  CB  THR A 326     -19.547   0.322  -9.305  1.00 96.94           C  
ATOM   2513  O   THR A 326     -20.922   0.874  -6.770  1.00 96.94           O  
ATOM   2514  CG2 THR A 326     -18.781   0.819 -10.531  1.00 96.94           C  
ATOM   2515  OG1 THR A 326     -19.594  -1.110  -9.336  1.00 96.94           O  
ATOM   2516  N   ASP A 327     -19.266  -0.369  -5.867  1.00 97.12           N  
ATOM   2517  CA  ASP A 327     -19.984  -0.740  -4.652  1.00 97.12           C  
ATOM   2518  C   ASP A 327     -19.047  -0.776  -3.449  1.00 97.12           C  
ATOM   2519  CB  ASP A 327     -20.672  -2.098  -4.824  1.00 97.12           C  
ATOM   2520  O   ASP A 327     -17.828  -0.633  -3.600  1.00 97.12           O  
ATOM   2521  CG  ASP A 327     -21.953  -2.223  -4.020  1.00 97.12           C  
ATOM   2522  OD1 ASP A 327     -22.141  -1.461  -3.047  1.00 97.12           O  
ATOM   2523  OD2 ASP A 327     -22.781  -3.094  -4.359  1.00 97.12           O  
ATOM   2524  N   PHE A 328     -19.641  -0.925  -2.270  1.00 97.69           N  
ATOM   2525  CA  PHE A 328     -18.828  -0.982  -1.056  1.00 97.69           C  
ATOM   2526  C   PHE A 328     -17.953  -2.225  -1.051  1.00 97.69           C  
ATOM   2527  CB  PHE A 328     -19.719  -0.971   0.187  1.00 97.69           C  
ATOM   2528  O   PHE A 328     -18.422  -3.332  -1.301  1.00 97.69           O  
ATOM   2529  CG  PHE A 328     -20.359   0.367   0.471  1.00 97.69           C  
ATOM   2530  CD1 PHE A 328     -19.750   1.540   0.036  1.00 97.69           C  
ATOM   2531  CD2 PHE A 328     -21.547   0.453   1.175  1.00 97.69           C  
ATOM   2532  CE1 PHE A 328     -20.328   2.779   0.298  1.00 97.69           C  
ATOM   2533  CE2 PHE A 328     -22.125   1.688   1.440  1.00 97.69           C  
ATOM   2534  CZ  PHE A 328     -21.516   2.852   1.002  1.00 97.69           C  
ATOM   2535  N   GLN A 329     -16.703  -2.029  -0.776  1.00 98.00           N  
ATOM   2536  CA  GLN A 329     -15.656  -3.051  -0.835  1.00 98.00           C  
ATOM   2537  C   GLN A 329     -15.945  -4.184   0.146  1.00 98.00           C  
ATOM   2538  CB  GLN A 329     -14.281  -2.439  -0.547  1.00 98.00           C  
ATOM   2539  O   GLN A 329     -15.672  -5.352  -0.147  1.00 98.00           O  
ATOM   2540  CG  GLN A 329     -14.180  -1.795   0.828  1.00 98.00           C  
ATOM   2541  CD  GLN A 329     -14.602  -0.339   0.828  1.00 98.00           C  
ATOM   2542  NE2 GLN A 329     -14.172   0.406   1.839  1.00 98.00           N  
ATOM   2543  OE1 GLN A 329     -15.320   0.112  -0.073  1.00 98.00           O  
ATOM   2544  N   TYR A 330     -16.469  -3.891   1.400  1.00 98.12           N  
ATOM   2545  CA  TYR A 330     -16.781  -4.957   2.350  1.00 98.12           C  
ATOM   2546  C   TYR A 330     -17.781  -5.934   1.766  1.00 98.12           C  
ATOM   2547  CB  TYR A 330     -17.312  -4.375   3.662  1.00 98.12           C  
ATOM   2548  O   TYR A 330     -17.578  -7.148   1.803  1.00 98.12           O  
ATOM   2549  CG  TYR A 330     -17.578  -5.414   4.719  1.00 98.12           C  
ATOM   2550  CD1 TYR A 330     -18.812  -6.070   4.773  1.00 98.12           C  
ATOM   2551  CD2 TYR A 330     -16.625  -5.746   5.668  1.00 98.12           C  
ATOM   2552  CE1 TYR A 330     -19.078  -7.027   5.746  1.00 98.12           C  
ATOM   2553  CE2 TYR A 330     -16.875  -6.699   6.645  1.00 98.12           C  
ATOM   2554  OH  TYR A 330     -18.359  -8.281   7.641  1.00 98.12           O  
ATOM   2555  CZ  TYR A 330     -18.094  -7.336   6.676  1.00 98.12           C  
ATOM   2556  N   GLY A 331     -18.906  -5.410   1.156  1.00 97.75           N  
ATOM   2557  CA  GLY A 331     -19.938  -6.246   0.572  1.00 97.75           C  
ATOM   2558  C   GLY A 331     -19.453  -7.082  -0.593  1.00 97.75           C  
ATOM   2559  O   GLY A 331     -19.828  -8.250  -0.731  1.00 97.75           O  
ATOM   2560  N   LEU A 332     -18.562  -6.520  -1.430  1.00 98.25           N  
ATOM   2561  CA  LEU A 332     -18.016  -7.234  -2.578  1.00 98.25           C  
ATOM   2562  C   LEU A 332     -17.188  -8.430  -2.129  1.00 98.25           C  
ATOM   2563  CB  LEU A 332     -17.156  -6.293  -3.432  1.00 98.25           C  
ATOM   2564  O   LEU A 332     -17.312  -9.516  -2.697  1.00 98.25           O  
ATOM   2565  CG  LEU A 332     -17.906  -5.180  -4.168  1.00 98.25           C  
ATOM   2566  CD1 LEU A 332     -16.922  -4.242  -4.852  1.00 98.25           C  
ATOM   2567  CD2 LEU A 332     -18.875  -5.766  -5.184  1.00 98.25           C  
ATOM   2568  N   LEU A 333     -16.391  -8.242  -1.085  1.00 98.19           N  
ATOM   2569  CA  LEU A 333     -15.594  -9.336  -0.557  1.00 98.19           C  
ATOM   2570  C   LEU A 333     -16.484 -10.383   0.107  1.00 98.19           C  
ATOM   2571  CB  LEU A 333     -14.562  -8.812   0.445  1.00 98.19           C  
ATOM   2572  O   LEU A 333     -16.297 -11.586  -0.119  1.00 98.19           O  
ATOM   2573  CG  LEU A 333     -13.375  -8.039  -0.140  1.00 98.19           C  
ATOM   2574  CD1 LEU A 333     -12.648  -7.273   0.958  1.00 98.19           C  
ATOM   2575  CD2 LEU A 333     -12.422  -8.984  -0.860  1.00 98.19           C  
ATOM   2576  N   ARG A 334     -17.438  -9.914   0.929  1.00 97.50           N  
ATOM   2577  CA  ARG A 334     -18.359 -10.805   1.629  1.00 97.50           C  
ATOM   2578  C   ARG A 334     -19.109 -11.703   0.649  1.00 97.50           C  
ATOM   2579  CB  ARG A 334     -19.359  -9.992   2.459  1.00 97.50           C  
ATOM   2580  O   ARG A 334     -19.250 -12.906   0.887  1.00 97.50           O  
ATOM   2581  CG  ARG A 334     -20.391 -10.844   3.197  1.00 97.50           C  
ATOM   2582  CD  ARG A 334     -21.562 -10.016   3.680  1.00 97.50           C  
ATOM   2583  NE  ARG A 334     -22.359  -9.500   2.564  1.00 97.50           N  
ATOM   2584  NH1 ARG A 334     -23.609  -8.055   3.855  1.00 97.50           N  
ATOM   2585  NH2 ARG A 334     -23.969  -8.180   1.593  1.00 97.50           N  
ATOM   2586  CZ  ARG A 334     -23.312  -8.578   2.674  1.00 97.50           C  
ATOM   2587  N   ASP A 335     -19.406 -11.148  -0.552  1.00 97.94           N  
ATOM   2588  CA  ASP A 335     -20.250 -11.867  -1.495  1.00 97.94           C  
ATOM   2589  C   ASP A 335     -19.422 -12.602  -2.543  1.00 97.94           C  
ATOM   2590  CB  ASP A 335     -21.219 -10.898  -2.178  1.00 97.94           C  
ATOM   2591  O   ASP A 335     -19.969 -13.242  -3.441  1.00 97.94           O  
ATOM   2592  CG  ASP A 335     -22.219 -10.281  -1.214  1.00 97.94           C  
ATOM   2593  OD1 ASP A 335     -22.422 -10.828  -0.111  1.00 97.94           O  
ATOM   2594  OD2 ASP A 335     -22.812  -9.227  -1.561  1.00 97.94           O  
ATOM   2595  N   GLY A 336     -18.109 -12.484  -2.463  1.00 98.00           N  
ATOM   2596  CA  GLY A 336     -17.234 -13.203  -3.375  1.00 98.00           C  
ATOM   2597  C   GLY A 336     -17.141 -12.555  -4.742  1.00 98.00           C  
ATOM   2598  O   GLY A 336     -16.828 -13.219  -5.730  1.00 98.00           O  
ATOM   2599  N   ASN A 337     -17.484 -11.211  -4.836  1.00 98.12           N  
ATOM   2600  CA  ASN A 337     -17.406 -10.492  -6.102  1.00 98.12           C  
ATOM   2601  C   ASN A 337     -16.047  -9.828  -6.289  1.00 98.12           C  
ATOM   2602  CB  ASN A 337     -18.531  -9.445  -6.191  1.00 98.12           C  
ATOM   2603  O   ASN A 337     -15.945  -8.602  -6.270  1.00 98.12           O  
ATOM   2604  CG  ASN A 337     -19.906 -10.070  -6.207  1.00 98.12           C  
ATOM   2605  ND2 ASN A 337     -20.891  -9.359  -5.656  1.00 98.12           N  
ATOM   2606  OD1 ASN A 337     -20.094 -11.180  -6.707  1.00 98.12           O  
ATOM   2607  N   PHE A 338     -15.023 -10.609  -6.410  1.00 98.44           N  
ATOM   2608  CA  PHE A 338     -13.656 -10.133  -6.637  1.00 98.44           C  
ATOM   2609  C   PHE A 338     -12.867 -11.141  -7.465  1.00 98.44           C  
ATOM   2610  CB  PHE A 338     -12.953  -9.875  -5.305  1.00 98.44           C  
ATOM   2611  O   PHE A 338     -13.328 -12.258  -7.707  1.00 98.44           O  
ATOM   2612  CG  PHE A 338     -12.773 -11.109  -4.461  1.00 98.44           C  
ATOM   2613  CD1 PHE A 338     -13.789 -11.531  -3.607  1.00 98.44           C  
ATOM   2614  CD2 PHE A 338     -11.602 -11.844  -4.520  1.00 98.44           C  
ATOM   2615  CE1 PHE A 338     -13.633 -12.672  -2.826  1.00 98.44           C  
ATOM   2616  CE2 PHE A 338     -11.430 -12.984  -3.740  1.00 98.44           C  
ATOM   2617  CZ  PHE A 338     -12.445 -13.398  -2.893  1.00 98.44           C  
ATOM   2618  N   ASN A 339     -11.750 -10.742  -8.055  1.00 98.44           N  
ATOM   2619  CA  ASN A 339     -10.836 -11.672  -8.719  1.00 98.44           C  
ATOM   2620  C   ASN A 339     -10.273 -12.695  -7.730  1.00 98.44           C  
ATOM   2621  CB  ASN A 339      -9.703 -10.914  -9.406  1.00 98.44           C  
ATOM   2622  O   ASN A 339      -9.445 -12.352  -6.883  1.00 98.44           O  
ATOM   2623  CG  ASN A 339     -10.211  -9.875 -10.391  1.00 98.44           C  
ATOM   2624  ND2 ASN A 339      -9.773  -8.633 -10.219  1.00 98.44           N  
ATOM   2625  OD1 ASN A 339     -10.992 -10.188 -11.289  1.00 98.44           O  
ATOM   2626  N   GLN A 340     -10.766 -14.000  -7.762  1.00 98.31           N  
ATOM   2627  CA  GLN A 340     -10.516 -15.047  -6.781  1.00 98.31           C  
ATOM   2628  C   GLN A 340      -9.227 -15.797  -7.102  1.00 98.31           C  
ATOM   2629  CB  GLN A 340     -11.688 -16.031  -6.723  1.00 98.31           C  
ATOM   2630  O   GLN A 340      -9.258 -16.859  -7.719  1.00 98.31           O  
ATOM   2631  CG  GLN A 340     -13.008 -15.383  -6.305  1.00 98.31           C  
ATOM   2632  CD  GLN A 340     -14.172 -16.359  -6.336  1.00 98.31           C  
ATOM   2633  NE2 GLN A 340     -15.352 -15.875  -5.961  1.00 98.31           N  
ATOM   2634  OE1 GLN A 340     -14.008 -17.531  -6.695  1.00 98.31           O  
ATOM   2635  N   VAL A 341      -8.031 -15.234  -6.715  1.00 98.75           N  
ATOM   2636  CA  VAL A 341      -6.707 -15.828  -6.809  1.00 98.75           C  
ATOM   2637  C   VAL A 341      -6.160 -16.109  -5.410  1.00 98.75           C  
ATOM   2638  CB  VAL A 341      -5.730 -14.922  -7.594  1.00 98.75           C  
ATOM   2639  O   VAL A 341      -6.652 -15.555  -4.426  1.00 98.75           O  
ATOM   2640  CG1 VAL A 341      -6.230 -14.695  -9.016  1.00 98.75           C  
ATOM   2641  CG2 VAL A 341      -5.543 -13.594  -6.867  1.00 98.75           C  
ATOM   2642  N   PRO A 342      -5.195 -17.062  -5.262  1.00 98.75           N  
ATOM   2643  CA  PRO A 342      -4.578 -17.250  -3.947  1.00 98.75           C  
ATOM   2644  C   PRO A 342      -3.949 -15.977  -3.393  1.00 98.75           C  
ATOM   2645  CB  PRO A 342      -3.514 -18.312  -4.215  1.00 98.75           C  
ATOM   2646  O   PRO A 342      -3.369 -15.195  -4.145  1.00 98.75           O  
ATOM   2647  CG  PRO A 342      -4.016 -19.078  -5.406  1.00 98.75           C  
ATOM   2648  CD  PRO A 342      -4.684 -18.109  -6.336  1.00 98.75           C  
ATOM   2649  N   VAL A 343      -4.145 -15.844  -2.010  1.00 98.81           N  
ATOM   2650  CA  VAL A 343      -3.660 -14.641  -1.353  1.00 98.81           C  
ATOM   2651  C   VAL A 343      -2.766 -15.016  -0.173  1.00 98.81           C  
ATOM   2652  CB  VAL A 343      -4.824 -13.742  -0.875  1.00 98.81           C  
ATOM   2653  O   VAL A 343      -3.033 -15.992   0.530  1.00 98.81           O  
ATOM   2654  CG1 VAL A 343      -4.328 -12.688   0.108  1.00 98.81           C  
ATOM   2655  CG2 VAL A 343      -5.520 -13.086  -2.068  1.00 98.81           C  
ATOM   2656  N   LEU A 344      -1.642 -14.359  -0.005  1.00 98.81           N  
ATOM   2657  CA  LEU A 344      -0.812 -14.312   1.193  1.00 98.81           C  
ATOM   2658  C   LEU A 344      -0.930 -12.953   1.881  1.00 98.81           C  
ATOM   2659  CB  LEU A 344       0.652 -14.594   0.844  1.00 98.81           C  
ATOM   2660  O   LEU A 344      -0.474 -11.945   1.347  1.00 98.81           O  
ATOM   2661  CG  LEU A 344       1.606 -14.781   2.025  1.00 98.81           C  
ATOM   2662  CD1 LEU A 344       2.838 -15.570   1.591  1.00 98.81           C  
ATOM   2663  CD2 LEU A 344       2.008 -13.430   2.607  1.00 98.81           C  
ATOM   2664  N   ALA A 345      -1.608 -12.898   3.023  1.00 98.56           N  
ATOM   2665  CA  ALA A 345      -1.868 -11.648   3.736  1.00 98.56           C  
ATOM   2666  C   ALA A 345      -1.233 -11.672   5.125  1.00 98.56           C  
ATOM   2667  CB  ALA A 345      -3.371 -11.406   3.844  1.00 98.56           C  
ATOM   2668  O   ALA A 345      -1.094 -12.734   5.734  1.00 98.56           O  
ATOM   2669  N   GLY A 346      -0.815 -10.453   5.578  1.00 97.69           N  
ATOM   2670  CA  GLY A 346      -0.233 -10.453   6.910  1.00 97.69           C  
ATOM   2671  C   GLY A 346      -0.159  -9.070   7.531  1.00 97.69           C  
ATOM   2672  O   GLY A 346      -0.545  -8.086   6.902  1.00 97.69           O  
ATOM   2673  N   MET A 347       0.287  -9.039   8.773  1.00 97.81           N  
ATOM   2674  CA  MET A 347       0.432  -7.848   9.602  1.00 97.81           C  
ATOM   2675  C   MET A 347       1.624  -7.977  10.547  1.00 97.81           C  
ATOM   2676  CB  MET A 347      -0.844  -7.590  10.406  1.00 97.81           C  
ATOM   2677  O   MET A 347       2.225  -9.047  10.648  1.00 97.81           O  
ATOM   2678  CG  MET A 347      -1.237  -8.742  11.312  1.00 97.81           C  
ATOM   2679  SD  MET A 347      -2.600  -8.297  12.461  1.00 97.81           S  
ATOM   2680  CE  MET A 347      -2.801  -9.867  13.344  1.00 97.81           C  
ATOM   2681  N   THR A 348       2.018  -6.812  11.000  1.00 97.38           N  
ATOM   2682  CA  THR A 348       2.984  -6.852  12.094  1.00 97.38           C  
ATOM   2683  C   THR A 348       2.273  -6.965  13.445  1.00 97.38           C  
ATOM   2684  CB  THR A 348       3.887  -5.605  12.094  1.00 97.38           C  
ATOM   2685  O   THR A 348       1.068  -6.727  13.531  1.00 97.38           O  
ATOM   2686  CG2 THR A 348       4.598  -5.445  10.750  1.00 97.38           C  
ATOM   2687  OG1 THR A 348       3.086  -4.441  12.336  1.00 97.38           O  
ATOM   2688  N   ASN A 349       2.953  -7.379  14.461  1.00 95.38           N  
ATOM   2689  CA  ASN A 349       2.227  -7.652  15.695  1.00 95.38           C  
ATOM   2690  C   ASN A 349       1.899  -6.367  16.453  1.00 95.38           C  
ATOM   2691  CB  ASN A 349       3.025  -8.609  16.578  1.00 95.38           C  
ATOM   2692  O   ASN A 349       1.151  -6.395  17.422  1.00 95.38           O  
ATOM   2693  CG  ASN A 349       4.309  -7.984  17.109  1.00 95.38           C  
ATOM   2694  ND2 ASN A 349       4.977  -8.680  18.016  1.00 95.38           N  
ATOM   2695  OD1 ASN A 349       4.691  -6.887  16.688  1.00 95.38           O  
ATOM   2696  N   GLU A 350       2.486  -5.230  16.016  1.00 96.44           N  
ATOM   2697  CA  GLU A 350       2.090  -3.938  16.562  1.00 96.44           C  
ATOM   2698  C   GLU A 350       2.205  -2.834  15.516  1.00 96.44           C  
ATOM   2699  CB  GLU A 350       2.939  -3.594  17.797  1.00 96.44           C  
ATOM   2700  O   GLU A 350       3.197  -2.104  15.484  1.00 96.44           O  
ATOM   2701  CG  GLU A 350       2.340  -2.506  18.672  1.00 96.44           C  
ATOM   2702  CD  GLU A 350       0.949  -2.846  19.172  1.00 96.44           C  
ATOM   2703  OE1 GLU A 350      -0.048  -2.486  18.516  1.00 96.44           O  
ATOM   2704  OE2 GLU A 350       0.854  -3.479  20.250  1.00 96.44           O  
ATOM   2705  N   GLU A 351       1.262  -2.492  14.641  1.00 95.94           N  
ATOM   2706  CA  GLU A 351       1.228  -1.683  13.430  1.00 95.94           C  
ATOM   2707  C   GLU A 351       1.450  -0.206  13.742  1.00 95.94           C  
ATOM   2708  CB  GLU A 351      -0.103  -1.869  12.695  1.00 95.94           C  
ATOM   2709  O   GLU A 351       2.145   0.494  13.000  1.00 95.94           O  
ATOM   2710  CG  GLU A 351      -0.274  -3.246  12.070  1.00 95.94           C  
ATOM   2711  CD  GLU A 351       0.527  -3.432  10.797  1.00 95.94           C  
ATOM   2712  OE1 GLU A 351       0.408  -4.500  10.148  1.00 95.94           O  
ATOM   2713  OE2 GLU A 351       1.281  -2.500  10.430  1.00 95.94           O  
ATOM   2714  N   SER A 352       0.954   0.174  14.953  1.00 95.19           N  
ATOM   2715  CA  SER A 352       0.811   1.614  15.133  1.00 95.19           C  
ATOM   2716  C   SER A 352       1.954   2.182  15.969  1.00 95.19           C  
ATOM   2717  CB  SER A 352      -0.527   1.940  15.805  1.00 95.19           C  
ATOM   2718  O   SER A 352       1.881   3.318  16.438  1.00 95.19           O  
ATOM   2719  OG  SER A 352      -1.603   1.721  14.906  1.00 95.19           O  
ATOM   2720  N   LEU A 353       2.982   1.310  16.156  1.00 93.44           N  
ATOM   2721  CA  LEU A 353       4.160   1.864  16.812  1.00 93.44           C  
ATOM   2722  C   LEU A 353       4.727   3.035  16.016  1.00 93.44           C  
ATOM   2723  CB  LEU A 353       5.234   0.787  17.000  1.00 93.44           C  
ATOM   2724  O   LEU A 353       5.301   3.963  16.594  1.00 93.44           O  
ATOM   2725  CG  LEU A 353       4.957  -0.275  18.062  1.00 93.44           C  
ATOM   2726  CD1 LEU A 353       5.988  -1.396  17.969  1.00 93.44           C  
ATOM   2727  CD2 LEU A 353       4.957   0.350  19.453  1.00 93.44           C  
ATOM   2728  N   GLY A 354       4.512   3.057  14.711  1.00 84.69           N  
ATOM   2729  CA  GLY A 354       5.023   4.078  13.812  1.00 84.69           C  
ATOM   2730  C   GLY A 354       4.375   5.434  14.016  1.00 84.69           C  
ATOM   2731  O   GLY A 354       4.910   6.453  13.578  1.00 84.69           O  
ATOM   2732  N   LEU A 355       3.209   5.430  14.656  1.00 86.06           N  
ATOM   2733  CA  LEU A 355       2.549   6.695  14.961  1.00 86.06           C  
ATOM   2734  C   LEU A 355       3.426   7.559  15.867  1.00 86.06           C  
ATOM   2735  CB  LEU A 355       1.197   6.441  15.641  1.00 86.06           C  
ATOM   2736  O   LEU A 355       3.289   8.789  15.875  1.00 86.06           O  
ATOM   2737  CG  LEU A 355       0.094   5.863  14.750  1.00 86.06           C  
ATOM   2738  CD1 LEU A 355      -1.167   5.609  15.570  1.00 86.06           C  
ATOM   2739  CD2 LEU A 355      -0.202   6.805  13.586  1.00 86.06           C  
ATOM   2740  N   LEU A 356       4.359   6.934  16.500  1.00 85.38           N  
ATOM   2741  CA  LEU A 356       5.211   7.660  17.438  1.00 85.38           C  
ATOM   2742  C   LEU A 356       6.207   8.547  16.688  1.00 85.38           C  
ATOM   2743  CB  LEU A 356       5.957   6.684  18.359  1.00 85.38           C  
ATOM   2744  O   LEU A 356       6.707   9.523  17.250  1.00 85.38           O  
ATOM   2745  CG  LEU A 356       5.094   5.801  19.250  1.00 85.38           C  
ATOM   2746  CD1 LEU A 356       5.965   4.816  20.031  1.00 85.38           C  
ATOM   2747  CD2 LEU A 356       4.270   6.656  20.203  1.00 85.38           C  
ATOM   2748  N   ALA A 357       6.371   8.219  15.445  1.00 83.38           N  
ATOM   2749  CA  ALA A 357       7.246   9.023  14.594  1.00 83.38           C  
ATOM   2750  C   ALA A 357       6.590  10.359  14.242  1.00 83.38           C  
ATOM   2751  CB  ALA A 357       7.613   8.258  13.328  1.00 83.38           C  
ATOM   2752  O   ALA A 357       7.277  11.312  13.883  1.00 83.38           O  
ATOM   2753  N   ASN A 358       5.203  10.445  14.367  1.00 78.56           N  
ATOM   2754  CA  ASN A 358       4.457  11.641  14.008  1.00 78.56           C  
ATOM   2755  C   ASN A 358       4.379  12.625  15.164  1.00 78.56           C  
ATOM   2756  CB  ASN A 358       3.053  11.273  13.523  1.00 78.56           C  
ATOM   2757  O   ASN A 358       3.803  13.711  15.031  1.00 78.56           O  
ATOM   2758  CG  ASN A 358       3.062  10.500  12.219  1.00 78.56           C  
ATOM   2759  ND2 ASN A 358       1.990   9.766  11.953  1.00 78.56           N  
ATOM   2760  OD1 ASN A 358       4.027  10.570  11.453  1.00 78.56           O  
ATOM   2761  N   GLY A 359       4.965  12.352  16.312  1.00 84.00           N  
ATOM   2762  CA  GLY A 359       4.973  13.242  17.453  1.00 84.00           C  
ATOM   2763  C   GLY A 359       4.090  12.773  18.594  1.00 84.00           C  
ATOM   2764  O   GLY A 359       3.660  11.617  18.609  1.00 84.00           O  
ATOM   2765  N   ASP A 360       3.918  13.625  19.547  1.00 86.25           N  
ATOM   2766  CA  ASP A 360       3.133  13.391  20.766  1.00 86.25           C  
ATOM   2767  C   ASP A 360       1.644  13.297  20.438  1.00 86.25           C  
ATOM   2768  CB  ASP A 360       3.381  14.492  21.781  1.00 86.25           C  
ATOM   2769  O   ASP A 360       1.045  14.258  19.953  1.00 86.25           O  
ATOM   2770  CG  ASP A 360       2.660  14.250  23.094  1.00 86.25           C  
ATOM   2771  OD1 ASP A 360       1.944  13.234  23.234  1.00 86.25           O  
ATOM   2772  OD2 ASP A 360       2.809  15.094  24.016  1.00 86.25           O  
ATOM   2773  N   LEU A 361       1.056  12.148  20.719  1.00 92.06           N  
ATOM   2774  CA  LEU A 361      -0.343  11.898  20.391  1.00 92.06           C  
ATOM   2775  C   LEU A 361      -1.238  12.117  21.594  1.00 92.06           C  
ATOM   2776  CB  LEU A 361      -0.524  10.477  19.844  1.00 92.06           C  
ATOM   2777  O   LEU A 361      -2.408  11.727  21.594  1.00 92.06           O  
ATOM   2778  CG  LEU A 361       0.092  10.188  18.469  1.00 92.06           C  
ATOM   2779  CD1 LEU A 361      -0.051   8.711  18.141  1.00 92.06           C  
ATOM   2780  CD2 LEU A 361      -0.557  11.055  17.406  1.00 92.06           C  
ATOM   2781  N   THR A 362      -0.741  12.750  22.594  1.00 93.00           N  
ATOM   2782  CA  THR A 362      -1.464  12.953  23.844  1.00 93.00           C  
ATOM   2783  C   THR A 362      -2.689  13.836  23.625  1.00 93.00           C  
ATOM   2784  CB  THR A 362      -0.558  13.586  24.922  1.00 93.00           C  
ATOM   2785  O   THR A 362      -3.750  13.586  24.203  1.00 93.00           O  
ATOM   2786  CG2 THR A 362      -1.297  13.742  26.250  1.00 93.00           C  
ATOM   2787  OG1 THR A 362       0.592  12.758  25.125  1.00 93.00           O  
ATOM   2788  N   VAL A 363      -2.549  14.875  22.750  1.00 94.00           N  
ATOM   2789  CA  VAL A 363      -3.674  15.750  22.438  1.00 94.00           C  
ATOM   2790  C   VAL A 363      -4.816  14.938  21.828  1.00 94.00           C  
ATOM   2791  CB  VAL A 363      -3.264  16.891  21.484  1.00 94.00           C  
ATOM   2792  O   VAL A 363      -5.977  15.109  22.203  1.00 94.00           O  
ATOM   2793  CG1 VAL A 363      -4.492  17.672  21.000  1.00 94.00           C  
ATOM   2794  CG2 VAL A 363      -2.264  17.828  22.156  1.00 94.00           C  
ATOM   2795  N   LEU A 364      -4.484  14.055  20.953  1.00 95.19           N  
ATOM   2796  CA  LEU A 364      -5.473  13.172  20.328  1.00 95.19           C  
ATOM   2797  C   LEU A 364      -6.129  12.273  21.375  1.00 95.19           C  
ATOM   2798  CB  LEU A 364      -4.820  12.312  19.234  1.00 95.19           C  
ATOM   2799  O   LEU A 364      -7.359  12.203  21.453  1.00 95.19           O  
ATOM   2800  CG  LEU A 364      -5.707  11.258  18.578  1.00 95.19           C  
ATOM   2801  CD1 LEU A 364      -6.863  11.922  17.844  1.00 95.19           C  
ATOM   2802  CD2 LEU A 364      -4.891  10.383  17.641  1.00 95.19           C  
ATOM   2803  N   TRP A 365      -5.395  11.680  22.156  1.00 96.25           N  
ATOM   2804  CA  TRP A 365      -5.914  10.727  23.125  1.00 96.25           C  
ATOM   2805  C   TRP A 365      -6.723  11.438  24.219  1.00 96.25           C  
ATOM   2806  CB  TRP A 365      -4.773   9.930  23.766  1.00 96.25           C  
ATOM   2807  O   TRP A 365      -7.727  10.906  24.688  1.00 96.25           O  
ATOM   2808  CG  TRP A 365      -4.043   9.039  22.812  1.00 96.25           C  
ATOM   2809  CD1 TRP A 365      -4.539   8.477  21.672  1.00 96.25           C  
ATOM   2810  CD2 TRP A 365      -2.686   8.594  22.922  1.00 96.25           C  
ATOM   2811  CE2 TRP A 365      -2.424   7.773  21.797  1.00 96.25           C  
ATOM   2812  CE3 TRP A 365      -1.664   8.820  23.859  1.00 96.25           C  
ATOM   2813  NE1 TRP A 365      -3.570   7.715  21.062  1.00 96.25           N  
ATOM   2814  CH2 TRP A 365      -0.199   7.406  22.516  1.00 96.25           C  
ATOM   2815  CZ2 TRP A 365      -1.181   7.168  21.594  1.00 96.25           C  
ATOM   2816  CZ3 TRP A 365      -0.428   8.219  23.641  1.00 96.25           C  
ATOM   2817  N   ASN A 366      -6.273  12.688  24.625  1.00 97.25           N  
ATOM   2818  CA  ASN A 366      -7.074  13.484  25.547  1.00 97.25           C  
ATOM   2819  C   ASN A 366      -8.445  13.812  24.969  1.00 97.25           C  
ATOM   2820  CB  ASN A 366      -6.336  14.773  25.922  1.00 97.25           C  
ATOM   2821  O   ASN A 366      -9.453  13.789  25.672  1.00 97.25           O  
ATOM   2822  CG  ASN A 366      -5.188  14.531  26.891  1.00 97.25           C  
ATOM   2823  ND2 ASN A 366      -4.281  15.492  26.984  1.00 97.25           N  
ATOM   2824  OD1 ASN A 366      -5.113  13.477  27.531  1.00 97.25           O  
ATOM   2825  N   ALA A 367      -8.453  14.070  23.688  1.00 97.62           N  
ATOM   2826  CA  ALA A 367      -9.727  14.336  23.031  1.00 97.62           C  
ATOM   2827  C   ALA A 367     -10.641  13.117  23.062  1.00 97.62           C  
ATOM   2828  CB  ALA A 367      -9.484  14.766  21.578  1.00 97.62           C  
ATOM   2829  O   ALA A 367     -11.852  13.242  23.266  1.00 97.62           O  
ATOM   2830  N   TYR A 368     -10.055  11.883  22.891  1.00 97.81           N  
ATOM   2831  CA  TYR A 368     -10.828  10.648  23.016  1.00 97.81           C  
ATOM   2832  C   TYR A 368     -11.430  10.523  24.422  1.00 97.81           C  
ATOM   2833  CB  TYR A 368      -9.953   9.430  22.719  1.00 97.81           C  
ATOM   2834  O   TYR A 368     -12.602  10.164  24.562  1.00 97.81           O  
ATOM   2835  CG  TYR A 368      -9.492   9.359  21.281  1.00 97.81           C  
ATOM   2836  CD1 TYR A 368     -10.094  10.141  20.297  1.00 97.81           C  
ATOM   2837  CD2 TYR A 368      -8.453   8.516  20.906  1.00 97.81           C  
ATOM   2838  CE1 TYR A 368      -9.672  10.078  18.969  1.00 97.81           C  
ATOM   2839  CE2 TYR A 368      -8.023   8.445  19.578  1.00 97.81           C  
ATOM   2840  OH  TYR A 368      -8.211   9.156  17.312  1.00 97.81           O  
ATOM   2841  CZ  TYR A 368      -8.633   9.227  18.625  1.00 97.81           C  
ATOM   2842  N   ASP A 369     -10.617  10.852  25.453  1.00 98.25           N  
ATOM   2843  CA  ASP A 369     -11.055  10.734  26.828  1.00 98.25           C  
ATOM   2844  C   ASP A 369     -12.180  11.719  27.141  1.00 98.25           C  
ATOM   2845  CB  ASP A 369      -9.875  10.969  27.781  1.00 98.25           C  
ATOM   2846  O   ASP A 369     -13.117  11.391  27.859  1.00 98.25           O  
ATOM   2847  CG  ASP A 369      -8.930   9.781  27.859  1.00 98.25           C  
ATOM   2848  OD1 ASP A 369      -9.367   8.633  27.609  1.00 98.25           O  
ATOM   2849  OD2 ASP A 369      -7.742   9.992  28.188  1.00 98.25           O  
ATOM   2850  N   GLN A 370     -12.094  12.883  26.547  1.00 98.00           N  
ATOM   2851  CA  GLN A 370     -13.062  13.945  26.812  1.00 98.00           C  
ATOM   2852  C   GLN A 370     -14.383  13.672  26.094  1.00 98.00           C  
ATOM   2853  CB  GLN A 370     -12.500  15.297  26.375  1.00 98.00           C  
ATOM   2854  O   GLN A 370     -15.453  13.969  26.641  1.00 98.00           O  
ATOM   2855  CG  GLN A 370     -11.398  15.828  27.281  1.00 98.00           C  
ATOM   2856  CD  GLN A 370     -10.805  17.141  26.797  1.00 98.00           C  
ATOM   2857  NE2 GLN A 370      -9.977  17.766  27.625  1.00 98.00           N  
ATOM   2858  OE1 GLN A 370     -11.086  17.578  25.672  1.00 98.00           O  
ATOM   2859  N   ASP A 371     -14.266  13.062  24.938  1.00 97.94           N  
ATOM   2860  CA  ASP A 371     -15.445  12.766  24.141  1.00 97.94           C  
ATOM   2861  C   ASP A 371     -15.305  11.422  23.422  1.00 97.94           C  
ATOM   2862  CB  ASP A 371     -15.695  13.875  23.109  1.00 97.94           C  
ATOM   2863  O   ASP A 371     -14.844  11.359  22.281  1.00 97.94           O  
ATOM   2864  CG  ASP A 371     -16.953  13.664  22.297  1.00 97.94           C  
ATOM   2865  OD1 ASP A 371     -17.766  12.766  22.641  1.00 97.94           O  
ATOM   2866  OD2 ASP A 371     -17.141  14.391  21.297  1.00 97.94           O  
ATOM   2867  N   PRO A 372     -15.664  10.281  24.109  1.00 98.06           N  
ATOM   2868  CA  PRO A 372     -15.492   8.930  23.562  1.00 98.06           C  
ATOM   2869  C   PRO A 372     -16.312   8.703  22.297  1.00 98.06           C  
ATOM   2870  CB  PRO A 372     -15.984   8.023  24.688  1.00 98.06           C  
ATOM   2871  O   PRO A 372     -16.047   7.758  21.547  1.00 98.06           O  
ATOM   2872  CG  PRO A 372     -15.695   8.789  25.938  1.00 98.06           C  
ATOM   2873  CD  PRO A 372     -15.922  10.250  25.672  1.00 98.06           C  
ATOM   2874  N   SER A 373     -17.297   9.508  22.031  1.00 98.06           N  
ATOM   2875  CA  SER A 373     -18.078   9.344  20.797  1.00 98.06           C  
ATOM   2876  C   SER A 373     -17.188   9.469  19.562  1.00 98.06           C  
ATOM   2877  CB  SER A 373     -19.203  10.375  20.734  1.00 98.06           C  
ATOM   2878  O   SER A 373     -17.547   8.992  18.484  1.00 98.06           O  
ATOM   2879  OG  SER A 373     -18.672  11.672  20.484  1.00 98.06           O  
ATOM   2880  N   ILE A 374     -16.000  10.055  19.625  1.00 97.31           N  
ATOM   2881  CA  ILE A 374     -15.047  10.242  18.547  1.00 97.31           C  
ATOM   2882  C   ILE A 374     -14.508   8.883  18.094  1.00 97.31           C  
ATOM   2883  CB  ILE A 374     -13.875  11.164  18.969  1.00 97.31           C  
ATOM   2884  O   ILE A 374     -14.070   8.727  16.953  1.00 97.31           O  
ATOM   2885  CG1 ILE A 374     -14.391  12.586  19.219  1.00 97.31           C  
ATOM   2886  CG2 ILE A 374     -12.773  11.156  17.906  1.00 97.31           C  
ATOM   2887  CD1 ILE A 374     -13.367  13.500  19.875  1.00 97.31           C  
ATOM   2888  N   LEU A 375     -14.500   7.875  18.938  1.00 97.88           N  
ATOM   2889  CA  LEU A 375     -13.922   6.559  18.703  1.00 97.88           C  
ATOM   2890  C   LEU A 375     -14.836   5.715  17.812  1.00 97.88           C  
ATOM   2891  CB  LEU A 375     -13.680   5.836  20.031  1.00 97.88           C  
ATOM   2892  O   LEU A 375     -14.414   4.684  17.297  1.00 97.88           O  
ATOM   2893  CG  LEU A 375     -12.602   6.434  20.938  1.00 97.88           C  
ATOM   2894  CD1 LEU A 375     -12.680   5.820  22.344  1.00 97.88           C  
ATOM   2895  CD2 LEU A 375     -11.211   6.219  20.344  1.00 97.88           C  
ATOM   2896  N   VAL A 376     -16.125   6.145  17.672  1.00 97.62           N  
ATOM   2897  CA  VAL A 376     -17.078   5.383  16.859  1.00 97.62           C  
ATOM   2898  C   VAL A 376     -16.688   5.492  15.391  1.00 97.62           C  
ATOM   2899  CB  VAL A 376     -18.531   5.871  17.078  1.00 97.62           C  
ATOM   2900  O   VAL A 376     -16.625   6.594  14.844  1.00 97.62           O  
ATOM   2901  CG1 VAL A 376     -19.500   5.090  16.188  1.00 97.62           C  
ATOM   2902  CG2 VAL A 376     -18.922   5.746  18.547  1.00 97.62           C  
ATOM   2903  N   PRO A 377     -16.422   4.344  14.719  1.00 96.31           N  
ATOM   2904  CA  PRO A 377     -16.016   4.332  13.312  1.00 96.31           C  
ATOM   2905  C   PRO A 377     -17.094   4.848  12.375  1.00 96.31           C  
ATOM   2906  CB  PRO A 377     -15.719   2.854  13.039  1.00 96.31           C  
ATOM   2907  O   PRO A 377     -18.281   4.543  12.562  1.00 96.31           O  
ATOM   2908  CG  PRO A 377     -15.422   2.271  14.383  1.00 96.31           C  
ATOM   2909  CD  PRO A 377     -16.266   2.969  15.406  1.00 96.31           C  
ATOM   2910  N   PHE A 378     -16.734   5.594  11.297  1.00 95.44           N  
ATOM   2911  CA  PHE A 378     -17.656   6.125  10.312  1.00 95.44           C  
ATOM   2912  C   PHE A 378     -18.359   4.996   9.562  1.00 95.44           C  
ATOM   2913  CB  PHE A 378     -16.938   7.051   9.328  1.00 95.44           C  
ATOM   2914  O   PHE A 378     -19.469   5.168   9.047  1.00 95.44           O  
ATOM   2915  CG  PHE A 378     -16.609   8.406   9.891  1.00 95.44           C  
ATOM   2916  CD1 PHE A 378     -17.031   8.758  11.172  1.00 95.44           C  
ATOM   2917  CD2 PHE A 378     -15.898   9.328   9.148  1.00 95.44           C  
ATOM   2918  CE1 PHE A 378     -16.734  10.016  11.695  1.00 95.44           C  
ATOM   2919  CE2 PHE A 378     -15.594  10.586   9.664  1.00 95.44           C  
ATOM   2920  CZ  PHE A 378     -16.016  10.922  10.938  1.00 95.44           C  
ATOM   2921  N   ASP A 379     -17.734   3.836   9.547  1.00 95.25           N  
ATOM   2922  CA  ASP A 379     -18.234   2.732   8.734  1.00 95.25           C  
ATOM   2923  C   ASP A 379     -19.328   1.966   9.461  1.00 95.25           C  
ATOM   2924  CB  ASP A 379     -17.094   1.785   8.352  1.00 95.25           C  
ATOM   2925  O   ASP A 379     -19.891   1.013   8.914  1.00 95.25           O  
ATOM   2926  CG  ASP A 379     -16.219   1.406   9.539  1.00 95.25           C  
ATOM   2927  OD1 ASP A 379     -15.008   1.160   9.352  1.00 95.25           O  
ATOM   2928  OD2 ASP A 379     -16.750   1.350  10.664  1.00 95.25           O  
ATOM   2929  N   LEU A 380     -19.781   2.400  10.719  1.00 96.31           N  
ATOM   2930  CA  LEU A 380     -20.938   1.881  11.422  1.00 96.31           C  
ATOM   2931  C   LEU A 380     -22.203   2.629  11.000  1.00 96.31           C  
ATOM   2932  CB  LEU A 380     -20.750   1.988  12.938  1.00 96.31           C  
ATOM   2933  O   LEU A 380     -23.312   2.150  11.227  1.00 96.31           O  
ATOM   2934  CG  LEU A 380     -19.812   0.963  13.570  1.00 96.31           C  
ATOM   2935  CD1 LEU A 380     -19.547   1.329  15.031  1.00 96.31           C  
ATOM   2936  CD2 LEU A 380     -20.406  -0.439  13.469  1.00 96.31           C  
ATOM   2937  N   HIS A 381     -22.031   3.785  10.438  1.00 95.62           N  
ATOM   2938  CA  HIS A 381     -23.094   4.645   9.914  1.00 95.62           C  
ATOM   2939  C   HIS A 381     -24.078   5.020  11.008  1.00 95.62           C  
ATOM   2940  CB  HIS A 381     -23.812   3.953   8.758  1.00 95.62           C  
ATOM   2941  O   HIS A 381     -25.281   5.160  10.750  1.00 95.62           O  
ATOM   2942  CG  HIS A 381     -22.922   3.582   7.625  1.00 95.62           C  
ATOM   2943  CD2 HIS A 381     -22.609   2.375   7.098  1.00 95.62           C  
ATOM   2944  ND1 HIS A 381     -22.219   4.516   6.891  1.00 95.62           N  
ATOM   2945  CE1 HIS A 381     -21.516   3.896   5.957  1.00 95.62           C  
ATOM   2946  NE2 HIS A 381     -21.734   2.598   6.062  1.00 95.62           N  
ATOM   2947  N   VAL A 382     -23.609   5.082  12.219  1.00 96.62           N  
ATOM   2948  CA  VAL A 382     -24.406   5.547  13.344  1.00 96.62           C  
ATOM   2949  C   VAL A 382     -24.406   7.074  13.391  1.00 96.62           C  
ATOM   2950  CB  VAL A 382     -23.891   4.969  14.688  1.00 96.62           C  
ATOM   2951  O   VAL A 382     -23.344   7.691  13.547  1.00 96.62           O  
ATOM   2952  CG1 VAL A 382     -24.703   5.527  15.852  1.00 96.62           C  
ATOM   2953  CG2 VAL A 382     -23.953   3.443  14.664  1.00 96.62           C  
ATOM   2954  N   THR A 383     -25.625   7.727  13.297  1.00 95.12           N  
ATOM   2955  CA  THR A 383     -25.719   9.188  13.250  1.00 95.12           C  
ATOM   2956  C   THR A 383     -26.359   9.734  14.516  1.00 95.12           C  
ATOM   2957  CB  THR A 383     -26.500   9.656  12.016  1.00 95.12           C  
ATOM   2958  O   THR A 383     -26.203  10.914  14.844  1.00 95.12           O  
ATOM   2959  CG2 THR A 383     -25.781   9.289  10.727  1.00 95.12           C  
ATOM   2960  OG1 THR A 383     -27.797   9.031  12.016  1.00 95.12           O  
ATOM   2961  N   ASP A 384     -27.109   8.773  15.219  1.00 97.12           N  
ATOM   2962  CA  ASP A 384     -27.750   9.180  16.453  1.00 97.12           C  
ATOM   2963  C   ASP A 384     -26.719   9.570  17.516  1.00 97.12           C  
ATOM   2964  CB  ASP A 384     -28.656   8.062  16.984  1.00 97.12           C  
ATOM   2965  O   ASP A 384     -25.875   8.758  17.891  1.00 97.12           O  
ATOM   2966  CG  ASP A 384     -29.375   8.438  18.281  1.00 97.12           C  
ATOM   2967  OD1 ASP A 384     -28.984   7.945  19.359  1.00 97.12           O  
ATOM   2968  OD2 ASP A 384     -30.328   9.227  18.203  1.00 97.12           O  
ATOM   2969  N   ILE A 385     -26.781  10.844  18.047  1.00 96.44           N  
ATOM   2970  CA  ILE A 385     -25.766  11.422  18.922  1.00 96.44           C  
ATOM   2971  C   ILE A 385     -25.703  10.625  20.219  1.00 96.44           C  
ATOM   2972  CB  ILE A 385     -26.062  12.906  19.219  1.00 96.44           C  
ATOM   2973  O   ILE A 385     -24.625  10.328  20.719  1.00 96.44           O  
ATOM   2974  CG1 ILE A 385     -25.891  13.750  17.938  1.00 96.44           C  
ATOM   2975  CG2 ILE A 385     -25.172  13.430  20.344  1.00 96.44           C  
ATOM   2976  CD1 ILE A 385     -26.344  15.195  18.094  1.00 96.44           C  
ATOM   2977  N   GLY A 386     -26.906  10.289  20.812  1.00 97.75           N  
ATOM   2978  CA  GLY A 386     -26.969   9.516  22.047  1.00 97.75           C  
ATOM   2979  C   GLY A 386     -26.359   8.133  21.906  1.00 97.75           C  
ATOM   2980  O   GLY A 386     -25.609   7.691  22.781  1.00 97.75           O  
ATOM   2981  N   LYS A 387     -26.688   7.516  20.844  1.00 98.06           N  
ATOM   2982  CA  LYS A 387     -26.156   6.188  20.562  1.00 98.06           C  
ATOM   2983  C   LYS A 387     -24.641   6.234  20.375  1.00 98.06           C  
ATOM   2984  CB  LYS A 387     -26.828   5.574  19.344  1.00 98.06           C  
ATOM   2985  O   LYS A 387     -23.906   5.363  20.844  1.00 98.06           O  
ATOM   2986  CG  LYS A 387     -26.391   4.145  19.047  1.00 98.06           C  
ATOM   2987  CD  LYS A 387     -26.844   3.189  20.156  1.00 98.06           C  
ATOM   2988  CE  LYS A 387     -26.500   1.743  19.812  1.00 98.06           C  
ATOM   2989  NZ  LYS A 387     -26.953   0.804  20.875  1.00 98.06           N  
ATOM   2990  N   LYS A 388     -24.094   7.246  19.688  1.00 97.88           N  
ATOM   2991  CA  LYS A 388     -22.656   7.410  19.484  1.00 97.88           C  
ATOM   2992  C   LYS A 388     -21.922   7.551  20.812  1.00 97.88           C  
ATOM   2993  CB  LYS A 388     -22.375   8.625  18.594  1.00 97.88           C  
ATOM   2994  O   LYS A 388     -20.844   6.984  21.000  1.00 97.88           O  
ATOM   2995  CG  LYS A 388     -22.578   8.359  17.109  1.00 97.88           C  
ATOM   2996  CD  LYS A 388     -22.125   9.547  16.266  1.00 97.88           C  
ATOM   2997  CE  LYS A 388     -22.250   9.258  14.773  1.00 97.88           C  
ATOM   2998  NZ  LYS A 388     -21.766  10.398  13.945  1.00 97.88           N  
ATOM   2999  N   GLN A 389     -22.562   8.250  21.688  1.00 98.19           N  
ATOM   3000  CA  GLN A 389     -21.969   8.422  23.000  1.00 98.19           C  
ATOM   3001  C   GLN A 389     -21.875   7.094  23.750  1.00 98.19           C  
ATOM   3002  CB  GLN A 389     -22.766   9.438  23.828  1.00 98.19           C  
ATOM   3003  O   GLN A 389     -20.844   6.777  24.344  1.00 98.19           O  
ATOM   3004  CG  GLN A 389     -22.109   9.805  25.141  1.00 98.19           C  
ATOM   3005  CD  GLN A 389     -20.812  10.586  24.969  1.00 98.19           C  
ATOM   3006  NE2 GLN A 389     -19.891  10.422  25.906  1.00 98.19           N  
ATOM   3007  OE1 GLN A 389     -20.656  11.328  24.000  1.00 98.19           O  
ATOM   3008  N   GLU A 390     -22.938   6.375  23.703  1.00 98.38           N  
ATOM   3009  CA  GLU A 390     -23.000   5.070  24.359  1.00 98.38           C  
ATOM   3010  C   GLU A 390     -21.953   4.117  23.766  1.00 98.38           C  
ATOM   3011  CB  GLU A 390     -24.391   4.461  24.234  1.00 98.38           C  
ATOM   3012  O   GLU A 390     -21.219   3.471  24.516  1.00 98.38           O  
ATOM   3013  CG  GLU A 390     -24.516   3.078  24.859  1.00 98.38           C  
ATOM   3014  CD  GLU A 390     -25.859   2.412  24.578  1.00 98.38           C  
ATOM   3015  OE1 GLU A 390     -25.969   1.181  24.781  1.00 98.38           O  
ATOM   3016  OE2 GLU A 390     -26.797   3.125  24.156  1.00 98.38           O  
ATOM   3017  N   LEU A 391     -21.906   4.035  22.484  1.00 98.56           N  
ATOM   3018  CA  LEU A 391     -20.984   3.135  21.797  1.00 98.56           C  
ATOM   3019  C   LEU A 391     -19.547   3.561  22.016  1.00 98.56           C  
ATOM   3020  CB  LEU A 391     -21.297   3.100  20.297  1.00 98.56           C  
ATOM   3021  O   LEU A 391     -18.672   2.717  22.234  1.00 98.56           O  
ATOM   3022  CG  LEU A 391     -22.672   2.559  19.891  1.00 98.56           C  
ATOM   3023  CD1 LEU A 391     -22.812   2.557  18.375  1.00 98.56           C  
ATOM   3024  CD2 LEU A 391     -22.875   1.158  20.453  1.00 98.56           C  
ATOM   3025  N   GLY A 392     -19.297   4.871  21.906  1.00 98.50           N  
ATOM   3026  CA  GLY A 392     -17.969   5.375  22.188  1.00 98.50           C  
ATOM   3027  C   GLY A 392     -17.469   5.000  23.562  1.00 98.50           C  
ATOM   3028  O   GLY A 392     -16.312   4.617  23.734  1.00 98.50           O  
ATOM   3029  N   LEU A 393     -18.328   5.094  24.562  1.00 98.50           N  
ATOM   3030  CA  LEU A 393     -17.953   4.742  25.922  1.00 98.50           C  
ATOM   3031  C   LEU A 393     -17.625   3.258  26.031  1.00 98.50           C  
ATOM   3032  CB  LEU A 393     -19.094   5.102  26.891  1.00 98.50           C  
ATOM   3033  O   LEU A 393     -16.719   2.875  26.781  1.00 98.50           O  
ATOM   3034  CG  LEU A 393     -19.203   6.578  27.281  1.00 98.50           C  
ATOM   3035  CD1 LEU A 393     -20.453   6.805  28.125  1.00 98.50           C  
ATOM   3036  CD2 LEU A 393     -17.969   7.039  28.016  1.00 98.50           C  
ATOM   3037  N   GLU A 394     -18.344   2.439  25.328  1.00 98.62           N  
ATOM   3038  CA  GLU A 394     -18.078   1.005  25.312  1.00 98.62           C  
ATOM   3039  C   GLU A 394     -16.688   0.711  24.750  1.00 98.62           C  
ATOM   3040  CB  GLU A 394     -19.141   0.268  24.484  1.00 98.62           C  
ATOM   3041  O   GLU A 394     -15.945  -0.094  25.328  1.00 98.62           O  
ATOM   3042  CG  GLU A 394     -18.984  -1.246  24.500  1.00 98.62           C  
ATOM   3043  CD  GLU A 394     -20.109  -1.969  23.766  1.00 98.62           C  
ATOM   3044  OE1 GLU A 394     -19.938  -3.158  23.422  1.00 98.62           O  
ATOM   3045  OE2 GLU A 394     -21.156  -1.341  23.547  1.00 98.62           O  
ATOM   3046  N   ILE A 395     -16.359   1.371  23.641  1.00 98.62           N  
ATOM   3047  CA  ILE A 395     -15.039   1.219  23.047  1.00 98.62           C  
ATOM   3048  C   ILE A 395     -13.969   1.722  24.016  1.00 98.62           C  
ATOM   3049  CB  ILE A 395     -14.930   1.971  21.703  1.00 98.62           C  
ATOM   3050  O   ILE A 395     -12.969   1.043  24.266  1.00 98.62           O  
ATOM   3051  CG1 ILE A 395     -15.867   1.344  20.672  1.00 98.62           C  
ATOM   3052  CG2 ILE A 395     -13.484   1.977  21.203  1.00 98.62           C  
ATOM   3053  CD1 ILE A 395     -16.062   2.191  19.422  1.00 98.62           C  
ATOM   3054  N   TRP A 396     -14.188   2.877  24.531  1.00 98.62           N  
ATOM   3055  CA  TRP A 396     -13.266   3.504  25.469  1.00 98.62           C  
ATOM   3056  C   TRP A 396     -12.992   2.588  26.656  1.00 98.62           C  
ATOM   3057  CB  TRP A 396     -13.820   4.844  25.953  1.00 98.62           C  
ATOM   3058  O   TRP A 396     -11.836   2.389  27.047  1.00 98.62           O  
ATOM   3059  CG  TRP A 396     -12.930   5.559  26.922  1.00 98.62           C  
ATOM   3060  CD1 TRP A 396     -11.891   6.398  26.625  1.00 98.62           C  
ATOM   3061  CD2 TRP A 396     -12.984   5.496  28.359  1.00 98.62           C  
ATOM   3062  CE2 TRP A 396     -11.953   6.320  28.844  1.00 98.62           C  
ATOM   3063  CE3 TRP A 396     -13.812   4.820  29.266  1.00 98.62           C  
ATOM   3064  NE1 TRP A 396     -11.305   6.859  27.781  1.00 98.62           N  
ATOM   3065  CH2 TRP A 396     -12.555   5.816  31.078  1.00 98.62           C  
ATOM   3066  CZ2 TRP A 396     -11.727   6.488  30.219  1.00 98.62           C  
ATOM   3067  CZ3 TRP A 396     -13.586   4.988  30.625  1.00 98.62           C  
ATOM   3068  N   GLU A 397     -14.047   1.969  27.250  1.00 98.44           N  
ATOM   3069  CA  GLU A 397     -13.922   1.086  28.406  1.00 98.44           C  
ATOM   3070  C   GLU A 397     -13.156  -0.184  28.047  1.00 98.44           C  
ATOM   3071  CB  GLU A 397     -15.305   0.726  28.953  1.00 98.44           C  
ATOM   3072  O   GLU A 397     -12.320  -0.647  28.828  1.00 98.44           O  
ATOM   3073  CG  GLU A 397     -15.969   1.851  29.734  1.00 98.44           C  
ATOM   3074  CD  GLU A 397     -17.391   1.524  30.172  1.00 98.44           C  
ATOM   3075  OE1 GLU A 397     -18.031   2.377  30.828  1.00 98.44           O  
ATOM   3076  OE2 GLU A 397     -17.859   0.407  29.859  1.00 98.44           O  
ATOM   3077  N   HIS A 398     -13.414  -0.718  26.875  1.00 98.31           N  
ATOM   3078  CA  HIS A 398     -12.742  -1.938  26.453  1.00 98.31           C  
ATOM   3079  C   HIS A 398     -11.234  -1.726  26.328  1.00 98.31           C  
ATOM   3080  CB  HIS A 398     -13.312  -2.414  25.109  1.00 98.31           C  
ATOM   3081  O   HIS A 398     -10.453  -2.555  26.797  1.00 98.31           O  
ATOM   3082  CG  HIS A 398     -12.617  -3.621  24.562  1.00 98.31           C  
ATOM   3083  CD2 HIS A 398     -11.594  -3.738  23.688  1.00 98.31           C  
ATOM   3084  ND1 HIS A 398     -12.984  -4.906  24.906  1.00 98.31           N  
ATOM   3085  CE1 HIS A 398     -12.203  -5.762  24.266  1.00 98.31           C  
ATOM   3086  NE2 HIS A 398     -11.352  -5.082  23.516  1.00 98.31           N  
ATOM   3087  N   PHE A 399     -10.805  -0.570  25.891  1.00 98.06           N  
ATOM   3088  CA  PHE A 399      -9.398  -0.417  25.547  1.00 98.06           C  
ATOM   3089  C   PHE A 399      -8.641   0.279  26.672  1.00 98.06           C  
ATOM   3090  CB  PHE A 399      -9.242   0.372  24.234  1.00 98.06           C  
ATOM   3091  O   PHE A 399      -7.434   0.078  26.828  1.00 98.06           O  
ATOM   3092  CG  PHE A 399      -9.453  -0.457  23.000  1.00 98.06           C  
ATOM   3093  CD1 PHE A 399      -8.430  -1.259  22.500  1.00 98.06           C  
ATOM   3094  CD2 PHE A 399     -10.672  -0.433  22.328  1.00 98.06           C  
ATOM   3095  CE1 PHE A 399      -8.625  -2.027  21.359  1.00 98.06           C  
ATOM   3096  CE2 PHE A 399     -10.867  -1.197  21.188  1.00 98.06           C  
ATOM   3097  CZ  PHE A 399      -9.844  -1.993  20.703  1.00 98.06           C  
ATOM   3098  N   THR A 400      -9.367   1.023  27.516  1.00 98.00           N  
ATOM   3099  CA  THR A 400      -8.648   1.784  28.531  1.00 98.00           C  
ATOM   3100  C   THR A 400      -8.867   1.178  29.906  1.00 98.00           C  
ATOM   3101  CB  THR A 400      -9.094   3.260  28.531  1.00 98.00           C  
ATOM   3102  O   THR A 400      -8.203   1.562  30.875  1.00 98.00           O  
ATOM   3103  CG2 THR A 400      -9.031   3.859  27.125  1.00 98.00           C  
ATOM   3104  OG1 THR A 400     -10.438   3.348  29.016  1.00 98.00           O  
ATOM   3105  N   LYS A 401      -9.789   0.287  29.984  1.00 96.62           N  
ATOM   3106  CA  LYS A 401     -10.156  -0.339  31.250  1.00 96.62           C  
ATOM   3107  C   LYS A 401     -10.555   0.708  32.281  1.00 96.62           C  
ATOM   3108  CB  LYS A 401      -9.000  -1.186  31.781  1.00 96.62           C  
ATOM   3109  O   LYS A 401     -10.227   0.585  33.469  1.00 96.62           O  
ATOM   3110  CG  LYS A 401      -8.523  -2.262  30.812  1.00 96.62           C  
ATOM   3111  CD  LYS A 401      -7.344  -3.039  31.391  1.00 96.62           C  
ATOM   3112  CE  LYS A 401      -6.816  -4.066  30.391  1.00 96.62           C  
ATOM   3113  NZ  LYS A 401      -5.621  -4.789  30.922  1.00 96.62           N  
ATOM   3114  N   GLY A 402     -11.016   1.816  31.828  1.00 96.69           N  
ATOM   3115  CA  GLY A 402     -11.531   2.871  32.688  1.00 96.69           C  
ATOM   3116  C   GLY A 402     -10.461   3.832  33.156  1.00 96.69           C  
ATOM   3117  O   GLY A 402     -10.734   4.723  33.969  1.00 96.69           O  
ATOM   3118  N   GLU A 403      -9.266   3.699  32.656  1.00 97.12           N  
ATOM   3119  CA  GLU A 403      -8.133   4.461  33.156  1.00 97.12           C  
ATOM   3120  C   GLU A 403      -7.797   5.637  32.250  1.00 97.12           C  
ATOM   3121  CB  GLU A 403      -6.910   3.559  33.344  1.00 97.12           C  
ATOM   3122  O   GLU A 403      -7.016   6.516  32.625  1.00 97.12           O  
ATOM   3123  CG  GLU A 403      -7.102   2.459  34.375  1.00 97.12           C  
ATOM   3124  CD  GLU A 403      -5.875   1.572  34.531  1.00 97.12           C  
ATOM   3125  OE1 GLU A 403      -5.902   0.650  35.375  1.00 97.12           O  
ATOM   3126  OE2 GLU A 403      -4.883   1.802  33.812  1.00 97.12           O  
ATOM   3127  N   GLY A 404      -8.367   5.703  31.141  1.00 97.88           N  
ATOM   3128  CA  GLY A 404      -8.039   6.707  30.141  1.00 97.88           C  
ATOM   3129  C   GLY A 404      -6.934   6.270  29.203  1.00 97.88           C  
ATOM   3130  O   GLY A 404      -6.172   5.352  29.500  1.00 97.88           O  
ATOM   3131  N   PHE A 405      -6.871   6.898  28.000  1.00 97.62           N  
ATOM   3132  CA  PHE A 405      -5.824   6.578  27.031  1.00 97.62           C  
ATOM   3133  C   PHE A 405      -4.461   7.027  27.547  1.00 97.62           C  
ATOM   3134  CB  PHE A 405      -6.121   7.230  25.672  1.00 97.62           C  
ATOM   3135  O   PHE A 405      -4.332   8.125  28.094  1.00 97.62           O  
ATOM   3136  CG  PHE A 405      -7.059   6.438  24.812  1.00 97.62           C  
ATOM   3137  CD1 PHE A 405      -6.598   5.352  24.078  1.00 97.62           C  
ATOM   3138  CD2 PHE A 405      -8.406   6.777  24.734  1.00 97.62           C  
ATOM   3139  CE1 PHE A 405      -7.465   4.613  23.281  1.00 97.62           C  
ATOM   3140  CE2 PHE A 405      -9.273   6.043  23.922  1.00 97.62           C  
ATOM   3141  CZ  PHE A 405      -8.805   4.965  23.203  1.00 97.62           C  
ATOM   3142  N   ASN A 406      -3.520   6.148  27.516  1.00 95.31           N  
ATOM   3143  CA  ASN A 406      -2.084   6.383  27.641  1.00 95.31           C  
ATOM   3144  C   ASN A 406      -1.309   5.797  26.469  1.00 95.31           C  
ATOM   3145  CB  ASN A 406      -1.568   5.805  28.969  1.00 95.31           C  
ATOM   3146  O   ASN A 406      -1.902   5.383  25.469  1.00 95.31           O  
ATOM   3147  CG  ASN A 406      -1.805   4.312  29.078  1.00 95.31           C  
ATOM   3148  ND2 ASN A 406      -2.146   3.859  30.281  1.00 95.31           N  
ATOM   3149  OD1 ASN A 406      -1.682   3.574  28.109  1.00 95.31           O  
ATOM   3150  N   LEU A 407      -0.034   5.957  26.516  1.00 94.31           N  
ATOM   3151  CA  LEU A 407       0.791   5.543  25.391  1.00 94.31           C  
ATOM   3152  C   LEU A 407       0.496   4.098  25.000  1.00 94.31           C  
ATOM   3153  CB  LEU A 407       2.277   5.703  25.719  1.00 94.31           C  
ATOM   3154  O   LEU A 407       0.259   3.799  23.828  1.00 94.31           O  
ATOM   3155  CG  LEU A 407       3.264   5.301  24.625  1.00 94.31           C  
ATOM   3156  CD1 LEU A 407       2.994   6.094  23.344  1.00 94.31           C  
ATOM   3157  CD2 LEU A 407       4.699   5.508  25.094  1.00 94.31           C  
ATOM   3158  N   THR A 408       0.444   3.178  25.891  1.00 95.75           N  
ATOM   3159  CA  THR A 408       0.216   1.760  25.641  1.00 95.75           C  
ATOM   3160  C   THR A 408      -1.186   1.531  25.078  1.00 95.75           C  
ATOM   3161  CB  THR A 408       0.407   0.919  26.906  1.00 95.75           C  
ATOM   3162  O   THR A 408      -1.349   0.888  24.047  1.00 95.75           O  
ATOM   3163  CG2 THR A 408       0.097  -0.551  26.656  1.00 95.75           C  
ATOM   3164  OG1 THR A 408       1.764   1.039  27.359  1.00 95.75           O  
ATOM   3165  N   TYR A 409      -2.205   2.082  25.703  1.00 97.12           N  
ATOM   3166  CA  TYR A 409      -3.588   1.884  25.281  1.00 97.12           C  
ATOM   3167  C   TYR A 409      -3.838   2.514  23.922  1.00 97.12           C  
ATOM   3168  CB  TYR A 409      -4.555   2.473  26.312  1.00 97.12           C  
ATOM   3169  O   TYR A 409      -4.551   1.948  23.094  1.00 97.12           O  
ATOM   3170  CG  TYR A 409      -4.551   1.741  27.641  1.00 97.12           C  
ATOM   3171  CD1 TYR A 409      -4.145   0.412  27.719  1.00 97.12           C  
ATOM   3172  CD2 TYR A 409      -4.957   2.377  28.797  1.00 97.12           C  
ATOM   3173  CE1 TYR A 409      -4.141  -0.266  28.938  1.00 97.12           C  
ATOM   3174  CE2 TYR A 409      -4.961   1.709  30.016  1.00 97.12           C  
ATOM   3175  OH  TYR A 409      -4.551  -0.276  31.281  1.00 97.12           O  
ATOM   3176  CZ  TYR A 409      -4.551   0.390  30.078  1.00 97.12           C  
ATOM   3177  N   GLY A 410      -3.229   3.637  23.734  1.00 96.44           N  
ATOM   3178  CA  GLY A 410      -3.377   4.312  22.453  1.00 96.44           C  
ATOM   3179  C   GLY A 410      -2.793   3.525  21.297  1.00 96.44           C  
ATOM   3180  O   GLY A 410      -3.441   3.367  20.250  1.00 96.44           O  
ATOM   3181  N   ILE A 411      -1.609   2.996  21.500  1.00 96.31           N  
ATOM   3182  CA  ILE A 411      -0.932   2.242  20.453  1.00 96.31           C  
ATOM   3183  C   ILE A 411      -1.702   0.955  20.172  1.00 96.31           C  
ATOM   3184  CB  ILE A 411       0.527   1.917  20.844  1.00 96.31           C  
ATOM   3185  O   ILE A 411      -1.929   0.608  19.000  1.00 96.31           O  
ATOM   3186  CG1 ILE A 411       1.363   3.201  20.906  1.00 96.31           C  
ATOM   3187  CG2 ILE A 411       1.138   0.911  19.859  1.00 96.31           C  
ATOM   3188  CD1 ILE A 411       1.396   3.979  19.594  1.00 96.31           C  
ATOM   3189  N   LYS A 412      -2.152   0.264  21.141  1.00 97.06           N  
ATOM   3190  CA  LYS A 412      -2.904  -0.973  20.953  1.00 97.06           C  
ATOM   3191  C   LYS A 412      -4.223  -0.708  20.234  1.00 97.06           C  
ATOM   3192  CB  LYS A 412      -3.170  -1.652  22.297  1.00 97.06           C  
ATOM   3193  O   LYS A 412      -4.613  -1.470  19.344  1.00 97.06           O  
ATOM   3194  CG  LYS A 412      -1.945  -2.312  22.906  1.00 97.06           C  
ATOM   3195  CD  LYS A 412      -2.291  -3.039  24.203  1.00 97.06           C  
ATOM   3196  CE  LYS A 412      -1.127  -3.889  24.703  1.00 97.06           C  
ATOM   3197  NZ  LYS A 412      -1.469  -4.621  25.953  1.00 97.06           N  
ATOM   3198  N   TYR A 413      -4.922   0.383  20.641  1.00 97.69           N  
ATOM   3199  CA  TYR A 413      -6.172   0.740  19.984  1.00 97.69           C  
ATOM   3200  C   TYR A 413      -5.953   1.010  18.500  1.00 97.69           C  
ATOM   3201  CB  TYR A 413      -6.801   1.969  20.656  1.00 97.69           C  
ATOM   3202  O   TYR A 413      -6.648   0.449  17.656  1.00 97.69           O  
ATOM   3203  CG  TYR A 413      -7.906   2.602  19.844  1.00 97.69           C  
ATOM   3204  CD1 TYR A 413      -7.688   3.773  19.125  1.00 97.69           C  
ATOM   3205  CD2 TYR A 413      -9.172   2.027  19.797  1.00 97.69           C  
ATOM   3206  CE1 TYR A 413      -8.703   4.359  18.375  1.00 97.69           C  
ATOM   3207  CE2 TYR A 413     -10.195   2.605  19.062  1.00 97.69           C  
ATOM   3208  OH  TYR A 413     -10.961   4.348  17.609  1.00 97.69           O  
ATOM   3209  CZ  TYR A 413      -9.953   3.771  18.359  1.00 97.69           C  
ATOM   3210  N   HIS A 414      -4.980   1.845  18.156  1.00 97.44           N  
ATOM   3211  CA  HIS A 414      -4.770   2.229  16.766  1.00 97.44           C  
ATOM   3212  C   HIS A 414      -4.238   1.057  15.953  1.00 97.44           C  
ATOM   3213  CB  HIS A 414      -3.803   3.412  16.688  1.00 97.44           C  
ATOM   3214  O   HIS A 414      -4.559   0.923  14.766  1.00 97.44           O  
ATOM   3215  CG  HIS A 414      -4.445   4.734  16.953  1.00 97.44           C  
ATOM   3216  CD2 HIS A 414      -4.422   5.527  18.047  1.00 97.44           C  
ATOM   3217  ND1 HIS A 414      -5.234   5.383  16.031  1.00 97.44           N  
ATOM   3218  CE1 HIS A 414      -5.664   6.520  16.547  1.00 97.44           C  
ATOM   3219  NE2 HIS A 414      -5.188   6.629  17.781  1.00 97.44           N  
ATOM   3220  N   SER A 415      -3.422   0.198  16.531  1.00 97.62           N  
ATOM   3221  CA  SER A 415      -2.914  -0.960  15.797  1.00 97.62           C  
ATOM   3222  C   SER A 415      -4.055  -1.843  15.305  1.00 97.62           C  
ATOM   3223  CB  SER A 415      -1.974  -1.780  16.688  1.00 97.62           C  
ATOM   3224  O   SER A 415      -4.098  -2.207  14.125  1.00 97.62           O  
ATOM   3225  OG  SER A 415      -0.763  -1.080  16.922  1.00 97.62           O  
ATOM   3226  N   ILE A 416      -4.973  -2.178  16.172  1.00 98.06           N  
ATOM   3227  CA  ILE A 416      -6.051  -3.086  15.789  1.00 98.06           C  
ATOM   3228  C   ILE A 416      -7.117  -2.318  15.008  1.00 98.06           C  
ATOM   3229  CB  ILE A 416      -6.676  -3.773  17.016  1.00 98.06           C  
ATOM   3230  O   ILE A 416      -7.602  -2.789  13.977  1.00 98.06           O  
ATOM   3231  CG1 ILE A 416      -7.598  -4.918  16.578  1.00 98.06           C  
ATOM   3232  CG2 ILE A 416      -7.434  -2.758  17.875  1.00 98.06           C  
ATOM   3233  CD1 ILE A 416      -7.867  -5.949  17.672  1.00 98.06           C  
ATOM   3234  N   HIS A 417      -7.512  -1.112  15.445  1.00 97.88           N  
ATOM   3235  CA  HIS A 417      -8.570  -0.351  14.797  1.00 97.88           C  
ATOM   3236  C   HIS A 417      -8.164   0.078  13.391  1.00 97.88           C  
ATOM   3237  CB  HIS A 417      -8.938   0.876  15.633  1.00 97.88           C  
ATOM   3238  O   HIS A 417      -8.945  -0.059  12.445  1.00 97.88           O  
ATOM   3239  CG  HIS A 417      -9.891   1.808  14.953  1.00 97.88           C  
ATOM   3240  CD2 HIS A 417      -9.711   3.061  14.469  1.00 97.88           C  
ATOM   3241  ND1 HIS A 417     -11.203   1.478  14.695  1.00 97.88           N  
ATOM   3242  CE1 HIS A 417     -11.797   2.490  14.086  1.00 97.88           C  
ATOM   3243  NE2 HIS A 417     -10.914   3.465  13.938  1.00 97.88           N  
ATOM   3244  N   ASP A 418      -6.938   0.527  13.227  1.00 96.94           N  
ATOM   3245  CA  ASP A 418      -6.555   1.169  11.977  1.00 96.94           C  
ATOM   3246  C   ASP A 418      -6.059   0.141  10.961  1.00 96.94           C  
ATOM   3247  CB  ASP A 418      -5.477   2.229  12.219  1.00 96.94           C  
ATOM   3248  O   ASP A 418      -6.191   0.339   9.750  1.00 96.94           O  
ATOM   3249  CG  ASP A 418      -5.953   3.361  13.109  1.00 96.94           C  
ATOM   3250  OD1 ASP A 418      -7.180   3.582  13.219  1.00 96.94           O  
ATOM   3251  OD2 ASP A 418      -5.094   4.043  13.711  1.00 96.94           O  
ATOM   3252  N   PHE A 419      -5.496  -1.082  11.469  1.00 97.62           N  
ATOM   3253  CA  PHE A 419      -4.836  -2.010  10.555  1.00 97.62           C  
ATOM   3254  C   PHE A 419      -5.336  -3.432  10.773  1.00 97.62           C  
ATOM   3255  CB  PHE A 419      -3.314  -1.953  10.734  1.00 97.62           C  
ATOM   3256  O   PHE A 419      -6.004  -4.000   9.914  1.00 97.62           O  
ATOM   3257  CG  PHE A 419      -2.689  -0.688  10.211  1.00 97.62           C  
ATOM   3258  CD1 PHE A 419      -2.373  -0.560   8.859  1.00 97.62           C  
ATOM   3259  CD2 PHE A 419      -2.416   0.371  11.062  1.00 97.62           C  
ATOM   3260  CE1 PHE A 419      -1.793   0.609   8.375  1.00 97.62           C  
ATOM   3261  CE2 PHE A 419      -1.837   1.542  10.586  1.00 97.62           C  
ATOM   3262  CZ  PHE A 419      -1.525   1.659   9.242  1.00 97.62           C  
ATOM   3263  N   ASP A 420      -5.215  -4.020  11.961  1.00 97.94           N  
ATOM   3264  CA  ASP A 420      -5.281  -5.445  12.258  1.00 97.94           C  
ATOM   3265  C   ASP A 420      -6.668  -6.004  11.945  1.00 97.94           C  
ATOM   3266  CB  ASP A 420      -4.930  -5.703  13.727  1.00 97.94           C  
ATOM   3267  O   ASP A 420      -6.801  -6.977  11.195  1.00 97.94           O  
ATOM   3268  CG  ASP A 420      -3.521  -5.254  14.078  1.00 97.94           C  
ATOM   3269  OD1 ASP A 420      -2.717  -4.980  13.164  1.00 97.94           O  
ATOM   3270  OD2 ASP A 420      -3.215  -5.176  15.289  1.00 97.94           O  
ATOM   3271  N   LYS A 421      -7.730  -5.324  12.445  1.00 97.94           N  
ATOM   3272  CA  LYS A 421      -9.055  -5.945  12.367  1.00 97.94           C  
ATOM   3273  C   LYS A 421      -9.516  -6.047  10.914  1.00 97.94           C  
ATOM   3274  CB  LYS A 421     -10.070  -5.156  13.188  1.00 97.94           C  
ATOM   3275  O   LYS A 421     -10.070  -7.074  10.508  1.00 97.94           O  
ATOM   3276  CG  LYS A 421     -10.352  -3.760  12.656  1.00 97.94           C  
ATOM   3277  CD  LYS A 421     -11.359  -3.020  13.523  1.00 97.94           C  
ATOM   3278  CE  LYS A 421     -11.602  -1.605  13.016  1.00 97.94           C  
ATOM   3279  NZ  LYS A 421     -13.062  -1.273  12.984  1.00 97.94           N  
ATOM   3280  N   ALA A 422      -9.336  -5.004  10.125  1.00 98.12           N  
ATOM   3281  CA  ALA A 422      -9.766  -5.023   8.734  1.00 98.12           C  
ATOM   3282  C   ALA A 422      -8.961  -6.039   7.922  1.00 98.12           C  
ATOM   3283  CB  ALA A 422      -9.633  -3.633   8.109  1.00 98.12           C  
ATOM   3284  O   ALA A 422      -9.516  -6.734   7.066  1.00 98.12           O  
ATOM   3285  N   HIS A 423      -7.711  -6.145   8.211  1.00 97.94           N  
ATOM   3286  CA  HIS A 423      -6.852  -7.066   7.480  1.00 97.94           C  
ATOM   3287  C   HIS A 423      -7.211  -8.516   7.785  1.00 97.94           C  
ATOM   3288  CB  HIS A 423      -5.383  -6.809   7.820  1.00 97.94           C  
ATOM   3289  O   HIS A 423      -7.285  -9.344   6.875  1.00 97.94           O  
ATOM   3290  CG  HIS A 423      -4.457  -6.973   6.652  1.00 97.94           C  
ATOM   3291  CD2 HIS A 423      -3.365  -7.754   6.488  1.00 97.94           C  
ATOM   3292  ND1 HIS A 423      -4.613  -6.277   5.477  1.00 97.94           N  
ATOM   3293  CE1 HIS A 423      -3.654  -6.625   4.633  1.00 97.94           C  
ATOM   3294  NE2 HIS A 423      -2.883  -7.520   5.227  1.00 97.94           N  
ATOM   3295  N   ILE A 424      -7.449  -8.797   9.086  1.00 98.25           N  
ATOM   3296  CA  ILE A 424      -7.879 -10.125   9.500  1.00 98.25           C  
ATOM   3297  C   ILE A 424      -9.227 -10.461   8.867  1.00 98.25           C  
ATOM   3298  CB  ILE A 424      -7.969 -10.242  11.039  1.00 98.25           C  
ATOM   3299  O   ILE A 424      -9.406 -11.539   8.297  1.00 98.25           O  
ATOM   3300  CG1 ILE A 424      -6.578 -10.094  11.672  1.00 98.25           C  
ATOM   3301  CG2 ILE A 424      -8.617 -11.562  11.445  1.00 98.25           C  
ATOM   3302  CD1 ILE A 424      -6.598  -9.867  13.172  1.00 98.25           C  
ATOM   3303  N   LYS A 425     -10.188  -9.523   8.906  1.00 98.12           N  
ATOM   3304  CA  LYS A 425     -11.523  -9.734   8.359  1.00 98.12           C  
ATOM   3305  C   LYS A 425     -11.461  -9.977   6.852  1.00 98.12           C  
ATOM   3306  CB  LYS A 425     -12.422  -8.531   8.648  1.00 98.12           C  
ATOM   3307  O   LYS A 425     -12.148 -10.867   6.332  1.00 98.12           O  
ATOM   3308  CG  LYS A 425     -13.836  -8.656   8.094  1.00 98.12           C  
ATOM   3309  CD  LYS A 425     -14.539  -9.891   8.648  1.00 98.12           C  
ATOM   3310  CE  LYS A 425     -14.781  -9.773  10.148  1.00 98.12           C  
ATOM   3311  NZ  LYS A 425     -15.469 -10.977  10.695  1.00 98.12           N  
ATOM   3312  N   GLN A 426     -10.664  -9.219   6.133  1.00 98.38           N  
ATOM   3313  CA  GLN A 426     -10.539  -9.422   4.695  1.00 98.38           C  
ATOM   3314  C   GLN A 426     -10.031 -10.820   4.375  1.00 98.38           C  
ATOM   3315  CB  GLN A 426      -9.602  -8.375   4.086  1.00 98.38           C  
ATOM   3316  O   GLN A 426     -10.562 -11.492   3.484  1.00 98.38           O  
ATOM   3317  CG  GLN A 426      -9.398  -8.523   2.586  1.00 98.38           C  
ATOM   3318  CD  GLN A 426      -8.672  -7.344   1.969  1.00 98.38           C  
ATOM   3319  NE2 GLN A 426      -7.449  -7.578   1.510  1.00 98.38           N  
ATOM   3320  OE1 GLN A 426      -9.211  -6.234   1.904  1.00 98.38           O  
ATOM   3321  N   ALA A 427      -8.961 -11.297   5.074  1.00 98.25           N  
ATOM   3322  CA  ALA A 427      -8.438 -12.641   4.855  1.00 98.25           C  
ATOM   3323  C   ALA A 427      -9.500 -13.695   5.141  1.00 98.25           C  
ATOM   3324  CB  ALA A 427      -7.203 -12.875   5.730  1.00 98.25           C  
ATOM   3325  O   ALA A 427      -9.602 -14.688   4.414  1.00 98.25           O  
ATOM   3326  N   GLU A 428     -10.234 -13.422   6.211  1.00 97.56           N  
ATOM   3327  CA  GLU A 428     -11.328 -14.328   6.547  1.00 97.56           C  
ATOM   3328  C   GLU A 428     -12.352 -14.406   5.422  1.00 97.56           C  
ATOM   3329  CB  GLU A 428     -12.008 -13.891   7.848  1.00 97.56           C  
ATOM   3330  O   GLU A 428     -12.758 -15.500   5.016  1.00 97.56           O  
ATOM   3331  CG  GLU A 428     -13.172 -14.773   8.258  1.00 97.56           C  
ATOM   3332  CD  GLU A 428     -13.906 -14.266   9.492  1.00 97.56           C  
ATOM   3333  OE1 GLU A 428     -14.891 -14.914   9.922  1.00 97.56           O  
ATOM   3334  OE2 GLU A 428     -13.492 -13.219  10.031  1.00 97.56           O  
ATOM   3335  N   LEU A 429     -12.773 -13.273   4.852  1.00 97.50           N  
ATOM   3336  CA  LEU A 429     -13.773 -13.219   3.787  1.00 97.50           C  
ATOM   3337  C   LEU A 429     -13.234 -13.867   2.514  1.00 97.50           C  
ATOM   3338  CB  LEU A 429     -14.172 -11.773   3.504  1.00 97.50           C  
ATOM   3339  O   LEU A 429     -13.961 -14.617   1.845  1.00 97.50           O  
ATOM   3340  CG  LEU A 429     -14.938 -11.047   4.617  1.00 97.50           C  
ATOM   3341  CD1 LEU A 429     -15.125  -9.578   4.262  1.00 97.50           C  
ATOM   3342  CD2 LEU A 429     -16.281 -11.727   4.871  1.00 97.50           C  
ATOM   3343  N   ILE A 430     -11.977 -13.641   2.182  1.00 97.94           N  
ATOM   3344  CA  ILE A 430     -11.367 -14.195   0.980  1.00 97.94           C  
ATOM   3345  C   ILE A 430     -11.289 -15.711   1.091  1.00 97.94           C  
ATOM   3346  CB  ILE A 430      -9.953 -13.602   0.744  1.00 97.94           C  
ATOM   3347  O   ILE A 430     -11.516 -16.422   0.109  1.00 97.94           O  
ATOM   3348  CG1 ILE A 430     -10.062 -12.148   0.254  1.00 97.94           C  
ATOM   3349  CG2 ILE A 430      -9.172 -14.461  -0.250  1.00 97.94           C  
ATOM   3350  CD1 ILE A 430      -8.734 -11.406   0.233  1.00 97.94           C  
ATOM   3351  N   SER A 431     -11.055 -16.234   2.305  1.00 97.81           N  
ATOM   3352  CA  SER A 431     -10.828 -17.656   2.529  1.00 97.81           C  
ATOM   3353  C   SER A 431     -12.086 -18.469   2.236  1.00 97.81           C  
ATOM   3354  CB  SER A 431     -10.367 -17.906   3.967  1.00 97.81           C  
ATOM   3355  O   SER A 431     -12.016 -19.688   2.057  1.00 97.81           O  
ATOM   3356  OG  SER A 431     -11.445 -17.750   4.871  1.00 97.81           O  
ATOM   3357  N   GLN A 432     -13.203 -17.797   2.066  1.00 97.19           N  
ATOM   3358  CA  GLN A 432     -14.445 -18.484   1.732  1.00 97.19           C  
ATOM   3359  C   GLN A 432     -14.500 -18.828   0.247  1.00 97.19           C  
ATOM   3360  CB  GLN A 432     -15.648 -17.625   2.119  1.00 97.19           C  
ATOM   3361  O   GLN A 432     -15.250 -19.719  -0.161  1.00 97.19           O  
ATOM   3362  CG  GLN A 432     -15.789 -17.391   3.617  1.00 97.19           C  
ATOM   3363  CD  GLN A 432     -16.969 -16.516   3.971  1.00 97.19           C  
ATOM   3364  NE2 GLN A 432     -16.953 -15.953   5.176  1.00 97.19           N  
ATOM   3365  OE1 GLN A 432     -17.891 -16.328   3.164  1.00 97.19           O  
ATOM   3366  N   TYR A 433     -13.680 -18.172  -0.576  1.00 97.69           N  
ATOM   3367  CA  TYR A 433     -13.844 -18.281  -2.021  1.00 97.69           C  
ATOM   3368  C   TYR A 433     -12.531 -18.672  -2.688  1.00 97.69           C  
ATOM   3369  CB  TYR A 433     -14.352 -16.969  -2.611  1.00 97.69           C  
ATOM   3370  O   TYR A 433     -12.523 -19.125  -3.836  1.00 97.69           O  
ATOM   3371  CG  TYR A 433     -15.664 -16.500  -2.023  1.00 97.69           C  
ATOM   3372  CD1 TYR A 433     -16.875 -17.047  -2.453  1.00 97.69           C  
ATOM   3373  CD2 TYR A 433     -15.695 -15.516  -1.039  1.00 97.69           C  
ATOM   3374  CE1 TYR A 433     -18.078 -16.609  -1.916  1.00 97.69           C  
ATOM   3375  CE2 TYR A 433     -16.906 -15.086  -0.494  1.00 97.69           C  
ATOM   3376  OH  TYR A 433     -19.281 -15.211  -0.402  1.00 97.69           O  
ATOM   3377  CZ  TYR A 433     -18.094 -15.641  -0.938  1.00 97.69           C  
ATOM   3378  N   SER A 434     -11.391 -18.391  -2.020  1.00 97.25           N  
ATOM   3379  CA  SER A 434     -10.055 -18.688  -2.547  1.00 97.25           C  
ATOM   3380  C   SER A 434      -9.086 -19.062  -1.430  1.00 97.25           C  
ATOM   3381  CB  SER A 434      -9.516 -17.484  -3.326  1.00 97.25           C  
ATOM   3382  O   SER A 434      -9.414 -18.922  -0.248  1.00 97.25           O  
ATOM   3383  OG  SER A 434      -8.297 -17.812  -3.967  1.00 97.25           O  
ATOM   3384  N   THR A 435      -7.934 -19.641  -1.815  1.00 98.25           N  
ATOM   3385  CA  THR A 435      -6.902 -19.953  -0.835  1.00 98.25           C  
ATOM   3386  C   THR A 435      -6.324 -18.688  -0.223  1.00 98.25           C  
ATOM   3387  CB  THR A 435      -5.770 -20.781  -1.468  1.00 98.25           C  
ATOM   3388  O   THR A 435      -5.965 -17.750  -0.942  1.00 98.25           O  
ATOM   3389  CG2 THR A 435      -4.711 -21.156  -0.431  1.00 98.25           C  
ATOM   3390  OG1 THR A 435      -6.316 -21.984  -2.021  1.00 98.25           O  
ATOM   3391  N   ALA A 436      -6.266 -18.688   1.128  1.00 98.38           N  
ATOM   3392  CA  ALA A 436      -5.699 -17.547   1.844  1.00 98.38           C  
ATOM   3393  C   ALA A 436      -4.742 -18.016   2.939  1.00 98.38           C  
ATOM   3394  CB  ALA A 436      -6.809 -16.688   2.439  1.00 98.38           C  
ATOM   3395  O   ALA A 436      -5.102 -18.844   3.777  1.00 98.38           O  
ATOM   3396  N   TYR A 437      -3.500 -17.516   2.834  1.00 98.69           N  
ATOM   3397  CA  TYR A 437      -2.512 -17.672   3.895  1.00 98.69           C  
ATOM   3398  C   TYR A 437      -2.385 -16.391   4.711  1.00 98.69           C  
ATOM   3399  CB  TYR A 437      -1.150 -18.047   3.309  1.00 98.69           C  
ATOM   3400  O   TYR A 437      -2.514 -15.289   4.172  1.00 98.69           O  
ATOM   3401  CG  TYR A 437      -1.170 -19.344   2.521  1.00 98.69           C  
ATOM   3402  CD1 TYR A 437      -0.981 -20.562   3.152  1.00 98.69           C  
ATOM   3403  CD2 TYR A 437      -1.375 -19.328   1.146  1.00 98.69           C  
ATOM   3404  CE1 TYR A 437      -0.997 -21.750   2.432  1.00 98.69           C  
ATOM   3405  CE2 TYR A 437      -1.392 -20.516   0.415  1.00 98.69           C  
ATOM   3406  OH  TYR A 437      -1.219 -22.891   0.345  1.00 98.69           O  
ATOM   3407  CZ  TYR A 437      -1.203 -21.719   1.064  1.00 98.69           C  
ATOM   3408  N   PHE A 438      -2.146 -16.547   6.004  1.00 98.75           N  
ATOM   3409  CA  PHE A 438      -2.035 -15.367   6.852  1.00 98.75           C  
ATOM   3410  C   PHE A 438      -0.814 -15.461   7.758  1.00 98.75           C  
ATOM   3411  CB  PHE A 438      -3.303 -15.188   7.695  1.00 98.75           C  
ATOM   3412  O   PHE A 438      -0.480 -16.547   8.242  1.00 98.75           O  
ATOM   3413  CG  PHE A 438      -3.520 -13.773   8.180  1.00 98.75           C  
ATOM   3414  CD1 PHE A 438      -3.096 -13.383   9.438  1.00 98.75           C  
ATOM   3415  CD2 PHE A 438      -4.148 -12.844   7.363  1.00 98.75           C  
ATOM   3416  CE1 PHE A 438      -3.297 -12.078   9.883  1.00 98.75           C  
ATOM   3417  CE2 PHE A 438      -4.352 -11.539   7.801  1.00 98.75           C  
ATOM   3418  CZ  PHE A 438      -3.926 -11.156   9.062  1.00 98.75           C  
ATOM   3419  N   TYR A 439      -0.097 -14.312   7.895  1.00 98.69           N  
ATOM   3420  CA  TYR A 439       1.048 -14.281   8.797  1.00 98.69           C  
ATOM   3421  C   TYR A 439       0.970 -13.086   9.742  1.00 98.69           C  
ATOM   3422  CB  TYR A 439       2.357 -14.234   8.008  1.00 98.69           C  
ATOM   3423  O   TYR A 439       0.268 -12.109   9.461  1.00 98.69           O  
ATOM   3424  CG  TYR A 439       2.668 -12.883   7.422  1.00 98.69           C  
ATOM   3425  CD1 TYR A 439       2.182 -12.516   6.168  1.00 98.69           C  
ATOM   3426  CD2 TYR A 439       3.445 -11.961   8.117  1.00 98.69           C  
ATOM   3427  CE1 TYR A 439       2.465 -11.266   5.625  1.00 98.69           C  
ATOM   3428  CE2 TYR A 439       3.736 -10.711   7.586  1.00 98.69           C  
ATOM   3429  OH  TYR A 439       3.525  -9.141   5.805  1.00 98.69           O  
ATOM   3430  CZ  TYR A 439       3.242 -10.375   6.340  1.00 98.69           C  
ATOM   3431  N   GLN A 440       1.548 -13.242  10.859  1.00 98.31           N  
ATOM   3432  CA  GLN A 440       1.956 -12.156  11.750  1.00 98.31           C  
ATOM   3433  C   GLN A 440       3.477 -12.078  11.867  1.00 98.31           C  
ATOM   3434  CB  GLN A 440       1.330 -12.328  13.133  1.00 98.31           C  
ATOM   3435  O   GLN A 440       4.129 -13.078  12.188  1.00 98.31           O  
ATOM   3436  CG  GLN A 440       1.707 -11.227  14.117  1.00 98.31           C  
ATOM   3437  CD  GLN A 440       1.021 -11.391  15.461  1.00 98.31           C  
ATOM   3438  NE2 GLN A 440       1.778 -11.820  16.469  1.00 98.31           N  
ATOM   3439  OE1 GLN A 440      -0.177 -11.125  15.602  1.00 98.31           O  
ATOM   3440  N   PHE A 441       4.016 -10.914  11.531  1.00 97.88           N  
ATOM   3441  CA  PHE A 441       5.449 -10.711  11.688  1.00 97.88           C  
ATOM   3442  C   PHE A 441       5.773 -10.211  13.094  1.00 97.88           C  
ATOM   3443  CB  PHE A 441       5.969  -9.719  10.641  1.00 97.88           C  
ATOM   3444  O   PHE A 441       5.328  -9.133  13.492  1.00 97.88           O  
ATOM   3445  CG  PHE A 441       7.469  -9.602  10.609  1.00 97.88           C  
ATOM   3446  CD1 PHE A 441       8.109  -8.523  11.195  1.00 97.88           C  
ATOM   3447  CD2 PHE A 441       8.234 -10.578   9.992  1.00 97.88           C  
ATOM   3448  CE1 PHE A 441       9.500  -8.414  11.172  1.00 97.88           C  
ATOM   3449  CE2 PHE A 441       9.625 -10.477   9.953  1.00 97.88           C  
ATOM   3450  CZ  PHE A 441      10.258  -9.391  10.547  1.00 97.88           C  
ATOM   3451  N   SER A 442       6.660 -10.953  13.836  1.00 96.38           N  
ATOM   3452  CA  SER A 442       6.871 -10.617  15.242  1.00 96.38           C  
ATOM   3453  C   SER A 442       8.352 -10.562  15.578  1.00 96.38           C  
ATOM   3454  CB  SER A 442       6.164 -11.625  16.141  1.00 96.38           C  
ATOM   3455  O   SER A 442       8.727 -10.414  16.750  1.00 96.38           O  
ATOM   3456  OG  SER A 442       4.766 -11.617  15.914  1.00 96.38           O  
ATOM   3457  N   TYR A 443       9.195 -10.672  14.531  1.00 95.75           N  
ATOM   3458  CA  TYR A 443      10.625 -10.656  14.797  1.00 95.75           C  
ATOM   3459  C   TYR A 443      11.148  -9.227  14.867  1.00 95.75           C  
ATOM   3460  CB  TYR A 443      11.383 -11.438  13.727  1.00 95.75           C  
ATOM   3461  O   TYR A 443      10.945  -8.438  13.938  1.00 95.75           O  
ATOM   3462  CG  TYR A 443      12.883 -11.461  13.930  1.00 95.75           C  
ATOM   3463  CD1 TYR A 443      13.727 -10.703  13.125  1.00 95.75           C  
ATOM   3464  CD2 TYR A 443      13.453 -12.234  14.938  1.00 95.75           C  
ATOM   3465  CE1 TYR A 443      15.102 -10.727  13.305  1.00 95.75           C  
ATOM   3466  CE2 TYR A 443      14.828 -12.266  15.133  1.00 95.75           C  
ATOM   3467  OH  TYR A 443      17.000 -11.523  14.500  1.00 95.75           O  
ATOM   3468  CZ  TYR A 443      15.641 -11.508  14.312  1.00 95.75           C  
ATOM   3469  N   SER A 444      11.781  -8.906  15.898  1.00 93.69           N  
ATOM   3470  CA  SER A 444      12.414  -7.613  16.109  1.00 93.69           C  
ATOM   3471  C   SER A 444      13.930  -7.738  16.141  1.00 93.69           C  
ATOM   3472  CB  SER A 444      11.922  -6.984  17.422  1.00 93.69           C  
ATOM   3473  O   SER A 444      14.508  -8.148  17.156  1.00 93.69           O  
ATOM   3474  OG  SER A 444      12.477  -5.695  17.594  1.00 93.69           O  
ATOM   3475  N   GLY A 445      14.508  -7.410  15.000  1.00 92.06           N  
ATOM   3476  CA  GLY A 445      15.953  -7.484  14.867  1.00 92.06           C  
ATOM   3477  C   GLY A 445      16.578  -6.188  14.383  1.00 92.06           C  
ATOM   3478  O   GLY A 445      15.883  -5.180  14.227  1.00 92.06           O  
ATOM   3479  N   LEU A 446      17.891  -6.184  14.148  1.00 91.06           N  
ATOM   3480  CA  LEU A 446      18.688  -5.012  13.812  1.00 91.06           C  
ATOM   3481  C   LEU A 446      18.328  -4.484  12.430  1.00 91.06           C  
ATOM   3482  CB  LEU A 446      20.188  -5.348  13.867  1.00 91.06           C  
ATOM   3483  O   LEU A 446      18.531  -3.303  12.133  1.00 91.06           O  
ATOM   3484  CG  LEU A 446      20.797  -5.500  15.266  1.00 91.06           C  
ATOM   3485  CD1 LEU A 446      22.266  -5.871  15.156  1.00 91.06           C  
ATOM   3486  CD2 LEU A 446      20.609  -4.219  16.062  1.00 91.06           C  
ATOM   3487  N   MET A 447      17.766  -5.438  11.523  1.00 89.94           N  
ATOM   3488  CA  MET A 447      17.391  -4.973  10.195  1.00 89.94           C  
ATOM   3489  C   MET A 447      16.109  -4.145  10.250  1.00 89.94           C  
ATOM   3490  CB  MET A 447      17.203  -6.156   9.242  1.00 89.94           C  
ATOM   3491  O   MET A 447      15.852  -3.346   9.344  1.00 89.94           O  
ATOM   3492  CG  MET A 447      17.203  -5.770   7.773  1.00 89.94           C  
ATOM   3493  SD  MET A 447      17.250  -7.227   6.660  1.00 89.94           S  
ATOM   3494  CE  MET A 447      18.953  -7.766   6.906  1.00 89.94           C  
ATOM   3495  N   GLY A 448      15.336  -4.281  11.281  1.00 85.25           N  
ATOM   3496  CA  GLY A 448      14.086  -3.553  11.438  1.00 85.25           C  
ATOM   3497  C   GLY A 448      14.250  -2.232  12.164  1.00 85.25           C  
ATOM   3498  O   GLY A 448      15.336  -1.646  12.164  1.00 85.25           O  
ATOM   3499  N   TYR A 449      13.016  -1.609  12.750  1.00 77.31           N  
ATOM   3500  CA  TYR A 449      12.953  -0.325  13.438  1.00 77.31           C  
ATOM   3501  C   TYR A 449      13.133  -0.500  14.938  1.00 77.31           C  
ATOM   3502  CB  TYR A 449      11.625   0.376  13.148  1.00 77.31           C  
ATOM   3503  O   TYR A 449      13.047  -1.618  15.453  1.00 77.31           O  
ATOM   3504  CG  TYR A 449      11.414   0.696  11.688  1.00 77.31           C  
ATOM   3505  CD1 TYR A 449      12.141   1.708  11.062  1.00 77.31           C  
ATOM   3506  CD2 TYR A 449      10.484  -0.012  10.930  1.00 77.31           C  
ATOM   3507  CE1 TYR A 449      11.945   2.008   9.719  1.00 77.31           C  
ATOM   3508  CE2 TYR A 449      10.289   0.279   9.578  1.00 77.31           C  
ATOM   3509  OH  TYR A 449      10.828   1.581   7.656  1.00 77.31           O  
ATOM   3510  CZ  TYR A 449      11.016   1.289   8.984  1.00 77.31           C  
ATOM   3511  N   THR A 450      13.141   0.666  15.672  1.00 69.88           N  
ATOM   3512  CA  THR A 450      13.508   0.590  17.078  1.00 69.88           C  
ATOM   3513  C   THR A 450      12.352   1.044  17.969  1.00 69.88           C  
ATOM   3514  CB  THR A 450      14.750   1.444  17.375  1.00 69.88           C  
ATOM   3515  O   THR A 450      12.438   0.980  19.203  1.00 69.88           O  
ATOM   3516  CG2 THR A 450      15.992   0.858  16.719  1.00 69.88           C  
ATOM   3517  OG1 THR A 450      14.539   2.773  16.891  1.00 69.88           O  
ATOM   3518  N   TYR A 451      11.172   1.473  17.469  1.00 79.62           N  
ATOM   3519  CA  TYR A 451      10.234   1.971  18.469  1.00 79.62           C  
ATOM   3520  C   TYR A 451       9.617   0.823  19.266  1.00 79.62           C  
ATOM   3521  CB  TYR A 451       9.133   2.803  17.812  1.00 79.62           C  
ATOM   3522  O   TYR A 451       9.117  -0.141  18.688  1.00 79.62           O  
ATOM   3523  CG  TYR A 451       9.641   4.043  17.125  1.00 79.62           C  
ATOM   3524  CD1 TYR A 451      10.008   5.168  17.859  1.00 79.62           C  
ATOM   3525  CD2 TYR A 451       9.742   4.098  15.742  1.00 79.62           C  
ATOM   3526  CE1 TYR A 451      10.477   6.316  17.219  1.00 79.62           C  
ATOM   3527  CE2 TYR A 451      10.211   5.238  15.094  1.00 79.62           C  
ATOM   3528  OH  TYR A 451      11.031   7.477  15.211  1.00 79.62           O  
ATOM   3529  CZ  TYR A 451      10.570   6.344  15.844  1.00 79.62           C  
ATOM   3530  N   ARG A 452       9.734   0.968  20.641  1.00 87.44           N  
ATOM   3531  CA  ARG A 452       9.141  -0.030  21.516  1.00 87.44           C  
ATOM   3532  C   ARG A 452       8.344   0.634  22.641  1.00 87.44           C  
ATOM   3533  CB  ARG A 452      10.219  -0.938  22.109  1.00 87.44           C  
ATOM   3534  O   ARG A 452       8.766   1.658  23.188  1.00 87.44           O  
ATOM   3535  CG  ARG A 452      11.094  -1.616  21.078  1.00 87.44           C  
ATOM   3536  CD  ARG A 452      10.336  -2.689  20.312  1.00 87.44           C  
ATOM   3537  NE  ARG A 452      11.219  -3.469  19.453  1.00 87.44           N  
ATOM   3538  NH1 ARG A 452      11.188  -1.955  17.703  1.00 87.44           N  
ATOM   3539  NH2 ARG A 452      12.414  -3.887  17.531  1.00 87.44           N  
ATOM   3540  CZ  ARG A 452      11.609  -3.102  18.234  1.00 87.44           C  
ATOM   3541  N   VAL A 453       7.227   0.095  22.844  1.00 91.62           N  
ATOM   3542  CA  VAL A 453       6.383   0.541  23.953  1.00 91.62           C  
ATOM   3543  C   VAL A 453       6.035  -0.645  24.844  1.00 91.62           C  
ATOM   3544  CB  VAL A 453       5.090   1.218  23.438  1.00 91.62           C  
ATOM   3545  O   VAL A 453       5.500  -1.651  24.375  1.00 91.62           O  
ATOM   3546  CG1 VAL A 453       4.164   1.565  24.609  1.00 91.62           C  
ATOM   3547  CG2 VAL A 453       5.426   2.467  22.625  1.00 91.62           C  
ATOM   3548  N   LEU A 454       6.457  -0.516  26.078  1.00 92.69           N  
ATOM   3549  CA  LEU A 454       6.176  -1.576  27.047  1.00 92.69           C  
ATOM   3550  C   LEU A 454       4.691  -1.927  27.047  1.00 92.69           C  
ATOM   3551  CB  LEU A 454       6.621  -1.157  28.453  1.00 92.69           C  
ATOM   3552  O   LEU A 454       3.840  -1.038  27.109  1.00 92.69           O  
ATOM   3553  CG  LEU A 454       6.473  -2.211  29.547  1.00 92.69           C  
ATOM   3554  CD1 LEU A 454       7.379  -3.406  29.266  1.00 92.69           C  
ATOM   3555  CD2 LEU A 454       6.793  -1.607  30.906  1.00 92.69           C  
ATOM   3556  N   GLY A 455       4.312  -3.213  26.969  1.00 92.25           N  
ATOM   3557  CA  GLY A 455       2.932  -3.670  26.984  1.00 92.25           C  
ATOM   3558  C   GLY A 455       2.365  -3.906  25.594  1.00 92.25           C  
ATOM   3559  O   GLY A 455       1.271  -4.453  25.453  1.00 92.25           O  
ATOM   3560  N   CYS A 456       3.141  -3.447  24.578  1.00 94.62           N  
ATOM   3561  CA  CYS A 456       2.732  -3.641  23.188  1.00 94.62           C  
ATOM   3562  C   CYS A 456       3.631  -4.656  22.484  1.00 94.62           C  
ATOM   3563  CB  CYS A 456       2.766  -2.314  22.422  1.00 94.62           C  
ATOM   3564  O   CYS A 456       4.656  -5.066  23.031  1.00 94.62           O  
ATOM   3565  SG  CYS A 456       1.672  -1.054  23.109  1.00 94.62           S  
ATOM   3566  N   GLY A 457       3.174  -5.152  21.250  1.00 92.88           N  
ATOM   3567  CA  GLY A 457       4.094  -5.879  20.375  1.00 92.88           C  
ATOM   3568  C   GLY A 457       5.293  -5.055  19.953  1.00 92.88           C  
ATOM   3569  O   GLY A 457       5.273  -3.824  20.047  1.00 92.88           O  
ATOM   3570  N   ASN A 458       6.328  -5.703  19.406  1.00 91.50           N  
ATOM   3571  CA  ASN A 458       7.605  -5.016  19.250  1.00 91.50           C  
ATOM   3572  C   ASN A 458       7.938  -4.777  17.781  1.00 91.50           C  
ATOM   3573  CB  ASN A 458       8.727  -5.809  19.922  1.00 91.50           C  
ATOM   3574  O   ASN A 458       9.070  -4.430  17.438  1.00 91.50           O  
ATOM   3575  CG  ASN A 458       8.844  -7.227  19.391  1.00 91.50           C  
ATOM   3576  ND2 ASN A 458       9.766  -7.996  19.953  1.00 91.50           N  
ATOM   3577  OD1 ASN A 458       8.102  -7.625  18.484  1.00 91.50           O  
ATOM   3578  N   VAL A 459       6.961  -4.992  16.922  1.00 94.75           N  
ATOM   3579  CA  VAL A 459       7.277  -4.793  15.500  1.00 94.75           C  
ATOM   3580  C   VAL A 459       6.297  -3.791  14.891  1.00 94.75           C  
ATOM   3581  CB  VAL A 459       7.234  -6.121  14.719  1.00 94.75           C  
ATOM   3582  O   VAL A 459       5.082  -4.000  14.930  1.00 94.75           O  
ATOM   3583  CG1 VAL A 459       7.570  -5.891  13.250  1.00 94.75           C  
ATOM   3584  CG2 VAL A 459       8.195  -7.137  15.336  1.00 94.75           C  
ATOM   3585  N   SER A 460       6.887  -2.648  14.336  1.00 94.44           N  
ATOM   3586  CA  SER A 460       6.125  -1.524  13.812  1.00 94.44           C  
ATOM   3587  C   SER A 460       5.711  -1.768  12.359  1.00 94.44           C  
ATOM   3588  CB  SER A 460       6.934  -0.231  13.906  1.00 94.44           C  
ATOM   3589  O   SER A 460       6.195  -2.703  11.727  1.00 94.44           O  
ATOM   3590  OG  SER A 460       6.164   0.879  13.477  1.00 94.44           O  
ATOM   3591  N   HIS A 461       4.789  -1.006  11.875  1.00 94.81           N  
ATOM   3592  CA  HIS A 461       4.293  -0.953  10.508  1.00 94.81           C  
ATOM   3593  C   HIS A 461       5.441  -0.926   9.508  1.00 94.81           C  
ATOM   3594  CB  HIS A 461       3.395   0.271  10.312  1.00 94.81           C  
ATOM   3595  O   HIS A 461       6.367  -0.122   9.633  1.00 94.81           O  
ATOM   3596  CG  HIS A 461       2.693   0.293   8.992  1.00 94.81           C  
ATOM   3597  CD2 HIS A 461       2.816   1.128   7.930  1.00 94.81           C  
ATOM   3598  ND1 HIS A 461       1.728  -0.627   8.641  1.00 94.81           N  
ATOM   3599  CE1 HIS A 461       1.287  -0.358   7.426  1.00 94.81           C  
ATOM   3600  NE2 HIS A 461       1.932   0.702   6.969  1.00 94.81           N  
ATOM   3601  N   ALA A 462       5.480  -1.933   8.492  1.00 93.19           N  
ATOM   3602  CA  ALA A 462       6.375  -2.002   7.336  1.00 93.19           C  
ATOM   3603  C   ALA A 462       7.762  -2.486   7.746  1.00 93.19           C  
ATOM   3604  CB  ALA A 462       6.469  -0.639   6.656  1.00 93.19           C  
ATOM   3605  O   ALA A 462       8.711  -2.393   6.965  1.00 93.19           O  
ATOM   3606  N   GLU A 463       7.875  -2.938   9.016  1.00 92.75           N  
ATOM   3607  CA  GLU A 463       9.203  -3.361   9.445  1.00 92.75           C  
ATOM   3608  C   GLU A 463       9.672  -4.590   8.672  1.00 92.75           C  
ATOM   3609  CB  GLU A 463       9.211  -3.652  10.953  1.00 92.75           C  
ATOM   3610  O   GLU A 463      10.867  -4.738   8.398  1.00 92.75           O  
ATOM   3611  CG  GLU A 463      10.609  -3.830  11.531  1.00 92.75           C  
ATOM   3612  CD  GLU A 463      10.648  -3.680  13.047  1.00 92.75           C  
ATOM   3613  OE1 GLU A 463      11.680  -4.027  13.664  1.00 92.75           O  
ATOM   3614  OE2 GLU A 463       9.641  -3.213  13.617  1.00 92.75           O  
ATOM   3615  N   GLU A 464       8.766  -5.488   8.281  1.00 94.19           N  
ATOM   3616  CA  GLU A 464       9.164  -6.711   7.586  1.00 94.19           C  
ATOM   3617  C   GLU A 464       9.711  -6.406   6.195  1.00 94.19           C  
ATOM   3618  CB  GLU A 464       7.988  -7.684   7.488  1.00 94.19           C  
ATOM   3619  O   GLU A 464      10.414  -7.227   5.605  1.00 94.19           O  
ATOM   3620  CG  GLU A 464       6.902  -7.234   6.520  1.00 94.19           C  
ATOM   3621  CD  GLU A 464       5.922  -6.250   7.137  1.00 94.19           C  
ATOM   3622  OE1 GLU A 464       4.840  -6.020   6.547  1.00 94.19           O  
ATOM   3623  OE2 GLU A 464       6.238  -5.699   8.219  1.00 94.19           O  
ATOM   3624  N   VAL A 465       9.383  -5.250   5.609  1.00 93.50           N  
ATOM   3625  CA  VAL A 465       9.820  -4.871   4.266  1.00 93.50           C  
ATOM   3626  C   VAL A 465      11.336  -4.738   4.238  1.00 93.50           C  
ATOM   3627  CB  VAL A 465       9.156  -3.555   3.807  1.00 93.50           C  
ATOM   3628  O   VAL A 465      11.961  -4.930   3.193  1.00 93.50           O  
ATOM   3629  CG1 VAL A 465       9.758  -3.084   2.482  1.00 93.50           C  
ATOM   3630  CG2 VAL A 465       7.645  -3.734   3.676  1.00 93.50           C  
ATOM   3631  N   GLN A 466      11.953  -4.523   5.449  1.00 91.31           N  
ATOM   3632  CA  GLN A 466      13.398  -4.363   5.535  1.00 91.31           C  
ATOM   3633  C   GLN A 466      14.109  -5.688   5.285  1.00 91.31           C  
ATOM   3634  CB  GLN A 466      13.797  -3.805   6.902  1.00 91.31           C  
ATOM   3635  O   GLN A 466      15.312  -5.707   5.012  1.00 91.31           O  
ATOM   3636  CG  GLN A 466      13.094  -2.504   7.266  1.00 91.31           C  
ATOM   3637  CD  GLN A 466      13.445  -1.363   6.328  1.00 91.31           C  
ATOM   3638  NE2 GLN A 466      12.438  -0.617   5.895  1.00 91.31           N  
ATOM   3639  OE1 GLN A 466      14.617  -1.156   5.996  1.00 91.31           O  
ATOM   3640  N   TYR A 467      13.359  -6.711   5.340  1.00 94.38           N  
ATOM   3641  CA  TYR A 467      13.961  -8.039   5.254  1.00 94.38           C  
ATOM   3642  C   TYR A 467      13.883  -8.578   3.830  1.00 94.38           C  
ATOM   3643  CB  TYR A 467      13.266  -9.008   6.215  1.00 94.38           C  
ATOM   3644  O   TYR A 467      14.484  -9.617   3.521  1.00 94.38           O  
ATOM   3645  CG  TYR A 467      13.625  -8.789   7.664  1.00 94.38           C  
ATOM   3646  CD1 TYR A 467      14.617  -9.547   8.281  1.00 94.38           C  
ATOM   3647  CD2 TYR A 467      12.977  -7.816   8.422  1.00 94.38           C  
ATOM   3648  CE1 TYR A 467      14.953  -9.352   9.609  1.00 94.38           C  
ATOM   3649  CE2 TYR A 467      13.305  -7.613   9.758  1.00 94.38           C  
ATOM   3650  OH  TYR A 467      14.625  -8.180  11.664  1.00 94.38           O  
ATOM   3651  CZ  TYR A 467      14.297  -8.383  10.344  1.00 94.38           C  
ATOM   3652  N   PHE A 468      13.133  -7.859   2.949  1.00 93.94           N  
ATOM   3653  CA  PHE A 468      13.117  -8.406   1.598  1.00 93.94           C  
ATOM   3654  C   PHE A 468      13.445  -7.328   0.573  1.00 93.94           C  
ATOM   3655  CB  PHE A 468      11.758  -9.031   1.283  1.00 93.94           C  
ATOM   3656  O   PHE A 468      13.508  -7.602  -0.627  1.00 93.94           O  
ATOM   3657  CG  PHE A 468      10.594  -8.117   1.547  1.00 93.94           C  
ATOM   3658  CD1 PHE A 468       9.766  -8.328   2.643  1.00 93.94           C  
ATOM   3659  CD2 PHE A 468      10.328  -7.055   0.699  1.00 93.94           C  
ATOM   3660  CE1 PHE A 468       8.688  -7.484   2.891  1.00 93.94           C  
ATOM   3661  CE2 PHE A 468       9.250  -6.207   0.939  1.00 93.94           C  
ATOM   3662  CZ  PHE A 468       8.430  -6.422   2.035  1.00 93.94           C  
ATOM   3663  N   PHE A 469      13.703  -6.082   0.957  1.00 93.25           N  
ATOM   3664  CA  PHE A 469      14.195  -5.055   0.044  1.00 93.25           C  
ATOM   3665  C   PHE A 469      15.617  -4.641   0.409  1.00 93.25           C  
ATOM   3666  CB  PHE A 469      13.273  -3.832   0.059  1.00 93.25           C  
ATOM   3667  O   PHE A 469      15.961  -4.570   1.589  1.00 93.25           O  
ATOM   3668  CG  PHE A 469      12.023  -4.004  -0.764  1.00 93.25           C  
ATOM   3669  CD1 PHE A 469      12.102  -4.332  -2.111  1.00 93.25           C  
ATOM   3670  CD2 PHE A 469      10.766  -3.840  -0.188  1.00 93.25           C  
ATOM   3671  CE1 PHE A 469      10.945  -4.496  -2.875  1.00 93.25           C  
ATOM   3672  CE2 PHE A 469       9.609  -3.998  -0.945  1.00 93.25           C  
ATOM   3673  CZ  PHE A 469       9.703  -4.324  -2.289  1.00 93.25           C  
ATOM   3674  N   SER A 470      16.328  -4.500  -0.632  1.00 89.12           N  
ATOM   3675  CA  SER A 470      17.641  -3.883  -0.425  1.00 89.12           C  
ATOM   3676  C   SER A 470      17.516  -2.365  -0.327  1.00 89.12           C  
ATOM   3677  CB  SER A 470      18.594  -4.258  -1.557  1.00 89.12           C  
ATOM   3678  O   SER A 470      16.688  -1.757  -1.000  1.00 89.12           O  
ATOM   3679  OG  SER A 470      18.156  -3.699  -2.785  1.00 89.12           O  
ATOM   3680  N   LYS A 471      18.359  -1.731   0.651  1.00 87.00           N  
ATOM   3681  CA  LYS A 471      18.297  -0.282   0.818  1.00 87.00           C  
ATOM   3682  C   LYS A 471      19.516   0.230   1.593  1.00 87.00           C  
ATOM   3683  CB  LYS A 471      17.016   0.125   1.532  1.00 87.00           C  
ATOM   3684  O   LYS A 471      20.281  -0.559   2.146  1.00 87.00           O  
ATOM   3685  CG  LYS A 471      16.953  -0.281   2.998  1.00 87.00           C  
ATOM   3686  CD  LYS A 471      15.703   0.247   3.682  1.00 87.00           C  
ATOM   3687  CE  LYS A 471      15.992   1.504   4.488  1.00 87.00           C  
ATOM   3688  NZ  LYS A 471      14.742   2.094   5.062  1.00 87.00           N  
ATOM   3689  N   TRP A 472      19.688   1.533   1.481  1.00 86.25           N  
ATOM   3690  CA  TRP A 472      20.562   2.254   2.406  1.00 86.25           C  
ATOM   3691  C   TRP A 472      19.922   2.348   3.789  1.00 86.25           C  
ATOM   3692  CB  TRP A 472      20.875   3.656   1.874  1.00 86.25           C  
ATOM   3693  O   TRP A 472      18.828   2.900   3.941  1.00 86.25           O  
ATOM   3694  CG  TRP A 472      21.875   4.410   2.689  1.00 86.25           C  
ATOM   3695  CD1 TRP A 472      23.234   4.398   2.543  1.00 86.25           C  
ATOM   3696  CD2 TRP A 472      21.594   5.289   3.785  1.00 86.25           C  
ATOM   3697  CE2 TRP A 472      22.844   5.773   4.254  1.00 86.25           C  
ATOM   3698  CE3 TRP A 472      20.422   5.715   4.414  1.00 86.25           C  
ATOM   3699  NE1 TRP A 472      23.812   5.215   3.482  1.00 86.25           N  
ATOM   3700  CH2 TRP A 472      21.766   7.066   5.926  1.00 86.25           C  
ATOM   3701  CZ2 TRP A 472      22.938   6.664   5.328  1.00 86.25           C  
ATOM   3702  CZ3 TRP A 472      20.516   6.602   5.480  1.00 86.25           C  
ATOM   3703  N   LEU A 473      20.578   1.798   4.891  1.00 82.94           N  
ATOM   3704  CA  LEU A 473      20.000   1.820   6.234  1.00 82.94           C  
ATOM   3705  C   LEU A 473      20.562   2.984   7.043  1.00 82.94           C  
ATOM   3706  CB  LEU A 473      20.266   0.499   6.957  1.00 82.94           C  
ATOM   3707  O   LEU A 473      19.797   3.725   7.680  1.00 82.94           O  
ATOM   3708  CG  LEU A 473      19.438  -0.701   6.520  1.00 82.94           C  
ATOM   3709  CD1 LEU A 473      19.891  -1.964   7.234  1.00 82.94           C  
ATOM   3710  CD2 LEU A 473      17.953  -0.444   6.789  1.00 82.94           C  
ATOM   3711  N   SER A 474      21.875   3.287   7.094  1.00 84.75           N  
ATOM   3712  CA  SER A 474      22.609   4.328   7.809  1.00 84.75           C  
ATOM   3713  C   SER A 474      24.016   4.500   7.250  1.00 84.75           C  
ATOM   3714  CB  SER A 474      22.688   4.004   9.305  1.00 84.75           C  
ATOM   3715  O   SER A 474      24.438   3.740   6.371  1.00 84.75           O  
ATOM   3716  OG  SER A 474      23.547   2.908   9.539  1.00 84.75           O  
ATOM   3717  N   ASN A 475      24.688   5.547   7.617  1.00 86.81           N  
ATOM   3718  CA  ASN A 475      26.094   5.719   7.250  1.00 86.81           C  
ATOM   3719  C   ASN A 475      26.938   4.512   7.660  1.00 86.81           C  
ATOM   3720  CB  ASN A 475      26.656   6.992   7.879  1.00 86.81           C  
ATOM   3721  O   ASN A 475      27.906   4.168   6.984  1.00 86.81           O  
ATOM   3722  CG  ASN A 475      26.094   8.250   7.246  1.00 86.81           C  
ATOM   3723  ND2 ASN A 475      26.094   9.344   8.000  1.00 86.81           N  
ATOM   3724  OD1 ASN A 475      25.672   8.242   6.090  1.00 86.81           O  
ATOM   3725  N   GLU A 476      26.500   3.838   8.734  1.00 87.88           N  
ATOM   3726  CA  GLU A 476      27.219   2.670   9.234  1.00 87.88           C  
ATOM   3727  C   GLU A 476      26.828   1.410   8.469  1.00 87.88           C  
ATOM   3728  CB  GLU A 476      26.953   2.477  10.727  1.00 87.88           C  
ATOM   3729  O   GLU A 476      27.625   0.465   8.375  1.00 87.88           O  
ATOM   3730  CG  GLU A 476      27.516   3.586  11.602  1.00 87.88           C  
ATOM   3731  CD  GLU A 476      26.641   4.816  11.664  1.00 87.88           C  
ATOM   3732  OE1 GLU A 476      27.109   5.883  12.125  1.00 87.88           O  
ATOM   3733  OE2 GLU A 476      25.453   4.715  11.250  1.00 87.88           O  
ATOM   3734  N   ILE A 477      25.625   1.374   7.961  1.00 87.31           N  
ATOM   3735  CA  ILE A 477      25.125   0.273   7.141  1.00 87.31           C  
ATOM   3736  C   ILE A 477      24.531   0.821   5.844  1.00 87.31           C  
ATOM   3737  CB  ILE A 477      24.078  -0.570   7.898  1.00 87.31           C  
ATOM   3738  O   ILE A 477      23.312   0.854   5.684  1.00 87.31           O  
ATOM   3739  CG1 ILE A 477      24.625  -1.000   9.266  1.00 87.31           C  
ATOM   3740  CG2 ILE A 477      23.656  -1.787   7.066  1.00 87.31           C  
ATOM   3741  CD1 ILE A 477      23.594  -1.676  10.156  1.00 87.31           C  
ATOM   3742  N   PRO A 478      25.359   1.226   4.938  1.00 86.19           N  
ATOM   3743  CA  PRO A 478      24.875   1.907   3.736  1.00 86.19           C  
ATOM   3744  C   PRO A 478      24.094   0.982   2.811  1.00 86.19           C  
ATOM   3745  CB  PRO A 478      26.172   2.391   3.062  1.00 86.19           C  
ATOM   3746  O   PRO A 478      23.281   1.451   2.006  1.00 86.19           O  
ATOM   3747  CG  PRO A 478      27.250   1.534   3.639  1.00 86.19           C  
ATOM   3748  CD  PRO A 478      26.844   1.132   5.027  1.00 86.19           C  
ATOM   3749  N   ASP A 479      24.344  -0.331   2.932  1.00 87.94           N  
ATOM   3750  CA  ASP A 479      23.750  -1.365   2.088  1.00 87.94           C  
ATOM   3751  C   ASP A 479      23.406  -2.611   2.902  1.00 87.94           C  
ATOM   3752  CB  ASP A 479      24.688  -1.728   0.941  1.00 87.94           C  
ATOM   3753  O   ASP A 479      24.297  -3.373   3.281  1.00 87.94           O  
ATOM   3754  CG  ASP A 479      24.078  -2.715  -0.039  1.00 87.94           C  
ATOM   3755  OD1 ASP A 479      22.953  -3.184   0.193  1.00 87.94           O  
ATOM   3756  OD2 ASP A 479      24.750  -3.031  -1.051  1.00 87.94           O  
ATOM   3757  N   ASN A 480      22.109  -2.838   3.039  1.00 90.88           N  
ATOM   3758  CA  ASN A 480      21.734  -3.943   3.920  1.00 90.88           C  
ATOM   3759  C   ASN A 480      21.859  -5.289   3.209  1.00 90.88           C  
ATOM   3760  CB  ASN A 480      20.328  -3.756   4.465  1.00 90.88           C  
ATOM   3761  O   ASN A 480      21.500  -6.324   3.768  1.00 90.88           O  
ATOM   3762  CG  ASN A 480      19.266  -3.822   3.377  1.00 90.88           C  
ATOM   3763  ND2 ASN A 480      18.016  -4.023   3.777  1.00 90.88           N  
ATOM   3764  OD1 ASN A 480      19.578  -3.693   2.189  1.00 90.88           O  
ATOM   3765  N   THR A 481      22.406  -5.266   2.047  1.00 91.50           N  
ATOM   3766  CA  THR A 481      22.672  -6.547   1.403  1.00 91.50           C  
ATOM   3767  C   THR A 481      24.000  -7.133   1.906  1.00 91.50           C  
ATOM   3768  CB  THR A 481      22.734  -6.402  -0.129  1.00 91.50           C  
ATOM   3769  O   THR A 481      24.281  -8.312   1.679  1.00 91.50           O  
ATOM   3770  CG2 THR A 481      21.422  -5.820  -0.670  1.00 91.50           C  
ATOM   3771  OG1 THR A 481      23.812  -5.535  -0.486  1.00 91.50           O  
ATOM   3772  N   ASP A 482      24.797  -6.309   2.561  1.00 93.31           N  
ATOM   3773  CA  ASP A 482      25.969  -6.816   3.273  1.00 93.31           C  
ATOM   3774  C   ASP A 482      25.562  -7.434   4.613  1.00 93.31           C  
ATOM   3775  CB  ASP A 482      26.984  -5.695   3.494  1.00 93.31           C  
ATOM   3776  O   ASP A 482      25.375  -6.723   5.602  1.00 93.31           O  
ATOM   3777  CG  ASP A 482      28.297  -6.195   4.082  1.00 93.31           C  
ATOM   3778  OD1 ASP A 482      28.391  -7.391   4.430  1.00 93.31           O  
ATOM   3779  OD2 ASP A 482      29.234  -5.383   4.203  1.00 93.31           O  
ATOM   3780  N   MET A 483      25.422  -8.750   4.605  1.00 93.44           N  
ATOM   3781  CA  MET A 483      24.828  -9.492   5.719  1.00 93.44           C  
ATOM   3782  C   MET A 483      25.781  -9.516   6.914  1.00 93.44           C  
ATOM   3783  CB  MET A 483      24.500 -10.922   5.293  1.00 93.44           C  
ATOM   3784  O   MET A 483      25.375  -9.859   8.023  1.00 93.44           O  
ATOM   3785  CG  MET A 483      23.391 -11.000   4.254  1.00 93.44           C  
ATOM   3786  SD  MET A 483      21.828 -10.242   4.832  1.00 93.44           S  
ATOM   3787  CE  MET A 483      21.219 -11.555   5.926  1.00 93.44           C  
ATOM   3788  N   SER A 484      27.078  -9.047   6.691  1.00 93.94           N  
ATOM   3789  CA  SER A 484      28.062  -9.047   7.777  1.00 93.94           C  
ATOM   3790  C   SER A 484      27.703  -8.008   8.836  1.00 93.94           C  
ATOM   3791  CB  SER A 484      29.453  -8.766   7.230  1.00 93.94           C  
ATOM   3792  O   SER A 484      28.203  -8.078   9.969  1.00 93.94           O  
ATOM   3793  OG  SER A 484      29.578  -7.422   6.805  1.00 93.94           O  
ATOM   3794  N   TYR A 485      26.781  -7.125   8.500  1.00 93.69           N  
ATOM   3795  CA  TYR A 485      26.375  -6.094   9.453  1.00 93.69           C  
ATOM   3796  C   TYR A 485      25.328  -6.621  10.422  1.00 93.69           C  
ATOM   3797  CB  TYR A 485      25.844  -4.859   8.719  1.00 93.69           C  
ATOM   3798  O   TYR A 485      24.984  -5.957  11.406  1.00 93.69           O  
ATOM   3799  CG  TYR A 485      26.906  -4.098   7.961  1.00 93.69           C  
ATOM   3800  CD1 TYR A 485      28.000  -3.535   8.625  1.00 93.69           C  
ATOM   3801  CD2 TYR A 485      26.828  -3.939   6.582  1.00 93.69           C  
ATOM   3802  CE1 TYR A 485      28.969  -2.830   7.930  1.00 93.69           C  
ATOM   3803  CE2 TYR A 485      27.797  -3.236   5.879  1.00 93.69           C  
ATOM   3804  OH  TYR A 485      29.828  -1.991   5.871  1.00 93.69           O  
ATOM   3805  CZ  TYR A 485      28.859  -2.688   6.562  1.00 93.69           C  
ATOM   3806  N   PHE A 486      24.797  -7.840  10.148  1.00 94.88           N  
ATOM   3807  CA  PHE A 486      23.625  -8.273  10.898  1.00 94.88           C  
ATOM   3808  C   PHE A 486      23.875  -9.617  11.570  1.00 94.88           C  
ATOM   3809  CB  PHE A 486      22.391  -8.375   9.977  1.00 94.88           C  
ATOM   3810  O   PHE A 486      24.625 -10.453  11.047  1.00 94.88           O  
ATOM   3811  CG  PHE A 486      22.078  -7.094   9.258  1.00 94.88           C  
ATOM   3812  CD1 PHE A 486      21.391  -6.074   9.906  1.00 94.88           C  
ATOM   3813  CD2 PHE A 486      22.453  -6.910   7.934  1.00 94.88           C  
ATOM   3814  CE1 PHE A 486      21.094  -4.887   9.250  1.00 94.88           C  
ATOM   3815  CE2 PHE A 486      22.141  -5.727   7.266  1.00 94.88           C  
ATOM   3816  CZ  PHE A 486      21.469  -4.715   7.926  1.00 94.88           C  
ATOM   3817  N   PRO A 487      23.328  -9.781  12.781  1.00 95.88           N  
ATOM   3818  CA  PRO A 487      23.438 -11.078  13.461  1.00 95.88           C  
ATOM   3819  C   PRO A 487      22.812 -12.219  12.656  1.00 95.88           C  
ATOM   3820  CB  PRO A 487      22.672 -10.852  14.766  1.00 95.88           C  
ATOM   3821  O   PRO A 487      22.000 -11.977  11.766  1.00 95.88           O  
ATOM   3822  CG  PRO A 487      21.703  -9.758  14.461  1.00 95.88           C  
ATOM   3823  CD  PRO A 487      22.297  -8.883  13.391  1.00 95.88           C  
ATOM   3824  N   GLU A 488      23.203 -13.469  12.977  1.00 96.06           N  
ATOM   3825  CA  GLU A 488      22.719 -14.664  12.297  1.00 96.06           C  
ATOM   3826  C   GLU A 488      21.188 -14.750  12.359  1.00 96.06           C  
ATOM   3827  CB  GLU A 488      23.344 -15.922  12.906  1.00 96.06           C  
ATOM   3828  O   GLU A 488      20.547 -15.203  11.406  1.00 96.06           O  
ATOM   3829  CG  GLU A 488      24.797 -16.141  12.508  1.00 96.06           C  
ATOM   3830  CD  GLU A 488      25.391 -17.422  13.086  1.00 96.06           C  
ATOM   3831  OE1 GLU A 488      26.578 -17.703  12.828  1.00 96.06           O  
ATOM   3832  OE2 GLU A 488      24.656 -18.141  13.797  1.00 96.06           O  
ATOM   3833  N   SER A 489      20.609 -14.289  13.406  1.00 95.81           N  
ATOM   3834  CA  SER A 489      19.156 -14.352  13.562  1.00 95.81           C  
ATOM   3835  C   SER A 489      18.453 -13.469  12.547  1.00 95.81           C  
ATOM   3836  CB  SER A 489      18.766 -13.938  14.984  1.00 95.81           C  
ATOM   3837  O   SER A 489      17.422 -13.852  11.984  1.00 95.81           O  
ATOM   3838  OG  SER A 489      19.250 -12.641  15.281  1.00 95.81           O  
ATOM   3839  N   ASP A 490      19.016 -12.250  12.266  1.00 95.69           N  
ATOM   3840  CA  ASP A 490      18.453 -11.367  11.242  1.00 95.69           C  
ATOM   3841  C   ASP A 490      18.594 -11.977   9.852  1.00 95.69           C  
ATOM   3842  CB  ASP A 490      19.141 -10.000  11.289  1.00 95.69           C  
ATOM   3843  O   ASP A 490      17.672 -11.914   9.039  1.00 95.69           O  
ATOM   3844  CG  ASP A 490      18.641  -9.133  12.438  1.00 95.69           C  
ATOM   3845  OD1 ASP A 490      18.203  -7.988  12.195  1.00 95.69           O  
ATOM   3846  OD2 ASP A 490      18.703  -9.594  13.594  1.00 95.69           O  
ATOM   3847  N   GLN A 491      19.781 -12.539   9.672  1.00 96.06           N  
ATOM   3848  CA  GLN A 491      20.031 -13.172   8.383  1.00 96.06           C  
ATOM   3849  C   GLN A 491      19.047 -14.328   8.148  1.00 96.06           C  
ATOM   3850  CB  GLN A 491      21.469 -13.680   8.297  1.00 96.06           C  
ATOM   3851  O   GLN A 491      18.516 -14.477   7.047  1.00 96.06           O  
ATOM   3852  CG  GLN A 491      22.516 -12.570   8.391  1.00 96.06           C  
ATOM   3853  CD  GLN A 491      23.938 -13.094   8.328  1.00 96.06           C  
ATOM   3854  NE2 GLN A 491      24.828 -12.453   9.070  1.00 96.06           N  
ATOM   3855  OE1 GLN A 491      24.219 -14.070   7.629  1.00 96.06           O  
ATOM   3856  N   LYS A 492      18.844 -15.133   9.156  1.00 97.12           N  
ATOM   3857  CA  LYS A 492      17.922 -16.250   9.078  1.00 97.12           C  
ATOM   3858  C   LYS A 492      16.516 -15.781   8.727  1.00 97.12           C  
ATOM   3859  CB  LYS A 492      17.906 -17.031  10.391  1.00 97.12           C  
ATOM   3860  O   LYS A 492      15.867 -16.344   7.840  1.00 97.12           O  
ATOM   3861  CG  LYS A 492      17.031 -18.281  10.359  1.00 97.12           C  
ATOM   3862  CD  LYS A 492      17.062 -19.031  11.688  1.00 97.12           C  
ATOM   3863  CE  LYS A 492      16.109 -20.219  11.695  1.00 97.12           C  
ATOM   3864  NZ  LYS A 492      16.125 -20.922  13.008  1.00 97.12           N  
ATOM   3865  N   VAL A 493      15.992 -14.773   9.398  1.00 97.31           N  
ATOM   3866  CA  VAL A 493      14.656 -14.250   9.156  1.00 97.31           C  
ATOM   3867  C   VAL A 493      14.570 -13.672   7.742  1.00 97.31           C  
ATOM   3868  CB  VAL A 493      14.273 -13.172  10.195  1.00 97.31           C  
ATOM   3869  O   VAL A 493      13.570 -13.852   7.047  1.00 97.31           O  
ATOM   3870  CG1 VAL A 493      12.977 -12.461   9.789  1.00 97.31           C  
ATOM   3871  CG2 VAL A 493      14.125 -13.789  11.578  1.00 97.31           C  
ATOM   3872  N   HIS A 494      15.641 -12.961   7.289  1.00 96.50           N  
ATOM   3873  CA  HIS A 494      15.695 -12.477   5.914  1.00 96.50           C  
ATOM   3874  C   HIS A 494      15.484 -13.617   4.926  1.00 96.50           C  
ATOM   3875  CB  HIS A 494      17.031 -11.781   5.641  1.00 96.50           C  
ATOM   3876  O   HIS A 494      14.648 -13.523   4.023  1.00 96.50           O  
ATOM   3877  CG  HIS A 494      17.328 -11.594   4.188  1.00 96.50           C  
ATOM   3878  CD2 HIS A 494      18.188 -12.242   3.365  1.00 96.50           C  
ATOM   3879  ND1 HIS A 494      16.688 -10.641   3.418  1.00 96.50           N  
ATOM   3880  CE1 HIS A 494      17.156 -10.711   2.180  1.00 96.50           C  
ATOM   3881  NE2 HIS A 494      18.062 -11.672   2.121  1.00 96.50           N  
ATOM   3882  N   TYR A 495      16.250 -14.664   5.043  1.00 97.00           N  
ATOM   3883  CA  TYR A 495      16.188 -15.758   4.086  1.00 97.00           C  
ATOM   3884  C   TYR A 495      14.852 -16.484   4.180  1.00 97.00           C  
ATOM   3885  CB  TYR A 495      17.328 -16.750   4.320  1.00 97.00           C  
ATOM   3886  O   TYR A 495      14.320 -16.953   3.170  1.00 97.00           O  
ATOM   3887  CG  TYR A 495      18.672 -16.234   3.877  1.00 97.00           C  
ATOM   3888  CD1 TYR A 495      18.922 -15.906   2.543  1.00 97.00           C  
ATOM   3889  CD2 TYR A 495      19.719 -16.062   4.789  1.00 97.00           C  
ATOM   3890  CE1 TYR A 495      20.156 -15.430   2.127  1.00 97.00           C  
ATOM   3891  CE2 TYR A 495      20.953 -15.594   4.383  1.00 97.00           C  
ATOM   3892  OH  TYR A 495      22.406 -14.812   2.648  1.00 97.00           O  
ATOM   3893  CZ  TYR A 495      21.172 -15.281   3.055  1.00 97.00           C  
ATOM   3894  N   ARG A 496      14.219 -16.516   5.340  1.00 97.94           N  
ATOM   3895  CA  ARG A 496      12.906 -17.125   5.488  1.00 97.94           C  
ATOM   3896  C   ARG A 496      11.836 -16.312   4.758  1.00 97.94           C  
ATOM   3897  CB  ARG A 496      12.539 -17.250   6.969  1.00 97.94           C  
ATOM   3898  O   ARG A 496      11.039 -16.875   3.996  1.00 97.94           O  
ATOM   3899  CG  ARG A 496      13.242 -18.406   7.680  1.00 97.94           C  
ATOM   3900  CD  ARG A 496      12.930 -18.406   9.172  1.00 97.94           C  
ATOM   3901  NE  ARG A 496      13.469 -19.609   9.820  1.00 97.94           N  
ATOM   3902  NH1 ARG A 496      13.109 -18.844  11.977  1.00 97.94           N  
ATOM   3903  NH2 ARG A 496      14.039 -20.906  11.625  1.00 97.94           N  
ATOM   3904  CZ  ARG A 496      13.539 -19.781  11.141  1.00 97.94           C  
ATOM   3905  N   ILE A 497      11.859 -15.055   4.953  1.00 97.31           N  
ATOM   3906  CA  ILE A 497      10.859 -14.211   4.316  1.00 97.31           C  
ATOM   3907  C   ILE A 497      11.039 -14.250   2.803  1.00 97.31           C  
ATOM   3908  CB  ILE A 497      10.938 -12.758   4.832  1.00 97.31           C  
ATOM   3909  O   ILE A 497      10.062 -14.375   2.059  1.00 97.31           O  
ATOM   3910  CG1 ILE A 497      10.328 -12.648   6.234  1.00 97.31           C  
ATOM   3911  CG2 ILE A 497      10.242 -11.797   3.857  1.00 97.31           C  
ATOM   3912  CD1 ILE A 497      10.367 -11.250   6.824  1.00 97.31           C  
ATOM   3913  N   MET A 498      12.273 -14.141   2.361  1.00 97.69           N  
ATOM   3914  CA  MET A 498      12.523 -14.219   0.925  1.00 97.69           C  
ATOM   3915  C   MET A 498      12.000 -15.531   0.354  1.00 97.69           C  
ATOM   3916  CB  MET A 498      14.023 -14.078   0.629  1.00 97.69           C  
ATOM   3917  O   MET A 498      11.359 -15.547  -0.695  1.00 97.69           O  
ATOM   3918  CG  MET A 498      14.539 -12.656   0.755  1.00 97.69           C  
ATOM   3919  SD  MET A 498      13.609 -11.469  -0.292  1.00 97.69           S  
ATOM   3920  CE  MET A 498      13.945 -12.164  -1.935  1.00 97.69           C  
ATOM   3921  N   SER A 499      12.219 -16.641   1.058  1.00 98.19           N  
ATOM   3922  CA  SER A 499      11.750 -17.953   0.613  1.00 98.19           C  
ATOM   3923  C   SER A 499      10.227 -18.016   0.594  1.00 98.19           C  
ATOM   3924  CB  SER A 499      12.305 -19.047   1.515  1.00 98.19           C  
ATOM   3925  O   SER A 499       9.633 -18.453  -0.393  1.00 98.19           O  
ATOM   3926  OG  SER A 499      13.703 -19.203   1.321  1.00 98.19           O  
ATOM   3927  N   LEU A 500       9.594 -17.547   1.639  1.00 98.56           N  
ATOM   3928  CA  LEU A 500       8.133 -17.625   1.744  1.00 98.56           C  
ATOM   3929  C   LEU A 500       7.473 -16.781   0.652  1.00 98.56           C  
ATOM   3930  CB  LEU A 500       7.676 -17.141   3.121  1.00 98.56           C  
ATOM   3931  O   LEU A 500       6.555 -17.266  -0.021  1.00 98.56           O  
ATOM   3932  CG  LEU A 500       8.023 -18.031   4.309  1.00 98.56           C  
ATOM   3933  CD1 LEU A 500       7.840 -17.281   5.621  1.00 98.56           C  
ATOM   3934  CD2 LEU A 500       7.168 -19.297   4.289  1.00 98.56           C  
ATOM   3935  N   TRP A 501       7.906 -15.625   0.414  1.00 98.56           N  
ATOM   3936  CA  TRP A 501       7.309 -14.734  -0.577  1.00 98.56           C  
ATOM   3937  C   TRP A 501       7.555 -15.258  -1.990  1.00 98.56           C  
ATOM   3938  CB  TRP A 501       7.871 -13.320  -0.434  1.00 98.56           C  
ATOM   3939  O   TRP A 501       6.633 -15.312  -2.807  1.00 98.56           O  
ATOM   3940  CG  TRP A 501       7.043 -12.422   0.443  1.00 98.56           C  
ATOM   3941  CD1 TRP A 501       6.477 -11.227   0.099  1.00 98.56           C  
ATOM   3942  CD2 TRP A 501       6.699 -12.656   1.812  1.00 98.56           C  
ATOM   3943  CE2 TRP A 501       5.918 -11.555   2.236  1.00 98.56           C  
ATOM   3944  CE3 TRP A 501       6.973 -13.680   2.723  1.00 98.56           C  
ATOM   3945  NE1 TRP A 501       5.801 -10.703   1.173  1.00 98.56           N  
ATOM   3946  CH2 TRP A 501       5.691 -12.477   4.402  1.00 98.56           C  
ATOM   3947  CZ2 TRP A 501       5.410 -11.461   3.533  1.00 98.56           C  
ATOM   3948  CZ3 TRP A 501       6.465 -13.586   4.012  1.00 98.56           C  
ATOM   3949  N   THR A 502       8.805 -15.625  -2.273  1.00 98.56           N  
ATOM   3950  CA  THR A 502       9.117 -16.047  -3.631  1.00 98.56           C  
ATOM   3951  C   THR A 502       8.539 -17.438  -3.914  1.00 98.56           C  
ATOM   3952  CB  THR A 502      10.641 -16.062  -3.871  1.00 98.56           C  
ATOM   3953  O   THR A 502       8.102 -17.719  -5.031  1.00 98.56           O  
ATOM   3954  CG2 THR A 502      11.219 -14.656  -3.822  1.00 98.56           C  
ATOM   3955  OG1 THR A 502      11.266 -16.859  -2.861  1.00 98.56           O  
ATOM   3956  N   ASN A 503       8.477 -18.312  -2.920  1.00 98.75           N  
ATOM   3957  CA  ASN A 503       7.793 -19.594  -3.105  1.00 98.75           C  
ATOM   3958  C   ASN A 503       6.312 -19.391  -3.422  1.00 98.75           C  
ATOM   3959  CB  ASN A 503       7.953 -20.469  -1.867  1.00 98.75           C  
ATOM   3960  O   ASN A 503       5.766 -20.047  -4.301  1.00 98.75           O  
ATOM   3961  CG  ASN A 503       9.352 -21.047  -1.739  1.00 98.75           C  
ATOM   3962  ND2 ASN A 503       9.648 -21.641  -0.588  1.00 98.75           N  
ATOM   3963  OD1 ASN A 503      10.164 -20.953  -2.666  1.00 98.75           O  
ATOM   3964  N   PHE A 504       5.703 -18.500  -2.662  1.00 98.81           N  
ATOM   3965  CA  PHE A 504       4.301 -18.219  -2.957  1.00 98.81           C  
ATOM   3966  C   PHE A 504       4.137 -17.719  -4.391  1.00 98.81           C  
ATOM   3967  CB  PHE A 504       3.742 -17.172  -1.979  1.00 98.81           C  
ATOM   3968  O   PHE A 504       3.242 -18.172  -5.105  1.00 98.81           O  
ATOM   3969  CG  PHE A 504       2.303 -16.812  -2.234  1.00 98.81           C  
ATOM   3970  CD1 PHE A 504       1.970 -15.633  -2.873  1.00 98.81           C  
ATOM   3971  CD2 PHE A 504       1.281 -17.672  -1.834  1.00 98.81           C  
ATOM   3972  CE1 PHE A 504       0.639 -15.297  -3.111  1.00 98.81           C  
ATOM   3973  CE2 PHE A 504      -0.052 -17.344  -2.068  1.00 98.81           C  
ATOM   3974  CZ  PHE A 504      -0.371 -16.156  -2.705  1.00 98.81           C  
ATOM   3975  N   ALA A 505       4.980 -16.812  -4.789  1.00 98.75           N  
ATOM   3976  CA  ALA A 505       4.914 -16.281  -6.148  1.00 98.75           C  
ATOM   3977  C   ALA A 505       5.137 -17.375  -7.184  1.00 98.75           C  
ATOM   3978  CB  ALA A 505       5.938 -15.164  -6.328  1.00 98.75           C  
ATOM   3979  O   ALA A 505       4.438 -17.438  -8.203  1.00 98.75           O  
ATOM   3980  N   LYS A 506       6.039 -18.344  -6.914  1.00 98.62           N  
ATOM   3981  CA  LYS A 506       6.434 -19.375  -7.871  1.00 98.62           C  
ATOM   3982  C   LYS A 506       5.430 -20.516  -7.887  1.00 98.62           C  
ATOM   3983  CB  LYS A 506       7.832 -19.906  -7.551  1.00 98.62           C  
ATOM   3984  O   LYS A 506       5.090 -21.047  -8.953  1.00 98.62           O  
ATOM   3985  CG  LYS A 506       8.945 -18.906  -7.828  1.00 98.62           C  
ATOM   3986  CD  LYS A 506      10.297 -19.438  -7.355  1.00 98.62           C  
ATOM   3987  CE  LYS A 506      11.406 -18.422  -7.582  1.00 98.62           C  
ATOM   3988  NZ  LYS A 506      12.695 -18.859  -6.965  1.00 98.62           N  
ATOM   3989  N   TYR A 507       4.848 -20.750  -6.664  1.00 98.50           N  
ATOM   3990  CA  TYR A 507       4.129 -22.016  -6.570  1.00 98.50           C  
ATOM   3991  C   TYR A 507       2.715 -21.812  -6.043  1.00 98.50           C  
ATOM   3992  CB  TYR A 507       4.883 -23.000  -5.664  1.00 98.50           C  
ATOM   3993  O   TYR A 507       1.940 -22.766  -5.922  1.00 98.50           O  
ATOM   3994  CG  TYR A 507       6.316 -23.219  -6.070  1.00 98.50           C  
ATOM   3995  CD1 TYR A 507       6.633 -23.938  -7.227  1.00 98.50           C  
ATOM   3996  CD2 TYR A 507       7.363 -22.719  -5.305  1.00 98.50           C  
ATOM   3997  CE1 TYR A 507       7.953 -24.156  -7.605  1.00 98.50           C  
ATOM   3998  CE2 TYR A 507       8.688 -22.922  -5.676  1.00 98.50           C  
ATOM   3999  OH  TYR A 507      10.281 -23.844  -7.195  1.00 98.50           O  
ATOM   4000  CZ  TYR A 507       8.977 -23.641  -6.824  1.00 98.50           C  
ATOM   4001  N   LEU A 508       2.395 -20.516  -5.660  1.00 98.69           N  
ATOM   4002  CA  LEU A 508       1.111 -20.172  -5.062  1.00 98.69           C  
ATOM   4003  C   LEU A 508       0.903 -20.906  -3.740  1.00 98.69           C  
ATOM   4004  CB  LEU A 508      -0.035 -20.484  -6.023  1.00 98.69           C  
ATOM   4005  O   LEU A 508      -0.235 -21.156  -3.340  1.00 98.69           O  
ATOM   4006  CG  LEU A 508      -0.003 -19.781  -7.379  1.00 98.69           C  
ATOM   4007  CD1 LEU A 508      -1.218 -20.172  -8.211  1.00 98.69           C  
ATOM   4008  CD2 LEU A 508       0.054 -18.266  -7.191  1.00 98.69           C  
ATOM   4009  N   ASN A 509       1.984 -21.422  -3.158  1.00 98.44           N  
ATOM   4010  CA  ASN A 509       2.162 -22.078  -1.865  1.00 98.44           C  
ATOM   4011  C   ASN A 509       3.469 -21.656  -1.199  1.00 98.44           C  
ATOM   4012  CB  ASN A 509       2.113 -23.594  -2.020  1.00 98.44           C  
ATOM   4013  O   ASN A 509       4.551 -21.922  -1.723  1.00 98.44           O  
ATOM   4014  CG  ASN A 509       2.166 -24.328  -0.689  1.00 98.44           C  
ATOM   4015  ND2 ASN A 509       1.836 -25.609  -0.702  1.00 98.44           N  
ATOM   4016  OD1 ASN A 509       2.500 -23.734   0.340  1.00 98.44           O  
ATOM   4017  N   PRO A 510       3.389 -21.000   0.022  1.00 98.38           N  
ATOM   4018  CA  PRO A 510       4.609 -20.453   0.637  1.00 98.38           C  
ATOM   4019  C   PRO A 510       5.547 -21.562   1.135  1.00 98.38           C  
ATOM   4020  CB  PRO A 510       4.078 -19.625   1.804  1.00 98.38           C  
ATOM   4021  O   PRO A 510       6.742 -21.312   1.317  1.00 98.38           O  
ATOM   4022  CG  PRO A 510       2.652 -19.344   1.456  1.00 98.38           C  
ATOM   4023  CD  PRO A 510       2.115 -20.500   0.669  1.00 98.38           C  
ATOM   4024  N   THR A 511       5.074 -22.781   1.367  1.00 98.31           N  
ATOM   4025  CA  THR A 511       5.914 -23.875   1.862  1.00 98.31           C  
ATOM   4026  C   THR A 511       5.699 -25.141   1.039  1.00 98.31           C  
ATOM   4027  CB  THR A 511       5.629 -24.172   3.346  1.00 98.31           C  
ATOM   4028  O   THR A 511       5.285 -26.172   1.573  1.00 98.31           O  
ATOM   4029  CG2 THR A 511       6.070 -23.000   4.230  1.00 98.31           C  
ATOM   4030  OG1 THR A 511       4.223 -24.375   3.523  1.00 98.31           O  
ATOM   4031  N   PRO A 512       5.895 -25.047  -0.356  1.00 97.62           N  
ATOM   4032  CA  PRO A 512       5.758 -26.266  -1.159  1.00 97.62           C  
ATOM   4033  C   PRO A 512       6.688 -27.391  -0.699  1.00 97.62           C  
ATOM   4034  CB  PRO A 512       6.121 -25.797  -2.572  1.00 97.62           C  
ATOM   4035  O   PRO A 512       7.801 -27.109  -0.242  1.00 97.62           O  
ATOM   4036  CG  PRO A 512       7.043 -24.641  -2.367  1.00 97.62           C  
ATOM   4037  CD  PRO A 512       6.617 -23.906  -1.130  1.00 97.62           C  
ATOM   4038  N   ALA A 513       6.246 -28.641  -0.741  1.00 96.12           N  
ATOM   4039  CA  ALA A 513       7.043 -29.797  -0.339  1.00 96.12           C  
ATOM   4040  C   ALA A 513       8.320 -29.891  -1.165  1.00 96.12           C  
ATOM   4041  CB  ALA A 513       6.227 -31.078  -0.475  1.00 96.12           C  
ATOM   4042  O   ALA A 513       8.297 -29.719  -2.385  1.00 96.12           O  
ATOM   4043  N   GLY A 514       9.484 -30.062  -0.539  1.00 95.38           N  
ATOM   4044  CA  GLY A 514      10.750 -30.281  -1.211  1.00 95.38           C  
ATOM   4045  C   GLY A 514      11.484 -29.000  -1.567  1.00 95.38           C  
ATOM   4046  O   GLY A 514      12.531 -29.047  -2.213  1.00 95.38           O  
ATOM   4047  N   VAL A 515      10.938 -27.844  -1.219  1.00 96.38           N  
ATOM   4048  CA  VAL A 515      11.547 -26.547  -1.552  1.00 96.38           C  
ATOM   4049  C   VAL A 515      11.930 -25.812  -0.271  1.00 96.38           C  
ATOM   4050  CB  VAL A 515      10.594 -25.688  -2.400  1.00 96.38           C  
ATOM   4051  O   VAL A 515      11.086 -25.578   0.597  1.00 96.38           O  
ATOM   4052  CG1 VAL A 515      11.234 -24.328  -2.723  1.00 96.38           C  
ATOM   4053  CG2 VAL A 515      10.203 -26.406  -3.684  1.00 96.38           C  
ATOM   4054  N   ASP A 516      13.258 -25.391  -0.068  1.00 95.75           N  
ATOM   4055  CA  ASP A 516      13.789 -24.562   1.003  1.00 95.75           C  
ATOM   4056  C   ASP A 516      13.453 -25.141   2.373  1.00 95.75           C  
ATOM   4057  CB  ASP A 516      13.258 -23.125   0.891  1.00 95.75           C  
ATOM   4058  O   ASP A 516      13.172 -24.391   3.318  1.00 95.75           O  
ATOM   4059  CG  ASP A 516      13.727 -22.422  -0.367  1.00 95.75           C  
ATOM   4060  OD1 ASP A 516      14.867 -22.656  -0.816  1.00 95.75           O  
ATOM   4061  OD2 ASP A 516      12.945 -21.609  -0.914  1.00 95.75           O  
ATOM   4062  N   GLU A 517      13.297 -26.484   2.562  1.00 93.31           N  
ATOM   4063  CA  GLU A 517      12.828 -27.141   3.775  1.00 93.31           C  
ATOM   4064  C   GLU A 517      13.734 -26.828   4.961  1.00 93.31           C  
ATOM   4065  CB  GLU A 517      12.750 -28.656   3.561  1.00 93.31           C  
ATOM   4066  O   GLU A 517      13.250 -26.625   6.078  1.00 93.31           O  
ATOM   4067  CG  GLU A 517      11.586 -29.109   2.689  1.00 93.31           C  
ATOM   4068  CD  GLU A 517      11.570 -30.594   2.410  1.00 93.31           C  
ATOM   4069  OE1 GLU A 517      10.500 -31.141   2.070  1.00 93.31           O  
ATOM   4070  OE2 GLU A 517      12.648 -31.219   2.529  1.00 93.31           O  
ATOM   4071  N   GLU A 518      14.977 -26.688   4.707  1.00 94.19           N  
ATOM   4072  CA  GLU A 518      15.922 -26.469   5.793  1.00 94.19           C  
ATOM   4073  C   GLU A 518      15.742 -25.078   6.402  1.00 94.19           C  
ATOM   4074  CB  GLU A 518      17.359 -26.641   5.301  1.00 94.19           C  
ATOM   4075  O   GLU A 518      15.570 -24.938   7.617  1.00 94.19           O  
ATOM   4076  CG  GLU A 518      18.406 -26.516   6.398  1.00 94.19           C  
ATOM   4077  CD  GLU A 518      19.828 -26.641   5.887  1.00 94.19           C  
ATOM   4078  OE1 GLU A 518      20.781 -26.406   6.664  1.00 94.19           O  
ATOM   4079  OE2 GLU A 518      20.000 -27.000   4.699  1.00 94.19           O  
ATOM   4080  N   ILE A 519      15.680 -23.984   5.500  1.00 95.81           N  
ATOM   4081  CA  ILE A 519      15.594 -22.625   5.988  1.00 95.81           C  
ATOM   4082  C   ILE A 519      14.203 -22.359   6.566  1.00 95.81           C  
ATOM   4083  CB  ILE A 519      15.906 -21.594   4.867  1.00 95.81           C  
ATOM   4084  O   ILE A 519      14.039 -21.500   7.441  1.00 95.81           O  
ATOM   4085  CG1 ILE A 519      15.984 -20.188   5.441  1.00 95.81           C  
ATOM   4086  CG2 ILE A 519      14.852 -21.672   3.758  1.00 95.81           C  
ATOM   4087  CD1 ILE A 519      17.078 -20.000   6.496  1.00 95.81           C  
ATOM   4088  N   LEU A 520      13.219 -23.219   6.133  1.00 97.12           N  
ATOM   4089  CA  LEU A 520      11.844 -23.000   6.586  1.00 97.12           C  
ATOM   4090  C   LEU A 520      11.492 -23.969   7.711  1.00 97.12           C  
ATOM   4091  CB  LEU A 520      10.867 -23.172   5.422  1.00 97.12           C  
ATOM   4092  O   LEU A 520      10.328 -24.062   8.117  1.00 97.12           O  
ATOM   4093  CG  LEU A 520      11.008 -22.188   4.266  1.00 97.12           C  
ATOM   4094  CD1 LEU A 520       9.961 -22.469   3.191  1.00 97.12           C  
ATOM   4095  CD2 LEU A 520      10.883 -20.750   4.770  1.00 97.12           C  
ATOM   4096  N   GLU A 521      12.430 -24.781   8.172  1.00 91.75           N  
ATOM   4097  CA  GLU A 521      12.312 -25.703   9.297  1.00 91.75           C  
ATOM   4098  C   GLU A 521      11.141 -26.672   9.109  1.00 91.75           C  
ATOM   4099  CB  GLU A 521      12.156 -24.938  10.609  1.00 91.75           C  
ATOM   4100  O   GLU A 521      10.383 -26.922  10.047  1.00 91.75           O  
ATOM   4101  CG  GLU A 521      13.375 -24.109  10.992  1.00 91.75           C  
ATOM   4102  CD  GLU A 521      13.211 -23.359  12.297  1.00 91.75           C  
ATOM   4103  OE1 GLU A 521      14.102 -22.547  12.648  1.00 91.75           O  
ATOM   4104  OE2 GLU A 521      12.188 -23.578  12.977  1.00 91.75           O  
ATOM   4105  N   ASN A 522      10.930 -27.016   7.902  1.00 92.94           N  
ATOM   4106  CA  ASN A 522       9.945 -28.016   7.527  1.00 92.94           C  
ATOM   4107  C   ASN A 522       8.547 -27.641   8.000  1.00 92.94           C  
ATOM   4108  CB  ASN A 522      10.344 -29.391   8.086  1.00 92.94           C  
ATOM   4109  O   ASN A 522       7.730 -28.516   8.289  1.00 92.94           O  
ATOM   4110  CG  ASN A 522      11.586 -29.953   7.414  1.00 92.94           C  
ATOM   4111  ND2 ASN A 522      12.570 -30.328   8.219  1.00 92.94           N  
ATOM   4112  OD1 ASN A 522      11.648 -30.062   6.188  1.00 92.94           O  
ATOM   4113  N   VAL A 523       8.359 -26.344   8.180  1.00 96.44           N  
ATOM   4114  CA  VAL A 523       7.027 -25.906   8.562  1.00 96.44           C  
ATOM   4115  C   VAL A 523       6.074 -26.047   7.375  1.00 96.44           C  
ATOM   4116  CB  VAL A 523       7.039 -24.438   9.055  1.00 96.44           C  
ATOM   4117  O   VAL A 523       6.469 -25.844   6.223  1.00 96.44           O  
ATOM   4118  CG1 VAL A 523       7.328 -23.484   7.898  1.00 96.44           C  
ATOM   4119  CG2 VAL A 523       5.707 -24.094   9.719  1.00 96.44           C  
ATOM   4120  N   THR A 524       4.930 -26.547   7.637  1.00 97.06           N  
ATOM   4121  CA  THR A 524       3.848 -26.531   6.660  1.00 97.06           C  
ATOM   4122  C   THR A 524       2.865 -25.406   6.965  1.00 97.06           C  
ATOM   4123  CB  THR A 524       3.098 -27.875   6.629  1.00 97.06           C  
ATOM   4124  O   THR A 524       2.209 -25.406   8.008  1.00 97.06           O  
ATOM   4125  CG2 THR A 524       1.978 -27.859   5.594  1.00 97.06           C  
ATOM   4126  OG1 THR A 524       4.020 -28.922   6.301  1.00 97.06           O  
ATOM   4127  N   TRP A 525       2.850 -24.359   6.000  1.00 97.62           N  
ATOM   4128  CA  TRP A 525       1.942 -23.219   6.145  1.00 97.62           C  
ATOM   4129  C   TRP A 525       0.533 -23.594   5.695  1.00 97.62           C  
ATOM   4130  CB  TRP A 525       2.447 -22.016   5.344  1.00 97.62           C  
ATOM   4131  O   TRP A 525       0.269 -23.719   4.496  1.00 97.62           O  
ATOM   4132  CG  TRP A 525       1.943 -20.703   5.844  1.00 97.62           C  
ATOM   4133  CD1 TRP A 525       0.757 -20.453   6.480  1.00 97.62           C  
ATOM   4134  CD2 TRP A 525       2.611 -19.438   5.746  1.00 97.62           C  
ATOM   4135  CE2 TRP A 525       1.771 -18.469   6.344  1.00 97.62           C  
ATOM   4136  CE3 TRP A 525       3.840 -19.031   5.211  1.00 97.62           C  
ATOM   4137  NE1 TRP A 525       0.647 -19.125   6.781  1.00 97.62           N  
ATOM   4138  CH2 TRP A 525       3.328 -16.750   5.891  1.00 97.62           C  
ATOM   4139  CZ2 TRP A 525       2.121 -17.125   6.422  1.00 97.62           C  
ATOM   4140  CZ3 TRP A 525       4.188 -17.688   5.289  1.00 97.62           C  
ATOM   4141  N   GLU A 526      -0.361 -23.750   6.695  1.00 97.31           N  
ATOM   4142  CA  GLU A 526      -1.744 -24.125   6.418  1.00 97.31           C  
ATOM   4143  C   GLU A 526      -2.600 -22.906   6.117  1.00 97.31           C  
ATOM   4144  CB  GLU A 526      -2.340 -24.906   7.590  1.00 97.31           C  
ATOM   4145  O   GLU A 526      -2.486 -21.875   6.801  1.00 97.31           O  
ATOM   4146  CG  GLU A 526      -1.610 -26.219   7.898  1.00 97.31           C  
ATOM   4147  CD  GLU A 526      -2.125 -26.906   9.148  1.00 97.31           C  
ATOM   4148  OE1 GLU A 526      -1.457 -26.828  10.203  1.00 97.31           O  
ATOM   4149  OE2 GLU A 526      -3.201 -27.547   9.070  1.00 97.31           O  
ATOM   4150  N   PRO A 527      -3.391 -22.984   5.020  1.00 97.69           N  
ATOM   4151  CA  PRO A 527      -4.277 -21.859   4.711  1.00 97.69           C  
ATOM   4152  C   PRO A 527      -5.398 -21.688   5.734  1.00 97.69           C  
ATOM   4153  CB  PRO A 527      -4.840 -22.219   3.334  1.00 97.69           C  
ATOM   4154  O   PRO A 527      -5.648 -22.594   6.531  1.00 97.69           O  
ATOM   4155  CG  PRO A 527      -4.840 -23.719   3.305  1.00 97.69           C  
ATOM   4156  CD  PRO A 527      -3.652 -24.203   4.078  1.00 97.69           C  
ATOM   4157  N   ILE A 528      -6.035 -20.562   5.754  1.00 97.94           N  
ATOM   4158  CA  ILE A 528      -7.227 -20.297   6.551  1.00 97.94           C  
ATOM   4159  C   ILE A 528      -8.383 -21.172   6.059  1.00 97.94           C  
ATOM   4160  CB  ILE A 528      -7.625 -18.797   6.496  1.00 97.94           C  
ATOM   4161  O   ILE A 528      -8.594 -21.297   4.852  1.00 97.94           O  
ATOM   4162  CG1 ILE A 528      -6.457 -17.922   6.949  1.00 97.94           C  
ATOM   4163  CG2 ILE A 528      -8.867 -18.547   7.348  1.00 97.94           C  
ATOM   4164  CD1 ILE A 528      -6.656 -16.438   6.664  1.00 97.94           C  
ATOM   4165  N   THR A 529      -9.109 -21.750   7.020  1.00 92.75           N  
ATOM   4166  CA  THR A 529     -10.352 -22.453   6.711  1.00 92.75           C  
ATOM   4167  C   THR A 529     -11.531 -21.797   7.422  1.00 92.75           C  
ATOM   4168  CB  THR A 529     -10.273 -23.938   7.105  1.00 92.75           C  
ATOM   4169  O   THR A 529     -11.344 -21.047   8.391  1.00 92.75           O  
ATOM   4170  CG2 THR A 529      -9.102 -24.625   6.414  1.00 92.75           C  
ATOM   4171  OG1 THR A 529     -10.102 -24.031   8.523  1.00 92.75           O  
ATOM   4172  N   PRO A 530     -12.781 -21.844   6.836  1.00 79.12           N  
ATOM   4173  CA  PRO A 530     -13.977 -21.172   7.367  1.00 79.12           C  
ATOM   4174  C   PRO A 530     -14.133 -21.375   8.875  1.00 79.12           C  
ATOM   4175  CB  PRO A 530     -15.125 -21.844   6.605  1.00 79.12           C  
ATOM   4176  O   PRO A 530     -14.539 -20.438   9.578  1.00 79.12           O  
ATOM   4177  CG  PRO A 530     -14.539 -22.219   5.281  1.00 79.12           C  
ATOM   4178  CD  PRO A 530     -13.117 -22.641   5.492  1.00 79.12           C  
ATOM   4179  N   ASN A 531     -13.688 -22.281   9.477  1.00 81.69           N  
ATOM   4180  CA  ASN A 531     -13.930 -22.516  10.891  1.00 81.69           C  
ATOM   4181  C   ASN A 531     -12.633 -22.562  11.688  1.00 81.69           C  
ATOM   4182  CB  ASN A 531     -14.727 -23.797  11.094  1.00 81.69           C  
ATOM   4183  O   ASN A 531     -12.641 -22.875  12.883  1.00 81.69           O  
ATOM   4184  CG  ASN A 531     -16.109 -23.750  10.461  1.00 81.69           C  
ATOM   4185  ND2 ASN A 531     -16.531 -24.844   9.867  1.00 81.69           N  
ATOM   4186  OD1 ASN A 531     -16.781 -22.703  10.508  1.00 81.69           O  
ATOM   4187  N   ASP A 532     -11.641 -22.234  10.969  1.00 92.00           N  
ATOM   4188  CA  ASP A 532     -10.344 -22.344  11.641  1.00 92.00           C  
ATOM   4189  C   ASP A 532      -9.344 -21.344  11.055  1.00 92.00           C  
ATOM   4190  CB  ASP A 532      -9.797 -23.766  11.523  1.00 92.00           C  
ATOM   4191  O   ASP A 532      -8.797 -21.562   9.969  1.00 92.00           O  
ATOM   4192  CG  ASP A 532      -8.586 -24.000  12.406  1.00 92.00           C  
ATOM   4193  OD1 ASP A 532      -8.344 -23.219  13.344  1.00 92.00           O  
ATOM   4194  OD2 ASP A 532      -7.863 -25.000  12.156  1.00 92.00           O  
ATOM   4195  N   PHE A 533      -9.141 -20.219  11.883  1.00 97.00           N  
ATOM   4196  CA  PHE A 533      -8.180 -19.234  11.422  1.00 97.00           C  
ATOM   4197  C   PHE A 533      -6.770 -19.594  11.883  1.00 97.00           C  
ATOM   4198  CB  PHE A 533      -8.555 -17.828  11.930  1.00 97.00           C  
ATOM   4199  O   PHE A 533      -6.457 -19.500  13.070  1.00 97.00           O  
ATOM   4200  CG  PHE A 533      -7.961 -16.719  11.117  1.00 97.00           C  
ATOM   4201  CD1 PHE A 533      -6.617 -16.375  11.250  1.00 97.00           C  
ATOM   4202  CD2 PHE A 533      -8.742 -16.000  10.219  1.00 97.00           C  
ATOM   4203  CE1 PHE A 533      -6.066 -15.336  10.500  1.00 97.00           C  
ATOM   4204  CE2 PHE A 533      -8.195 -14.961   9.469  1.00 97.00           C  
ATOM   4205  CZ  PHE A 533      -6.859 -14.633   9.609  1.00 97.00           C  
ATOM   4206  N   LYS A 534      -5.965 -20.047  10.914  1.00 97.62           N  
ATOM   4207  CA  LYS A 534      -4.566 -20.359  11.188  1.00 97.62           C  
ATOM   4208  C   LYS A 534      -3.637 -19.344  10.523  1.00 97.62           C  
ATOM   4209  CB  LYS A 534      -4.227 -21.766  10.711  1.00 97.62           C  
ATOM   4210  O   LYS A 534      -3.934 -18.828   9.438  1.00 97.62           O  
ATOM   4211  CG  LYS A 534      -4.969 -22.875  11.461  1.00 97.62           C  
ATOM   4212  CD  LYS A 534      -4.602 -24.250  10.930  1.00 97.62           C  
ATOM   4213  CE  LYS A 534      -5.375 -25.344  11.648  1.00 97.62           C  
ATOM   4214  NZ  LYS A 534      -5.047 -26.703  11.109  1.00 97.62           N  
ATOM   4215  N   TYR A 535      -2.646 -19.016  11.266  1.00 98.31           N  
ATOM   4216  CA  TYR A 535      -1.655 -18.109  10.688  1.00 98.31           C  
ATOM   4217  C   TYR A 535      -0.248 -18.500  11.125  1.00 98.31           C  
ATOM   4218  CB  TYR A 535      -1.947 -16.656  11.078  1.00 98.31           C  
ATOM   4219  O   TYR A 535      -0.074 -19.203  12.125  1.00 98.31           O  
ATOM   4220  CG  TYR A 535      -1.792 -16.391  12.555  1.00 98.31           C  
ATOM   4221  CD1 TYR A 535      -2.838 -16.641  13.438  1.00 98.31           C  
ATOM   4222  CD2 TYR A 535      -0.601 -15.883  13.062  1.00 98.31           C  
ATOM   4223  CE1 TYR A 535      -2.699 -16.375  14.805  1.00 98.31           C  
ATOM   4224  CE2 TYR A 535      -0.452 -15.625  14.422  1.00 98.31           C  
ATOM   4225  OH  TYR A 535      -1.363 -15.625  16.625  1.00 98.31           O  
ATOM   4226  CZ  TYR A 535      -1.506 -15.883  15.281  1.00 98.31           C  
ATOM   4227  N   LEU A 536       0.699 -18.109  10.289  1.00 98.38           N  
ATOM   4228  CA  LEU A 536       2.098 -18.359  10.625  1.00 98.38           C  
ATOM   4229  C   LEU A 536       2.705 -17.141  11.336  1.00 98.38           C  
ATOM   4230  CB  LEU A 536       2.902 -18.672   9.367  1.00 98.38           C  
ATOM   4231  O   LEU A 536       2.730 -16.047  10.789  1.00 98.38           O  
ATOM   4232  CG  LEU A 536       4.340 -19.156   9.586  1.00 98.38           C  
ATOM   4233  CD1 LEU A 536       4.348 -20.562  10.180  1.00 98.38           C  
ATOM   4234  CD2 LEU A 536       5.121 -19.109   8.273  1.00 98.38           C  
ATOM   4235  N   ASP A 537       3.123 -17.297  12.594  1.00 98.00           N  
ATOM   4236  CA  ASP A 537       3.895 -16.266  13.289  1.00 98.00           C  
ATOM   4237  C   ASP A 537       5.359 -16.297  12.867  1.00 98.00           C  
ATOM   4238  CB  ASP A 537       3.781 -16.453  14.805  1.00 98.00           C  
ATOM   4239  O   ASP A 537       6.062 -17.281  13.117  1.00 98.00           O  
ATOM   4240  CG  ASP A 537       4.418 -15.312  15.586  1.00 98.00           C  
ATOM   4241  OD1 ASP A 537       3.824 -14.211  15.664  1.00 98.00           O  
ATOM   4242  OD2 ASP A 537       5.527 -15.516  16.125  1.00 98.00           O  
ATOM   4243  N   ILE A 538       5.750 -15.273  12.125  1.00 97.75           N  
ATOM   4244  CA  ILE A 538       7.125 -15.188  11.641  1.00 97.75           C  
ATOM   4245  C   ILE A 538       7.973 -14.398  12.641  1.00 97.75           C  
ATOM   4246  CB  ILE A 538       7.199 -14.539  10.242  1.00 97.75           C  
ATOM   4247  O   ILE A 538       8.031 -13.172  12.578  1.00 97.75           O  
ATOM   4248  CG1 ILE A 538       6.320 -15.305   9.250  1.00 97.75           C  
ATOM   4249  CG2 ILE A 538       8.648 -14.477   9.758  1.00 97.75           C  
ATOM   4250  CD1 ILE A 538       6.180 -14.625   7.898  1.00 97.75           C  
ATOM   4251  N   GLY A 539       8.516 -15.016  13.672  1.00 95.56           N  
ATOM   4252  CA  GLY A 539       9.484 -14.523  14.641  1.00 95.56           C  
ATOM   4253  C   GLY A 539      10.859 -15.133  14.477  1.00 95.56           C  
ATOM   4254  O   GLY A 539      11.305 -15.383  13.352  1.00 95.56           O  
ATOM   4255  N   ALA A 540      11.523 -15.242  15.578  1.00 93.12           N  
ATOM   4256  CA  ALA A 540      12.805 -15.930  15.508  1.00 93.12           C  
ATOM   4257  C   ALA A 540      12.648 -17.344  14.969  1.00 93.12           C  
ATOM   4258  CB  ALA A 540      13.477 -15.953  16.875  1.00 93.12           C  
ATOM   4259  O   ALA A 540      13.508 -17.844  14.234  1.00 93.12           O  
ATOM   4260  N   ASP A 541      11.523 -17.938  15.328  1.00 94.75           N  
ATOM   4261  CA  ASP A 541      11.094 -19.234  14.797  1.00 94.75           C  
ATOM   4262  C   ASP A 541       9.781 -19.109  14.023  1.00 94.75           C  
ATOM   4263  CB  ASP A 541      10.945 -20.250  15.930  1.00 94.75           C  
ATOM   4264  O   ASP A 541       9.031 -18.141  14.219  1.00 94.75           O  
ATOM   4265  CG  ASP A 541      12.234 -20.500  16.688  1.00 94.75           C  
ATOM   4266  OD1 ASP A 541      13.266 -20.812  16.047  1.00 94.75           O  
ATOM   4267  OD2 ASP A 541      12.227 -20.375  17.922  1.00 94.75           O  
ATOM   4268  N   LEU A 542       9.570 -20.031  13.109  1.00 97.94           N  
ATOM   4269  CA  LEU A 542       8.281 -20.125  12.430  1.00 97.94           C  
ATOM   4270  C   LEU A 542       7.309 -21.000  13.211  1.00 97.94           C  
ATOM   4271  CB  LEU A 542       8.461 -20.688  11.016  1.00 97.94           C  
ATOM   4272  O   LEU A 542       7.566 -22.172  13.438  1.00 97.94           O  
ATOM   4273  CG  LEU A 542       9.445 -19.953  10.109  1.00 97.94           C  
ATOM   4274  CD1 LEU A 542       9.562 -20.656   8.766  1.00 97.94           C  
ATOM   4275  CD2 LEU A 542       9.023 -18.500   9.922  1.00 97.94           C  
ATOM   4276  N   VAL A 543       6.215 -20.359  13.633  1.00 97.50           N  
ATOM   4277  CA  VAL A 543       5.254 -21.094  14.453  1.00 97.50           C  
ATOM   4278  C   VAL A 543       3.859 -20.984  13.844  1.00 97.50           C  
ATOM   4279  CB  VAL A 543       5.242 -20.578  15.906  1.00 97.50           C  
ATOM   4280  O   VAL A 543       3.338 -19.875  13.672  1.00 97.50           O  
ATOM   4281  CG1 VAL A 543       4.246 -21.359  16.750  1.00 97.50           C  
ATOM   4282  CG2 VAL A 543       6.645 -20.656  16.516  1.00 97.50           C  
ATOM   4283  N   MET A 544       3.262 -22.125  13.438  1.00 97.81           N  
ATOM   4284  CA  MET A 544       1.855 -22.141  13.047  1.00 97.81           C  
ATOM   4285  C   MET A 544       0.951 -21.906  14.250  1.00 97.81           C  
ATOM   4286  CB  MET A 544       1.495 -23.453  12.359  1.00 97.81           C  
ATOM   4287  O   MET A 544       1.045 -22.625  15.242  1.00 97.81           O  
ATOM   4288  CG  MET A 544       1.953 -23.547  10.914  1.00 97.81           C  
ATOM   4289  SD  MET A 544       1.330 -22.156   9.891  1.00 97.81           S  
ATOM   4290  CE  MET A 544      -0.456 -22.453   9.992  1.00 97.81           C  
ATOM   4291  N   THR A 545       0.185 -20.953  14.211  1.00 97.25           N  
ATOM   4292  CA  THR A 545      -0.691 -20.562  15.305  1.00 97.25           C  
ATOM   4293  C   THR A 545      -2.156 -20.672  14.898  1.00 97.25           C  
ATOM   4294  CB  THR A 545      -0.392 -19.125  15.781  1.00 97.25           C  
ATOM   4295  O   THR A 545      -2.502 -20.422  13.734  1.00 97.25           O  
ATOM   4296  CG2 THR A 545      -1.241 -18.750  16.984  1.00 97.25           C  
ATOM   4297  OG1 THR A 545       0.993 -19.031  16.125  1.00 97.25           O  
ATOM   4298  N   GLN A 546      -2.963 -21.094  15.891  1.00 95.19           N  
ATOM   4299  CA  GLN A 546      -4.398 -21.234  15.672  1.00 95.19           C  
ATOM   4300  C   GLN A 546      -5.172 -20.109  16.344  1.00 95.19           C  
ATOM   4301  CB  GLN A 546      -4.891 -22.594  16.188  1.00 95.19           C  
ATOM   4302  O   GLN A 546      -4.715 -19.531  17.344  1.00 95.19           O  
ATOM   4303  CG  GLN A 546      -6.340 -22.891  15.836  1.00 95.19           C  
ATOM   4304  CD  GLN A 546      -6.754 -24.297  16.219  1.00 95.19           C  
ATOM   4305  NE2 GLN A 546      -7.930 -24.719  15.766  1.00 95.19           N  
ATOM   4306  OE1 GLN A 546      -6.023 -25.016  16.922  1.00 95.19           O  
ATOM   4307  N   ASN A 547      -6.273 -19.625  15.867  1.00 95.25           N  
ATOM   4308  CA  ASN A 547      -7.145 -18.547  16.312  1.00 95.25           C  
ATOM   4309  C   ASN A 547      -6.691 -17.203  15.750  1.00 95.25           C  
ATOM   4310  CB  ASN A 547      -7.211 -18.500  17.828  1.00 95.25           C  
ATOM   4311  O   ASN A 547      -5.590 -17.078  15.219  1.00 95.25           O  
ATOM   4312  CG  ASN A 547      -7.805 -19.750  18.438  1.00 95.25           C  
ATOM   4313  ND2 ASN A 547      -7.254 -20.188  19.562  1.00 95.25           N  
ATOM   4314  OD1 ASN A 547      -8.750 -20.328  17.891  1.00 95.25           O  
ATOM   4315  N   TYR A 548      -7.570 -16.219  15.875  1.00 96.25           N  
ATOM   4316  CA  TYR A 548      -7.270 -14.898  15.344  1.00 96.25           C  
ATOM   4317  C   TYR A 548      -6.113 -14.258  16.109  1.00 96.25           C  
ATOM   4318  CB  TYR A 548      -8.508 -13.992  15.422  1.00 96.25           C  
ATOM   4319  O   TYR A 548      -6.000 -14.406  17.328  1.00 96.25           O  
ATOM   4320  CG  TYR A 548      -9.688 -14.516  14.633  1.00 96.25           C  
ATOM   4321  CD1 TYR A 548      -9.727 -14.406  13.250  1.00 96.25           C  
ATOM   4322  CD2 TYR A 548     -10.758 -15.117  15.281  1.00 96.25           C  
ATOM   4323  CE1 TYR A 548     -10.812 -14.883  12.523  1.00 96.25           C  
ATOM   4324  CE2 TYR A 548     -11.852 -15.594  14.562  1.00 96.25           C  
ATOM   4325  OH  TYR A 548     -12.945 -15.945  12.469  1.00 96.25           O  
ATOM   4326  CZ  TYR A 548     -11.867 -15.477  13.188  1.00 96.25           C  
ATOM   4327  N   PRO A 549      -5.223 -13.578  15.375  1.00 96.06           N  
ATOM   4328  CA  PRO A 549      -4.312 -12.695  16.109  1.00 96.06           C  
ATOM   4329  C   PRO A 549      -5.051 -11.664  16.969  1.00 96.06           C  
ATOM   4330  CB  PRO A 549      -3.504 -12.016  15.008  1.00 96.06           C  
ATOM   4331  O   PRO A 549      -6.059 -11.102  16.531  1.00 96.06           O  
ATOM   4332  CG  PRO A 549      -3.711 -12.875  13.805  1.00 96.06           C  
ATOM   4333  CD  PRO A 549      -5.066 -13.516  13.898  1.00 96.06           C  
ATOM   4334  N   LYS A 550      -4.547 -11.414  18.234  1.00 95.56           N  
ATOM   4335  CA  LYS A 550      -5.199 -10.461  19.109  1.00 95.56           C  
ATOM   4336  C   LYS A 550      -6.688 -10.758  19.250  1.00 95.56           C  
ATOM   4337  CB  LYS A 550      -4.992  -9.031  18.609  1.00 95.56           C  
ATOM   4338  O   LYS A 550      -7.520  -9.852  19.156  1.00 95.56           O  
ATOM   4339  CG  LYS A 550      -3.533  -8.617  18.484  1.00 95.56           C  
ATOM   4340  CD  LYS A 550      -3.395  -7.176  18.016  1.00 95.56           C  
ATOM   4341  CE  LYS A 550      -1.936  -6.777  17.859  1.00 95.56           C  
ATOM   4342  NZ  LYS A 550      -1.794  -5.344  17.453  1.00 95.56           N  
ATOM   4343  N   MET A 551      -6.969 -11.992  19.500  1.00 96.19           N  
ATOM   4344  CA  MET A 551      -8.297 -12.594  19.438  1.00 96.19           C  
ATOM   4345  C   MET A 551      -9.297 -11.805  20.266  1.00 96.19           C  
ATOM   4346  CB  MET A 551      -8.250 -14.047  19.922  1.00 96.19           C  
ATOM   4347  O   MET A 551     -10.398 -11.500  19.797  1.00 96.19           O  
ATOM   4348  CG  MET A 551      -9.578 -14.781  19.781  1.00 96.19           C  
ATOM   4349  SD  MET A 551      -9.445 -16.547  20.234  1.00 96.19           S  
ATOM   4350  CE  MET A 551     -11.172 -17.062  20.016  1.00 96.19           C  
ATOM   4351  N   ASP A 552      -8.992 -11.406  21.531  1.00 97.19           N  
ATOM   4352  CA  ASP A 552      -9.938 -10.711  22.391  1.00 97.19           C  
ATOM   4353  C   ASP A 552     -10.398  -9.398  21.766  1.00 97.19           C  
ATOM   4354  CB  ASP A 552      -9.328 -10.453  23.766  1.00 97.19           C  
ATOM   4355  O   ASP A 552     -11.594  -9.102  21.734  1.00 97.19           O  
ATOM   4356  CG  ASP A 552      -9.156 -11.719  24.594  1.00 97.19           C  
ATOM   4357  OD1 ASP A 552      -9.758 -12.758  24.250  1.00 97.19           O  
ATOM   4358  OD2 ASP A 552      -8.414 -11.672  25.594  1.00 97.19           O  
ATOM   4359  N   ASP A 553      -9.477  -8.664  21.188  1.00 97.81           N  
ATOM   4360  CA  ASP A 553      -9.797  -7.375  20.578  1.00 97.81           C  
ATOM   4361  C   ASP A 553     -10.531  -7.562  19.266  1.00 97.81           C  
ATOM   4362  CB  ASP A 553      -8.523  -6.551  20.375  1.00 97.81           C  
ATOM   4363  O   ASP A 553     -11.484  -6.840  18.969  1.00 97.81           O  
ATOM   4364  CG  ASP A 553      -7.867  -6.133  21.672  1.00 97.81           C  
ATOM   4365  OD1 ASP A 553      -8.578  -5.938  22.688  1.00 97.81           O  
ATOM   4366  OD2 ASP A 553      -6.625  -5.992  21.688  1.00 97.81           O  
ATOM   4367  N   TYR A 554     -10.047  -8.531  18.500  1.00 97.94           N  
ATOM   4368  CA  TYR A 554     -10.711  -8.789  17.234  1.00 97.94           C  
ATOM   4369  C   TYR A 554     -12.164  -9.195  17.453  1.00 97.94           C  
ATOM   4370  CB  TYR A 554      -9.977  -9.875  16.453  1.00 97.94           C  
ATOM   4371  O   TYR A 554     -13.070  -8.695  16.781  1.00 97.94           O  
ATOM   4372  CG  TYR A 554     -10.680 -10.297  15.188  1.00 97.94           C  
ATOM   4373  CD1 TYR A 554     -11.344 -11.516  15.109  1.00 97.94           C  
ATOM   4374  CD2 TYR A 554     -10.680  -9.477  14.062  1.00 97.94           C  
ATOM   4375  CE1 TYR A 554     -11.992 -11.914  13.938  1.00 97.94           C  
ATOM   4376  CE2 TYR A 554     -11.320  -9.859  12.891  1.00 97.94           C  
ATOM   4377  OH  TYR A 554     -12.617 -11.461  11.680  1.00 97.94           O  
ATOM   4378  CZ  TYR A 554     -11.977 -11.078  12.836  1.00 97.94           C  
ATOM   4379  N   LEU A 555     -12.406 -10.133  18.391  1.00 97.81           N  
ATOM   4380  CA  LEU A 555     -13.766 -10.602  18.656  1.00 97.81           C  
ATOM   4381  C   LEU A 555     -14.641  -9.477  19.188  1.00 97.81           C  
ATOM   4382  CB  LEU A 555     -13.742 -11.773  19.641  1.00 97.81           C  
ATOM   4383  O   LEU A 555     -15.836  -9.430  18.906  1.00 97.81           O  
ATOM   4384  CG  LEU A 555     -13.180 -13.094  19.109  1.00 97.81           C  
ATOM   4385  CD1 LEU A 555     -13.258 -14.164  20.203  1.00 97.81           C  
ATOM   4386  CD2 LEU A 555     -13.938 -13.539  17.859  1.00 97.81           C  
ATOM   4387  N   PHE A 556     -14.078  -8.586  20.000  1.00 98.56           N  
ATOM   4388  CA  PHE A 556     -14.820  -7.414  20.438  1.00 98.56           C  
ATOM   4389  C   PHE A 556     -15.336  -6.613  19.250  1.00 98.56           C  
ATOM   4390  CB  PHE A 556     -13.938  -6.527  21.328  1.00 98.56           C  
ATOM   4391  O   PHE A 556     -16.516  -6.297  19.172  1.00 98.56           O  
ATOM   4392  CG  PHE A 556     -14.500  -5.152  21.562  1.00 98.56           C  
ATOM   4393  CD1 PHE A 556     -14.023  -4.055  20.859  1.00 98.56           C  
ATOM   4394  CD2 PHE A 556     -15.516  -4.957  22.484  1.00 98.56           C  
ATOM   4395  CE1 PHE A 556     -14.547  -2.783  21.078  1.00 98.56           C  
ATOM   4396  CE2 PHE A 556     -16.047  -3.688  22.719  1.00 98.56           C  
ATOM   4397  CZ  PHE A 556     -15.555  -2.602  22.000  1.00 98.56           C  
ATOM   4398  N   TRP A 557     -14.422  -6.273  18.281  1.00 98.31           N  
ATOM   4399  CA  TRP A 557     -14.820  -5.473  17.125  1.00 98.31           C  
ATOM   4400  C   TRP A 557     -15.844  -6.215  16.281  1.00 98.31           C  
ATOM   4401  CB  TRP A 557     -13.594  -5.105  16.281  1.00 98.31           C  
ATOM   4402  O   TRP A 557     -16.797  -5.617  15.789  1.00 98.31           O  
ATOM   4403  CG  TRP A 557     -12.820  -3.934  16.812  1.00 98.31           C  
ATOM   4404  CD1 TRP A 557     -11.531  -3.936  17.266  1.00 98.31           C  
ATOM   4405  CD2 TRP A 557     -13.289  -2.586  16.922  1.00 98.31           C  
ATOM   4406  CE2 TRP A 557     -12.234  -1.823  17.469  1.00 98.31           C  
ATOM   4407  CE3 TRP A 557     -14.500  -1.949  16.625  1.00 98.31           C  
ATOM   4408  NE1 TRP A 557     -11.172  -2.668  17.672  1.00 98.31           N  
ATOM   4409  CH2 TRP A 557     -13.547   0.145  17.406  1.00 98.31           C  
ATOM   4410  CZ2 TRP A 557     -12.352  -0.453  17.719  1.00 98.31           C  
ATOM   4411  CZ3 TRP A 557     -14.617  -0.586  16.875  1.00 98.31           C  
ATOM   4412  N   ASN A 558     -15.547  -7.531  16.094  1.00 97.12           N  
ATOM   4413  CA  ASN A 558     -16.484  -8.328  15.305  1.00 97.12           C  
ATOM   4414  C   ASN A 558     -17.891  -8.281  15.883  1.00 97.12           C  
ATOM   4415  CB  ASN A 558     -15.992  -9.773  15.195  1.00 97.12           C  
ATOM   4416  O   ASN A 558     -18.859  -8.031  15.164  1.00 97.12           O  
ATOM   4417  CG  ASN A 558     -16.641 -10.523  14.055  1.00 97.12           C  
ATOM   4418  ND2 ASN A 558     -17.094 -11.742  14.320  1.00 97.12           N  
ATOM   4419  OD1 ASN A 558     -16.750 -10.008  12.930  1.00 97.12           O  
ATOM   4420  N   GLU A 559     -18.062  -8.492  17.156  1.00 98.12           N  
ATOM   4421  CA  GLU A 559     -19.359  -8.461  17.828  1.00 98.12           C  
ATOM   4422  C   GLU A 559     -19.938  -7.051  17.844  1.00 98.12           C  
ATOM   4423  CB  GLU A 559     -19.234  -8.992  19.266  1.00 98.12           C  
ATOM   4424  O   GLU A 559     -21.141  -6.871  17.625  1.00 98.12           O  
ATOM   4425  CG  GLU A 559     -18.969 -10.484  19.344  1.00 98.12           C  
ATOM   4426  CD  GLU A 559     -18.672 -10.969  20.750  1.00 98.12           C  
ATOM   4427  OE1 GLU A 559     -18.344 -12.164  20.938  1.00 98.12           O  
ATOM   4428  OE2 GLU A 559     -18.781 -10.148  21.688  1.00 98.12           O  
ATOM   4429  N   PHE A 560     -18.969  -6.086  18.031  1.00 98.38           N  
ATOM   4430  CA  PHE A 560     -19.375  -4.688  18.062  1.00 98.38           C  
ATOM   4431  C   PHE A 560     -20.031  -4.281  16.750  1.00 98.38           C  
ATOM   4432  CB  PHE A 560     -18.188  -3.779  18.359  1.00 98.38           C  
ATOM   4433  O   PHE A 560     -21.094  -3.666  16.734  1.00 98.38           O  
ATOM   4434  CG  PHE A 560     -18.562  -2.350  18.656  1.00 98.38           C  
ATOM   4435  CD1 PHE A 560     -18.562  -1.401  17.641  1.00 98.38           C  
ATOM   4436  CD2 PHE A 560     -18.922  -1.957  19.938  1.00 98.38           C  
ATOM   4437  CE1 PHE A 560     -18.922  -0.078  17.891  1.00 98.38           C  
ATOM   4438  CE2 PHE A 560     -19.266  -0.637  20.203  1.00 98.38           C  
ATOM   4439  CZ  PHE A 560     -19.266   0.301  19.188  1.00 98.38           C  
ATOM   4440  N   TYR A 561     -19.438  -4.656  15.617  1.00 97.88           N  
ATOM   4441  CA  TYR A 561     -19.984  -4.340  14.297  1.00 97.88           C  
ATOM   4442  C   TYR A 561     -21.281  -5.086  14.047  1.00 97.88           C  
ATOM   4443  CB  TYR A 561     -18.953  -4.680  13.203  1.00 97.88           C  
ATOM   4444  O   TYR A 561     -22.250  -4.508  13.547  1.00 97.88           O  
ATOM   4445  CG  TYR A 561     -18.047  -3.531  12.844  1.00 97.88           C  
ATOM   4446  CD1 TYR A 561     -18.312  -2.729  11.734  1.00 97.88           C  
ATOM   4447  CD2 TYR A 561     -16.922  -3.244  13.609  1.00 97.88           C  
ATOM   4448  CE1 TYR A 561     -17.469  -1.671  11.398  1.00 97.88           C  
ATOM   4449  CE2 TYR A 561     -16.078  -2.189  13.281  1.00 97.88           C  
ATOM   4450  OH  TYR A 561     -15.531  -0.362  11.852  1.00 97.88           O  
ATOM   4451  CZ  TYR A 561     -16.359  -1.408  12.180  1.00 97.88           C  
ATOM   4452  N   GLU A 562     -21.344  -6.359  14.383  1.00 96.50           N  
ATOM   4453  CA  GLU A 562     -22.547  -7.168  14.180  1.00 96.50           C  
ATOM   4454  C   GLU A 562     -23.750  -6.555  14.891  1.00 96.50           C  
ATOM   4455  CB  GLU A 562     -22.312  -8.602  14.672  1.00 96.50           C  
ATOM   4456  O   GLU A 562     -24.844  -6.535  14.344  1.00 96.50           O  
ATOM   4457  CG  GLU A 562     -23.438  -9.555  14.328  1.00 96.50           C  
ATOM   4458  CD  GLU A 562     -23.141 -11.000  14.711  1.00 96.50           C  
ATOM   4459  OE1 GLU A 562     -23.984 -11.883  14.422  1.00 96.50           O  
ATOM   4460  OE2 GLU A 562     -22.078 -11.242  15.297  1.00 96.50           O  
ATOM   4461  N   LYS A 563     -23.562  -5.910  15.961  1.00 97.50           N  
ATOM   4462  CA  LYS A 563     -24.641  -5.395  16.797  1.00 97.50           C  
ATOM   4463  C   LYS A 563     -25.031  -3.980  16.391  1.00 97.50           C  
ATOM   4464  CB  LYS A 563     -24.234  -5.418  18.281  1.00 97.50           C  
ATOM   4465  O   LYS A 563     -26.203  -3.596  16.500  1.00 97.50           O  
ATOM   4466  CG  LYS A 563     -25.312  -4.926  19.219  1.00 97.50           C  
ATOM   4467  CD  LYS A 563     -24.859  -4.977  20.672  1.00 97.50           C  
ATOM   4468  CE  LYS A 563     -25.875  -4.352  21.609  1.00 97.50           C  
ATOM   4469  NZ  LYS A 563     -25.422  -4.383  23.031  1.00 97.50           N  
ATOM   4470  N   ASN A 564     -24.078  -3.285  15.797  1.00 97.88           N  
ATOM   4471  CA  ASN A 564     -24.312  -1.848  15.844  1.00 97.88           C  
ATOM   4472  C   ASN A 564     -24.297  -1.230  14.453  1.00 97.88           C  
ATOM   4473  CB  ASN A 564     -23.281  -1.157  16.734  1.00 97.88           C  
ATOM   4474  O   ASN A 564     -24.656  -0.064  14.281  1.00 97.88           O  
ATOM   4475  CG  ASN A 564     -23.422  -1.558  18.203  1.00 97.88           C  
ATOM   4476  ND2 ASN A 564     -22.406  -2.234  18.719  1.00 97.88           N  
ATOM   4477  OD1 ASN A 564     -24.422  -1.263  18.844  1.00 97.88           O  
ATOM   4478  N   VAL A 565     -23.891  -1.961  13.391  1.00 96.88           N  
ATOM   4479  CA  VAL A 565     -23.812  -1.383  12.047  1.00 96.88           C  
ATOM   4480  C   VAL A 565     -25.219  -1.001  11.570  1.00 96.88           C  
ATOM   4481  CB  VAL A 565     -23.156  -2.357  11.047  1.00 96.88           C  
ATOM   4482  O   VAL A 565     -26.188  -1.695  11.875  1.00 96.88           O  
ATOM   4483  CG1 VAL A 565     -24.062  -3.570  10.805  1.00 96.88           C  
ATOM   4484  CG2 VAL A 565     -22.859  -1.642   9.734  1.00 96.88           C  
ATOM   4485  N   VAL A 566     -25.391   0.190  11.008  1.00 96.50           N  
ATOM   4486  CA  VAL A 566     -26.609   0.650  10.367  1.00 96.50           C  
ATOM   4487  C   VAL A 566     -26.453   0.610   8.852  1.00 96.50           C  
ATOM   4488  CB  VAL A 566     -27.000   2.076  10.828  1.00 96.50           C  
ATOM   4489  O   VAL A 566     -25.641   1.342   8.289  1.00 96.50           O  
ATOM   4490  CG1 VAL A 566     -28.281   2.541  10.148  1.00 96.50           C  
ATOM   4491  CG2 VAL A 566     -27.141   2.125  12.352  1.00 96.50           C  
ATOM   4492  N   GLY A 567     -27.125  -0.306   8.172  1.00 94.31           N  
ATOM   4493  CA  GLY A 567     -26.984  -0.466   6.730  1.00 94.31           C  
ATOM   4494  C   GLY A 567     -25.812  -1.326   6.328  1.00 94.31           C  
ATOM   4495  O   GLY A 567     -25.391  -2.213   7.078  1.00 94.31           O  
ATOM   4496  N   GLU A 568     -25.312  -1.028   5.102  1.00 93.25           N  
ATOM   4497  CA  GLU A 568     -24.203  -1.799   4.551  1.00 93.25           C  
ATOM   4498  C   GLU A 568     -22.859  -1.204   4.969  1.00 93.25           C  
ATOM   4499  CB  GLU A 568     -24.297  -1.866   3.025  1.00 93.25           C  
ATOM   4500  O   GLU A 568     -22.672   0.015   4.938  1.00 93.25           O  
ATOM   4501  CG  GLU A 568     -23.312  -2.848   2.391  1.00 93.25           C  
ATOM   4502  CD  GLU A 568     -23.484  -2.967   0.884  1.00 93.25           C  
ATOM   4503  OE1 GLU A 568     -22.797  -3.809   0.264  1.00 93.25           O  
ATOM   4504  OE2 GLU A 568     -24.312  -2.215   0.320  1.00 93.25           O  
ATOM   4505  N   MET A 569     -21.922  -2.102   5.340  1.00 94.38           N  
ATOM   4506  CA  MET A 569     -20.578  -1.651   5.703  1.00 94.38           C  
ATOM   4507  C   MET A 569     -19.766  -1.334   4.457  1.00 94.38           C  
ATOM   4508  CB  MET A 569     -19.875  -2.709   6.547  1.00 94.38           C  
ATOM   4509  O   MET A 569     -19.766  -2.104   3.496  1.00 94.38           O  
ATOM   4510  CG  MET A 569     -20.516  -2.951   7.898  1.00 94.38           C  
ATOM   4511  SD  MET A 569     -19.547  -4.109   8.945  1.00 94.38           S  
ATOM   4512  CE  MET A 569     -19.938  -5.680   8.117  1.00 94.38           C  
ATOM   4513  N   ASP A 570     -19.141  -0.100   4.484  1.00 94.62           N  
ATOM   4514  CA  ASP A 570     -18.172   0.166   3.424  1.00 94.62           C  
ATOM   4515  C   ASP A 570     -16.797  -0.413   3.773  1.00 94.62           C  
ATOM   4516  CB  ASP A 570     -18.062   1.670   3.168  1.00 94.62           C  
ATOM   4517  O   ASP A 570     -16.141  -1.001   2.920  1.00 94.62           O  
ATOM   4518  CG  ASP A 570     -17.859   2.475   4.438  1.00 94.62           C  
ATOM   4519  OD1 ASP A 570     -17.141   2.002   5.352  1.00 94.62           O  
ATOM   4520  OD2 ASP A 570     -18.406   3.590   4.527  1.00 94.62           O  
ATOM   4521  N   THR A 571     -16.328  -0.220   4.953  1.00 97.31           N  
ATOM   4522  CA  THR A 571     -15.102  -0.769   5.504  1.00 97.31           C  
ATOM   4523  C   THR A 571     -15.367  -1.489   6.824  1.00 97.31           C  
ATOM   4524  CB  THR A 571     -14.047   0.333   5.727  1.00 97.31           C  
ATOM   4525  O   THR A 571     -16.531  -1.651   7.223  1.00 97.31           O  
ATOM   4526  CG2 THR A 571     -13.758   1.090   4.434  1.00 97.31           C  
ATOM   4527  OG1 THR A 571     -14.531   1.256   6.711  1.00 97.31           O  
ATOM   4528  N   PHE A 572     -14.352  -2.012   7.484  1.00 96.62           N  
ATOM   4529  CA  PHE A 572     -14.469  -2.770   8.727  1.00 96.62           C  
ATOM   4530  C   PHE A 572     -13.484  -2.256   9.766  1.00 96.62           C  
ATOM   4531  CB  PHE A 572     -14.234  -4.262   8.469  1.00 96.62           C  
ATOM   4532  O   PHE A 572     -12.320  -2.012   9.461  1.00 96.62           O  
ATOM   4533  CG  PHE A 572     -14.453  -5.125   9.688  1.00 96.62           C  
ATOM   4534  CD1 PHE A 572     -13.367  -5.676  10.367  1.00 96.62           C  
ATOM   4535  CD2 PHE A 572     -15.734  -5.387  10.148  1.00 96.62           C  
ATOM   4536  CE1 PHE A 572     -13.562  -6.473  11.484  1.00 96.62           C  
ATOM   4537  CE2 PHE A 572     -15.938  -6.184  11.266  1.00 96.62           C  
ATOM   4538  CZ  PHE A 572     -14.852  -6.727  11.938  1.00 96.62           C  
TER    4539      ALA A   1                                                      
ENDMDL                                                                          
END                                                                             
