# Supplementary material for: Screening of ester-forming and hydrolyzing enzymes linked to pheromone production in Ips typographus (Linnaeus, 1758)
Source: BMC Genomics. 2026 Mar 24;27:431. doi: 10.1186/s12864-026-12773-0 (PMC13134222; doi:10.1186/s12864-026-12773-0)
Supplement: Supplementary file 5 — Supplementary Material 5. [file 12864_2026_12773_MOESM5_ESM.zip › ItyCE7.pdb]

MODEL     1                                                                     
ATOM      1  N   LEU A   1     -50.781  -0.054 -48.656  1.00 48.22           N  
ATOM      2  CA  LEU A   1     -49.562  -0.220 -47.844  1.00 48.22           C  
ATOM      3  C   LEU A   1     -49.750  -1.344 -46.812  1.00 48.22           C  
ATOM      4  CB  LEU A   1     -49.219   1.086 -47.125  1.00 48.22           C  
ATOM      5  O   LEU A   1     -50.656  -1.283 -45.969  1.00 48.22           O  
ATOM      6  CG  LEU A   1     -48.406   2.098 -47.906  1.00 48.22           C  
ATOM      7  CD1 LEU A   1     -48.719   3.518 -47.438  1.00 48.22           C  
ATOM      8  CD2 LEU A   1     -46.906   1.801 -47.750  1.00 48.22           C  
ATOM      9  N   THR A   2     -49.875  -2.617 -47.375  1.00 48.62           N  
ATOM     10  CA  THR A   2     -50.094  -4.043 -47.156  1.00 48.62           C  
ATOM     11  C   THR A   2     -49.375  -4.496 -45.875  1.00 48.62           C  
ATOM     12  CB  THR A   2     -49.562  -4.871 -48.344  1.00 48.62           C  
ATOM     13  O   THR A   2     -48.344  -3.963 -45.500  1.00 48.62           O  
ATOM     14  CG2 THR A   2     -50.469  -4.711 -49.562  1.00 48.62           C  
ATOM     15  OG1 THR A   2     -48.219  -4.434 -48.688  1.00 48.62           O  
ATOM     16  N   SER A   3     -50.125  -4.812 -44.781  1.00 48.16           N  
ATOM     17  CA  SER A   3     -50.062  -5.707 -43.625  1.00 48.16           C  
ATOM     18  C   SER A   3     -48.781  -6.504 -43.625  1.00 48.16           C  
ATOM     19  CB  SER A   3     -51.281  -6.664 -43.625  1.00 48.16           C  
ATOM     20  O   SER A   3     -48.250  -6.824 -42.562  1.00 48.16           O  
ATOM     21  OG  SER A   3     -51.094  -7.684 -42.656  1.00 48.16           O  
ATOM     22  N   ALA A   4     -47.938  -6.363 -44.750  1.00 47.06           N  
ATOM     23  CA  ALA A   4     -46.625  -7.027 -44.875  1.00 47.06           C  
ATOM     24  C   ALA A   4     -45.500  -6.066 -44.531  1.00 47.06           C  
ATOM     25  CB  ALA A   4     -46.438  -7.605 -46.281  1.00 47.06           C  
ATOM     26  O   ALA A   4     -44.469  -6.469 -43.969  1.00 47.06           O  
ATOM     27  N   MET A   5     -45.781  -4.762 -44.375  1.00 45.75           N  
ATOM     28  CA  MET A   5     -44.781  -3.725 -44.094  1.00 45.75           C  
ATOM     29  C   MET A   5     -44.844  -3.328 -42.625  1.00 45.75           C  
ATOM     30  CB  MET A   5     -45.031  -2.496 -44.969  1.00 45.75           C  
ATOM     31  O   MET A   5     -43.812  -3.018 -42.031  1.00 45.75           O  
ATOM     32  CG  MET A   5     -43.969  -2.312 -46.062  1.00 45.75           C  
ATOM     33  SD  MET A   5     -44.281  -0.800 -47.062  1.00 45.75           S  
ATOM     34  CE  MET A   5     -43.031   0.308 -46.312  1.00 45.75           C  
ATOM     35  N   ILE A   6     -45.938  -3.777 -41.875  1.00 50.25           N  
ATOM     36  CA  ILE A   6     -46.094  -3.543 -40.438  1.00 50.25           C  
ATOM     37  C   ILE A   6     -45.594  -4.758 -39.656  1.00 50.25           C  
ATOM     38  CB  ILE A   6     -47.562  -3.244 -40.062  1.00 50.25           C  
ATOM     39  O   ILE A   6     -45.000  -4.609 -38.594  1.00 50.25           O  
ATOM     40  CG1 ILE A   6     -48.000  -1.874 -40.625  1.00 50.25           C  
ATOM     41  CG2 ILE A   6     -47.781  -3.312 -38.562  1.00 50.25           C  
ATOM     42  CD1 ILE A   6     -49.469  -1.598 -40.531  1.00 50.25           C  
ATOM     43  N   ARG A   7     -45.375  -5.953 -40.312  1.00 44.34           N  
ATOM     44  CA  ARG A   7     -44.781  -7.156 -39.719  1.00 44.34           C  
ATOM     45  C   ARG A   7     -43.281  -7.199 -39.969  1.00 44.34           C  
ATOM     46  CB  ARG A   7     -45.438  -8.414 -40.281  1.00 44.34           C  
ATOM     47  O   ARG A   7     -42.500  -7.652 -39.125  1.00 44.34           O  
ATOM     48  CG  ARG A   7     -46.750  -8.781 -39.625  1.00 44.34           C  
ATOM     49  CD  ARG A   7     -47.281 -10.117 -40.094  1.00 44.34           C  
ATOM     50  NE  ARG A   7     -48.594 -10.398 -39.562  1.00 44.34           N  
ATOM     51  NH1 ARG A   7     -48.438 -12.695 -39.812  1.00 44.34           N  
ATOM     52  NH2 ARG A   7     -50.344 -11.758 -38.938  1.00 44.34           N  
ATOM     53  CZ  ARG A   7     -49.125 -11.617 -39.438  1.00 44.34           C  
ATOM     54  N   PHE A   8     -42.812  -6.363 -41.000  1.00 45.41           N  
ATOM     55  CA  PHE A   8     -41.406  -6.227 -41.344  1.00 45.41           C  
ATOM     56  C   PHE A   8     -40.781  -5.078 -40.562  1.00 45.41           C  
ATOM     57  CB  PHE A   8     -41.250  -6.000 -42.844  1.00 45.41           C  
ATOM     58  O   PHE A   8     -39.625  -5.168 -40.156  1.00 45.41           O  
ATOM     59  CG  PHE A   8     -40.156  -6.832 -43.469  1.00 45.41           C  
ATOM     60  CD1 PHE A   8     -38.844  -6.332 -43.562  1.00 45.41           C  
ATOM     61  CD2 PHE A   8     -40.406  -8.109 -43.938  1.00 45.41           C  
ATOM     62  CE1 PHE A   8     -37.844  -7.098 -44.156  1.00 45.41           C  
ATOM     63  CE2 PHE A   8     -39.406  -8.883 -44.500  1.00 45.41           C  
ATOM     64  CZ  PHE A   8     -38.125  -8.375 -44.594  1.00 45.41           C  
ATOM     65  N   LEU A   9     -41.625  -4.133 -39.969  1.00 44.50           N  
ATOM     66  CA  LEU A   9     -41.188  -3.014 -39.156  1.00 44.50           C  
ATOM     67  C   LEU A   9     -41.281  -3.355 -37.656  1.00 44.50           C  
ATOM     68  CB  LEU A   9     -42.000  -1.763 -39.469  1.00 44.50           C  
ATOM     69  O   LEU A   9     -40.469  -2.914 -36.844  1.00 44.50           O  
ATOM     70  CG  LEU A   9     -41.312  -0.671 -40.250  1.00 44.50           C  
ATOM     71  CD1 LEU A   9     -42.156  -0.285 -41.469  1.00 44.50           C  
ATOM     72  CD2 LEU A   9     -41.031   0.547 -39.375  1.00 44.50           C  
ATOM     73  N   LEU A  10     -42.000  -4.484 -37.250  1.00 43.97           N  
ATOM     74  CA  LEU A  10     -42.062  -5.004 -35.906  1.00 43.97           C  
ATOM     75  C   LEU A  10     -41.062  -6.125 -35.688  1.00 43.97           C  
ATOM     76  CB  LEU A  10     -43.469  -5.512 -35.594  1.00 43.97           C  
ATOM     77  O   LEU A  10     -40.531  -6.305 -34.562  1.00 43.97           O  
ATOM     78  CG  LEU A  10     -44.500  -4.465 -35.125  1.00 43.97           C  
ATOM     79  CD1 LEU A  10     -45.906  -4.941 -35.375  1.00 43.97           C  
ATOM     80  CD2 LEU A  10     -44.281  -4.156 -33.625  1.00 43.97           C  
ATOM     81  N   PHE A  11     -40.438  -6.641 -36.781  1.00 39.84           N  
ATOM     82  CA  PHE A  11     -39.344  -7.605 -36.719  1.00 39.84           C  
ATOM     83  C   PHE A  11     -38.000  -6.902 -36.781  1.00 39.84           C  
ATOM     84  CB  PHE A  11     -39.469  -8.617 -37.875  1.00 39.84           C  
ATOM     85  O   PHE A  11     -37.031  -7.316 -36.125  1.00 39.84           O  
ATOM     86  CG  PHE A  11     -39.219 -10.039 -37.469  1.00 39.84           C  
ATOM     87  CD1 PHE A  11     -37.938 -10.609 -37.562  1.00 39.84           C  
ATOM     88  CD2 PHE A  11     -40.250 -10.820 -36.969  1.00 39.84           C  
ATOM     89  CE1 PHE A  11     -37.719 -11.922 -37.156  1.00 39.84           C  
ATOM     90  CE2 PHE A  11     -40.031 -12.133 -36.562  1.00 39.84           C  
ATOM     91  CZ  PHE A  11     -38.781 -12.688 -36.656  1.00 39.84           C  
ATOM     92  N   PHE A  12     -38.000  -5.508 -37.219  1.00 38.28           N  
ATOM     93  CA  PHE A  12     -36.750  -4.738 -37.219  1.00 38.28           C  
ATOM     94  C   PHE A  12     -36.719  -3.785 -36.031  1.00 38.28           C  
ATOM     95  CB  PHE A  12     -36.625  -3.957 -38.500  1.00 38.28           C  
ATOM     96  O   PHE A  12     -35.656  -3.420 -35.531  1.00 38.28           O  
ATOM     97  CG  PHE A  12     -35.594  -4.531 -39.438  1.00 38.28           C  
ATOM     98  CD1 PHE A  12     -34.250  -4.168 -39.344  1.00 38.28           C  
ATOM     99  CD2 PHE A  12     -35.938  -5.441 -40.438  1.00 38.28           C  
ATOM    100  CE1 PHE A  12     -33.281  -4.699 -40.188  1.00 38.28           C  
ATOM    101  CE2 PHE A  12     -35.000  -5.977 -41.281  1.00 38.28           C  
ATOM    102  CZ  PHE A  12     -33.656  -5.605 -41.188  1.00 38.28           C  
ATOM    103  N   THR A  13     -37.906  -3.658 -35.219  1.00 35.97           N  
ATOM    104  CA  THR A  13     -37.906  -2.941 -33.969  1.00 35.97           C  
ATOM    105  C   THR A  13     -37.781  -3.916 -32.781  1.00 35.97           C  
ATOM    106  CB  THR A  13     -39.156  -2.070 -33.781  1.00 35.97           C  
ATOM    107  O   THR A  13     -37.219  -3.578 -31.750  1.00 35.97           O  
ATOM    108  CG2 THR A  13     -38.906  -0.656 -34.312  1.00 35.97           C  
ATOM    109  OG1 THR A  13     -40.219  -2.660 -34.531  1.00 35.97           O  
ATOM    110  N   LEU A  14     -37.719  -5.281 -33.094  1.00 35.38           N  
ATOM    111  CA  LEU A  14     -37.469  -6.297 -32.094  1.00 35.38           C  
ATOM    112  C   LEU A  14     -36.156  -7.004 -32.344  1.00 35.38           C  
ATOM    113  CB  LEU A  14     -38.625  -7.324 -32.062  1.00 35.38           C  
ATOM    114  O   LEU A  14     -35.594  -7.660 -31.453  1.00 35.38           O  
ATOM    115  CG  LEU A  14     -39.250  -7.586 -30.688  1.00 35.38           C  
ATOM    116  CD1 LEU A  14     -40.562  -6.801 -30.547  1.00 35.38           C  
ATOM    117  CD2 LEU A  14     -39.500  -9.078 -30.500  1.00 35.38           C  
ATOM    118  N   ILE A  15     -35.406  -6.609 -33.469  1.00 35.16           N  
ATOM    119  CA  ILE A  15     -34.062  -7.117 -33.719  1.00 35.16           C  
ATOM    120  C   ILE A  15     -33.031  -6.016 -33.438  1.00 35.16           C  
ATOM    121  CB  ILE A  15     -33.906  -7.656 -35.156  1.00 35.16           C  
ATOM    122  O   ILE A  15     -31.859  -6.293 -33.250  1.00 35.16           O  
ATOM    123  CG1 ILE A  15     -34.844  -8.852 -35.375  1.00 35.16           C  
ATOM    124  CG2 ILE A  15     -32.469  -8.031 -35.438  1.00 35.16           C  
ATOM    125  CD1 ILE A  15     -34.906  -9.328 -36.812  1.00 35.16           C  
ATOM    126  N   TYR A  16     -33.531  -4.848 -32.906  1.00 34.06           N  
ATOM    127  CA  TYR A  16     -32.625  -3.795 -32.438  1.00 34.06           C  
ATOM    128  C   TYR A  16     -32.750  -3.645 -30.906  1.00 34.06           C  
ATOM    129  CB  TYR A  16     -32.969  -2.463 -33.125  1.00 34.06           C  
ATOM    130  O   TYR A  16     -31.922  -2.992 -30.281  1.00 34.06           O  
ATOM    131  CG  TYR A  16     -31.828  -1.946 -33.969  1.00 34.06           C  
ATOM    132  CD1 TYR A  16     -30.859  -1.100 -33.469  1.00 34.06           C  
ATOM    133  CD2 TYR A  16     -31.750  -2.301 -35.312  1.00 34.06           C  
ATOM    134  CE1 TYR A  16     -29.828  -0.619 -34.250  1.00 34.06           C  
ATOM    135  CE2 TYR A  16     -30.719  -1.827 -36.125  1.00 34.06           C  
ATOM    136  OH  TYR A  16     -28.734  -0.516 -36.375  1.00 34.06           O  
ATOM    137  CZ  TYR A  16     -29.766  -0.988 -35.594  1.00 34.06           C  
ATOM    138  N   LEU A  17     -33.125  -4.805 -30.141  1.00 39.72           N  
ATOM    139  CA  LEU A  17     -33.094  -4.746 -28.688  1.00 39.72           C  
ATOM    140  C   LEU A  17     -32.844  -6.129 -28.094  1.00 39.72           C  
ATOM    141  CB  LEU A  17     -34.406  -4.168 -28.141  1.00 39.72           C  
ATOM    142  O   LEU A  17     -33.750  -6.977 -28.094  1.00 39.72           O  
ATOM    143  CG  LEU A  17     -34.344  -2.732 -27.625  1.00 39.72           C  
ATOM    144  CD1 LEU A  17     -35.375  -1.860 -28.344  1.00 39.72           C  
ATOM    145  CD2 LEU A  17     -34.594  -2.705 -26.109  1.00 39.72           C  
ATOM    146  N   ILE A  18     -31.875  -7.008 -28.531  1.00 42.34           N  
ATOM    147  CA  ILE A  18     -31.375  -7.922 -27.516  1.00 42.34           C  
ATOM    148  C   ILE A  18     -29.859  -8.055 -27.656  1.00 42.34           C  
ATOM    149  CB  ILE A  18     -32.031  -9.305 -27.609  1.00 42.34           C  
ATOM    150  O   ILE A  18     -29.359  -8.617 -28.625  1.00 42.34           O  
ATOM    151  CG1 ILE A  18     -33.562  -9.188 -27.359  1.00 42.34           C  
ATOM    152  CG2 ILE A  18     -31.391 -10.289 -26.625  1.00 42.34           C  
ATOM    153  CD1 ILE A  18     -34.344 -10.461 -27.672  1.00 42.34           C  
ATOM    154  N   LYS A  19     -29.078  -6.938 -27.906  1.00 45.47           N  
ATOM    155  CA  LYS A  19     -27.688  -7.160 -27.500  1.00 45.47           C  
ATOM    156  C   LYS A  19     -27.625  -8.016 -26.234  1.00 45.47           C  
ATOM    157  CB  LYS A  19     -26.984  -5.824 -27.266  1.00 45.47           C  
ATOM    158  O   LYS A  19     -28.266  -7.703 -25.234  1.00 45.47           O  
ATOM    159  CG  LYS A  19     -26.031  -5.426 -28.391  1.00 45.47           C  
ATOM    160  CD  LYS A  19     -25.297  -4.133 -28.062  1.00 45.47           C  
ATOM    161  CE  LYS A  19     -24.391  -3.703 -29.219  1.00 45.47           C  
ATOM    162  NZ  LYS A  19     -23.625  -2.469 -28.891  1.00 45.47           N  
ATOM    163  N   GLY A  20     -27.938  -9.328 -26.250  1.00 59.19           N  
ATOM    164  CA  GLY A  20     -27.734 -10.328 -25.219  1.00 59.19           C  
ATOM    165  C   GLY A  20     -27.188  -9.750 -23.922  1.00 59.19           C  
ATOM    166  O   GLY A  20     -26.266  -8.930 -23.953  1.00 59.19           O  
ATOM    167  N   GLN A  21     -28.016  -9.219 -23.031  1.00 70.88           N  
ATOM    168  CA  GLN A  21     -27.625  -8.820 -21.688  1.00 70.88           C  
ATOM    169  C   GLN A  21     -26.500  -9.703 -21.156  1.00 70.88           C  
ATOM    170  CB  GLN A  21     -28.828  -8.875 -20.734  1.00 70.88           C  
ATOM    171  O   GLN A  21     -26.531 -10.922 -21.297  1.00 70.88           O  
ATOM    172  CG  GLN A  21     -29.875  -7.809 -21.016  1.00 70.88           C  
ATOM    173  CD  GLN A  21     -31.047  -7.871 -20.047  1.00 70.88           C  
ATOM    174  NE2 GLN A  21     -31.969  -6.922 -20.172  1.00 70.88           N  
ATOM    175  OE1 GLN A  21     -31.125  -8.766 -19.203  1.00 70.88           O  
ATOM    176  N   LEU A  22     -25.219  -9.055 -20.953  1.00 90.44           N  
ATOM    177  CA  LEU A  22     -24.109  -9.727 -20.281  1.00 90.44           C  
ATOM    178  C   LEU A  22     -24.453  -9.984 -18.812  1.00 90.44           C  
ATOM    179  CB  LEU A  22     -22.828  -8.891 -20.391  1.00 90.44           C  
ATOM    180  O   LEU A  22     -24.297  -9.094 -17.984  1.00 90.44           O  
ATOM    181  CG  LEU A  22     -21.547  -9.539 -19.859  1.00 90.44           C  
ATOM    182  CD1 LEU A  22     -21.234 -10.805 -20.656  1.00 90.44           C  
ATOM    183  CD2 LEU A  22     -20.391  -8.562 -19.922  1.00 90.44           C  
ATOM    184  N   LEU A  23     -25.047 -11.180 -18.500  1.00 93.25           N  
ATOM    185  CA  LEU A  23     -25.547 -11.523 -17.172  1.00 93.25           C  
ATOM    186  C   LEU A  23     -24.641 -12.562 -16.516  1.00 93.25           C  
ATOM    187  CB  LEU A  23     -26.969 -12.062 -17.250  1.00 93.25           C  
ATOM    188  O   LEU A  23     -24.141 -13.477 -17.188  1.00 93.25           O  
ATOM    189  CG  LEU A  23     -28.031 -11.109 -17.812  1.00 93.25           C  
ATOM    190  CD1 LEU A  23     -29.375 -11.797 -17.891  1.00 93.25           C  
ATOM    191  CD2 LEU A  23     -28.109  -9.844 -16.969  1.00 93.25           C  
ATOM    192  N   VAL A  24     -24.391 -12.367 -15.227  1.00 92.94           N  
ATOM    193  CA  VAL A  24     -23.688 -13.336 -14.398  1.00 92.94           C  
ATOM    194  C   VAL A  24     -24.531 -13.664 -13.164  1.00 92.94           C  
ATOM    195  CB  VAL A  24     -22.297 -12.812 -13.969  1.00 92.94           C  
ATOM    196  O   VAL A  24     -25.062 -12.766 -12.508  1.00 92.94           O  
ATOM    197  CG1 VAL A  24     -21.656 -13.758 -12.961  1.00 92.94           C  
ATOM    198  CG2 VAL A  24     -21.391 -12.641 -15.195  1.00 92.94           C  
ATOM    199  N   ASN A  25     -24.719 -14.953 -12.898  1.00 93.44           N  
ATOM    200  CA  ASN A  25     -25.438 -15.398 -11.711  1.00 93.44           C  
ATOM    201  C   ASN A  25     -24.500 -15.594 -10.523  1.00 93.44           C  
ATOM    202  CB  ASN A  25     -26.203 -16.688 -12.008  1.00 93.44           C  
ATOM    203  O   ASN A  25     -23.656 -16.484 -10.531  1.00 93.44           O  
ATOM    204  CG  ASN A  25     -27.328 -16.500 -13.008  1.00 93.44           C  
ATOM    205  ND2 ASN A  25     -27.453 -17.422 -13.945  1.00 93.44           N  
ATOM    206  OD1 ASN A  25     -28.078 -15.516 -12.930  1.00 93.44           O  
ATOM    207  N   LEU A  26     -24.625 -14.719  -9.570  1.00 94.50           N  
ATOM    208  CA  LEU A  26     -23.938 -14.859  -8.289  1.00 94.50           C  
ATOM    209  C   LEU A  26     -24.844 -15.555  -7.270  1.00 94.50           C  
ATOM    210  CB  LEU A  26     -23.531 -13.484  -7.754  1.00 94.50           C  
ATOM    211  O   LEU A  26     -26.062 -15.570  -7.418  1.00 94.50           O  
ATOM    212  CG  LEU A  26     -22.531 -12.695  -8.617  1.00 94.50           C  
ATOM    213  CD1 LEU A  26     -22.359 -11.289  -8.062  1.00 94.50           C  
ATOM    214  CD2 LEU A  26     -21.203 -13.422  -8.688  1.00 94.50           C  
ATOM    215  N   PRO A  27     -24.203 -16.109  -6.246  1.00 94.44           N  
ATOM    216  CA  PRO A  27     -25.047 -16.703  -5.203  1.00 94.44           C  
ATOM    217  C   PRO A  27     -26.031 -15.695  -4.609  1.00 94.44           C  
ATOM    218  CB  PRO A  27     -24.031 -17.156  -4.152  1.00 94.44           C  
ATOM    219  O   PRO A  27     -27.141 -16.078  -4.215  1.00 94.44           O  
ATOM    220  CG  PRO A  27     -22.797 -17.469  -4.926  1.00 94.44           C  
ATOM    221  CD  PRO A  27     -22.656 -16.453  -6.031  1.00 94.44           C  
ATOM    222  N   ASN A  28     -25.641 -14.414  -4.539  1.00 94.94           N  
ATOM    223  CA  ASN A  28     -26.438 -13.375  -3.895  1.00 94.94           C  
ATOM    224  C   ASN A  28     -27.516 -12.836  -4.836  1.00 94.94           C  
ATOM    225  CB  ASN A  28     -25.547 -12.234  -3.396  1.00 94.94           C  
ATOM    226  O   ASN A  28     -28.500 -12.250  -4.383  1.00 94.94           O  
ATOM    227  CG  ASN A  28     -24.578 -12.688  -2.318  1.00 94.94           C  
ATOM    228  ND2 ASN A  28     -25.031 -12.664  -1.070  1.00 94.94           N  
ATOM    229  OD1 ASN A  28     -23.422 -13.047  -2.607  1.00 94.94           O  
ATOM    230  N   GLY A  29     -27.344 -13.016  -6.133  1.00 95.38           N  
ATOM    231  CA  GLY A  29     -28.266 -12.492  -7.125  1.00 95.38           C  
ATOM    232  C   GLY A  29     -27.641 -12.320  -8.492  1.00 95.38           C  
ATOM    233  O   GLY A  29     -26.453 -12.594  -8.680  1.00 95.38           O  
ATOM    234  N   GLN A  30     -28.422 -11.883  -9.469  1.00 96.62           N  
ATOM    235  CA  GLN A  30     -28.000 -11.727 -10.852  1.00 96.62           C  
ATOM    236  C   GLN A  30     -27.469 -10.320 -11.109  1.00 96.62           C  
ATOM    237  CB  GLN A  30     -29.156 -12.031 -11.805  1.00 96.62           C  
ATOM    238  O   GLN A  30     -28.000  -9.344 -10.578  1.00 96.62           O  
ATOM    239  CG  GLN A  30     -28.719 -12.289 -13.242  1.00 96.62           C  
ATOM    240  CD  GLN A  30     -29.859 -12.750 -14.133  1.00 96.62           C  
ATOM    241  NE2 GLN A  30     -29.562 -13.656 -15.055  1.00 96.62           N  
ATOM    242  OE1 GLN A  30     -31.000 -12.305 -13.984  1.00 96.62           O  
ATOM    243  N   ILE A  31     -26.344 -10.266 -11.898  1.00 96.94           N  
ATOM    244  CA  ILE A  31     -25.766  -8.961 -12.219  1.00 96.94           C  
ATOM    245  C   ILE A  31     -25.641  -8.812 -13.734  1.00 96.94           C  
ATOM    246  CB  ILE A  31     -24.391  -8.773 -11.539  1.00 96.94           C  
ATOM    247  O   ILE A  31     -25.469  -9.797 -14.445  1.00 96.94           O  
ATOM    248  CG1 ILE A  31     -23.406  -9.844 -12.023  1.00 96.94           C  
ATOM    249  CG2 ILE A  31     -24.531  -8.797 -10.016  1.00 96.94           C  
ATOM    250  CD1 ILE A  31     -21.984  -9.633 -11.539  1.00 96.94           C  
ATOM    251  N   GLN A  32     -25.750  -7.527 -14.141  1.00 96.50           N  
ATOM    252  CA  GLN A  32     -25.547  -7.168 -15.547  1.00 96.50           C  
ATOM    253  C   GLN A  32     -24.281  -6.340 -15.727  1.00 96.50           C  
ATOM    254  CB  GLN A  32     -26.766  -6.395 -16.078  1.00 96.50           C  
ATOM    255  O   GLN A  32     -24.125  -5.285 -15.109  1.00 96.50           O  
ATOM    256  CG  GLN A  32     -26.625  -5.969 -17.531  1.00 96.50           C  
ATOM    257  CD  GLN A  32     -27.781  -5.094 -17.984  1.00 96.50           C  
ATOM    258  NE2 GLN A  32     -28.000  -5.031 -19.297  1.00 96.50           N  
ATOM    259  OE1 GLN A  32     -28.469  -4.477 -17.172  1.00 96.50           O  
ATOM    260  N   GLY A  33     -23.359  -6.875 -16.625  1.00 96.25           N  
ATOM    261  CA  GLY A  33     -22.156  -6.145 -16.953  1.00 96.25           C  
ATOM    262  C   GLY A  33     -22.203  -5.500 -18.328  1.00 96.25           C  
ATOM    263  O   GLY A  33     -23.297  -5.289 -18.875  1.00 96.25           O  
ATOM    264  N   HIS A  34     -21.062  -5.078 -18.844  1.00 95.38           N  
ATOM    265  CA  HIS A  34     -20.984  -4.480 -20.172  1.00 95.38           C  
ATOM    266  C   HIS A  34     -19.625  -4.738 -20.812  1.00 95.38           C  
ATOM    267  CB  HIS A  34     -21.250  -2.975 -20.094  1.00 95.38           C  
ATOM    268  O   HIS A  34     -18.672  -5.121 -20.125  1.00 95.38           O  
ATOM    269  CG  HIS A  34     -20.203  -2.219 -19.328  1.00 95.38           C  
ATOM    270  CD2 HIS A  34     -19.062  -2.633 -18.734  1.00 95.38           C  
ATOM    271  ND1 HIS A  34     -20.281  -0.862 -19.094  1.00 95.38           N  
ATOM    272  CE1 HIS A  34     -19.234  -0.474 -18.406  1.00 95.38           C  
ATOM    273  NE2 HIS A  34     -18.469  -1.529 -18.172  1.00 95.38           N  
ATOM    274  N   GLU A  35     -19.609  -4.730 -22.047  1.00 95.62           N  
ATOM    275  CA  GLU A  35     -18.406  -4.977 -22.859  1.00 95.62           C  
ATOM    276  C   GLU A  35     -17.656  -3.680 -23.141  1.00 95.62           C  
ATOM    277  CB  GLU A  35     -18.781  -5.668 -24.172  1.00 95.62           C  
ATOM    278  O   GLU A  35     -18.266  -2.654 -23.438  1.00 95.62           O  
ATOM    279  CG  GLU A  35     -17.578  -6.035 -25.031  1.00 95.62           C  
ATOM    280  CD  GLU A  35     -17.953  -6.738 -26.328  1.00 95.62           C  
ATOM    281  OE1 GLU A  35     -17.047  -7.062 -27.125  1.00 95.62           O  
ATOM    282  OE2 GLU A  35     -19.156  -6.965 -26.531  1.00 95.62           O  
ATOM    283  N   LEU A  36     -16.312  -3.684 -22.984  1.00 95.88           N  
ATOM    284  CA  LEU A  36     -15.414  -2.574 -23.281  1.00 95.88           C  
ATOM    285  C   LEU A  36     -14.250  -3.037 -24.156  1.00 95.88           C  
ATOM    286  CB  LEU A  36     -14.891  -1.949 -21.984  1.00 95.88           C  
ATOM    287  O   LEU A  36     -14.102  -4.234 -24.406  1.00 95.88           O  
ATOM    288  CG  LEU A  36     -15.938  -1.365 -21.047  1.00 95.88           C  
ATOM    289  CD1 LEU A  36     -15.305  -1.024 -19.703  1.00 95.88           C  
ATOM    290  CD2 LEU A  36     -16.594  -0.132 -21.656  1.00 95.88           C  
ATOM    291  N   LYS A  37     -13.453  -2.078 -24.562  1.00 97.00           N  
ATOM    292  CA  LYS A  37     -12.273  -2.383 -25.359  1.00 97.00           C  
ATOM    293  C   LYS A  37     -11.016  -1.768 -24.750  1.00 97.00           C  
ATOM    294  CB  LYS A  37     -12.453  -1.885 -26.797  1.00 97.00           C  
ATOM    295  O   LYS A  37     -11.062  -0.664 -24.203  1.00 97.00           O  
ATOM    296  CG  LYS A  37     -13.500  -2.650 -27.594  1.00 97.00           C  
ATOM    297  CD  LYS A  37     -13.508  -2.234 -29.062  1.00 97.00           C  
ATOM    298  CE  LYS A  37     -14.508  -3.045 -29.875  1.00 97.00           C  
ATOM    299  NZ  LYS A  37     -14.453  -2.703 -31.312  1.00 97.00           N  
ATOM    300  N   THR A  38      -9.938  -2.621 -24.828  1.00 97.44           N  
ATOM    301  CA  THR A  38      -8.656  -2.092 -24.375  1.00 97.44           C  
ATOM    302  C   THR A  38      -8.117  -1.060 -25.359  1.00 97.44           C  
ATOM    303  CB  THR A  38      -7.621  -3.219 -24.203  1.00 97.44           C  
ATOM    304  O   THR A  38      -8.719  -0.839 -26.422  1.00 97.44           O  
ATOM    305  CG2 THR A  38      -8.164  -4.332 -23.312  1.00 97.44           C  
ATOM    306  OG1 THR A  38      -7.289  -3.764 -25.484  1.00 97.44           O  
ATOM    307  N   PHE A  39      -6.926  -0.451 -25.016  1.00 96.50           N  
ATOM    308  CA  PHE A  39      -6.270   0.520 -25.891  1.00 96.50           C  
ATOM    309  C   PHE A  39      -5.758  -0.149 -27.156  1.00 96.50           C  
ATOM    310  CB  PHE A  39      -5.113   1.205 -25.156  1.00 96.50           C  
ATOM    311  O   PHE A  39      -5.531   0.519 -28.172  1.00 96.50           O  
ATOM    312  CG  PHE A  39      -5.555   2.107 -24.031  1.00 96.50           C  
ATOM    313  CD1 PHE A  39      -6.410   3.176 -24.281  1.00 96.50           C  
ATOM    314  CD2 PHE A  39      -5.113   1.890 -22.734  1.00 96.50           C  
ATOM    315  CE1 PHE A  39      -6.820   4.012 -23.234  1.00 96.50           C  
ATOM    316  CE2 PHE A  39      -5.520   2.723 -21.688  1.00 96.50           C  
ATOM    317  CZ  PHE A  39      -6.371   3.783 -21.953  1.00 96.50           C  
ATOM    318  N   THR A  40      -5.605  -1.536 -27.141  1.00 94.44           N  
ATOM    319  CA  THR A  40      -5.129  -2.309 -28.281  1.00 94.44           C  
ATOM    320  C   THR A  40      -6.297  -2.943 -29.031  1.00 94.44           C  
ATOM    321  CB  THR A  40      -4.141  -3.402 -27.844  1.00 94.44           C  
ATOM    322  O   THR A  40      -6.105  -3.873 -29.812  1.00 94.44           O  
ATOM    323  CG2 THR A  40      -2.912  -2.797 -27.172  1.00 94.44           C  
ATOM    324  OG1 THR A  40      -4.789  -4.281 -26.906  1.00 94.44           O  
ATOM    325  N   ASN A  41      -7.531  -2.545 -28.672  1.00 95.69           N  
ATOM    326  CA  ASN A  41      -8.773  -2.922 -29.328  1.00 95.69           C  
ATOM    327  C   ASN A  41      -9.172  -4.359 -29.016  1.00 95.69           C  
ATOM    328  CB  ASN A  41      -8.656  -2.732 -30.844  1.00 95.69           C  
ATOM    329  O   ASN A  41      -9.859  -5.012 -29.797  1.00 95.69           O  
ATOM    330  CG  ASN A  41      -8.922  -1.304 -31.281  1.00 95.69           C  
ATOM    331  ND2 ASN A  41      -8.445  -0.941 -32.469  1.00 95.69           N  
ATOM    332  OD1 ASN A  41      -9.562  -0.533 -30.562  1.00 95.69           O  
ATOM    333  N   LYS A  42      -8.656  -4.930 -27.922  1.00 95.19           N  
ATOM    334  CA  LYS A  42      -9.102  -6.215 -27.406  1.00 95.19           C  
ATOM    335  C   LYS A  42     -10.367  -6.059 -26.562  1.00 95.19           C  
ATOM    336  CB  LYS A  42      -7.996  -6.859 -26.562  1.00 95.19           C  
ATOM    337  O   LYS A  42     -10.445  -5.188 -25.703  1.00 95.19           O  
ATOM    338  CG  LYS A  42      -8.336  -8.258 -26.062  1.00 95.19           C  
ATOM    339  CD  LYS A  42      -7.164  -8.883 -25.312  1.00 95.19           C  
ATOM    340  CE  LYS A  42      -7.500 -10.281 -24.812  1.00 95.19           C  
ATOM    341  NZ  LYS A  42      -6.336 -10.930 -24.141  1.00 95.19           N  
ATOM    342  N   SER A  43     -11.422  -6.832 -26.891  1.00 96.00           N  
ATOM    343  CA  SER A  43     -12.656  -6.789 -26.125  1.00 96.00           C  
ATOM    344  C   SER A  43     -12.477  -7.410 -24.750  1.00 96.00           C  
ATOM    345  CB  SER A  43     -13.781  -7.516 -26.875  1.00 96.00           C  
ATOM    346  O   SER A  43     -11.742  -8.391 -24.594  1.00 96.00           O  
ATOM    347  OG  SER A  43     -14.102  -6.836 -28.078  1.00 96.00           O  
ATOM    348  N   TYR A  44     -13.070  -6.766 -23.719  1.00 96.69           N  
ATOM    349  CA  TYR A  44     -13.156  -7.348 -22.375  1.00 96.69           C  
ATOM    350  C   TYR A  44     -14.469  -6.988 -21.703  1.00 96.69           C  
ATOM    351  CB  TYR A  44     -11.977  -6.875 -21.516  1.00 96.69           C  
ATOM    352  O   TYR A  44     -15.250  -6.195 -22.250  1.00 96.69           O  
ATOM    353  CG  TYR A  44     -12.055  -5.414 -21.141  1.00 96.69           C  
ATOM    354  CD1 TYR A  44     -11.609  -4.426 -22.016  1.00 96.69           C  
ATOM    355  CD2 TYR A  44     -12.562  -5.016 -19.922  1.00 96.69           C  
ATOM    356  CE1 TYR A  44     -11.672  -3.080 -21.688  1.00 96.69           C  
ATOM    357  CE2 TYR A  44     -12.633  -3.672 -19.562  1.00 96.69           C  
ATOM    358  OH  TYR A  44     -12.250  -1.380 -20.109  1.00 96.69           O  
ATOM    359  CZ  TYR A  44     -12.180  -2.711 -20.453  1.00 96.69           C  
ATOM    360  N   TYR A  45     -14.750  -7.633 -20.562  1.00 97.31           N  
ATOM    361  CA  TYR A  45     -16.031  -7.492 -19.891  1.00 97.31           C  
ATOM    362  C   TYR A  45     -15.852  -6.965 -18.469  1.00 97.31           C  
ATOM    363  CB  TYR A  45     -16.766  -8.836 -19.859  1.00 97.31           C  
ATOM    364  O   TYR A  45     -14.953  -7.406 -17.750  1.00 97.31           O  
ATOM    365  CG  TYR A  45     -16.875  -9.500 -21.203  1.00 97.31           C  
ATOM    366  CD1 TYR A  45     -17.938  -9.203 -22.078  1.00 97.31           C  
ATOM    367  CD2 TYR A  45     -15.930 -10.430 -21.625  1.00 97.31           C  
ATOM    368  CE1 TYR A  45     -18.031  -9.820 -23.312  1.00 97.31           C  
ATOM    369  CE2 TYR A  45     -16.016 -11.055 -22.859  1.00 97.31           C  
ATOM    370  OH  TYR A  45     -17.172 -11.352 -24.938  1.00 97.31           O  
ATOM    371  CZ  TYR A  45     -17.078 -10.742 -23.703  1.00 97.31           C  
ATOM    372  N   ALA A  46     -16.750  -6.004 -18.172  1.00 97.75           N  
ATOM    373  CA  ALA A  46     -16.641  -5.324 -16.875  1.00 97.75           C  
ATOM    374  C   ALA A  46     -17.922  -5.473 -16.062  1.00 97.75           C  
ATOM    375  CB  ALA A  46     -16.312  -3.850 -17.078  1.00 97.75           C  
ATOM    376  O   ALA A  46     -19.031  -5.316 -16.609  1.00 97.75           O  
ATOM    377  N   PHE A  47     -17.734  -5.820 -14.812  1.00 97.81           N  
ATOM    378  CA  PHE A  47     -18.781  -5.863 -13.797  1.00 97.81           C  
ATOM    379  C   PHE A  47     -18.422  -4.973 -12.617  1.00 97.81           C  
ATOM    380  CB  PHE A  47     -19.016  -7.301 -13.320  1.00 97.81           C  
ATOM    381  O   PHE A  47     -17.547  -5.312 -11.812  1.00 97.81           O  
ATOM    382  CG  PHE A  47     -19.297  -8.273 -14.438  1.00 97.81           C  
ATOM    383  CD1 PHE A  47     -20.609  -8.602 -14.773  1.00 97.81           C  
ATOM    384  CD2 PHE A  47     -18.266  -8.852 -15.148  1.00 97.81           C  
ATOM    385  CE1 PHE A  47     -20.875  -9.492 -15.805  1.00 97.81           C  
ATOM    386  CE2 PHE A  47     -18.531  -9.750 -16.188  1.00 97.81           C  
ATOM    387  CZ  PHE A  47     -19.828 -10.070 -16.500  1.00 97.81           C  
ATOM    388  N   GLN A  48     -19.156  -3.875 -12.516  1.00 97.75           N  
ATOM    389  CA  GLN A  48     -18.750  -2.848 -11.562  1.00 97.75           C  
ATOM    390  C   GLN A  48     -19.844  -2.572 -10.547  1.00 97.75           C  
ATOM    391  CB  GLN A  48     -18.375  -1.556 -12.297  1.00 97.75           C  
ATOM    392  O   GLN A  48     -21.031  -2.717 -10.859  1.00 97.75           O  
ATOM    393  CG  GLN A  48     -17.250  -1.727 -13.305  1.00 97.75           C  
ATOM    394  CD  GLN A  48     -17.141  -0.562 -14.273  1.00 97.75           C  
ATOM    395  NE2 GLN A  48     -16.672   0.581 -13.773  1.00 97.75           N  
ATOM    396  OE1 GLN A  48     -17.484  -0.687 -15.453  1.00 97.75           O  
ATOM    397  N   GLY A  49     -19.344  -2.361  -9.211  1.00 97.00           N  
ATOM    398  CA  GLY A  49     -20.266  -1.947  -8.164  1.00 97.00           C  
ATOM    399  C   GLY A  49     -21.062  -3.098  -7.582  1.00 97.00           C  
ATOM    400  O   GLY A  49     -22.250  -2.957  -7.309  1.00 97.00           O  
ATOM    401  N   ILE A  50     -20.375  -4.277  -7.430  1.00 98.12           N  
ATOM    402  CA  ILE A  50     -21.000  -5.449  -6.828  1.00 98.12           C  
ATOM    403  C   ILE A  50     -20.844  -5.402  -5.309  1.00 98.12           C  
ATOM    404  CB  ILE A  50     -20.422  -6.762  -7.395  1.00 98.12           C  
ATOM    405  O   ILE A  50     -19.719  -5.395  -4.805  1.00 98.12           O  
ATOM    406  CG1 ILE A  50     -20.469  -6.746  -8.930  1.00 98.12           C  
ATOM    407  CG2 ILE A  50     -21.172  -7.973  -6.836  1.00 98.12           C  
ATOM    408  CD1 ILE A  50     -19.594  -7.816  -9.578  1.00 98.12           C  
ATOM    409  N   PRO A  51     -21.953  -5.402  -4.539  1.00 98.00           N  
ATOM    410  CA  PRO A  51     -21.797  -5.402  -3.082  1.00 98.00           C  
ATOM    411  C   PRO A  51     -21.188  -6.695  -2.551  1.00 98.00           C  
ATOM    412  CB  PRO A  51     -23.219  -5.223  -2.576  1.00 98.00           C  
ATOM    413  O   PRO A  51     -21.656  -7.785  -2.879  1.00 98.00           O  
ATOM    414  CG  PRO A  51     -24.094  -5.777  -3.664  1.00 98.00           C  
ATOM    415  CD  PRO A  51     -23.391  -5.562  -4.980  1.00 98.00           C  
ATOM    416  N   PHE A  52     -20.109  -6.512  -1.769  1.00 98.44           N  
ATOM    417  CA  PHE A  52     -19.531  -7.703  -1.155  1.00 98.44           C  
ATOM    418  C   PHE A  52     -19.766  -7.699   0.352  1.00 98.44           C  
ATOM    419  CB  PHE A  52     -18.031  -7.805  -1.459  1.00 98.44           C  
ATOM    420  O   PHE A  52     -19.469  -8.680   1.033  1.00 98.44           O  
ATOM    421  CG  PHE A  52     -17.203  -6.777  -0.745  1.00 98.44           C  
ATOM    422  CD1 PHE A  52     -16.859  -5.586  -1.371  1.00 98.44           C  
ATOM    423  CD2 PHE A  52     -16.766  -7.004   0.553  1.00 98.44           C  
ATOM    424  CE1 PHE A  52     -16.078  -4.633  -0.712  1.00 98.44           C  
ATOM    425  CE2 PHE A  52     -15.992  -6.055   1.218  1.00 98.44           C  
ATOM    426  CZ  PHE A  52     -15.648  -4.871   0.583  1.00 98.44           C  
ATOM    427  N   ALA A  53     -20.328  -6.594   0.839  1.00 98.31           N  
ATOM    428  CA  ALA A  53     -20.625  -6.473   2.266  1.00 98.31           C  
ATOM    429  C   ALA A  53     -21.922  -5.703   2.494  1.00 98.31           C  
ATOM    430  CB  ALA A  53     -19.469  -5.781   2.988  1.00 98.31           C  
ATOM    431  O   ALA A  53     -22.344  -4.918   1.644  1.00 98.31           O  
ATOM    432  N   THR A  54     -22.531  -6.070   3.627  1.00 98.00           N  
ATOM    433  CA  THR A  54     -23.625  -5.238   4.117  1.00 98.00           C  
ATOM    434  C   THR A  54     -23.141  -3.832   4.445  1.00 98.00           C  
ATOM    435  CB  THR A  54     -24.281  -5.859   5.367  1.00 98.00           C  
ATOM    436  O   THR A  54     -22.062  -3.666   5.016  1.00 98.00           O  
ATOM    437  CG2 THR A  54     -25.453  -5.012   5.852  1.00 98.00           C  
ATOM    438  OG1 THR A  54     -24.766  -7.172   5.047  1.00 98.00           O  
ATOM    439  N   PRO A  55     -23.953  -2.777   4.004  1.00 97.00           N  
ATOM    440  CA  PRO A  55     -23.484  -1.426   4.336  1.00 97.00           C  
ATOM    441  C   PRO A  55     -23.234  -1.242   5.828  1.00 97.00           C  
ATOM    442  CB  PRO A  55     -24.641  -0.536   3.869  1.00 97.00           C  
ATOM    443  O   PRO A  55     -24.062  -1.610   6.656  1.00 97.00           O  
ATOM    444  CG  PRO A  55     -25.344  -1.336   2.816  1.00 97.00           C  
ATOM    445  CD  PRO A  55     -25.234  -2.791   3.176  1.00 97.00           C  
ATOM    446  N   PRO A  56     -22.047  -0.749   6.160  1.00 96.69           N  
ATOM    447  CA  PRO A  56     -21.703  -0.590   7.574  1.00 96.69           C  
ATOM    448  C   PRO A  56     -22.328   0.650   8.203  1.00 96.69           C  
ATOM    449  CB  PRO A  56     -20.172  -0.472   7.559  1.00 96.69           C  
ATOM    450  O   PRO A  56     -21.625   1.555   8.648  1.00 96.69           O  
ATOM    451  CG  PRO A  56     -19.859   0.179   6.250  1.00 96.69           C  
ATOM    452  CD  PRO A  56     -20.859  -0.282   5.230  1.00 96.69           C  
ATOM    453  N   LEU A  57     -23.656   0.667   8.258  1.00 95.06           N  
ATOM    454  CA  LEU A  57     -24.406   1.804   8.781  1.00 95.06           C  
ATOM    455  C   LEU A  57     -24.875   1.533  10.203  1.00 95.06           C  
ATOM    456  CB  LEU A  57     -25.609   2.111   7.879  1.00 95.06           C  
ATOM    457  O   LEU A  57     -24.938   0.380  10.633  1.00 95.06           O  
ATOM    458  CG  LEU A  57     -25.297   2.336   6.398  1.00 95.06           C  
ATOM    459  CD1 LEU A  57     -26.594   2.338   5.586  1.00 95.06           C  
ATOM    460  CD2 LEU A  57     -24.531   3.641   6.203  1.00 95.06           C  
ATOM    461  N   GLY A  58     -25.156   2.666  10.914  1.00 92.88           N  
ATOM    462  CA  GLY A  58     -25.719   2.531  12.250  1.00 92.88           C  
ATOM    463  C   GLY A  58     -24.828   1.738  13.188  1.00 92.88           C  
ATOM    464  O   GLY A  58     -23.641   2.039  13.328  1.00 92.88           O  
ATOM    465  N   GLU A  59     -25.406   0.624  13.703  1.00 94.81           N  
ATOM    466  CA  GLU A  59     -24.719  -0.158  14.727  1.00 94.81           C  
ATOM    467  C   GLU A  59     -23.531  -0.920  14.133  1.00 94.81           C  
ATOM    468  CB  GLU A  59     -25.672  -1.132  15.406  1.00 94.81           C  
ATOM    469  O   GLU A  59     -22.688  -1.434  14.859  1.00 94.81           O  
ATOM    470  CG  GLU A  59     -26.766  -0.449  16.234  1.00 94.81           C  
ATOM    471  CD  GLU A  59     -26.203   0.331  17.406  1.00 94.81           C  
ATOM    472  OE1 GLU A  59     -26.750   1.419  17.719  1.00 94.81           O  
ATOM    473  OE2 GLU A  59     -25.234  -0.150  18.031  1.00 94.81           O  
ATOM    474  N   LEU A  60     -23.578  -0.982  12.758  1.00 96.62           N  
ATOM    475  CA  LEU A  60     -22.516  -1.704  12.086  1.00 96.62           C  
ATOM    476  C   LEU A  60     -21.297  -0.800  11.875  1.00 96.62           C  
ATOM    477  CB  LEU A  60     -23.000  -2.262  10.750  1.00 96.62           C  
ATOM    478  O   LEU A  60     -20.250  -1.264  11.438  1.00 96.62           O  
ATOM    479  CG  LEU A  60     -24.047  -3.369  10.812  1.00 96.62           C  
ATOM    480  CD1 LEU A  60     -24.469  -3.777   9.406  1.00 96.62           C  
ATOM    481  CD2 LEU A  60     -23.516  -4.570  11.586  1.00 96.62           C  
ATOM    482  N   ARG A  61     -21.594   0.501  12.219  1.00 96.75           N  
ATOM    483  CA  ARG A  61     -20.453   1.414  12.148  1.00 96.75           C  
ATOM    484  C   ARG A  61     -19.359   1.011  13.133  1.00 96.75           C  
ATOM    485  CB  ARG A  61     -20.906   2.852  12.422  1.00 96.75           C  
ATOM    486  O   ARG A  61     -19.641   0.744  14.305  1.00 96.75           O  
ATOM    487  CG  ARG A  61     -19.797   3.887  12.219  1.00 96.75           C  
ATOM    488  CD  ARG A  61     -20.297   5.293  12.539  1.00 96.75           C  
ATOM    489  NE  ARG A  61     -21.359   5.707  11.633  1.00 96.75           N  
ATOM    490  NH1 ARG A  61     -22.125   7.414  12.992  1.00 96.75           N  
ATOM    491  NH2 ARG A  61     -23.141   7.000  10.977  1.00 96.75           N  
ATOM    492  CZ  ARG A  61     -22.203   6.707  11.867  1.00 96.75           C  
ATOM    493  N   PHE A  62     -18.078   0.927  12.641  1.00 96.38           N  
ATOM    494  CA  PHE A  62     -16.875   0.626  13.414  1.00 96.38           C  
ATOM    495  C   PHE A  62     -16.844  -0.844  13.812  1.00 96.38           C  
ATOM    496  CB  PHE A  62     -16.797   1.513  14.664  1.00 96.38           C  
ATOM    497  O   PHE A  62     -16.141  -1.221  14.758  1.00 96.38           O  
ATOM    498  CG  PHE A  62     -16.875   2.986  14.367  1.00 96.38           C  
ATOM    499  CD1 PHE A  62     -16.047   3.557  13.406  1.00 96.38           C  
ATOM    500  CD2 PHE A  62     -17.766   3.801  15.047  1.00 96.38           C  
ATOM    501  CE1 PHE A  62     -16.109   4.922  13.125  1.00 96.38           C  
ATOM    502  CE2 PHE A  62     -17.844   5.164  14.781  1.00 96.38           C  
ATOM    503  CZ  PHE A  62     -17.016   5.723  13.820  1.00 96.38           C  
ATOM    504  N   GLN A  63     -17.703  -1.688  13.180  1.00 96.19           N  
ATOM    505  CA  GLN A  63     -17.688  -3.127  13.422  1.00 96.19           C  
ATOM    506  C   GLN A  63     -17.125  -3.875  12.211  1.00 96.19           C  
ATOM    507  CB  GLN A  63     -19.094  -3.639  13.742  1.00 96.19           C  
ATOM    508  O   GLN A  63     -17.047  -3.322  11.117  1.00 96.19           O  
ATOM    509  CG  GLN A  63     -19.719  -2.971  14.961  1.00 96.19           C  
ATOM    510  CD  GLN A  63     -18.969  -3.254  16.250  1.00 96.19           C  
ATOM    511  NE2 GLN A  63     -18.797  -2.225  17.062  1.00 96.19           N  
ATOM    512  OE1 GLN A  63     -18.547  -4.387  16.500  1.00 96.19           O  
ATOM    513  N   ALA A  64     -16.703  -5.102  12.453  1.00 97.44           N  
ATOM    514  CA  ALA A  64     -16.266  -5.961  11.359  1.00 97.44           C  
ATOM    515  C   ALA A  64     -17.344  -6.070  10.289  1.00 97.44           C  
ATOM    516  CB  ALA A  64     -15.898  -7.348  11.883  1.00 97.44           C  
ATOM    517  O   ALA A  64     -18.547  -6.074  10.602  1.00 97.44           O  
ATOM    518  N   PRO A  65     -16.922  -6.094   8.938  1.00 98.12           N  
ATOM    519  CA  PRO A  65     -17.906  -6.184   7.863  1.00 98.12           C  
ATOM    520  C   PRO A  65     -18.672  -7.508   7.867  1.00 98.12           C  
ATOM    521  CB  PRO A  65     -17.062  -6.051   6.598  1.00 98.12           C  
ATOM    522  O   PRO A  65     -18.141  -8.531   8.297  1.00 98.12           O  
ATOM    523  CG  PRO A  65     -15.742  -6.656   6.957  1.00 98.12           C  
ATOM    524  CD  PRO A  65     -15.414  -6.277   8.375  1.00 98.12           C  
ATOM    525  N   GLN A  66     -19.938  -7.438   7.426  1.00 98.00           N  
ATOM    526  CA  GLN A  66     -20.781  -8.609   7.215  1.00 98.00           C  
ATOM    527  C   GLN A  66     -21.031  -8.844   5.730  1.00 98.00           C  
ATOM    528  CB  GLN A  66     -22.109  -8.461   7.957  1.00 98.00           C  
ATOM    529  O   GLN A  66     -21.094  -7.891   4.949  1.00 98.00           O  
ATOM    530  CG  GLN A  66     -21.953  -8.344   9.469  1.00 98.00           C  
ATOM    531  CD  GLN A  66     -23.297  -8.273  10.188  1.00 98.00           C  
ATOM    532  NE2 GLN A  66     -23.250  -8.383  11.516  1.00 98.00           N  
ATOM    533  OE1 GLN A  66     -24.344  -8.133   9.562  1.00 98.00           O  
ATOM    534  N   PRO A  67     -21.109 -10.172   5.348  1.00 98.12           N  
ATOM    535  CA  PRO A  67     -21.359 -10.453   3.930  1.00 98.12           C  
ATOM    536  C   PRO A  67     -22.609  -9.773   3.395  1.00 98.12           C  
ATOM    537  CB  PRO A  67     -21.500 -11.977   3.896  1.00 98.12           C  
ATOM    538  O   PRO A  67     -23.562  -9.555   4.145  1.00 98.12           O  
ATOM    539  CG  PRO A  67     -20.750 -12.461   5.094  1.00 98.12           C  
ATOM    540  CD  PRO A  67     -20.906 -11.453   6.191  1.00 98.12           C  
ATOM    541  N   ALA A  68     -22.562  -9.477   2.115  1.00 97.50           N  
ATOM    542  CA  ALA A  68     -23.672  -8.805   1.445  1.00 97.50           C  
ATOM    543  C   ALA A  68     -24.938  -9.648   1.517  1.00 97.50           C  
ATOM    544  CB  ALA A  68     -23.312  -8.508  -0.009  1.00 97.50           C  
ATOM    545  O   ALA A  68     -24.891 -10.875   1.476  1.00 97.50           O  
ATOM    546  N   GLN A  69     -26.109  -8.984   1.601  1.00 95.75           N  
ATOM    547  CA  GLN A  69     -27.406  -9.648   1.542  1.00 95.75           C  
ATOM    548  C   GLN A  69     -27.781  -9.977   0.103  1.00 95.75           C  
ATOM    549  CB  GLN A  69     -28.484  -8.766   2.184  1.00 95.75           C  
ATOM    550  O   GLN A  69     -27.281  -9.375  -0.838  1.00 95.75           O  
ATOM    551  CG  GLN A  69     -28.250  -8.484   3.660  1.00 95.75           C  
ATOM    552  CD  GLN A  69     -29.359  -7.676   4.289  1.00 95.75           C  
ATOM    553  NE2 GLN A  69     -29.547  -7.836   5.594  1.00 95.75           N  
ATOM    554  OE1 GLN A  69     -30.062  -6.918   3.607  1.00 95.75           O  
ATOM    555  N   ASN A  70     -28.688 -10.930  -0.025  1.00 97.00           N  
ATOM    556  CA  ASN A  70     -29.234 -11.242  -1.342  1.00 97.00           C  
ATOM    557  C   ASN A  70     -30.109 -10.102  -1.869  1.00 97.00           C  
ATOM    558  CB  ASN A  70     -30.031 -12.547  -1.300  1.00 97.00           C  
ATOM    559  O   ASN A  70     -30.688  -9.344  -1.088  1.00 97.00           O  
ATOM    560  CG  ASN A  70     -29.156 -13.750  -1.005  1.00 97.00           C  
ATOM    561  ND2 ASN A  70     -29.797 -14.867  -0.672  1.00 97.00           N  
ATOM    562  OD1 ASN A  70     -27.938 -13.680  -1.075  1.00 97.00           O  
ATOM    563  N   TRP A  71     -30.031  -9.961  -3.225  1.00 96.25           N  
ATOM    564  CA  TRP A  71     -30.938  -8.984  -3.816  1.00 96.25           C  
ATOM    565  C   TRP A  71     -31.859  -9.641  -4.840  1.00 96.25           C  
ATOM    566  CB  TRP A  71     -30.141  -7.852  -4.477  1.00 96.25           C  
ATOM    567  O   TRP A  71     -31.625 -10.773  -5.262  1.00 96.25           O  
ATOM    568  CG  TRP A  71     -29.234  -8.305  -5.574  1.00 96.25           C  
ATOM    569  CD1 TRP A  71     -29.547  -8.453  -6.895  1.00 96.25           C  
ATOM    570  CD2 TRP A  71     -27.859  -8.680  -5.438  1.00 96.25           C  
ATOM    571  CE2 TRP A  71     -27.391  -9.047  -6.723  1.00 96.25           C  
ATOM    572  CE3 TRP A  71     -26.969  -8.750  -4.355  1.00 96.25           C  
ATOM    573  NE1 TRP A  71     -28.438  -8.898  -7.594  1.00 96.25           N  
ATOM    574  CH2 TRP A  71     -25.234  -9.523  -5.875  1.00 96.25           C  
ATOM    575  CZ2 TRP A  71     -26.078  -9.469  -6.953  1.00 96.25           C  
ATOM    576  CZ3 TRP A  71     -25.672  -9.172  -4.586  1.00 96.25           C  
ATOM    577  N   THR A  72     -33.062  -8.992  -5.094  1.00 95.12           N  
ATOM    578  CA  THR A  72     -34.000  -9.469  -6.098  1.00 95.12           C  
ATOM    579  C   THR A  72     -33.812  -8.703  -7.410  1.00 95.12           C  
ATOM    580  CB  THR A  72     -35.469  -9.328  -5.613  1.00 95.12           C  
ATOM    581  O   THR A  72     -33.312  -7.586  -7.418  1.00 95.12           O  
ATOM    582  CG2 THR A  72     -35.688 -10.109  -4.324  1.00 95.12           C  
ATOM    583  OG1 THR A  72     -35.750  -7.941  -5.375  1.00 95.12           O  
ATOM    584  N   GLY A  73     -34.062  -9.344  -8.484  1.00 95.12           N  
ATOM    585  CA  GLY A  73     -33.906  -8.734  -9.797  1.00 95.12           C  
ATOM    586  C   GLY A  73     -32.469  -8.727 -10.281  1.00 95.12           C  
ATOM    587  O   GLY A  73     -31.656  -9.492  -9.789  1.00 95.12           O  
ATOM    588  N   ILE A  74     -32.250  -7.961 -11.344  1.00 96.50           N  
ATOM    589  CA  ILE A  74     -30.922  -7.852 -11.953  1.00 96.50           C  
ATOM    590  C   ILE A  74     -30.234  -6.566 -11.477  1.00 96.50           C  
ATOM    591  CB  ILE A  74     -31.000  -7.875 -13.492  1.00 96.50           C  
ATOM    592  O   ILE A  74     -30.766  -5.469 -11.672  1.00 96.50           O  
ATOM    593  CG1 ILE A  74     -31.656  -9.172 -13.969  1.00 96.50           C  
ATOM    594  CG2 ILE A  74     -29.594  -7.719 -14.109  1.00 96.50           C  
ATOM    595  CD1 ILE A  74     -31.969  -9.195 -15.461  1.00 96.50           C  
ATOM    596  N   LEU A  75     -29.078  -6.770 -10.789  1.00 96.50           N  
ATOM    597  CA  LEU A  75     -28.297  -5.617 -10.367  1.00 96.50           C  
ATOM    598  C   LEU A  75     -27.500  -5.039 -11.539  1.00 96.50           C  
ATOM    599  CB  LEU A  75     -27.344  -6.008  -9.242  1.00 96.50           C  
ATOM    600  O   LEU A  75     -26.766  -5.766 -12.219  1.00 96.50           O  
ATOM    601  CG  LEU A  75     -26.422  -4.906  -8.719  1.00 96.50           C  
ATOM    602  CD1 LEU A  75     -27.219  -3.855  -7.961  1.00 96.50           C  
ATOM    603  CD2 LEU A  75     -25.328  -5.492  -7.824  1.00 96.50           C  
ATOM    604  N   ASP A  76     -27.672  -3.725 -11.797  1.00 96.75           N  
ATOM    605  CA  ASP A  76     -26.891  -3.047 -12.828  1.00 96.75           C  
ATOM    606  C   ASP A  76     -25.453  -2.816 -12.375  1.00 96.75           C  
ATOM    607  CB  ASP A  76     -27.547  -1.715 -13.203  1.00 96.75           C  
ATOM    608  O   ASP A  76     -25.188  -1.912 -11.578  1.00 96.75           O  
ATOM    609  CG  ASP A  76     -26.875  -1.034 -14.383  1.00 96.75           C  
ATOM    610  OD1 ASP A  76     -25.828  -1.533 -14.859  1.00 96.75           O  
ATOM    611  OD2 ASP A  76     -27.391   0.013 -14.836  1.00 96.75           O  
ATOM    612  N   ALA A  77     -24.500  -3.617 -12.961  1.00 96.88           N  
ATOM    613  CA  ALA A  77     -23.094  -3.547 -12.594  1.00 96.88           C  
ATOM    614  C   ALA A  77     -22.266  -2.949 -13.727  1.00 96.88           C  
ATOM    615  CB  ALA A  77     -22.562  -4.934 -12.227  1.00 96.88           C  
ATOM    616  O   ALA A  77     -21.172  -3.445 -14.039  1.00 96.88           O  
ATOM    617  N   THR A  78     -22.688  -1.847 -14.289  1.00 96.06           N  
ATOM    618  CA  THR A  78     -22.031  -1.277 -15.461  1.00 96.06           C  
ATOM    619  C   THR A  78     -21.266  -0.012 -15.086  1.00 96.06           C  
ATOM    620  CB  THR A  78     -23.047  -0.956 -16.578  1.00 96.06           C  
ATOM    621  O   THR A  78     -20.484   0.507 -15.891  1.00 96.06           O  
ATOM    622  CG2 THR A  78     -23.766  -2.215 -17.031  1.00 96.06           C  
ATOM    623  OG1 THR A  78     -24.000  -0.017 -16.078  1.00 96.06           O  
ATOM    624  N   GLU A  79     -21.406   0.455 -13.844  1.00 92.94           N  
ATOM    625  CA  GLU A  79     -20.719   1.659 -13.398  1.00 92.94           C  
ATOM    626  C   GLU A  79     -20.297   1.537 -11.938  1.00 92.94           C  
ATOM    627  CB  GLU A  79     -21.609   2.893 -13.586  1.00 92.94           C  
ATOM    628  O   GLU A  79     -20.953   0.857 -11.148  1.00 92.94           O  
ATOM    629  CG  GLU A  79     -21.969   3.172 -15.039  1.00 92.94           C  
ATOM    630  CD  GLU A  79     -22.766   4.453 -15.219  1.00 92.94           C  
ATOM    631  OE1 GLU A  79     -23.062   4.828 -16.375  1.00 92.94           O  
ATOM    632  OE2 GLU A  79     -23.109   5.086 -14.195  1.00 92.94           O  
ATOM    633  N   ASP A  80     -19.156   2.205 -11.641  1.00 89.75           N  
ATOM    634  CA  ASP A  80     -18.734   2.305 -10.250  1.00 89.75           C  
ATOM    635  C   ASP A  80     -18.781   3.752  -9.766  1.00 89.75           C  
ATOM    636  CB  ASP A  80     -17.328   1.737 -10.078  1.00 89.75           C  
ATOM    637  O   ASP A  80     -18.234   4.648 -10.414  1.00 89.75           O  
ATOM    638  CG  ASP A  80     -16.281   2.482 -10.891  1.00 89.75           C  
ATOM    639  OD1 ASP A  80     -16.656   3.215 -11.828  1.00 89.75           O  
ATOM    640  OD2 ASP A  80     -15.078   2.332 -10.586  1.00 89.75           O  
ATOM    641  N   SER A  81     -19.609   4.020  -8.711  1.00 84.81           N  
ATOM    642  CA  SER A  81     -19.750   5.410  -8.297  1.00 84.81           C  
ATOM    643  C   SER A  81     -19.609   5.551  -6.781  1.00 84.81           C  
ATOM    644  CB  SER A  81     -21.109   5.957  -8.734  1.00 84.81           C  
ATOM    645  O   SER A  81     -19.766   6.645  -6.238  1.00 84.81           O  
ATOM    646  OG  SER A  81     -22.172   5.180  -8.195  1.00 84.81           O  
ATOM    647  N   HIS A  82     -19.219   4.418  -6.125  1.00 88.69           N  
ATOM    648  CA  HIS A  82     -19.250   4.488  -4.672  1.00 88.69           C  
ATOM    649  C   HIS A  82     -17.844   4.734  -4.109  1.00 88.69           C  
ATOM    650  CB  HIS A  82     -19.828   3.199  -4.082  1.00 88.69           C  
ATOM    651  O   HIS A  82     -16.875   4.156  -4.590  1.00 88.69           O  
ATOM    652  CG  HIS A  82     -21.234   2.926  -4.512  1.00 88.69           C  
ATOM    653  CD2 HIS A  82     -22.266   2.367  -3.848  1.00 88.69           C  
ATOM    654  ND1 HIS A  82     -21.703   3.234  -5.770  1.00 88.69           N  
ATOM    655  CE1 HIS A  82     -22.969   2.879  -5.863  1.00 88.69           C  
ATOM    656  NE2 HIS A  82     -23.344   2.350  -4.707  1.00 88.69           N  
ATOM    657  N   MET A  83     -17.797   5.699  -3.166  1.00 94.25           N  
ATOM    658  CA  MET A  83     -16.562   6.082  -2.494  1.00 94.25           C  
ATOM    659  C   MET A  83     -16.781   6.223  -0.991  1.00 94.25           C  
ATOM    660  CB  MET A  83     -16.016   7.391  -3.068  1.00 94.25           C  
ATOM    661  O   MET A  83     -17.797   6.762  -0.555  1.00 94.25           O  
ATOM    662  CG  MET A  83     -14.672   7.797  -2.498  1.00 94.25           C  
ATOM    663  SD  MET A  83     -14.016   9.328  -3.264  1.00 94.25           S  
ATOM    664  CE  MET A  83     -13.625   8.719  -4.926  1.00 94.25           C  
ATOM    665  N   CYS A  84     -15.750   5.645  -0.256  1.00 97.00           N  
ATOM    666  CA  CYS A  84     -15.867   5.715   1.196  1.00 97.00           C  
ATOM    667  C   CYS A  84     -15.547   7.117   1.702  1.00 97.00           C  
ATOM    668  CB  CYS A  84     -14.945   4.695   1.860  1.00 97.00           C  
ATOM    669  O   CYS A  84     -14.812   7.863   1.049  1.00 97.00           O  
ATOM    670  SG  CYS A  84     -15.289   2.986   1.394  1.00 97.00           S  
ATOM    671  N   TYR A  85     -16.141   7.480   2.797  1.00 96.44           N  
ATOM    672  CA  TYR A  85     -15.695   8.703   3.447  1.00 96.44           C  
ATOM    673  C   TYR A  85     -14.188   8.711   3.633  1.00 96.44           C  
ATOM    674  CB  TYR A  85     -16.391   8.875   4.805  1.00 96.44           C  
ATOM    675  O   TYR A  85     -13.602   7.688   4.004  1.00 96.44           O  
ATOM    676  CG  TYR A  85     -17.812   9.391   4.703  1.00 96.44           C  
ATOM    677  CD1 TYR A  85     -18.109  10.539   3.977  1.00 96.44           C  
ATOM    678  CD2 TYR A  85     -18.859   8.719   5.328  1.00 96.44           C  
ATOM    679  CE1 TYR A  85     -19.406  11.016   3.883  1.00 96.44           C  
ATOM    680  CE2 TYR A  85     -20.156   9.188   5.242  1.00 96.44           C  
ATOM    681  OH  TYR A  85     -21.719  10.797   4.426  1.00 96.44           O  
ATOM    682  CZ  TYR A  85     -20.422  10.328   4.516  1.00 96.44           C  
ATOM    683  N   GLN A  86     -13.617   9.883   3.383  1.00 93.81           N  
ATOM    684  CA  GLN A  86     -12.164   9.938   3.480  1.00 93.81           C  
ATOM    685  C   GLN A  86     -11.688  11.344   3.811  1.00 93.81           C  
ATOM    686  CB  GLN A  86     -11.523   9.453   2.178  1.00 93.81           C  
ATOM    687  O   GLN A  86     -12.484  12.289   3.844  1.00 93.81           O  
ATOM    688  CG  GLN A  86     -11.953  10.242   0.950  1.00 93.81           C  
ATOM    689  CD  GLN A  86     -11.484   9.617  -0.348  1.00 93.81           C  
ATOM    690  NE2 GLN A  86     -12.422   9.070  -1.119  1.00 93.81           N  
ATOM    691  OE1 GLN A  86     -10.289   9.617  -0.655  1.00 93.81           O  
ATOM    692  N   LEU A  87     -10.430  11.570   4.074  1.00 91.00           N  
ATOM    693  CA  LEU A  87      -9.836  12.781   4.625  1.00 91.00           C  
ATOM    694  C   LEU A  87      -9.742  13.875   3.564  1.00 91.00           C  
ATOM    695  CB  LEU A  87      -8.453  12.492   5.203  1.00 91.00           C  
ATOM    696  O   LEU A  87     -10.141  15.016   3.805  1.00 91.00           O  
ATOM    697  CG  LEU A  87      -7.773  13.641   5.953  1.00 91.00           C  
ATOM    698  CD1 LEU A  87      -8.484  13.906   7.273  1.00 91.00           C  
ATOM    699  CD2 LEU A  87      -6.301  13.328   6.184  1.00 91.00           C  
ATOM    700  N   GLN A  88      -9.250  13.633   2.355  1.00 85.44           N  
ATOM    701  CA  GLN A  88      -8.820  14.656   1.400  1.00 85.44           C  
ATOM    702  C   GLN A  88      -9.961  15.039   0.460  1.00 85.44           C  
ATOM    703  CB  GLN A  88      -7.617  14.164   0.594  1.00 85.44           C  
ATOM    704  O   GLN A  88      -9.961  16.125  -0.109  1.00 85.44           O  
ATOM    705  CG  GLN A  88      -6.332  14.070   1.404  1.00 85.44           C  
ATOM    706  CD  GLN A  88      -5.109  13.820   0.540  1.00 85.44           C  
ATOM    707  NE2 GLN A  88      -3.930  13.914   1.140  1.00 85.44           N  
ATOM    708  OE1 GLN A  88      -5.230  13.539  -0.658  1.00 85.44           O  
ATOM    709  N   TYR A  89     -10.977  14.250   0.339  1.00 85.75           N  
ATOM    710  CA  TYR A  89     -12.078  14.500  -0.583  1.00 85.75           C  
ATOM    711  C   TYR A  89     -13.406  14.578   0.164  1.00 85.75           C  
ATOM    712  CB  TYR A  89     -12.148  13.406  -1.650  1.00 85.75           C  
ATOM    713  O   TYR A  89     -13.695  13.742   1.021  1.00 85.75           O  
ATOM    714  CG  TYR A  89     -13.266  13.594  -2.646  1.00 85.75           C  
ATOM    715  CD1 TYR A  89     -14.438  12.852  -2.559  1.00 85.75           C  
ATOM    716  CD2 TYR A  89     -13.148  14.523  -3.676  1.00 85.75           C  
ATOM    717  CE1 TYR A  89     -15.469  13.023  -3.475  1.00 85.75           C  
ATOM    718  CE2 TYR A  89     -14.172  14.703  -4.598  1.00 85.75           C  
ATOM    719  OH  TYR A  89     -16.344  14.125  -5.398  1.00 85.75           O  
ATOM    720  CZ  TYR A  89     -15.328  13.945  -4.488  1.00 85.75           C  
ATOM    721  N   ASP A  90     -14.148  15.648  -0.070  1.00 84.75           N  
ATOM    722  CA  ASP A  90     -15.469  15.812   0.528  1.00 84.75           C  
ATOM    723  C   ASP A  90     -16.531  16.031  -0.544  1.00 84.75           C  
ATOM    724  CB  ASP A  90     -15.469  16.969   1.520  1.00 84.75           C  
ATOM    725  O   ASP A  90     -17.094  17.125  -0.648  1.00 84.75           O  
ATOM    726  CG  ASP A  90     -16.688  16.984   2.434  1.00 84.75           C  
ATOM    727  OD1 ASP A  90     -17.406  15.961   2.480  1.00 84.75           O  
ATOM    728  OD2 ASP A  90     -16.906  18.000   3.113  1.00 84.75           O  
ATOM    729  N   GLY A  91     -16.719  14.977  -1.353  1.00 85.19           N  
ATOM    730  CA  GLY A  91     -17.672  15.094  -2.439  1.00 85.19           C  
ATOM    731  C   GLY A  91     -18.953  14.305  -2.199  1.00 85.19           C  
ATOM    732  O   GLY A  91     -19.047  13.555  -1.224  1.00 85.19           O  
ATOM    733  N   PRO A  92     -19.953  14.586  -3.027  1.00 86.19           N  
ATOM    734  CA  PRO A  92     -21.266  13.953  -2.838  1.00 86.19           C  
ATOM    735  C   PRO A  92     -21.219  12.445  -3.061  1.00 86.19           C  
ATOM    736  CB  PRO A  92     -22.141  14.641  -3.891  1.00 86.19           C  
ATOM    737  O   PRO A  92     -22.141  11.734  -2.635  1.00 86.19           O  
ATOM    738  CG  PRO A  92     -21.172  15.133  -4.926  1.00 86.19           C  
ATOM    739  CD  PRO A  92     -19.891  15.500  -4.250  1.00 86.19           C  
ATOM    740  N   GLU A  93     -20.172  11.961  -3.631  1.00 87.12           N  
ATOM    741  CA  GLU A  93     -20.062  10.539  -3.951  1.00 87.12           C  
ATOM    742  C   GLU A  93     -19.609   9.727  -2.740  1.00 87.12           C  
ATOM    743  CB  GLU A  93     -19.109  10.320  -5.121  1.00 87.12           C  
ATOM    744  O   GLU A  93     -19.719   8.500  -2.727  1.00 87.12           O  
ATOM    745  CG  GLU A  93     -17.672  10.773  -4.836  1.00 87.12           C  
ATOM    746  CD  GLU A  93     -17.453  12.250  -5.125  1.00 87.12           C  
ATOM    747  OE1 GLU A  93     -16.281  12.680  -5.211  1.00 87.12           O  
ATOM    748  OE2 GLU A  93     -18.453  12.984  -5.270  1.00 87.12           O  
ATOM    749  N   GLU A  94     -19.125  10.406  -1.620  1.00 93.50           N  
ATOM    750  CA  GLU A  94     -18.672   9.719  -0.408  1.00 93.50           C  
ATOM    751  C   GLU A  94     -19.875   9.281   0.442  1.00 93.50           C  
ATOM    752  CB  GLU A  94     -17.750  10.617   0.411  1.00 93.50           C  
ATOM    753  O   GLU A  94     -20.812  10.047   0.635  1.00 93.50           O  
ATOM    754  CG  GLU A  94     -16.391  10.859  -0.240  1.00 93.50           C  
ATOM    755  CD  GLU A  94     -15.445  11.664   0.631  1.00 93.50           C  
ATOM    756  OE1 GLU A  94     -14.211  11.469   0.529  1.00 93.50           O  
ATOM    757  OE2 GLU A  94     -15.938  12.500   1.424  1.00 93.50           O  
ATOM    758  N   SER A  95     -19.734   8.078   0.876  1.00 95.12           N  
ATOM    759  CA  SER A  95     -20.781   7.531   1.743  1.00 95.12           C  
ATOM    760  C   SER A  95     -20.250   6.371   2.578  1.00 95.12           C  
ATOM    761  CB  SER A  95     -21.969   7.074   0.916  1.00 95.12           C  
ATOM    762  O   SER A  95     -19.188   5.809   2.273  1.00 95.12           O  
ATOM    763  OG  SER A  95     -22.875   6.309   1.708  1.00 95.12           O  
ATOM    764  N   GLU A  96     -20.969   6.000   3.684  1.00 96.56           N  
ATOM    765  CA  GLU A  96     -20.641   4.809   4.457  1.00 96.56           C  
ATOM    766  C   GLU A  96     -20.984   3.537   3.686  1.00 96.56           C  
ATOM    767  CB  GLU A  96     -21.359   4.816   5.805  1.00 96.56           C  
ATOM    768  O   GLU A  96     -20.422   2.473   3.949  1.00 96.56           O  
ATOM    769  CG  GLU A  96     -20.859   5.883   6.766  1.00 96.56           C  
ATOM    770  CD  GLU A  96     -21.609   5.902   8.086  1.00 96.56           C  
ATOM    771  OE1 GLU A  96     -21.172   5.215   9.039  1.00 96.56           O  
ATOM    772  OE2 GLU A  96     -22.641   6.609   8.172  1.00 96.56           O  
ATOM    773  N   ASP A  97     -21.953   3.629   2.885  1.00 96.25           N  
ATOM    774  CA  ASP A  97     -22.281   2.521   1.995  1.00 96.25           C  
ATOM    775  C   ASP A  97     -21.344   2.471   0.797  1.00 96.25           C  
ATOM    776  CB  ASP A  97     -23.734   2.641   1.519  1.00 96.25           C  
ATOM    777  O   ASP A  97     -21.672   2.971  -0.281  1.00 96.25           O  
ATOM    778  CG  ASP A  97     -24.203   1.438   0.711  1.00 96.25           C  
ATOM    779  OD1 ASP A  97     -23.453   0.436   0.633  1.00 96.25           O  
ATOM    780  OD2 ASP A  97     -25.312   1.496   0.145  1.00 96.25           O  
ATOM    781  N   CYS A  98     -20.156   1.918   0.979  1.00 96.94           N  
ATOM    782  CA  CYS A  98     -19.109   2.064  -0.035  1.00 96.94           C  
ATOM    783  C   CYS A  98     -18.391   0.743  -0.277  1.00 96.94           C  
ATOM    784  CB  CYS A  98     -18.109   3.135   0.383  1.00 96.94           C  
ATOM    785  O   CYS A  98     -17.406   0.694  -1.005  1.00 96.94           O  
ATOM    786  SG  CYS A  98     -17.156   2.707   1.863  1.00 96.94           S  
ATOM    787  N   LEU A  99     -18.766  -0.375   0.252  1.00 98.31           N  
ATOM    788  CA  LEU A  99     -18.031  -1.632   0.152  1.00 98.31           C  
ATOM    789  C   LEU A  99     -18.516  -2.445  -1.048  1.00 98.31           C  
ATOM    790  CB  LEU A  99     -18.203  -2.451   1.435  1.00 98.31           C  
ATOM    791  O   LEU A  99     -19.422  -3.270  -0.923  1.00 98.31           O  
ATOM    792  CG  LEU A  99     -17.703  -1.791   2.727  1.00 98.31           C  
ATOM    793  CD1 LEU A  99     -17.969  -2.703   3.920  1.00 98.31           C  
ATOM    794  CD2 LEU A  99     -16.219  -1.450   2.625  1.00 98.31           C  
ATOM    795  N   TYR A 100     -17.875  -2.154  -2.195  1.00 98.31           N  
ATOM    796  CA  TYR A 100     -18.219  -2.748  -3.484  1.00 98.31           C  
ATOM    797  C   TYR A 100     -16.969  -3.273  -4.191  1.00 98.31           C  
ATOM    798  CB  TYR A 100     -18.938  -1.727  -4.375  1.00 98.31           C  
ATOM    799  O   TYR A 100     -15.867  -2.760  -3.984  1.00 98.31           O  
ATOM    800  CG  TYR A 100     -20.266  -1.275  -3.832  1.00 98.31           C  
ATOM    801  CD1 TYR A 100     -21.453  -1.899  -4.227  1.00 98.31           C  
ATOM    802  CD2 TYR A 100     -20.344  -0.226  -2.922  1.00 98.31           C  
ATOM    803  CE1 TYR A 100     -22.672  -1.486  -3.730  1.00 98.31           C  
ATOM    804  CE2 TYR A 100     -21.578   0.195  -2.420  1.00 98.31           C  
ATOM    805  OH  TYR A 100     -23.953  -0.028  -2.336  1.00 98.31           O  
ATOM    806  CZ  TYR A 100     -22.734  -0.440  -2.830  1.00 98.31           C  
ATOM    807  N   VAL A 101     -17.188  -4.312  -5.000  1.00 98.62           N  
ATOM    808  CA  VAL A 101     -16.094  -4.902  -5.770  1.00 98.62           C  
ATOM    809  C   VAL A 101     -16.359  -4.742  -7.262  1.00 98.62           C  
ATOM    810  CB  VAL A 101     -15.891  -6.395  -5.418  1.00 98.62           C  
ATOM    811  O   VAL A 101     -17.531  -4.676  -7.684  1.00 98.62           O  
ATOM    812  CG1 VAL A 101     -17.234  -7.047  -5.070  1.00 98.62           C  
ATOM    813  CG2 VAL A 101     -15.219  -7.129  -6.578  1.00 98.62           C  
ATOM    814  N   ASN A 102     -15.289  -4.605  -8.031  1.00 98.75           N  
ATOM    815  CA  ASN A 102     -15.320  -4.609  -9.492  1.00 98.75           C  
ATOM    816  C   ASN A 102     -14.531  -5.785 -10.062  1.00 98.75           C  
ATOM    817  CB  ASN A 102     -14.773  -3.291 -10.039  1.00 98.75           C  
ATOM    818  O   ASN A 102     -13.469  -6.141  -9.547  1.00 98.75           O  
ATOM    819  CG  ASN A 102     -15.477  -2.080  -9.461  1.00 98.75           C  
ATOM    820  ND2 ASN A 102     -14.703  -1.091  -9.031  1.00 98.75           N  
ATOM    821  OD1 ASN A 102     -16.703  -2.033  -9.398  1.00 98.75           O  
ATOM    822  N   VAL A 103     -15.109  -6.430 -11.133  1.00 98.62           N  
ATOM    823  CA  VAL A 103     -14.406  -7.523 -11.797  1.00 98.62           C  
ATOM    824  C   VAL A 103     -14.266  -7.219 -13.289  1.00 98.62           C  
ATOM    825  CB  VAL A 103     -15.125  -8.875 -11.594  1.00 98.62           C  
ATOM    826  O   VAL A 103     -15.258  -6.891 -13.953  1.00 98.62           O  
ATOM    827  CG1 VAL A 103     -14.367 -10.000 -12.297  1.00 98.62           C  
ATOM    828  CG2 VAL A 103     -15.281  -9.172 -10.102  1.00 98.62           C  
ATOM    829  N   PHE A 104     -13.016  -7.273 -13.797  1.00 98.56           N  
ATOM    830  CA  PHE A 104     -12.727  -7.109 -15.219  1.00 98.56           C  
ATOM    831  C   PHE A 104     -12.125  -8.383 -15.797  1.00 98.56           C  
ATOM    832  CB  PHE A 104     -11.773  -5.930 -15.438  1.00 98.56           C  
ATOM    833  O   PHE A 104     -11.133  -8.898 -15.273  1.00 98.56           O  
ATOM    834  CG  PHE A 104     -12.227  -4.648 -14.797  1.00 98.56           C  
ATOM    835  CD1 PHE A 104     -13.055  -3.770 -15.484  1.00 98.56           C  
ATOM    836  CD2 PHE A 104     -11.836  -4.324 -13.508  1.00 98.56           C  
ATOM    837  CE1 PHE A 104     -13.484  -2.582 -14.898  1.00 98.56           C  
ATOM    838  CE2 PHE A 104     -12.258  -3.139 -12.906  1.00 98.56           C  
ATOM    839  CZ  PHE A 104     -13.086  -2.270 -13.609  1.00 98.56           C  
ATOM    840  N   THR A 105     -12.711  -8.836 -16.891  1.00 97.88           N  
ATOM    841  CA  THR A 105     -12.289 -10.133 -17.391  1.00 97.88           C  
ATOM    842  C   THR A 105     -12.219 -10.133 -18.922  1.00 97.88           C  
ATOM    843  CB  THR A 105     -13.234 -11.250 -16.922  1.00 97.88           C  
ATOM    844  O   THR A 105     -13.062  -9.516 -19.578  1.00 97.88           O  
ATOM    845  CG2 THR A 105     -14.664 -11.000 -17.391  1.00 97.88           C  
ATOM    846  OG1 THR A 105     -12.781 -12.508 -17.438  1.00 97.88           O  
ATOM    847  N   PRO A 106     -11.156 -10.844 -19.516  1.00 95.31           N  
ATOM    848  CA  PRO A 106     -11.008 -10.883 -20.969  1.00 95.31           C  
ATOM    849  C   PRO A 106     -11.828 -12.000 -21.609  1.00 95.31           C  
ATOM    850  CB  PRO A 106      -9.508 -11.117 -21.172  1.00 95.31           C  
ATOM    851  O   PRO A 106     -11.836 -12.133 -22.844  1.00 95.31           O  
ATOM    852  CG  PRO A 106      -9.094 -11.938 -19.984  1.00 95.31           C  
ATOM    853  CD  PRO A 106      -9.883 -11.484 -18.797  1.00 95.31           C  
ATOM    854  N   VAL A 107     -12.484 -12.805 -20.844  1.00 90.62           N  
ATOM    855  CA  VAL A 107     -13.164 -13.961 -21.422  1.00 90.62           C  
ATOM    856  C   VAL A 107     -14.617 -13.984 -20.969  1.00 90.62           C  
ATOM    857  CB  VAL A 107     -12.469 -15.289 -21.031  1.00 90.62           C  
ATOM    858  O   VAL A 107     -14.945 -13.484 -19.891  1.00 90.62           O  
ATOM    859  CG1 VAL A 107     -11.047 -15.344 -21.594  1.00 90.62           C  
ATOM    860  CG2 VAL A 107     -12.438 -15.445 -19.516  1.00 90.62           C  
ATOM    861  N   LEU A 108     -15.469 -14.570 -21.875  1.00 76.31           N  
ATOM    862  CA  LEU A 108     -16.875 -14.828 -21.578  1.00 76.31           C  
ATOM    863  C   LEU A 108     -17.094 -16.297 -21.250  1.00 76.31           C  
ATOM    864  CB  LEU A 108     -17.750 -14.414 -22.766  1.00 76.31           C  
ATOM    865  O   LEU A 108     -18.047 -16.641 -20.531  1.00 76.31           O  
ATOM    866  CG  LEU A 108     -17.969 -12.906 -22.953  1.00 76.31           C  
ATOM    867  CD1 LEU A 108     -18.734 -12.648 -24.250  1.00 76.31           C  
ATOM    868  CD2 LEU A 108     -18.688 -12.305 -21.766  1.00 76.31           C  
ATOM    869  N   ASP A 109     -16.094 -17.172 -21.859  1.00 66.50           N  
ATOM    870  CA  ASP A 109     -16.219 -18.609 -21.688  1.00 66.50           C  
ATOM    871  C   ASP A 109     -15.914 -19.016 -20.250  1.00 66.50           C  
ATOM    872  CB  ASP A 109     -15.281 -19.359 -22.641  1.00 66.50           C  
ATOM    873  O   ASP A 109     -14.773 -18.922 -19.797  1.00 66.50           O  
ATOM    874  CG  ASP A 109     -15.789 -19.375 -24.078  1.00 66.50           C  
ATOM    875  OD1 ASP A 109     -17.000 -19.141 -24.297  1.00 66.50           O  
ATOM    876  OD2 ASP A 109     -14.969 -19.609 -24.984  1.00 66.50           O  
ATOM    877  N   ARG A 110     -16.969 -19.312 -19.406  1.00 65.69           N  
ATOM    878  CA  ARG A 110     -16.875 -19.453 -17.953  1.00 65.69           C  
ATOM    879  C   ARG A 110     -17.391 -20.812 -17.516  1.00 65.69           C  
ATOM    880  CB  ARG A 110     -17.641 -18.344 -17.250  1.00 65.69           C  
ATOM    881  O   ARG A 110     -18.062 -21.516 -18.281  1.00 65.69           O  
ATOM    882  CG  ARG A 110     -17.312 -16.953 -17.766  1.00 65.69           C  
ATOM    883  CD  ARG A 110     -18.234 -15.891 -17.141  1.00 65.69           C  
ATOM    884  NE  ARG A 110     -17.984 -14.570 -17.703  1.00 65.69           N  
ATOM    885  NH1 ARG A 110     -19.750 -13.547 -16.625  1.00 65.69           N  
ATOM    886  NH2 ARG A 110     -18.391 -12.328 -18.016  1.00 65.69           N  
ATOM    887  CZ  ARG A 110     -18.703 -13.484 -17.438  1.00 65.69           C  
ATOM    888  N   ALA A 111     -16.781 -21.438 -16.406  1.00 55.28           N  
ATOM    889  CA  ALA A 111     -17.297 -22.656 -15.805  1.00 55.28           C  
ATOM    890  C   ALA A 111     -18.828 -22.625 -15.742  1.00 55.28           C  
ATOM    891  CB  ALA A 111     -16.719 -22.859 -14.414  1.00 55.28           C  
ATOM    892  O   ALA A 111     -19.422 -21.547 -15.633  1.00 55.28           O  
ATOM    893  N   PRO A 112     -19.547 -23.828 -16.156  1.00 50.84           N  
ATOM    894  CA  PRO A 112     -21.016 -23.906 -16.078  1.00 50.84           C  
ATOM    895  C   PRO A 112     -21.562 -23.500 -14.711  1.00 50.84           C  
ATOM    896  CB  PRO A 112     -21.312 -25.375 -16.375  1.00 50.84           C  
ATOM    897  O   PRO A 112     -20.891 -23.719 -13.695  1.00 50.84           O  
ATOM    898  CG  PRO A 112     -19.969 -26.031 -16.469  1.00 50.84           C  
ATOM    899  CD  PRO A 112     -18.922 -24.969 -16.297  1.00 50.84           C  
ATOM    900  N   GLN A 113     -22.453 -22.500 -14.609  1.00 49.03           N  
ATOM    901  CA  GLN A 113     -23.266 -22.016 -13.508  1.00 49.03           C  
ATOM    902  C   GLN A 113     -23.984 -23.156 -12.797  1.00 49.03           C  
ATOM    903  CB  GLN A 113     -24.266 -20.969 -14.008  1.00 49.03           C  
ATOM    904  O   GLN A 113     -24.438 -24.094 -13.445  1.00 49.03           O  
ATOM    905  CG  GLN A 113     -23.641 -19.766 -14.672  1.00 49.03           C  
ATOM    906  CD  GLN A 113     -23.047 -18.781 -13.672  1.00 49.03           C  
ATOM    907  NE2 GLN A 113     -22.141 -17.938 -14.133  1.00 49.03           N  
ATOM    908  OE1 GLN A 113     -23.422 -18.781 -12.492  1.00 49.03           O  
ATOM    909  N   PRO A 114     -23.688 -23.516 -11.508  1.00 43.09           N  
ATOM    910  CA  PRO A 114     -24.531 -24.578 -10.961  1.00 43.09           C  
ATOM    911  C   PRO A 114     -26.016 -24.391 -11.297  1.00 43.09           C  
ATOM    912  CB  PRO A 114     -24.297 -24.484  -9.445  1.00 43.09           C  
ATOM    913  O   PRO A 114     -26.500 -23.250 -11.336  1.00 43.09           O  
ATOM    914  CG  PRO A 114     -23.422 -23.281  -9.281  1.00 43.09           C  
ATOM    915  CD  PRO A 114     -23.094 -22.734 -10.641  1.00 43.09           C  
ATOM    916  N   ALA A 115     -26.609 -25.156 -12.234  1.00 40.41           N  
ATOM    917  CA  ALA A 115     -28.047 -25.281 -12.422  1.00 40.41           C  
ATOM    918  C   ALA A 115     -28.797 -25.047 -11.102  1.00 40.41           C  
ATOM    919  CB  ALA A 115     -28.391 -26.656 -12.984  1.00 40.41           C  
ATOM    920  O   ALA A 115     -28.344 -25.500 -10.047  1.00 40.41           O  
ATOM    921  N   GLN A 116     -29.188 -23.891 -10.695  1.00 37.47           N  
ATOM    922  CA  GLN A 116     -30.234 -23.641  -9.703  1.00 37.47           C  
ATOM    923  C   GLN A 116     -31.109 -24.875  -9.508  1.00 37.47           C  
ATOM    924  CB  GLN A 116     -31.078 -22.438 -10.117  1.00 37.47           C  
ATOM    925  O   GLN A 116     -31.609 -25.453 -10.477  1.00 37.47           O  
ATOM    926  CG  GLN A 116     -30.531 -21.109  -9.625  1.00 37.47           C  
ATOM    927  CD  GLN A 116     -31.516 -19.969  -9.836  1.00 37.47           C  
ATOM    928  NE2 GLN A 116     -31.219 -18.812  -9.250  1.00 37.47           N  
ATOM    929  OE1 GLN A 116     -32.531 -20.109 -10.523  1.00 37.47           O  
ATOM    930  N   ASN A 117     -30.734 -25.953  -8.820  1.00 31.89           N  
ATOM    931  CA  ASN A 117     -31.625 -26.953  -8.242  1.00 31.89           C  
ATOM    932  C   ASN A 117     -33.031 -26.406  -8.094  1.00 31.89           C  
ATOM    933  CB  ASN A 117     -31.094 -27.422  -6.895  1.00 31.89           C  
ATOM    934  O   ASN A 117     -33.281 -25.453  -7.355  1.00 31.89           O  
ATOM    935  CG  ASN A 117     -30.031 -28.500  -7.031  1.00 31.89           C  
ATOM    936  ND2 ASN A 117     -29.375 -28.828  -5.922  1.00 31.89           N  
ATOM    937  OD1 ASN A 117     -29.781 -29.016  -8.125  1.00 31.89           O  
ATOM    938  N   TRP A 118     -33.875 -26.125  -9.094  1.00 31.19           N  
ATOM    939  CA  TRP A 118     -35.312 -26.234  -8.875  1.00 31.19           C  
ATOM    940  C   TRP A 118     -35.656 -27.469  -8.047  1.00 31.19           C  
ATOM    941  CB  TRP A 118     -36.062 -26.281 -10.211  1.00 31.19           C  
ATOM    942  O   TRP A 118     -35.250 -28.578  -8.383  1.00 31.19           O  
ATOM    943  CG  TRP A 118     -36.344 -24.922 -10.797  1.00 31.19           C  
ATOM    944  CD1 TRP A 118     -35.469 -24.062 -11.367  1.00 31.19           C  
ATOM    945  CD2 TRP A 118     -37.625 -24.281 -10.859  1.00 31.19           C  
ATOM    946  CE2 TRP A 118     -37.438 -23.016 -11.484  1.00 31.19           C  
ATOM    947  CE3 TRP A 118     -38.906 -24.625 -10.445  1.00 31.19           C  
ATOM    948  NE1 TRP A 118     -36.094 -22.922 -11.781  1.00 31.19           N  
ATOM    949  CH2 TRP A 118     -39.719 -22.500 -11.289  1.00 31.19           C  
ATOM    950  CZ2 TRP A 118     -38.469 -22.125 -11.703  1.00 31.19           C  
ATOM    951  CZ3 TRP A 118     -39.969 -23.734 -10.664  1.00 31.19           C  
ATOM    952  N   THR A 119     -35.406 -27.594  -6.746  1.00 32.19           N  
ATOM    953  CA  THR A 119     -36.000 -28.625  -5.910  1.00 32.19           C  
ATOM    954  C   THR A 119     -37.500 -28.734  -6.180  1.00 32.19           C  
ATOM    955  CB  THR A 119     -35.781 -28.328  -4.414  1.00 32.19           C  
ATOM    956  O   THR A 119     -38.281 -27.844  -5.828  1.00 32.19           O  
ATOM    957  CG2 THR A 119     -34.312 -28.500  -4.051  1.00 32.19           C  
ATOM    958  OG1 THR A 119     -36.188 -27.000  -4.121  1.00 32.19           O  
ATOM    959  N   GLY A 120     -37.969 -29.094  -7.371  1.00 28.70           N  
ATOM    960  CA  GLY A 120     -39.188 -29.906  -7.367  1.00 28.70           C  
ATOM    961  C   GLY A 120     -38.906 -31.391  -7.168  1.00 28.70           C  
ATOM    962  O   GLY A 120     -37.938 -31.922  -7.730  1.00 28.70           O  
ATOM    963  N   ILE A 121     -38.594 -31.828  -5.938  1.00 34.59           N  
ATOM    964  CA  ILE A 121     -38.688 -33.219  -5.469  1.00 34.59           C  
ATOM    965  C   ILE A 121     -39.156 -34.125  -6.605  1.00 34.59           C  
ATOM    966  CB  ILE A 121     -39.625 -33.344  -4.258  1.00 34.59           C  
ATOM    967  O   ILE A 121     -40.281 -33.938  -7.121  1.00 34.59           O  
ATOM    968  CG1 ILE A 121     -39.094 -32.500  -3.074  1.00 34.59           C  
ATOM    969  CG2 ILE A 121     -39.844 -34.812  -3.867  1.00 34.59           C  
ATOM    970  CD1 ILE A 121     -40.031 -32.469  -1.872  1.00 34.59           C  
ATOM    971  N   LEU A 122     -38.312 -34.531  -7.527  1.00 30.12           N  
ATOM    972  CA  LEU A 122     -38.625 -35.781  -8.172  1.00 30.12           C  
ATOM    973  C   LEU A 122     -37.656 -36.875  -7.742  1.00 30.12           C  
ATOM    974  CB  LEU A 122     -38.594 -35.625  -9.695  1.00 30.12           C  
ATOM    975  O   LEU A 122     -36.438 -36.688  -7.797  1.00 30.12           O  
ATOM    976  CG  LEU A 122     -39.844 -35.000 -10.344  1.00 30.12           C  
ATOM    977  CD1 LEU A 122     -39.469 -34.406 -11.703  1.00 30.12           C  
ATOM    978  CD2 LEU A 122     -40.938 -36.031 -10.469  1.00 30.12           C  
ATOM    979  N   ASP A 123     -37.844 -37.500  -6.621  1.00 30.06           N  
ATOM    980  CA  ASP A 123     -37.531 -38.875  -6.258  1.00 30.06           C  
ATOM    981  C   ASP A 123     -37.188 -39.688  -7.496  1.00 30.06           C  
ATOM    982  CB  ASP A 123     -38.688 -39.500  -5.492  1.00 30.06           C  
ATOM    983  O   ASP A 123     -38.062 -39.906  -8.359  1.00 30.06           O  
ATOM    984  CG  ASP A 123     -38.250 -40.125  -4.172  1.00 30.06           C  
ATOM    985  OD1 ASP A 123     -37.031 -40.156  -3.885  1.00 30.06           O  
ATOM    986  OD2 ASP A 123     -39.156 -40.562  -3.408  1.00 30.06           O  
ATOM    987  N   ALA A 124     -36.094 -39.594  -8.062  1.00 31.98           N  
ATOM    988  CA  ALA A 124     -35.438 -40.438  -9.062  1.00 31.98           C  
ATOM    989  C   ALA A 124     -35.250 -41.844  -8.523  1.00 31.98           C  
ATOM    990  CB  ALA A 124     -34.094 -39.844  -9.484  1.00 31.98           C  
ATOM    991  O   ALA A 124     -34.531 -42.062  -7.543  1.00 31.98           O  
ATOM    992  N   THR A 125     -36.281 -42.688  -8.461  1.00 32.50           N  
ATOM    993  CA  THR A 125     -36.094 -44.125  -8.562  1.00 32.50           C  
ATOM    994  C   THR A 125     -35.969 -44.531 -10.023  1.00 32.50           C  
ATOM    995  CB  THR A 125     -37.250 -44.906  -7.898  1.00 32.50           C  
ATOM    996  O   THR A 125     -36.500 -43.875 -10.914  1.00 32.50           O  
ATOM    997  CG2 THR A 125     -37.312 -44.594  -6.402  1.00 32.50           C  
ATOM    998  OG1 THR A 125     -38.500 -44.500  -8.508  1.00 32.50           O  
ATOM    999  N   GLU A 126     -34.781 -44.969 -10.516  1.00 38.75           N  
ATOM   1000  CA  GLU A 126     -34.219 -45.844 -11.555  1.00 38.75           C  
ATOM   1001  C   GLU A 126     -35.344 -46.500 -12.344  1.00 38.75           C  
ATOM   1002  CB  GLU A 126     -33.281 -46.875 -10.945  1.00 38.75           C  
ATOM   1003  O   GLU A 126     -36.125 -47.250 -11.773  1.00 38.75           O  
ATOM   1004  CG  GLU A 126     -31.812 -46.500 -11.023  1.00 38.75           C  
ATOM   1005  CD  GLU A 126     -30.891 -47.594 -10.516  1.00 38.75           C  
ATOM   1006  OE1 GLU A 126     -29.656 -47.438 -10.586  1.00 38.75           O  
ATOM   1007  OE2 GLU A 126     -31.406 -48.625 -10.047  1.00 38.75           O  
ATOM   1008  N   ASP A 127     -36.188 -45.750 -12.945  1.00 38.62           N  
ATOM   1009  CA  ASP A 127     -37.000 -46.188 -14.094  1.00 38.62           C  
ATOM   1010  C   ASP A 127     -38.250 -45.344 -14.266  1.00 38.62           C  
ATOM   1011  CB  ASP A 127     -37.375 -47.656 -13.938  1.00 38.62           C  
ATOM   1012  O   ASP A 127     -39.344 -45.812 -14.008  1.00 38.62           O  
ATOM   1013  CG  ASP A 127     -36.281 -48.625 -14.398  1.00 38.62           C  
ATOM   1014  OD1 ASP A 127     -35.375 -48.188 -15.141  1.00 38.62           O  
ATOM   1015  OD2 ASP A 127     -36.344 -49.812 -14.023  1.00 38.62           O  
ATOM   1016  N   SER A 128     -38.125 -44.094 -14.539  1.00 34.38           N  
ATOM   1017  CA  SER A 128     -39.438 -43.500 -14.852  1.00 34.38           C  
ATOM   1018  C   SER A 128     -39.469 -43.000 -16.297  1.00 34.38           C  
ATOM   1019  CB  SER A 128     -39.750 -42.344 -13.891  1.00 34.38           C  
ATOM   1020  O   SER A 128     -38.562 -42.281 -16.734  1.00 34.38           O  
ATOM   1021  OG  SER A 128     -38.625 -41.469 -13.766  1.00 34.38           O  
ATOM   1022  N   HIS A 129     -39.844 -43.781 -17.297  1.00 35.56           N  
ATOM   1023  CA  HIS A 129     -40.406 -43.625 -18.625  1.00 35.56           C  
ATOM   1024  C   HIS A 129     -41.594 -42.656 -18.609  1.00 35.56           C  
ATOM   1025  CB  HIS A 129     -40.844 -44.969 -19.172  1.00 35.56           C  
ATOM   1026  O   HIS A 129     -42.469 -42.750 -17.719  1.00 35.56           O  
ATOM   1027  CG  HIS A 129     -39.688 -45.906 -19.422  1.00 35.56           C  
ATOM   1028  CD2 HIS A 129     -39.594 -47.250 -19.203  1.00 35.56           C  
ATOM   1029  ND1 HIS A 129     -38.500 -45.500 -19.969  1.00 35.56           N  
ATOM   1030  CE1 HIS A 129     -37.688 -46.531 -20.062  1.00 35.56           C  
ATOM   1031  NE2 HIS A 129     -38.312 -47.625 -19.609  1.00 35.56           N  
ATOM   1032  N   MET A 130     -41.406 -41.375 -18.984  1.00 34.94           N  
ATOM   1033  CA  MET A 130     -42.438 -40.344 -19.188  1.00 34.94           C  
ATOM   1034  C   MET A 130     -43.219 -40.594 -20.469  1.00 34.94           C  
ATOM   1035  CB  MET A 130     -41.781 -38.969 -19.250  1.00 34.94           C  
ATOM   1036  O   MET A 130     -42.625 -40.844 -21.516  1.00 34.94           O  
ATOM   1037  CG  MET A 130     -41.688 -38.281 -17.891  1.00 34.94           C  
ATOM   1038  SD  MET A 130     -41.156 -36.500 -18.031  1.00 34.94           S  
ATOM   1039  CE  MET A 130     -42.219 -35.969 -19.406  1.00 34.94           C  
ATOM   1040  N   CYS A 131     -44.531 -41.156 -20.375  1.00 31.83           N  
ATOM   1041  CA  CYS A 131     -45.562 -41.312 -21.391  1.00 31.83           C  
ATOM   1042  C   CYS A 131     -46.438 -40.062 -21.469  1.00 31.83           C  
ATOM   1043  CB  CYS A 131     -46.438 -42.531 -21.078  1.00 31.83           C  
ATOM   1044  O   CYS A 131     -46.844 -39.531 -20.438  1.00 31.83           O  
ATOM   1045  SG  CYS A 131     -46.469 -43.750 -22.391  1.00 31.83           S  
ATOM   1046  N   TYR A 132     -46.219 -39.156 -22.438  1.00 36.00           N  
ATOM   1047  CA  TYR A 132     -47.188 -38.062 -22.703  1.00 36.00           C  
ATOM   1048  C   TYR A 132     -48.438 -38.625 -23.344  1.00 36.00           C  
ATOM   1049  CB  TYR A 132     -46.562 -37.000 -23.625  1.00 36.00           C  
ATOM   1050  O   TYR A 132     -48.406 -39.406 -24.281  1.00 36.00           O  
ATOM   1051  CG  TYR A 132     -45.875 -35.906 -22.875  1.00 36.00           C  
ATOM   1052  CD1 TYR A 132     -46.562 -34.781 -22.438  1.00 36.00           C  
ATOM   1053  CD2 TYR A 132     -44.500 -35.938 -22.609  1.00 36.00           C  
ATOM   1054  CE1 TYR A 132     -45.938 -33.750 -21.750  1.00 36.00           C  
ATOM   1055  CE2 TYR A 132     -43.844 -34.906 -21.922  1.00 36.00           C  
ATOM   1056  OH  TYR A 132     -43.969 -32.812 -20.812  1.00 36.00           O  
ATOM   1057  CZ  TYR A 132     -44.594 -33.812 -21.500  1.00 36.00           C  
ATOM   1058  N   GLN A 133     -49.562 -38.750 -22.578  1.00 33.03           N  
ATOM   1059  CA  GLN A 133     -50.875 -39.031 -23.141  1.00 33.03           C  
ATOM   1060  C   GLN A 133     -51.469 -37.812 -23.812  1.00 33.03           C  
ATOM   1061  CB  GLN A 133     -51.844 -39.562 -22.047  1.00 33.03           C  
ATOM   1062  O   GLN A 133     -51.531 -36.750 -23.219  1.00 33.03           O  
ATOM   1063  CG  GLN A 133     -51.906 -41.062 -21.969  1.00 33.03           C  
ATOM   1064  CD  GLN A 133     -53.000 -41.562 -21.000  1.00 33.03           C  
ATOM   1065  NE2 GLN A 133     -53.375 -42.812 -21.109  1.00 33.03           N  
ATOM   1066  OE1 GLN A 133     -53.469 -40.781 -20.156  1.00 33.03           O  
ATOM   1067  N   LEU A 134     -51.375 -37.688 -25.078  1.00 35.62           N  
ATOM   1068  CA  LEU A 134     -52.156 -36.719 -25.875  1.00 35.62           C  
ATOM   1069  C   LEU A 134     -53.656 -37.062 -25.812  1.00 35.62           C  
ATOM   1070  CB  LEU A 134     -51.688 -36.719 -27.328  1.00 35.62           C  
ATOM   1071  O   LEU A 134     -54.031 -38.219 -25.984  1.00 35.62           O  
ATOM   1072  CG  LEU A 134     -50.344 -36.000 -27.594  1.00 35.62           C  
ATOM   1073  CD1 LEU A 134     -49.781 -36.406 -28.938  1.00 35.62           C  
ATOM   1074  CD2 LEU A 134     -50.562 -34.469 -27.547  1.00 35.62           C  
ATOM   1075  N   GLN A 135     -54.469 -36.531 -24.906  1.00 33.00           N  
ATOM   1076  CA  GLN A 135     -55.906 -36.531 -24.875  1.00 33.00           C  
ATOM   1077  C   GLN A 135     -56.500 -36.156 -26.250  1.00 33.00           C  
ATOM   1078  CB  GLN A 135     -56.438 -35.562 -23.812  1.00 33.00           C  
ATOM   1079  O   GLN A 135     -56.250 -35.062 -26.766  1.00 33.00           O  
ATOM   1080  CG  GLN A 135     -57.406 -36.188 -22.812  1.00 33.00           C  
ATOM   1081  CD  GLN A 135     -57.844 -35.219 -21.750  1.00 33.00           C  
ATOM   1082  NE2 GLN A 135     -58.844 -35.625 -20.953  1.00 33.00           N  
ATOM   1083  OE1 GLN A 135     -57.312 -34.094 -21.625  1.00 33.00           O  
ATOM   1084  N   TYR A 136     -56.750 -37.125 -27.094  1.00 36.44           N  
ATOM   1085  CA  TYR A 136     -57.562 -37.062 -28.281  1.00 36.44           C  
ATOM   1086  C   TYR A 136     -58.938 -37.719 -28.031  1.00 36.44           C  
ATOM   1087  CB  TYR A 136     -56.875 -37.781 -29.453  1.00 36.44           C  
ATOM   1088  O   TYR A 136     -59.000 -38.781 -27.406  1.00 36.44           O  
ATOM   1089  CG  TYR A 136     -57.062 -37.094 -30.781  1.00 36.44           C  
ATOM   1090  CD1 TYR A 136     -58.094 -37.469 -31.656  1.00 36.44           C  
ATOM   1091  CD2 TYR A 136     -56.250 -36.031 -31.172  1.00 36.44           C  
ATOM   1092  CE1 TYR A 136     -58.250 -36.844 -32.875  1.00 36.44           C  
ATOM   1093  CE2 TYR A 136     -56.438 -35.375 -32.375  1.00 36.44           C  
ATOM   1094  OH  TYR A 136     -57.625 -35.156 -34.438  1.00 36.44           O  
ATOM   1095  CZ  TYR A 136     -57.438 -35.812 -33.250  1.00 36.44           C  
ATOM   1096  N   ASP A 137     -60.062 -36.969 -27.891  1.00 40.94           N  
ATOM   1097  CA  ASP A 137     -61.500 -37.250 -27.891  1.00 40.94           C  
ATOM   1098  C   ASP A 137     -61.938 -37.875 -29.219  1.00 40.94           C  
ATOM   1099  CB  ASP A 137     -62.281 -35.969 -27.641  1.00 40.94           C  
ATOM   1100  O   ASP A 137     -61.969 -37.188 -30.250  1.00 40.94           O  
ATOM   1101  CG  ASP A 137     -62.594 -35.750 -26.172  1.00 40.94           C  
ATOM   1102  OD1 ASP A 137     -62.469 -36.688 -25.359  1.00 40.94           O  
ATOM   1103  OD2 ASP A 137     -62.969 -34.594 -25.812  1.00 40.94           O  
ATOM   1104  N   GLY A 138     -61.688 -39.156 -29.469  1.00 40.38           N  
ATOM   1105  CA  GLY A 138     -62.438 -39.969 -30.422  1.00 40.38           C  
ATOM   1106  C   GLY A 138     -62.375 -41.438 -30.125  1.00 40.38           C  
ATOM   1107  O   GLY A 138     -61.562 -41.906 -29.312  1.00 40.38           O  
ATOM   1108  N   PRO A 139     -63.438 -42.250 -30.500  1.00 40.88           N  
ATOM   1109  CA  PRO A 139     -63.719 -43.625 -30.094  1.00 40.88           C  
ATOM   1110  C   PRO A 139     -62.906 -44.656 -30.906  1.00 40.88           C  
ATOM   1111  CB  PRO A 139     -65.188 -43.812 -30.375  1.00 40.88           C  
ATOM   1112  O   PRO A 139     -62.625 -44.438 -32.094  1.00 40.88           O  
ATOM   1113  CG  PRO A 139     -65.500 -42.969 -31.578  1.00 40.88           C  
ATOM   1114  CD  PRO A 139     -64.188 -42.219 -31.922  1.00 40.88           C  
ATOM   1115  N   GLU A 140     -61.656 -44.938 -30.406  1.00 39.97           N  
ATOM   1116  CA  GLU A 140     -61.094 -46.250 -30.734  1.00 39.97           C  
ATOM   1117  C   GLU A 140     -59.594 -46.281 -30.453  1.00 39.97           C  
ATOM   1118  CB  GLU A 140     -61.344 -46.594 -32.188  1.00 39.97           C  
ATOM   1119  O   GLU A 140     -58.844 -45.344 -30.812  1.00 39.97           O  
ATOM   1120  CG  GLU A 140     -62.562 -47.469 -32.406  1.00 39.97           C  
ATOM   1121  CD  GLU A 140     -62.719 -47.938 -33.844  1.00 39.97           C  
ATOM   1122  OE1 GLU A 140     -63.688 -48.688 -34.125  1.00 39.97           O  
ATOM   1123  OE2 GLU A 140     -61.875 -47.562 -34.688  1.00 39.97           O  
ATOM   1124  N   GLU A 141     -59.062 -46.875 -29.344  1.00 39.59           N  
ATOM   1125  CA  GLU A 141     -57.938 -47.562 -28.750  1.00 39.59           C  
ATOM   1126  C   GLU A 141     -56.906 -47.969 -29.812  1.00 39.59           C  
ATOM   1127  CB  GLU A 141     -58.406 -48.812 -27.984  1.00 39.59           C  
ATOM   1128  O   GLU A 141     -57.188 -48.750 -30.688  1.00 39.59           O  
ATOM   1129  CG  GLU A 141     -58.812 -48.531 -26.547  1.00 39.59           C  
ATOM   1130  CD  GLU A 141     -59.094 -49.812 -25.750  1.00 39.59           C  
ATOM   1131  OE1 GLU A 141     -59.375 -49.688 -24.531  1.00 39.59           O  
ATOM   1132  OE2 GLU A 141     -59.000 -50.906 -26.344  1.00 39.59           O  
ATOM   1133  N   SER A 142     -55.875 -47.031 -30.109  1.00 37.66           N  
ATOM   1134  CA  SER A 142     -54.625 -47.562 -30.656  1.00 37.66           C  
ATOM   1135  C   SER A 142     -53.438 -47.000 -29.906  1.00 37.66           C  
ATOM   1136  CB  SER A 142     -54.531 -47.250 -32.156  1.00 37.66           C  
ATOM   1137  O   SER A 142     -53.406 -45.812 -29.578  1.00 37.66           O  
ATOM   1138  OG  SER A 142     -53.969 -45.969 -32.344  1.00 37.66           O  
ATOM   1139  N   GLU A 143     -52.719 -47.781 -28.969  1.00 40.44           N  
ATOM   1140  CA  GLU A 143     -51.438 -47.812 -28.234  1.00 40.44           C  
ATOM   1141  C   GLU A 143     -50.250 -47.688 -29.188  1.00 40.44           C  
ATOM   1142  CB  GLU A 143     -51.344 -49.094 -27.406  1.00 40.44           C  
ATOM   1143  O   GLU A 143     -49.906 -48.688 -29.859  1.00 40.44           O  
ATOM   1144  CG  GLU A 143     -52.156 -49.062 -26.125  1.00 40.44           C  
ATOM   1145  CD  GLU A 143     -51.938 -50.250 -25.234  1.00 40.44           C  
ATOM   1146  OE1 GLU A 143     -52.438 -50.281 -24.094  1.00 40.44           O  
ATOM   1147  OE2 GLU A 143     -51.188 -51.188 -25.672  1.00 40.44           O  
ATOM   1148  N   ASP A 144     -50.062 -46.562 -29.828  1.00 36.41           N  
ATOM   1149  CA  ASP A 144     -48.750 -46.375 -30.422  1.00 36.41           C  
ATOM   1150  C   ASP A 144     -48.000 -45.219 -29.766  1.00 36.41           C  
ATOM   1151  CB  ASP A 144     -48.844 -46.156 -31.938  1.00 36.41           C  
ATOM   1152  O   ASP A 144     -48.500 -44.094 -29.703  1.00 36.41           O  
ATOM   1153  CG  ASP A 144     -48.812 -47.438 -32.750  1.00 36.41           C  
ATOM   1154  OD1 ASP A 144     -48.438 -48.500 -32.188  1.00 36.41           O  
ATOM   1155  OD2 ASP A 144     -49.094 -47.375 -33.938  1.00 36.41           O  
ATOM   1156  N   CYS A 145     -47.094 -45.469 -28.703  1.00 35.16           N  
ATOM   1157  CA  CYS A 145     -46.156 -44.531 -28.094  1.00 35.16           C  
ATOM   1158  C   CYS A 145     -44.844 -44.469 -28.891  1.00 35.16           C  
ATOM   1159  CB  CYS A 145     -45.875 -44.938 -26.656  1.00 35.16           C  
ATOM   1160  O   CYS A 145     -44.344 -45.500 -29.344  1.00 35.16           O  
ATOM   1161  SG  CYS A 145     -47.219 -44.562 -25.516  1.00 35.16           S  
ATOM   1162  N   LEU A 146     -44.531 -43.375 -29.641  1.00 30.98           N  
ATOM   1163  CA  LEU A 146     -43.281 -42.969 -30.219  1.00 30.98           C  
ATOM   1164  C   LEU A 146     -42.281 -42.594 -29.125  1.00 30.98           C  
ATOM   1165  CB  LEU A 146     -43.469 -41.781 -31.156  1.00 30.98           C  
ATOM   1166  O   LEU A 146     -42.594 -41.812 -28.219  1.00 30.98           O  
ATOM   1167  CG  LEU A 146     -43.406 -42.062 -32.656  1.00 30.98           C  
ATOM   1168  CD1 LEU A 146     -44.625 -41.469 -33.375  1.00 30.98           C  
ATOM   1169  CD2 LEU A 146     -42.125 -41.531 -33.250  1.00 30.98           C  
ATOM   1170  N   TYR A 147     -41.250 -43.438 -28.891  1.00 32.84           N  
ATOM   1171  CA  TYR A 147     -40.094 -43.281 -28.016  1.00 32.84           C  
ATOM   1172  C   TYR A 147     -39.094 -42.250 -28.562  1.00 32.84           C  
ATOM   1173  CB  TYR A 147     -39.375 -44.625 -27.828  1.00 32.84           C  
ATOM   1174  O   TYR A 147     -38.781 -42.281 -29.750  1.00 32.84           O  
ATOM   1175  CG  TYR A 147     -40.188 -45.656 -27.094  1.00 32.84           C  
ATOM   1176  CD1 TYR A 147     -40.188 -45.719 -25.703  1.00 32.84           C  
ATOM   1177  CD2 TYR A 147     -40.969 -46.594 -27.797  1.00 32.84           C  
ATOM   1178  CE1 TYR A 147     -40.938 -46.656 -25.016  1.00 32.84           C  
ATOM   1179  CE2 TYR A 147     -41.719 -47.531 -27.125  1.00 32.84           C  
ATOM   1180  OH  TYR A 147     -42.469 -48.500 -25.062  1.00 32.84           O  
ATOM   1181  CZ  TYR A 147     -41.719 -47.562 -25.734  1.00 32.84           C  
ATOM   1182  N   VAL A 148     -39.094 -40.969 -28.047  1.00 31.31           N  
ATOM   1183  CA  VAL A 148     -38.000 -40.062 -28.375  1.00 31.31           C  
ATOM   1184  C   VAL A 148     -36.938 -40.125 -27.281  1.00 31.31           C  
ATOM   1185  CB  VAL A 148     -38.500 -38.625 -28.562  1.00 31.31           C  
ATOM   1186  O   VAL A 148     -37.219 -40.000 -26.109  1.00 31.31           O  
ATOM   1187  CG1 VAL A 148     -37.344 -37.719 -29.016  1.00 31.31           C  
ATOM   1188  CG2 VAL A 148     -39.625 -38.594 -29.578  1.00 31.31           C  
ATOM   1189  N   ASN A 149     -35.844 -40.875 -27.453  1.00 30.80           N  
ATOM   1190  CA  ASN A 149     -34.594 -40.844 -26.688  1.00 30.80           C  
ATOM   1191  C   ASN A 149     -33.938 -39.438 -26.734  1.00 30.80           C  
ATOM   1192  CB  ASN A 149     -33.625 -41.906 -27.188  1.00 30.80           C  
ATOM   1193  O   ASN A 149     -33.719 -38.906 -27.812  1.00 30.80           O  
ATOM   1194  CG  ASN A 149     -33.969 -43.281 -26.703  1.00 30.80           C  
ATOM   1195  ND2 ASN A 149     -33.594 -44.281 -27.469  1.00 30.80           N  
ATOM   1196  OD1 ASN A 149     -34.594 -43.438 -25.656  1.00 30.80           O  
ATOM   1197  N   VAL A 150     -34.281 -38.500 -25.812  1.00 33.47           N  
ATOM   1198  CA  VAL A 150     -33.500 -37.281 -25.719  1.00 33.47           C  
ATOM   1199  C   VAL A 150     -32.156 -37.562 -25.016  1.00 33.47           C  
ATOM   1200  CB  VAL A 150     -34.250 -36.156 -24.953  1.00 33.47           C  
ATOM   1201  O   VAL A 150     -32.156 -38.062 -23.891  1.00 33.47           O  
ATOM   1202  CG1 VAL A 150     -33.469 -34.875 -24.953  1.00 33.47           C  
ATOM   1203  CG2 VAL A 150     -35.625 -35.969 -25.578  1.00 33.47           C  
ATOM   1204  N   PHE A 151     -31.172 -38.000 -25.719  1.00 30.14           N  
ATOM   1205  CA  PHE A 151     -29.750 -38.062 -25.359  1.00 30.14           C  
ATOM   1206  C   PHE A 151     -29.203 -36.656 -25.156  1.00 30.14           C  
ATOM   1207  CB  PHE A 151     -28.953 -38.781 -26.453  1.00 30.14           C  
ATOM   1208  O   PHE A 151     -29.375 -35.781 -26.016  1.00 30.14           O  
ATOM   1209  CG  PHE A 151     -28.844 -40.250 -26.219  1.00 30.14           C  
ATOM   1210  CD1 PHE A 151     -27.828 -40.781 -25.438  1.00 30.14           C  
ATOM   1211  CD2 PHE A 151     -29.750 -41.125 -26.797  1.00 30.14           C  
ATOM   1212  CE1 PHE A 151     -27.719 -42.156 -25.219  1.00 30.14           C  
ATOM   1213  CE2 PHE A 151     -29.656 -42.500 -26.594  1.00 30.14           C  
ATOM   1214  CZ  PHE A 151     -28.625 -43.031 -25.797  1.00 30.14           C  
ATOM   1215  N   THR A 152     -29.219 -36.000 -23.953  1.00 33.47           N  
ATOM   1216  CA  THR A 152     -28.375 -34.844 -23.719  1.00 33.47           C  
ATOM   1217  C   THR A 152     -26.906 -35.250 -23.516  1.00 33.47           C  
ATOM   1218  CB  THR A 152     -28.844 -34.031 -22.484  1.00 33.47           C  
ATOM   1219  O   THR A 152     -26.609 -36.125 -22.703  1.00 33.47           O  
ATOM   1220  CG2 THR A 152     -29.953 -33.062 -22.859  1.00 33.47           C  
ATOM   1221  OG1 THR A 152     -29.344 -34.938 -21.500  1.00 33.47           O  
ATOM   1222  N   PRO A 153     -26.047 -35.188 -24.484  1.00 31.75           N  
ATOM   1223  CA  PRO A 153     -24.641 -35.500 -24.203  1.00 31.75           C  
ATOM   1224  C   PRO A 153     -24.078 -34.688 -23.047  1.00 31.75           C  
ATOM   1225  CB  PRO A 153     -23.938 -35.125 -25.516  1.00 31.75           C  
ATOM   1226  O   PRO A 153     -24.422 -33.500 -22.906  1.00 31.75           O  
ATOM   1227  CG  PRO A 153     -24.938 -34.312 -26.266  1.00 31.75           C  
ATOM   1228  CD  PRO A 153     -26.156 -34.125 -25.406  1.00 31.75           C  
ATOM   1229  N   VAL A 154     -23.953 -35.094 -21.781  1.00 38.44           N  
ATOM   1230  CA  VAL A 154     -23.031 -34.562 -20.781  1.00 38.44           C  
ATOM   1231  C   VAL A 154     -21.609 -34.531 -21.359  1.00 38.44           C  
ATOM   1232  CB  VAL A 154     -23.047 -35.406 -19.484  1.00 38.44           C  
ATOM   1233  O   VAL A 154     -21.062 -35.562 -21.734  1.00 38.44           O  
ATOM   1234  CG1 VAL A 154     -22.125 -34.781 -18.438  1.00 38.44           C  
ATOM   1235  CG2 VAL A 154     -24.469 -35.500 -18.953  1.00 38.44           C  
ATOM   1236  N   LEU A 155     -21.344 -33.656 -22.312  1.00 39.34           N  
ATOM   1237  CA  LEU A 155     -19.984 -33.312 -22.719  1.00 39.34           C  
ATOM   1238  C   LEU A 155     -19.141 -32.969 -21.516  1.00 39.34           C  
ATOM   1239  CB  LEU A 155     -20.016 -32.156 -23.719  1.00 39.34           C  
ATOM   1240  O   LEU A 155     -19.562 -32.188 -20.641  1.00 39.34           O  
ATOM   1241  CG  LEU A 155     -20.484 -32.469 -25.125  1.00 39.34           C  
ATOM   1242  CD1 LEU A 155     -20.797 -31.188 -25.891  1.00 39.34           C  
ATOM   1243  CD2 LEU A 155     -19.438 -33.281 -25.875  1.00 39.34           C  
ATOM   1244  N   ASP A 156     -18.500 -33.844 -20.750  1.00 38.53           N  
ATOM   1245  CA  ASP A 156     -17.297 -33.688 -19.938  1.00 38.53           C  
ATOM   1246  C   ASP A 156     -16.500 -32.469 -20.375  1.00 38.53           C  
ATOM   1247  CB  ASP A 156     -16.422 -34.938 -20.000  1.00 38.53           C  
ATOM   1248  O   ASP A 156     -15.617 -32.562 -21.234  1.00 38.53           O  
ATOM   1249  CG  ASP A 156     -15.820 -35.312 -18.656  1.00 38.53           C  
ATOM   1250  OD1 ASP A 156     -16.062 -34.594 -17.656  1.00 38.53           O  
ATOM   1251  OD2 ASP A 156     -15.102 -36.344 -18.594  1.00 38.53           O  
ATOM   1252  N   ARG A 157     -17.016 -31.156 -20.500  1.00 45.34           N  
ATOM   1253  CA  ARG A 157     -16.469 -29.859 -20.875  1.00 45.34           C  
ATOM   1254  C   ARG A 157     -15.750 -29.203 -19.688  1.00 45.34           C  
ATOM   1255  CB  ARG A 157     -17.562 -28.938 -21.406  1.00 45.34           C  
ATOM   1256  O   ARG A 157     -15.703 -27.984 -19.594  1.00 45.34           O  
ATOM   1257  CG  ARG A 157     -17.844 -29.109 -22.875  1.00 45.34           C  
ATOM   1258  CD  ARG A 157     -18.672 -27.938 -23.438  1.00 45.34           C  
ATOM   1259  NE  ARG A 157     -19.484 -28.359 -24.578  1.00 45.34           N  
ATOM   1260  NH1 ARG A 157     -20.234 -26.234 -25.062  1.00 45.34           N  
ATOM   1261  NH2 ARG A 157     -20.922 -28.016 -26.328  1.00 45.34           N  
ATOM   1262  CZ  ARG A 157     -20.203 -27.531 -25.328  1.00 45.34           C  
ATOM   1263  N   ALA A 158     -15.508 -29.828 -18.531  1.00 47.72           N  
ATOM   1264  CA  ALA A 158     -14.820 -29.203 -17.406  1.00 47.72           C  
ATOM   1265  C   ALA A 158     -13.406 -28.781 -17.797  1.00 47.72           C  
ATOM   1266  CB  ALA A 158     -14.781 -30.141 -16.219  1.00 47.72           C  
ATOM   1267  O   ALA A 158     -12.906 -27.766 -17.328  1.00 47.72           O  
ATOM   1268  N   SER A 159     -12.797 -29.188 -18.953  1.00 47.28           N  
ATOM   1269  CA  SER A 159     -11.438 -28.906 -19.406  1.00 47.28           C  
ATOM   1270  C   SER A 159     -11.430 -27.828 -20.484  1.00 47.28           C  
ATOM   1271  CB  SER A 159     -10.766 -30.172 -19.922  1.00 47.28           C  
ATOM   1272  O   SER A 159     -10.367 -27.328 -20.859  1.00 47.28           O  
ATOM   1273  OG  SER A 159     -11.383 -30.609 -21.109  1.00 47.28           O  
ATOM   1274  N   ASP A 160     -12.570 -27.125 -20.828  1.00 56.75           N  
ATOM   1275  CA  ASP A 160     -12.609 -26.141 -21.891  1.00 56.75           C  
ATOM   1276  C   ASP A 160     -12.938 -24.750 -21.359  1.00 56.75           C  
ATOM   1277  CB  ASP A 160     -13.641 -26.531 -22.953  1.00 56.75           C  
ATOM   1278  O   ASP A 160     -13.039 -23.781 -22.125  1.00 56.75           O  
ATOM   1279  CG  ASP A 160     -13.133 -27.609 -23.906  1.00 56.75           C  
ATOM   1280  OD1 ASP A 160     -11.898 -27.828 -23.969  1.00 56.75           O  
ATOM   1281  OD2 ASP A 160     -13.961 -28.234 -24.594  1.00 56.75           O  
ATOM   1282  N   TYR A 161     -12.977 -24.531 -19.922  1.00 65.19           N  
ATOM   1283  CA  TYR A 161     -13.328 -23.203 -19.422  1.00 65.19           C  
ATOM   1284  C   TYR A 161     -12.078 -22.422 -19.016  1.00 65.19           C  
ATOM   1285  CB  TYR A 161     -14.289 -23.297 -18.250  1.00 65.19           C  
ATOM   1286  O   TYR A 161     -11.055 -23.016 -18.672  1.00 65.19           O  
ATOM   1287  CG  TYR A 161     -15.625 -23.906 -18.594  1.00 65.19           C  
ATOM   1288  CD1 TYR A 161     -16.578 -23.172 -19.312  1.00 65.19           C  
ATOM   1289  CD2 TYR A 161     -15.945 -25.203 -18.219  1.00 65.19           C  
ATOM   1290  CE1 TYR A 161     -17.812 -23.734 -19.641  1.00 65.19           C  
ATOM   1291  CE2 TYR A 161     -17.172 -25.766 -18.547  1.00 65.19           C  
ATOM   1292  OH  TYR A 161     -19.312 -25.578 -19.578  1.00 65.19           O  
ATOM   1293  CZ  TYR A 161     -18.094 -25.031 -19.250  1.00 65.19           C  
ATOM   1294  N   ALA A 162     -12.102 -21.078 -19.453  1.00 78.25           N  
ATOM   1295  CA  ALA A 162     -10.984 -20.188 -19.141  1.00 78.25           C  
ATOM   1296  C   ALA A 162     -10.617 -20.266 -17.656  1.00 78.25           C  
ATOM   1297  CB  ALA A 162     -11.336 -18.750 -19.516  1.00 78.25           C  
ATOM   1298  O   ALA A 162     -11.500 -20.375 -16.797  1.00 78.25           O  
ATOM   1299  N   SER A 163      -9.430 -20.500 -17.219  1.00 91.44           N  
ATOM   1300  CA  SER A 163      -8.797 -20.516 -15.898  1.00 91.44           C  
ATOM   1301  C   SER A 163      -7.633 -19.531 -15.828  1.00 91.44           C  
ATOM   1302  CB  SER A 163      -8.312 -21.922 -15.547  1.00 91.44           C  
ATOM   1303  O   SER A 163      -6.484 -19.906 -16.078  1.00 91.44           O  
ATOM   1304  OG  SER A 163      -7.836 -21.969 -14.211  1.00 91.44           O  
ATOM   1305  N   LEU A 164      -8.023 -18.203 -15.609  1.00 96.88           N  
ATOM   1306  CA  LEU A 164      -7.043 -17.141 -15.742  1.00 96.88           C  
ATOM   1307  C   LEU A 164      -6.516 -16.719 -14.367  1.00 96.88           C  
ATOM   1308  CB  LEU A 164      -7.664 -15.930 -16.453  1.00 96.88           C  
ATOM   1309  O   LEU A 164      -7.227 -16.812 -13.367  1.00 96.88           O  
ATOM   1310  CG  LEU A 164      -8.109 -16.156 -17.891  1.00 96.88           C  
ATOM   1311  CD1 LEU A 164      -8.773 -14.891 -18.453  1.00 96.88           C  
ATOM   1312  CD2 LEU A 164      -6.922 -16.547 -18.766  1.00 96.88           C  
ATOM   1313  N   PRO A 165      -5.207 -16.266 -14.336  1.00 98.44           N  
ATOM   1314  CA  PRO A 165      -4.688 -15.641 -13.125  1.00 98.44           C  
ATOM   1315  C   PRO A 165      -5.449 -14.375 -12.742  1.00 98.44           C  
ATOM   1316  CB  PRO A 165      -3.236 -15.320 -13.492  1.00 98.44           C  
ATOM   1317  O   PRO A 165      -5.988 -13.688 -13.617  1.00 98.44           O  
ATOM   1318  CG  PRO A 165      -3.232 -15.219 -14.984  1.00 98.44           C  
ATOM   1319  CD  PRO A 165      -4.293 -16.125 -15.523  1.00 98.44           C  
ATOM   1320  N   VAL A 166      -5.469 -14.117 -11.398  1.00 98.88           N  
ATOM   1321  CA  VAL A 166      -6.297 -13.031 -10.875  1.00 98.88           C  
ATOM   1322  C   VAL A 166      -5.438 -12.078 -10.055  1.00 98.88           C  
ATOM   1323  CB  VAL A 166      -7.461 -13.578 -10.016  1.00 98.88           C  
ATOM   1324  O   VAL A 166      -4.641 -12.508  -9.219  1.00 98.88           O  
ATOM   1325  CG1 VAL A 166      -8.320 -12.438  -9.484  1.00 98.88           C  
ATOM   1326  CG2 VAL A 166      -8.312 -14.555 -10.828  1.00 98.88           C  
ATOM   1327  N   ILE A 167      -5.621 -10.789 -10.438  1.00 98.94           N  
ATOM   1328  CA  ILE A 167      -5.094  -9.750  -9.555  1.00 98.94           C  
ATOM   1329  C   ILE A 167      -6.191  -9.273  -8.609  1.00 98.94           C  
ATOM   1330  CB  ILE A 167      -4.535  -8.562 -10.367  1.00 98.94           C  
ATOM   1331  O   ILE A 167      -7.270  -8.875  -9.047  1.00 98.94           O  
ATOM   1332  CG1 ILE A 167      -3.357  -9.016 -11.242  1.00 98.94           C  
ATOM   1333  CG2 ILE A 167      -4.117  -7.418  -9.438  1.00 98.94           C  
ATOM   1334  CD1 ILE A 167      -2.896  -7.969 -12.250  1.00 98.94           C  
ATOM   1335  N   PHE A 168      -5.949  -9.414  -7.352  1.00 98.94           N  
ATOM   1336  CA  PHE A 168      -6.730  -8.750  -6.312  1.00 98.94           C  
ATOM   1337  C   PHE A 168      -6.059  -7.457  -5.871  1.00 98.94           C  
ATOM   1338  CB  PHE A 168      -6.926  -9.680  -5.109  1.00 98.94           C  
ATOM   1339  O   PHE A 168      -5.121  -7.484  -5.066  1.00 98.94           O  
ATOM   1340  CG  PHE A 168      -7.797  -9.094  -4.027  1.00 98.94           C  
ATOM   1341  CD1 PHE A 168      -7.230  -8.539  -2.887  1.00 98.94           C  
ATOM   1342  CD2 PHE A 168      -9.180  -9.102  -4.152  1.00 98.94           C  
ATOM   1343  CE1 PHE A 168      -8.031  -8.000  -1.885  1.00 98.94           C  
ATOM   1344  CE2 PHE A 168      -9.984  -8.562  -3.156  1.00 98.94           C  
ATOM   1345  CZ  PHE A 168      -9.406  -8.016  -2.021  1.00 98.94           C  
ATOM   1346  N   TRP A 169      -6.531  -6.312  -6.453  1.00 98.88           N  
ATOM   1347  CA  TRP A 169      -5.863  -5.023  -6.309  1.00 98.88           C  
ATOM   1348  C   TRP A 169      -6.359  -4.289  -5.066  1.00 98.88           C  
ATOM   1349  CB  TRP A 169      -6.094  -4.156  -7.551  1.00 98.88           C  
ATOM   1350  O   TRP A 169      -7.566  -4.148  -4.859  1.00 98.88           O  
ATOM   1351  CG  TRP A 169      -5.625  -2.740  -7.402  1.00 98.88           C  
ATOM   1352  CD1 TRP A 169      -6.406  -1.624  -7.273  1.00 98.88           C  
ATOM   1353  CD2 TRP A 169      -4.270  -2.287  -7.367  1.00 98.88           C  
ATOM   1354  CE2 TRP A 169      -4.301  -0.883  -7.219  1.00 98.88           C  
ATOM   1355  CE3 TRP A 169      -3.029  -2.934  -7.453  1.00 98.88           C  
ATOM   1356  NE1 TRP A 169      -5.617  -0.504  -7.164  1.00 98.88           N  
ATOM   1357  CH2 TRP A 169      -1.938  -0.771  -7.234  1.00 98.88           C  
ATOM   1358  CZ2 TRP A 169      -3.137  -0.113  -7.148  1.00 98.88           C  
ATOM   1359  CZ3 TRP A 169      -1.872  -2.166  -7.383  1.00 98.88           C  
ATOM   1360  N   ILE A 170      -5.359  -3.836  -4.230  1.00 98.88           N  
ATOM   1361  CA  ILE A 170      -5.648  -2.998  -3.074  1.00 98.88           C  
ATOM   1362  C   ILE A 170      -5.027  -1.617  -3.268  1.00 98.88           C  
ATOM   1363  CB  ILE A 170      -5.133  -3.639  -1.767  1.00 98.88           C  
ATOM   1364  O   ILE A 170      -3.803  -1.482  -3.318  1.00 98.88           O  
ATOM   1365  CG1 ILE A 170      -5.652  -5.074  -1.634  1.00 98.88           C  
ATOM   1366  CG2 ILE A 170      -5.535  -2.797  -0.554  1.00 98.88           C  
ATOM   1367  CD1 ILE A 170      -5.113  -5.820  -0.422  1.00 98.88           C  
ATOM   1368  N   TYR A 171      -5.918  -0.565  -3.359  1.00 98.50           N  
ATOM   1369  CA  TYR A 171      -5.410   0.778  -3.619  1.00 98.50           C  
ATOM   1370  C   TYR A 171      -4.781   1.375  -2.365  1.00 98.50           C  
ATOM   1371  CB  TYR A 171      -6.535   1.688  -4.125  1.00 98.50           C  
ATOM   1372  O   TYR A 171      -5.066   0.936  -1.250  1.00 98.50           O  
ATOM   1373  CG  TYR A 171      -7.695   1.809  -3.166  1.00 98.50           C  
ATOM   1374  CD1 TYR A 171      -8.859   1.068  -3.355  1.00 98.50           C  
ATOM   1375  CD2 TYR A 171      -7.629   2.662  -2.070  1.00 98.50           C  
ATOM   1376  CE1 TYR A 171      -9.930   1.178  -2.477  1.00 98.50           C  
ATOM   1377  CE2 TYR A 171      -8.695   2.779  -1.185  1.00 98.50           C  
ATOM   1378  OH  TYR A 171     -10.898   2.146  -0.521  1.00 98.50           O  
ATOM   1379  CZ  TYR A 171      -9.844   2.033  -1.395  1.00 98.50           C  
ATOM   1380  N   GLY A 172      -3.818   2.363  -2.613  1.00 97.50           N  
ATOM   1381  CA  GLY A 172      -3.176   3.100  -1.536  1.00 97.50           C  
ATOM   1382  C   GLY A 172      -3.939   4.348  -1.128  1.00 97.50           C  
ATOM   1383  O   GLY A 172      -5.152   4.434  -1.332  1.00 97.50           O  
ATOM   1384  N   GLY A 173      -3.264   5.250  -0.367  1.00 95.44           N  
ATOM   1385  CA  GLY A 173      -3.857   6.500   0.080  1.00 95.44           C  
ATOM   1386  C   GLY A 173      -3.703   6.734   1.571  1.00 95.44           C  
ATOM   1387  O   GLY A 173      -4.582   7.320   2.207  1.00 95.44           O  
ATOM   1388  N   GLY A 174      -2.686   6.121   2.109  1.00 94.38           N  
ATOM   1389  CA  GLY A 174      -2.312   6.359   3.494  1.00 94.38           C  
ATOM   1390  C   GLY A 174      -3.314   5.805   4.488  1.00 94.38           C  
ATOM   1391  O   GLY A 174      -3.420   6.293   5.613  1.00 94.38           O  
ATOM   1392  N   LEU A 175      -4.199   4.840   4.000  1.00 95.69           N  
ATOM   1393  CA  LEU A 175      -5.262   4.242   4.797  1.00 95.69           C  
ATOM   1394  C   LEU A 175      -6.340   5.270   5.125  1.00 95.69           C  
ATOM   1395  CB  LEU A 175      -4.695   3.648   6.090  1.00 95.69           C  
ATOM   1396  O   LEU A 175      -7.199   5.023   5.977  1.00 95.69           O  
ATOM   1397  CG  LEU A 175      -3.648   2.545   5.930  1.00 95.69           C  
ATOM   1398  CD1 LEU A 175      -3.152   2.080   7.293  1.00 95.69           C  
ATOM   1399  CD2 LEU A 175      -4.219   1.376   5.133  1.00 95.69           C  
ATOM   1400  N   ARG A 176      -6.289   6.434   4.484  1.00 94.38           N  
ATOM   1401  CA  ARG A 176      -7.258   7.477   4.805  1.00 94.38           C  
ATOM   1402  C   ARG A 176      -7.934   7.996   3.539  1.00 94.38           C  
ATOM   1403  CB  ARG A 176      -6.586   8.625   5.551  1.00 94.38           C  
ATOM   1404  O   ARG A 176      -8.891   8.773   3.615  1.00 94.38           O  
ATOM   1405  CG  ARG A 176      -5.379   9.211   4.832  1.00 94.38           C  
ATOM   1406  CD  ARG A 176      -4.660  10.250   5.684  1.00 94.38           C  
ATOM   1407  NE  ARG A 176      -3.508  10.812   4.984  1.00 94.38           N  
ATOM   1408  NH1 ARG A 176      -1.950   9.477   6.043  1.00 94.38           N  
ATOM   1409  NH2 ARG A 176      -1.276  11.016   4.484  1.00 94.38           N  
ATOM   1410  CZ  ARG A 176      -2.248  10.430   5.172  1.00 94.38           C  
ATOM   1411  N   ASN A 177      -7.277   7.590   2.445  1.00 94.44           N  
ATOM   1412  CA  ASN A 177      -7.805   8.047   1.165  1.00 94.44           C  
ATOM   1413  C   ASN A 177      -7.766   6.941   0.114  1.00 94.44           C  
ATOM   1414  CB  ASN A 177      -7.035   9.273   0.675  1.00 94.44           C  
ATOM   1415  O   ASN A 177      -7.121   5.914   0.315  1.00 94.44           O  
ATOM   1416  CG  ASN A 177      -7.012  10.398   1.695  1.00 94.44           C  
ATOM   1417  ND2 ASN A 177      -5.832  10.672   2.242  1.00 94.44           N  
ATOM   1418  OD1 ASN A 177      -8.039  11.008   1.990  1.00 94.44           O  
ATOM   1419  N   GLY A 178      -8.547   7.273  -0.970  1.00 95.12           N  
ATOM   1420  CA  GLY A 178      -8.500   6.414  -2.143  1.00 95.12           C  
ATOM   1421  C   GLY A 178      -9.836   5.793  -2.486  1.00 95.12           C  
ATOM   1422  O   GLY A 178     -10.750   5.770  -1.657  1.00 95.12           O  
ATOM   1423  N   ALA A 179      -9.867   5.270  -3.750  1.00 95.44           N  
ATOM   1424  CA  ALA A 179     -11.062   4.582  -4.230  1.00 95.44           C  
ATOM   1425  C   ALA A 179     -10.719   3.602  -5.348  1.00 95.44           C  
ATOM   1426  CB  ALA A 179     -12.102   5.594  -4.715  1.00 95.44           C  
ATOM   1427  O   ALA A 179      -9.680   3.730  -5.996  1.00 95.44           O  
ATOM   1428  N   ALA A 180     -11.602   2.609  -5.492  1.00 95.56           N  
ATOM   1429  CA  ALA A 180     -11.414   1.596  -6.527  1.00 95.56           C  
ATOM   1430  C   ALA A 180     -12.211   1.943  -7.785  1.00 95.56           C  
ATOM   1431  CB  ALA A 180     -11.828   0.221  -6.008  1.00 95.56           C  
ATOM   1432  O   ALA A 180     -12.930   1.101  -8.328  1.00 95.56           O  
ATOM   1433  N   ARG A 181     -12.000   3.123  -8.305  1.00 93.44           N  
ATOM   1434  CA  ARG A 181     -12.742   3.574  -9.477  1.00 93.44           C  
ATOM   1435  C   ARG A 181     -12.102   3.068 -10.766  1.00 93.44           C  
ATOM   1436  CB  ARG A 181     -12.836   5.102  -9.500  1.00 93.44           C  
ATOM   1437  O   ARG A 181     -10.875   2.984 -10.852  1.00 93.44           O  
ATOM   1438  CG  ARG A 181     -13.625   5.691  -8.344  1.00 93.44           C  
ATOM   1439  CD  ARG A 181     -13.703   7.207  -8.430  1.00 93.44           C  
ATOM   1440  NE  ARG A 181     -12.391   7.824  -8.250  1.00 93.44           N  
ATOM   1441  NH1 ARG A 181     -13.133   9.984  -8.609  1.00 93.44           N  
ATOM   1442  NH2 ARG A 181     -10.922   9.586  -8.156  1.00 93.44           N  
ATOM   1443  CZ  ARG A 181     -12.148   9.133  -8.336  1.00 93.44           C  
ATOM   1444  N   PHE A 182     -12.961   2.754 -11.672  1.00 94.50           N  
ATOM   1445  CA  PHE A 182     -12.531   2.285 -12.984  1.00 94.50           C  
ATOM   1446  C   PHE A 182     -11.523   3.248 -13.602  1.00 94.50           C  
ATOM   1447  CB  PHE A 182     -13.734   2.119 -13.914  1.00 94.50           C  
ATOM   1448  O   PHE A 182     -10.477   2.824 -14.102  1.00 94.50           O  
ATOM   1449  CG  PHE A 182     -13.359   1.873 -15.352  1.00 94.50           C  
ATOM   1450  CD1 PHE A 182     -13.469   2.887 -16.297  1.00 94.50           C  
ATOM   1451  CD2 PHE A 182     -12.906   0.626 -15.766  1.00 94.50           C  
ATOM   1452  CE1 PHE A 182     -13.125   2.662 -17.625  1.00 94.50           C  
ATOM   1453  CE2 PHE A 182     -12.562   0.394 -17.094  1.00 94.50           C  
ATOM   1454  CZ  PHE A 182     -12.672   1.413 -18.016  1.00 94.50           C  
ATOM   1455  N   GLN A 183     -11.625   4.508 -13.398  1.00 91.88           N  
ATOM   1456  CA  GLN A 183     -10.773   5.504 -14.039  1.00 91.88           C  
ATOM   1457  C   GLN A 183      -9.406   5.574 -13.367  1.00 91.88           C  
ATOM   1458  CB  GLN A 183     -11.445   6.879 -14.016  1.00 91.88           C  
ATOM   1459  O   GLN A 183      -8.430   6.020 -13.984  1.00 91.88           O  
ATOM   1460  CG  GLN A 183     -12.695   6.973 -14.875  1.00 91.88           C  
ATOM   1461  CD  GLN A 183     -12.391   6.996 -16.359  1.00 91.88           C  
ATOM   1462  NE2 GLN A 183     -13.422   7.156 -17.172  1.00 91.88           N  
ATOM   1463  OE1 GLN A 183     -11.227   6.875 -16.766  1.00 91.88           O  
ATOM   1464  N   ASP A 184      -9.352   5.145 -12.148  1.00 92.12           N  
ATOM   1465  CA  ASP A 184      -8.102   5.219 -11.406  1.00 92.12           C  
ATOM   1466  C   ASP A 184      -7.199   4.027 -11.727  1.00 92.12           C  
ATOM   1467  CB  ASP A 184      -8.367   5.285  -9.898  1.00 92.12           C  
ATOM   1468  O   ASP A 184      -5.973   4.152 -11.742  1.00 92.12           O  
ATOM   1469  CG  ASP A 184      -9.031   6.582  -9.469  1.00 92.12           C  
ATOM   1470  OD1 ASP A 184      -8.938   7.590 -10.203  1.00 92.12           O  
ATOM   1471  OD2 ASP A 184      -9.656   6.598  -8.391  1.00 92.12           O  
ATOM   1472  N   TYR A 185      -7.852   2.945 -11.961  1.00 95.88           N  
ATOM   1473  CA  TYR A 185      -7.129   1.705 -12.227  1.00 95.88           C  
ATOM   1474  C   TYR A 185      -7.715   0.978 -13.430  1.00 95.88           C  
ATOM   1475  CB  TYR A 185      -7.164   0.792 -11.000  1.00 95.88           C  
ATOM   1476  O   TYR A 185      -8.484   0.027 -13.273  1.00 95.88           O  
ATOM   1477  CG  TYR A 185      -6.742   1.477  -9.719  1.00 95.88           C  
ATOM   1478  CD1 TYR A 185      -5.406   1.815  -9.492  1.00 95.88           C  
ATOM   1479  CD2 TYR A 185      -7.672   1.786  -8.734  1.00 95.88           C  
ATOM   1480  CE1 TYR A 185      -5.012   2.445  -8.320  1.00 95.88           C  
ATOM   1481  CE2 TYR A 185      -7.289   2.416  -7.555  1.00 95.88           C  
ATOM   1482  OH  TYR A 185      -5.574   3.363  -6.191  1.00 95.88           O  
ATOM   1483  CZ  TYR A 185      -5.961   2.740  -7.355  1.00 95.88           C  
ATOM   1484  N   ARG A 186      -7.297   1.459 -14.633  1.00 95.00           N  
ATOM   1485  CA  ARG A 186      -7.797   0.876 -15.875  1.00 95.00           C  
ATOM   1486  C   ARG A 186      -7.199  -0.508 -16.109  1.00 95.00           C  
ATOM   1487  CB  ARG A 186      -7.480   1.789 -17.062  1.00 95.00           C  
ATOM   1488  O   ARG A 186      -5.996  -0.710 -15.930  1.00 95.00           O  
ATOM   1489  CG  ARG A 186      -8.305   3.066 -17.094  1.00 95.00           C  
ATOM   1490  CD  ARG A 186      -8.141   3.809 -18.406  1.00 95.00           C  
ATOM   1491  NE  ARG A 186      -8.594   3.004 -19.547  1.00 95.00           N  
ATOM   1492  NH1 ARG A 186     -10.695   3.945 -19.641  1.00 95.00           N  
ATOM   1493  NH2 ARG A 186     -10.102   2.307 -21.125  1.00 95.00           N  
ATOM   1494  CZ  ARG A 186      -9.797   3.088 -20.109  1.00 95.00           C  
ATOM   1495  N   PRO A 187      -8.039  -1.472 -16.594  1.00 97.38           N  
ATOM   1496  CA  PRO A 187      -7.598  -2.867 -16.688  1.00 97.38           C  
ATOM   1497  C   PRO A 187      -6.984  -3.211 -18.047  1.00 97.38           C  
ATOM   1498  CB  PRO A 187      -8.891  -3.656 -16.453  1.00 97.38           C  
ATOM   1499  O   PRO A 187      -6.590  -4.355 -18.266  1.00 97.38           O  
ATOM   1500  CG  PRO A 187      -9.961  -2.822 -17.078  1.00 97.38           C  
ATOM   1501  CD  PRO A 187      -9.648  -1.375 -16.828  1.00 97.38           C  
ATOM   1502  N   ASP A 188      -6.879  -2.230 -18.859  1.00 97.81           N  
ATOM   1503  CA  ASP A 188      -6.656  -2.436 -20.297  1.00 97.81           C  
ATOM   1504  C   ASP A 188      -5.434  -3.318 -20.531  1.00 97.81           C  
ATOM   1505  CB  ASP A 188      -6.488  -1.093 -21.000  1.00 97.81           C  
ATOM   1506  O   ASP A 188      -5.520  -4.324 -21.250  1.00 97.81           O  
ATOM   1507  CG  ASP A 188      -7.730  -0.224 -20.938  1.00 97.81           C  
ATOM   1508  OD1 ASP A 188      -8.320   0.083 -22.000  1.00 97.81           O  
ATOM   1509  OD2 ASP A 188      -8.125   0.160 -19.812  1.00 97.81           O  
ATOM   1510  N   TYR A 189      -4.316  -3.012 -19.938  1.00 98.00           N  
ATOM   1511  CA  TYR A 189      -3.086  -3.725 -20.266  1.00 98.00           C  
ATOM   1512  C   TYR A 189      -3.016  -5.055 -19.516  1.00 98.00           C  
ATOM   1513  CB  TYR A 189      -1.861  -2.871 -19.922  1.00 98.00           C  
ATOM   1514  O   TYR A 189      -2.324  -5.980 -19.953  1.00 98.00           O  
ATOM   1515  CG  TYR A 189      -1.656  -1.702 -20.844  1.00 98.00           C  
ATOM   1516  CD1 TYR A 189      -1.211  -1.896 -22.156  1.00 98.00           C  
ATOM   1517  CD2 TYR A 189      -1.907  -0.401 -20.422  1.00 98.00           C  
ATOM   1518  CE1 TYR A 189      -1.020  -0.822 -23.016  1.00 98.00           C  
ATOM   1519  CE2 TYR A 189      -1.719   0.681 -21.281  1.00 98.00           C  
ATOM   1520  OH  TYR A 189      -1.087   1.528 -23.422  1.00 98.00           O  
ATOM   1521  CZ  TYR A 189      -1.275   0.461 -22.578  1.00 98.00           C  
ATOM   1522  N   TRP A 190      -3.779  -5.184 -18.469  1.00 98.44           N  
ATOM   1523  CA  TRP A 190      -3.887  -6.488 -17.812  1.00 98.44           C  
ATOM   1524  C   TRP A 190      -4.758  -7.430 -18.641  1.00 98.44           C  
ATOM   1525  CB  TRP A 190      -4.461  -6.344 -16.406  1.00 98.44           C  
ATOM   1526  O   TRP A 190      -4.473  -8.625 -18.734  1.00 98.44           O  
ATOM   1527  CG  TRP A 190      -3.631  -5.488 -15.500  1.00 98.44           C  
ATOM   1528  CD1 TRP A 190      -4.004  -4.309 -14.914  1.00 98.44           C  
ATOM   1529  CD2 TRP A 190      -2.289  -5.742 -15.070  1.00 98.44           C  
ATOM   1530  CE2 TRP A 190      -1.907  -4.676 -14.227  1.00 98.44           C  
ATOM   1531  CE3 TRP A 190      -1.369  -6.770 -15.320  1.00 98.44           C  
ATOM   1532  NE1 TRP A 190      -2.971  -3.814 -14.148  1.00 98.44           N  
ATOM   1533  CH2 TRP A 190       0.234  -5.625 -13.898  1.00 98.44           C  
ATOM   1534  CZ2 TRP A 190      -0.645  -4.605 -13.633  1.00 98.44           C  
ATOM   1535  CZ3 TRP A 190      -0.114  -6.699 -14.734  1.00 98.44           C  
ATOM   1536  N   MET A 191      -5.789  -6.879 -19.219  1.00 98.06           N  
ATOM   1537  CA  MET A 191      -6.629  -7.688 -20.109  1.00 98.06           C  
ATOM   1538  C   MET A 191      -5.828  -8.227 -21.281  1.00 98.06           C  
ATOM   1539  CB  MET A 191      -7.820  -6.867 -20.609  1.00 98.06           C  
ATOM   1540  O   MET A 191      -6.008  -9.375 -21.688  1.00 98.06           O  
ATOM   1541  CG  MET A 191      -8.758  -6.398 -19.500  1.00 98.06           C  
ATOM   1542  SD  MET A 191      -9.445  -7.789 -18.531  1.00 98.06           S  
ATOM   1543  CE  MET A 191      -8.391  -7.699 -17.062  1.00 98.06           C  
ATOM   1544  N   ASP A 192      -4.859  -7.449 -21.766  1.00 97.00           N  
ATOM   1545  CA  ASP A 192      -4.004  -7.852 -22.891  1.00 97.00           C  
ATOM   1546  C   ASP A 192      -3.086  -9.008 -22.484  1.00 97.00           C  
ATOM   1547  CB  ASP A 192      -3.172  -6.668 -23.375  1.00 97.00           C  
ATOM   1548  O   ASP A 192      -2.605  -9.750 -23.328  1.00 97.00           O  
ATOM   1549  CG  ASP A 192      -3.996  -5.637 -24.125  1.00 97.00           C  
ATOM   1550  OD1 ASP A 192      -5.094  -5.980 -24.625  1.00 97.00           O  
ATOM   1551  OD2 ASP A 192      -3.543  -4.477 -24.234  1.00 97.00           O  
ATOM   1552  N   GLU A 193      -2.969  -9.148 -21.172  1.00 97.62           N  
ATOM   1553  CA  GLU A 193      -2.123 -10.219 -20.656  1.00 97.62           C  
ATOM   1554  C   GLU A 193      -2.957 -11.414 -20.188  1.00 97.62           C  
ATOM   1555  CB  GLU A 193      -1.261  -9.711 -19.484  1.00 97.62           C  
ATOM   1556  O   GLU A 193      -2.438 -12.344 -19.578  1.00 97.62           O  
ATOM   1557  CG  GLU A 193      -0.249  -8.648 -19.906  1.00 97.62           C  
ATOM   1558  CD  GLU A 193       0.834  -9.180 -20.828  1.00 97.62           C  
ATOM   1559  OE1 GLU A 193       1.366  -8.398 -21.641  1.00 97.62           O  
ATOM   1560  OE2 GLU A 193       1.153 -10.383 -20.734  1.00 97.62           O  
ATOM   1561  N   ASP A 194      -4.246 -11.391 -20.469  1.00 96.94           N  
ATOM   1562  CA  ASP A 194      -5.156 -12.453 -20.062  1.00 96.94           C  
ATOM   1563  C   ASP A 194      -5.137 -12.656 -18.547  1.00 96.94           C  
ATOM   1564  CB  ASP A 194      -4.797 -13.766 -20.766  1.00 96.94           C  
ATOM   1565  O   ASP A 194      -5.059 -13.789 -18.062  1.00 96.94           O  
ATOM   1566  CG  ASP A 194      -5.039 -13.711 -22.266  1.00 96.94           C  
ATOM   1567  OD1 ASP A 194      -6.082 -13.164 -22.703  1.00 96.94           O  
ATOM   1568  OD2 ASP A 194      -4.184 -14.219 -23.031  1.00 96.94           O  
ATOM   1569  N   ILE A 195      -5.215 -11.570 -17.859  1.00 98.56           N  
ATOM   1570  CA  ILE A 195      -5.270 -11.555 -16.406  1.00 98.56           C  
ATOM   1571  C   ILE A 195      -6.535 -10.836 -15.938  1.00 98.56           C  
ATOM   1572  CB  ILE A 195      -4.020 -10.875 -15.797  1.00 98.56           C  
ATOM   1573  O   ILE A 195      -6.855  -9.750 -16.422  1.00 98.56           O  
ATOM   1574  CG1 ILE A 195      -2.764 -11.703 -16.094  1.00 98.56           C  
ATOM   1575  CG2 ILE A 195      -4.191 -10.680 -14.281  1.00 98.56           C  
ATOM   1576  CD1 ILE A 195      -1.460 -10.992 -15.750  1.00 98.56           C  
ATOM   1577  N   ILE A 196      -7.230 -11.508 -14.961  1.00 98.75           N  
ATOM   1578  CA  ILE A 196      -8.422 -10.906 -14.367  1.00 98.75           C  
ATOM   1579  C   ILE A 196      -8.016  -9.898 -13.297  1.00 98.75           C  
ATOM   1580  CB  ILE A 196      -9.352 -11.984 -13.766  1.00 98.75           C  
ATOM   1581  O   ILE A 196      -7.117 -10.164 -12.492  1.00 98.75           O  
ATOM   1582  CG1 ILE A 196      -9.898 -12.898 -14.875  1.00 98.75           C  
ATOM   1583  CG2 ILE A 196     -10.492 -11.328 -12.984  1.00 98.75           C  
ATOM   1584  CD1 ILE A 196     -10.812 -14.000 -14.367  1.00 98.75           C  
ATOM   1585  N   LEU A 197      -8.680  -8.695 -13.359  1.00 98.88           N  
ATOM   1586  CA  LEU A 197      -8.438  -7.680 -12.344  1.00 98.88           C  
ATOM   1587  C   LEU A 197      -9.664  -7.488 -11.453  1.00 98.88           C  
ATOM   1588  CB  LEU A 197      -8.055  -6.348 -12.992  1.00 98.88           C  
ATOM   1589  O   LEU A 197     -10.766  -7.234 -11.961  1.00 98.88           O  
ATOM   1590  CG  LEU A 197      -7.844  -5.164 -12.055  1.00 98.88           C  
ATOM   1591  CD1 LEU A 197      -6.645  -5.418 -11.148  1.00 98.88           C  
ATOM   1592  CD2 LEU A 197      -7.660  -3.873 -12.844  1.00 98.88           C  
ATOM   1593  N   VAL A 198      -9.430  -7.684 -10.156  1.00 98.88           N  
ATOM   1594  CA  VAL A 198     -10.453  -7.395  -9.164  1.00 98.88           C  
ATOM   1595  C   VAL A 198     -10.047  -6.168  -8.344  1.00 98.88           C  
ATOM   1596  CB  VAL A 198     -10.688  -8.602  -8.227  1.00 98.88           C  
ATOM   1597  O   VAL A 198      -8.969  -6.137  -7.750  1.00 98.88           O  
ATOM   1598  CG1 VAL A 198     -11.727  -8.266  -7.160  1.00 98.88           C  
ATOM   1599  CG2 VAL A 198     -11.117  -9.828  -9.031  1.00 98.88           C  
ATOM   1600  N   THR A 199     -10.922  -5.105  -8.336  1.00 98.81           N  
ATOM   1601  CA  THR A 199     -10.734  -3.936  -7.484  1.00 98.81           C  
ATOM   1602  C   THR A 199     -11.891  -3.805  -6.488  1.00 98.81           C  
ATOM   1603  CB  THR A 199     -10.633  -2.648  -8.320  1.00 98.81           C  
ATOM   1604  O   THR A 199     -12.969  -4.363  -6.699  1.00 98.81           O  
ATOM   1605  CG2 THR A 199      -9.523  -2.760  -9.367  1.00 98.81           C  
ATOM   1606  OG1 THR A 199     -11.883  -2.416  -8.984  1.00 98.81           O  
ATOM   1607  N   HIS A 200     -11.594  -3.170  -5.371  1.00 98.75           N  
ATOM   1608  CA  HIS A 200     -12.617  -3.076  -4.332  1.00 98.75           C  
ATOM   1609  C   HIS A 200     -12.367  -1.879  -3.422  1.00 98.75           C  
ATOM   1610  CB  HIS A 200     -12.664  -4.363  -3.510  1.00 98.75           C  
ATOM   1611  O   HIS A 200     -11.234  -1.391  -3.324  1.00 98.75           O  
ATOM   1612  CG  HIS A 200     -11.414  -4.621  -2.729  1.00 98.75           C  
ATOM   1613  CD2 HIS A 200     -10.336  -5.395  -3.004  1.00 98.75           C  
ATOM   1614  ND1 HIS A 200     -11.172  -4.051  -1.497  1.00 98.75           N  
ATOM   1615  CE1 HIS A 200     -10.000  -4.461  -1.049  1.00 98.75           C  
ATOM   1616  NE2 HIS A 200      -9.469  -5.277  -1.944  1.00 98.75           N  
ATOM   1617  N   ASN A 201     -13.484  -1.417  -2.840  1.00 98.50           N  
ATOM   1618  CA  ASN A 201     -13.367  -0.406  -1.794  1.00 98.50           C  
ATOM   1619  C   ASN A 201     -13.203  -1.041  -0.416  1.00 98.50           C  
ATOM   1620  CB  ASN A 201     -14.578   0.527  -1.808  1.00 98.50           C  
ATOM   1621  O   ASN A 201     -13.641  -2.170  -0.192  1.00 98.50           O  
ATOM   1622  CG  ASN A 201     -14.594   1.449  -3.012  1.00 98.50           C  
ATOM   1623  ND2 ASN A 201     -15.781   1.769  -3.498  1.00 98.50           N  
ATOM   1624  OD1 ASN A 201     -13.539   1.869  -3.498  1.00 98.50           O  
ATOM   1625  N   TYR A 202     -12.492  -0.390   0.416  1.00 98.75           N  
ATOM   1626  CA  TYR A 202     -12.445  -0.655   1.850  1.00 98.75           C  
ATOM   1627  C   TYR A 202     -12.500   0.643   2.646  1.00 98.75           C  
ATOM   1628  CB  TYR A 202     -11.188  -1.441   2.213  1.00 98.75           C  
ATOM   1629  O   TYR A 202     -12.125   1.703   2.141  1.00 98.75           O  
ATOM   1630  CG  TYR A 202      -9.906  -0.685   1.956  1.00 98.75           C  
ATOM   1631  CD1 TYR A 202      -9.312  -0.688   0.696  1.00 98.75           C  
ATOM   1632  CD2 TYR A 202      -9.289   0.034   2.973  1.00 98.75           C  
ATOM   1633  CE1 TYR A 202      -8.133   0.006   0.455  1.00 98.75           C  
ATOM   1634  CE2 TYR A 202      -8.102   0.732   2.744  1.00 98.75           C  
ATOM   1635  OH  TYR A 202      -6.367   1.401   1.251  1.00 98.75           O  
ATOM   1636  CZ  TYR A 202      -7.535   0.712   1.483  1.00 98.75           C  
ATOM   1637  N   ARG A 203     -13.180   0.443   3.812  1.00 98.56           N  
ATOM   1638  CA  ARG A 203     -13.258   1.645   4.637  1.00 98.56           C  
ATOM   1639  C   ARG A 203     -11.867   2.184   4.957  1.00 98.56           C  
ATOM   1640  CB  ARG A 203     -14.016   1.356   5.934  1.00 98.56           C  
ATOM   1641  O   ARG A 203     -10.945   1.413   5.234  1.00 98.56           O  
ATOM   1642  CG  ARG A 203     -15.523   1.244   5.754  1.00 98.56           C  
ATOM   1643  CD  ARG A 203     -16.203   0.742   7.020  1.00 98.56           C  
ATOM   1644  NE  ARG A 203     -15.953  -0.679   7.238  1.00 98.56           N  
ATOM   1645  NH1 ARG A 203     -17.062  -0.774   9.258  1.00 98.56           N  
ATOM   1646  NH2 ARG A 203     -16.078  -2.656   8.398  1.00 98.56           N  
ATOM   1647  CZ  ARG A 203     -16.375  -1.367   8.297  1.00 98.56           C  
ATOM   1648  N   VAL A 204     -11.633   3.543   4.898  1.00 97.50           N  
ATOM   1649  CA  VAL A 204     -10.375   4.219   5.191  1.00 97.50           C  
ATOM   1650  C   VAL A 204     -10.570   5.219   6.328  1.00 97.50           C  
ATOM   1651  CB  VAL A 204      -9.812   4.938   3.941  1.00 97.50           C  
ATOM   1652  O   VAL A 204     -11.672   5.336   6.871  1.00 97.50           O  
ATOM   1653  CG1 VAL A 204      -9.477   3.928   2.844  1.00 97.50           C  
ATOM   1654  CG2 VAL A 204     -10.812   5.973   3.430  1.00 97.50           C  
ATOM   1655  N   GLY A 205      -9.516   5.871   6.836  1.00 95.75           N  
ATOM   1656  CA  GLY A 205      -9.602   6.898   7.863  1.00 95.75           C  
ATOM   1657  C   GLY A 205     -10.320   6.430   9.117  1.00 95.75           C  
ATOM   1658  O   GLY A 205     -10.164   5.281   9.531  1.00 95.75           O  
ATOM   1659  N   ILE A 206     -11.062   7.328   9.719  1.00 96.19           N  
ATOM   1660  CA  ILE A 206     -11.734   7.121  11.000  1.00 96.19           C  
ATOM   1661  C   ILE A 206     -12.695   5.938  10.906  1.00 96.19           C  
ATOM   1662  CB  ILE A 206     -12.492   8.391  11.453  1.00 96.19           C  
ATOM   1663  O   ILE A 206     -12.773   5.121  11.820  1.00 96.19           O  
ATOM   1664  CG1 ILE A 206     -11.516   9.547  11.688  1.00 96.19           C  
ATOM   1665  CG2 ILE A 206     -13.312   8.109  12.711  1.00 96.19           C  
ATOM   1666  CD1 ILE A 206     -12.172  10.914  11.773  1.00 96.19           C  
ATOM   1667  N   PHE A 207     -13.234   5.730   9.750  1.00 97.19           N  
ATOM   1668  CA  PHE A 207     -14.273   4.719   9.609  1.00 97.19           C  
ATOM   1669  C   PHE A 207     -13.664   3.334   9.438  1.00 97.19           C  
ATOM   1670  CB  PHE A 207     -15.180   5.043   8.414  1.00 97.19           C  
ATOM   1671  O   PHE A 207     -14.305   2.326   9.742  1.00 97.19           O  
ATOM   1672  CG  PHE A 207     -16.031   6.273   8.609  1.00 97.19           C  
ATOM   1673  CD1 PHE A 207     -17.234   6.195   9.289  1.00 97.19           C  
ATOM   1674  CD2 PHE A 207     -15.617   7.504   8.117  1.00 97.19           C  
ATOM   1675  CE1 PHE A 207     -18.031   7.332   9.477  1.00 97.19           C  
ATOM   1676  CE2 PHE A 207     -16.391   8.641   8.297  1.00 97.19           C  
ATOM   1677  CZ  PHE A 207     -17.594   8.555   8.977  1.00 97.19           C  
ATOM   1678  N   GLY A 208     -12.492   3.279   9.047  1.00 97.62           N  
ATOM   1679  CA  GLY A 208     -11.867   1.987   8.820  1.00 97.62           C  
ATOM   1680  C   GLY A 208     -10.898   1.588   9.914  1.00 97.62           C  
ATOM   1681  O   GLY A 208     -10.633   0.401  10.117  1.00 97.62           O  
ATOM   1682  N   PHE A 209     -10.406   2.625  10.648  1.00 97.75           N  
ATOM   1683  CA  PHE A 209      -9.273   2.246  11.477  1.00 97.75           C  
ATOM   1684  C   PHE A 209      -9.398   2.838  12.875  1.00 97.75           C  
ATOM   1685  CB  PHE A 209      -7.957   2.703  10.828  1.00 97.75           C  
ATOM   1686  O   PHE A 209      -8.453   2.795  13.664  1.00 97.75           O  
ATOM   1687  CG  PHE A 209      -7.594   1.939   9.586  1.00 97.75           C  
ATOM   1688  CD1 PHE A 209      -6.938   0.719   9.664  1.00 97.75           C  
ATOM   1689  CD2 PHE A 209      -7.914   2.443   8.328  1.00 97.75           C  
ATOM   1690  CE1 PHE A 209      -6.602   0.011   8.516  1.00 97.75           C  
ATOM   1691  CE2 PHE A 209      -7.582   1.741   7.176  1.00 97.75           C  
ATOM   1692  CZ  PHE A 209      -6.926   0.526   7.270  1.00 97.75           C  
ATOM   1693  N   LEU A 210     -10.539   3.432  13.273  1.00 97.31           N  
ATOM   1694  CA  LEU A 210     -10.758   3.898  14.641  1.00 97.31           C  
ATOM   1695  C   LEU A 210     -10.727   2.734  15.625  1.00 97.31           C  
ATOM   1696  CB  LEU A 210     -12.094   4.641  14.750  1.00 97.31           C  
ATOM   1697  O   LEU A 210     -11.289   1.673  15.352  1.00 97.31           O  
ATOM   1698  CG  LEU A 210     -12.383   5.312  16.094  1.00 97.31           C  
ATOM   1699  CD1 LEU A 210     -11.555   6.586  16.234  1.00 97.31           C  
ATOM   1700  CD2 LEU A 210     -13.875   5.621  16.219  1.00 97.31           C  
ATOM   1701  N   SER A 211     -10.055   2.936  16.734  1.00 97.62           N  
ATOM   1702  CA  SER A 211     -10.000   1.913  17.781  1.00 97.62           C  
ATOM   1703  C   SER A 211      -9.914   2.539  19.156  1.00 97.62           C  
ATOM   1704  CB  SER A 211      -8.805   0.981  17.547  1.00 97.62           C  
ATOM   1705  O   SER A 211      -9.352   3.627  19.328  1.00 97.62           O  
ATOM   1706  OG  SER A 211      -8.727   0.015  18.578  1.00 97.62           O  
ATOM   1707  N   THR A 212     -10.539   1.812  20.125  1.00 97.31           N  
ATOM   1708  CA  THR A 212     -10.344   2.193  21.531  1.00 97.31           C  
ATOM   1709  C   THR A 212      -9.422   1.208  22.234  1.00 97.31           C  
ATOM   1710  CB  THR A 212     -11.688   2.271  22.281  1.00 97.31           C  
ATOM   1711  O   THR A 212      -9.219   1.295  23.453  1.00 97.31           O  
ATOM   1712  CG2 THR A 212     -12.562   3.398  21.734  1.00 97.31           C  
ATOM   1713  OG1 THR A 212     -12.383   1.028  22.125  1.00 97.31           O  
ATOM   1714  N   GLY A 213      -8.836   0.316  21.469  1.00 95.69           N  
ATOM   1715  CA  GLY A 213      -7.832  -0.602  21.984  1.00 95.69           C  
ATOM   1716  C   GLY A 213      -8.430  -1.747  22.781  1.00 95.69           C  
ATOM   1717  O   GLY A 213      -7.699  -2.492  23.438  1.00 95.69           O  
ATOM   1718  N   ASP A 214      -9.773  -1.816  22.891  1.00 95.50           N  
ATOM   1719  CA  ASP A 214     -10.492  -2.879  23.578  1.00 95.50           C  
ATOM   1720  C   ASP A 214     -11.547  -3.508  22.672  1.00 95.50           C  
ATOM   1721  CB  ASP A 214     -11.141  -2.342  24.859  1.00 95.50           C  
ATOM   1722  O   ASP A 214     -11.523  -3.318  21.453  1.00 95.50           O  
ATOM   1723  CG  ASP A 214     -12.039  -1.146  24.609  1.00 95.50           C  
ATOM   1724  OD1 ASP A 214     -12.633  -1.051  23.516  1.00 95.50           O  
ATOM   1725  OD2 ASP A 214     -12.156  -0.289  25.516  1.00 95.50           O  
ATOM   1726  N   GLU A 215     -12.445  -4.305  23.172  1.00 95.31           N  
ATOM   1727  CA  GLU A 215     -13.398  -5.078  22.375  1.00 95.31           C  
ATOM   1728  C   GLU A 215     -14.594  -4.223  21.953  1.00 95.31           C  
ATOM   1729  CB  GLU A 215     -13.883  -6.301  23.172  1.00 95.31           C  
ATOM   1730  O   GLU A 215     -15.414  -4.652  21.156  1.00 95.31           O  
ATOM   1731  CG  GLU A 215     -12.820  -7.375  23.344  1.00 95.31           C  
ATOM   1732  CD  GLU A 215     -13.344  -8.633  24.016  1.00 95.31           C  
ATOM   1733  OE1 GLU A 215     -12.617  -9.656  24.047  1.00 95.31           O  
ATOM   1734  OE2 GLU A 215     -14.484  -8.602  24.516  1.00 95.31           O  
ATOM   1735  N   ILE A 216     -14.648  -2.996  22.469  1.00 96.12           N  
ATOM   1736  CA  ILE A 216     -15.789  -2.137  22.156  1.00 96.12           C  
ATOM   1737  C   ILE A 216     -15.656  -1.602  20.734  1.00 96.12           C  
ATOM   1738  CB  ILE A 216     -15.906  -0.966  23.172  1.00 96.12           C  
ATOM   1739  O   ILE A 216     -16.594  -1.691  19.953  1.00 96.12           O  
ATOM   1740  CG1 ILE A 216     -16.125  -1.500  24.594  1.00 96.12           C  
ATOM   1741  CG2 ILE A 216     -17.031  -0.016  22.766  1.00 96.12           C  
ATOM   1742  CD1 ILE A 216     -17.359  -2.373  24.734  1.00 96.12           C  
ATOM   1743  N   ILE A 217     -14.523  -0.981  20.375  1.00 96.81           N  
ATOM   1744  CA  ILE A 217     -14.109  -0.621  19.016  1.00 96.81           C  
ATOM   1745  C   ILE A 217     -12.727  -1.209  18.734  1.00 96.81           C  
ATOM   1746  CB  ILE A 217     -14.086   0.912  18.828  1.00 96.81           C  
ATOM   1747  O   ILE A 217     -11.711  -0.533  18.906  1.00 96.81           O  
ATOM   1748  CG1 ILE A 217     -15.438   1.518  19.219  1.00 96.81           C  
ATOM   1749  CG2 ILE A 217     -13.727   1.267  17.375  1.00 96.81           C  
ATOM   1750  CD1 ILE A 217     -15.484   3.037  19.141  1.00 96.81           C  
ATOM   1751  N   PRO A 218     -12.711  -2.482  18.438  1.00 95.25           N  
ATOM   1752  CA  PRO A 218     -11.453  -3.223  18.344  1.00 95.25           C  
ATOM   1753  C   PRO A 218     -10.508  -2.643  17.297  1.00 95.25           C  
ATOM   1754  CB  PRO A 218     -11.898  -4.633  17.953  1.00 95.25           C  
ATOM   1755  O   PRO A 218      -9.281  -2.689  17.469  1.00 95.25           O  
ATOM   1756  CG  PRO A 218     -13.320  -4.723  18.406  1.00 95.25           C  
ATOM   1757  CD  PRO A 218     -13.938  -3.354  18.328  1.00 95.25           C  
ATOM   1758  N   GLY A 219     -11.000  -2.045  16.125  1.00 95.94           N  
ATOM   1759  CA  GLY A 219     -10.188  -1.441  15.070  1.00 95.94           C  
ATOM   1760  C   GLY A 219      -9.922  -2.383  13.906  1.00 95.94           C  
ATOM   1761  O   GLY A 219     -10.461  -3.490  13.859  1.00 95.94           O  
ATOM   1762  N   ASN A 220      -9.273  -1.969  12.914  1.00 98.25           N  
ATOM   1763  CA  ASN A 220      -8.750  -2.656  11.742  1.00 98.25           C  
ATOM   1764  C   ASN A 220      -9.875  -3.055  10.789  1.00 98.25           C  
ATOM   1765  CB  ASN A 220      -7.941  -3.889  12.148  1.00 98.25           C  
ATOM   1766  O   ASN A 220      -9.805  -4.102  10.141  1.00 98.25           O  
ATOM   1767  CG  ASN A 220      -6.652  -3.529  12.859  1.00 98.25           C  
ATOM   1768  ND2 ASN A 220      -6.152  -4.445  13.680  1.00 98.25           N  
ATOM   1769  OD1 ASN A 220      -6.113  -2.436  12.672  1.00 98.25           O  
ATOM   1770  N   ASN A 221     -10.992  -2.324  10.812  1.00 98.38           N  
ATOM   1771  CA  ASN A 221     -12.141  -2.682   9.977  1.00 98.38           C  
ATOM   1772  C   ASN A 221     -11.812  -2.547   8.492  1.00 98.38           C  
ATOM   1773  CB  ASN A 221     -13.352  -1.821  10.336  1.00 98.38           C  
ATOM   1774  O   ASN A 221     -12.383  -3.254   7.664  1.00 98.38           O  
ATOM   1775  CG  ASN A 221     -13.898  -2.129  11.719  1.00 98.38           C  
ATOM   1776  ND2 ASN A 221     -14.367  -1.098  12.414  1.00 98.38           N  
ATOM   1777  OD1 ASN A 221     -13.898  -3.281  12.156  1.00 98.38           O  
ATOM   1778  N   GLY A 222     -10.953  -1.581   8.125  1.00 98.56           N  
ATOM   1779  CA  GLY A 222     -10.484  -1.516   6.754  1.00 98.56           C  
ATOM   1780  C   GLY A 222      -9.797  -2.789   6.301  1.00 98.56           C  
ATOM   1781  O   GLY A 222     -10.023  -3.262   5.184  1.00 98.56           O  
ATOM   1782  N   LEU A 223      -8.930  -3.379   7.172  1.00 98.81           N  
ATOM   1783  CA  LEU A 223      -8.273  -4.645   6.867  1.00 98.81           C  
ATOM   1784  C   LEU A 223      -9.281  -5.785   6.812  1.00 98.81           C  
ATOM   1785  CB  LEU A 223      -7.191  -4.949   7.910  1.00 98.81           C  
ATOM   1786  O   LEU A 223      -9.172  -6.680   5.969  1.00 98.81           O  
ATOM   1787  CG  LEU A 223      -6.000  -3.994   7.953  1.00 98.81           C  
ATOM   1788  CD1 LEU A 223      -5.031  -4.402   9.055  1.00 98.81           C  
ATOM   1789  CD2 LEU A 223      -5.293  -3.959   6.602  1.00 98.81           C  
ATOM   1790  N   LYS A 224     -10.227  -5.762   7.660  1.00 98.81           N  
ATOM   1791  CA  LYS A 224     -11.281  -6.773   7.684  1.00 98.81           C  
ATOM   1792  C   LYS A 224     -12.164  -6.680   6.441  1.00 98.81           C  
ATOM   1793  CB  LYS A 224     -12.133  -6.629   8.945  1.00 98.81           C  
ATOM   1794  O   LYS A 224     -12.602  -7.699   5.906  1.00 98.81           O  
ATOM   1795  CG  LYS A 224     -11.383  -6.918  10.234  1.00 98.81           C  
ATOM   1796  CD  LYS A 224     -12.203  -6.527  11.461  1.00 98.81           C  
ATOM   1797  CE  LYS A 224     -11.406  -6.695  12.742  1.00 98.81           C  
ATOM   1798  NZ  LYS A 224     -12.172  -6.215  13.938  1.00 98.81           N  
ATOM   1799  N   ASP A 225     -12.391  -5.461   5.973  1.00 98.88           N  
ATOM   1800  CA  ASP A 225     -13.102  -5.281   4.711  1.00 98.88           C  
ATOM   1801  C   ASP A 225     -12.344  -5.930   3.555  1.00 98.88           C  
ATOM   1802  CB  ASP A 225     -13.320  -3.795   4.426  1.00 98.88           C  
ATOM   1803  O   ASP A 225     -12.938  -6.621   2.727  1.00 98.88           O  
ATOM   1804  CG  ASP A 225     -14.211  -3.121   5.461  1.00 98.88           C  
ATOM   1805  OD1 ASP A 225     -15.008  -3.812   6.121  1.00 98.88           O  
ATOM   1806  OD2 ASP A 225     -14.102  -1.884   5.613  1.00 98.88           O  
ATOM   1807  N   GLN A 226     -11.078  -5.684   3.539  1.00 98.88           N  
ATOM   1808  CA  GLN A 226     -10.219  -6.254   2.504  1.00 98.88           C  
ATOM   1809  C   GLN A 226     -10.258  -7.781   2.545  1.00 98.88           C  
ATOM   1810  CB  GLN A 226      -8.781  -5.758   2.660  1.00 98.88           C  
ATOM   1811  O   GLN A 226     -10.352  -8.430   1.504  1.00 98.88           O  
ATOM   1812  CG  GLN A 226      -8.641  -4.246   2.521  1.00 98.88           C  
ATOM   1813  CD  GLN A 226      -7.281  -3.744   2.980  1.00 98.88           C  
ATOM   1814  NE2 GLN A 226      -7.172  -2.436   3.180  1.00 98.88           N  
ATOM   1815  OE1 GLN A 226      -6.340  -4.527   3.154  1.00 98.88           O  
ATOM   1816  N   ASN A 227     -10.141  -8.352   3.721  1.00 98.81           N  
ATOM   1817  CA  ASN A 227     -10.195  -9.797   3.893  1.00 98.81           C  
ATOM   1818  C   ASN A 227     -11.523 -10.367   3.396  1.00 98.81           C  
ATOM   1819  CB  ASN A 227      -9.977 -10.172   5.359  1.00 98.81           C  
ATOM   1820  O   ASN A 227     -11.547 -11.406   2.729  1.00 98.81           O  
ATOM   1821  CG  ASN A 227     -10.047 -11.672   5.594  1.00 98.81           C  
ATOM   1822  ND2 ASN A 227      -9.016 -12.391   5.168  1.00 98.81           N  
ATOM   1823  OD1 ASN A 227     -11.023 -12.172   6.156  1.00 98.81           O  
ATOM   1824  N   LEU A 228     -12.656  -9.695   3.748  1.00 98.88           N  
ATOM   1825  CA  LEU A 228     -13.961 -10.148   3.281  1.00 98.88           C  
ATOM   1826  C   LEU A 228     -14.055 -10.070   1.761  1.00 98.88           C  
ATOM   1827  CB  LEU A 228     -15.078  -9.320   3.920  1.00 98.88           C  
ATOM   1828  O   LEU A 228     -14.609 -10.961   1.118  1.00 98.88           O  
ATOM   1829  CG  LEU A 228     -16.516  -9.742   3.584  1.00 98.88           C  
ATOM   1830  CD1 LEU A 228     -16.750 -11.188   4.004  1.00 98.88           C  
ATOM   1831  CD2 LEU A 228     -17.516  -8.812   4.258  1.00 98.88           C  
ATOM   1832  N   ALA A 229     -13.539  -9.023   1.139  1.00 98.94           N  
ATOM   1833  CA  ALA A 229     -13.516  -8.898  -0.316  1.00 98.94           C  
ATOM   1834  C   ALA A 229     -12.664 -10.000  -0.942  1.00 98.94           C  
ATOM   1835  CB  ALA A 229     -12.984  -7.527  -0.727  1.00 98.94           C  
ATOM   1836  O   ALA A 229     -13.023 -10.562  -1.981  1.00 98.94           O  
ATOM   1837  N   LEU A 230     -11.516 -10.273  -0.349  1.00 98.88           N  
ATOM   1838  CA  LEU A 230     -10.656 -11.359  -0.811  1.00 98.88           C  
ATOM   1839  C   LEU A 230     -11.391 -12.695  -0.756  1.00 98.88           C  
ATOM   1840  CB  LEU A 230      -9.383 -11.438   0.032  1.00 98.88           C  
ATOM   1841  O   LEU A 230     -11.328 -13.484  -1.701  1.00 98.88           O  
ATOM   1842  CG  LEU A 230      -8.367 -12.508  -0.362  1.00 98.88           C  
ATOM   1843  CD1 LEU A 230      -7.973 -12.352  -1.826  1.00 98.88           C  
ATOM   1844  CD2 LEU A 230      -7.141 -12.445   0.540  1.00 98.88           C  
ATOM   1845  N   LYS A 231     -12.102 -12.922   0.324  1.00 98.81           N  
ATOM   1846  CA  LYS A 231     -12.922 -14.125   0.444  1.00 98.81           C  
ATOM   1847  C   LYS A 231     -14.000 -14.172  -0.637  1.00 98.81           C  
ATOM   1848  CB  LYS A 231     -13.562 -14.203   1.828  1.00 98.81           C  
ATOM   1849  O   LYS A 231     -14.227 -15.219  -1.250  1.00 98.81           O  
ATOM   1850  CG  LYS A 231     -14.336 -15.492   2.082  1.00 98.81           C  
ATOM   1851  CD  LYS A 231     -14.852 -15.562   3.514  1.00 98.81           C  
ATOM   1852  CE  LYS A 231     -15.625 -16.844   3.768  1.00 98.81           C  
ATOM   1853  NZ  LYS A 231     -16.266 -16.859   5.117  1.00 98.81           N  
ATOM   1854  N   TRP A 232     -14.648 -13.047  -0.853  1.00 98.81           N  
ATOM   1855  CA  TRP A 232     -15.641 -12.945  -1.921  1.00 98.81           C  
ATOM   1856  C   TRP A 232     -15.031 -13.328  -3.266  1.00 98.81           C  
ATOM   1857  CB  TRP A 232     -16.203 -11.523  -1.992  1.00 98.81           C  
ATOM   1858  O   TRP A 232     -15.625 -14.094  -4.027  1.00 98.81           O  
ATOM   1859  CG  TRP A 232     -17.297 -11.359  -3.010  1.00 98.81           C  
ATOM   1860  CD1 TRP A 232     -18.641 -11.469  -2.801  1.00 98.81           C  
ATOM   1861  CD2 TRP A 232     -17.125 -11.055  -4.398  1.00 98.81           C  
ATOM   1862  CE2 TRP A 232     -18.422 -11.000  -4.973  1.00 98.81           C  
ATOM   1863  CE3 TRP A 232     -16.016 -10.828  -5.215  1.00 98.81           C  
ATOM   1864  NE1 TRP A 232     -19.328 -11.250  -3.977  1.00 98.81           N  
ATOM   1865  CH2 TRP A 232     -17.516 -10.500  -7.102  1.00 98.81           C  
ATOM   1866  CZ2 TRP A 232     -18.625 -10.719  -6.324  1.00 98.81           C  
ATOM   1867  CZ3 TRP A 232     -16.219 -10.555  -6.562  1.00 98.81           C  
ATOM   1868  N   THR A 233     -13.883 -12.758  -3.535  1.00 98.81           N  
ATOM   1869  CA  THR A 233     -13.188 -13.039  -4.789  1.00 98.81           C  
ATOM   1870  C   THR A 233     -12.891 -14.531  -4.910  1.00 98.81           C  
ATOM   1871  CB  THR A 233     -11.883 -12.234  -4.895  1.00 98.81           C  
ATOM   1872  O   THR A 233     -13.172 -15.141  -5.941  1.00 98.81           O  
ATOM   1873  CG2 THR A 233     -11.125 -12.586  -6.176  1.00 98.81           C  
ATOM   1874  OG1 THR A 233     -12.188 -10.836  -4.898  1.00 98.81           O  
ATOM   1875  N   TYR A 234     -12.328 -15.102  -3.887  1.00 98.69           N  
ATOM   1876  CA  TYR A 234     -11.992 -16.516  -3.842  1.00 98.69           C  
ATOM   1877  C   TYR A 234     -13.211 -17.375  -4.137  1.00 98.69           C  
ATOM   1878  CB  TYR A 234     -11.406 -16.891  -2.475  1.00 98.69           C  
ATOM   1879  O   TYR A 234     -13.125 -18.344  -4.895  1.00 98.69           O  
ATOM   1880  CG  TYR A 234     -10.945 -18.328  -2.379  1.00 98.69           C  
ATOM   1881  CD1 TYR A 234     -11.797 -19.312  -1.895  1.00 98.69           C  
ATOM   1882  CD2 TYR A 234      -9.664 -18.688  -2.773  1.00 98.69           C  
ATOM   1883  CE1 TYR A 234     -11.375 -20.641  -1.804  1.00 98.69           C  
ATOM   1884  CE2 TYR A 234      -9.234 -20.016  -2.688  1.00 98.69           C  
ATOM   1885  OH  TYR A 234      -9.672 -22.281  -2.115  1.00 98.69           O  
ATOM   1886  CZ  TYR A 234     -10.094 -20.984  -2.203  1.00 98.69           C  
ATOM   1887  N   GLU A 235     -14.359 -17.000  -3.711  1.00 97.94           N  
ATOM   1888  CA  GLU A 235     -15.570 -17.812  -3.793  1.00 97.94           C  
ATOM   1889  C   GLU A 235     -16.281 -17.609  -5.125  1.00 97.94           C  
ATOM   1890  CB  GLU A 235     -16.516 -17.484  -2.635  1.00 97.94           C  
ATOM   1891  O   GLU A 235     -17.062 -18.469  -5.559  1.00 97.94           O  
ATOM   1892  CG  GLU A 235     -16.016 -17.953  -1.277  1.00 97.94           C  
ATOM   1893  CD  GLU A 235     -16.891 -17.516  -0.122  1.00 97.94           C  
ATOM   1894  OE1 GLU A 235     -16.703 -18.000   1.015  1.00 97.94           O  
ATOM   1895  OE2 GLU A 235     -17.781 -16.672  -0.356  1.00 97.94           O  
ATOM   1896  N   ASN A 236     -15.867 -16.516  -5.848  1.00 97.31           N  
ATOM   1897  CA  ASN A 236     -16.766 -16.188  -6.953  1.00 97.31           C  
ATOM   1898  C   ASN A 236     -15.992 -16.047  -8.266  1.00 97.31           C  
ATOM   1899  CB  ASN A 236     -17.547 -14.914  -6.652  1.00 97.31           C  
ATOM   1900  O   ASN A 236     -16.594 -16.031  -9.344  1.00 97.31           O  
ATOM   1901  CG  ASN A 236     -18.484 -15.070  -5.465  1.00 97.31           C  
ATOM   1902  ND2 ASN A 236     -18.062 -14.555  -4.312  1.00 97.31           N  
ATOM   1903  OD1 ASN A 236     -19.562 -15.641  -5.586  1.00 97.31           O  
ATOM   1904  N   ILE A 237     -14.695 -15.977  -8.211  1.00 97.38           N  
ATOM   1905  CA  ILE A 237     -13.922 -15.484  -9.352  1.00 97.38           C  
ATOM   1906  C   ILE A 237     -13.984 -16.500 -10.484  1.00 97.38           C  
ATOM   1907  CB  ILE A 237     -12.453 -15.211  -8.961  1.00 97.38           C  
ATOM   1908  O   ILE A 237     -13.797 -16.156 -11.656  1.00 97.38           O  
ATOM   1909  CG1 ILE A 237     -11.758 -14.391 -10.055  1.00 97.38           C  
ATOM   1910  CG2 ILE A 237     -11.711 -16.516  -8.695  1.00 97.38           C  
ATOM   1911  CD1 ILE A 237     -12.406 -13.047 -10.328  1.00 97.38           C  
ATOM   1912  N   GLU A 238     -14.320 -17.688 -10.203  1.00 95.19           N  
ATOM   1913  CA  GLU A 238     -14.453 -18.703 -11.258  1.00 95.19           C  
ATOM   1914  C   GLU A 238     -15.625 -18.375 -12.180  1.00 95.19           C  
ATOM   1915  CB  GLU A 238     -14.617 -20.094 -10.648  1.00 95.19           C  
ATOM   1916  O   GLU A 238     -15.617 -18.750 -13.352  1.00 95.19           O  
ATOM   1917  CG  GLU A 238     -13.359 -20.641 -10.008  1.00 95.19           C  
ATOM   1918  CD  GLU A 238     -13.531 -22.047  -9.445  1.00 95.19           C  
ATOM   1919  OE1 GLU A 238     -12.531 -22.797  -9.367  1.00 95.19           O  
ATOM   1920  OE2 GLU A 238     -14.672 -22.391  -9.078  1.00 95.19           O  
ATOM   1921  N   LEU A 239     -16.578 -17.688 -11.594  1.00 93.88           N  
ATOM   1922  CA  LEU A 239     -17.750 -17.297 -12.375  1.00 93.88           C  
ATOM   1923  C   LEU A 239     -17.391 -16.266 -13.430  1.00 93.88           C  
ATOM   1924  CB  LEU A 239     -18.844 -16.750 -11.461  1.00 93.88           C  
ATOM   1925  O   LEU A 239     -18.172 -15.984 -14.336  1.00 93.88           O  
ATOM   1926  CG  LEU A 239     -19.391 -17.703 -10.391  1.00 93.88           C  
ATOM   1927  CD1 LEU A 239     -20.297 -16.953  -9.430  1.00 93.88           C  
ATOM   1928  CD2 LEU A 239     -20.125 -18.859 -11.039  1.00 93.88           C  
ATOM   1929  N   PHE A 240     -16.234 -15.750 -13.242  1.00 94.94           N  
ATOM   1930  CA  PHE A 240     -15.773 -14.711 -14.156  1.00 94.94           C  
ATOM   1931  C   PHE A 240     -14.609 -15.211 -15.008  1.00 94.94           C  
ATOM   1932  CB  PHE A 240     -15.352 -13.453 -13.383  1.00 94.94           C  
ATOM   1933  O   PHE A 240     -13.938 -14.422 -15.672  1.00 94.94           O  
ATOM   1934  CG  PHE A 240     -16.453 -12.844 -12.570  1.00 94.94           C  
ATOM   1935  CD1 PHE A 240     -17.266 -11.852 -13.102  1.00 94.94           C  
ATOM   1936  CD2 PHE A 240     -16.688 -13.266 -11.266  1.00 94.94           C  
ATOM   1937  CE1 PHE A 240     -18.297 -11.289 -12.352  1.00 94.94           C  
ATOM   1938  CE2 PHE A 240     -17.719 -12.703 -10.508  1.00 94.94           C  
ATOM   1939  CZ  PHE A 240     -18.516 -11.719 -11.055  1.00 94.94           C  
ATOM   1940  N   GLY A 241     -14.273 -16.547 -14.938  1.00 94.62           N  
ATOM   1941  CA  GLY A 241     -13.219 -17.125 -15.750  1.00 94.62           C  
ATOM   1942  C   GLY A 241     -11.875 -17.188 -15.047  1.00 94.62           C  
ATOM   1943  O   GLY A 241     -10.852 -17.469 -15.672  1.00 94.62           O  
ATOM   1944  N   GLY A 242     -11.867 -16.828 -13.781  1.00 96.50           N  
ATOM   1945  CA  GLY A 242     -10.641 -16.797 -12.992  1.00 96.50           C  
ATOM   1946  C   GLY A 242     -10.336 -18.125 -12.320  1.00 96.50           C  
ATOM   1947  O   GLY A 242     -11.242 -18.922 -12.086  1.00 96.50           O  
ATOM   1948  N   ASP A 243      -9.117 -18.328 -12.016  1.00 96.44           N  
ATOM   1949  CA  ASP A 243      -8.617 -19.453 -11.227  1.00 96.44           C  
ATOM   1950  C   ASP A 243      -8.422 -19.047  -9.766  1.00 96.44           C  
ATOM   1951  CB  ASP A 243      -7.309 -19.969 -11.812  1.00 96.44           C  
ATOM   1952  O   ASP A 243      -7.504 -18.281  -9.453  1.00 96.44           O  
ATOM   1953  CG  ASP A 243      -6.844 -21.266 -11.156  1.00 96.44           C  
ATOM   1954  OD1 ASP A 243      -7.281 -21.562 -10.023  1.00 96.44           O  
ATOM   1955  OD2 ASP A 243      -6.027 -21.984 -11.773  1.00 96.44           O  
ATOM   1956  N   LYS A 244      -9.273 -19.531  -8.883  1.00 96.88           N  
ATOM   1957  CA  LYS A 244      -9.258 -19.125  -7.480  1.00 96.88           C  
ATOM   1958  C   LYS A 244      -7.953 -19.516  -6.801  1.00 96.88           C  
ATOM   1959  CB  LYS A 244     -10.445 -19.734  -6.730  1.00 96.88           C  
ATOM   1960  O   LYS A 244      -7.605 -18.969  -5.750  1.00 96.88           O  
ATOM   1961  CG  LYS A 244     -10.406 -21.250  -6.656  1.00 96.88           C  
ATOM   1962  CD  LYS A 244     -11.602 -21.812  -5.895  1.00 96.88           C  
ATOM   1963  CE  LYS A 244     -11.547 -23.328  -5.785  1.00 96.88           C  
ATOM   1964  NZ  LYS A 244     -12.625 -23.859  -4.902  1.00 96.88           N  
ATOM   1965  N   ASP A 245      -7.156 -20.422  -7.461  1.00 97.44           N  
ATOM   1966  CA  ASP A 245      -5.887 -20.859  -6.887  1.00 97.44           C  
ATOM   1967  C   ASP A 245      -4.727 -20.016  -7.414  1.00 97.44           C  
ATOM   1968  CB  ASP A 245      -5.648 -22.344  -7.184  1.00 97.44           C  
ATOM   1969  O   ASP A 245      -3.572 -20.250  -7.043  1.00 97.44           O  
ATOM   1970  CG  ASP A 245      -6.652 -23.250  -6.504  1.00 97.44           C  
ATOM   1971  OD1 ASP A 245      -7.035 -22.984  -5.344  1.00 97.44           O  
ATOM   1972  OD2 ASP A 245      -7.062 -24.250  -7.129  1.00 97.44           O  
ATOM   1973  N   LYS A 246      -5.027 -19.125  -8.305  1.00 98.12           N  
ATOM   1974  CA  LYS A 246      -3.996 -18.250  -8.867  1.00 98.12           C  
ATOM   1975  C   LYS A 246      -4.309 -16.781  -8.602  1.00 98.12           C  
ATOM   1976  CB  LYS A 246      -3.850 -18.500 -10.367  1.00 98.12           C  
ATOM   1977  O   LYS A 246      -4.145 -15.938  -9.484  1.00 98.12           O  
ATOM   1978  CG  LYS A 246      -3.301 -19.875 -10.719  1.00 98.12           C  
ATOM   1979  CD  LYS A 246      -3.039 -20.000 -12.219  1.00 98.12           C  
ATOM   1980  CE  LYS A 246      -2.418 -21.344 -12.562  1.00 98.12           C  
ATOM   1981  NZ  LYS A 246      -2.178 -21.484 -14.031  1.00 98.12           N  
ATOM   1982  N   ILE A 247      -4.758 -16.500  -7.379  1.00 98.94           N  
ATOM   1983  CA  ILE A 247      -5.008 -15.125  -6.945  1.00 98.94           C  
ATOM   1984  C   ILE A 247      -3.727 -14.523  -6.367  1.00 98.94           C  
ATOM   1985  CB  ILE A 247      -6.148 -15.062  -5.906  1.00 98.94           C  
ATOM   1986  O   ILE A 247      -3.082 -15.133  -5.508  1.00 98.94           O  
ATOM   1987  CG1 ILE A 247      -7.461 -15.555  -6.523  1.00 98.94           C  
ATOM   1988  CG2 ILE A 247      -6.301 -13.641  -5.359  1.00 98.94           C  
ATOM   1989  CD1 ILE A 247      -8.586 -15.750  -5.512  1.00 98.94           C  
ATOM   1990  N   THR A 248      -3.332 -13.359  -6.945  1.00 98.94           N  
ATOM   1991  CA  THR A 248      -2.230 -12.570  -6.406  1.00 98.94           C  
ATOM   1992  C   THR A 248      -2.746 -11.266  -5.797  1.00 98.94           C  
ATOM   1993  CB  THR A 248      -1.189 -12.250  -7.496  1.00 98.94           C  
ATOM   1994  O   THR A 248      -3.443 -10.500  -6.461  1.00 98.94           O  
ATOM   1995  CG2 THR A 248      -0.041 -11.414  -6.934  1.00 98.94           C  
ATOM   1996  OG1 THR A 248      -0.665 -13.469  -8.023  1.00 98.94           O  
ATOM   1997  N   VAL A 249      -2.428 -11.094  -4.453  1.00 98.94           N  
ATOM   1998  CA  VAL A 249      -2.748  -9.828  -3.805  1.00 98.94           C  
ATOM   1999  C   VAL A 249      -1.715  -8.773  -4.191  1.00 98.94           C  
ATOM   2000  CB  VAL A 249      -2.811  -9.977  -2.268  1.00 98.94           C  
ATOM   2001  O   VAL A 249      -0.510  -9.000  -4.051  1.00 98.94           O  
ATOM   2002  CG1 VAL A 249      -3.086  -8.633  -1.604  1.00 98.94           C  
ATOM   2003  CG2 VAL A 249      -3.875 -11.000  -1.874  1.00 98.94           C  
ATOM   2004  N   HIS A 250      -2.156  -7.652  -4.695  1.00 98.88           N  
ATOM   2005  CA  HIS A 250      -1.320  -6.617  -5.289  1.00 98.88           C  
ATOM   2006  C   HIS A 250      -1.701  -5.234  -4.770  1.00 98.88           C  
ATOM   2007  CB  HIS A 250      -1.431  -6.648  -6.816  1.00 98.88           C  
ATOM   2008  O   HIS A 250      -2.863  -4.832  -4.855  1.00 98.88           O  
ATOM   2009  CG  HIS A 250      -0.487  -5.715  -7.504  1.00 98.88           C  
ATOM   2010  CD2 HIS A 250       0.446  -4.867  -7.012  1.00 98.88           C  
ATOM   2011  ND1 HIS A 250      -0.441  -5.582  -8.875  1.00 98.88           N  
ATOM   2012  CE1 HIS A 250       0.482  -4.691  -9.195  1.00 98.88           C  
ATOM   2013  NE2 HIS A 250       1.035  -4.242  -8.086  1.00 98.88           N  
ATOM   2014  N   GLY A 251      -0.708  -4.531  -4.168  1.00 98.75           N  
ATOM   2015  CA  GLY A 251      -0.999  -3.215  -3.623  1.00 98.75           C  
ATOM   2016  C   GLY A 251       0.158  -2.242  -3.764  1.00 98.75           C  
ATOM   2017  O   GLY A 251       1.309  -2.656  -3.918  1.00 98.75           O  
ATOM   2018  N   GLN A 252      -0.200  -0.953  -3.717  1.00 98.44           N  
ATOM   2019  CA  GLN A 252       0.777   0.130  -3.746  1.00 98.44           C  
ATOM   2020  C   GLN A 252       0.609   1.057  -2.547  1.00 98.44           C  
ATOM   2021  CB  GLN A 252       0.656   0.927  -5.047  1.00 98.44           C  
ATOM   2022  O   GLN A 252      -0.516   1.344  -2.131  1.00 98.44           O  
ATOM   2023  CG  GLN A 252       1.792   1.916  -5.270  1.00 98.44           C  
ATOM   2024  CD  GLN A 252       1.556   3.248  -4.582  1.00 98.44           C  
ATOM   2025  NE2 GLN A 252       2.619   4.027  -4.422  1.00 98.44           N  
ATOM   2026  OE1 GLN A 252       0.427   3.570  -4.195  1.00 98.44           O  
ATOM   2027  N   SER A 253       1.757   1.511  -1.949  1.00 98.25           N  
ATOM   2028  CA  SER A 253       1.722   2.396  -0.790  1.00 98.25           C  
ATOM   2029  C   SER A 253       0.919   1.780   0.351  1.00 98.25           C  
ATOM   2030  CB  SER A 253       1.127   3.754  -1.168  1.00 98.25           C  
ATOM   2031  O   SER A 253       1.240   0.689   0.825  1.00 98.25           O  
ATOM   2032  OG  SER A 253       1.411   4.723  -0.174  1.00 98.25           O  
ATOM   2033  N   ALA A 254      -0.111   2.496   0.911  1.00 98.31           N  
ATOM   2034  CA  ALA A 254      -0.923   1.896   1.967  1.00 98.31           C  
ATOM   2035  C   ALA A 254      -1.573   0.601   1.490  1.00 98.31           C  
ATOM   2036  CB  ALA A 254      -1.990   2.881   2.439  1.00 98.31           C  
ATOM   2037  O   ALA A 254      -1.902  -0.270   2.299  1.00 98.31           O  
ATOM   2038  N   GLY A 255      -1.895   0.478   0.189  1.00 98.75           N  
ATOM   2039  CA  GLY A 255      -2.346  -0.778  -0.390  1.00 98.75           C  
ATOM   2040  C   GLY A 255      -1.322  -1.893  -0.267  1.00 98.75           C  
ATOM   2041  O   GLY A 255      -1.680  -3.047  -0.022  1.00 98.75           O  
ATOM   2042  N   ALA A 256      -0.018  -1.558  -0.482  1.00 98.88           N  
ATOM   2043  CA  ALA A 256       1.053  -2.531  -0.281  1.00 98.88           C  
ATOM   2044  C   ALA A 256       1.169  -2.924   1.189  1.00 98.88           C  
ATOM   2045  CB  ALA A 256       2.381  -1.975  -0.787  1.00 98.88           C  
ATOM   2046  O   ALA A 256       1.441  -4.082   1.509  1.00 98.88           O  
ATOM   2047  N   VAL A 257       0.977  -1.918   2.090  1.00 98.69           N  
ATOM   2048  CA  VAL A 257       0.885  -2.225   3.514  1.00 98.69           C  
ATOM   2049  C   VAL A 257      -0.220  -3.250   3.752  1.00 98.69           C  
ATOM   2050  CB  VAL A 257       0.622  -0.953   4.352  1.00 98.69           C  
ATOM   2051  O   VAL A 257       0.006  -4.277   4.395  1.00 98.69           O  
ATOM   2052  CG1 VAL A 257       0.316  -1.317   5.805  1.00 98.69           C  
ATOM   2053  CG2 VAL A 257       1.819  -0.007   4.277  1.00 98.69           C  
ATOM   2054  N   SER A 258      -1.330  -3.023   3.205  1.00 98.81           N  
ATOM   2055  CA  SER A 258      -2.498  -3.887   3.348  1.00 98.81           C  
ATOM   2056  C   SER A 258      -2.246  -5.262   2.734  1.00 98.81           C  
ATOM   2057  CB  SER A 258      -3.723  -3.246   2.693  1.00 98.81           C  
ATOM   2058  O   SER A 258      -2.598  -6.285   3.326  1.00 98.81           O  
ATOM   2059  OG  SER A 258      -4.141  -2.104   3.422  1.00 98.81           O  
ATOM   2060  N   ALA A 259      -1.642  -5.277   1.487  1.00 98.88           N  
ATOM   2061  CA  ALA A 259      -1.308  -6.555   0.861  1.00 98.88           C  
ATOM   2062  C   ALA A 259      -0.422  -7.398   1.773  1.00 98.88           C  
ATOM   2063  CB  ALA A 259      -0.617  -6.324  -0.481  1.00 98.88           C  
ATOM   2064  O   ALA A 259      -0.651  -8.602   1.934  1.00 98.88           O  
ATOM   2065  N   SER A 260       0.543  -6.781   2.410  1.00 98.69           N  
ATOM   2066  CA  SER A 260       1.445  -7.469   3.328  1.00 98.69           C  
ATOM   2067  C   SER A 260       0.725  -7.875   4.609  1.00 98.69           C  
ATOM   2068  CB  SER A 260       2.645  -6.582   3.668  1.00 98.69           C  
ATOM   2069  O   SER A 260       0.988  -8.945   5.164  1.00 98.69           O  
ATOM   2070  OG  SER A 260       3.475  -6.402   2.533  1.00 98.69           O  
ATOM   2071  N   TYR A 261      -0.189  -7.070   5.133  1.00 98.75           N  
ATOM   2072  CA  TYR A 261      -1.002  -7.477   6.273  1.00 98.75           C  
ATOM   2073  C   TYR A 261      -1.771  -8.750   5.969  1.00 98.75           C  
ATOM   2074  CB  TYR A 261      -1.976  -6.359   6.664  1.00 98.75           C  
ATOM   2075  O   TYR A 261      -1.998  -9.578   6.855  1.00 98.75           O  
ATOM   2076  CG  TYR A 261      -1.421  -5.398   7.688  1.00 98.75           C  
ATOM   2077  CD1 TYR A 261      -1.035  -5.844   8.953  1.00 98.75           C  
ATOM   2078  CD2 TYR A 261      -1.280  -4.047   7.395  1.00 98.75           C  
ATOM   2079  CE1 TYR A 261      -0.524  -4.961   9.898  1.00 98.75           C  
ATOM   2080  CE2 TYR A 261      -0.771  -3.156   8.336  1.00 98.75           C  
ATOM   2081  OH  TYR A 261       0.109  -2.744  10.516  1.00 98.75           O  
ATOM   2082  CZ  TYR A 261      -0.396  -3.621   9.578  1.00 98.75           C  
ATOM   2083  N   GLN A 262      -2.178  -8.922   4.730  1.00 98.81           N  
ATOM   2084  CA  GLN A 262      -2.922 -10.133   4.383  1.00 98.81           C  
ATOM   2085  C   GLN A 262      -2.074 -11.383   4.590  1.00 98.81           C  
ATOM   2086  CB  GLN A 262      -3.406 -10.062   2.932  1.00 98.81           C  
ATOM   2087  O   GLN A 262      -2.609 -12.469   4.832  1.00 98.81           O  
ATOM   2088  CG  GLN A 262      -4.441  -8.969   2.680  1.00 98.81           C  
ATOM   2089  CD  GLN A 262      -5.641  -9.078   3.604  1.00 98.81           C  
ATOM   2090  NE2 GLN A 262      -6.113  -7.934   4.094  1.00 98.81           N  
ATOM   2091  OE1 GLN A 262      -6.141 -10.172   3.871  1.00 98.81           O  
ATOM   2092  N   LEU A 263      -0.732 -11.219   4.574  1.00 98.75           N  
ATOM   2093  CA  LEU A 263       0.156 -12.320   4.934  1.00 98.75           C  
ATOM   2094  C   LEU A 263       0.011 -12.672   6.410  1.00 98.75           C  
ATOM   2095  CB  LEU A 263       1.610 -11.953   4.625  1.00 98.75           C  
ATOM   2096  O   LEU A 263       0.180 -13.828   6.797  1.00 98.75           O  
ATOM   2097  CG  LEU A 263       1.977 -11.828   3.145  1.00 98.75           C  
ATOM   2098  CD1 LEU A 263       3.336 -11.156   2.990  1.00 98.75           C  
ATOM   2099  CD2 LEU A 263       1.977 -13.203   2.475  1.00 98.75           C  
ATOM   2100  N   LEU A 264      -0.325 -11.703   7.211  1.00 98.38           N  
ATOM   2101  CA  LEU A 264      -0.334 -11.836   8.664  1.00 98.38           C  
ATOM   2102  C   LEU A 264      -1.725 -12.211   9.164  1.00 98.38           C  
ATOM   2103  CB  LEU A 264       0.125 -10.539   9.328  1.00 98.38           C  
ATOM   2104  O   LEU A 264      -1.868 -12.750  10.266  1.00 98.38           O  
ATOM   2105  CG  LEU A 264       1.505 -10.016   8.914  1.00 98.38           C  
ATOM   2106  CD1 LEU A 264       1.823  -8.719   9.656  1.00 98.38           C  
ATOM   2107  CD2 LEU A 264       2.574 -11.070   9.188  1.00 98.38           C  
ATOM   2108  N   ILE A 265      -2.713 -12.008   8.438  1.00 98.19           N  
ATOM   2109  CA  ILE A 265      -4.094 -12.297   8.812  1.00 98.19           C  
ATOM   2110  C   ILE A 265      -4.383 -13.781   8.609  1.00 98.19           C  
ATOM   2111  CB  ILE A 265      -5.090 -11.438   8.008  1.00 98.19           C  
ATOM   2112  O   ILE A 265      -4.367 -14.273   7.480  1.00 98.19           O  
ATOM   2113  CG1 ILE A 265      -4.906  -9.953   8.336  1.00 98.19           C  
ATOM   2114  CG2 ILE A 265      -6.531 -11.883   8.281  1.00 98.19           C  
ATOM   2115  CD1 ILE A 265      -5.676  -9.016   7.414  1.00 98.19           C  
ATOM   2116  N   LYS A 266      -4.668 -14.477   9.641  1.00 96.81           N  
ATOM   2117  CA  LYS A 266      -4.859 -15.922   9.609  1.00 96.81           C  
ATOM   2118  C   LYS A 266      -6.031 -16.297   8.711  1.00 96.81           C  
ATOM   2119  CB  LYS A 266      -5.082 -16.469  11.023  1.00 96.81           C  
ATOM   2120  O   LYS A 266      -5.973 -17.297   7.992  1.00 96.81           O  
ATOM   2121  CG  LYS A 266      -3.842 -16.406  11.906  1.00 96.81           C  
ATOM   2122  CD  LYS A 266      -4.098 -17.062  13.266  1.00 96.81           C  
ATOM   2123  CE  LYS A 266      -2.859 -17.016  14.148  1.00 96.81           C  
ATOM   2124  NZ  LYS A 266      -3.125 -17.578  15.508  1.00 96.81           N  
ATOM   2125  N   GLN A 267      -7.023 -15.516   8.719  1.00 96.81           N  
ATOM   2126  CA  GLN A 267      -8.234 -15.789   7.953  1.00 96.81           C  
ATOM   2127  C   GLN A 267      -7.980 -15.672   6.453  1.00 96.81           C  
ATOM   2128  CB  GLN A 267      -9.359 -14.828   8.367  1.00 96.81           C  
ATOM   2129  O   GLN A 267      -8.773 -16.156   5.645  1.00 96.81           O  
ATOM   2130  CG  GLN A 267      -9.820 -15.016   9.812  1.00 96.81           C  
ATOM   2131  CD  GLN A 267      -8.961 -14.266  10.805  1.00 96.81           C  
ATOM   2132  NE2 GLN A 267      -9.328 -14.344  12.078  1.00 96.81           N  
ATOM   2133  OE1 GLN A 267      -7.977 -13.617  10.438  1.00 96.81           O  
ATOM   2134  N   SER A 268      -6.895 -15.016   6.082  1.00 98.38           N  
ATOM   2135  CA  SER A 268      -6.578 -14.836   4.668  1.00 98.38           C  
ATOM   2136  C   SER A 268      -5.809 -16.031   4.117  1.00 98.38           C  
ATOM   2137  CB  SER A 268      -5.770 -13.555   4.461  1.00 98.38           C  
ATOM   2138  O   SER A 268      -5.719 -16.203   2.898  1.00 98.38           O  
ATOM   2139  OG  SER A 268      -6.547 -12.414   4.770  1.00 98.38           O  
ATOM   2140  N   ALA A 269      -5.281 -16.906   5.004  1.00 98.12           N  
ATOM   2141  CA  ALA A 269      -4.449 -18.016   4.582  1.00 98.12           C  
ATOM   2142  C   ALA A 269      -5.215 -18.953   3.650  1.00 98.12           C  
ATOM   2143  CB  ALA A 269      -3.939 -18.797   5.801  1.00 98.12           C  
ATOM   2144  O   ALA A 269      -6.359 -19.312   3.928  1.00 98.12           O  
ATOM   2145  N   GLY A 270      -4.609 -19.203   2.533  1.00 98.25           N  
ATOM   2146  CA  GLY A 270      -5.188 -20.141   1.588  1.00 98.25           C  
ATOM   2147  C   GLY A 270      -6.043 -19.469   0.527  1.00 98.25           C  
ATOM   2148  O   GLY A 270      -6.520 -20.141  -0.399  1.00 98.25           O  
ATOM   2149  N   LEU A 271      -6.172 -18.141   0.655  1.00 98.75           N  
ATOM   2150  CA  LEU A 271      -7.062 -17.469  -0.278  1.00 98.75           C  
ATOM   2151  C   LEU A 271      -6.277 -16.875  -1.442  1.00 98.75           C  
ATOM   2152  CB  LEU A 271      -7.848 -16.359   0.439  1.00 98.75           C  
ATOM   2153  O   LEU A 271      -6.863 -16.391  -2.414  1.00 98.75           O  
ATOM   2154  CG  LEU A 271      -8.805 -16.812   1.540  1.00 98.75           C  
ATOM   2155  CD1 LEU A 271      -9.492 -15.617   2.176  1.00 98.75           C  
ATOM   2156  CD2 LEU A 271      -9.836 -17.797   0.983  1.00 98.75           C  
ATOM   2157  N   PHE A 272      -4.973 -16.844  -1.424  1.00 98.88           N  
ATOM   2158  CA  PHE A 272      -4.148 -16.281  -2.488  1.00 98.88           C  
ATOM   2159  C   PHE A 272      -2.824 -17.031  -2.598  1.00 98.88           C  
ATOM   2160  CB  PHE A 272      -3.889 -14.789  -2.242  1.00 98.88           C  
ATOM   2161  O   PHE A 272      -2.455 -17.781  -1.697  1.00 98.88           O  
ATOM   2162  CG  PHE A 272      -3.186 -14.500  -0.945  1.00 98.88           C  
ATOM   2163  CD1 PHE A 272      -3.906 -14.352   0.234  1.00 98.88           C  
ATOM   2164  CD2 PHE A 272      -1.802 -14.383  -0.903  1.00 98.88           C  
ATOM   2165  CE1 PHE A 272      -3.256 -14.078   1.437  1.00 98.88           C  
ATOM   2166  CE2 PHE A 272      -1.146 -14.117   0.296  1.00 98.88           C  
ATOM   2167  CZ  PHE A 272      -1.876 -13.961   1.464  1.00 98.88           C  
ATOM   2168  N   ARG A 273      -2.092 -16.859  -3.664  1.00 98.50           N  
ATOM   2169  CA  ARG A 273      -0.920 -17.703  -3.906  1.00 98.50           C  
ATOM   2170  C   ARG A 273       0.345 -16.844  -4.000  1.00 98.50           C  
ATOM   2171  CB  ARG A 273      -1.100 -18.516  -5.188  1.00 98.50           C  
ATOM   2172  O   ARG A 273       1.452 -17.391  -4.086  1.00 98.50           O  
ATOM   2173  CG  ARG A 273      -1.139 -17.672  -6.453  1.00 98.50           C  
ATOM   2174  CD  ARG A 273      -1.137 -18.547  -7.703  1.00 98.50           C  
ATOM   2175  NE  ARG A 273      -1.109 -17.734  -8.922  1.00 98.50           N  
ATOM   2176  NH1 ARG A 273      -0.323 -19.438 -10.273  1.00 98.50           N  
ATOM   2177  NH2 ARG A 273      -0.738 -17.359 -11.156  1.00 98.50           N  
ATOM   2178  CZ  ARG A 273      -0.724 -18.172 -10.117  1.00 98.50           C  
ATOM   2179  N   GLY A 274       0.230 -15.492  -4.082  1.00 98.81           N  
ATOM   2180  CA  GLY A 274       1.357 -14.578  -4.133  1.00 98.81           C  
ATOM   2181  C   GLY A 274       0.986 -13.156  -3.766  1.00 98.81           C  
ATOM   2182  O   GLY A 274      -0.196 -12.805  -3.734  1.00 98.81           O  
ATOM   2183  N   VAL A 275       2.045 -12.352  -3.434  1.00 98.94           N  
ATOM   2184  CA  VAL A 275       1.825 -10.961  -3.055  1.00 98.94           C  
ATOM   2185  C   VAL A 275       2.775 -10.055  -3.838  1.00 98.94           C  
ATOM   2186  CB  VAL A 275       2.018 -10.742  -1.537  1.00 98.94           C  
ATOM   2187  O   VAL A 275       3.951 -10.383  -4.012  1.00 98.94           O  
ATOM   2188  CG1 VAL A 275       2.072  -9.258  -1.202  1.00 98.94           C  
ATOM   2189  CG2 VAL A 275       0.899 -11.430  -0.756  1.00 98.94           C  
ATOM   2190  N   ILE A 276       2.225  -9.000  -4.438  1.00 98.94           N  
ATOM   2191  CA  ILE A 276       3.006  -7.879  -4.949  1.00 98.94           C  
ATOM   2192  C   ILE A 276       2.777  -6.652  -4.070  1.00 98.94           C  
ATOM   2193  CB  ILE A 276       2.646  -7.562  -6.418  1.00 98.94           C  
ATOM   2194  O   ILE A 276       1.647  -6.172  -3.945  1.00 98.94           O  
ATOM   2195  CG1 ILE A 276       2.922  -8.781  -7.309  1.00 98.94           C  
ATOM   2196  CG2 ILE A 276       3.418  -6.336  -6.910  1.00 98.94           C  
ATOM   2197  CD1 ILE A 276       2.453  -8.609  -8.750  1.00 98.94           C  
ATOM   2198  N   ALA A 277       3.848  -6.184  -3.424  1.00 98.88           N  
ATOM   2199  CA  ALA A 277       3.795  -5.043  -2.514  1.00 98.88           C  
ATOM   2200  C   ALA A 277       4.738  -3.934  -2.973  1.00 98.88           C  
ATOM   2201  CB  ALA A 277       4.145  -5.477  -1.093  1.00 98.88           C  
ATOM   2202  O   ALA A 277       5.961  -4.066  -2.869  1.00 98.88           O  
ATOM   2203  N   GLU A 278       4.148  -2.799  -3.441  1.00 98.81           N  
ATOM   2204  CA  GLU A 278       4.922  -1.707  -4.027  1.00 98.81           C  
ATOM   2205  C   GLU A 278       4.973  -0.504  -3.090  1.00 98.81           C  
ATOM   2206  CB  GLU A 278       4.332  -1.296  -5.379  1.00 98.81           C  
ATOM   2207  O   GLU A 278       3.955   0.152  -2.857  1.00 98.81           O  
ATOM   2208  CG  GLU A 278       4.242  -2.436  -6.383  1.00 98.81           C  
ATOM   2209  CD  GLU A 278       3.496  -2.061  -7.652  1.00 98.81           C  
ATOM   2210  OE1 GLU A 278       3.541  -2.834  -8.633  1.00 98.81           O  
ATOM   2211  OE2 GLU A 278       2.861  -0.981  -7.664  1.00 98.81           O  
ATOM   2212  N   SER A 279       6.191  -0.311  -2.463  1.00 98.56           N  
ATOM   2213  CA  SER A 279       6.496   0.883  -1.680  1.00 98.56           C  
ATOM   2214  C   SER A 279       5.664   0.931  -0.401  1.00 98.56           C  
ATOM   2215  CB  SER A 279       6.242   2.145  -2.506  1.00 98.56           C  
ATOM   2216  O   SER A 279       5.148   1.986  -0.030  1.00 98.56           O  
ATOM   2217  OG  SER A 279       7.129   2.205  -3.613  1.00 98.56           O  
ATOM   2218  N   GLY A 280       5.426  -0.158   0.252  1.00 98.38           N  
ATOM   2219  CA  GLY A 280       4.707  -0.179   1.514  1.00 98.38           C  
ATOM   2220  C   GLY A 280       4.938  -1.446   2.314  1.00 98.38           C  
ATOM   2221  O   GLY A 280       5.152  -2.518   1.743  1.00 98.38           O  
ATOM   2222  N   SER A 281       4.863  -1.293   3.656  1.00 98.38           N  
ATOM   2223  CA  SER A 281       5.047  -2.389   4.602  1.00 98.38           C  
ATOM   2224  C   SER A 281       4.344  -2.104   5.926  1.00 98.38           C  
ATOM   2225  CB  SER A 281       6.535  -2.635   4.852  1.00 98.38           C  
ATOM   2226  O   SER A 281       4.223  -0.946   6.336  1.00 98.38           O  
ATOM   2227  OG  SER A 281       6.727  -3.475   5.980  1.00 98.38           O  
ATOM   2228  N   PRO A 282       3.895  -3.326   6.551  1.00 97.62           N  
ATOM   2229  CA  PRO A 282       3.352  -3.129   7.898  1.00 97.62           C  
ATOM   2230  C   PRO A 282       4.395  -2.609   8.883  1.00 97.62           C  
ATOM   2231  CB  PRO A 282       2.873  -4.527   8.289  1.00 97.62           C  
ATOM   2232  O   PRO A 282       4.051  -2.227  10.008  1.00 97.62           O  
ATOM   2233  CG  PRO A 282       2.590  -5.215   6.996  1.00 97.62           C  
ATOM   2234  CD  PRO A 282       3.588  -4.746   5.977  1.00 97.62           C  
ATOM   2235  N   LEU A 283       5.656  -2.580   8.523  1.00 97.56           N  
ATOM   2236  CA  LEU A 283       6.723  -2.107   9.398  1.00 97.56           C  
ATOM   2237  C   LEU A 283       6.969  -0.614   9.195  1.00 97.56           C  
ATOM   2238  CB  LEU A 283       8.016  -2.885   9.133  1.00 97.56           C  
ATOM   2239  O   LEU A 283       7.785  -0.016   9.898  1.00 97.56           O  
ATOM   2240  CG  LEU A 283       7.953  -4.398   9.359  1.00 97.56           C  
ATOM   2241  CD1 LEU A 283       9.344  -5.012   9.211  1.00 97.56           C  
ATOM   2242  CD2 LEU A 283       7.371  -4.707  10.734  1.00 97.56           C  
ATOM   2243  N   ASN A 284       6.289  -0.023   8.234  1.00 96.31           N  
ATOM   2244  CA  ASN A 284       6.367   1.427   8.086  1.00 96.31           C  
ATOM   2245  C   ASN A 284       5.750   2.143   9.289  1.00 96.31           C  
ATOM   2246  CB  ASN A 284       5.684   1.875   6.797  1.00 96.31           C  
ATOM   2247  O   ASN A 284       4.746   1.685   9.844  1.00 96.31           O  
ATOM   2248  CG  ASN A 284       6.461   1.480   5.555  1.00 96.31           C  
ATOM   2249  ND2 ASN A 284       7.707   1.934   5.469  1.00 96.31           N  
ATOM   2250  OD1 ASN A 284       5.949   0.775   4.684  1.00 96.31           O  
ATOM   2251  N   MET A 285       6.180   3.254   9.727  1.00 91.50           N  
ATOM   2252  CA  MET A 285       5.773   3.928  10.953  1.00 91.50           C  
ATOM   2253  C   MET A 285       4.352   4.465  10.836  1.00 91.50           C  
ATOM   2254  CB  MET A 285       6.742   5.066  11.289  1.00 91.50           C  
ATOM   2255  O   MET A 285       3.668   4.645  11.844  1.00 91.50           O  
ATOM   2256  CG  MET A 285       6.723   6.199  10.273  1.00 91.50           C  
ATOM   2257  SD  MET A 285       7.891   7.547  10.703  1.00 91.50           S  
ATOM   2258  CE  MET A 285       6.984   8.328  12.070  1.00 91.50           C  
ATOM   2259  N   TYR A 286       3.887   4.742   9.594  1.00 91.38           N  
ATOM   2260  CA  TYR A 286       2.547   5.293   9.422  1.00 91.38           C  
ATOM   2261  C   TYR A 286       1.506   4.180   9.344  1.00 91.38           C  
ATOM   2262  CB  TYR A 286       2.477   6.156   8.156  1.00 91.38           C  
ATOM   2263  O   TYR A 286       0.304   4.449   9.281  1.00 91.38           O  
ATOM   2264  CG  TYR A 286       2.732   5.391   6.883  1.00 91.38           C  
ATOM   2265  CD1 TYR A 286       3.975   5.438   6.254  1.00 91.38           C  
ATOM   2266  CD2 TYR A 286       1.732   4.617   6.301  1.00 91.38           C  
ATOM   2267  CE1 TYR A 286       4.215   4.734   5.078  1.00 91.38           C  
ATOM   2268  CE2 TYR A 286       1.961   3.910   5.125  1.00 91.38           C  
ATOM   2269  OH  TYR A 286       3.436   3.275   3.359  1.00 91.38           O  
ATOM   2270  CZ  TYR A 286       3.203   3.973   4.523  1.00 91.38           C  
ATOM   2271  N   SER A 287       1.931   2.926   9.398  1.00 93.88           N  
ATOM   2272  CA  SER A 287       1.033   1.801   9.148  1.00 93.88           C  
ATOM   2273  C   SER A 287       0.487   1.232  10.453  1.00 93.88           C  
ATOM   2274  CB  SER A 287       1.753   0.702   8.367  1.00 93.88           C  
ATOM   2275  O   SER A 287      -0.314   0.296  10.445  1.00 93.88           O  
ATOM   2276  OG  SER A 287       2.740   0.077   9.172  1.00 93.88           O  
ATOM   2277  N   PHE A 288       0.874   1.781  11.625  1.00 94.38           N  
ATOM   2278  CA  PHE A 288       0.500   1.284  12.938  1.00 94.38           C  
ATOM   2279  C   PHE A 288       0.363   2.432  13.930  1.00 94.38           C  
ATOM   2280  CB  PHE A 288       1.532   0.272  13.445  1.00 94.38           C  
ATOM   2281  O   PHE A 288       1.100   3.418  13.859  1.00 94.38           O  
ATOM   2282  CG  PHE A 288       1.265  -0.221  14.844  1.00 94.38           C  
ATOM   2283  CD1 PHE A 288       1.915   0.345  15.930  1.00 94.38           C  
ATOM   2284  CD2 PHE A 288       0.360  -1.252  15.070  1.00 94.38           C  
ATOM   2285  CE1 PHE A 288       1.669  -0.109  17.219  1.00 94.38           C  
ATOM   2286  CE2 PHE A 288       0.109  -1.711  16.359  1.00 94.38           C  
ATOM   2287  CZ  PHE A 288       0.765  -1.140  17.438  1.00 94.38           C  
ATOM   2288  N   ILE A 289      -0.640   2.230  14.891  1.00 93.06           N  
ATOM   2289  CA  ILE A 289      -0.827   3.230  15.938  1.00 93.06           C  
ATOM   2290  C   ILE A 289      -0.691   2.574  17.312  1.00 93.06           C  
ATOM   2291  CB  ILE A 289      -2.199   3.930  15.812  1.00 93.06           C  
ATOM   2292  O   ILE A 289      -1.286   1.524  17.562  1.00 93.06           O  
ATOM   2293  CG1 ILE A 289      -2.295   5.102  16.797  1.00 93.06           C  
ATOM   2294  CG2 ILE A 289      -3.338   2.930  16.031  1.00 93.06           C  
ATOM   2295  CD1 ILE A 289      -3.477   6.027  16.547  1.00 93.06           C  
ATOM   2296  N   GLU A 290       0.095   3.156  18.297  1.00 89.75           N  
ATOM   2297  CA  GLU A 290       0.372   2.570  19.609  1.00 89.75           C  
ATOM   2298  C   GLU A 290      -0.721   2.922  20.609  1.00 89.75           C  
ATOM   2299  CB  GLU A 290       1.734   3.033  20.125  1.00 89.75           C  
ATOM   2300  O   GLU A 290      -1.145   2.072  21.406  1.00 89.75           O  
ATOM   2301  CG  GLU A 290       2.916   2.373  19.438  1.00 89.75           C  
ATOM   2302  CD  GLU A 290       4.258   2.770  20.031  1.00 89.75           C  
ATOM   2303  OE1 GLU A 290       5.227   1.984  19.922  1.00 89.75           O  
ATOM   2304  OE2 GLU A 290       4.344   3.875  20.609  1.00 89.75           O  
ATOM   2305  N   ASN A 291      -1.272   4.145  20.453  1.00 90.88           N  
ATOM   2306  CA  ASN A 291      -2.264   4.617  21.406  1.00 90.88           C  
ATOM   2307  C   ASN A 291      -3.570   5.004  20.719  1.00 90.88           C  
ATOM   2308  CB  ASN A 291      -1.713   5.801  22.219  1.00 90.88           C  
ATOM   2309  O   ASN A 291      -3.928   6.184  20.688  1.00 90.88           O  
ATOM   2310  CG  ASN A 291      -0.434   5.461  22.953  1.00 90.88           C  
ATOM   2311  ND2 ASN A 291       0.627   6.211  22.672  1.00 90.88           N  
ATOM   2312  OD1 ASN A 291      -0.398   4.531  23.766  1.00 90.88           O  
ATOM   2313  N   PRO A 292      -4.289   3.990  20.266  1.00 95.44           N  
ATOM   2314  CA  PRO A 292      -5.480   4.254  19.453  1.00 95.44           C  
ATOM   2315  C   PRO A 292      -6.586   4.949  20.250  1.00 95.44           C  
ATOM   2316  CB  PRO A 292      -5.918   2.859  19.000  1.00 95.44           C  
ATOM   2317  O   PRO A 292      -7.355   5.730  19.672  1.00 95.44           O  
ATOM   2318  CG  PRO A 292      -5.352   1.933  20.031  1.00 95.44           C  
ATOM   2319  CD  PRO A 292      -4.000   2.449  20.438  1.00 95.44           C  
ATOM   2320  N   LYS A 293      -6.703   4.719  21.594  1.00 95.69           N  
ATOM   2321  CA  LYS A 293      -7.746   5.348  22.406  1.00 95.69           C  
ATOM   2322  C   LYS A 293      -7.535   6.855  22.484  1.00 95.69           C  
ATOM   2323  CB  LYS A 293      -7.781   4.742  23.812  1.00 95.69           C  
ATOM   2324  O   LYS A 293      -8.500   7.625  22.500  1.00 95.69           O  
ATOM   2325  CG  LYS A 293      -8.930   5.242  24.672  1.00 95.69           C  
ATOM   2326  CD  LYS A 293      -9.031   4.457  25.969  1.00 95.69           C  
ATOM   2327  CE  LYS A 293     -10.203   4.934  26.812  1.00 95.69           C  
ATOM   2328  NZ  LYS A 293     -10.320   4.156  28.094  1.00 95.69           N  
ATOM   2329  N   GLU A 294      -6.312   7.254  22.562  1.00 95.31           N  
ATOM   2330  CA  GLU A 294      -6.000   8.680  22.578  1.00 95.31           C  
ATOM   2331  C   GLU A 294      -6.492   9.375  21.312  1.00 95.31           C  
ATOM   2332  CB  GLU A 294      -4.492   8.898  22.750  1.00 95.31           C  
ATOM   2333  O   GLU A 294      -7.043  10.477  21.375  1.00 95.31           O  
ATOM   2334  CG  GLU A 294      -4.098  10.359  22.891  1.00 95.31           C  
ATOM   2335  CD  GLU A 294      -2.619  10.555  23.203  1.00 95.31           C  
ATOM   2336  OE1 GLU A 294      -2.186  11.711  23.391  1.00 95.31           O  
ATOM   2337  OE2 GLU A 294      -1.891   9.539  23.250  1.00 95.31           O  
ATOM   2338  N   TYR A 295      -6.250   8.742  20.188  1.00 95.38           N  
ATOM   2339  CA  TYR A 295      -6.777   9.281  18.938  1.00 95.38           C  
ATOM   2340  C   TYR A 295      -8.297   9.414  19.000  1.00 95.38           C  
ATOM   2341  CB  TYR A 295      -6.375   8.398  17.750  1.00 95.38           C  
ATOM   2342  O   TYR A 295      -8.844  10.461  18.656  1.00 95.38           O  
ATOM   2343  CG  TYR A 295      -6.918   8.883  16.438  1.00 95.38           C  
ATOM   2344  CD1 TYR A 295      -8.156   8.453  15.969  1.00 95.38           C  
ATOM   2345  CD2 TYR A 295      -6.188   9.758  15.641  1.00 95.38           C  
ATOM   2346  CE1 TYR A 295      -8.664   8.891  14.750  1.00 95.38           C  
ATOM   2347  CE2 TYR A 295      -6.680  10.203  14.414  1.00 95.38           C  
ATOM   2348  OH  TYR A 295      -8.406  10.203  12.766  1.00 95.38           O  
ATOM   2349  CZ  TYR A 295      -7.914   9.766  13.977  1.00 95.38           C  
ATOM   2350  N   ALA A 296      -9.000   8.336  19.438  1.00 96.94           N  
ATOM   2351  CA  ALA A 296     -10.461   8.320  19.531  1.00 96.94           C  
ATOM   2352  C   ALA A 296     -10.961   9.438  20.438  1.00 96.94           C  
ATOM   2353  CB  ALA A 296     -10.938   6.965  20.031  1.00 96.94           C  
ATOM   2354  O   ALA A 296     -11.930  10.125  20.109  1.00 96.94           O  
ATOM   2355  N   LEU A 297     -10.297   9.656  21.531  1.00 96.81           N  
ATOM   2356  CA  LEU A 297     -10.664  10.703  22.484  1.00 96.81           C  
ATOM   2357  C   LEU A 297     -10.477  12.086  21.875  1.00 96.81           C  
ATOM   2358  CB  LEU A 297      -9.836  10.578  23.766  1.00 96.81           C  
ATOM   2359  O   LEU A 297     -11.336  12.961  22.031  1.00 96.81           O  
ATOM   2360  CG  LEU A 297     -10.289   9.508  24.766  1.00 96.81           C  
ATOM   2361  CD1 LEU A 297      -9.242   9.336  25.859  1.00 96.81           C  
ATOM   2362  CD2 LEU A 297     -11.641   9.875  25.359  1.00 96.81           C  
ATOM   2363  N   GLN A 298      -9.328  12.305  21.203  1.00 96.00           N  
ATOM   2364  CA  GLN A 298      -9.094  13.586  20.531  1.00 96.00           C  
ATOM   2365  C   GLN A 298     -10.180  13.883  19.500  1.00 96.00           C  
ATOM   2366  CB  GLN A 298      -7.719  13.594  19.859  1.00 96.00           C  
ATOM   2367  O   GLN A 298     -10.617  15.023  19.359  1.00 96.00           O  
ATOM   2368  CG  GLN A 298      -6.559  13.727  20.828  1.00 96.00           C  
ATOM   2369  CD  GLN A 298      -5.219  13.883  20.141  1.00 96.00           C  
ATOM   2370  NE2 GLN A 298      -4.137  13.633  20.859  1.00 96.00           N  
ATOM   2371  OE1 GLN A 298      -5.160  14.227  18.953  1.00 96.00           O  
ATOM   2372  N   LEU A 299     -10.586  12.867  18.844  1.00 96.31           N  
ATOM   2373  CA  LEU A 299     -11.609  13.031  17.812  1.00 96.31           C  
ATOM   2374  C   LEU A 299     -12.930  13.477  18.438  1.00 96.31           C  
ATOM   2375  CB  LEU A 299     -11.812  11.719  17.047  1.00 96.31           C  
ATOM   2376  O   LEU A 299     -13.516  14.469  18.000  1.00 96.31           O  
ATOM   2377  CG  LEU A 299     -12.984  11.680  16.062  1.00 96.31           C  
ATOM   2378  CD1 LEU A 299     -12.781  12.711  14.961  1.00 96.31           C  
ATOM   2379  CD2 LEU A 299     -13.148  10.281  15.484  1.00 96.31           C  
ATOM   2380  N   VAL A 300     -13.414  12.758  19.453  1.00 97.62           N  
ATOM   2381  CA  VAL A 300     -14.719  13.070  20.016  1.00 97.62           C  
ATOM   2382  C   VAL A 300     -14.664  14.430  20.719  1.00 97.62           C  
ATOM   2383  CB  VAL A 300     -15.180  11.984  21.016  1.00 97.62           C  
ATOM   2384  O   VAL A 300     -15.641  15.180  20.719  1.00 97.62           O  
ATOM   2385  CG1 VAL A 300     -15.391  10.648  20.297  1.00 97.62           C  
ATOM   2386  CG2 VAL A 300     -14.172  11.828  22.156  1.00 97.62           C  
ATOM   2387  N   GLN A 301     -13.484  14.852  21.250  1.00 97.25           N  
ATOM   2388  CA  GLN A 301     -13.328  16.141  21.906  1.00 97.25           C  
ATOM   2389  C   GLN A 301     -13.250  17.281  20.875  1.00 97.25           C  
ATOM   2390  CB  GLN A 301     -12.078  16.156  22.781  1.00 97.25           C  
ATOM   2391  O   GLN A 301     -13.648  18.406  21.172  1.00 97.25           O  
ATOM   2392  CG  GLN A 301     -12.242  15.367  24.094  1.00 97.25           C  
ATOM   2393  CD  GLN A 301     -10.961  15.297  24.891  1.00 97.25           C  
ATOM   2394  NE2 GLN A 301     -11.094  15.148  26.203  1.00 97.25           N  
ATOM   2395  OE1 GLN A 301      -9.859  15.375  24.344  1.00 97.25           O  
ATOM   2396  N   ALA A 302     -12.727  16.859  19.766  1.00 96.62           N  
ATOM   2397  CA  ALA A 302     -12.742  17.844  18.688  1.00 96.62           C  
ATOM   2398  C   ALA A 302     -14.172  18.141  18.234  1.00 96.62           C  
ATOM   2399  CB  ALA A 302     -11.906  17.359  17.516  1.00 96.62           C  
ATOM   2400  O   ALA A 302     -14.484  19.266  17.859  1.00 96.62           O  
ATOM   2401  N   ILE A 303     -15.039  17.156  18.297  1.00 97.44           N  
ATOM   2402  CA  ILE A 303     -16.438  17.297  17.891  1.00 97.44           C  
ATOM   2403  C   ILE A 303     -17.234  17.969  19.016  1.00 97.44           C  
ATOM   2404  CB  ILE A 303     -17.062  15.938  17.531  1.00 97.44           C  
ATOM   2405  O   ILE A 303     -18.016  18.891  18.766  1.00 97.44           O  
ATOM   2406  CG1 ILE A 303     -16.312  15.305  16.344  1.00 97.44           C  
ATOM   2407  CG2 ILE A 303     -18.547  16.094  17.219  1.00 97.44           C  
ATOM   2408  CD1 ILE A 303     -16.719  13.875  16.047  1.00 97.44           C  
ATOM   2409  N   ASP A 304     -17.000  17.516  20.234  1.00 97.69           N  
ATOM   2410  CA  ASP A 304     -17.641  18.047  21.438  1.00 97.69           C  
ATOM   2411  C   ASP A 304     -16.625  18.219  22.578  1.00 97.69           C  
ATOM   2412  CB  ASP A 304     -18.797  17.156  21.891  1.00 97.69           C  
ATOM   2413  O   ASP A 304     -16.281  17.250  23.250  1.00 97.69           O  
ATOM   2414  CG  ASP A 304     -19.578  17.734  23.047  1.00 97.69           C  
ATOM   2415  OD1 ASP A 304     -19.141  18.750  23.625  1.00 97.69           O  
ATOM   2416  OD2 ASP A 304     -20.641  17.172  23.375  1.00 97.69           O  
ATOM   2417  N   PRO A 305     -16.234  19.516  22.844  1.00 96.88           N  
ATOM   2418  CA  PRO A 305     -15.188  19.812  23.828  1.00 96.88           C  
ATOM   2419  C   PRO A 305     -15.609  19.484  25.266  1.00 96.88           C  
ATOM   2420  CB  PRO A 305     -14.953  21.312  23.656  1.00 96.88           C  
ATOM   2421  O   PRO A 305     -14.773  19.406  26.156  1.00 96.88           O  
ATOM   2422  CG  PRO A 305     -15.414  21.609  22.266  1.00 96.88           C  
ATOM   2423  CD  PRO A 305     -16.547  20.688  21.922  1.00 96.88           C  
ATOM   2424  N   ASP A 306     -16.891  19.125  25.484  1.00 97.25           N  
ATOM   2425  CA  ASP A 306     -17.391  18.859  26.812  1.00 97.25           C  
ATOM   2426  C   ASP A 306     -17.172  17.391  27.203  1.00 97.25           C  
ATOM   2427  CB  ASP A 306     -18.875  19.219  26.906  1.00 97.25           C  
ATOM   2428  O   ASP A 306     -17.375  17.016  28.359  1.00 97.25           O  
ATOM   2429  CG  ASP A 306     -19.141  20.703  26.797  1.00 97.25           C  
ATOM   2430  OD1 ASP A 306     -18.266  21.500  27.203  1.00 97.25           O  
ATOM   2431  OD2 ASP A 306     -20.234  21.078  26.312  1.00 97.25           O  
ATOM   2432  N   ILE A 307     -16.797  16.562  26.281  1.00 96.81           N  
ATOM   2433  CA  ILE A 307     -16.500  15.172  26.578  1.00 96.81           C  
ATOM   2434  C   ILE A 307     -15.266  15.078  27.469  1.00 96.81           C  
ATOM   2435  CB  ILE A 307     -16.297  14.352  25.281  1.00 96.81           C  
ATOM   2436  O   ILE A 307     -14.227  15.664  27.141  1.00 96.81           O  
ATOM   2437  CG1 ILE A 307     -17.625  14.227  24.516  1.00 96.81           C  
ATOM   2438  CG2 ILE A 307     -15.719  12.969  25.609  1.00 96.81           C  
ATOM   2439  CD1 ILE A 307     -17.500  13.453  23.203  1.00 96.81           C  
ATOM   2440  N   PRO A 308     -15.414  14.406  28.656  1.00 96.38           N  
ATOM   2441  CA  PRO A 308     -14.305  14.344  29.609  1.00 96.38           C  
ATOM   2442  C   PRO A 308     -13.141  13.500  29.109  1.00 96.38           C  
ATOM   2443  CB  PRO A 308     -14.938  13.719  30.859  1.00 96.38           C  
ATOM   2444  O   PRO A 308     -13.336  12.586  28.297  1.00 96.38           O  
ATOM   2445  CG  PRO A 308     -16.109  12.953  30.344  1.00 96.38           C  
ATOM   2446  CD  PRO A 308     -16.609  13.633  29.094  1.00 96.38           C  
ATOM   2447  N   SER A 309     -11.961  13.781  29.547  1.00 95.88           N  
ATOM   2448  CA  SER A 309     -10.734  13.070  29.188  1.00 95.88           C  
ATOM   2449  C   SER A 309     -10.789  11.617  29.656  1.00 95.88           C  
ATOM   2450  CB  SER A 309      -9.516  13.766  29.781  1.00 95.88           C  
ATOM   2451  O   SER A 309     -10.047  10.773  29.156  1.00 95.88           O  
ATOM   2452  OG  SER A 309      -9.336  15.047  29.203  1.00 95.88           O  
ATOM   2453  N   GLU A 310     -11.734  11.305  30.578  1.00 96.25           N  
ATOM   2454  CA  GLU A 310     -11.836   9.961  31.141  1.00 96.25           C  
ATOM   2455  C   GLU A 310     -12.992   9.195  30.516  1.00 96.25           C  
ATOM   2456  CB  GLU A 310     -12.008  10.016  32.656  1.00 96.25           C  
ATOM   2457  O   GLU A 310     -13.438   8.172  31.047  1.00 96.25           O  
ATOM   2458  CG  GLU A 310     -10.812  10.609  33.406  1.00 96.25           C  
ATOM   2459  CD  GLU A 310     -10.758  12.125  33.312  1.00 96.25           C  
ATOM   2460  OE1 GLU A 310      -9.734  12.719  33.719  1.00 96.25           O  
ATOM   2461  OE2 GLU A 310     -11.734  12.734  32.812  1.00 96.25           O  
ATOM   2462  N   ALA A 311     -13.547   9.711  29.406  1.00 97.62           N  
ATOM   2463  CA  ALA A 311     -14.641   9.031  28.719  1.00 97.62           C  
ATOM   2464  C   ALA A 311     -14.297   7.570  28.438  1.00 97.62           C  
ATOM   2465  CB  ALA A 311     -14.977   9.750  27.422  1.00 97.62           C  
ATOM   2466  O   ALA A 311     -13.172   7.258  28.031  1.00 97.62           O  
ATOM   2467  N   THR A 312     -15.281   6.672  28.781  1.00 98.25           N  
ATOM   2468  CA  THR A 312     -15.102   5.246  28.531  1.00 98.25           C  
ATOM   2469  C   THR A 312     -15.219   4.930  27.047  1.00 98.25           C  
ATOM   2470  CB  THR A 312     -16.125   4.410  29.328  1.00 98.25           C  
ATOM   2471  O   THR A 312     -15.727   5.742  26.281  1.00 98.25           O  
ATOM   2472  CG2 THR A 312     -16.109   4.770  30.812  1.00 98.25           C  
ATOM   2473  OG1 THR A 312     -17.438   4.652  28.797  1.00 98.25           O  
ATOM   2474  N   SER A 313     -14.750   3.746  26.625  1.00 97.88           N  
ATOM   2475  CA  SER A 313     -14.891   3.283  25.250  1.00 97.88           C  
ATOM   2476  C   SER A 313     -16.359   3.242  24.828  1.00 97.88           C  
ATOM   2477  CB  SER A 313     -14.258   1.898  25.078  1.00 97.88           C  
ATOM   2478  O   SER A 313     -16.688   3.596  23.688  1.00 97.88           O  
ATOM   2479  OG  SER A 313     -12.859   1.953  25.281  1.00 97.88           O  
ATOM   2480  N   GLU A 314     -17.297   2.898  25.719  1.00 98.25           N  
ATOM   2481  CA  GLU A 314     -18.719   2.852  25.438  1.00 98.25           C  
ATOM   2482  C   GLU A 314     -19.281   4.246  25.188  1.00 98.25           C  
ATOM   2483  CB  GLU A 314     -19.469   2.184  26.594  1.00 98.25           C  
ATOM   2484  O   GLU A 314     -20.078   4.445  24.281  1.00 98.25           O  
ATOM   2485  CG  GLU A 314     -19.266   0.678  26.672  1.00 98.25           C  
ATOM   2486  CD  GLU A 314     -17.969   0.284  27.375  1.00 98.25           C  
ATOM   2487  OE1 GLU A 314     -17.688  -0.930  27.469  1.00 98.25           O  
ATOM   2488  OE2 GLU A 314     -17.234   1.196  27.812  1.00 98.25           O  
ATOM   2489  N   GLU A 315     -18.844   5.160  26.031  1.00 98.38           N  
ATOM   2490  CA  GLU A 315     -19.297   6.539  25.875  1.00 98.38           C  
ATOM   2491  C   GLU A 315     -18.844   7.121  24.531  1.00 98.38           C  
ATOM   2492  CB  GLU A 315     -18.797   7.406  27.031  1.00 98.38           C  
ATOM   2493  O   GLU A 315     -19.594   7.812  23.859  1.00 98.38           O  
ATOM   2494  CG  GLU A 315     -19.484   7.133  28.359  1.00 98.38           C  
ATOM   2495  CD  GLU A 315     -18.812   7.805  29.531  1.00 98.38           C  
ATOM   2496  OE1 GLU A 315     -19.484   8.031  30.562  1.00 98.38           O  
ATOM   2497  OE2 GLU A 315     -17.609   8.117  29.422  1.00 98.38           O  
ATOM   2498  N   ILE A 316     -17.547   6.805  24.188  1.00 98.31           N  
ATOM   2499  CA  ILE A 316     -17.000   7.254  22.922  1.00 98.31           C  
ATOM   2500  C   ILE A 316     -17.812   6.641  21.766  1.00 98.31           C  
ATOM   2501  CB  ILE A 316     -15.508   6.891  22.781  1.00 98.31           C  
ATOM   2502  O   ILE A 316     -18.250   7.355  20.875  1.00 98.31           O  
ATOM   2503  CG1 ILE A 316     -14.672   7.688  23.781  1.00 98.31           C  
ATOM   2504  CG2 ILE A 316     -15.023   7.129  21.344  1.00 98.31           C  
ATOM   2505  CD1 ILE A 316     -13.227   7.215  23.891  1.00 98.31           C  
ATOM   2506  N   ARG A 317     -18.031   5.371  21.781  1.00 98.00           N  
ATOM   2507  CA  ARG A 317     -18.781   4.664  20.750  1.00 98.00           C  
ATOM   2508  C   ARG A 317     -20.203   5.230  20.609  1.00 98.00           C  
ATOM   2509  CB  ARG A 317     -18.859   3.166  21.062  1.00 98.00           C  
ATOM   2510  O   ARG A 317     -20.641   5.570  19.516  1.00 98.00           O  
ATOM   2511  CG  ARG A 317     -19.641   2.357  20.047  1.00 98.00           C  
ATOM   2512  CD  ARG A 317     -20.094   1.022  20.609  1.00 98.00           C  
ATOM   2513  NE  ARG A 317     -20.984   1.199  21.766  1.00 98.00           N  
ATOM   2514  NH1 ARG A 317     -20.812  -0.987  22.484  1.00 98.00           N  
ATOM   2515  NH2 ARG A 317     -22.109   0.512  23.641  1.00 98.00           N  
ATOM   2516  CZ  ARG A 317     -21.297   0.241  22.625  1.00 98.00           C  
ATOM   2517  N   ASP A 318     -20.891   5.324  21.750  1.00 98.06           N  
ATOM   2518  CA  ASP A 318     -22.281   5.773  21.734  1.00 98.06           C  
ATOM   2519  C   ASP A 318     -22.391   7.191  21.172  1.00 98.06           C  
ATOM   2520  CB  ASP A 318     -22.891   5.711  23.141  1.00 98.06           C  
ATOM   2521  O   ASP A 318     -23.312   7.496  20.406  1.00 98.06           O  
ATOM   2522  CG  ASP A 318     -23.094   4.289  23.625  1.00 98.06           C  
ATOM   2523  OD1 ASP A 318     -23.031   3.344  22.812  1.00 98.06           O  
ATOM   2524  OD2 ASP A 318     -23.328   4.109  24.844  1.00 98.06           O  
ATOM   2525  N   PHE A 319     -21.469   8.008  21.562  1.00 98.19           N  
ATOM   2526  CA  PHE A 319     -21.453   9.383  21.062  1.00 98.19           C  
ATOM   2527  C   PHE A 319     -21.297   9.406  19.547  1.00 98.19           C  
ATOM   2528  CB  PHE A 319     -20.328  10.188  21.719  1.00 98.19           C  
ATOM   2529  O   PHE A 319     -22.062  10.062  18.844  1.00 98.19           O  
ATOM   2530  CG  PHE A 319     -20.172  11.570  21.156  1.00 98.19           C  
ATOM   2531  CD1 PHE A 319     -19.062  11.891  20.375  1.00 98.19           C  
ATOM   2532  CD2 PHE A 319     -21.109  12.555  21.406  1.00 98.19           C  
ATOM   2533  CE1 PHE A 319     -18.906  13.172  19.859  1.00 98.19           C  
ATOM   2534  CE2 PHE A 319     -20.969  13.836  20.891  1.00 98.19           C  
ATOM   2535  CZ  PHE A 319     -19.859  14.141  20.109  1.00 98.19           C  
ATOM   2536  N   LEU A 320     -20.344   8.664  19.047  1.00 97.69           N  
ATOM   2537  CA  LEU A 320     -20.078   8.641  17.625  1.00 97.69           C  
ATOM   2538  C   LEU A 320     -21.250   8.031  16.859  1.00 97.69           C  
ATOM   2539  CB  LEU A 320     -18.797   7.855  17.328  1.00 97.69           C  
ATOM   2540  O   LEU A 320     -21.609   8.508  15.781  1.00 97.69           O  
ATOM   2541  CG  LEU A 320     -17.484   8.516  17.734  1.00 97.69           C  
ATOM   2542  CD1 LEU A 320     -16.328   7.535  17.594  1.00 97.69           C  
ATOM   2543  CD2 LEU A 320     -17.234   9.773  16.906  1.00 97.69           C  
ATOM   2544  N   LEU A 321     -21.891   7.016  17.422  1.00 97.81           N  
ATOM   2545  CA  LEU A 321     -23.016   6.359  16.766  1.00 97.81           C  
ATOM   2546  C   LEU A 321     -24.234   7.270  16.734  1.00 97.81           C  
ATOM   2547  CB  LEU A 321     -23.359   5.043  17.469  1.00 97.81           C  
ATOM   2548  O   LEU A 321     -25.141   7.070  15.914  1.00 97.81           O  
ATOM   2549  CG  LEU A 321     -22.391   3.885  17.250  1.00 97.81           C  
ATOM   2550  CD1 LEU A 321     -22.875   2.639  17.984  1.00 97.81           C  
ATOM   2551  CD2 LEU A 321     -22.203   3.602  15.758  1.00 97.81           C  
ATOM   2552  N   SER A 322     -24.234   8.250  17.594  1.00 97.62           N  
ATOM   2553  CA  SER A 322     -25.375   9.164  17.625  1.00 97.62           C  
ATOM   2554  C   SER A 322     -25.281  10.211  16.531  1.00 97.62           C  
ATOM   2555  CB  SER A 322     -25.453   9.859  19.000  1.00 97.62           C  
ATOM   2556  O   SER A 322     -26.234  10.953  16.281  1.00 97.62           O  
ATOM   2557  OG  SER A 322     -24.469  10.875  19.094  1.00 97.62           O  
ATOM   2558  N   LEU A 323     -24.156  10.297  15.844  1.00 97.31           N  
ATOM   2559  CA  LEU A 323     -23.906  11.312  14.828  1.00 97.31           C  
ATOM   2560  C   LEU A 323     -24.094  10.734  13.430  1.00 97.31           C  
ATOM   2561  CB  LEU A 323     -22.500  11.891  14.977  1.00 97.31           C  
ATOM   2562  O   LEU A 323     -23.969   9.523  13.234  1.00 97.31           O  
ATOM   2563  CG  LEU A 323     -22.172  12.539  16.328  1.00 97.31           C  
ATOM   2564  CD1 LEU A 323     -20.688  12.906  16.391  1.00 97.31           C  
ATOM   2565  CD2 LEU A 323     -23.047  13.766  16.562  1.00 97.31           C  
ATOM   2566  N   GLU A 324     -24.359  11.617  12.492  1.00 96.19           N  
ATOM   2567  CA  GLU A 324     -24.281  11.242  11.086  1.00 96.19           C  
ATOM   2568  C   GLU A 324     -22.828  11.031  10.648  1.00 96.19           C  
ATOM   2569  CB  GLU A 324     -24.938  12.305  10.203  1.00 96.19           C  
ATOM   2570  O   GLU A 324     -21.922  11.703  11.148  1.00 96.19           O  
ATOM   2571  CG  GLU A 324     -26.438  12.445  10.430  1.00 96.19           C  
ATOM   2572  CD  GLU A 324     -27.109  13.414   9.469  1.00 96.19           C  
ATOM   2573  OE1 GLU A 324     -28.344  13.547   9.500  1.00 96.19           O  
ATOM   2574  OE2 GLU A 324     -26.375  14.055   8.672  1.00 96.19           O  
ATOM   2575  N   GLY A 325     -22.594  10.055   9.758  1.00 95.25           N  
ATOM   2576  CA  GLY A 325     -21.250   9.789   9.258  1.00 95.25           C  
ATOM   2577  C   GLY A 325     -20.562  11.016   8.688  1.00 95.25           C  
ATOM   2578  O   GLY A 325     -19.391  11.250   8.938  1.00 95.25           O  
ATOM   2579  N   LYS A 326     -21.328  11.805   8.008  1.00 94.62           N  
ATOM   2580  CA  LYS A 326     -20.766  13.008   7.395  1.00 94.62           C  
ATOM   2581  C   LYS A 326     -20.219  13.969   8.445  1.00 94.62           C  
ATOM   2582  CB  LYS A 326     -21.844  13.711   6.551  1.00 94.62           C  
ATOM   2583  O   LYS A 326     -19.219  14.633   8.219  1.00 94.62           O  
ATOM   2584  CG  LYS A 326     -21.312  14.875   5.723  1.00 94.62           C  
ATOM   2585  CD  LYS A 326     -22.344  15.383   4.742  1.00 94.62           C  
ATOM   2586  CE  LYS A 326     -21.797  16.500   3.857  1.00 94.62           C  
ATOM   2587  NZ  LYS A 326     -22.812  17.000   2.898  1.00 94.62           N  
ATOM   2588  N   THR A 327     -20.922  14.086   9.555  1.00 95.19           N  
ATOM   2589  CA  THR A 327     -20.438  14.938  10.641  1.00 95.19           C  
ATOM   2590  C   THR A 327     -19.094  14.438  11.156  1.00 95.19           C  
ATOM   2591  CB  THR A 327     -21.453  14.977  11.805  1.00 95.19           C  
ATOM   2592  O   THR A 327     -18.156  15.227  11.320  1.00 95.19           O  
ATOM   2593  CG2 THR A 327     -20.938  15.859  12.938  1.00 95.19           C  
ATOM   2594  OG1 THR A 327     -22.703  15.508  11.328  1.00 95.19           O  
ATOM   2595  N   ILE A 328     -18.953  13.172  11.344  1.00 95.44           N  
ATOM   2596  CA  ILE A 328     -17.703  12.578  11.812  1.00 95.44           C  
ATOM   2597  C   ILE A 328     -16.609  12.820  10.789  1.00 95.44           C  
ATOM   2598  CB  ILE A 328     -17.875  11.062  12.086  1.00 95.44           C  
ATOM   2599  O   ILE A 328     -15.492  13.227  11.148  1.00 95.44           O  
ATOM   2600  CG1 ILE A 328     -18.953  10.820  13.141  1.00 95.44           C  
ATOM   2601  CG2 ILE A 328     -16.531  10.445  12.516  1.00 95.44           C  
ATOM   2602  CD1 ILE A 328     -19.344   9.359  13.297  1.00 95.44           C  
ATOM   2603  N   ASP A 329     -16.922  12.578   9.594  1.00 94.00           N  
ATOM   2604  CA  ASP A 329     -15.977  12.719   8.492  1.00 94.00           C  
ATOM   2605  C   ASP A 329     -15.414  14.141   8.438  1.00 94.00           C  
ATOM   2606  CB  ASP A 329     -16.625  12.352   7.160  1.00 94.00           C  
ATOM   2607  O   ASP A 329     -14.234  14.336   8.133  1.00 94.00           O  
ATOM   2608  CG  ASP A 329     -15.664  12.398   5.992  1.00 94.00           C  
ATOM   2609  OD1 ASP A 329     -14.594  11.758   6.062  1.00 94.00           O  
ATOM   2610  OD2 ASP A 329     -15.969  13.086   4.996  1.00 94.00           O  
ATOM   2611  N   SER A 330     -16.234  15.188   8.734  1.00 93.50           N  
ATOM   2612  CA  SER A 330     -15.820  16.578   8.648  1.00 93.50           C  
ATOM   2613  C   SER A 330     -14.766  16.922   9.695  1.00 93.50           C  
ATOM   2614  CB  SER A 330     -17.031  17.500   8.820  1.00 93.50           C  
ATOM   2615  O   SER A 330     -14.078  17.938   9.586  1.00 93.50           O  
ATOM   2616  OG  SER A 330     -17.484  17.500  10.156  1.00 93.50           O  
ATOM   2617  N   TYR A 331     -14.531  15.930  10.617  1.00 93.38           N  
ATOM   2618  CA  TYR A 331     -13.547  16.156  11.664  1.00 93.38           C  
ATOM   2619  C   TYR A 331     -12.328  15.266  11.484  1.00 93.38           C  
ATOM   2620  CB  TYR A 331     -14.164  15.930  13.047  1.00 93.38           C  
ATOM   2621  O   TYR A 331     -11.547  15.070  12.414  1.00 93.38           O  
ATOM   2622  CG  TYR A 331     -15.023  17.062  13.531  1.00 93.38           C  
ATOM   2623  CD1 TYR A 331     -14.508  18.047  14.375  1.00 93.38           C  
ATOM   2624  CD2 TYR A 331     -16.359  17.172  13.141  1.00 93.38           C  
ATOM   2625  CE1 TYR A 331     -15.297  19.094  14.820  1.00 93.38           C  
ATOM   2626  CE2 TYR A 331     -17.156  18.219  13.578  1.00 93.38           C  
ATOM   2627  OH  TYR A 331     -17.406  20.219  14.859  1.00 93.38           O  
ATOM   2628  CZ  TYR A 331     -16.625  19.172  14.422  1.00 93.38           C  
ATOM   2629  N   SER A 332     -12.141  14.656  10.398  1.00 88.31           N  
ATOM   2630  CA  SER A 332     -11.094  13.688  10.109  1.00 88.31           C  
ATOM   2631  C   SER A 332      -9.711  14.320  10.203  1.00 88.31           C  
ATOM   2632  CB  SER A 332     -11.289  13.086   8.719  1.00 88.31           C  
ATOM   2633  O   SER A 332      -8.719  13.633  10.422  1.00 88.31           O  
ATOM   2634  OG  SER A 332     -12.438  12.258   8.688  1.00 88.31           O  
ATOM   2635  N   ARG A 333      -9.656  15.766  10.328  1.00 88.75           N  
ATOM   2636  CA  ARG A 333      -8.375  16.453  10.391  1.00 88.75           C  
ATOM   2637  C   ARG A 333      -8.195  17.172  11.727  1.00 88.75           C  
ATOM   2638  CB  ARG A 333      -8.250  17.469   9.242  1.00 88.75           C  
ATOM   2639  O   ARG A 333      -7.254  17.938  11.906  1.00 88.75           O  
ATOM   2640  CG  ARG A 333      -8.195  16.828   7.867  1.00 88.75           C  
ATOM   2641  CD  ARG A 333      -8.133  17.859   6.762  1.00 88.75           C  
ATOM   2642  NE  ARG A 333      -8.078  17.250   5.438  1.00 88.75           N  
ATOM   2643  NH1 ARG A 333      -7.871  19.250   4.289  1.00 88.75           N  
ATOM   2644  NH2 ARG A 333      -7.914  17.250   3.148  1.00 88.75           N  
ATOM   2645  CZ  ARG A 333      -7.953  17.922   4.297  1.00 88.75           C  
ATOM   2646  N   ALA A 334      -9.031  16.875  12.562  1.00 88.75           N  
ATOM   2647  CA  ALA A 334      -9.125  17.719  13.742  1.00 88.75           C  
ATOM   2648  C   ALA A 334      -8.258  17.172  14.883  1.00 88.75           C  
ATOM   2649  CB  ALA A 334     -10.570  17.844  14.203  1.00 88.75           C  
ATOM   2650  O   ALA A 334      -8.188  17.766  15.961  1.00 88.75           O  
ATOM   2651  N   THR A 335      -7.457  16.094  14.609  1.00 84.81           N  
ATOM   2652  CA  THR A 335      -6.676  15.492  15.688  1.00 84.81           C  
ATOM   2653  C   THR A 335      -5.191  15.805  15.516  1.00 84.81           C  
ATOM   2654  CB  THR A 335      -6.879  13.969  15.742  1.00 84.81           C  
ATOM   2655  O   THR A 335      -4.742  16.109  14.406  1.00 84.81           O  
ATOM   2656  CG2 THR A 335      -8.359  13.602  15.664  1.00 84.81           C  
ATOM   2657  OG1 THR A 335      -6.188  13.359  14.648  1.00 84.81           O  
ATOM   2658  N   GLN A 336      -4.488  15.836  16.656  1.00 82.44           N  
ATOM   2659  CA  GLN A 336      -3.039  16.000  16.625  1.00 82.44           C  
ATOM   2660  C   GLN A 336      -2.348  14.742  16.109  1.00 82.44           C  
ATOM   2661  CB  GLN A 336      -2.510  16.359  18.016  1.00 82.44           C  
ATOM   2662  O   GLN A 336      -1.237  14.812  15.578  1.00 82.44           O  
ATOM   2663  CG  GLN A 336      -2.936  17.734  18.500  1.00 82.44           C  
ATOM   2664  CD  GLN A 336      -2.354  18.078  19.859  1.00 82.44           C  
ATOM   2665  NE2 GLN A 336      -2.650  19.281  20.344  1.00 82.44           N  
ATOM   2666  OE1 GLN A 336      -1.644  17.281  20.469  1.00 82.44           O  
ATOM   2667  N   ILE A 337      -2.816  13.602  16.375  1.00 81.06           N  
ATOM   2668  CA  ILE A 337      -2.393  12.344  15.766  1.00 81.06           C  
ATOM   2669  C   ILE A 337      -2.855  12.297  14.312  1.00 81.06           C  
ATOM   2670  CB  ILE A 337      -2.939  11.125  16.547  1.00 81.06           C  
ATOM   2671  O   ILE A 337      -4.039  12.477  14.023  1.00 81.06           O  
ATOM   2672  CG1 ILE A 337      -2.447  11.148  18.000  1.00 81.06           C  
ATOM   2673  CG2 ILE A 337      -2.533   9.820  15.852  1.00 81.06           C  
ATOM   2674  CD1 ILE A 337      -3.084  10.094  18.875  1.00 81.06           C  
ATOM   2675  N   SER A 338      -1.808  12.172  13.508  1.00 72.75           N  
ATOM   2676  CA  SER A 338      -1.924  12.492  12.086  1.00 72.75           C  
ATOM   2677  C   SER A 338      -2.912  11.562  11.391  1.00 72.75           C  
ATOM   2678  CB  SER A 338      -0.559  12.406  11.406  1.00 72.75           C  
ATOM   2679  O   SER A 338      -3.613  11.984  10.461  1.00 72.75           O  
ATOM   2680  OG  SER A 338      -0.014  11.102  11.531  1.00 72.75           O  
ATOM   2681  N   GLN A 339      -2.986  10.242  12.016  1.00 82.88           N  
ATOM   2682  CA  GLN A 339      -4.000   9.414  11.367  1.00 82.88           C  
ATOM   2683  C   GLN A 339      -4.199   8.109  12.125  1.00 82.88           C  
ATOM   2684  CB  GLN A 339      -3.617   9.133   9.914  1.00 82.88           C  
ATOM   2685  O   GLN A 339      -3.271   7.605  12.766  1.00 82.88           O  
ATOM   2686  CG  GLN A 339      -2.352   8.297   9.766  1.00 82.88           C  
ATOM   2687  CD  GLN A 339      -1.931   8.133   8.312  1.00 82.88           C  
ATOM   2688  NE2 GLN A 339      -1.189   7.062   8.031  1.00 82.88           N  
ATOM   2689  OE1 GLN A 339      -2.270   8.953   7.457  1.00 82.88           O  
ATOM   2690  N   PRO A 340      -5.512   7.609  12.070  1.00 89.88           N  
ATOM   2691  CA  PRO A 340      -5.684   6.238  12.555  1.00 89.88           C  
ATOM   2692  C   PRO A 340      -5.047   5.199  11.641  1.00 89.88           C  
ATOM   2693  CB  PRO A 340      -7.207   6.066  12.602  1.00 89.88           C  
ATOM   2694  O   PRO A 340      -4.871   5.449  10.445  1.00 89.88           O  
ATOM   2695  CG  PRO A 340      -7.719   6.949  11.508  1.00 89.88           C  
ATOM   2696  CD  PRO A 340      -6.844   8.164  11.422  1.00 89.88           C  
ATOM   2697  N   ALA A 341      -4.551   4.129  12.180  1.00 94.88           N  
ATOM   2698  CA  ALA A 341      -3.891   3.031  11.477  1.00 94.88           C  
ATOM   2699  C   ALA A 341      -4.184   1.695  12.156  1.00 94.88           C  
ATOM   2700  CB  ALA A 341      -2.383   3.271  11.414  1.00 94.88           C  
ATOM   2701  O   ALA A 341      -5.070   1.605  13.008  1.00 94.88           O  
ATOM   2702  N   ALA A 342      -3.541   0.687  11.617  1.00 96.62           N  
ATOM   2703  CA  ALA A 342      -3.734  -0.641  12.195  1.00 96.62           C  
ATOM   2704  C   ALA A 342      -3.336  -0.661  13.664  1.00 96.62           C  
ATOM   2705  CB  ALA A 342      -2.936  -1.682  11.414  1.00 96.62           C  
ATOM   2706  O   ALA A 342      -2.447   0.085  14.086  1.00 96.62           O  
ATOM   2707  N   VAL A 343      -3.996  -1.545  14.492  1.00 97.00           N  
ATOM   2708  CA  VAL A 343      -3.727  -1.704  15.922  1.00 97.00           C  
ATOM   2709  C   VAL A 343      -3.582  -3.188  16.250  1.00 97.00           C  
ATOM   2710  CB  VAL A 343      -4.840  -1.067  16.781  1.00 97.00           C  
ATOM   2711  O   VAL A 343      -4.039  -4.047  15.500  1.00 97.00           O  
ATOM   2712  CG1 VAL A 343      -4.945   0.431  16.500  1.00 97.00           C  
ATOM   2713  CG2 VAL A 343      -6.176  -1.759  16.531  1.00 97.00           C  
ATOM   2714  N   ILE A 344      -2.906  -3.471  17.297  1.00 96.62           N  
ATOM   2715  CA  ILE A 344      -2.973  -4.809  17.875  1.00 96.62           C  
ATOM   2716  C   ILE A 344      -4.301  -4.988  18.594  1.00 96.62           C  
ATOM   2717  CB  ILE A 344      -1.794  -5.062  18.844  1.00 96.62           C  
ATOM   2718  O   ILE A 344      -4.570  -4.312  19.594  1.00 96.62           O  
ATOM   2719  CG1 ILE A 344      -0.459  -4.977  18.094  1.00 96.62           C  
ATOM   2720  CG2 ILE A 344      -1.946  -6.422  19.531  1.00 96.62           C  
ATOM   2721  CD1 ILE A 344       0.765  -5.105  18.984  1.00 96.62           C  
ATOM   2722  N   GLU A 345      -5.113  -5.938  18.141  1.00 96.38           N  
ATOM   2723  CA  GLU A 345      -6.453  -6.148  18.672  1.00 96.38           C  
ATOM   2724  C   GLU A 345      -6.430  -7.090  19.875  1.00 96.38           C  
ATOM   2725  CB  GLU A 345      -7.383  -6.707  17.594  1.00 96.38           C  
ATOM   2726  O   GLU A 345      -5.582  -7.980  19.953  1.00 96.38           O  
ATOM   2727  CG  GLU A 345      -7.582  -5.766  16.406  1.00 96.38           C  
ATOM   2728  CD  GLU A 345      -8.406  -6.379  15.289  1.00 96.38           C  
ATOM   2729  OE1 GLU A 345      -9.547  -5.910  15.055  1.00 96.38           O  
ATOM   2730  OE2 GLU A 345      -7.914  -7.328  14.648  1.00 96.38           O  
ATOM   2731  N   PRO A 346      -7.348  -6.797  20.781  1.00 94.94           N  
ATOM   2732  CA  PRO A 346      -7.617  -7.910  21.703  1.00 94.94           C  
ATOM   2733  C   PRO A 346      -8.117  -9.156  20.984  1.00 94.94           C  
ATOM   2734  CB  PRO A 346      -8.695  -7.348  22.641  1.00 94.94           C  
ATOM   2735  O   PRO A 346      -8.703  -9.062  19.906  1.00 94.94           O  
ATOM   2736  CG  PRO A 346      -9.359  -6.266  21.844  1.00 94.94           C  
ATOM   2737  CD  PRO A 346      -8.352  -5.699  20.875  1.00 94.94           C  
ATOM   2738  N   GLU A 347      -7.773 -10.266  21.547  1.00 93.50           N  
ATOM   2739  CA  GLU A 347      -8.227 -11.500  20.906  1.00 93.50           C  
ATOM   2740  C   GLU A 347      -9.750 -11.586  20.891  1.00 93.50           C  
ATOM   2741  CB  GLU A 347      -7.641 -12.719  21.625  1.00 93.50           C  
ATOM   2742  O   GLU A 347     -10.398 -11.359  21.906  1.00 93.50           O  
ATOM   2743  CG  GLU A 347      -6.133 -12.867  21.469  1.00 93.50           C  
ATOM   2744  CD  GLU A 347      -5.727 -13.328  20.078  1.00 93.50           C  
ATOM   2745  OE1 GLU A 347      -4.527 -13.219  19.734  1.00 93.50           O  
ATOM   2746  OE2 GLU A 347      -6.609 -13.805  19.328  1.00 93.50           O  
ATOM   2747  N   ASN A 348     -10.336 -11.797  19.672  1.00 90.88           N  
ATOM   2748  CA  ASN A 348     -11.734 -12.094  19.406  1.00 90.88           C  
ATOM   2749  C   ASN A 348     -11.922 -12.750  18.047  1.00 90.88           C  
ATOM   2750  CB  ASN A 348     -12.586 -10.828  19.500  1.00 90.88           C  
ATOM   2751  O   ASN A 348     -10.969 -12.852  17.266  1.00 90.88           O  
ATOM   2752  CG  ASN A 348     -12.242  -9.812  18.438  1.00 90.88           C  
ATOM   2753  ND2 ASN A 348     -11.820  -8.625  18.844  1.00 90.88           N  
ATOM   2754  OD1 ASN A 348     -12.359 -10.094  17.234  1.00 90.88           O  
ATOM   2755  N   PRO A 349     -13.102 -13.352  17.766  1.00 90.75           N  
ATOM   2756  CA  PRO A 349     -13.258 -14.141  16.531  1.00 90.75           C  
ATOM   2757  C   PRO A 349     -12.984 -13.328  15.273  1.00 90.75           C  
ATOM   2758  CB  PRO A 349     -14.719 -14.594  16.594  1.00 90.75           C  
ATOM   2759  O   PRO A 349     -12.570 -13.891  14.250  1.00 90.75           O  
ATOM   2760  CG  PRO A 349     -15.031 -14.703  18.047  1.00 90.75           C  
ATOM   2761  CD  PRO A 349     -14.320 -13.594  18.781  1.00 90.75           C  
ATOM   2762  N   SER A 350     -13.141 -12.008  15.391  1.00 92.69           N  
ATOM   2763  CA  SER A 350     -12.984 -11.203  14.188  1.00 92.69           C  
ATOM   2764  C   SER A 350     -11.609 -10.539  14.141  1.00 92.69           C  
ATOM   2765  CB  SER A 350     -14.078 -10.133  14.117  1.00 92.69           C  
ATOM   2766  O   SER A 350     -11.281  -9.852  13.172  1.00 92.69           O  
ATOM   2767  OG  SER A 350     -13.938  -9.195  15.172  1.00 92.69           O  
ATOM   2768  N   ALA A 351     -10.781 -10.742  15.141  1.00 96.12           N  
ATOM   2769  CA  ALA A 351      -9.477 -10.086  15.219  1.00 96.12           C  
ATOM   2770  C   ALA A 351      -8.570 -10.547  14.078  1.00 96.12           C  
ATOM   2771  CB  ALA A 351      -8.820 -10.375  16.562  1.00 96.12           C  
ATOM   2772  O   ALA A 351      -8.500 -11.734  13.766  1.00 96.12           O  
ATOM   2773  N   VAL A 352      -7.859  -9.531  13.438  1.00 96.12           N  
ATOM   2774  CA  VAL A 352      -7.012  -9.891  12.305  1.00 96.12           C  
ATOM   2775  C   VAL A 352      -5.543  -9.695  12.672  1.00 96.12           C  
ATOM   2776  CB  VAL A 352      -7.359  -9.055  11.055  1.00 96.12           C  
ATOM   2777  O   VAL A 352      -4.684 -10.469  12.242  1.00 96.12           O  
ATOM   2778  CG1 VAL A 352      -8.742  -9.422  10.516  1.00 96.12           C  
ATOM   2779  CG2 VAL A 352      -7.285  -7.559  11.367  1.00 96.12           C  
ATOM   2780  N   ILE A 353      -5.184  -8.805  13.547  1.00 95.12           N  
ATOM   2781  CA  ILE A 353      -3.807  -8.609  13.992  1.00 95.12           C  
ATOM   2782  C   ILE A 353      -3.750  -8.617  15.516  1.00 95.12           C  
ATOM   2783  CB  ILE A 353      -3.219  -7.289  13.445  1.00 95.12           C  
ATOM   2784  O   ILE A 353      -4.312  -7.738  16.172  1.00 95.12           O  
ATOM   2785  CG1 ILE A 353      -3.324  -7.258  11.914  1.00 95.12           C  
ATOM   2786  CG2 ILE A 353      -1.767  -7.117  13.898  1.00 95.12           C  
ATOM   2787  CD1 ILE A 353      -2.572  -8.383  11.219  1.00 95.12           C  
ATOM   2788  N   THR A 354      -2.961  -9.562  16.047  1.00 94.69           N  
ATOM   2789  CA  THR A 354      -2.992  -9.703  17.500  1.00 94.69           C  
ATOM   2790  C   THR A 354      -1.579  -9.680  18.062  1.00 94.69           C  
ATOM   2791  CB  THR A 354      -3.703 -11.000  17.922  1.00 94.69           C  
ATOM   2792  O   THR A 354      -1.395  -9.836  19.281  1.00 94.69           O  
ATOM   2793  CG2 THR A 354      -5.184 -10.961  17.547  1.00 94.69           C  
ATOM   2794  OG1 THR A 354      -3.088 -12.109  17.250  1.00 94.69           O  
ATOM   2795  N   SER A 355      -0.578  -9.508  17.188  1.00 95.12           N  
ATOM   2796  CA  SER A 355       0.813  -9.453  17.625  1.00 95.12           C  
ATOM   2797  C   SER A 355       1.613  -8.453  16.797  1.00 95.12           C  
ATOM   2798  CB  SER A 355       1.459 -10.836  17.531  1.00 95.12           C  
ATOM   2799  O   SER A 355       1.163  -8.023  15.734  1.00 95.12           O  
ATOM   2800  OG  SER A 355       0.810 -11.750  18.406  1.00 95.12           O  
ATOM   2801  N   GLU A 356       2.824  -8.133  17.281  1.00 95.62           N  
ATOM   2802  CA  GLU A 356       3.691  -7.188  16.594  1.00 95.62           C  
ATOM   2803  C   GLU A 356       4.195  -7.766  15.273  1.00 95.62           C  
ATOM   2804  CB  GLU A 356       4.875  -6.789  17.484  1.00 95.62           C  
ATOM   2805  O   GLU A 356       4.652  -8.906  15.227  1.00 95.62           O  
ATOM   2806  CG  GLU A 356       4.500  -5.863  18.625  1.00 95.62           C  
ATOM   2807  CD  GLU A 356       3.891  -6.594  19.812  1.00 95.62           C  
ATOM   2808  OE1 GLU A 356       3.598  -5.945  20.844  1.00 95.62           O  
ATOM   2809  OE2 GLU A 356       3.707  -7.828  19.719  1.00 95.62           O  
ATOM   2810  N   MET A 357       4.047  -6.938  14.172  1.00 96.38           N  
ATOM   2811  CA  MET A 357       4.254  -7.359  12.789  1.00 96.38           C  
ATOM   2812  C   MET A 357       5.691  -7.812  12.562  1.00 96.38           C  
ATOM   2813  CB  MET A 357       3.910  -6.223  11.820  1.00 96.38           C  
ATOM   2814  O   MET A 357       5.934  -8.836  11.922  1.00 96.38           O  
ATOM   2815  CG  MET A 357       2.438  -5.848  11.812  1.00 96.38           C  
ATOM   2816  SD  MET A 357       1.930  -4.969  13.344  1.00 96.38           S  
ATOM   2817  CE  MET A 357       2.574  -3.311  12.984  1.00 96.38           C  
ATOM   2818  N   TYR A 358       6.645  -7.074  13.156  1.00 97.56           N  
ATOM   2819  CA  TYR A 358       8.039  -7.465  13.016  1.00 97.56           C  
ATOM   2820  C   TYR A 358       8.273  -8.875  13.562  1.00 97.56           C  
ATOM   2821  CB  TYR A 358       8.953  -6.473  13.742  1.00 97.56           C  
ATOM   2822  O   TYR A 358       8.898  -9.703  12.906  1.00 97.56           O  
ATOM   2823  CG  TYR A 358      10.422  -6.812  13.648  1.00 97.56           C  
ATOM   2824  CD1 TYR A 358      10.992  -7.758  14.492  1.00 97.56           C  
ATOM   2825  CD2 TYR A 358      11.234  -6.188  12.711  1.00 97.56           C  
ATOM   2826  CE1 TYR A 358      12.344  -8.078  14.406  1.00 97.56           C  
ATOM   2827  CE2 TYR A 358      12.594  -6.496  12.617  1.00 97.56           C  
ATOM   2828  OH  TYR A 358      14.477  -7.746  13.383  1.00 97.56           O  
ATOM   2829  CZ  TYR A 358      13.133  -7.438  13.469  1.00 97.56           C  
ATOM   2830  N   GLU A 359       7.715  -9.156  14.711  1.00 97.62           N  
ATOM   2831  CA  GLU A 359       7.902 -10.453  15.359  1.00 97.62           C  
ATOM   2832  C   GLU A 359       7.266 -11.578  14.547  1.00 97.62           C  
ATOM   2833  CB  GLU A 359       7.328 -10.438  16.781  1.00 97.62           C  
ATOM   2834  O   GLU A 359       7.824 -12.672  14.438  1.00 97.62           O  
ATOM   2835  CG  GLU A 359       7.938  -9.367  17.672  1.00 97.62           C  
ATOM   2836  CD  GLU A 359       9.453  -9.461  17.766  1.00 97.62           C  
ATOM   2837  OE1 GLU A 359      10.117  -8.414  17.953  1.00 97.62           O  
ATOM   2838  OE2 GLU A 359       9.984 -10.586  17.656  1.00 97.62           O  
ATOM   2839  N   MET A 360       6.223 -11.312  13.984  1.00 97.56           N  
ATOM   2840  CA  MET A 360       5.539 -12.312  13.172  1.00 97.56           C  
ATOM   2841  C   MET A 360       6.348 -12.641  11.922  1.00 97.56           C  
ATOM   2842  CB  MET A 360       4.145 -11.820  12.773  1.00 97.56           C  
ATOM   2843  O   MET A 360       6.508 -13.812  11.570  1.00 97.56           O  
ATOM   2844  CG  MET A 360       3.203 -11.625  13.945  1.00 97.56           C  
ATOM   2845  SD  MET A 360       1.587 -10.914  13.445  1.00 97.56           S  
ATOM   2846  CE  MET A 360       0.855 -12.344  12.602  1.00 97.56           C  
ATOM   2847  N   PHE A 361       6.918 -11.633  11.273  1.00 98.19           N  
ATOM   2848  CA  PHE A 361       7.754 -11.891  10.102  1.00 98.19           C  
ATOM   2849  C   PHE A 361       9.047 -12.594  10.508  1.00 98.19           C  
ATOM   2850  CB  PHE A 361       8.078 -10.578   9.375  1.00 98.19           C  
ATOM   2851  O   PHE A 361       9.477 -13.539   9.836  1.00 98.19           O  
ATOM   2852  CG  PHE A 361       6.918 -10.008   8.617  1.00 98.19           C  
ATOM   2853  CD1 PHE A 361       6.129 -10.812   7.809  1.00 98.19           C  
ATOM   2854  CD2 PHE A 361       6.613  -8.656   8.711  1.00 98.19           C  
ATOM   2855  CE1 PHE A 361       5.051 -10.281   7.102  1.00 98.19           C  
ATOM   2856  CE2 PHE A 361       5.539  -8.117   8.008  1.00 98.19           C  
ATOM   2857  CZ  PHE A 361       4.758  -8.930   7.203  1.00 98.19           C  
ATOM   2858  N   ASP A 362       9.594 -12.203  11.625  1.00 97.88           N  
ATOM   2859  CA  ASP A 362      10.867 -12.742  12.086  1.00 97.88           C  
ATOM   2860  C   ASP A 362      10.734 -14.219  12.461  1.00 97.88           C  
ATOM   2861  CB  ASP A 362      11.383 -11.945  13.281  1.00 97.88           C  
ATOM   2862  O   ASP A 362      11.633 -15.016  12.172  1.00 97.88           O  
ATOM   2863  CG  ASP A 362      12.812 -12.305  13.664  1.00 97.88           C  
ATOM   2864  OD1 ASP A 362      13.664 -12.461  12.766  1.00 97.88           O  
ATOM   2865  OD2 ASP A 362      13.078 -12.438  14.875  1.00 97.88           O  
ATOM   2866  N   SER A 363       9.641 -14.578  13.031  1.00 98.06           N  
ATOM   2867  CA  SER A 363       9.461 -15.938  13.531  1.00 98.06           C  
ATOM   2868  C   SER A 363       8.883 -16.844  12.453  1.00 98.06           C  
ATOM   2869  CB  SER A 363       8.555 -15.945  14.758  1.00 98.06           C  
ATOM   2870  O   SER A 363       8.766 -18.062  12.648  1.00 98.06           O  
ATOM   2871  OG  SER A 363       7.234 -15.562  14.406  1.00 98.06           O  
ATOM   2872  N   GLY A 364       8.438 -16.266  11.320  1.00 98.00           N  
ATOM   2873  CA  GLY A 364       7.828 -17.031  10.250  1.00 98.00           C  
ATOM   2874  C   GLY A 364       6.352 -17.297  10.477  1.00 98.00           C  
ATOM   2875  O   GLY A 364       5.777 -18.188   9.844  1.00 98.00           O  
ATOM   2876  N   ASP A 365       5.746 -16.594  11.445  1.00 97.81           N  
ATOM   2877  CA  ASP A 365       4.324 -16.766  11.742  1.00 97.81           C  
ATOM   2878  C   ASP A 365       3.461 -15.961  10.781  1.00 97.81           C  
ATOM   2879  CB  ASP A 365       4.031 -16.359  13.188  1.00 97.81           C  
ATOM   2880  O   ASP A 365       2.861 -14.953  11.172  1.00 97.81           O  
ATOM   2881  CG  ASP A 365       2.604 -16.672  13.609  1.00 97.81           C  
ATOM   2882  OD1 ASP A 365       1.915 -17.438  12.914  1.00 97.81           O  
ATOM   2883  OD2 ASP A 365       2.166 -16.125  14.648  1.00 97.81           O  
ATOM   2884  N   PHE A 366       3.484 -16.234   9.539  1.00 98.25           N  
ATOM   2885  CA  PHE A 366       2.668 -15.641   8.492  1.00 98.25           C  
ATOM   2886  C   PHE A 366       2.373 -16.656   7.391  1.00 98.25           C  
ATOM   2887  CB  PHE A 366       3.365 -14.414   7.902  1.00 98.25           C  
ATOM   2888  O   PHE A 366       2.988 -17.719   7.340  1.00 98.25           O  
ATOM   2889  CG  PHE A 366       4.648 -14.727   7.180  1.00 98.25           C  
ATOM   2890  CD1 PHE A 366       5.852 -14.797   7.871  1.00 98.25           C  
ATOM   2891  CD2 PHE A 366       4.648 -14.961   5.812  1.00 98.25           C  
ATOM   2892  CE1 PHE A 366       7.039 -15.094   7.207  1.00 98.25           C  
ATOM   2893  CE2 PHE A 366       5.832 -15.250   5.141  1.00 98.25           C  
ATOM   2894  CZ  PHE A 366       7.027 -15.320   5.836  1.00 98.25           C  
ATOM   2895  N   TYR A 367       1.408 -16.438   6.613  1.00 98.56           N  
ATOM   2896  CA  TYR A 367       1.132 -17.281   5.449  1.00 98.56           C  
ATOM   2897  C   TYR A 367       2.242 -17.156   4.414  1.00 98.56           C  
ATOM   2898  CB  TYR A 367      -0.212 -16.891   4.820  1.00 98.56           C  
ATOM   2899  O   TYR A 367       2.473 -16.078   3.865  1.00 98.56           O  
ATOM   2900  CG  TYR A 367      -0.657 -17.828   3.725  1.00 98.56           C  
ATOM   2901  CD1 TYR A 367      -1.062 -17.344   2.484  1.00 98.56           C  
ATOM   2902  CD2 TYR A 367      -0.676 -19.203   3.926  1.00 98.56           C  
ATOM   2903  CE1 TYR A 367      -1.475 -18.203   1.473  1.00 98.56           C  
ATOM   2904  CE2 TYR A 367      -1.088 -20.078   2.920  1.00 98.56           C  
ATOM   2905  OH  TYR A 367      -1.893 -20.422   0.700  1.00 98.56           O  
ATOM   2906  CZ  TYR A 367      -1.484 -19.562   1.699  1.00 98.56           C  
ATOM   2907  N   GLN A 368       2.941 -18.188   4.137  1.00 98.56           N  
ATOM   2908  CA  GLN A 368       4.199 -18.188   3.398  1.00 98.56           C  
ATOM   2909  C   GLN A 368       3.969 -18.469   1.917  1.00 98.56           C  
ATOM   2910  CB  GLN A 368       5.168 -19.219   3.986  1.00 98.56           C  
ATOM   2911  O   GLN A 368       3.891 -19.625   1.508  1.00 98.56           O  
ATOM   2912  CG  GLN A 368       5.578 -18.922   5.422  1.00 98.56           C  
ATOM   2913  CD  GLN A 368       6.559 -19.938   5.973  1.00 98.56           C  
ATOM   2914  NE2 GLN A 368       6.953 -19.766   7.230  1.00 98.56           N  
ATOM   2915  OE1 GLN A 368       6.957 -20.875   5.273  1.00 98.56           O  
ATOM   2916  N   VAL A 369       3.861 -17.438   1.130  1.00 98.81           N  
ATOM   2917  CA  VAL A 369       3.742 -17.453  -0.324  1.00 98.81           C  
ATOM   2918  C   VAL A 369       4.797 -16.547  -0.939  1.00 98.81           C  
ATOM   2919  CB  VAL A 369       2.330 -17.031  -0.780  1.00 98.81           C  
ATOM   2920  O   VAL A 369       5.340 -15.672  -0.259  1.00 98.81           O  
ATOM   2921  CG1 VAL A 369       1.279 -18.031  -0.302  1.00 98.81           C  
ATOM   2922  CG2 VAL A 369       2.008 -15.625  -0.268  1.00 98.81           C  
ATOM   2923  N   PRO A 370       5.152 -16.750  -2.236  1.00 98.81           N  
ATOM   2924  CA  PRO A 370       6.133 -15.852  -2.861  1.00 98.81           C  
ATOM   2925  C   PRO A 370       5.688 -14.391  -2.857  1.00 98.81           C  
ATOM   2926  CB  PRO A 370       6.234 -16.391  -4.289  1.00 98.81           C  
ATOM   2927  O   PRO A 370       4.496 -14.109  -2.975  1.00 98.81           O  
ATOM   2928  CG  PRO A 370       5.820 -17.828  -4.191  1.00 98.81           C  
ATOM   2929  CD  PRO A 370       4.758 -17.938  -3.135  1.00 98.81           C  
ATOM   2930  N   VAL A 371       6.812 -13.484  -2.764  1.00 98.94           N  
ATOM   2931  CA  VAL A 371       6.523 -12.055  -2.650  1.00 98.94           C  
ATOM   2932  C   VAL A 371       7.398 -11.273  -3.627  1.00 98.94           C  
ATOM   2933  CB  VAL A 371       6.746 -11.547  -1.208  1.00 98.94           C  
ATOM   2934  O   VAL A 371       8.609 -11.500  -3.711  1.00 98.94           O  
ATOM   2935  CG1 VAL A 371       6.480 -10.047  -1.120  1.00 98.94           C  
ATOM   2936  CG2 VAL A 371       5.855 -12.305  -0.229  1.00 98.94           C  
ATOM   2937  N   LEU A 372       6.746 -10.445  -4.500  1.00 98.94           N  
ATOM   2938  CA  LEU A 372       7.391  -9.391  -5.277  1.00 98.94           C  
ATOM   2939  C   LEU A 372       7.184  -8.031  -4.621  1.00 98.94           C  
ATOM   2940  CB  LEU A 372       6.848  -9.375  -6.707  1.00 98.94           C  
ATOM   2941  O   LEU A 372       6.043  -7.602  -4.426  1.00 98.94           O  
ATOM   2942  CG  LEU A 372       7.555  -8.438  -7.688  1.00 98.94           C  
ATOM   2943  CD1 LEU A 372       7.250  -8.836  -9.125  1.00 98.94           C  
ATOM   2944  CD2 LEU A 372       7.141  -6.988  -7.434  1.00 98.94           C  
ATOM   2945  N   MET A 373       8.289  -7.355  -4.203  1.00 98.81           N  
ATOM   2946  CA  MET A 373       8.164  -6.105  -3.455  1.00 98.81           C  
ATOM   2947  C   MET A 373       9.328  -5.168  -3.766  1.00 98.81           C  
ATOM   2948  CB  MET A 373       8.102  -6.383  -1.952  1.00 98.81           C  
ATOM   2949  O   MET A 373      10.352  -5.598  -4.305  1.00 98.81           O  
ATOM   2950  CG  MET A 373       9.367  -7.008  -1.391  1.00 98.81           C  
ATOM   2951  SD  MET A 373       9.234  -7.383   0.400  1.00 98.81           S  
ATOM   2952  CE  MET A 373       8.984  -5.711   1.059  1.00 98.81           C  
ATOM   2953  N   GLY A 374       9.062  -3.838  -3.516  1.00 98.62           N  
ATOM   2954  CA  GLY A 374      10.172  -2.949  -3.816  1.00 98.62           C  
ATOM   2955  C   GLY A 374       9.891  -1.499  -3.469  1.00 98.62           C  
ATOM   2956  O   GLY A 374       8.898  -1.199  -2.799  1.00 98.62           O  
ATOM   2957  N   ILE A 375      10.820  -0.620  -3.861  1.00 98.81           N  
ATOM   2958  CA  ILE A 375      10.797   0.800  -3.525  1.00 98.81           C  
ATOM   2959  C   ILE A 375      11.062   1.631  -4.777  1.00 98.81           C  
ATOM   2960  CB  ILE A 375      11.836   1.138  -2.430  1.00 98.81           C  
ATOM   2961  O   ILE A 375      11.508   1.103  -5.797  1.00 98.81           O  
ATOM   2962  CG1 ILE A 375      13.242   0.760  -2.895  1.00 98.81           C  
ATOM   2963  CG2 ILE A 375      11.484   0.431  -1.117  1.00 98.81           C  
ATOM   2964  CD1 ILE A 375      14.344   1.198  -1.943  1.00 98.81           C  
ATOM   2965  N   CYS A 376      10.656   2.891  -4.680  1.00 98.62           N  
ATOM   2966  CA  CYS A 376      11.203   3.879  -5.605  1.00 98.62           C  
ATOM   2967  C   CYS A 376      12.523   4.438  -5.090  1.00 98.62           C  
ATOM   2968  CB  CYS A 376      10.211   5.020  -5.820  1.00 98.62           C  
ATOM   2969  O   CYS A 376      12.820   4.340  -3.898  1.00 98.62           O  
ATOM   2970  SG  CYS A 376       8.703   4.520  -6.684  1.00 98.62           S  
ATOM   2971  N   SER A 377      13.336   4.969  -6.035  1.00 97.81           N  
ATOM   2972  CA  SER A 377      14.703   5.312  -5.664  1.00 97.81           C  
ATOM   2973  C   SER A 377      14.727   6.422  -4.617  1.00 97.81           C  
ATOM   2974  CB  SER A 377      15.500   5.750  -6.898  1.00 97.81           C  
ATOM   2975  O   SER A 377      15.641   6.480  -3.791  1.00 97.81           O  
ATOM   2976  OG  SER A 377      14.898   6.875  -7.516  1.00 97.81           O  
ATOM   2977  N   GLU A 378      13.703   7.332  -4.578  1.00 97.69           N  
ATOM   2978  CA  GLU A 378      13.539   8.391  -3.586  1.00 97.69           C  
ATOM   2979  C   GLU A 378      12.062   8.602  -3.252  1.00 97.69           C  
ATOM   2980  CB  GLU A 378      14.164   9.695  -4.078  1.00 97.69           C  
ATOM   2981  O   GLU A 378      11.375   9.375  -3.926  1.00 97.69           O  
ATOM   2982  CG  GLU A 378      14.539  10.656  -2.961  1.00 97.69           C  
ATOM   2983  CD  GLU A 378      15.656  10.141  -2.074  1.00 97.69           C  
ATOM   2984  OE1 GLU A 378      15.359   9.500  -1.038  1.00 97.69           O  
ATOM   2985  OE2 GLU A 378      16.844  10.375  -2.416  1.00 97.69           O  
ATOM   2986  N   GLU A 379      11.484   8.023  -2.182  1.00 97.81           N  
ATOM   2987  CA  GLU A 379      10.070   7.863  -1.853  1.00 97.81           C  
ATOM   2988  C   GLU A 379       9.453   9.188  -1.417  1.00 97.81           C  
ATOM   2989  CB  GLU A 379       9.891   6.809  -0.755  1.00 97.81           C  
ATOM   2990  O   GLU A 379       8.273   9.438  -1.671  1.00 97.81           O  
ATOM   2991  CG  GLU A 379      10.141   5.383  -1.224  1.00 97.81           C  
ATOM   2992  CD  GLU A 379       9.008   4.820  -2.064  1.00 97.81           C  
ATOM   2993  OE1 GLU A 379       9.023   3.605  -2.371  1.00 97.81           O  
ATOM   2994  OE2 GLU A 379       8.102   5.598  -2.422  1.00 97.81           O  
ATOM   2995  N   ALA A 380      10.344  10.023  -0.851  1.00 96.06           N  
ATOM   2996  CA  ALA A 380       9.727  11.164  -0.182  1.00 96.06           C  
ATOM   2997  C   ALA A 380      10.102  12.477  -0.871  1.00 96.06           C  
ATOM   2998  CB  ALA A 380      10.133  11.203   1.288  1.00 96.06           C  
ATOM   2999  O   ALA A 380      10.242  13.508  -0.215  1.00 96.06           O  
ATOM   3000  N   LEU A 381      10.273  12.383  -2.111  1.00 95.81           N  
ATOM   3001  CA  LEU A 381      10.578  13.609  -2.848  1.00 95.81           C  
ATOM   3002  C   LEU A 381       9.430  14.609  -2.721  1.00 95.81           C  
ATOM   3003  CB  LEU A 381      10.836  13.297  -4.324  1.00 95.81           C  
ATOM   3004  O   LEU A 381       9.641  15.820  -2.857  1.00 95.81           O  
ATOM   3005  CG  LEU A 381      12.242  12.820  -4.676  1.00 95.81           C  
ATOM   3006  CD1 LEU A 381      12.289  12.328  -6.121  1.00 95.81           C  
ATOM   3007  CD2 LEU A 381      13.258  13.938  -4.453  1.00 95.81           C  
ATOM   3008  N   PHE A 382       8.227  14.172  -2.410  1.00 94.12           N  
ATOM   3009  CA  PHE A 382       7.023  14.992  -2.350  1.00 94.12           C  
ATOM   3010  C   PHE A 382       7.156  16.062  -1.272  1.00 94.12           C  
ATOM   3011  CB  PHE A 382       5.789  14.133  -2.082  1.00 94.12           C  
ATOM   3012  O   PHE A 382       6.461  17.078  -1.313  1.00 94.12           O  
ATOM   3013  CG  PHE A 382       5.859  13.352  -0.797  1.00 94.12           C  
ATOM   3014  CD1 PHE A 382       6.246  12.016  -0.801  1.00 94.12           C  
ATOM   3015  CD2 PHE A 382       5.547  13.945   0.414  1.00 94.12           C  
ATOM   3016  CE1 PHE A 382       6.312  11.289   0.386  1.00 94.12           C  
ATOM   3017  CE2 PHE A 382       5.613  13.227   1.604  1.00 94.12           C  
ATOM   3018  CZ  PHE A 382       5.996  11.898   1.588  1.00 94.12           C  
ATOM   3019  N   ILE A 383       8.062  15.898  -0.307  1.00 94.75           N  
ATOM   3020  CA  ILE A 383       8.195  16.922   0.718  1.00 94.75           C  
ATOM   3021  C   ILE A 383       8.883  18.156   0.129  1.00 94.75           C  
ATOM   3022  CB  ILE A 383       8.984  16.406   1.942  1.00 94.75           C  
ATOM   3023  O   ILE A 383       8.867  19.234   0.733  1.00 94.75           O  
ATOM   3024  CG1 ILE A 383      10.438  16.125   1.558  1.00 94.75           C  
ATOM   3025  CG2 ILE A 383       8.312  15.164   2.527  1.00 94.75           C  
ATOM   3026  CD1 ILE A 383      11.359  15.883   2.748  1.00 94.75           C  
ATOM   3027  N   ALA A 384       9.422  17.969  -0.996  1.00 94.50           N  
ATOM   3028  CA  ALA A 384      10.102  19.078  -1.657  1.00 94.50           C  
ATOM   3029  C   ALA A 384       9.148  19.828  -2.582  1.00 94.50           C  
ATOM   3030  CB  ALA A 384      11.312  18.578  -2.441  1.00 94.50           C  
ATOM   3031  O   ALA A 384       9.562  20.750  -3.307  1.00 94.50           O  
ATOM   3032  N   SER A 385       7.879  19.469  -2.629  1.00 91.50           N  
ATOM   3033  CA  SER A 385       6.898  20.172  -3.441  1.00 91.50           C  
ATOM   3034  C   SER A 385       6.672  21.594  -2.928  1.00 91.50           C  
ATOM   3035  CB  SER A 385       5.570  19.422  -3.465  1.00 91.50           C  
ATOM   3036  O   SER A 385       6.320  22.484  -3.697  1.00 91.50           O  
ATOM   3037  OG  SER A 385       5.020  19.328  -2.162  1.00 91.50           O  
ATOM   3038  N   SER A 386       6.852  21.719  -1.660  1.00 90.19           N  
ATOM   3039  CA  SER A 386       6.820  23.047  -1.063  1.00 90.19           C  
ATOM   3040  C   SER A 386       8.211  23.688  -1.049  1.00 90.19           C  
ATOM   3041  CB  SER A 386       6.266  22.984   0.360  1.00 90.19           C  
ATOM   3042  O   SER A 386       9.180  23.047  -0.625  1.00 90.19           O  
ATOM   3043  OG  SER A 386       6.277  24.266   0.962  1.00 90.19           O  
ATOM   3044  N   HIS A 387       8.234  24.922  -1.631  1.00 80.69           N  
ATOM   3045  CA  HIS A 387       9.523  25.609  -1.732  1.00 80.69           C  
ATOM   3046  C   HIS A 387      10.203  25.703  -0.371  1.00 80.69           C  
ATOM   3047  CB  HIS A 387       9.344  27.000  -2.336  1.00 80.69           C  
ATOM   3048  O   HIS A 387       9.570  26.109   0.611  1.00 80.69           O  
ATOM   3049  CG  HIS A 387      10.641  27.656  -2.701  1.00 80.69           C  
ATOM   3050  CD2 HIS A 387      11.289  28.703  -2.141  1.00 80.69           C  
ATOM   3051  ND1 HIS A 387      11.406  27.250  -3.770  1.00 80.69           N  
ATOM   3052  CE1 HIS A 387      12.484  28.016  -3.850  1.00 80.69           C  
ATOM   3053  NE2 HIS A 387      12.438  28.906  -2.871  1.00 80.69           N  
ATOM   3054  N   ASN A 388      11.383  25.141  -0.145  1.00 89.50           N  
ATOM   3055  CA  ASN A 388      12.281  25.328   0.981  1.00 89.50           C  
ATOM   3056  C   ASN A 388      11.914  24.438   2.162  1.00 89.50           C  
ATOM   3057  CB  ASN A 388      12.297  26.797   1.410  1.00 89.50           C  
ATOM   3058  O   ASN A 388      12.383  24.656   3.281  1.00 89.50           O  
ATOM   3059  CG  ASN A 388      13.023  27.703   0.423  1.00 89.50           C  
ATOM   3060  ND2 ASN A 388      12.719  28.984   0.458  1.00 89.50           N  
ATOM   3061  OD1 ASN A 388      13.844  27.219  -0.365  1.00 89.50           O  
ATOM   3062  N   TYR A 389      10.812  23.594   1.979  1.00 95.56           N  
ATOM   3063  CA  TYR A 389      10.398  22.766   3.105  1.00 95.56           C  
ATOM   3064  C   TYR A 389      11.547  21.891   3.594  1.00 95.56           C  
ATOM   3065  CB  TYR A 389       9.203  21.891   2.715  1.00 95.56           C  
ATOM   3066  O   TYR A 389      11.812  21.828   4.793  1.00 95.56           O  
ATOM   3067  CG  TYR A 389       8.680  21.031   3.844  1.00 95.56           C  
ATOM   3068  CD1 TYR A 389       8.914  19.672   3.871  1.00 95.56           C  
ATOM   3069  CD2 TYR A 389       7.953  21.609   4.887  1.00 95.56           C  
ATOM   3070  CE1 TYR A 389       8.438  18.875   4.910  1.00 95.56           C  
ATOM   3071  CE2 TYR A 389       7.469  20.828   5.930  1.00 95.56           C  
ATOM   3072  OH  TYR A 389       7.234  18.688   6.961  1.00 95.56           O  
ATOM   3073  CZ  TYR A 389       7.715  19.453   5.934  1.00 95.56           C  
ATOM   3074  N   PRO A 390      12.250  21.188   2.715  1.00 96.56           N  
ATOM   3075  CA  PRO A 390      13.344  20.344   3.209  1.00 96.56           C  
ATOM   3076  C   PRO A 390      14.391  21.141   3.992  1.00 96.56           C  
ATOM   3077  CB  PRO A 390      13.953  19.766   1.929  1.00 96.56           C  
ATOM   3078  O   PRO A 390      14.906  20.656   5.008  1.00 96.56           O  
ATOM   3079  CG  PRO A 390      12.812  19.719   0.958  1.00 96.56           C  
ATOM   3080  CD  PRO A 390      11.953  20.922   1.169  1.00 96.56           C  
ATOM   3081  N   THR A 391      14.688  22.281   3.518  1.00 96.69           N  
ATOM   3082  CA  THR A 391      15.641  23.141   4.219  1.00 96.69           C  
ATOM   3083  C   THR A 391      15.109  23.516   5.598  1.00 96.69           C  
ATOM   3084  CB  THR A 391      15.945  24.406   3.414  1.00 96.69           C  
ATOM   3085  O   THR A 391      15.820  23.406   6.598  1.00 96.69           O  
ATOM   3086  CG2 THR A 391      16.922  25.312   4.160  1.00 96.69           C  
ATOM   3087  OG1 THR A 391      16.516  24.047   2.152  1.00 96.69           O  
ATOM   3088  N   LYS A 392      13.875  23.875   5.699  1.00 96.88           N  
ATOM   3089  CA  LYS A 392      13.250  24.250   6.969  1.00 96.88           C  
ATOM   3090  C   LYS A 392      13.203  23.047   7.922  1.00 96.88           C  
ATOM   3091  CB  LYS A 392      11.836  24.781   6.742  1.00 96.88           C  
ATOM   3092  O   LYS A 392      13.477  23.188   9.117  1.00 96.88           O  
ATOM   3093  CG  LYS A 392      11.789  26.188   6.156  1.00 96.88           C  
ATOM   3094  CD  LYS A 392      10.359  26.672   5.980  1.00 96.88           C  
ATOM   3095  CE  LYS A 392      10.312  28.078   5.379  1.00 96.88           C  
ATOM   3096  NZ  LYS A 392       8.914  28.547   5.172  1.00 96.88           N  
ATOM   3097  N   LEU A 393      12.852  22.000   7.312  1.00 96.19           N  
ATOM   3098  CA  LEU A 393      12.859  20.797   8.125  1.00 96.19           C  
ATOM   3099  C   LEU A 393      14.258  20.484   8.648  1.00 96.19           C  
ATOM   3100  CB  LEU A 393      12.336  19.594   7.316  1.00 96.19           C  
ATOM   3101  O   LEU A 393      14.430  20.125   9.812  1.00 96.19           O  
ATOM   3102  CG  LEU A 393      12.203  18.281   8.070  1.00 96.19           C  
ATOM   3103  CD1 LEU A 393      11.328  18.453   9.305  1.00 96.19           C  
ATOM   3104  CD2 LEU A 393      11.633  17.203   7.152  1.00 96.19           C  
ATOM   3105  N   GLY A 394      15.211  20.656   7.766  1.00 97.06           N  
ATOM   3106  CA  GLY A 394      16.594  20.484   8.188  1.00 97.06           C  
ATOM   3107  C   GLY A 394      16.984  21.406   9.328  1.00 97.06           C  
ATOM   3108  O   GLY A 394      17.688  21.000  10.250  1.00 97.06           O  
ATOM   3109  N   GLU A 395      16.562  22.641   9.344  1.00 97.62           N  
ATOM   3110  CA  GLU A 395      16.812  23.594  10.414  1.00 97.62           C  
ATOM   3111  C   GLU A 395      16.250  23.094  11.742  1.00 97.62           C  
ATOM   3112  CB  GLU A 395      16.219  24.953  10.070  1.00 97.62           C  
ATOM   3113  O   GLU A 395      16.891  23.203  12.781  1.00 97.62           O  
ATOM   3114  CG  GLU A 395      17.000  25.703   8.992  1.00 97.62           C  
ATOM   3115  CD  GLU A 395      16.312  27.000   8.555  1.00 97.62           C  
ATOM   3116  OE1 GLU A 395      16.859  27.703   7.672  1.00 97.62           O  
ATOM   3117  OE2 GLU A 395      15.227  27.297   9.094  1.00 97.62           O  
ATOM   3118  N   THR A 396      15.062  22.484  11.586  1.00 97.00           N  
ATOM   3119  CA  THR A 396      14.422  21.953  12.789  1.00 97.00           C  
ATOM   3120  C   THR A 396      15.219  20.781  13.352  1.00 97.00           C  
ATOM   3121  CB  THR A 396      12.977  21.516  12.500  1.00 97.00           C  
ATOM   3122  O   THR A 396      15.391  20.672  14.562  1.00 97.00           O  
ATOM   3123  CG2 THR A 396      12.102  22.703  12.117  1.00 97.00           C  
ATOM   3124  OG1 THR A 396      12.984  20.562  11.430  1.00 97.00           O  
ATOM   3125  N   TYR A 397      15.695  19.969  12.438  1.00 96.50           N  
ATOM   3126  CA  TYR A 397      16.516  18.844  12.867  1.00 96.50           C  
ATOM   3127  C   TYR A 397      17.797  19.328  13.555  1.00 96.50           C  
ATOM   3128  CB  TYR A 397      16.875  17.953  11.680  1.00 96.50           C  
ATOM   3129  O   TYR A 397      18.203  18.766  14.570  1.00 96.50           O  
ATOM   3130  CG  TYR A 397      15.695  17.188  11.117  1.00 96.50           C  
ATOM   3131  CD1 TYR A 397      14.516  17.047  11.852  1.00 96.50           C  
ATOM   3132  CD2 TYR A 397      15.758  16.594   9.859  1.00 96.50           C  
ATOM   3133  CE1 TYR A 397      13.430  16.344  11.336  1.00 96.50           C  
ATOM   3134  CE2 TYR A 397      14.680  15.891   9.336  1.00 96.50           C  
ATOM   3135  OH  TYR A 397      12.453  15.070   9.570  1.00 96.50           O  
ATOM   3136  CZ  TYR A 397      13.523  15.766  10.086  1.00 96.50           C  
ATOM   3137  N   ASP A 398      18.406  20.359  13.023  1.00 96.00           N  
ATOM   3138  CA  ASP A 398      19.625  20.922  13.594  1.00 96.00           C  
ATOM   3139  C   ASP A 398      19.375  21.453  15.000  1.00 96.00           C  
ATOM   3140  CB  ASP A 398      20.172  22.031  12.695  1.00 96.00           C  
ATOM   3141  O   ASP A 398      20.234  21.312  15.883  1.00 96.00           O  
ATOM   3142  CG  ASP A 398      20.781  21.516  11.414  1.00 96.00           C  
ATOM   3143  OD1 ASP A 398      21.281  20.359  11.398  1.00 96.00           O  
ATOM   3144  OD2 ASP A 398      20.781  22.250  10.406  1.00 96.00           O  
ATOM   3145  N   ALA A 399      18.203  22.000  15.203  1.00 96.44           N  
ATOM   3146  CA  ALA A 399      17.859  22.609  16.484  1.00 96.44           C  
ATOM   3147  C   ALA A 399      17.547  21.547  17.531  1.00 96.44           C  
ATOM   3148  CB  ALA A 399      16.672  23.547  16.312  1.00 96.44           C  
ATOM   3149  O   ALA A 399      17.828  21.734  18.719  1.00 96.44           O  
ATOM   3150  N   ASP A 400      17.031  20.391  17.031  1.00 96.06           N  
ATOM   3151  CA  ASP A 400      16.641  19.328  17.938  1.00 96.06           C  
ATOM   3152  C   ASP A 400      16.797  17.953  17.281  1.00 96.06           C  
ATOM   3153  CB  ASP A 400      15.188  19.516  18.406  1.00 96.06           C  
ATOM   3154  O   ASP A 400      15.938  17.516  16.516  1.00 96.06           O  
ATOM   3155  CG  ASP A 400      14.758  18.500  19.453  1.00 96.06           C  
ATOM   3156  OD1 ASP A 400      15.570  17.609  19.812  1.00 96.06           O  
ATOM   3157  OD2 ASP A 400      13.602  18.578  19.906  1.00 96.06           O  
ATOM   3158  N   PRO A 401      17.906  17.266  17.594  1.00 92.62           N  
ATOM   3159  CA  PRO A 401      18.203  15.984  16.938  1.00 92.62           C  
ATOM   3160  C   PRO A 401      17.172  14.906  17.250  1.00 92.62           C  
ATOM   3161  CB  PRO A 401      19.578  15.617  17.516  1.00 92.62           C  
ATOM   3162  O   PRO A 401      17.078  13.906  16.531  1.00 92.62           O  
ATOM   3163  CG  PRO A 401      20.188  16.922  17.922  1.00 92.62           C  
ATOM   3164  CD  PRO A 401      19.094  17.844  18.344  1.00 92.62           C  
ATOM   3165  N   SER A 402      16.438  15.070  18.297  1.00 95.75           N  
ATOM   3166  CA  SER A 402      15.430  14.070  18.672  1.00 95.75           C  
ATOM   3167  C   SER A 402      14.320  14.000  17.625  1.00 95.75           C  
ATOM   3168  CB  SER A 402      14.836  14.391  20.047  1.00 95.75           C  
ATOM   3169  O   SER A 402      13.570  13.023  17.578  1.00 95.75           O  
ATOM   3170  OG  SER A 402      13.930  15.477  19.953  1.00 95.75           O  
ATOM   3171  N   LEU A 403      14.172  14.953  16.797  1.00 95.31           N  
ATOM   3172  CA  LEU A 403      13.070  15.031  15.844  1.00 95.31           C  
ATOM   3173  C   LEU A 403      13.336  14.133  14.641  1.00 95.31           C  
ATOM   3174  CB  LEU A 403      12.867  16.484  15.383  1.00 95.31           C  
ATOM   3175  O   LEU A 403      12.414  13.820  13.883  1.00 95.31           O  
ATOM   3176  CG  LEU A 403      12.336  17.453  16.438  1.00 95.31           C  
ATOM   3177  CD1 LEU A 403      12.219  18.859  15.836  1.00 95.31           C  
ATOM   3178  CD2 LEU A 403      10.984  16.984  16.953  1.00 95.31           C  
ATOM   3179  N   VAL A 404      14.562  13.688  14.477  1.00 95.44           N  
ATOM   3180  CA  VAL A 404      14.867  12.797  13.367  1.00 95.44           C  
ATOM   3181  C   VAL A 404      14.523  11.359  13.750  1.00 95.44           C  
ATOM   3182  CB  VAL A 404      16.359  12.891  12.961  1.00 95.44           C  
ATOM   3183  O   VAL A 404      14.500  10.469  12.891  1.00 95.44           O  
ATOM   3184  CG1 VAL A 404      16.688  14.289  12.445  1.00 95.44           C  
ATOM   3185  CG2 VAL A 404      17.266  12.523  14.133  1.00 95.44           C  
ATOM   3186  N   VAL A 405      14.258  11.125  15.039  1.00 95.25           N  
ATOM   3187  CA  VAL A 405      13.883   9.805  15.531  1.00 95.25           C  
ATOM   3188  C   VAL A 405      12.422   9.516  15.188  1.00 95.25           C  
ATOM   3189  CB  VAL A 405      14.109   9.680  17.062  1.00 95.25           C  
ATOM   3190  O   VAL A 405      11.547  10.344  15.453  1.00 95.25           O  
ATOM   3191  CG1 VAL A 405      13.781   8.273  17.547  1.00 95.25           C  
ATOM   3192  CG2 VAL A 405      15.539  10.055  17.422  1.00 95.25           C  
ATOM   3193  N   PRO A 406      12.172   8.352  14.602  1.00 90.25           N  
ATOM   3194  CA  PRO A 406      10.773   8.008  14.305  1.00 90.25           C  
ATOM   3195  C   PRO A 406       9.875   8.102  15.531  1.00 90.25           C  
ATOM   3196  CB  PRO A 406      10.867   6.566  13.797  1.00 90.25           C  
ATOM   3197  O   PRO A 406      10.289   7.730  16.641  1.00 90.25           O  
ATOM   3198  CG  PRO A 406      12.266   6.418  13.305  1.00 90.25           C  
ATOM   3199  CD  PRO A 406      13.164   7.273  14.156  1.00 90.25           C  
ATOM   3200  N   THR A 407       8.625   8.508  15.383  1.00 87.12           N  
ATOM   3201  CA  THR A 407       7.676   8.758  16.453  1.00 87.12           C  
ATOM   3202  C   THR A 407       7.398   7.480  17.234  1.00 87.12           C  
ATOM   3203  CB  THR A 407       6.352   9.328  15.914  1.00 87.12           C  
ATOM   3204  O   THR A 407       7.254   7.512  18.469  1.00 87.12           O  
ATOM   3205  CG2 THR A 407       5.414   9.719  17.047  1.00 87.12           C  
ATOM   3206  OG1 THR A 407       6.629  10.492  15.125  1.00 87.12           O  
ATOM   3207  N   ILE A 408       7.371   6.383  16.562  1.00 90.19           N  
ATOM   3208  CA  ILE A 408       7.031   5.148  17.266  1.00 90.19           C  
ATOM   3209  C   ILE A 408       8.273   4.266  17.375  1.00 90.19           C  
ATOM   3210  CB  ILE A 408       5.898   4.383  16.547  1.00 90.19           C  
ATOM   3211  O   ILE A 408       8.164   3.041  17.500  1.00 90.19           O  
ATOM   3212  CG1 ILE A 408       6.305   4.055  15.102  1.00 90.19           C  
ATOM   3213  CG2 ILE A 408       4.598   5.191  16.578  1.00 90.19           C  
ATOM   3214  CD1 ILE A 408       5.375   3.072  14.406  1.00 90.19           C  
ATOM   3215  N   PHE A 409       9.484   4.871  17.438  1.00 93.81           N  
ATOM   3216  CA  PHE A 409      10.719   4.129  17.656  1.00 93.81           C  
ATOM   3217  C   PHE A 409      10.672   3.387  19.000  1.00 93.81           C  
ATOM   3218  CB  PHE A 409      11.930   5.070  17.625  1.00 93.81           C  
ATOM   3219  O   PHE A 409      10.430   3.994  20.031  1.00 93.81           O  
ATOM   3220  CG  PHE A 409      13.258   4.355  17.641  1.00 93.81           C  
ATOM   3221  CD1 PHE A 409      13.891   4.043  18.828  1.00 93.81           C  
ATOM   3222  CD2 PHE A 409      13.867   3.998  16.438  1.00 93.81           C  
ATOM   3223  CE1 PHE A 409      15.117   3.381  18.844  1.00 93.81           C  
ATOM   3224  CE2 PHE A 409      15.094   3.340  16.438  1.00 93.81           C  
ATOM   3225  CZ  PHE A 409      15.711   3.031  17.641  1.00 93.81           C  
ATOM   3226  N   PRO A 410      10.836   2.049  18.969  1.00 93.06           N  
ATOM   3227  CA  PRO A 410      10.812   1.260  20.203  1.00 93.06           C  
ATOM   3228  C   PRO A 410      12.102   1.398  21.016  1.00 93.06           C  
ATOM   3229  CB  PRO A 410      10.641  -0.176  19.703  1.00 93.06           C  
ATOM   3230  O   PRO A 410      12.859   0.436  21.141  1.00 93.06           O  
ATOM   3231  CG  PRO A 410      11.328  -0.202  18.375  1.00 93.06           C  
ATOM   3232  CD  PRO A 410      11.180   1.147  17.734  1.00 93.06           C  
ATOM   3233  N   GLN A 411      12.188   2.484  21.641  1.00 94.62           N  
ATOM   3234  CA  GLN A 411      13.414   2.871  22.328  1.00 94.62           C  
ATOM   3235  C   GLN A 411      13.570   2.102  23.641  1.00 94.62           C  
ATOM   3236  CB  GLN A 411      13.422   4.375  22.609  1.00 94.62           C  
ATOM   3237  O   GLN A 411      12.602   1.893  24.359  1.00 94.62           O  
ATOM   3238  CG  GLN A 411      12.820   4.762  23.953  1.00 94.62           C  
ATOM   3239  CD  GLN A 411      12.805   6.262  24.172  1.00 94.62           C  
ATOM   3240  NE2 GLN A 411      12.688   6.668  25.438  1.00 94.62           N  
ATOM   3241  OE1 GLN A 411      12.898   7.047  23.234  1.00 94.62           O  
ATOM   3242  N   LYS A 412      14.836   1.579  24.000  1.00 96.31           N  
ATOM   3243  CA  LYS A 412      15.172   0.956  25.281  1.00 96.31           C  
ATOM   3244  C   LYS A 412      14.961   1.928  26.438  1.00 96.31           C  
ATOM   3245  CB  LYS A 412      16.625   0.457  25.266  1.00 96.31           C  
ATOM   3246  O   LYS A 412      15.219   3.125  26.297  1.00 96.31           O  
ATOM   3247  CG  LYS A 412      16.844  -0.763  24.391  1.00 96.31           C  
ATOM   3248  CD  LYS A 412      18.297  -1.213  24.422  1.00 96.31           C  
ATOM   3249  CE  LYS A 412      18.531  -2.438  23.547  1.00 96.31           C  
ATOM   3250  NZ  LYS A 412      19.984  -2.791  23.453  1.00 96.31           N  
ATOM   3251  N   PRO A 413      14.461   1.355  27.562  1.00 95.00           N  
ATOM   3252  CA  PRO A 413      14.289   2.227  28.734  1.00 95.00           C  
ATOM   3253  C   PRO A 413      15.594   2.889  29.172  1.00 95.00           C  
ATOM   3254  CB  PRO A 413      13.773   1.272  29.812  1.00 95.00           C  
ATOM   3255  O   PRO A 413      16.641   2.242  29.172  1.00 95.00           O  
ATOM   3256  CG  PRO A 413      13.172   0.131  29.047  1.00 95.00           C  
ATOM   3257  CD  PRO A 413      13.938  -0.047  27.766  1.00 95.00           C  
ATOM   3258  N   GLY A 414      15.609   4.172  29.375  1.00 94.50           N  
ATOM   3259  CA  GLY A 414      16.766   4.879  29.891  1.00 94.50           C  
ATOM   3260  C   GLY A 414      17.609   5.531  28.797  1.00 94.50           C  
ATOM   3261  O   GLY A 414      18.516   6.312  29.094  1.00 94.50           O  
ATOM   3262  N   VAL A 415      17.328   5.191  27.531  1.00 95.75           N  
ATOM   3263  CA  VAL A 415      18.031   5.809  26.406  1.00 95.75           C  
ATOM   3264  C   VAL A 415      17.328   7.109  26.016  1.00 95.75           C  
ATOM   3265  CB  VAL A 415      18.109   4.855  25.203  1.00 95.75           C  
ATOM   3266  O   VAL A 415      16.109   7.117  25.781  1.00 95.75           O  
ATOM   3267  CG1 VAL A 415      18.719   5.566  23.984  1.00 95.75           C  
ATOM   3268  CG2 VAL A 415      18.906   3.607  25.547  1.00 95.75           C  
ATOM   3269  N   GLU A 416      18.125   8.172  25.984  1.00 95.38           N  
ATOM   3270  CA  GLU A 416      17.562   9.469  25.625  1.00 95.38           C  
ATOM   3271  C   GLU A 416      17.359   9.578  24.109  1.00 95.38           C  
ATOM   3272  CB  GLU A 416      18.469  10.602  26.109  1.00 95.38           C  
ATOM   3273  O   GLU A 416      18.219   9.156  23.328  1.00 95.38           O  
ATOM   3274  CG  GLU A 416      18.609  10.664  27.625  1.00 95.38           C  
ATOM   3275  CD  GLU A 416      17.312  10.938  28.344  1.00 95.38           C  
ATOM   3276  OE1 GLU A 416      16.969  10.203  29.297  1.00 95.38           O  
ATOM   3277  OE2 GLU A 416      16.609  11.898  27.953  1.00 95.38           O  
ATOM   3278  N   LYS A 417      16.234  10.156  23.672  1.00 95.38           N  
ATOM   3279  CA  LYS A 417      15.906  10.305  22.250  1.00 95.38           C  
ATOM   3280  C   LYS A 417      16.984  11.094  21.516  1.00 95.38           C  
ATOM   3281  CB  LYS A 417      14.555  10.992  22.094  1.00 95.38           C  
ATOM   3282  O   LYS A 417      17.281  10.812  20.359  1.00 95.38           O  
ATOM   3283  CG  LYS A 417      13.898  10.758  20.734  1.00 95.38           C  
ATOM   3284  CD  LYS A 417      12.453  11.234  20.719  1.00 95.38           C  
ATOM   3285  CE  LYS A 417      11.805  11.008  19.359  1.00 95.38           C  
ATOM   3286  NZ  LYS A 417      10.359  11.383  19.375  1.00 95.38           N  
ATOM   3287  N   ASN A 418      17.562  12.000  22.219  1.00 95.50           N  
ATOM   3288  CA  ASN A 418      18.609  12.820  21.625  1.00 95.50           C  
ATOM   3289  C   ASN A 418      19.828  11.984  21.234  1.00 95.50           C  
ATOM   3290  CB  ASN A 418      19.016  13.945  22.578  1.00 95.50           C  
ATOM   3291  O   ASN A 418      20.453  12.234  20.203  1.00 95.50           O  
ATOM   3292  CG  ASN A 418      19.828  15.023  21.891  1.00 95.50           C  
ATOM   3293  ND2 ASN A 418      20.859  15.523  22.578  1.00 95.50           N  
ATOM   3294  OD1 ASN A 418      19.547  15.406  20.750  1.00 95.50           O  
ATOM   3295  N   GLU A 419      20.125  11.039  22.078  1.00 96.06           N  
ATOM   3296  CA  GLU A 419      21.234  10.133  21.781  1.00 96.06           C  
ATOM   3297  C   GLU A 419      20.969   9.359  20.484  1.00 96.06           C  
ATOM   3298  CB  GLU A 419      21.453   9.156  22.938  1.00 96.06           C  
ATOM   3299  O   GLU A 419      21.859   9.211  19.656  1.00 96.06           O  
ATOM   3300  CG  GLU A 419      22.656   8.250  22.750  1.00 96.06           C  
ATOM   3301  CD  GLU A 419      22.953   7.375  23.953  1.00 96.06           C  
ATOM   3302  OE1 GLU A 419      23.797   6.457  23.859  1.00 96.06           O  
ATOM   3303  OE2 GLU A 419      22.328   7.605  25.016  1.00 96.06           O  
ATOM   3304  N   ILE A 420      19.828   8.914  20.297  1.00 97.38           N  
ATOM   3305  CA  ILE A 420      19.422   8.203  19.094  1.00 97.38           C  
ATOM   3306  C   ILE A 420      19.500   9.141  17.891  1.00 97.38           C  
ATOM   3307  CB  ILE A 420      18.000   7.621  19.234  1.00 97.38           C  
ATOM   3308  O   ILE A 420      20.031   8.773  16.844  1.00 97.38           O  
ATOM   3309  CG1 ILE A 420      17.922   6.680  20.438  1.00 97.38           C  
ATOM   3310  CG2 ILE A 420      17.594   6.902  17.938  1.00 97.38           C  
ATOM   3311  CD1 ILE A 420      16.500   6.250  20.797  1.00 97.38           C  
ATOM   3312  N   GLY A 421      18.969  10.320  18.109  1.00 96.50           N  
ATOM   3313  CA  GLY A 421      18.984  11.328  17.062  1.00 96.50           C  
ATOM   3314  C   GLY A 421      20.391  11.633  16.562  1.00 96.50           C  
ATOM   3315  O   GLY A 421      20.609  11.766  15.352  1.00 96.50           O  
ATOM   3316  N   GLU A 422      21.328  11.688  17.469  1.00 94.31           N  
ATOM   3317  CA  GLU A 422      22.703  11.953  17.094  1.00 94.31           C  
ATOM   3318  C   GLU A 422      23.297  10.805  16.281  1.00 94.31           C  
ATOM   3319  CB  GLU A 422      23.562  12.211  18.344  1.00 94.31           C  
ATOM   3320  O   GLU A 422      24.047  11.031  15.328  1.00 94.31           O  
ATOM   3321  CG  GLU A 422      23.250  13.516  19.047  1.00 94.31           C  
ATOM   3322  CD  GLU A 422      23.500  14.742  18.188  1.00 94.31           C  
ATOM   3323  OE1 GLU A 422      22.797  15.766  18.359  1.00 94.31           O  
ATOM   3324  OE2 GLU A 422      24.406  14.680  17.328  1.00 94.31           O  
ATOM   3325  N   ALA A 423      22.922   9.625  16.656  1.00 95.19           N  
ATOM   3326  CA  ALA A 423      23.359   8.445  15.906  1.00 95.19           C  
ATOM   3327  C   ALA A 423      22.781   8.453  14.492  1.00 95.19           C  
ATOM   3328  CB  ALA A 423      22.953   7.172  16.641  1.00 95.19           C  
ATOM   3329  O   ALA A 423      23.500   8.148  13.531  1.00 95.19           O  
ATOM   3330  N   ILE A 424      21.578   8.859  14.383  1.00 96.31           N  
ATOM   3331  CA  ILE A 424      20.922   8.914  13.086  1.00 96.31           C  
ATOM   3332  C   ILE A 424      21.547  10.000  12.227  1.00 96.31           C  
ATOM   3333  CB  ILE A 424      19.406   9.156  13.234  1.00 96.31           C  
ATOM   3334  O   ILE A 424      21.750   9.820  11.023  1.00 96.31           O  
ATOM   3335  CG1 ILE A 424      18.719   7.926  13.828  1.00 96.31           C  
ATOM   3336  CG2 ILE A 424      18.781   9.539  11.883  1.00 96.31           C  
ATOM   3337  CD1 ILE A 424      17.266   8.164  14.242  1.00 96.31           C  
ATOM   3338  N   LYS A 425      21.812  11.055  12.789  1.00 94.94           N  
ATOM   3339  CA  LYS A 425      22.469  12.148  12.094  1.00 94.94           C  
ATOM   3340  C   LYS A 425      23.734  11.672  11.398  1.00 94.94           C  
ATOM   3341  CB  LYS A 425      22.797  13.281  13.062  1.00 94.94           C  
ATOM   3342  O   LYS A 425      24.016  12.062  10.258  1.00 94.94           O  
ATOM   3343  CG  LYS A 425      23.453  14.492  12.406  1.00 94.94           C  
ATOM   3344  CD  LYS A 425      23.766  15.578  13.430  1.00 94.94           C  
ATOM   3345  CE  LYS A 425      24.578  16.703  12.812  1.00 94.94           C  
ATOM   3346  NZ  LYS A 425      24.859  17.781  13.797  1.00 94.94           N  
ATOM   3347  N   LEU A 426      24.484  10.773  11.977  1.00 93.38           N  
ATOM   3348  CA  LEU A 426      25.766  10.320  11.461  1.00 93.38           C  
ATOM   3349  C   LEU A 426      25.578   9.398  10.258  1.00 93.38           C  
ATOM   3350  CB  LEU A 426      26.547   9.586  12.555  1.00 93.38           C  
ATOM   3351  O   LEU A 426      26.531   9.164   9.508  1.00 93.38           O  
ATOM   3352  CG  LEU A 426      27.078  10.453  13.703  1.00 93.38           C  
ATOM   3353  CD1 LEU A 426      27.703   9.578  14.781  1.00 93.38           C  
ATOM   3354  CD2 LEU A 426      28.078  11.477  13.188  1.00 93.38           C  
ATOM   3355  N   ILE A 427      24.375   9.000  10.109  1.00 95.75           N  
ATOM   3356  CA  ILE A 427      24.094   8.180   8.938  1.00 95.75           C  
ATOM   3357  C   ILE A 427      24.078   9.055   7.688  1.00 95.75           C  
ATOM   3358  CB  ILE A 427      22.734   7.441   9.086  1.00 95.75           C  
ATOM   3359  O   ILE A 427      24.531   8.633   6.621  1.00 95.75           O  
ATOM   3360  CG1 ILE A 427      22.797   6.465  10.266  1.00 95.75           C  
ATOM   3361  CG2 ILE A 427      22.375   6.715   7.793  1.00 95.75           C  
ATOM   3362  CD1 ILE A 427      21.453   5.809  10.594  1.00 95.75           C  
ATOM   3363  N   TYR A 428      23.703  10.289   7.867  1.00 96.06           N  
ATOM   3364  CA  TYR A 428      23.422  11.117   6.699  1.00 96.06           C  
ATOM   3365  C   TYR A 428      24.391  12.281   6.609  1.00 96.06           C  
ATOM   3366  CB  TYR A 428      21.984  11.648   6.754  1.00 96.06           C  
ATOM   3367  O   TYR A 428      24.625  12.828   5.527  1.00 96.06           O  
ATOM   3368  CG  TYR A 428      20.938  10.562   6.641  1.00 96.06           C  
ATOM   3369  CD1 TYR A 428      20.484  10.125   5.398  1.00 96.06           C  
ATOM   3370  CD2 TYR A 428      20.391   9.984   7.781  1.00 96.06           C  
ATOM   3371  CE1 TYR A 428      19.516   9.133   5.289  1.00 96.06           C  
ATOM   3372  CE2 TYR A 428      19.422   8.984   7.684  1.00 96.06           C  
ATOM   3373  OH  TYR A 428      18.031   7.582   6.336  1.00 96.06           O  
ATOM   3374  CZ  TYR A 428      19.000   8.570   6.438  1.00 96.06           C  
ATOM   3375  N   LEU A 429      24.953  12.656   7.738  1.00 93.69           N  
ATOM   3376  CA  LEU A 429      25.922  13.750   7.773  1.00 93.69           C  
ATOM   3377  C   LEU A 429      27.297  13.242   8.156  1.00 93.69           C  
ATOM   3378  CB  LEU A 429      25.469  14.828   8.758  1.00 93.69           C  
ATOM   3379  O   LEU A 429      27.469  12.602   9.195  1.00 93.69           O  
ATOM   3380  CG  LEU A 429      24.062  15.414   8.531  1.00 93.69           C  
ATOM   3381  CD1 LEU A 429      23.766  16.484   9.586  1.00 93.69           C  
ATOM   3382  CD2 LEU A 429      23.953  16.000   7.129  1.00 93.69           C  
ATOM   3383  N   HIS A 430      28.281  13.156   7.316  1.00 81.75           N  
ATOM   3384  CA  HIS A 430      29.547  12.445   7.363  1.00 81.75           C  
ATOM   3385  C   HIS A 430      30.594  13.234   8.156  1.00 81.75           C  
ATOM   3386  CB  HIS A 430      30.062  12.180   5.945  1.00 81.75           C  
ATOM   3387  O   HIS A 430      31.656  12.703   8.492  1.00 81.75           O  
ATOM   3388  CG  HIS A 430      29.109  11.414   5.094  1.00 81.75           C  
ATOM   3389  CD2 HIS A 430      28.453  11.758   3.963  1.00 81.75           C  
ATOM   3390  ND1 HIS A 430      28.719  10.125   5.387  1.00 81.75           N  
ATOM   3391  CE1 HIS A 430      27.859   9.703   4.465  1.00 81.75           C  
ATOM   3392  NE2 HIS A 430      27.688  10.680   3.590  1.00 81.75           N  
ATOM   3393  N   ASP A 431      30.266  14.578   8.508  1.00 81.50           N  
ATOM   3394  CA  ASP A 431      31.172  15.430   9.266  1.00 81.50           C  
ATOM   3395  C   ASP A 431      30.422  16.188  10.367  1.00 81.50           C  
ATOM   3396  CB  ASP A 431      31.891  16.406   8.344  1.00 81.50           C  
ATOM   3397  O   ASP A 431      29.328  16.703  10.125  1.00 81.50           O  
ATOM   3398  CG  ASP A 431      33.000  17.188   9.047  1.00 81.50           C  
ATOM   3399  OD1 ASP A 431      32.906  17.406  10.273  1.00 81.50           O  
ATOM   3400  OD2 ASP A 431      33.969  17.578   8.359  1.00 81.50           O  
ATOM   3401  N   ASP A 432      31.031  16.281  11.555  1.00 78.38           N  
ATOM   3402  CA  ASP A 432      30.391  16.938  12.695  1.00 78.38           C  
ATOM   3403  C   ASP A 432      30.109  18.406  12.398  1.00 78.38           C  
ATOM   3404  CB  ASP A 432      31.250  16.797  13.953  1.00 78.38           C  
ATOM   3405  O   ASP A 432      29.234  19.016  13.031  1.00 78.38           O  
ATOM   3406  CG  ASP A 432      31.203  15.414  14.562  1.00 78.38           C  
ATOM   3407  OD1 ASP A 432      30.281  14.633  14.234  1.00 78.38           O  
ATOM   3408  OD2 ASP A 432      32.094  15.094  15.375  1.00 78.38           O  
ATOM   3409  N   SER A 433      30.750  18.953  11.430  1.00 85.81           N  
ATOM   3410  CA  SER A 433      30.578  20.359  11.109  1.00 85.81           C  
ATOM   3411  C   SER A 433      29.406  20.578  10.156  1.00 85.81           C  
ATOM   3412  CB  SER A 433      31.859  20.922  10.484  1.00 85.81           C  
ATOM   3413  O   SER A 433      28.938  21.703  10.000  1.00 85.81           O  
ATOM   3414  OG  SER A 433      32.125  20.312   9.227  1.00 85.81           O  
ATOM   3415  N   GLU A 434      28.875  19.453   9.594  1.00 93.00           N  
ATOM   3416  CA  GLU A 434      27.781  19.562   8.641  1.00 93.00           C  
ATOM   3417  C   GLU A 434      26.453  19.750   9.352  1.00 93.00           C  
ATOM   3418  CB  GLU A 434      27.734  18.328   7.738  1.00 93.00           C  
ATOM   3419  O   GLU A 434      26.266  19.281  10.484  1.00 93.00           O  
ATOM   3420  CG  GLU A 434      28.922  18.188   6.805  1.00 93.00           C  
ATOM   3421  CD  GLU A 434      28.812  17.016   5.852  1.00 93.00           C  
ATOM   3422  OE1 GLU A 434      29.672  16.875   4.949  1.00 93.00           O  
ATOM   3423  OE2 GLU A 434      27.859  16.219   6.004  1.00 93.00           O  
ATOM   3424  N   THR A 435      25.531  20.531   8.695  1.00 94.56           N  
ATOM   3425  CA  THR A 435      24.172  20.703   9.219  1.00 94.56           C  
ATOM   3426  C   THR A 435      23.141  20.156   8.234  1.00 94.56           C  
ATOM   3427  CB  THR A 435      23.875  22.172   9.516  1.00 94.56           C  
ATOM   3428  O   THR A 435      23.406  20.094   7.027  1.00 94.56           O  
ATOM   3429  CG2 THR A 435      24.891  22.766  10.484  1.00 94.56           C  
ATOM   3430  OG1 THR A 435      23.906  22.922   8.297  1.00 94.56           O  
ATOM   3431  N   TRP A 436      22.000  19.688   8.703  1.00 96.56           N  
ATOM   3432  CA  TRP A 436      20.906  19.219   7.875  1.00 96.56           C  
ATOM   3433  C   TRP A 436      20.453  20.297   6.895  1.00 96.56           C  
ATOM   3434  CB  TRP A 436      19.719  18.766   8.742  1.00 96.56           C  
ATOM   3435  O   TRP A 436      20.219  20.000   5.719  1.00 96.56           O  
ATOM   3436  CG  TRP A 436      19.969  17.484   9.477  1.00 96.56           C  
ATOM   3437  CD1 TRP A 436      20.406  17.328  10.758  1.00 96.56           C  
ATOM   3438  CD2 TRP A 436      19.766  16.156   8.961  1.00 96.56           C  
ATOM   3439  CE2 TRP A 436      20.109  15.258   9.992  1.00 96.56           C  
ATOM   3440  CE3 TRP A 436      19.328  15.648   7.734  1.00 96.56           C  
ATOM   3441  NE1 TRP A 436      20.500  16.000  11.078  1.00 96.56           N  
ATOM   3442  CH2 TRP A 436      19.609  13.398   8.617  1.00 96.56           C  
ATOM   3443  CZ2 TRP A 436      20.047  13.867   9.828  1.00 96.56           C  
ATOM   3444  CZ3 TRP A 436      19.250  14.266   7.574  1.00 96.56           C  
ATOM   3445  N   LYS A 437      20.359  21.500   7.410  1.00 96.25           N  
ATOM   3446  CA  LYS A 437      19.828  22.609   6.629  1.00 96.25           C  
ATOM   3447  C   LYS A 437      20.625  22.797   5.344  1.00 96.25           C  
ATOM   3448  CB  LYS A 437      19.844  23.891   7.453  1.00 96.25           C  
ATOM   3449  O   LYS A 437      20.078  23.188   4.312  1.00 96.25           O  
ATOM   3450  CG  LYS A 437      19.391  25.125   6.680  1.00 96.25           C  
ATOM   3451  CD  LYS A 437      19.547  26.391   7.512  1.00 96.25           C  
ATOM   3452  CE  LYS A 437      19.172  27.641   6.719  1.00 96.25           C  
ATOM   3453  NZ  LYS A 437      19.344  28.875   7.520  1.00 96.25           N  
ATOM   3454  N   SER A 438      21.953  22.516   5.395  1.00 95.44           N  
ATOM   3455  CA  SER A 438      22.844  22.781   4.266  1.00 95.44           C  
ATOM   3456  C   SER A 438      22.766  21.641   3.242  1.00 95.44           C  
ATOM   3457  CB  SER A 438      24.281  22.953   4.742  1.00 95.44           C  
ATOM   3458  O   SER A 438      23.359  21.734   2.162  1.00 95.44           O  
ATOM   3459  OG  SER A 438      24.766  21.766   5.336  1.00 95.44           O  
ATOM   3460  N   HIS A 439      21.969  20.594   3.650  1.00 96.19           N  
ATOM   3461  CA  HIS A 439      21.891  19.422   2.771  1.00 96.19           C  
ATOM   3462  C   HIS A 439      20.438  18.969   2.594  1.00 96.19           C  
ATOM   3463  CB  HIS A 439      22.734  18.281   3.318  1.00 96.19           C  
ATOM   3464  O   HIS A 439      20.062  17.891   3.045  1.00 96.19           O  
ATOM   3465  CG  HIS A 439      24.188  18.609   3.430  1.00 96.19           C  
ATOM   3466  CD2 HIS A 439      24.922  19.094   4.465  1.00 96.19           C  
ATOM   3467  ND1 HIS A 439      25.078  18.438   2.385  1.00 96.19           N  
ATOM   3468  CE1 HIS A 439      26.281  18.812   2.771  1.00 96.19           C  
ATOM   3469  NE2 HIS A 439      26.219  19.219   4.031  1.00 96.19           N  
ATOM   3470  N   PRO A 440      19.594  19.672   1.915  1.00 96.00           N  
ATOM   3471  CA  PRO A 440      18.172  19.359   1.771  1.00 96.00           C  
ATOM   3472  C   PRO A 440      17.938  18.000   1.103  1.00 96.00           C  
ATOM   3473  CB  PRO A 440      17.641  20.500   0.898  1.00 96.00           C  
ATOM   3474  O   PRO A 440      16.938  17.328   1.386  1.00 96.00           O  
ATOM   3475  CG  PRO A 440      18.859  21.062   0.238  1.00 96.00           C  
ATOM   3476  CD  PRO A 440      20.016  20.938   1.183  1.00 96.00           C  
ATOM   3477  N   GLY A 441      18.766  17.609   0.122  1.00 96.56           N  
ATOM   3478  CA  GLY A 441      18.656  16.297  -0.479  1.00 96.56           C  
ATOM   3479  C   GLY A 441      18.797  15.172   0.525  1.00 96.56           C  
ATOM   3480  O   GLY A 441      18.094  14.156   0.435  1.00 96.56           O  
ATOM   3481  N   ARG A 442      19.656  15.305   1.461  1.00 96.44           N  
ATOM   3482  CA  ARG A 442      19.844  14.297   2.496  1.00 96.44           C  
ATOM   3483  C   ARG A 442      18.688  14.289   3.486  1.00 96.44           C  
ATOM   3484  CB  ARG A 442      21.172  14.539   3.232  1.00 96.44           C  
ATOM   3485  O   ARG A 442      18.391  13.258   4.094  1.00 96.44           O  
ATOM   3486  CG  ARG A 442      22.406  14.375   2.359  1.00 96.44           C  
ATOM   3487  CD  ARG A 442      23.688  14.672   3.129  1.00 96.44           C  
ATOM   3488  NE  ARG A 442      24.844  14.727   2.244  1.00 96.44           N  
ATOM   3489  NH1 ARG A 442      26.344  15.266   3.912  1.00 96.44           N  
ATOM   3490  NH2 ARG A 442      27.062  15.031   1.747  1.00 96.44           N  
ATOM   3491  CZ  ARG A 442      26.078  15.008   2.637  1.00 96.44           C  
ATOM   3492  N   VAL A 443      18.094  15.461   3.676  1.00 97.56           N  
ATOM   3493  CA  VAL A 443      16.859  15.516   4.457  1.00 97.56           C  
ATOM   3494  C   VAL A 443      15.781  14.672   3.775  1.00 97.56           C  
ATOM   3495  CB  VAL A 443      16.375  16.969   4.645  1.00 97.56           C  
ATOM   3496  O   VAL A 443      15.086  13.891   4.430  1.00 97.56           O  
ATOM   3497  CG1 VAL A 443      15.000  16.984   5.332  1.00 97.56           C  
ATOM   3498  CG2 VAL A 443      17.391  17.781   5.445  1.00 97.56           C  
ATOM   3499  N   VAL A 444      15.695  14.867   2.479  1.00 97.50           N  
ATOM   3500  CA  VAL A 444      14.742  14.086   1.702  1.00 97.50           C  
ATOM   3501  C   VAL A 444      15.055  12.602   1.843  1.00 97.50           C  
ATOM   3502  CB  VAL A 444      14.750  14.492   0.212  1.00 97.50           C  
ATOM   3503  O   VAL A 444      14.156  11.789   2.072  1.00 97.50           O  
ATOM   3504  CG1 VAL A 444      13.883  13.547  -0.613  1.00 97.50           C  
ATOM   3505  CG2 VAL A 444      14.266  15.938   0.052  1.00 97.50           C  
ATOM   3506  N   ARG A 445      16.297  12.273   1.747  1.00 97.44           N  
ATOM   3507  CA  ARG A 445      16.719  10.883   1.865  1.00 97.44           C  
ATOM   3508  C   ARG A 445      16.359  10.312   3.230  1.00 97.44           C  
ATOM   3509  CB  ARG A 445      18.234  10.758   1.633  1.00 97.44           C  
ATOM   3510  O   ARG A 445      15.844   9.195   3.326  1.00 97.44           O  
ATOM   3511  CG  ARG A 445      18.766   9.344   1.800  1.00 97.44           C  
ATOM   3512  CD  ARG A 445      18.188   8.398   0.760  1.00 97.44           C  
ATOM   3513  NE  ARG A 445      18.547   8.805  -0.597  1.00 97.44           N  
ATOM   3514  NH1 ARG A 445      20.312   7.320  -0.795  1.00 97.44           N  
ATOM   3515  NH2 ARG A 445      19.781   8.727  -2.531  1.00 97.44           N  
ATOM   3516  CZ  ARG A 445      19.547   8.281  -1.305  1.00 97.44           C  
ATOM   3517  N   HIS A 446      16.719  11.031   4.266  1.00 97.38           N  
ATOM   3518  CA  HIS A 446      16.359  10.586   5.605  1.00 97.38           C  
ATOM   3519  C   HIS A 446      14.859  10.359   5.727  1.00 97.38           C  
ATOM   3520  CB  HIS A 446      16.828  11.609   6.648  1.00 97.38           C  
ATOM   3521  O   HIS A 446      14.430   9.336   6.262  1.00 97.38           O  
ATOM   3522  CG  HIS A 446      16.219  11.391   8.000  1.00 97.38           C  
ATOM   3523  CD2 HIS A 446      16.562  10.539   9.000  1.00 97.38           C  
ATOM   3524  ND1 HIS A 446      15.141  12.109   8.461  1.00 97.38           N  
ATOM   3525  CE1 HIS A 446      14.836  11.703   9.680  1.00 97.38           C  
ATOM   3526  NE2 HIS A 446      15.680  10.750  10.031  1.00 97.38           N  
ATOM   3527  N   PHE A 447      14.094  11.258   5.211  1.00 96.31           N  
ATOM   3528  CA  PHE A 447      12.641  11.148   5.273  1.00 96.31           C  
ATOM   3529  C   PHE A 447      12.156   9.938   4.488  1.00 96.31           C  
ATOM   3530  CB  PHE A 447      11.977  12.422   4.730  1.00 96.31           C  
ATOM   3531  O   PHE A 447      11.266   9.211   4.945  1.00 96.31           O  
ATOM   3532  CG  PHE A 447      10.609  12.680   5.297  1.00 96.31           C  
ATOM   3533  CD1 PHE A 447       9.484  12.094   4.727  1.00 96.31           C  
ATOM   3534  CD2 PHE A 447      10.445  13.516   6.395  1.00 96.31           C  
ATOM   3535  CE1 PHE A 447       8.211  12.336   5.246  1.00 96.31           C  
ATOM   3536  CE2 PHE A 447       9.180  13.758   6.922  1.00 96.31           C  
ATOM   3537  CZ  PHE A 447       8.062  13.172   6.344  1.00 96.31           C  
ATOM   3538  N   SER A 448      12.734   9.672   3.330  1.00 97.62           N  
ATOM   3539  CA  SER A 448      12.422   8.492   2.527  1.00 97.62           C  
ATOM   3540  C   SER A 448      12.695   7.207   3.303  1.00 97.62           C  
ATOM   3541  CB  SER A 448      13.227   8.500   1.229  1.00 97.62           C  
ATOM   3542  O   SER A 448      11.852   6.312   3.350  1.00 97.62           O  
ATOM   3543  OG  SER A 448      12.812   9.555   0.385  1.00 97.62           O  
ATOM   3544  N   ASP A 449      13.875   7.156   3.885  1.00 97.25           N  
ATOM   3545  CA  ASP A 449      14.305   5.961   4.605  1.00 97.25           C  
ATOM   3546  C   ASP A 449      13.414   5.699   5.816  1.00 97.25           C  
ATOM   3547  CB  ASP A 449      15.766   6.090   5.047  1.00 97.25           C  
ATOM   3548  O   ASP A 449      12.984   4.566   6.047  1.00 97.25           O  
ATOM   3549  CG  ASP A 449      16.734   6.027   3.887  1.00 97.25           C  
ATOM   3550  OD1 ASP A 449      16.344   5.645   2.768  1.00 97.25           O  
ATOM   3551  OD2 ASP A 449      17.922   6.355   4.094  1.00 97.25           O  
ATOM   3552  N   GLN A 450      13.117   6.715   6.480  1.00 93.69           N  
ATOM   3553  CA  GLN A 450      12.367   6.590   7.727  1.00 93.69           C  
ATOM   3554  C   GLN A 450      10.906   6.230   7.453  1.00 93.69           C  
ATOM   3555  CB  GLN A 450      12.445   7.887   8.531  1.00 93.69           C  
ATOM   3556  O   GLN A 450      10.320   5.410   8.164  1.00 93.69           O  
ATOM   3557  CG  GLN A 450      11.695   7.836   9.859  1.00 93.69           C  
ATOM   3558  CD  GLN A 450      11.656   9.180  10.562  1.00 93.69           C  
ATOM   3559  NE2 GLN A 450      10.570   9.430  11.289  1.00 93.69           N  
ATOM   3560  OE1 GLN A 450      12.586   9.984  10.453  1.00 93.69           O  
ATOM   3561  N   ARG A 451      10.344   6.773   6.414  1.00 93.56           N  
ATOM   3562  CA  ARG A 451       8.906   6.625   6.211  1.00 93.56           C  
ATOM   3563  C   ARG A 451       8.602   5.387   5.375  1.00 93.56           C  
ATOM   3564  CB  ARG A 451       8.328   7.871   5.543  1.00 93.56           C  
ATOM   3565  O   ARG A 451       7.520   4.805   5.492  1.00 93.56           O  
ATOM   3566  CG  ARG A 451       8.188   9.062   6.473  1.00 93.56           C  
ATOM   3567  CD  ARG A 451       6.887   9.008   7.266  1.00 93.56           C  
ATOM   3568  NE  ARG A 451       6.672  10.234   8.031  1.00 93.56           N  
ATOM   3569  NH1 ARG A 451       4.410   9.891   8.336  1.00 93.56           N  
ATOM   3570  NH2 ARG A 451       5.418  11.758   9.203  1.00 93.56           N  
ATOM   3571  CZ  ARG A 451       5.500  10.625   8.523  1.00 93.56           C  
ATOM   3572  N   PHE A 452       9.672   4.957   4.488  1.00 97.50           N  
ATOM   3573  CA  PHE A 452       9.320   3.914   3.533  1.00 97.50           C  
ATOM   3574  C   PHE A 452      10.430   2.869   3.441  1.00 97.50           C  
ATOM   3575  CB  PHE A 452       9.055   4.516   2.150  1.00 97.50           C  
ATOM   3576  O   PHE A 452      10.250   1.726   3.865  1.00 97.50           O  
ATOM   3577  CG  PHE A 452       7.840   5.402   2.100  1.00 97.50           C  
ATOM   3578  CD1 PHE A 452       6.582   4.867   1.852  1.00 97.50           C  
ATOM   3579  CD2 PHE A 452       7.957   6.773   2.299  1.00 97.50           C  
ATOM   3580  CE1 PHE A 452       5.457   5.688   1.804  1.00 97.50           C  
ATOM   3581  CE2 PHE A 452       6.836   7.598   2.252  1.00 97.50           C  
ATOM   3582  CZ  PHE A 452       5.586   7.051   2.004  1.00 97.50           C  
ATOM   3583  N   THR A 453      11.562   3.229   3.008  1.00 98.12           N  
ATOM   3584  CA  THR A 453      12.617   2.424   2.402  1.00 98.12           C  
ATOM   3585  C   THR A 453      13.133   1.381   3.389  1.00 98.12           C  
ATOM   3586  CB  THR A 453      13.781   3.305   1.923  1.00 98.12           C  
ATOM   3587  O   THR A 453      13.172   0.188   3.076  1.00 98.12           O  
ATOM   3588  CG2 THR A 453      14.898   2.461   1.309  1.00 98.12           C  
ATOM   3589  OG1 THR A 453      13.305   4.230   0.940  1.00 98.12           O  
ATOM   3590  N   ARG A 454      13.453   1.779   4.590  1.00 97.31           N  
ATOM   3591  CA  ARG A 454      14.125   0.850   5.492  1.00 97.31           C  
ATOM   3592  C   ARG A 454      13.172  -0.248   5.957  1.00 97.31           C  
ATOM   3593  CB  ARG A 454      14.703   1.593   6.699  1.00 97.31           C  
ATOM   3594  O   ARG A 454      13.570  -1.409   6.074  1.00 97.31           O  
ATOM   3595  CG  ARG A 454      13.648   2.211   7.602  1.00 97.31           C  
ATOM   3596  CD  ARG A 454      14.273   2.965   8.766  1.00 97.31           C  
ATOM   3597  NE  ARG A 454      13.258   3.578   9.617  1.00 97.31           N  
ATOM   3598  NH1 ARG A 454      14.766   4.730  10.938  1.00 97.31           N  
ATOM   3599  NH2 ARG A 454      12.516   4.902  11.344  1.00 97.31           N  
ATOM   3600  CZ  ARG A 454      13.516   4.402  10.633  1.00 97.31           C  
ATOM   3601  N   ALA A 455      11.969   0.112   6.281  1.00 97.94           N  
ATOM   3602  CA  ALA A 455      10.984  -0.872   6.727  1.00 97.94           C  
ATOM   3603  C   ALA A 455      10.688  -1.892   5.629  1.00 97.94           C  
ATOM   3604  CB  ALA A 455       9.695  -0.177   7.156  1.00 97.94           C  
ATOM   3605  O   ALA A 455      10.578  -3.090   5.898  1.00 97.94           O  
ATOM   3606  N   ILE A 456      10.641  -1.455   4.383  1.00 98.75           N  
ATOM   3607  CA  ILE A 456      10.312  -2.309   3.244  1.00 98.75           C  
ATOM   3608  C   ILE A 456      11.477  -3.264   2.971  1.00 98.75           C  
ATOM   3609  CB  ILE A 456      10.000  -1.473   1.981  1.00 98.75           C  
ATOM   3610  O   ILE A 456      11.266  -4.461   2.758  1.00 98.75           O  
ATOM   3611  CG1 ILE A 456       8.734  -0.635   2.197  1.00 98.75           C  
ATOM   3612  CG2 ILE A 456       9.859  -2.379   0.756  1.00 98.75           C  
ATOM   3613  CD1 ILE A 456       8.547   0.479   1.177  1.00 98.75           C  
ATOM   3614  N   ILE A 457      12.711  -2.742   3.045  1.00 98.44           N  
ATOM   3615  CA  ILE A 457      13.891  -3.588   2.869  1.00 98.44           C  
ATOM   3616  C   ILE A 457      13.945  -4.625   3.988  1.00 98.44           C  
ATOM   3617  CB  ILE A 457      15.188  -2.752   2.846  1.00 98.44           C  
ATOM   3618  O   ILE A 457      14.172  -5.812   3.732  1.00 98.44           O  
ATOM   3619  CG1 ILE A 457      15.234  -1.873   1.591  1.00 98.44           C  
ATOM   3620  CG2 ILE A 457      16.422  -3.662   2.922  1.00 98.44           C  
ATOM   3621  CD1 ILE A 457      16.359  -0.848   1.594  1.00 98.44           C  
ATOM   3622  N   LYS A 458      13.719  -4.191   5.234  1.00 98.19           N  
ATOM   3623  CA  LYS A 458      13.758  -5.102   6.379  1.00 98.19           C  
ATOM   3624  C   LYS A 458      12.719  -6.207   6.238  1.00 98.19           C  
ATOM   3625  CB  LYS A 458      13.539  -4.332   7.684  1.00 98.19           C  
ATOM   3626  O   LYS A 458      13.016  -7.379   6.496  1.00 98.19           O  
ATOM   3627  CG  LYS A 458      13.633  -5.195   8.930  1.00 98.19           C  
ATOM   3628  CD  LYS A 458      15.023  -5.797   9.086  1.00 98.19           C  
ATOM   3629  CE  LYS A 458      15.156  -6.570  10.391  1.00 98.19           C  
ATOM   3630  NZ  LYS A 458      16.516  -7.172  10.547  1.00 98.19           N  
ATOM   3631  N   GLN A 459      11.453  -5.879   5.852  1.00 98.50           N  
ATOM   3632  CA  GLN A 459      10.445  -6.906   5.633  1.00 98.50           C  
ATOM   3633  C   GLN A 459      10.914  -7.938   4.613  1.00 98.50           C  
ATOM   3634  CB  GLN A 459       9.133  -6.273   5.168  1.00 98.50           C  
ATOM   3635  O   GLN A 459      10.789  -9.141   4.840  1.00 98.50           O  
ATOM   3636  CG  GLN A 459       8.039  -7.285   4.832  1.00 98.50           C  
ATOM   3637  CD  GLN A 459       6.754  -6.633   4.371  1.00 98.50           C  
ATOM   3638  NE2 GLN A 459       5.934  -7.387   3.643  1.00 98.50           N  
ATOM   3639  OE1 GLN A 459       6.492  -5.465   4.668  1.00 98.50           O  
ATOM   3640  N   GLY A 460      11.406  -7.414   3.432  1.00 98.31           N  
ATOM   3641  CA  GLY A 460      11.914  -8.320   2.414  1.00 98.31           C  
ATOM   3642  C   GLY A 460      12.977  -9.266   2.936  1.00 98.31           C  
ATOM   3643  O   GLY A 460      12.945 -10.461   2.652  1.00 98.31           O  
ATOM   3644  N   LYS A 461      13.906  -8.781   3.732  1.00 97.81           N  
ATOM   3645  CA  LYS A 461      14.977  -9.602   4.289  1.00 97.81           C  
ATOM   3646  C   LYS A 461      14.422 -10.664   5.234  1.00 97.81           C  
ATOM   3647  CB  LYS A 461      16.000  -8.727   5.020  1.00 97.81           C  
ATOM   3648  O   LYS A 461      14.852 -11.820   5.199  1.00 97.81           O  
ATOM   3649  CG  LYS A 461      16.969  -8.008   4.098  1.00 97.81           C  
ATOM   3650  CD  LYS A 461      18.094  -7.336   4.883  1.00 97.81           C  
ATOM   3651  CE  LYS A 461      19.203  -6.836   3.963  1.00 97.81           C  
ATOM   3652  NZ  LYS A 461      20.312  -6.215   4.730  1.00 97.81           N  
ATOM   3653  N   LEU A 462      13.469 -10.289   6.094  1.00 98.06           N  
ATOM   3654  CA  LEU A 462      12.852 -11.234   7.016  1.00 98.06           C  
ATOM   3655  C   LEU A 462      12.117 -12.336   6.258  1.00 98.06           C  
ATOM   3656  CB  LEU A 462      11.883 -10.516   7.953  1.00 98.06           C  
ATOM   3657  O   LEU A 462      12.273 -13.523   6.570  1.00 98.06           O  
ATOM   3658  CG  LEU A 462      12.500  -9.562   8.977  1.00 98.06           C  
ATOM   3659  CD1 LEU A 462      11.422  -8.758   9.688  1.00 98.06           C  
ATOM   3660  CD2 LEU A 462      13.344 -10.336   9.984  1.00 98.06           C  
ATOM   3661  N   LEU A 463      11.375 -11.953   5.207  1.00 98.56           N  
ATOM   3662  CA  LEU A 463      10.594 -12.914   4.434  1.00 98.56           C  
ATOM   3663  C   LEU A 463      11.508 -13.875   3.682  1.00 98.56           C  
ATOM   3664  CB  LEU A 463       9.680 -12.188   3.443  1.00 98.56           C  
ATOM   3665  O   LEU A 463      11.172 -15.055   3.508  1.00 98.56           O  
ATOM   3666  CG  LEU A 463       8.586 -11.305   4.055  1.00 98.56           C  
ATOM   3667  CD1 LEU A 463       7.746 -10.664   2.953  1.00 98.56           C  
ATOM   3668  CD2 LEU A 463       7.707 -12.117   4.996  1.00 98.56           C  
ATOM   3669  N   SER A 464      12.641 -13.398   3.246  1.00 98.19           N  
ATOM   3670  CA  SER A 464      13.531 -14.180   2.395  1.00 98.19           C  
ATOM   3671  C   SER A 464      14.102 -15.375   3.145  1.00 98.19           C  
ATOM   3672  CB  SER A 464      14.672 -13.305   1.868  1.00 98.19           C  
ATOM   3673  O   SER A 464      14.648 -16.297   2.531  1.00 98.19           O  
ATOM   3674  OG  SER A 464      15.578 -12.977   2.908  1.00 98.19           O  
ATOM   3675  N   ASN A 465      13.867 -15.406   4.480  1.00 98.06           N  
ATOM   3676  CA  ASN A 465      14.250 -16.578   5.262  1.00 98.06           C  
ATOM   3677  C   ASN A 465      13.289 -17.734   5.031  1.00 98.06           C  
ATOM   3678  CB  ASN A 465      14.320 -16.234   6.750  1.00 98.06           C  
ATOM   3679  O   ASN A 465      13.617 -18.891   5.305  1.00 98.06           O  
ATOM   3680  CG  ASN A 465      15.562 -15.438   7.105  1.00 98.06           C  
ATOM   3681  ND2 ASN A 465      15.367 -14.234   7.621  1.00 98.06           N  
ATOM   3682  OD1 ASN A 465      16.688 -15.914   6.926  1.00 98.06           O  
ATOM   3683  N   TYR A 466      12.156 -17.438   4.438  1.00 98.38           N  
ATOM   3684  CA  TYR A 466      11.102 -18.438   4.469  1.00 98.38           C  
ATOM   3685  C   TYR A 466      10.531 -18.688   3.076  1.00 98.38           C  
ATOM   3686  CB  TYR A 466       9.984 -18.031   5.430  1.00 98.38           C  
ATOM   3687  O   TYR A 466      10.102 -19.797   2.752  1.00 98.38           O  
ATOM   3688  CG  TYR A 466      10.453 -17.781   6.844  1.00 98.38           C  
ATOM   3689  CD1 TYR A 466      10.633 -18.844   7.727  1.00 98.38           C  
ATOM   3690  CD2 TYR A 466      10.719 -16.500   7.297  1.00 98.38           C  
ATOM   3691  CE1 TYR A 466      11.062 -18.641   9.031  1.00 98.38           C  
ATOM   3692  CE2 TYR A 466      11.148 -16.281   8.602  1.00 98.38           C  
ATOM   3693  OH  TYR A 466      11.750 -17.125  10.750  1.00 98.38           O  
ATOM   3694  CZ  TYR A 466      11.320 -17.344   9.461  1.00 98.38           C  
ATOM   3695  N   VAL A 467      10.438 -17.562   2.301  1.00 98.38           N  
ATOM   3696  CA  VAL A 467       9.781 -17.688   1.004  1.00 98.38           C  
ATOM   3697  C   VAL A 467      10.602 -16.969  -0.063  1.00 98.38           C  
ATOM   3698  CB  VAL A 467       8.344 -17.109   1.044  1.00 98.38           C  
ATOM   3699  O   VAL A 467      11.445 -16.125   0.256  1.00 98.38           O  
ATOM   3700  CG1 VAL A 467       7.484 -17.875   2.049  1.00 98.38           C  
ATOM   3701  CG2 VAL A 467       8.383 -15.617   1.388  1.00 98.38           C  
ATOM   3702  N   PRO A 468      10.352 -17.281  -1.396  1.00 98.44           N  
ATOM   3703  CA  PRO A 468      10.992 -16.484  -2.447  1.00 98.44           C  
ATOM   3704  C   PRO A 468      10.555 -15.023  -2.436  1.00 98.44           C  
ATOM   3705  CB  PRO A 468      10.539 -17.172  -3.736  1.00 98.44           C  
ATOM   3706  O   PRO A 468       9.352 -14.734  -2.391  1.00 98.44           O  
ATOM   3707  CG  PRO A 468      10.180 -18.562  -3.316  1.00 98.44           C  
ATOM   3708  CD  PRO A 468       9.609 -18.516  -1.927  1.00 98.44           C  
ATOM   3709  N   VAL A 469      11.578 -14.133  -2.400  1.00 98.69           N  
ATOM   3710  CA  VAL A 469      11.344 -12.695  -2.465  1.00 98.69           C  
ATOM   3711  C   VAL A 469      12.055 -12.109  -3.680  1.00 98.69           C  
ATOM   3712  CB  VAL A 469      11.812 -11.984  -1.176  1.00 98.69           C  
ATOM   3713  O   VAL A 469      13.258 -12.320  -3.867  1.00 98.69           O  
ATOM   3714  CG1 VAL A 469      11.680 -10.469  -1.312  1.00 98.69           C  
ATOM   3715  CG2 VAL A 469      11.023 -12.492   0.031  1.00 98.69           C  
ATOM   3716  N   TYR A 470      11.266 -11.438  -4.535  1.00 98.81           N  
ATOM   3717  CA  TYR A 470      11.812 -10.664  -5.652  1.00 98.81           C  
ATOM   3718  C   TYR A 470      11.695  -9.172  -5.387  1.00 98.81           C  
ATOM   3719  CB  TYR A 470      11.086 -11.023  -6.953  1.00 98.81           C  
ATOM   3720  O   TYR A 470      10.617  -8.594  -5.504  1.00 98.81           O  
ATOM   3721  CG  TYR A 470      11.156 -12.492  -7.301  1.00 98.81           C  
ATOM   3722  CD1 TYR A 470      12.242 -13.016  -8.000  1.00 98.81           C  
ATOM   3723  CD2 TYR A 470      10.133 -13.359  -6.934  1.00 98.81           C  
ATOM   3724  CE1 TYR A 470      12.305 -14.367  -8.328  1.00 98.81           C  
ATOM   3725  CE2 TYR A 470      10.188 -14.711  -7.250  1.00 98.81           C  
ATOM   3726  OH  TYR A 470      11.336 -16.547  -8.266  1.00 98.81           O  
ATOM   3727  CZ  TYR A 470      11.273 -15.203  -7.945  1.00 98.81           C  
ATOM   3728  N   PHE A 471      12.867  -8.594  -5.031  1.00 98.88           N  
ATOM   3729  CA  PHE A 471      12.906  -7.191  -4.629  1.00 98.88           C  
ATOM   3730  C   PHE A 471      13.367  -6.305  -5.777  1.00 98.88           C  
ATOM   3731  CB  PHE A 471      13.828  -7.004  -3.420  1.00 98.88           C  
ATOM   3732  O   PHE A 471      14.266  -6.680  -6.539  1.00 98.88           O  
ATOM   3733  CG  PHE A 471      13.531  -5.770  -2.611  1.00 98.88           C  
ATOM   3734  CD1 PHE A 471      14.148  -4.559  -2.912  1.00 98.88           C  
ATOM   3735  CD2 PHE A 471      12.633  -5.816  -1.553  1.00 98.88           C  
ATOM   3736  CE1 PHE A 471      13.867  -3.414  -2.166  1.00 98.88           C  
ATOM   3737  CE2 PHE A 471      12.352  -4.680  -0.803  1.00 98.88           C  
ATOM   3738  CZ  PHE A 471      12.977  -3.479  -1.111  1.00 98.88           C  
ATOM   3739  N   TYR A 472      12.688  -5.133  -5.934  1.00 98.88           N  
ATOM   3740  CA  TYR A 472      13.086  -4.207  -6.984  1.00 98.88           C  
ATOM   3741  C   TYR A 472      13.289  -2.803  -6.426  1.00 98.88           C  
ATOM   3742  CB  TYR A 472      12.039  -4.176  -8.102  1.00 98.88           C  
ATOM   3743  O   TYR A 472      12.812  -2.486  -5.336  1.00 98.88           O  
ATOM   3744  CG  TYR A 472      10.781  -3.438  -7.730  1.00 98.88           C  
ATOM   3745  CD1 TYR A 472       9.680  -4.117  -7.203  1.00 98.88           C  
ATOM   3746  CD2 TYR A 472      10.672  -2.062  -7.910  1.00 98.88           C  
ATOM   3747  CE1 TYR A 472       8.516  -3.443  -6.859  1.00 98.88           C  
ATOM   3748  CE2 TYR A 472       9.516  -1.378  -7.570  1.00 98.88           C  
ATOM   3749  OH  TYR A 472       7.285  -1.403  -6.711  1.00 98.88           O  
ATOM   3750  CZ  TYR A 472       8.438  -2.076  -7.047  1.00 98.88           C  
ATOM   3751  N   GLU A 473      14.102  -2.068  -7.090  1.00 98.81           N  
ATOM   3752  CA  GLU A 473      14.141  -0.611  -7.020  1.00 98.81           C  
ATOM   3753  C   GLU A 473      13.781   0.016  -8.367  1.00 98.81           C  
ATOM   3754  CB  GLU A 473      15.523  -0.130  -6.566  1.00 98.81           C  
ATOM   3755  O   GLU A 473      14.438  -0.250  -9.375  1.00 98.81           O  
ATOM   3756  CG  GLU A 473      15.633   1.383  -6.445  1.00 98.81           C  
ATOM   3757  CD  GLU A 473      17.016   1.845  -5.996  1.00 98.81           C  
ATOM   3758  OE1 GLU A 473      17.812   2.299  -6.848  1.00 98.81           O  
ATOM   3759  OE2 GLU A 473      17.297   1.751  -4.781  1.00 98.81           O  
ATOM   3760  N   PHE A 474      12.703   0.792  -8.328  1.00 98.81           N  
ATOM   3761  CA  PHE A 474      12.336   1.546  -9.523  1.00 98.81           C  
ATOM   3762  C   PHE A 474      13.078   2.877  -9.570  1.00 98.81           C  
ATOM   3763  CB  PHE A 474      10.820   1.787  -9.562  1.00 98.81           C  
ATOM   3764  O   PHE A 474      12.852   3.752  -8.734  1.00 98.81           O  
ATOM   3765  CG  PHE A 474      10.344   2.436 -10.828  1.00 98.81           C  
ATOM   3766  CD1 PHE A 474      10.008   3.783 -10.859  1.00 98.81           C  
ATOM   3767  CD2 PHE A 474      10.234   1.696 -12.000  1.00 98.81           C  
ATOM   3768  CE1 PHE A 474       9.562   4.387 -12.031  1.00 98.81           C  
ATOM   3769  CE2 PHE A 474       9.789   2.291 -13.180  1.00 98.81           C  
ATOM   3770  CZ  PHE A 474       9.461   3.637 -13.195  1.00 98.81           C  
ATOM   3771  N   SER A 475      13.922   3.119 -10.633  1.00 98.25           N  
ATOM   3772  CA  SER A 475      14.766   4.309 -10.648  1.00 98.25           C  
ATOM   3773  C   SER A 475      14.750   4.977 -12.023  1.00 98.25           C  
ATOM   3774  CB  SER A 475      16.203   3.959 -10.258  1.00 98.25           C  
ATOM   3775  O   SER A 475      15.562   5.863 -12.297  1.00 98.25           O  
ATOM   3776  OG  SER A 475      16.750   3.008 -11.156  1.00 98.25           O  
ATOM   3777  N   TYR A 476      13.836   4.520 -12.836  1.00 98.19           N  
ATOM   3778  CA  TYR A 476      13.680   5.102 -14.164  1.00 98.19           C  
ATOM   3779  C   TYR A 476      12.977   6.453 -14.094  1.00 98.19           C  
ATOM   3780  CB  TYR A 476      12.891   4.152 -15.070  1.00 98.19           C  
ATOM   3781  O   TYR A 476      11.891   6.562 -13.516  1.00 98.19           O  
ATOM   3782  CG  TYR A 476      12.562   4.742 -16.422  1.00 98.19           C  
ATOM   3783  CD1 TYR A 476      11.250   5.105 -16.750  1.00 98.19           C  
ATOM   3784  CD2 TYR A 476      13.547   4.941 -17.375  1.00 98.19           C  
ATOM   3785  CE1 TYR A 476      10.938   5.648 -17.984  1.00 98.19           C  
ATOM   3786  CE2 TYR A 476      13.250   5.480 -18.625  1.00 98.19           C  
ATOM   3787  OH  TYR A 476      11.641   6.371 -20.141  1.00 98.19           O  
ATOM   3788  CZ  TYR A 476      11.945   5.832 -18.922  1.00 98.19           C  
ATOM   3789  N   ASP A 477      13.547   7.469 -14.656  1.00 96.62           N  
ATOM   3790  CA  ASP A 477      13.039   8.836 -14.672  1.00 96.62           C  
ATOM   3791  C   ASP A 477      12.406   9.172 -16.016  1.00 96.62           C  
ATOM   3792  CB  ASP A 477      14.156   9.828 -14.359  1.00 96.62           C  
ATOM   3793  O   ASP A 477      13.094   9.617 -16.938  1.00 96.62           O  
ATOM   3794  CG  ASP A 477      13.672  11.266 -14.242  1.00 96.62           C  
ATOM   3795  OD1 ASP A 477      12.438  11.484 -14.219  1.00 96.62           O  
ATOM   3796  OD2 ASP A 477      14.516  12.180 -14.180  1.00 96.62           O  
ATOM   3797  N   GLY A 478      11.180   8.797 -16.125  1.00 95.94           N  
ATOM   3798  CA  GLY A 478      10.430   9.055 -17.344  1.00 95.94           C  
ATOM   3799  C   GLY A 478       9.305  10.055 -17.156  1.00 95.94           C  
ATOM   3800  O   GLY A 478       8.945  10.375 -16.016  1.00 95.94           O  
ATOM   3801  N   ALA A 479       8.773  10.594 -18.219  1.00 95.75           N  
ATOM   3802  CA  ALA A 479       7.734  11.625 -18.219  1.00 95.75           C  
ATOM   3803  C   ALA A 479       6.426  11.086 -17.656  1.00 95.75           C  
ATOM   3804  CB  ALA A 479       7.516  12.172 -19.625  1.00 95.75           C  
ATOM   3805  O   ALA A 479       5.633  11.836 -17.078  1.00 95.75           O  
ATOM   3806  N   VAL A 480       6.176   9.773 -17.828  1.00 96.56           N  
ATOM   3807  CA  VAL A 480       4.934   9.156 -17.359  1.00 96.56           C  
ATOM   3808  C   VAL A 480       4.848   9.242 -15.844  1.00 96.56           C  
ATOM   3809  CB  VAL A 480       4.824   7.688 -17.828  1.00 96.56           C  
ATOM   3810  O   VAL A 480       3.754   9.336 -15.281  1.00 96.56           O  
ATOM   3811  CG1 VAL A 480       3.711   6.965 -17.062  1.00 96.56           C  
ATOM   3812  CG2 VAL A 480       4.582   7.613 -19.328  1.00 96.56           C  
ATOM   3813  N   GLY A 481       5.934   9.180 -15.195  1.00 92.62           N  
ATOM   3814  CA  GLY A 481       5.992   9.273 -13.742  1.00 92.62           C  
ATOM   3815  C   GLY A 481       5.453  10.586 -13.211  1.00 92.62           C  
ATOM   3816  O   GLY A 481       4.898  10.641 -12.109  1.00 92.62           O  
ATOM   3817  N   GLY A 482       5.609  11.703 -14.031  1.00 88.75           N  
ATOM   3818  CA  GLY A 482       4.867  12.930 -13.789  1.00 88.75           C  
ATOM   3819  C   GLY A 482       5.457  13.781 -12.680  1.00 88.75           C  
ATOM   3820  O   GLY A 482       4.785  14.664 -12.148  1.00 88.75           O  
ATOM   3821  N   TRP A 483       6.730  13.477 -12.250  1.00 90.62           N  
ATOM   3822  CA  TRP A 483       7.398  14.266 -11.219  1.00 90.62           C  
ATOM   3823  C   TRP A 483       8.625  14.969 -11.789  1.00 90.62           C  
ATOM   3824  CB  TRP A 483       7.805  13.375 -10.039  1.00 90.62           C  
ATOM   3825  O   TRP A 483       9.531  14.328 -12.328  1.00 90.62           O  
ATOM   3826  CG  TRP A 483       8.188  14.141  -8.812  1.00 90.62           C  
ATOM   3827  CD1 TRP A 483       9.453  14.492  -8.422  1.00 90.62           C  
ATOM   3828  CD2 TRP A 483       7.305  14.648  -7.805  1.00 90.62           C  
ATOM   3829  CE2 TRP A 483       8.102  15.297  -6.832  1.00 90.62           C  
ATOM   3830  CE3 TRP A 483       5.914  14.609  -7.633  1.00 90.62           C  
ATOM   3831  NE1 TRP A 483       9.406  15.188  -7.230  1.00 90.62           N  
ATOM   3832  CH2 TRP A 483       6.184  15.859  -5.559  1.00 90.62           C  
ATOM   3833  CZ2 TRP A 483       7.547  15.906  -5.703  1.00 90.62           C  
ATOM   3834  CZ3 TRP A 483       5.367  15.219  -6.508  1.00 90.62           C  
ATOM   3835  N   ASP A 484       8.812  16.344 -11.531  1.00 90.12           N  
ATOM   3836  CA  ASP A 484       9.883  17.094 -12.180  1.00 90.12           C  
ATOM   3837  C   ASP A 484      10.742  17.828 -11.156  1.00 90.12           C  
ATOM   3838  CB  ASP A 484       9.312  18.078 -13.195  1.00 90.12           C  
ATOM   3839  O   ASP A 484      11.680  18.547 -11.516  1.00 90.12           O  
ATOM   3840  CG  ASP A 484       8.648  17.406 -14.383  1.00 90.12           C  
ATOM   3841  OD1 ASP A 484       9.016  16.250 -14.711  1.00 90.12           O  
ATOM   3842  OD2 ASP A 484       7.742  18.016 -14.984  1.00 90.12           O  
ATOM   3843  N   ILE A 485      10.414  17.625  -9.883  1.00 91.19           N  
ATOM   3844  CA  ILE A 485      11.188  18.328  -8.859  1.00 91.19           C  
ATOM   3845  C   ILE A 485      12.508  17.594  -8.625  1.00 91.19           C  
ATOM   3846  CB  ILE A 485      10.398  18.438  -7.535  1.00 91.19           C  
ATOM   3847  O   ILE A 485      12.523  16.391  -8.375  1.00 91.19           O  
ATOM   3848  CG1 ILE A 485       9.141  19.297  -7.734  1.00 91.19           C  
ATOM   3849  CG2 ILE A 485      11.289  19.016  -6.430  1.00 91.19           C  
ATOM   3850  CD1 ILE A 485       8.219  19.328  -6.523  1.00 91.19           C  
ATOM   3851  N   VAL A 486      13.602  18.422  -8.719  1.00 92.12           N  
ATOM   3852  CA  VAL A 486      14.938  17.891  -8.508  1.00 92.12           C  
ATOM   3853  C   VAL A 486      15.570  18.531  -7.281  1.00 92.12           C  
ATOM   3854  CB  VAL A 486      15.836  18.109  -9.750  1.00 92.12           C  
ATOM   3855  O   VAL A 486      15.555  19.766  -7.133  1.00 92.12           O  
ATOM   3856  CG1 VAL A 486      17.234  17.547  -9.508  1.00 92.12           C  
ATOM   3857  CG2 VAL A 486      15.211  17.469 -10.984  1.00 92.12           C  
ATOM   3858  N   VAL A 487      16.016  17.734  -6.426  1.00 93.81           N  
ATOM   3859  CA  VAL A 487      16.719  18.188  -5.230  1.00 93.81           C  
ATOM   3860  C   VAL A 487      18.156  17.656  -5.246  1.00 93.81           C  
ATOM   3861  CB  VAL A 487      16.000  17.734  -3.941  1.00 93.81           C  
ATOM   3862  O   VAL A 487      18.375  16.453  -5.324  1.00 93.81           O  
ATOM   3863  CG1 VAL A 487      16.688  18.312  -2.709  1.00 93.81           C  
ATOM   3864  CG2 VAL A 487      14.531  18.156  -3.980  1.00 93.81           C  
ATOM   3865  N   GLU A 488      19.109  18.609  -5.254  1.00 93.12           N  
ATOM   3866  CA  GLU A 488      20.516  18.219  -5.258  1.00 93.12           C  
ATOM   3867  C   GLU A 488      20.812  17.203  -4.152  1.00 93.12           C  
ATOM   3868  CB  GLU A 488      21.422  19.438  -5.105  1.00 93.12           C  
ATOM   3869  O   GLU A 488      20.344  17.359  -3.021  1.00 93.12           O  
ATOM   3870  CG  GLU A 488      22.906  19.141  -5.285  1.00 93.12           C  
ATOM   3871  CD  GLU A 488      23.781  20.375  -5.172  1.00 93.12           C  
ATOM   3872  OE1 GLU A 488      25.016  20.250  -5.340  1.00 93.12           O  
ATOM   3873  OE2 GLU A 488      23.234  21.469  -4.906  1.00 93.12           O  
ATOM   3874  N   ASP A 489      21.469  16.031  -4.410  1.00 91.38           N  
ATOM   3875  CA  ASP A 489      21.922  15.023  -3.461  1.00 91.38           C  
ATOM   3876  C   ASP A 489      20.812  14.016  -3.160  1.00 91.38           C  
ATOM   3877  CB  ASP A 489      22.406  15.680  -2.166  1.00 91.38           C  
ATOM   3878  O   ASP A 489      20.969  13.141  -2.303  1.00 91.38           O  
ATOM   3879  CG  ASP A 489      23.750  16.359  -2.312  1.00 91.38           C  
ATOM   3880  OD1 ASP A 489      24.438  16.125  -3.322  1.00 91.38           O  
ATOM   3881  OD2 ASP A 489      24.125  17.141  -1.407  1.00 91.38           O  
ATOM   3882  N   ALA A 490      19.594  14.234  -3.746  1.00 95.31           N  
ATOM   3883  CA  ALA A 490      18.531  13.242  -3.662  1.00 95.31           C  
ATOM   3884  C   ALA A 490      18.406  12.453  -4.965  1.00 95.31           C  
ATOM   3885  CB  ALA A 490      17.203  13.906  -3.324  1.00 95.31           C  
ATOM   3886  O   ALA A 490      18.797  12.945  -6.031  1.00 95.31           O  
ATOM   3887  N   GLU A 491      17.906  11.273  -4.867  1.00 96.25           N  
ATOM   3888  CA  GLU A 491      17.562  10.500  -6.055  1.00 96.25           C  
ATOM   3889  C   GLU A 491      16.281  11.023  -6.695  1.00 96.25           C  
ATOM   3890  CB  GLU A 491      17.422   9.016  -5.711  1.00 96.25           C  
ATOM   3891  O   GLU A 491      15.633  11.930  -6.160  1.00 96.25           O  
ATOM   3892  CG  GLU A 491      18.703   8.367  -5.242  1.00 96.25           C  
ATOM   3893  CD  GLU A 491      18.547   6.895  -4.891  1.00 96.25           C  
ATOM   3894  OE1 GLU A 491      19.312   6.059  -5.410  1.00 96.25           O  
ATOM   3895  OE2 GLU A 491      17.641   6.578  -4.094  1.00 96.25           O  
ATOM   3896  N   LYS A 492      15.789  10.422  -7.832  1.00 95.44           N  
ATOM   3897  CA  LYS A 492      14.914  11.203  -8.703  1.00 95.44           C  
ATOM   3898  C   LYS A 492      13.500  10.633  -8.711  1.00 95.44           C  
ATOM   3899  CB  LYS A 492      15.477  11.234 -10.125  1.00 95.44           C  
ATOM   3900  O   LYS A 492      12.562  11.289  -9.172  1.00 95.44           O  
ATOM   3901  CG  LYS A 492      16.781  12.008 -10.258  1.00 95.44           C  
ATOM   3902  CD  LYS A 492      17.234  12.086 -11.711  1.00 95.44           C  
ATOM   3903  CE  LYS A 492      18.562  12.836 -11.844  1.00 95.44           C  
ATOM   3904  NZ  LYS A 492      19.016  12.906 -13.258  1.00 95.44           N  
ATOM   3905  N   ILE A 493      13.422   9.422  -8.195  1.00 97.44           N  
ATOM   3906  CA  ILE A 493      12.117   8.820  -8.445  1.00 97.44           C  
ATOM   3907  C   ILE A 493      11.297   8.805  -7.152  1.00 97.44           C  
ATOM   3908  CB  ILE A 493      12.250   7.391  -9.008  1.00 97.44           C  
ATOM   3909  O   ILE A 493      11.688   8.164  -6.176  1.00 97.44           O  
ATOM   3910  CG1 ILE A 493      13.188   7.383 -10.227  1.00 97.44           C  
ATOM   3911  CG2 ILE A 493      10.875   6.820  -9.375  1.00 97.44           C  
ATOM   3912  CD1 ILE A 493      12.812   8.391 -11.305  1.00 97.44           C  
ATOM   3913  N   GLN A 494      10.070   9.492  -7.262  1.00 96.25           N  
ATOM   3914  CA  GLN A 494       9.219   9.719  -6.094  1.00 96.25           C  
ATOM   3915  C   GLN A 494       8.266   8.547  -5.871  1.00 96.25           C  
ATOM   3916  CB  GLN A 494       8.430  11.016  -6.250  1.00 96.25           C  
ATOM   3917  O   GLN A 494       8.156   7.656  -6.719  1.00 96.25           O  
ATOM   3918  CG  GLN A 494       7.379  11.227  -5.172  1.00 96.25           C  
ATOM   3919  CD  GLN A 494       7.965  11.758  -3.875  1.00 96.25           C  
ATOM   3920  NE2 GLN A 494       7.125  12.383  -3.055  1.00 96.25           N  
ATOM   3921  OE1 GLN A 494       9.164  11.602  -3.611  1.00 96.25           O  
ATOM   3922  N   HIS A 495       7.570   8.633  -4.746  1.00 97.88           N  
ATOM   3923  CA  HIS A 495       6.617   7.641  -4.273  1.00 97.88           C  
ATOM   3924  C   HIS A 495       5.527   7.391  -5.309  1.00 97.88           C  
ATOM   3925  CB  HIS A 495       5.988   8.086  -2.951  1.00 97.88           C  
ATOM   3926  O   HIS A 495       4.922   8.336  -5.824  1.00 97.88           O  
ATOM   3927  CG  HIS A 495       5.137   7.039  -2.307  1.00 97.88           C  
ATOM   3928  CD2 HIS A 495       3.801   6.984  -2.100  1.00 97.88           C  
ATOM   3929  ND1 HIS A 495       5.656   5.875  -1.786  1.00 97.88           N  
ATOM   3930  CE1 HIS A 495       4.672   5.145  -1.285  1.00 97.88           C  
ATOM   3931  NE2 HIS A 495       3.537   5.797  -1.462  1.00 97.88           N  
ATOM   3932  N   ALA A 496       5.418   6.031  -5.766  1.00 96.62           N  
ATOM   3933  CA  ALA A 496       4.297   5.496  -6.527  1.00 96.62           C  
ATOM   3934  C   ALA A 496       4.469   5.758  -8.023  1.00 96.62           C  
ATOM   3935  CB  ALA A 496       2.980   6.094  -6.035  1.00 96.62           C  
ATOM   3936  O   ALA A 496       3.574   5.465  -8.820  1.00 96.62           O  
ATOM   3937  N   GLU A 497       5.609   6.352  -8.367  1.00 97.50           N  
ATOM   3938  CA  GLU A 497       5.738   6.680  -9.781  1.00 97.50           C  
ATOM   3939  C   GLU A 497       5.609   5.434 -10.656  1.00 97.50           C  
ATOM   3940  CB  GLU A 497       7.078   7.371 -10.055  1.00 97.50           C  
ATOM   3941  O   GLU A 497       5.109   5.508 -11.781  1.00 97.50           O  
ATOM   3942  CG  GLU A 497       7.129   8.820  -9.578  1.00 97.50           C  
ATOM   3943  CD  GLU A 497       8.219   9.633 -10.250  1.00 97.50           C  
ATOM   3944  OE1 GLU A 497       8.781  10.547  -9.609  1.00 97.50           O  
ATOM   3945  OE2 GLU A 497       8.508   9.359 -11.438  1.00 97.50           O  
ATOM   3946  N   GLU A 498       6.035   4.266 -10.148  1.00 97.38           N  
ATOM   3947  CA  GLU A 498       5.949   3.055 -10.961  1.00 97.38           C  
ATOM   3948  C   GLU A 498       4.496   2.672 -11.227  1.00 97.38           C  
ATOM   3949  CB  GLU A 498       6.680   1.896 -10.273  1.00 97.38           C  
ATOM   3950  O   GLU A 498       4.199   1.983 -12.203  1.00 97.38           O  
ATOM   3951  CG  GLU A 498       5.965   1.361  -9.039  1.00 97.38           C  
ATOM   3952  CD  GLU A 498       6.289   2.137  -7.773  1.00 97.38           C  
ATOM   3953  OE1 GLU A 498       5.973   1.649  -6.664  1.00 97.38           O  
ATOM   3954  OE2 GLU A 498       6.871   3.238  -7.891  1.00 97.38           O  
ATOM   3955  N   LEU A 499       3.607   3.100 -10.383  1.00 96.81           N  
ATOM   3956  CA  LEU A 499       2.189   2.785 -10.516  1.00 96.81           C  
ATOM   3957  C   LEU A 499       1.624   3.354 -11.812  1.00 96.81           C  
ATOM   3958  CB  LEU A 499       1.406   3.336  -9.320  1.00 96.81           C  
ATOM   3959  O   LEU A 499       0.764   2.734 -12.445  1.00 96.81           O  
ATOM   3960  CG  LEU A 499      -0.087   3.008  -9.281  1.00 96.81           C  
ATOM   3961  CD1 LEU A 499      -0.297   1.500  -9.203  1.00 96.81           C  
ATOM   3962  CD2 LEU A 499      -0.755   3.703  -8.094  1.00 96.81           C  
ATOM   3963  N   TYR A 500       2.154   4.484 -12.250  1.00 97.00           N  
ATOM   3964  CA  TYR A 500       1.657   5.129 -13.461  1.00 97.00           C  
ATOM   3965  C   TYR A 500       2.041   4.328 -14.703  1.00 97.00           C  
ATOM   3966  CB  TYR A 500       2.199   6.559 -13.570  1.00 97.00           C  
ATOM   3967  O   TYR A 500       1.401   4.453 -15.750  1.00 97.00           O  
ATOM   3968  CG  TYR A 500       1.690   7.484 -12.500  1.00 97.00           C  
ATOM   3969  CD1 TYR A 500       0.362   7.906 -12.484  1.00 97.00           C  
ATOM   3970  CD2 TYR A 500       2.537   7.945 -11.492  1.00 97.00           C  
ATOM   3971  CE1 TYR A 500      -0.111   8.758 -11.492  1.00 97.00           C  
ATOM   3972  CE2 TYR A 500       2.074   8.805 -10.500  1.00 97.00           C  
ATOM   3973  OH  TYR A 500       0.288  10.055  -9.531  1.00 97.00           O  
ATOM   3974  CZ  TYR A 500       0.751   9.203 -10.508  1.00 97.00           C  
ATOM   3975  N   TYR A 501       3.008   3.537 -14.562  1.00 97.88           N  
ATOM   3976  CA  TYR A 501       3.396   2.650 -15.656  1.00 97.88           C  
ATOM   3977  C   TYR A 501       2.615   1.343 -15.602  1.00 97.88           C  
ATOM   3978  CB  TYR A 501       4.898   2.359 -15.602  1.00 97.88           C  
ATOM   3979  O   TYR A 501       2.229   0.800 -16.641  1.00 97.88           O  
ATOM   3980  CG  TYR A 501       5.762   3.547 -15.969  1.00 97.88           C  
ATOM   3981  CD1 TYR A 501       6.164   3.762 -17.281  1.00 97.88           C  
ATOM   3982  CD2 TYR A 501       6.168   4.453 -14.992  1.00 97.88           C  
ATOM   3983  CE1 TYR A 501       6.957   4.852 -17.625  1.00 97.88           C  
ATOM   3984  CE2 TYR A 501       6.965   5.547 -15.320  1.00 97.88           C  
ATOM   3985  OH  TYR A 501       8.141   6.820 -16.969  1.00 97.88           O  
ATOM   3986  CZ  TYR A 501       7.352   5.738 -16.641  1.00 97.88           C  
ATOM   3987  N   VAL A 502       2.354   0.814 -14.367  1.00 96.88           N  
ATOM   3988  CA  VAL A 502       1.657  -0.450 -14.156  1.00 96.88           C  
ATOM   3989  C   VAL A 502       0.183  -0.296 -14.523  1.00 96.88           C  
ATOM   3990  CB  VAL A 502       1.796  -0.936 -12.695  1.00 96.88           C  
ATOM   3991  O   VAL A 502      -0.409  -1.190 -15.133  1.00 96.88           O  
ATOM   3992  CG1 VAL A 502       0.832  -2.086 -12.414  1.00 96.88           C  
ATOM   3993  CG2 VAL A 502       3.236  -1.358 -12.414  1.00 96.88           C  
ATOM   3994  N   PHE A 503      -0.408   0.849 -14.234  1.00 96.75           N  
ATOM   3995  CA  PHE A 503      -1.804   1.123 -14.555  1.00 96.75           C  
ATOM   3996  C   PHE A 503      -1.914   2.270 -15.555  1.00 96.75           C  
ATOM   3997  CB  PHE A 503      -2.594   1.454 -13.289  1.00 96.75           C  
ATOM   3998  O   PHE A 503      -2.732   3.174 -15.375  1.00 96.75           O  
ATOM   3999  CG  PHE A 503      -3.004   0.243 -12.492  1.00 96.75           C  
ATOM   4000  CD1 PHE A 503      -4.062  -0.553 -12.906  1.00 96.75           C  
ATOM   4001  CD2 PHE A 503      -2.328  -0.099 -11.328  1.00 96.75           C  
ATOM   4002  CE1 PHE A 503      -4.445  -1.675 -12.180  1.00 96.75           C  
ATOM   4003  CE2 PHE A 503      -2.703  -1.219 -10.594  1.00 96.75           C  
ATOM   4004  CZ  PHE A 503      -3.762  -2.004 -11.016  1.00 96.75           C  
ATOM   4005  N   LEU A 504      -1.119   2.191 -16.578  1.00 96.69           N  
ATOM   4006  CA  LEU A 504      -1.133   3.227 -17.609  1.00 96.69           C  
ATOM   4007  C   LEU A 504      -2.541   3.424 -18.156  1.00 96.69           C  
ATOM   4008  CB  LEU A 504      -0.172   2.867 -18.734  1.00 96.69           C  
ATOM   4009  O   LEU A 504      -3.207   2.457 -18.531  1.00 96.69           O  
ATOM   4010  CG  LEU A 504       0.034   3.934 -19.812  1.00 96.69           C  
ATOM   4011  CD1 LEU A 504       0.728   5.156 -19.219  1.00 96.69           C  
ATOM   4012  CD2 LEU A 504       0.836   3.367 -20.984  1.00 96.69           C  
ATOM   4013  N   ASN A 505      -2.951   4.613 -18.188  1.00 94.56           N  
ATOM   4014  CA  ASN A 505      -4.328   4.879 -18.594  1.00 94.56           C  
ATOM   4015  C   ASN A 505      -4.398   5.559 -19.953  1.00 94.56           C  
ATOM   4016  CB  ASN A 505      -5.035   5.738 -17.531  1.00 94.56           C  
ATOM   4017  O   ASN A 505      -5.316   6.336 -20.219  1.00 94.56           O  
ATOM   4018  CG  ASN A 505      -4.469   7.141 -17.453  1.00 94.56           C  
ATOM   4019  ND2 ASN A 505      -5.031   7.953 -16.562  1.00 94.56           N  
ATOM   4020  OD1 ASN A 505      -3.531   7.492 -18.172  1.00 94.56           O  
ATOM   4021  N   ARG A 506      -3.443   5.367 -20.703  1.00 95.25           N  
ATOM   4022  CA  ARG A 506      -3.445   5.891 -22.062  1.00 95.25           C  
ATOM   4023  C   ARG A 506      -2.738   4.934 -23.016  1.00 95.25           C  
ATOM   4024  CB  ARG A 506      -2.777   7.266 -22.109  1.00 95.25           C  
ATOM   4025  O   ARG A 506      -2.039   4.016 -22.578  1.00 95.25           O  
ATOM   4026  CG  ARG A 506      -1.331   7.266 -21.641  1.00 95.25           C  
ATOM   4027  CD  ARG A 506      -0.784   8.680 -21.500  1.00 95.25           C  
ATOM   4028  NE  ARG A 506      -1.476   9.422 -20.453  1.00 95.25           N  
ATOM   4029  NH1 ARG A 506      -0.298  11.383 -20.781  1.00 95.25           N  
ATOM   4030  NH2 ARG A 506      -1.919  11.273 -19.156  1.00 95.25           N  
ATOM   4031  CZ  ARG A 506      -1.229  10.688 -20.125  1.00 95.25           C  
ATOM   4032  N   SER A 507      -2.912   5.199 -24.344  1.00 96.31           N  
ATOM   4033  CA  SER A 507      -2.303   4.371 -25.375  1.00 96.31           C  
ATOM   4034  C   SER A 507      -0.792   4.574 -25.422  1.00 96.31           C  
ATOM   4035  CB  SER A 507      -2.914   4.691 -26.750  1.00 96.31           C  
ATOM   4036  O   SER A 507      -0.298   5.676 -25.188  1.00 96.31           O  
ATOM   4037  OG  SER A 507      -2.203   4.031 -27.781  1.00 96.31           O  
ATOM   4038  N   LEU A 508      -0.058   3.451 -25.781  1.00 97.12           N  
ATOM   4039  CA  LEU A 508       1.397   3.508 -25.859  1.00 97.12           C  
ATOM   4040  C   LEU A 508       1.844   4.488 -26.938  1.00 97.12           C  
ATOM   4041  CB  LEU A 508       1.974   2.119 -26.141  1.00 97.12           C  
ATOM   4042  O   LEU A 508       2.943   5.039 -26.859  1.00 97.12           O  
ATOM   4043  CG  LEU A 508       1.805   1.073 -25.047  1.00 97.12           C  
ATOM   4044  CD1 LEU A 508       2.461  -0.241 -25.453  1.00 97.12           C  
ATOM   4045  CD2 LEU A 508       2.393   1.583 -23.734  1.00 97.12           C  
ATOM   4046  N   SER A 509       1.008   4.727 -27.891  1.00 96.25           N  
ATOM   4047  CA  SER A 509       1.335   5.629 -29.000  1.00 96.25           C  
ATOM   4048  C   SER A 509       1.335   7.082 -28.531  1.00 96.25           C  
ATOM   4049  CB  SER A 509       0.346   5.449 -30.156  1.00 96.25           C  
ATOM   4050  O   SER A 509       1.859   7.957 -29.234  1.00 96.25           O  
ATOM   4051  OG  SER A 509      -0.965   5.809 -29.750  1.00 96.25           O  
ATOM   4052  N   GLU A 510       0.823   7.301 -27.359  1.00 97.12           N  
ATOM   4053  CA  GLU A 510       0.686   8.664 -26.844  1.00 97.12           C  
ATOM   4054  C   GLU A 510       1.863   9.031 -25.953  1.00 97.12           C  
ATOM   4055  CB  GLU A 510      -0.629   8.812 -26.078  1.00 97.12           C  
ATOM   4056  O   GLU A 510       1.904  10.133 -25.391  1.00 97.12           O  
ATOM   4057  CG  GLU A 510      -1.870   8.633 -26.938  1.00 97.12           C  
ATOM   4058  CD  GLU A 510      -3.164   8.656 -26.141  1.00 97.12           C  
ATOM   4059  OE1 GLU A 510      -4.254   8.648 -26.750  1.00 97.12           O  
ATOM   4060  OE2 GLU A 510      -3.086   8.688 -24.891  1.00 97.12           O  
ATOM   4061  N   ILE A 511       2.762   8.156 -25.688  1.00 97.62           N  
ATOM   4062  CA  ILE A 511       3.881   8.445 -24.797  1.00 97.62           C  
ATOM   4063  C   ILE A 511       5.199   8.164 -25.516  1.00 97.62           C  
ATOM   4064  CB  ILE A 511       3.797   7.617 -23.500  1.00 97.62           C  
ATOM   4065  O   ILE A 511       5.207   7.559 -26.594  1.00 97.62           O  
ATOM   4066  CG1 ILE A 511       3.834   6.117 -23.812  1.00 97.62           C  
ATOM   4067  CG2 ILE A 511       2.535   7.980 -22.703  1.00 97.62           C  
ATOM   4068  CD1 ILE A 511       3.869   5.227 -22.578  1.00 97.62           C  
ATOM   4069  N   SER A 512       6.340   8.594 -24.953  1.00 97.94           N  
ATOM   4070  CA  SER A 512       7.652   8.422 -25.578  1.00 97.94           C  
ATOM   4071  C   SER A 512       8.031   6.949 -25.672  1.00 97.94           C  
ATOM   4072  CB  SER A 512       8.719   9.188 -24.797  1.00 97.94           C  
ATOM   4073  O   SER A 512       7.551   6.129 -24.891  1.00 97.94           O  
ATOM   4074  OG  SER A 512       8.992   8.547 -23.562  1.00 97.94           O  
ATOM   4075  N   GLU A 513       8.906   6.598 -26.578  1.00 98.00           N  
ATOM   4076  CA  GLU A 513       9.344   5.223 -26.797  1.00 98.00           C  
ATOM   4077  C   GLU A 513       9.992   4.645 -25.531  1.00 98.00           C  
ATOM   4078  CB  GLU A 513      10.328   5.152 -27.969  1.00 98.00           C  
ATOM   4079  O   GLU A 513       9.688   3.520 -25.141  1.00 98.00           O  
ATOM   4080  CG  GLU A 513       9.664   5.254 -29.328  1.00 98.00           C  
ATOM   4081  CD  GLU A 513      10.633   5.090 -30.484  1.00 98.00           C  
ATOM   4082  OE1 GLU A 513      10.195   5.129 -31.656  1.00 98.00           O  
ATOM   4083  OE2 GLU A 513      11.844   4.914 -30.219  1.00 98.00           O  
ATOM   4084  N   PRO A 514      10.844   5.367 -24.844  1.00 98.12           N  
ATOM   4085  CA  PRO A 514      11.430   4.836 -23.609  1.00 98.12           C  
ATOM   4086  C   PRO A 514      10.391   4.586 -22.531  1.00 98.12           C  
ATOM   4087  CB  PRO A 514      12.414   5.934 -23.188  1.00 98.12           C  
ATOM   4088  O   PRO A 514      10.484   3.605 -21.781  1.00 98.12           O  
ATOM   4089  CG  PRO A 514      12.781   6.633 -24.453  1.00 98.12           C  
ATOM   4090  CD  PRO A 514      11.586   6.617 -25.375  1.00 98.12           C  
ATOM   4091  N   ASP A 515       9.438   5.434 -22.375  1.00 98.44           N  
ATOM   4092  CA  ASP A 515       8.352   5.238 -21.422  1.00 98.44           C  
ATOM   4093  C   ASP A 515       7.508   4.020 -21.781  1.00 98.44           C  
ATOM   4094  CB  ASP A 515       7.465   6.484 -21.344  1.00 98.44           C  
ATOM   4095  O   ASP A 515       7.129   3.230 -20.922  1.00 98.44           O  
ATOM   4096  CG  ASP A 515       8.047   7.574 -20.453  1.00 98.44           C  
ATOM   4097  OD1 ASP A 515       8.734   7.250 -19.469  1.00 98.44           O  
ATOM   4098  OD2 ASP A 515       7.812   8.766 -20.750  1.00 98.44           O  
ATOM   4099  N   ALA A 516       7.203   3.949 -23.078  1.00 98.44           N  
ATOM   4100  CA  ALA A 516       6.453   2.781 -23.531  1.00 98.44           C  
ATOM   4101  C   ALA A 516       7.211   1.491 -23.234  1.00 98.44           C  
ATOM   4102  CB  ALA A 516       6.160   2.887 -25.031  1.00 98.44           C  
ATOM   4103  O   ALA A 516       6.617   0.506 -22.781  1.00 98.44           O  
ATOM   4104  N   LEU A 517       8.516   1.496 -23.516  1.00 98.56           N  
ATOM   4105  CA  LEU A 517       9.359   0.336 -23.234  1.00 98.56           C  
ATOM   4106  C   LEU A 517       9.344   0.001 -21.750  1.00 98.56           C  
ATOM   4107  CB  LEU A 517      10.789   0.589 -23.703  1.00 98.56           C  
ATOM   4108  O   LEU A 517       9.195  -1.164 -21.375  1.00 98.56           O  
ATOM   4109  CG  LEU A 517      11.805  -0.525 -23.422  1.00 98.56           C  
ATOM   4110  CD1 LEU A 517      11.352  -1.825 -24.078  1.00 98.56           C  
ATOM   4111  CD2 LEU A 517      13.188  -0.123 -23.906  1.00 98.56           C  
ATOM   4112  N   THR A 518       9.484   0.932 -20.891  1.00 98.56           N  
ATOM   4113  CA  THR A 518       9.461   0.721 -19.453  1.00 98.56           C  
ATOM   4114  C   THR A 518       8.125   0.151 -19.000  1.00 98.56           C  
ATOM   4115  CB  THR A 518       9.750   2.031 -18.688  1.00 98.56           C  
ATOM   4116  O   THR A 518       8.078  -0.776 -18.188  1.00 98.56           O  
ATOM   4117  CG2 THR A 518       9.688   1.815 -17.172  1.00 98.56           C  
ATOM   4118  OG1 THR A 518      11.055   2.508 -19.047  1.00 98.56           O  
ATOM   4119  N   HIS A 519       7.008   0.721 -19.484  1.00 98.44           N  
ATOM   4120  CA  HIS A 519       5.680   0.176 -19.219  1.00 98.44           C  
ATOM   4121  C   HIS A 519       5.605  -1.297 -19.609  1.00 98.44           C  
ATOM   4122  CB  HIS A 519       4.613   0.973 -19.969  1.00 98.44           C  
ATOM   4123  O   HIS A 519       5.152  -2.129 -18.812  1.00 98.44           O  
ATOM   4124  CG  HIS A 519       3.277   0.304 -20.000  1.00 98.44           C  
ATOM   4125  CD2 HIS A 519       2.676  -0.433 -20.969  1.00 98.44           C  
ATOM   4126  ND1 HIS A 519       2.393   0.358 -18.953  1.00 98.44           N  
ATOM   4127  CE1 HIS A 519       1.300  -0.319 -19.266  1.00 98.44           C  
ATOM   4128  NE2 HIS A 519       1.447  -0.809 -20.484  1.00 98.44           N  
ATOM   4129  N   GLN A 520       6.000  -1.569 -20.781  1.00 98.62           N  
ATOM   4130  CA  GLN A 520       5.930  -2.939 -21.281  1.00 98.62           C  
ATOM   4131  C   GLN A 520       6.750  -3.885 -20.406  1.00 98.62           C  
ATOM   4132  CB  GLN A 520       6.406  -3.012 -22.734  1.00 98.62           C  
ATOM   4133  O   GLN A 520       6.309  -4.992 -20.094  1.00 98.62           O  
ATOM   4134  CG  GLN A 520       5.461  -2.352 -23.719  1.00 98.62           C  
ATOM   4135  CD  GLN A 520       6.027  -2.307 -25.141  1.00 98.62           C  
ATOM   4136  NE2 GLN A 520       5.180  -2.572 -26.125  1.00 98.62           N  
ATOM   4137  OE1 GLN A 520       7.215  -2.035 -25.328  1.00 98.62           O  
ATOM   4138  N   ARG A 521       7.934  -3.477 -19.969  1.00 98.69           N  
ATOM   4139  CA  ARG A 521       8.789  -4.293 -19.109  1.00 98.69           C  
ATOM   4140  C   ARG A 521       8.148  -4.523 -17.750  1.00 98.69           C  
ATOM   4141  CB  ARG A 521      10.156  -3.633 -18.938  1.00 98.69           C  
ATOM   4142  O   ARG A 521       8.133  -5.648 -17.250  1.00 98.69           O  
ATOM   4143  CG  ARG A 521      11.047  -3.725 -20.172  1.00 98.69           C  
ATOM   4144  CD  ARG A 521      12.344  -2.947 -19.984  1.00 98.69           C  
ATOM   4145  NE  ARG A 521      13.281  -3.201 -21.078  1.00 98.69           N  
ATOM   4146  NH1 ARG A 521      14.742  -1.513 -20.500  1.00 98.69           N  
ATOM   4147  NH2 ARG A 521      15.180  -2.830 -22.328  1.00 98.69           N  
ATOM   4148  CZ  ARG A 521      14.398  -2.514 -21.297  1.00 98.69           C  
ATOM   4149  N   LEU A 522       7.562  -3.473 -17.188  1.00 98.62           N  
ATOM   4150  CA  LEU A 522       6.934  -3.605 -15.875  1.00 98.62           C  
ATOM   4151  C   LEU A 522       5.730  -4.539 -15.945  1.00 98.62           C  
ATOM   4152  CB  LEU A 522       6.504  -2.234 -15.352  1.00 98.62           C  
ATOM   4153  O   LEU A 522       5.586  -5.434 -15.109  1.00 98.62           O  
ATOM   4154  CG  LEU A 522       7.602  -1.377 -14.719  1.00 98.62           C  
ATOM   4155  CD1 LEU A 522       7.066   0.013 -14.391  1.00 98.62           C  
ATOM   4156  CD2 LEU A 522       8.156  -2.051 -13.469  1.00 98.62           C  
ATOM   4157  N   VAL A 523       4.887  -4.367 -16.953  1.00 98.50           N  
ATOM   4158  CA  VAL A 523       3.699  -5.207 -17.094  1.00 98.50           C  
ATOM   4159  C   VAL A 523       4.117  -6.660 -17.312  1.00 98.50           C  
ATOM   4160  CB  VAL A 523       2.805  -4.730 -18.266  1.00 98.50           C  
ATOM   4161  O   VAL A 523       3.527  -7.574 -16.734  1.00 98.50           O  
ATOM   4162  CG1 VAL A 523       1.745  -5.781 -18.594  1.00 98.50           C  
ATOM   4163  CG2 VAL A 523       2.146  -3.395 -17.922  1.00 98.50           C  
ATOM   4164  N   ARG A 524       5.207  -6.902 -18.094  1.00 98.69           N  
ATOM   4165  CA  ARG A 524       5.695  -8.250 -18.344  1.00 98.69           C  
ATOM   4166  C   ARG A 524       6.238  -8.891 -17.078  1.00 98.69           C  
ATOM   4167  CB  ARG A 524       6.781  -8.234 -19.422  1.00 98.69           C  
ATOM   4168  O   ARG A 524       5.902 -10.031 -16.750  1.00 98.69           O  
ATOM   4169  CG  ARG A 524       7.371  -9.602 -19.734  1.00 98.69           C  
ATOM   4170  CD  ARG A 524       6.305 -10.586 -20.203  1.00 98.69           C  
ATOM   4171  NE  ARG A 524       5.750 -10.203 -21.500  1.00 98.69           N  
ATOM   4172  NH1 ARG A 524       6.832 -11.859 -22.688  1.00 98.69           N  
ATOM   4173  NH2 ARG A 524       5.453 -10.375 -23.766  1.00 98.69           N  
ATOM   4174  CZ  ARG A 524       6.016 -10.812 -22.641  1.00 98.69           C  
ATOM   4175  N   LEU A 525       7.066  -8.180 -16.297  1.00 98.88           N  
ATOM   4176  CA  LEU A 525       7.613  -8.688 -15.047  1.00 98.88           C  
ATOM   4177  C   LEU A 525       6.496  -9.039 -14.070  1.00 98.88           C  
ATOM   4178  CB  LEU A 525       8.562  -7.664 -14.422  1.00 98.88           C  
ATOM   4179  O   LEU A 525       6.484 -10.125 -13.492  1.00 98.88           O  
ATOM   4180  CG  LEU A 525       9.906  -7.473 -15.117  1.00 98.88           C  
ATOM   4181  CD1 LEU A 525      10.555  -6.172 -14.664  1.00 98.88           C  
ATOM   4182  CD2 LEU A 525      10.828  -8.656 -14.836  1.00 98.88           C  
ATOM   4183  N   TRP A 526       5.582  -8.133 -13.898  1.00 98.81           N  
ATOM   4184  CA  TRP A 526       4.488  -8.344 -12.961  1.00 98.81           C  
ATOM   4185  C   TRP A 526       3.572  -9.477 -13.430  1.00 98.81           C  
ATOM   4186  CB  TRP A 526       3.678  -7.059 -12.773  1.00 98.81           C  
ATOM   4187  O   TRP A 526       3.172 -10.328 -12.633  1.00 98.81           O  
ATOM   4188  CG  TRP A 526       4.129  -6.215 -11.625  1.00 98.81           C  
ATOM   4189  CD1 TRP A 526       3.404  -5.891 -10.508  1.00 98.81           C  
ATOM   4190  CD2 TRP A 526       5.402  -5.582 -11.469  1.00 98.81           C  
ATOM   4191  CE2 TRP A 526       5.383  -4.895 -10.242  1.00 98.81           C  
ATOM   4192  CE3 TRP A 526       6.562  -5.535 -12.258  1.00 98.81           C  
ATOM   4193  NE1 TRP A 526       4.156  -5.098  -9.672  1.00 98.81           N  
ATOM   4194  CH2 TRP A 526       7.602  -4.129 -10.562  1.00 98.81           C  
ATOM   4195  CZ2 TRP A 526       6.480  -4.160  -9.773  1.00 98.81           C  
ATOM   4196  CZ3 TRP A 526       7.652  -4.809 -11.797  1.00 98.81           C  
ATOM   4197  N   SER A 527       3.266  -9.477 -14.711  1.00 98.75           N  
ATOM   4198  CA  SER A 527       2.387 -10.516 -15.234  1.00 98.75           C  
ATOM   4199  C   SER A 527       3.023 -11.898 -15.102  1.00 98.75           C  
ATOM   4200  CB  SER A 527       2.051 -10.250 -16.703  1.00 98.75           C  
ATOM   4201  O   SER A 527       2.346 -12.867 -14.750  1.00 98.75           O  
ATOM   4202  OG  SER A 527       3.211 -10.344 -17.516  1.00 98.75           O  
ATOM   4203  N   ASN A 528       4.289 -11.984 -15.359  1.00 98.81           N  
ATOM   4204  CA  ASN A 528       4.980 -13.258 -15.180  1.00 98.81           C  
ATOM   4205  C   ASN A 528       4.879 -13.750 -13.742  1.00 98.81           C  
ATOM   4206  CB  ASN A 528       6.449 -13.141 -15.594  1.00 98.81           C  
ATOM   4207  O   ASN A 528       4.613 -14.930 -13.500  1.00 98.81           O  
ATOM   4208  CG  ASN A 528       6.633 -13.156 -17.094  1.00 98.81           C  
ATOM   4209  ND2 ASN A 528       7.852 -12.883 -17.547  1.00 98.81           N  
ATOM   4210  OD1 ASN A 528       5.688 -13.422 -17.844  1.00 98.81           O  
ATOM   4211  N   PHE A 529       5.094 -12.859 -12.852  1.00 98.88           N  
ATOM   4212  CA  PHE A 529       4.984 -13.242 -11.445  1.00 98.88           C  
ATOM   4213  C   PHE A 529       3.576 -13.734 -11.133  1.00 98.88           C  
ATOM   4214  CB  PHE A 529       5.340 -12.062 -10.531  1.00 98.88           C  
ATOM   4215  O   PHE A 529       3.408 -14.766 -10.477  1.00 98.88           O  
ATOM   4216  CG  PHE A 529       5.258 -12.391  -9.062  1.00 98.88           C  
ATOM   4217  CD1 PHE A 529       4.164 -11.984  -8.312  1.00 98.88           C  
ATOM   4218  CD2 PHE A 529       6.273 -13.102  -8.438  1.00 98.88           C  
ATOM   4219  CE1 PHE A 529       4.082 -12.281  -6.953  1.00 98.88           C  
ATOM   4220  CE2 PHE A 529       6.199 -13.398  -7.082  1.00 98.88           C  
ATOM   4221  CZ  PHE A 529       5.105 -12.992  -6.340  1.00 98.88           C  
ATOM   4222  N   ILE A 530       2.613 -13.039 -11.625  1.00 98.81           N  
ATOM   4223  CA  ILE A 530       1.211 -13.367 -11.391  1.00 98.81           C  
ATOM   4224  C   ILE A 530       0.891 -14.727 -12.000  1.00 98.81           C  
ATOM   4225  CB  ILE A 530       0.272 -12.289 -11.969  1.00 98.81           C  
ATOM   4226  O   ILE A 530       0.209 -15.547 -11.383  1.00 98.81           O  
ATOM   4227  CG1 ILE A 530       0.415 -10.977 -11.180  1.00 98.81           C  
ATOM   4228  CG2 ILE A 530      -1.181 -12.773 -11.961  1.00 98.81           C  
ATOM   4229  CD1 ILE A 530      -0.008  -9.742 -11.953  1.00 98.81           C  
ATOM   4230  N   LYS A 531       1.471 -15.070 -13.070  1.00 98.38           N  
ATOM   4231  CA  LYS A 531       1.158 -16.297 -13.805  1.00 98.38           C  
ATOM   4232  C   LYS A 531       2.004 -17.469 -13.305  1.00 98.38           C  
ATOM   4233  CB  LYS A 531       1.374 -16.094 -15.305  1.00 98.38           C  
ATOM   4234  O   LYS A 531       1.505 -18.578 -13.164  1.00 98.38           O  
ATOM   4235  CG  LYS A 531       0.347 -15.188 -15.961  1.00 98.38           C  
ATOM   4236  CD  LYS A 531       0.695 -14.914 -17.422  1.00 98.38           C  
ATOM   4237  CE  LYS A 531      -0.329 -13.992 -18.078  1.00 98.38           C  
ATOM   4238  NZ  LYS A 531       0.077 -13.617 -19.469  1.00 98.38           N  
ATOM   4239  N   PHE A 532       3.221 -17.062 -12.883  1.00 97.88           N  
ATOM   4240  CA  PHE A 532       4.145 -18.188 -12.727  1.00 97.88           C  
ATOM   4241  C   PHE A 532       4.777 -18.172 -11.344  1.00 97.88           C  
ATOM   4242  CB  PHE A 532       5.234 -18.141 -13.805  1.00 97.88           C  
ATOM   4243  O   PHE A 532       5.473 -19.125 -10.961  1.00 97.88           O  
ATOM   4244  CG  PHE A 532       4.695 -18.062 -15.203  1.00 97.88           C  
ATOM   4245  CD1 PHE A 532       4.043 -19.156 -15.766  1.00 97.88           C  
ATOM   4246  CD2 PHE A 532       4.844 -16.906 -15.961  1.00 97.88           C  
ATOM   4247  CE1 PHE A 532       3.545 -19.094 -17.062  1.00 97.88           C  
ATOM   4248  CE2 PHE A 532       4.348 -16.844 -17.266  1.00 97.88           C  
ATOM   4249  CZ  PHE A 532       3.699 -17.938 -17.812  1.00 97.88           C  
ATOM   4250  N   GLY A 533       4.582 -17.109 -10.602  1.00 97.75           N  
ATOM   4251  CA  GLY A 533       5.238 -16.984  -9.305  1.00 97.75           C  
ATOM   4252  C   GLY A 533       6.699 -16.594  -9.414  1.00 97.75           C  
ATOM   4253  O   GLY A 533       7.430 -16.609  -8.422  1.00 97.75           O  
ATOM   4254  N   ASP A 534       7.156 -16.344 -10.625  1.00 98.25           N  
ATOM   4255  CA  ASP A 534       8.508 -15.945 -11.000  1.00 98.25           C  
ATOM   4256  C   ASP A 534       8.484 -14.859 -12.078  1.00 98.25           C  
ATOM   4257  CB  ASP A 534       9.297 -17.156 -11.500  1.00 98.25           C  
ATOM   4258  O   ASP A 534       7.945 -15.070 -13.164  1.00 98.25           O  
ATOM   4259  CG  ASP A 534      10.766 -16.859 -11.734  1.00 98.25           C  
ATOM   4260  OD1 ASP A 534      11.133 -15.664 -11.836  1.00 98.25           O  
ATOM   4261  OD2 ASP A 534      11.562 -17.812 -11.828  1.00 98.25           O  
ATOM   4262  N   PRO A 535       9.195 -13.641 -11.781  1.00 98.56           N  
ATOM   4263  CA  PRO A 535       9.102 -12.523 -12.719  1.00 98.56           C  
ATOM   4264  C   PRO A 535       9.891 -12.750 -14.000  1.00 98.56           C  
ATOM   4265  CB  PRO A 535       9.680 -11.352 -11.922  1.00 98.56           C  
ATOM   4266  O   PRO A 535       9.656 -12.078 -15.008  1.00 98.56           O  
ATOM   4267  CG  PRO A 535      10.367 -11.984 -10.758  1.00 98.56           C  
ATOM   4268  CD  PRO A 535       9.828 -13.375 -10.578  1.00 98.56           C  
ATOM   4269  N   THR A 536      10.828 -13.695 -14.008  1.00 98.38           N  
ATOM   4270  CA  THR A 536      11.617 -14.008 -15.195  1.00 98.38           C  
ATOM   4271  C   THR A 536      11.727 -15.516 -15.391  1.00 98.38           C  
ATOM   4272  CB  THR A 536      13.023 -13.391 -15.109  1.00 98.38           C  
ATOM   4273  O   THR A 536      12.812 -16.094 -15.250  1.00 98.38           O  
ATOM   4274  CG2 THR A 536      12.961 -11.867 -15.109  1.00 98.38           C  
ATOM   4275  OG1 THR A 536      13.656 -13.836 -13.898  1.00 98.38           O  
ATOM   4276  N   PRO A 537      10.609 -16.203 -15.609  1.00 97.75           N  
ATOM   4277  CA  PRO A 537      10.578 -17.672 -15.664  1.00 97.75           C  
ATOM   4278  C   PRO A 537      11.375 -18.234 -16.844  1.00 97.75           C  
ATOM   4279  CB  PRO A 537       9.094 -17.984 -15.812  1.00 97.75           C  
ATOM   4280  O   PRO A 537      11.844 -19.375 -16.781  1.00 97.75           O  
ATOM   4281  CG  PRO A 537       8.500 -16.766 -16.438  1.00 97.75           C  
ATOM   4282  CD  PRO A 537       9.219 -15.562 -15.898  1.00 97.75           C  
ATOM   4283  N   GLU A 538      11.508 -17.453 -17.906  1.00 97.06           N  
ATOM   4284  CA  GLU A 538      12.289 -17.812 -19.078  1.00 97.06           C  
ATOM   4285  C   GLU A 538      12.992 -16.594 -19.672  1.00 97.06           C  
ATOM   4286  CB  GLU A 538      11.391 -18.469 -20.141  1.00 97.06           C  
ATOM   4287  O   GLU A 538      12.648 -15.461 -19.359  1.00 97.06           O  
ATOM   4288  CG  GLU A 538      10.258 -17.578 -20.625  1.00 97.06           C  
ATOM   4289  CD  GLU A 538       9.281 -18.297 -21.547  1.00 97.06           C  
ATOM   4290  OE1 GLU A 538       8.383 -17.641 -22.109  1.00 97.06           O  
ATOM   4291  OE2 GLU A 538       9.422 -19.531 -21.703  1.00 97.06           O  
ATOM   4292  N   ALA A 539      13.969 -16.859 -20.547  1.00 97.31           N  
ATOM   4293  CA  ALA A 539      14.656 -15.766 -21.250  1.00 97.31           C  
ATOM   4294  C   ALA A 539      13.672 -14.953 -22.094  1.00 97.31           C  
ATOM   4295  CB  ALA A 539      15.773 -16.312 -22.125  1.00 97.31           C  
ATOM   4296  O   ALA A 539      12.820 -15.523 -22.781  1.00 97.31           O  
ATOM   4297  N   ASP A 540      13.773 -13.703 -21.984  1.00 98.06           N  
ATOM   4298  CA  ASP A 540      12.859 -12.773 -22.641  1.00 98.06           C  
ATOM   4299  C   ASP A 540      13.602 -11.539 -23.141  1.00 98.06           C  
ATOM   4300  CB  ASP A 540      11.742 -12.352 -21.672  1.00 98.06           C  
ATOM   4301  O   ASP A 540      14.172 -10.781 -22.359  1.00 98.06           O  
ATOM   4302  CG  ASP A 540      10.656 -11.539 -22.344  1.00 98.06           C  
ATOM   4303  OD1 ASP A 540      10.953 -10.797 -23.312  1.00 98.06           O  
ATOM   4304  OD2 ASP A 540       9.484 -11.633 -21.906  1.00 98.06           O  
ATOM   4305  N   ASP A 541      13.609 -11.336 -24.453  1.00 98.12           N  
ATOM   4306  CA  ASP A 541      14.344 -10.242 -25.078  1.00 98.12           C  
ATOM   4307  C   ASP A 541      13.867  -8.891 -24.562  1.00 98.12           C  
ATOM   4308  CB  ASP A 541      14.195 -10.305 -26.609  1.00 98.12           C  
ATOM   4309  O   ASP A 541      14.672  -7.973 -24.375  1.00 98.12           O  
ATOM   4310  CG  ASP A 541      15.023 -11.414 -27.234  1.00 98.12           C  
ATOM   4311  OD1 ASP A 541      15.898 -11.984 -26.547  1.00 98.12           O  
ATOM   4312  OD2 ASP A 541      14.797 -11.711 -28.422  1.00 98.12           O  
ATOM   4313  N   LEU A 542      12.508  -8.820 -24.312  1.00 98.12           N  
ATOM   4314  CA  LEU A 542      11.961  -7.578 -23.781  1.00 98.12           C  
ATOM   4315  C   LEU A 542      12.594  -7.238 -22.438  1.00 98.12           C  
ATOM   4316  CB  LEU A 542      10.445  -7.684 -23.625  1.00 98.12           C  
ATOM   4317  O   LEU A 542      12.758  -6.062 -22.094  1.00 98.12           O  
ATOM   4318  CG  LEU A 542       9.734  -6.449 -23.062  1.00 98.12           C  
ATOM   4319  CD1 LEU A 542       9.883  -5.270 -24.016  1.00 98.12           C  
ATOM   4320  CD2 LEU A 542       8.258  -6.754 -22.812  1.00 98.12           C  
ATOM   4321  N   LEU A 543      12.945  -8.273 -21.766  1.00 98.56           N  
ATOM   4322  CA  LEU A 543      13.492  -8.094 -20.422  1.00 98.56           C  
ATOM   4323  C   LEU A 543      15.008  -8.234 -20.438  1.00 98.56           C  
ATOM   4324  CB  LEU A 543      12.883  -9.117 -19.453  1.00 98.56           C  
ATOM   4325  O   LEU A 543      15.617  -8.578 -19.422  1.00 98.56           O  
ATOM   4326  CG  LEU A 543      11.359  -9.125 -19.359  1.00 98.56           C  
ATOM   4327  CD1 LEU A 543      10.898 -10.164 -18.328  1.00 98.56           C  
ATOM   4328  CD2 LEU A 543      10.836  -7.742 -18.984  1.00 98.56           C  
ATOM   4329  N   GLU A 544      15.656  -8.133 -21.562  1.00 98.12           N  
ATOM   4330  CA  GLU A 544      17.094  -8.141 -21.750  1.00 98.12           C  
ATOM   4331  C   GLU A 544      17.703  -9.461 -21.297  1.00 98.12           C  
ATOM   4332  CB  GLU A 544      17.750  -6.973 -21.016  1.00 98.12           C  
ATOM   4333  O   GLU A 544      18.828  -9.492 -20.781  1.00 98.12           O  
ATOM   4334  CG  GLU A 544      17.266  -5.605 -21.469  1.00 98.12           C  
ATOM   4335  CD  GLU A 544      17.922  -4.457 -20.719  1.00 98.12           C  
ATOM   4336  OE1 GLU A 544      17.281  -3.387 -20.578  1.00 98.12           O  
ATOM   4337  OE2 GLU A 544      19.078  -4.625 -20.266  1.00 98.12           O  
ATOM   4338  N   ASN A 545      16.891 -10.453 -21.344  1.00 97.75           N  
ATOM   4339  CA  ASN A 545      17.266 -11.836 -21.062  1.00 97.75           C  
ATOM   4340  C   ASN A 545      17.922 -11.969 -19.688  1.00 97.75           C  
ATOM   4341  CB  ASN A 545      18.219 -12.352 -22.141  1.00 97.75           C  
ATOM   4342  O   ASN A 545      18.828 -12.781 -19.500  1.00 97.75           O  
ATOM   4343  CG  ASN A 545      17.547 -12.484 -23.500  1.00 97.75           C  
ATOM   4344  ND2 ASN A 545      18.250 -12.102 -24.547  1.00 97.75           N  
ATOM   4345  OD1 ASN A 545      16.406 -12.938 -23.594  1.00 97.75           O  
ATOM   4346  N   ILE A 546      17.469 -11.047 -18.797  1.00 97.69           N  
ATOM   4347  CA  ILE A 546      17.984 -11.117 -17.422  1.00 97.69           C  
ATOM   4348  C   ILE A 546      17.328 -12.281 -16.688  1.00 97.69           C  
ATOM   4349  CB  ILE A 546      17.766  -9.797 -16.672  1.00 97.69           C  
ATOM   4350  O   ILE A 546      16.219 -12.703 -17.047  1.00 97.69           O  
ATOM   4351  CG1 ILE A 546      16.266  -9.500 -16.547  1.00 97.69           C  
ATOM   4352  CG2 ILE A 546      18.484  -8.641 -17.359  1.00 97.69           C  
ATOM   4353  CD1 ILE A 546      15.922  -8.445 -15.492  1.00 97.69           C  
ATOM   4354  N   THR A 547      18.078 -12.812 -15.727  1.00 97.44           N  
ATOM   4355  CA  THR A 547      17.516 -13.695 -14.711  1.00 97.44           C  
ATOM   4356  C   THR A 547      17.469 -13.000 -13.352  1.00 97.44           C  
ATOM   4357  CB  THR A 547      18.328 -15.000 -14.594  1.00 97.44           C  
ATOM   4358  O   THR A 547      18.500 -12.609 -12.812  1.00 97.44           O  
ATOM   4359  CG2 THR A 547      17.719 -15.945 -13.570  1.00 97.44           C  
ATOM   4360  OG1 THR A 547      18.375 -15.648 -15.867  1.00 97.44           O  
ATOM   4361  N   TRP A 548      16.250 -12.805 -12.867  1.00 97.62           N  
ATOM   4362  CA  TRP A 548      16.016 -12.164 -11.586  1.00 97.62           C  
ATOM   4363  C   TRP A 548      15.883 -13.195 -10.469  1.00 97.62           C  
ATOM   4364  CB  TRP A 548      14.742 -11.305 -11.641  1.00 97.62           C  
ATOM   4365  O   TRP A 548      14.812 -13.766 -10.266  1.00 97.62           O  
ATOM   4366  CG  TRP A 548      14.523 -10.445 -10.430  1.00 97.62           C  
ATOM   4367  CD1 TRP A 548      15.195 -10.516  -9.242  1.00 97.62           C  
ATOM   4368  CD2 TRP A 548      13.562  -9.398 -10.289  1.00 97.62           C  
ATOM   4369  CE2 TRP A 548      13.711  -8.875  -8.984  1.00 97.62           C  
ATOM   4370  CE3 TRP A 548      12.594  -8.844 -11.133  1.00 97.62           C  
ATOM   4371  NE1 TRP A 548      14.711  -9.570  -8.367  1.00 97.62           N  
ATOM   4372  CH2 TRP A 548      11.977  -7.301  -9.359  1.00 97.62           C  
ATOM   4373  CZ2 TRP A 548      12.922  -7.820  -8.508  1.00 97.62           C  
ATOM   4374  CZ3 TRP A 548      11.812  -7.801 -10.664  1.00 97.62           C  
ATOM   4375  N   PRO A 549      17.000 -13.406  -9.680  1.00 96.44           N  
ATOM   4376  CA  PRO A 549      16.969 -14.422  -8.633  1.00 96.44           C  
ATOM   4377  C   PRO A 549      16.203 -13.961  -7.383  1.00 96.44           C  
ATOM   4378  CB  PRO A 549      18.438 -14.656  -8.320  1.00 96.44           C  
ATOM   4379  O   PRO A 549      16.172 -12.766  -7.086  1.00 96.44           O  
ATOM   4380  CG  PRO A 549      19.109 -13.352  -8.594  1.00 96.44           C  
ATOM   4381  CD  PRO A 549      18.422 -12.703  -9.766  1.00 96.44           C  
ATOM   4382  N   ALA A 550      15.586 -14.930  -6.727  1.00 96.94           N  
ATOM   4383  CA  ALA A 550      15.000 -14.617  -5.422  1.00 96.94           C  
ATOM   4384  C   ALA A 550      16.078 -14.164  -4.438  1.00 96.94           C  
ATOM   4385  CB  ALA A 550      14.250 -15.828  -4.871  1.00 96.94           C  
ATOM   4386  O   ALA A 550      17.188 -14.688  -4.441  1.00 96.94           O  
ATOM   4387  N   ALA A 551      15.719 -13.242  -3.557  1.00 95.94           N  
ATOM   4388  CA  ALA A 551      16.641 -12.703  -2.559  1.00 95.94           C  
ATOM   4389  C   ALA A 551      16.906 -13.719  -1.453  1.00 95.94           C  
ATOM   4390  CB  ALA A 551      16.078 -11.406  -1.964  1.00 95.94           C  
ATOM   4391  O   ALA A 551      16.062 -14.555  -1.153  1.00 95.94           O  
ATOM   4392  N   THR A 552      18.141 -13.734  -0.953  1.00 92.19           N  
ATOM   4393  CA  THR A 552      18.500 -14.461   0.262  1.00 92.19           C  
ATOM   4394  C   THR A 552      18.984 -13.492   1.342  1.00 92.19           C  
ATOM   4395  CB  THR A 552      19.578 -15.508  -0.016  1.00 92.19           C  
ATOM   4396  O   THR A 552      19.375 -12.367   1.043  1.00 92.19           O  
ATOM   4397  CG2 THR A 552      19.219 -16.375  -1.211  1.00 92.19           C  
ATOM   4398  OG1 THR A 552      20.828 -14.844  -0.290  1.00 92.19           O  
ATOM   4399  N   PRO A 553      18.922 -14.008   2.617  1.00 84.75           N  
ATOM   4400  CA  PRO A 553      19.359 -13.125   3.707  1.00 84.75           C  
ATOM   4401  C   PRO A 553      20.812 -12.711   3.596  1.00 84.75           C  
ATOM   4402  CB  PRO A 553      19.109 -13.977   4.957  1.00 84.75           C  
ATOM   4403  O   PRO A 553      21.188 -11.609   4.008  1.00 84.75           O  
ATOM   4404  CG  PRO A 553      18.016 -14.914   4.582  1.00 84.75           C  
ATOM   4405  CD  PRO A 553      18.172 -15.281   3.133  1.00 84.75           C  
ATOM   4406  N   THR A 554      21.688 -13.477   3.012  1.00 85.56           N  
ATOM   4407  CA  THR A 554      23.125 -13.211   2.961  1.00 85.56           C  
ATOM   4408  C   THR A 554      23.500 -12.508   1.659  1.00 85.56           C  
ATOM   4409  CB  THR A 554      23.938 -14.516   3.096  1.00 85.56           C  
ATOM   4410  O   THR A 554      24.516 -11.812   1.595  1.00 85.56           O  
ATOM   4411  CG2 THR A 554      23.797 -15.109   4.492  1.00 85.56           C  
ATOM   4412  OG1 THR A 554      23.469 -15.469   2.133  1.00 85.56           O  
ATOM   4413  N   ASN A 555      22.734 -12.742   0.629  1.00 87.12           N  
ATOM   4414  CA  ASN A 555      22.875 -12.125  -0.687  1.00 87.12           C  
ATOM   4415  C   ASN A 555      21.531 -11.594  -1.199  1.00 87.12           C  
ATOM   4416  CB  ASN A 555      23.469 -13.125  -1.686  1.00 87.12           C  
ATOM   4417  O   ASN A 555      20.844 -12.273  -1.959  1.00 87.12           O  
ATOM   4418  CG  ASN A 555      23.875 -12.469  -2.992  1.00 87.12           C  
ATOM   4419  ND2 ASN A 555      23.797 -13.227  -4.082  1.00 87.12           N  
ATOM   4420  OD1 ASN A 555      24.250 -11.297  -3.021  1.00 87.12           O  
ATOM   4421  N   TYR A 556      21.250 -10.359  -0.658  1.00 94.75           N  
ATOM   4422  CA  TYR A 556      19.922  -9.797  -0.930  1.00 94.75           C  
ATOM   4423  C   TYR A 556      19.891  -9.125  -2.301  1.00 94.75           C  
ATOM   4424  CB  TYR A 556      19.547  -8.781   0.153  1.00 94.75           C  
ATOM   4425  O   TYR A 556      20.109  -7.918  -2.416  1.00 94.75           O  
ATOM   4426  CG  TYR A 556      18.062  -8.555   0.273  1.00 94.75           C  
ATOM   4427  CD1 TYR A 556      17.453  -7.449  -0.312  1.00 94.75           C  
ATOM   4428  CD2 TYR A 556      17.250  -9.453   0.974  1.00 94.75           C  
ATOM   4429  CE1 TYR A 556      16.078  -7.234  -0.202  1.00 94.75           C  
ATOM   4430  CE2 TYR A 556      15.883  -9.250   1.090  1.00 94.75           C  
ATOM   4431  OH  TYR A 556      13.945  -7.938   0.611  1.00 94.75           O  
ATOM   4432  CZ  TYR A 556      15.305  -8.141   0.499  1.00 94.75           C  
ATOM   4433  N   ALA A 557      19.688  -9.945  -3.408  1.00 97.50           N  
ATOM   4434  CA  ALA A 557      19.656  -9.469  -4.785  1.00 97.50           C  
ATOM   4435  C   ALA A 557      18.375  -8.688  -5.062  1.00 97.50           C  
ATOM   4436  CB  ALA A 557      19.781 -10.633  -5.762  1.00 97.50           C  
ATOM   4437  O   ALA A 557      17.312  -9.016  -4.527  1.00 97.50           O  
ATOM   4438  N   TYR A 558      18.547  -7.574  -5.824  1.00 98.62           N  
ATOM   4439  CA  TYR A 558      17.359  -6.852  -6.273  1.00 98.62           C  
ATOM   4440  C   TYR A 558      17.531  -6.359  -7.703  1.00 98.62           C  
ATOM   4441  CB  TYR A 558      17.062  -5.672  -5.344  1.00 98.62           C  
ATOM   4442  O   TYR A 558      18.656  -6.250  -8.203  1.00 98.62           O  
ATOM   4443  CG  TYR A 558      18.000  -4.504  -5.531  1.00 98.62           C  
ATOM   4444  CD1 TYR A 558      19.266  -4.508  -4.965  1.00 98.62           C  
ATOM   4445  CD2 TYR A 558      17.625  -3.395  -6.281  1.00 98.62           C  
ATOM   4446  CE1 TYR A 558      20.141  -3.436  -5.133  1.00 98.62           C  
ATOM   4447  CE2 TYR A 558      18.484  -2.316  -6.457  1.00 98.62           C  
ATOM   4448  OH  TYR A 558      20.594  -1.279  -6.051  1.00 98.62           O  
ATOM   4449  CZ  TYR A 558      19.734  -2.346  -5.879  1.00 98.62           C  
ATOM   4450  N   LEU A 559      16.344  -6.207  -8.344  1.00 98.81           N  
ATOM   4451  CA  LEU A 559      16.344  -5.688  -9.703  1.00 98.81           C  
ATOM   4452  C   LEU A 559      16.219  -4.164  -9.703  1.00 98.81           C  
ATOM   4453  CB  LEU A 559      15.188  -6.301 -10.508  1.00 98.81           C  
ATOM   4454  O   LEU A 559      15.266  -3.615  -9.141  1.00 98.81           O  
ATOM   4455  CG  LEU A 559      15.062  -5.852 -11.961  1.00 98.81           C  
ATOM   4456  CD1 LEU A 559      16.266  -6.324 -12.773  1.00 98.81           C  
ATOM   4457  CD2 LEU A 559      13.766  -6.367 -12.570  1.00 98.81           C  
ATOM   4458  N   ASN A 560      17.234  -3.512 -10.250  1.00 98.75           N  
ATOM   4459  CA  ASN A 560      17.125  -2.082 -10.523  1.00 98.75           C  
ATOM   4460  C   ASN A 560      16.469  -1.821 -11.875  1.00 98.75           C  
ATOM   4461  CB  ASN A 560      18.500  -1.416 -10.461  1.00 98.75           C  
ATOM   4462  O   ASN A 560      17.000  -2.209 -12.914  1.00 98.75           O  
ATOM   4463  CG  ASN A 560      18.422   0.088 -10.633  1.00 98.75           C  
ATOM   4464  ND2 ASN A 560      19.547   0.697 -11.000  1.00 98.75           N  
ATOM   4465  OD1 ASN A 560      17.375   0.698 -10.445  1.00 98.75           O  
ATOM   4466  N   ILE A 561      15.297  -1.273 -11.820  1.00 98.75           N  
ATOM   4467  CA  ILE A 561      14.555  -0.964 -13.039  1.00 98.75           C  
ATOM   4468  C   ILE A 561      14.805   0.487 -13.438  1.00 98.75           C  
ATOM   4469  CB  ILE A 561      13.047  -1.218 -12.852  1.00 98.75           C  
ATOM   4470  O   ILE A 561      14.242   1.408 -12.844  1.00 98.75           O  
ATOM   4471  CG1 ILE A 561      12.797  -2.662 -12.406  1.00 98.75           C  
ATOM   4472  CG2 ILE A 561      12.289  -0.908 -14.148  1.00 98.75           C  
ATOM   4473  CD1 ILE A 561      11.375  -2.924 -11.922  1.00 98.75           C  
ATOM   4474  N   ASN A 562      15.648   0.705 -14.438  1.00 97.75           N  
ATOM   4475  CA  ASN A 562      16.047   1.974 -15.031  1.00 97.75           C  
ATOM   4476  C   ASN A 562      16.016   1.915 -16.562  1.00 97.75           C  
ATOM   4477  CB  ASN A 562      17.453   2.373 -14.547  1.00 97.75           C  
ATOM   4478  O   ASN A 562      15.203   1.185 -17.141  1.00 97.75           O  
ATOM   4479  CG  ASN A 562      17.734   3.848 -14.750  1.00 97.75           C  
ATOM   4480  ND2 ASN A 562      18.500   4.430 -13.836  1.00 97.75           N  
ATOM   4481  OD1 ASN A 562      17.266   4.461 -15.711  1.00 97.75           O  
ATOM   4482  N   ASN A 563      16.766   2.760 -17.156  1.00 96.38           N  
ATOM   4483  CA  ASN A 563      16.812   2.656 -18.609  1.00 96.38           C  
ATOM   4484  C   ASN A 563      17.125   1.234 -19.062  1.00 96.38           C  
ATOM   4485  CB  ASN A 563      17.828   3.637 -19.188  1.00 96.38           C  
ATOM   4486  O   ASN A 563      16.672   0.806 -20.125  1.00 96.38           O  
ATOM   4487  CG  ASN A 563      17.391   5.082 -19.047  1.00 96.38           C  
ATOM   4488  ND2 ASN A 563      18.328   5.953 -18.703  1.00 96.38           N  
ATOM   4489  OD1 ASN A 563      16.219   5.414 -19.266  1.00 96.38           O  
ATOM   4490  N   SER A 564      17.875   0.511 -18.250  1.00 96.81           N  
ATOM   4491  CA  SER A 564      18.156  -0.912 -18.406  1.00 96.81           C  
ATOM   4492  C   SER A 564      17.797  -1.681 -17.141  1.00 96.81           C  
ATOM   4493  CB  SER A 564      19.641  -1.128 -18.734  1.00 96.81           C  
ATOM   4494  O   SER A 564      17.516  -1.079 -16.094  1.00 96.81           O  
ATOM   4495  OG  SER A 564      20.469  -0.672 -17.672  1.00 96.81           O  
ATOM   4496  N   LEU A 565      17.719  -3.037 -17.250  1.00 98.62           N  
ATOM   4497  CA  LEU A 565      17.484  -3.912 -16.109  1.00 98.62           C  
ATOM   4498  C   LEU A 565      18.781  -4.500 -15.594  1.00 98.62           C  
ATOM   4499  CB  LEU A 565      16.516  -5.039 -16.484  1.00 98.62           C  
ATOM   4500  O   LEU A 565      19.500  -5.191 -16.328  1.00 98.62           O  
ATOM   4501  CG  LEU A 565      15.188  -4.609 -17.125  1.00 98.62           C  
ATOM   4502  CD1 LEU A 565      14.359  -5.832 -17.500  1.00 98.62           C  
ATOM   4503  CD2 LEU A 565      14.406  -3.713 -16.156  1.00 98.62           C  
ATOM   4504  N   THR A 566      19.062  -4.168 -14.320  1.00 98.31           N  
ATOM   4505  CA  THR A 566      20.312  -4.672 -13.758  1.00 98.31           C  
ATOM   4506  C   THR A 566      20.062  -5.328 -12.398  1.00 98.31           C  
ATOM   4507  CB  THR A 566      21.344  -3.545 -13.602  1.00 98.31           C  
ATOM   4508  O   THR A 566      19.312  -4.809 -11.578  1.00 98.31           O  
ATOM   4509  CG2 THR A 566      21.734  -2.975 -14.961  1.00 98.31           C  
ATOM   4510  OG1 THR A 566      20.781  -2.494 -12.805  1.00 98.31           O  
ATOM   4511  N   ILE A 567      20.719  -6.504 -12.219  1.00 98.31           N  
ATOM   4512  CA  ILE A 567      20.672  -7.168 -10.922  1.00 98.31           C  
ATOM   4513  C   ILE A 567      21.766  -6.609 -10.016  1.00 98.31           C  
ATOM   4514  CB  ILE A 567      20.828  -8.695 -11.062  1.00 98.31           C  
ATOM   4515  O   ILE A 567      22.953  -6.621 -10.383  1.00 98.31           O  
ATOM   4516  CG1 ILE A 567      19.719  -9.266 -11.961  1.00 98.31           C  
ATOM   4517  CG2 ILE A 567      20.812  -9.375  -9.688  1.00 98.31           C  
ATOM   4518  CD1 ILE A 567      18.312  -9.055 -11.422  1.00 98.31           C  
ATOM   4519  N   GLU A 568      21.359  -6.086  -8.891  1.00 97.81           N  
ATOM   4520  CA  GLU A 568      22.266  -5.562  -7.879  1.00 97.81           C  
ATOM   4521  C   GLU A 568      22.047  -6.234  -6.527  1.00 97.81           C  
ATOM   4522  CB  GLU A 568      22.109  -4.047  -7.742  1.00 97.81           C  
ATOM   4523  O   GLU A 568      21.188  -7.109  -6.402  1.00 97.81           O  
ATOM   4524  CG  GLU A 568      22.375  -3.281  -9.031  1.00 97.81           C  
ATOM   4525  CD  GLU A 568      22.281  -1.772  -8.867  1.00 97.81           C  
ATOM   4526  OE1 GLU A 568      22.188  -1.054  -9.891  1.00 97.81           O  
ATOM   4527  OE2 GLU A 568      22.281  -1.307  -7.707  1.00 97.81           O  
ATOM   4528  N   VAL A 569      22.969  -5.891  -5.551  1.00 97.12           N  
ATOM   4529  CA  VAL A 569      22.844  -6.543  -4.250  1.00 97.12           C  
ATOM   4530  C   VAL A 569      22.812  -5.488  -3.146  1.00 97.12           C  
ATOM   4531  CB  VAL A 569      24.016  -7.523  -4.004  1.00 97.12           C  
ATOM   4532  O   VAL A 569      23.406  -4.418  -3.275  1.00 97.12           O  
ATOM   4533  CG1 VAL A 569      23.953  -8.695  -4.984  1.00 97.12           C  
ATOM   4534  CG2 VAL A 569      25.359  -6.797  -4.117  1.00 97.12           C  
ATOM   4535  N   ASP A 570      22.016  -5.816  -2.160  1.00 96.00           N  
ATOM   4536  CA  ASP A 570      21.922  -5.027  -0.937  1.00 96.00           C  
ATOM   4537  C   ASP A 570      21.469  -3.596  -1.236  1.00 96.00           C  
ATOM   4538  CB  ASP A 570      23.266  -5.016  -0.209  1.00 96.00           C  
ATOM   4539  O   ASP A 570      22.281  -2.664  -1.177  1.00 96.00           O  
ATOM   4540  CG  ASP A 570      23.719  -6.398   0.228  1.00 96.00           C  
ATOM   4541  OD1 ASP A 570      22.859  -7.242   0.561  1.00 96.00           O  
ATOM   4542  OD2 ASP A 570      24.938  -6.645   0.243  1.00 96.00           O  
ATOM   4543  N   PRO A 571      20.109  -3.449  -1.424  1.00 96.12           N  
ATOM   4544  CA  PRO A 571      19.547  -2.131  -1.727  1.00 96.12           C  
ATOM   4545  C   PRO A 571      19.812  -1.109  -0.623  1.00 96.12           C  
ATOM   4546  CB  PRO A 571      18.047  -2.406  -1.865  1.00 96.12           C  
ATOM   4547  O   PRO A 571      19.625  -1.411   0.560  1.00 96.12           O  
ATOM   4548  CG  PRO A 571      17.797  -3.607  -1.012  1.00 96.12           C  
ATOM   4549  CD  PRO A 571      19.016  -4.484  -1.059  1.00 96.12           C  
ATOM   4550  N   LYS A 572      20.312   0.020  -0.986  1.00 96.56           N  
ATOM   4551  CA  LYS A 572      20.547   1.163  -0.106  1.00 96.56           C  
ATOM   4552  C   LYS A 572      21.484   0.802   1.031  1.00 96.56           C  
ATOM   4553  CB  LYS A 572      19.219   1.672   0.462  1.00 96.56           C  
ATOM   4554  O   LYS A 572      21.312   1.248   2.166  1.00 96.56           O  
ATOM   4555  CG  LYS A 572      18.203   2.084  -0.598  1.00 96.56           C  
ATOM   4556  CD  LYS A 572      18.656   3.338  -1.339  1.00 96.56           C  
ATOM   4557  CE  LYS A 572      17.594   3.818  -2.316  1.00 96.56           C  
ATOM   4558  NZ  LYS A 572      18.062   4.969  -3.139  1.00 96.56           N  
ATOM   4559  N   GLU A 573      22.484   0.028   0.782  1.00 95.44           N  
ATOM   4560  CA  GLU A 573      23.359  -0.542   1.802  1.00 95.44           C  
ATOM   4561  C   GLU A 573      24.141   0.546   2.523  1.00 95.44           C  
ATOM   4562  CB  GLU A 573      24.312  -1.561   1.179  1.00 95.44           C  
ATOM   4563  O   GLU A 573      24.438   0.423   3.717  1.00 95.44           O  
ATOM   4564  CG  GLU A 573      25.219  -2.250   2.189  1.00 95.44           C  
ATOM   4565  CD  GLU A 573      24.453  -3.031   3.246  1.00 95.44           C  
ATOM   4566  OE1 GLU A 573      25.031  -3.320   4.320  1.00 95.44           O  
ATOM   4567  OE2 GLU A 573      23.281  -3.357   2.996  1.00 95.44           O  
ATOM   4568  N   GLU A 574      24.422   1.586   1.830  1.00 94.19           N  
ATOM   4569  CA  GLU A 574      25.141   2.699   2.443  1.00 94.19           C  
ATOM   4570  C   GLU A 574      24.391   3.240   3.654  1.00 94.19           C  
ATOM   4571  CB  GLU A 574      25.375   3.816   1.424  1.00 94.19           C  
ATOM   4572  O   GLU A 574      25.000   3.736   4.602  1.00 94.19           O  
ATOM   4573  CG  GLU A 574      26.094   5.027   1.993  1.00 94.19           C  
ATOM   4574  CD  GLU A 574      26.281   6.148   0.983  1.00 94.19           C  
ATOM   4575  OE1 GLU A 574      26.828   7.211   1.348  1.00 94.19           O  
ATOM   4576  OE2 GLU A 574      25.859   5.969  -0.180  1.00 94.19           O  
ATOM   4577  N   TYR A 575      23.062   3.135   3.732  1.00 96.50           N  
ATOM   4578  CA  TYR A 575      22.219   3.684   4.793  1.00 96.50           C  
ATOM   4579  C   TYR A 575      21.578   2.568   5.613  1.00 96.50           C  
ATOM   4580  CB  TYR A 575      21.125   4.586   4.207  1.00 96.50           C  
ATOM   4581  O   TYR A 575      21.562   2.633   6.848  1.00 96.50           O  
ATOM   4582  CG  TYR A 575      21.672   5.695   3.334  1.00 96.50           C  
ATOM   4583  CD1 TYR A 575      22.250   6.832   3.896  1.00 96.50           C  
ATOM   4584  CD2 TYR A 575      21.594   5.609   1.948  1.00 96.50           C  
ATOM   4585  CE1 TYR A 575      22.734   7.859   3.096  1.00 96.50           C  
ATOM   4586  CE2 TYR A 575      22.094   6.629   1.139  1.00 96.50           C  
ATOM   4587  OH  TYR A 575      23.141   8.758   0.924  1.00 96.50           O  
ATOM   4588  CZ  TYR A 575      22.656   7.746   1.721  1.00 96.50           C  
ATOM   4589  N   PHE A 576      21.125   1.610   4.965  1.00 97.06           N  
ATOM   4590  CA  PHE A 576      20.312   0.571   5.586  1.00 97.06           C  
ATOM   4591  C   PHE A 576      21.094  -0.125   6.699  1.00 97.06           C  
ATOM   4592  CB  PHE A 576      19.859  -0.454   4.543  1.00 97.06           C  
ATOM   4593  O   PHE A 576      20.562  -0.322   7.797  1.00 97.06           O  
ATOM   4594  CG  PHE A 576      18.984  -1.542   5.105  1.00 97.06           C  
ATOM   4595  CD1 PHE A 576      19.453  -2.848   5.203  1.00 97.06           C  
ATOM   4596  CD2 PHE A 576      17.688  -1.261   5.531  1.00 97.06           C  
ATOM   4597  CE1 PHE A 576      18.641  -3.857   5.723  1.00 97.06           C  
ATOM   4598  CE2 PHE A 576      16.875  -2.264   6.051  1.00 97.06           C  
ATOM   4599  CZ  PHE A 576      17.359  -3.561   6.145  1.00 97.06           C  
ATOM   4600  N   SER A 577      22.344  -0.533   6.520  1.00 95.81           N  
ATOM   4601  CA  SER A 577      23.125  -1.246   7.527  1.00 95.81           C  
ATOM   4602  C   SER A 577      23.344  -0.390   8.773  1.00 95.81           C  
ATOM   4603  CB  SER A 577      24.484  -1.672   6.953  1.00 95.81           C  
ATOM   4604  O   SER A 577      23.344  -0.904   9.891  1.00 95.81           O  
ATOM   4605  OG  SER A 577      25.250  -0.541   6.574  1.00 95.81           O  
ATOM   4606  N   LYS A 578      23.500   0.894   8.602  1.00 97.06           N  
ATOM   4607  CA  LYS A 578      23.688   1.812   9.719  1.00 97.06           C  
ATOM   4608  C   LYS A 578      22.391   1.961  10.523  1.00 97.06           C  
ATOM   4609  CB  LYS A 578      24.156   3.180   9.227  1.00 97.06           C  
ATOM   4610  O   LYS A 578      22.422   2.047  11.750  1.00 97.06           O  
ATOM   4611  CG  LYS A 578      25.547   3.172   8.609  1.00 97.06           C  
ATOM   4612  CD  LYS A 578      25.938   4.551   8.086  1.00 97.06           C  
ATOM   4613  CE  LYS A 578      27.297   4.527   7.398  1.00 97.06           C  
ATOM   4614  NZ  LYS A 578      27.641   5.855   6.820  1.00 97.06           N  
ATOM   4615  N   TRP A 579      21.312   1.980   9.828  1.00 97.19           N  
ATOM   4616  CA  TRP A 579      20.047   1.974  10.539  1.00 97.19           C  
ATOM   4617  C   TRP A 579      19.875   0.694  11.352  1.00 97.19           C  
ATOM   4618  CB  TRP A 579      18.875   2.121   9.555  1.00 97.19           C  
ATOM   4619  O   TRP A 579      19.359   0.723  12.461  1.00 97.19           O  
ATOM   4620  CG  TRP A 579      18.500   3.543   9.273  1.00 97.19           C  
ATOM   4621  CD1 TRP A 579      18.734   4.250   8.125  1.00 97.19           C  
ATOM   4622  CD2 TRP A 579      17.812   4.434  10.156  1.00 97.19           C  
ATOM   4623  CE2 TRP A 579      17.672   5.668   9.484  1.00 97.19           C  
ATOM   4624  CE3 TRP A 579      17.312   4.312  11.461  1.00 97.19           C  
ATOM   4625  NE1 TRP A 579      18.234   5.527   8.242  1.00 97.19           N  
ATOM   4626  CH2 TRP A 579      16.547   6.621  11.344  1.00 97.19           C  
ATOM   4627  CZ2 TRP A 579      17.031   6.770  10.062  1.00 97.19           C  
ATOM   4628  CZ3 TRP A 579      16.688   5.410  12.039  1.00 97.19           C  
ATOM   4629  N   GLU A 580      20.328  -0.394  10.758  1.00 96.44           N  
ATOM   4630  CA  GLU A 580      20.266  -1.643  11.508  1.00 96.44           C  
ATOM   4631  C   GLU A 580      21.000  -1.524  12.836  1.00 96.44           C  
ATOM   4632  CB  GLU A 580      20.844  -2.797  10.688  1.00 96.44           C  
ATOM   4633  O   GLU A 580      20.516  -1.980  13.875  1.00 96.44           O  
ATOM   4634  CG  GLU A 580      19.938  -3.264   9.555  1.00 96.44           C  
ATOM   4635  CD  GLU A 580      20.422  -4.535   8.883  1.00 96.44           C  
ATOM   4636  OE1 GLU A 580      19.719  -5.566   8.953  1.00 96.44           O  
ATOM   4637  OE2 GLU A 580      21.516  -4.496   8.273  1.00 96.44           O  
ATOM   4638  N   ASN A 581      22.094  -0.883  12.805  1.00 97.06           N  
ATOM   4639  CA  ASN A 581      22.891  -0.683  14.008  1.00 97.06           C  
ATOM   4640  C   ASN A 581      22.156   0.182  15.031  1.00 97.06           C  
ATOM   4641  CB  ASN A 581      24.250  -0.058  13.648  1.00 97.06           C  
ATOM   4642  O   ASN A 581      22.219  -0.090  16.234  1.00 97.06           O  
ATOM   4643  CG  ASN A 581      25.172  -1.029  12.945  1.00 97.06           C  
ATOM   4644  ND2 ASN A 581      26.062  -0.501  12.125  1.00 97.06           N  
ATOM   4645  OD1 ASN A 581      25.078  -2.244  13.133  1.00 97.06           O  
ATOM   4646  N   VAL A 582      21.453   1.164  14.492  1.00 97.19           N  
ATOM   4647  CA  VAL A 582      20.688   2.027  15.391  1.00 97.19           C  
ATOM   4648  C   VAL A 582      19.625   1.205  16.125  1.00 97.19           C  
ATOM   4649  CB  VAL A 582      20.016   3.188  14.617  1.00 97.19           C  
ATOM   4650  O   VAL A 582      19.516   1.291  17.344  1.00 97.19           O  
ATOM   4651  CG1 VAL A 582      19.016   3.924  15.516  1.00 97.19           C  
ATOM   4652  CG2 VAL A 582      21.062   4.152  14.078  1.00 97.19           C  
ATOM   4653  N   PHE A 583      18.875   0.388  15.438  1.00 97.12           N  
ATOM   4654  CA  PHE A 583      17.859  -0.449  16.062  1.00 97.12           C  
ATOM   4655  C   PHE A 583      18.484  -1.457  17.016  1.00 97.12           C  
ATOM   4656  CB  PHE A 583      17.031  -1.178  15.000  1.00 97.12           C  
ATOM   4657  O   PHE A 583      18.000  -1.680  18.125  1.00 97.12           O  
ATOM   4658  CG  PHE A 583      15.812  -0.412  14.547  1.00 97.12           C  
ATOM   4659  CD1 PHE A 583      14.562  -0.665  15.102  1.00 97.12           C  
ATOM   4660  CD2 PHE A 583      15.930   0.563  13.562  1.00 97.12           C  
ATOM   4661  CE1 PHE A 583      13.445   0.043  14.680  1.00 97.12           C  
ATOM   4662  CE2 PHE A 583      14.812   1.274  13.133  1.00 97.12           C  
ATOM   4663  CZ  PHE A 583      13.570   1.012  13.695  1.00 97.12           C  
ATOM   4664  N   ASP A 584      19.641  -2.035  16.641  1.00 96.50           N  
ATOM   4665  CA  ASP A 584      20.328  -3.014  17.484  1.00 96.50           C  
ATOM   4666  C   ASP A 584      20.812  -2.379  18.781  1.00 96.50           C  
ATOM   4667  CB  ASP A 584      21.500  -3.629  16.719  1.00 96.50           C  
ATOM   4668  O   ASP A 584      20.734  -2.992  19.844  1.00 96.50           O  
ATOM   4669  CG  ASP A 584      21.062  -4.594  15.633  1.00 96.50           C  
ATOM   4670  OD1 ASP A 584      19.891  -5.008  15.617  1.00 96.50           O  
ATOM   4671  OD2 ASP A 584      21.922  -4.945  14.781  1.00 96.50           O  
ATOM   4672  N   THR A 585      21.219  -1.213  18.688  1.00 97.44           N  
ATOM   4673  CA  THR A 585      21.844  -0.551  19.812  1.00 97.44           C  
ATOM   4674  C   THR A 585      20.812   0.068  20.734  1.00 97.44           C  
ATOM   4675  CB  THR A 585      22.828   0.538  19.344  1.00 97.44           C  
ATOM   4676  O   THR A 585      20.891  -0.065  21.953  1.00 97.44           O  
ATOM   4677  CG2 THR A 585      23.516   1.214  20.531  1.00 97.44           C  
ATOM   4678  OG1 THR A 585      23.828  -0.057  18.500  1.00 97.44           O  
ATOM   4679  N   TYR A 586      19.781   0.672  20.078  1.00 97.69           N  
ATOM   4680  CA  TYR A 586      18.922   1.530  20.875  1.00 97.69           C  
ATOM   4681  C   TYR A 586      17.516   0.962  20.969  1.00 97.69           C  
ATOM   4682  CB  TYR A 586      18.891   2.947  20.297  1.00 97.69           C  
ATOM   4683  O   TYR A 586      16.719   1.389  21.812  1.00 97.69           O  
ATOM   4684  CG  TYR A 586      20.234   3.619  20.250  1.00 97.69           C  
ATOM   4685  CD1 TYR A 586      20.906   3.988  21.406  1.00 97.69           C  
ATOM   4686  CD2 TYR A 586      20.844   3.885  19.016  1.00 97.69           C  
ATOM   4687  CE1 TYR A 586      22.141   4.609  21.359  1.00 97.69           C  
ATOM   4688  CE2 TYR A 586      22.094   4.504  18.953  1.00 97.69           C  
ATOM   4689  OH  TYR A 586      23.969   5.477  20.078  1.00 97.69           O  
ATOM   4690  CZ  TYR A 586      22.734   4.863  20.125  1.00 97.69           C  
ATOM   4691  N   GLY A 587      17.109   0.028  20.094  1.00 96.62           N  
ATOM   4692  CA  GLY A 587      15.766  -0.510  20.031  1.00 96.62           C  
ATOM   4693  C   GLY A 587      15.539  -1.647  21.016  1.00 96.62           C  
ATOM   4694  O   GLY A 587      16.469  -2.363  21.375  1.00 96.62           O  
ATOM   4695  N   GLN A 588      14.227  -1.708  21.516  1.00 95.62           N  
ATOM   4696  CA  GLN A 588      13.820  -2.811  22.375  1.00 95.62           C  
ATOM   4697  C   GLN A 588      12.633  -3.561  21.781  1.00 95.62           C  
ATOM   4698  CB  GLN A 588      13.469  -2.297  23.781  1.00 95.62           C  
ATOM   4699  O   GLN A 588      11.562  -2.980  21.578  1.00 95.62           O  
ATOM   4700  CG  GLN A 588      13.070  -3.395  24.750  1.00 95.62           C  
ATOM   4701  CD  GLN A 588      12.750  -2.861  26.141  1.00 95.62           C  
ATOM   4702  NE2 GLN A 588      13.133  -3.611  27.172  1.00 95.62           N  
ATOM   4703  OE1 GLN A 588      12.164  -1.783  26.281  1.00 95.62           O  
ATOM   4704  N   ARG A 589      12.922  -4.859  21.484  1.00 95.44           N  
ATOM   4705  CA  ARG A 589      11.812  -5.703  21.062  1.00 95.44           C  
ATOM   4706  C   ARG A 589      10.797  -5.883  22.188  1.00 95.44           C  
ATOM   4707  CB  ARG A 589      12.320  -7.066  20.594  1.00 95.44           C  
ATOM   4708  O   ARG A 589      11.148  -5.840  23.359  1.00 95.44           O  
ATOM   4709  CG  ARG A 589      13.148  -7.004  19.312  1.00 95.44           C  
ATOM   4710  CD  ARG A 589      13.562  -8.391  18.844  1.00 95.44           C  
ATOM   4711  NE  ARG A 589      12.484  -9.047  18.094  1.00 95.44           N  
ATOM   4712  NH1 ARG A 589      13.445 -11.148  18.156  1.00 95.44           N  
ATOM   4713  NH2 ARG A 589      11.430 -10.828  17.109  1.00 95.44           N  
ATOM   4714  CZ  ARG A 589      12.453 -10.344  17.797  1.00 95.44           C  
ATOM   4715  N   PRO A 590       9.500  -6.176  21.672  1.00 95.50           N  
ATOM   4716  CA  PRO A 590       9.000  -6.352  20.297  1.00 95.50           C  
ATOM   4717  C   PRO A 590       8.922  -5.039  19.516  1.00 95.50           C  
ATOM   4718  CB  PRO A 590       7.602  -6.941  20.516  1.00 95.50           C  
ATOM   4719  O   PRO A 590       8.695  -3.980  20.109  1.00 95.50           O  
ATOM   4720  CG  PRO A 590       7.148  -6.391  21.828  1.00 95.50           C  
ATOM   4721  CD  PRO A 590       8.344  -6.254  22.719  1.00 95.50           C  
ATOM   4722  N   PHE A 591       9.172  -5.211  18.109  1.00 95.38           N  
ATOM   4723  CA  PHE A 591       9.125  -4.039  17.234  1.00 95.38           C  
ATOM   4724  C   PHE A 591       7.781  -3.943  16.516  1.00 95.38           C  
ATOM   4725  CB  PHE A 591      10.266  -4.082  16.203  1.00 95.38           C  
ATOM   4726  O   PHE A 591       7.277  -4.941  16.000  1.00 95.38           O  
ATOM   4727  CG  PHE A 591      11.633  -3.939  16.812  1.00 95.38           C  
ATOM   4728  CD1 PHE A 591      11.805  -3.291  18.031  1.00 95.38           C  
ATOM   4729  CD2 PHE A 591      12.750  -4.453  16.172  1.00 95.38           C  
ATOM   4730  CE1 PHE A 591      13.070  -3.156  18.594  1.00 95.38           C  
ATOM   4731  CE2 PHE A 591      14.016  -4.320  16.734  1.00 95.38           C  
ATOM   4732  CZ  PHE A 591      14.180  -3.672  17.938  1.00 95.38           C  
ATOM   4733  N   SER A 592       7.227  -2.707  16.484  1.00 89.19           N  
ATOM   4734  CA  SER A 592       6.008  -2.426  15.742  1.00 89.19           C  
ATOM   4735  C   SER A 592       6.320  -1.711  14.430  1.00 89.19           C  
ATOM   4736  CB  SER A 592       5.047  -1.581  16.578  1.00 89.19           C  
ATOM   4737  O   SER A 592       5.441  -1.560  13.578  1.00 89.19           O  
ATOM   4738  OG  SER A 592       5.691  -0.416  17.062  1.00 89.19           O  
ATOM   4739  N   THR A 593       7.582  -1.244  14.320  1.00 93.50           N  
ATOM   4740  CA  THR A 593       8.109  -0.597  13.125  1.00 93.50           C  
ATOM   4741  C   THR A 593       9.586  -0.934  12.930  1.00 93.50           C  
ATOM   4742  CB  THR A 593       7.934   0.931  13.188  1.00 93.50           C  
ATOM   4743  O   THR A 593      10.211  -1.524  13.812  1.00 93.50           O  
ATOM   4744  CG2 THR A 593       8.789   1.535  14.297  1.00 93.50           C  
ATOM   4745  OG1 THR A 593       8.320   1.507  11.938  1.00 93.50           O  
ATOM   4746  N   TYR A 594      10.078  -0.613  11.789  1.00 94.19           N  
ATOM   4747  CA  TYR A 594      11.500  -0.737  11.508  1.00 94.19           C  
ATOM   4748  C   TYR A 594      11.977   0.390  10.594  1.00 94.19           C  
ATOM   4749  CB  TYR A 594      11.805  -2.092  10.859  1.00 94.19           C  
ATOM   4750  O   TYR A 594      11.266   0.785   9.664  1.00 94.19           O  
ATOM   4751  CG  TYR A 594      13.273  -2.436  10.828  1.00 94.19           C  
ATOM   4752  CD1 TYR A 594      14.047  -2.166   9.703  1.00 94.19           C  
ATOM   4753  CD2 TYR A 594      13.891  -3.033  11.922  1.00 94.19           C  
ATOM   4754  CE1 TYR A 594      15.398  -2.482   9.664  1.00 94.19           C  
ATOM   4755  CE2 TYR A 594      15.242  -3.354  11.898  1.00 94.19           C  
ATOM   4756  OH  TYR A 594      17.328  -3.391  10.742  1.00 94.19           O  
ATOM   4757  CZ  TYR A 594      15.992  -3.076  10.766  1.00 94.19           C  
TER    4758      TYR A 594                                                      
ENDMDL                                                                          
END                                                                             
