# Supplementary material for: Screening of ester-forming and hydrolyzing enzymes linked to pheromone production in Ips typographus (Linnaeus, 1758)
Source: BMC Genomics. 2026 Mar 24;27:431. doi: 10.1186/s12864-026-12773-0 (PMC13134222; doi:10.1186/s12864-026-12773-0)
Supplement: Supplementary file 5 — Supplementary Material 5. [file 12864_2026_12773_MOESM5_ESM.zip › ItyCE8.pdb]

MODEL     1                                                                     
ATOM      1  N   MET A   1     -62.531  -3.869  34.875  1.00 40.34           N  
ATOM      2  CA  MET A   1     -61.438  -4.742  34.469  1.00 40.34           C  
ATOM      3  C   MET A   1     -60.469  -3.992  33.562  1.00 40.34           C  
ATOM      4  CB  MET A   1     -62.000  -5.969  33.719  1.00 40.34           C  
ATOM      5  O   MET A   1     -60.812  -3.543  32.469  1.00 40.34           O  
ATOM      6  CG  MET A   1     -61.688  -7.285  34.406  1.00 40.34           C  
ATOM      7  SD  MET A   1     -62.594  -8.695  33.688  1.00 40.34           S  
ATOM      8  CE  MET A   1     -61.656  -8.914  32.125  1.00 40.34           C  
ATOM      9  N   GLU A   2     -59.875  -2.939  34.031  1.00 38.66           N  
ATOM     10  CA  GLU A   2     -59.031  -1.904  33.406  1.00 38.66           C  
ATOM     11  C   GLU A   2     -57.688  -2.463  32.969  1.00 38.66           C  
ATOM     12  CB  GLU A   2     -58.844  -0.731  34.375  1.00 38.66           C  
ATOM     13  O   GLU A   2     -56.938  -3.012  33.781  1.00 38.66           O  
ATOM     14  CG  GLU A   2     -60.000   0.251  34.406  1.00 38.66           C  
ATOM     15  CD  GLU A   2     -59.688   1.532  35.156  1.00 38.66           C  
ATOM     16  OE1 GLU A   2     -60.531   2.441  35.188  1.00 38.66           O  
ATOM     17  OE2 GLU A   2     -58.562   1.628  35.719  1.00 38.66           O  
ATOM     18  N   VAL A   3     -57.562  -3.174  31.859  1.00 40.91           N  
ATOM     19  CA  VAL A   3     -56.531  -3.684  30.969  1.00 40.91           C  
ATOM     20  C   VAL A   3     -55.500  -2.586  30.672  1.00 40.91           C  
ATOM     21  CB  VAL A   3     -57.125  -4.215  29.641  1.00 40.91           C  
ATOM     22  O   VAL A   3     -55.875  -1.513  30.188  1.00 40.91           O  
ATOM     23  CG1 VAL A   3     -56.031  -4.727  28.719  1.00 40.91           C  
ATOM     24  CG2 VAL A   3     -58.156  -5.312  29.922  1.00 40.91           C  
ATOM     25  N   LYS A   4     -54.531  -2.281  31.500  1.00 40.91           N  
ATOM     26  CA  LYS A   4     -53.281  -1.562  31.453  1.00 40.91           C  
ATOM     27  C   LYS A   4     -52.406  -2.084  30.328  1.00 40.91           C  
ATOM     28  CB  LYS A   4     -52.531  -1.680  32.781  1.00 40.91           C  
ATOM     29  O   LYS A   4     -52.062  -3.273  30.281  1.00 40.91           O  
ATOM     30  CG  LYS A   4     -53.031  -0.718  33.875  1.00 40.91           C  
ATOM     31  CD  LYS A   4     -52.125  -0.714  35.094  1.00 40.91           C  
ATOM     32  CE  LYS A   4     -52.625   0.252  36.156  1.00 40.91           C  
ATOM     33  NZ  LYS A   4     -51.688   0.304  37.312  1.00 40.91           N  
ATOM     34  N   LEU A   5     -52.594  -1.780  29.078  1.00 42.25           N  
ATOM     35  CA  LEU A   5     -51.875  -1.670  27.812  1.00 42.25           C  
ATOM     36  C   LEU A   5     -50.438  -1.218  28.031  1.00 42.25           C  
ATOM     37  CB  LEU A   5     -52.594  -0.691  26.875  1.00 42.25           C  
ATOM     38  O   LEU A   5     -50.188  -0.139  28.578  1.00 42.25           O  
ATOM     39  CG  LEU A   5     -52.688  -1.104  25.406  1.00 42.25           C  
ATOM     40  CD1 LEU A   5     -54.000  -1.808  25.141  1.00 42.25           C  
ATOM     41  CD2 LEU A   5     -52.531   0.110  24.500  1.00 42.25           C  
ATOM     42  N   VAL A   6     -49.531  -1.990  28.516  1.00 44.31           N  
ATOM     43  CA  VAL A   6     -48.062  -1.966  28.516  1.00 44.31           C  
ATOM     44  C   VAL A   6     -47.562  -1.776  27.078  1.00 44.31           C  
ATOM     45  CB  VAL A   6     -47.469  -3.256  29.125  1.00 44.31           C  
ATOM     46  O   VAL A   6     -47.812  -2.607  26.203  1.00 44.31           O  
ATOM     47  CG1 VAL A   6     -45.938  -3.248  29.031  1.00 44.31           C  
ATOM     48  CG2 VAL A   6     -47.938  -3.416  30.562  1.00 44.31           C  
ATOM     49  N   VAL A   7     -47.688  -0.673  26.438  1.00 44.78           N  
ATOM     50  CA  VAL A   7     -46.969  -0.127  25.281  1.00 44.78           C  
ATOM     51  C   VAL A   7     -45.469  -0.133  25.547  1.00 44.78           C  
ATOM     52  CB  VAL A   7     -47.469   1.306  24.953  1.00 44.78           C  
ATOM     53  O   VAL A   7     -45.000   0.542  26.453  1.00 44.78           O  
ATOM     54  CG1 VAL A   7     -46.656   1.877  23.766  1.00 44.78           C  
ATOM     55  CG2 VAL A   7     -48.969   1.312  24.656  1.00 44.78           C  
ATOM     56  N   LEU A   8     -44.812  -1.188  25.781  1.00 43.34           N  
ATOM     57  CA  LEU A   8     -43.375  -1.407  25.688  1.00 43.34           C  
ATOM     58  C   LEU A   8     -42.812  -0.830  24.391  1.00 43.34           C  
ATOM     59  CB  LEU A   8     -43.062  -2.902  25.766  1.00 43.34           C  
ATOM     60  O   LEU A   8     -43.250  -1.204  23.297  1.00 43.34           O  
ATOM     61  CG  LEU A   8     -42.750  -3.453  27.172  1.00 43.34           C  
ATOM     62  CD1 LEU A   8     -43.438  -4.801  27.359  1.00 43.34           C  
ATOM     63  CD2 LEU A   8     -41.250  -3.572  27.391  1.00 43.34           C  
ATOM     64  N   LEU A   9     -42.812   0.463  24.172  1.00 42.50           N  
ATOM     65  CA  LEU A   9     -41.812   1.402  23.672  1.00 42.50           C  
ATOM     66  C   LEU A   9     -40.781   0.685  22.812  1.00 42.50           C  
ATOM     67  CB  LEU A   9     -41.125   2.131  24.828  1.00 42.50           C  
ATOM     68  O   LEU A   9     -40.062  -0.185  23.297  1.00 42.50           O  
ATOM     69  CG  LEU A   9     -41.656   3.523  25.156  1.00 42.50           C  
ATOM     70  CD1 LEU A   9     -41.812   3.686  26.672  1.00 42.50           C  
ATOM     71  CD2 LEU A   9     -40.750   4.602  24.578  1.00 42.50           C  
ATOM     72  N   PHE A  10     -41.062   0.065  21.688  1.00 41.47           N  
ATOM     73  CA  PHE A  10     -40.188  -0.140  20.531  1.00 41.47           C  
ATOM     74  C   PHE A  10     -39.250   1.050  20.328  1.00 41.47           C  
ATOM     75  CB  PHE A  10     -41.031  -0.368  19.281  1.00 41.47           C  
ATOM     76  O   PHE A  10     -39.188   1.604  19.234  1.00 41.47           O  
ATOM     77  CG  PHE A  10     -41.469  -1.798  19.078  1.00 41.47           C  
ATOM     78  CD1 PHE A  10     -40.594  -2.730  18.531  1.00 41.47           C  
ATOM     79  CD2 PHE A  10     -42.750  -2.211  19.453  1.00 41.47           C  
ATOM     80  CE1 PHE A  10     -41.000  -4.055  18.359  1.00 41.47           C  
ATOM     81  CE2 PHE A  10     -43.156  -3.531  19.266  1.00 41.47           C  
ATOM     82  CZ  PHE A  10     -42.250  -4.453  18.719  1.00 41.47           C  
ATOM     83  N   LEU A  11     -38.906   1.752  21.438  1.00 42.66           N  
ATOM     84  CA  LEU A  11     -37.781   2.648  21.203  1.00 42.66           C  
ATOM     85  C   LEU A  11     -36.469   1.887  21.250  1.00 42.66           C  
ATOM     86  CB  LEU A  11     -37.781   3.779  22.234  1.00 42.66           C  
ATOM     87  O   LEU A  11     -35.406   2.467  21.031  1.00 42.66           O  
ATOM     88  CG  LEU A  11     -38.375   5.113  21.781  1.00 42.66           C  
ATOM     89  CD1 LEU A  11     -39.312   5.656  22.859  1.00 42.66           C  
ATOM     90  CD2 LEU A  11     -37.281   6.117  21.469  1.00 42.66           C  
ATOM     91  N   SER A  12     -36.375   0.578  20.828  1.00 45.25           N  
ATOM     92  CA  SER A  12     -35.188  -0.224  21.172  1.00 45.25           C  
ATOM     93  C   SER A  12     -34.562  -0.836  19.922  1.00 45.25           C  
ATOM     94  CB  SER A  12     -35.562  -1.331  22.156  1.00 45.25           C  
ATOM     95  O   SER A  12     -33.375  -1.188  19.938  1.00 45.25           O  
ATOM     96  OG  SER A  12     -36.406  -2.305  21.531  1.00 45.25           O  
ATOM     97  N   ALA A  13     -34.469  -0.173  18.688  1.00 49.78           N  
ATOM     98  CA  ALA A  13     -33.531  -0.589  17.672  1.00 49.78           C  
ATOM     99  C   ALA A  13     -33.031   0.604  16.844  1.00 49.78           C  
ATOM    100  CB  ALA A  13     -34.125  -1.647  16.766  1.00 49.78           C  
ATOM    101  O   ALA A  13     -31.891   0.640  16.406  1.00 49.78           O  
ATOM    102  N   SER A  14     -33.781   1.803  16.906  1.00 53.66           N  
ATOM    103  CA  SER A  14     -33.469   2.959  16.062  1.00 53.66           C  
ATOM    104  C   SER A  14     -32.469   3.889  16.750  1.00 53.66           C  
ATOM    105  CB  SER A  14     -34.750   3.729  15.734  1.00 53.66           C  
ATOM    106  O   SER A  14     -31.656   4.539  16.078  1.00 53.66           O  
ATOM    107  OG  SER A  14     -35.000   4.734  16.703  1.00 53.66           O  
ATOM    108  N   ALA A  15     -32.219   3.840  18.125  1.00 62.00           N  
ATOM    109  CA  ALA A  15     -31.328   4.734  18.844  1.00 62.00           C  
ATOM    110  C   ALA A  15     -29.875   4.258  18.734  1.00 62.00           C  
ATOM    111  CB  ALA A  15     -31.734   4.840  20.312  1.00 62.00           C  
ATOM    112  O   ALA A  15     -28.953   5.066  18.766  1.00 62.00           O  
ATOM    113  N   GLN A  16     -29.641   3.049  18.250  1.00 78.38           N  
ATOM    114  CA  GLN A  16     -28.312   2.459  18.297  1.00 78.38           C  
ATOM    115  C   GLN A  16     -27.531   2.752  17.000  1.00 78.38           C  
ATOM    116  CB  GLN A  16     -28.391   0.948  18.516  1.00 78.38           C  
ATOM    117  O   GLN A  16     -26.312   2.648  16.984  1.00 78.38           O  
ATOM    118  CG  GLN A  16     -28.875   0.560  19.906  1.00 78.38           C  
ATOM    119  CD  GLN A  16     -28.844  -0.939  20.141  1.00 78.38           C  
ATOM    120  NE2 GLN A  16     -29.078  -1.350  21.391  1.00 78.38           N  
ATOM    121  OE1 GLN A  16     -28.625  -1.722  19.219  1.00 78.38           O  
ATOM    122  N   LEU A  17     -28.234   3.180  16.062  1.00 92.25           N  
ATOM    123  CA  LEU A  17     -27.656   3.547  14.781  1.00 92.25           C  
ATOM    124  C   LEU A  17     -27.188   5.000  14.789  1.00 92.25           C  
ATOM    125  CB  LEU A  17     -28.656   3.330  13.656  1.00 92.25           C  
ATOM    126  O   LEU A  17     -26.438   5.418  13.906  1.00 92.25           O  
ATOM    127  CG  LEU A  17     -29.031   1.878  13.352  1.00 92.25           C  
ATOM    128  CD1 LEU A  17     -30.172   1.826  12.328  1.00 92.25           C  
ATOM    129  CD2 LEU A  17     -27.812   1.105  12.852  1.00 92.25           C  
ATOM    130  N   ASN A  18     -27.578   5.711  15.820  1.00 94.56           N  
ATOM    131  CA  ASN A  18     -27.109   7.082  15.992  1.00 94.56           C  
ATOM    132  C   ASN A  18     -25.844   7.137  16.828  1.00 94.56           C  
ATOM    133  CB  ASN A  18     -28.203   7.941  16.641  1.00 94.56           C  
ATOM    134  O   ASN A  18     -25.734   6.457  17.859  1.00 94.56           O  
ATOM    135  CG  ASN A  18     -29.406   8.125  15.727  1.00 94.56           C  
ATOM    136  ND2 ASN A  18     -30.578   7.746  16.219  1.00 94.56           N  
ATOM    137  OD1 ASN A  18     -29.281   8.609  14.602  1.00 94.56           O  
ATOM    138  N   VAL A  19     -24.859   7.816  16.375  1.00 95.19           N  
ATOM    139  CA  VAL A  19     -23.609   8.016  17.109  1.00 95.19           C  
ATOM    140  C   VAL A  19     -23.344   9.508  17.281  1.00 95.19           C  
ATOM    141  CB  VAL A  19     -22.422   7.340  16.406  1.00 95.19           C  
ATOM    142  O   VAL A  19     -23.422  10.273  16.328  1.00 95.19           O  
ATOM    143  CG1 VAL A  19     -21.125   7.598  17.156  1.00 95.19           C  
ATOM    144  CG2 VAL A  19     -22.656   5.840  16.250  1.00 95.19           C  
ATOM    145  N   GLN A  20     -23.141   9.867  18.547  1.00 95.56           N  
ATOM    146  CA  GLN A  20     -22.766  11.242  18.859  1.00 95.56           C  
ATOM    147  C   GLN A  20     -21.250  11.430  18.797  1.00 95.56           C  
ATOM    148  CB  GLN A  20     -23.297  11.648  20.234  1.00 95.56           C  
ATOM    149  O   GLN A  20     -20.531  10.977  19.672  1.00 95.56           O  
ATOM    150  CG  GLN A  20     -22.984  13.094  20.609  1.00 95.56           C  
ATOM    151  CD  GLN A  20     -23.625  14.094  19.656  1.00 95.56           C  
ATOM    152  NE2 GLN A  20     -22.812  14.992  19.125  1.00 95.56           N  
ATOM    153  OE1 GLN A  20     -24.828  14.062  19.422  1.00 95.56           O  
ATOM    154  N   LEU A  21     -20.797  12.164  17.719  1.00 96.50           N  
ATOM    155  CA  LEU A  21     -19.406  12.586  17.594  1.00 96.50           C  
ATOM    156  C   LEU A  21     -19.203  13.984  18.156  1.00 96.50           C  
ATOM    157  CB  LEU A  21     -18.969  12.547  16.125  1.00 96.50           C  
ATOM    158  O   LEU A  21     -20.172  14.758  18.266  1.00 96.50           O  
ATOM    159  CG  LEU A  21     -19.094  11.203  15.414  1.00 96.50           C  
ATOM    160  CD1 LEU A  21     -18.797  11.359  13.930  1.00 96.50           C  
ATOM    161  CD2 LEU A  21     -18.188  10.164  16.047  1.00 96.50           C  
ATOM    162  N   PRO A  22     -17.984  14.297  18.453  1.00 95.94           N  
ATOM    163  CA  PRO A  22     -17.766  15.664  18.922  1.00 95.94           C  
ATOM    164  C   PRO A  22     -18.203  16.719  17.891  1.00 95.94           C  
ATOM    165  CB  PRO A  22     -16.250  15.719  19.141  1.00 95.94           C  
ATOM    166  O   PRO A  22     -18.609  17.812  18.266  1.00 95.94           O  
ATOM    167  CG  PRO A  22     -15.859  14.312  19.469  1.00 95.94           C  
ATOM    168  CD  PRO A  22     -16.703  13.383  18.656  1.00 95.94           C  
ATOM    169  N   GLU A  23     -18.094  16.375  16.594  1.00 96.38           N  
ATOM    170  CA  GLU A  23     -18.375  17.312  15.508  1.00 96.38           C  
ATOM    171  C   GLU A  23     -19.875  17.359  15.195  1.00 96.38           C  
ATOM    172  CB  GLU A  23     -17.594  16.922  14.242  1.00 96.38           C  
ATOM    173  O   GLU A  23     -20.359  18.344  14.617  1.00 96.38           O  
ATOM    174  CG  GLU A  23     -16.094  17.109  14.383  1.00 96.38           C  
ATOM    175  CD  GLU A  23     -15.414  15.984  15.141  1.00 96.38           C  
ATOM    176  OE1 GLU A  23     -14.203  16.094  15.453  1.00 96.38           O  
ATOM    177  OE2 GLU A  23     -16.094  14.969  15.422  1.00 96.38           O  
ATOM    178  N   GLY A  24     -20.641  16.359  15.539  1.00 96.75           N  
ATOM    179  CA  GLY A  24     -22.062  16.266  15.266  1.00 96.75           C  
ATOM    180  C   GLY A  24     -22.594  14.852  15.344  1.00 96.75           C  
ATOM    181  O   GLY A  24     -21.844  13.922  15.664  1.00 96.75           O  
ATOM    182  N   GLN A  25     -23.875  14.703  15.047  1.00 97.44           N  
ATOM    183  CA  GLN A  25     -24.531  13.398  15.141  1.00 97.44           C  
ATOM    184  C   GLN A  25     -24.562  12.711  13.773  1.00 97.44           C  
ATOM    185  CB  GLN A  25     -25.938  13.539  15.703  1.00 97.44           C  
ATOM    186  O   GLN A  25     -24.766  13.367  12.750  1.00 97.44           O  
ATOM    187  CG  GLN A  25     -25.984  13.820  17.203  1.00 97.44           C  
ATOM    188  CD  GLN A  25     -27.391  13.742  17.766  1.00 97.44           C  
ATOM    189  NE2 GLN A  25     -27.484  13.320  19.031  1.00 97.44           N  
ATOM    190  OE1 GLN A  25     -28.359  14.062  17.094  1.00 97.44           O  
ATOM    191  N   ILE A  26     -24.328  11.383  13.766  1.00 97.56           N  
ATOM    192  CA  ILE A  26     -24.422  10.609  12.531  1.00 97.56           C  
ATOM    193  C   ILE A  26     -25.359   9.414  12.750  1.00 97.56           C  
ATOM    194  CB  ILE A  26     -23.047  10.117  12.055  1.00 97.56           C  
ATOM    195  O   ILE A  26     -25.578   8.992  13.891  1.00 97.56           O  
ATOM    196  CG1 ILE A  26     -22.406   9.211  13.109  1.00 97.56           C  
ATOM    197  CG2 ILE A  26     -22.125  11.305  11.734  1.00 97.56           C  
ATOM    198  CD1 ILE A  26     -21.125   8.516  12.633  1.00 97.56           C  
ATOM    199  N   LYS A  27     -25.922   9.000  11.672  1.00 97.31           N  
ATOM    200  CA  LYS A  27     -26.766   7.816  11.695  1.00 97.31           C  
ATOM    201  C   LYS A  27     -26.312   6.793  10.656  1.00 97.31           C  
ATOM    202  CB  LYS A  27     -28.234   8.203  11.438  1.00 97.31           C  
ATOM    203  O   LYS A  27     -26.250   7.098   9.461  1.00 97.31           O  
ATOM    204  CG  LYS A  27     -29.203   7.039  11.531  1.00 97.31           C  
ATOM    205  CD  LYS A  27     -30.641   7.488  11.281  1.00 97.31           C  
ATOM    206  CE  LYS A  27     -31.609   6.324  11.359  1.00 97.31           C  
ATOM    207  NZ  LYS A  27     -33.031   6.766  11.141  1.00 97.31           N  
ATOM    208  N   GLY A  28     -26.016   5.566  11.125  1.00 97.25           N  
ATOM    209  CA  GLY A  28     -25.609   4.477  10.242  1.00 97.25           C  
ATOM    210  C   GLY A  28     -26.766   3.535   9.914  1.00 97.25           C  
ATOM    211  O   GLY A  28     -27.922   3.924   9.977  1.00 97.25           O  
ATOM    212  N   HIS A  29     -26.453   2.350   9.461  1.00 96.94           N  
ATOM    213  CA  HIS A  29     -27.469   1.346   9.164  1.00 96.94           C  
ATOM    214  C   HIS A  29     -26.953  -0.063   9.406  1.00 96.94           C  
ATOM    215  CB  HIS A  29     -27.953   1.482   7.715  1.00 96.94           C  
ATOM    216  O   HIS A  29     -25.734  -0.256   9.594  1.00 96.94           O  
ATOM    217  CG  HIS A  29     -26.891   1.173   6.703  1.00 96.94           C  
ATOM    218  CD2 HIS A  29     -25.609   0.749   6.855  1.00 96.94           C  
ATOM    219  ND1 HIS A  29     -27.094   1.295   5.348  1.00 96.94           N  
ATOM    220  CE1 HIS A  29     -26.000   0.957   4.703  1.00 96.94           C  
ATOM    221  NE2 HIS A  29     -25.078   0.622   5.598  1.00 96.94           N  
ATOM    222  N   GLN A  30     -27.797  -0.950   9.609  1.00 96.38           N  
ATOM    223  CA  GLN A  30     -27.453  -2.340   9.883  1.00 96.38           C  
ATOM    224  C   GLN A  30     -27.281  -3.131   8.594  1.00 96.38           C  
ATOM    225  CB  GLN A  30     -28.516  -2.998  10.766  1.00 96.38           C  
ATOM    226  O   GLN A  30     -28.078  -2.982   7.660  1.00 96.38           O  
ATOM    227  CG  GLN A  30     -28.156  -4.414  11.203  1.00 96.38           C  
ATOM    228  CD  GLN A  30     -29.141  -4.977  12.211  1.00 96.38           C  
ATOM    229  NE2 GLN A  30     -29.531  -6.230  12.023  1.00 96.38           N  
ATOM    230  OE1 GLN A  30     -29.531  -4.293  13.164  1.00 96.38           O  
ATOM    231  N   VAL A  31     -26.266  -3.986   8.516  1.00 96.50           N  
ATOM    232  CA  VAL A  31     -25.922  -4.836   7.379  1.00 96.50           C  
ATOM    233  C   VAL A  31     -25.672  -6.262   7.863  1.00 96.50           C  
ATOM    234  CB  VAL A  31     -24.703  -4.301   6.613  1.00 96.50           C  
ATOM    235  O   VAL A  31     -25.422  -6.488   9.047  1.00 96.50           O  
ATOM    236  CG1 VAL A  31     -24.453  -5.125   5.352  1.00 96.50           C  
ATOM    237  CG2 VAL A  31     -24.891  -2.826   6.258  1.00 96.50           C  
ATOM    238  N   LYS A  32     -25.641  -7.242   6.918  1.00 95.88           N  
ATOM    239  CA  LYS A  32     -25.328  -8.633   7.246  1.00 95.88           C  
ATOM    240  C   LYS A  32     -24.062  -9.094   6.520  1.00 95.88           C  
ATOM    241  CB  LYS A  32     -26.500  -9.547   6.898  1.00 95.88           C  
ATOM    242  O   LYS A  32     -23.891  -8.797   5.336  1.00 95.88           O  
ATOM    243  CG  LYS A  32     -27.750  -9.289   7.723  1.00 95.88           C  
ATOM    244  CD  LYS A  32     -27.625  -9.867   9.125  1.00 95.88           C  
ATOM    245  CE  LYS A  32     -28.906  -9.703   9.922  1.00 95.88           C  
ATOM    246  NZ  LYS A  32     -28.781 -10.250  11.305  1.00 95.88           N  
ATOM    247  N   SER A  33     -23.203  -9.828   7.336  1.00 95.50           N  
ATOM    248  CA  SER A  33     -22.047 -10.461   6.715  1.00 95.50           C  
ATOM    249  C   SER A  33     -22.453 -11.680   5.895  1.00 95.50           C  
ATOM    250  CB  SER A  33     -21.031 -10.875   7.781  1.00 95.50           C  
ATOM    251  O   SER A  33     -23.641 -12.016   5.824  1.00 95.50           O  
ATOM    252  OG  SER A  33     -21.484 -12.000   8.508  1.00 95.50           O  
ATOM    253  N   PHE A  34     -21.484 -12.438   5.328  1.00 93.38           N  
ATOM    254  CA  PHE A  34     -21.750 -13.609   4.508  1.00 93.38           C  
ATOM    255  C   PHE A  34     -22.281 -14.766   5.363  1.00 93.38           C  
ATOM    256  CB  PHE A  34     -20.500 -14.047   3.750  1.00 93.38           C  
ATOM    257  O   PHE A  34     -22.938 -15.672   4.859  1.00 93.38           O  
ATOM    258  CG  PHE A  34     -20.172 -13.180   2.568  1.00 93.38           C  
ATOM    259  CD1 PHE A  34     -21.172 -12.766   1.692  1.00 93.38           C  
ATOM    260  CD2 PHE A  34     -18.859 -12.773   2.332  1.00 93.38           C  
ATOM    261  CE1 PHE A  34     -20.859 -11.953   0.598  1.00 93.38           C  
ATOM    262  CE2 PHE A  34     -18.562 -11.961   1.240  1.00 93.38           C  
ATOM    263  CZ  PHE A  34     -19.562 -11.555   0.374  1.00 93.38           C  
ATOM    264  N   THR A  35     -22.000 -14.734   6.656  1.00 93.94           N  
ATOM    265  CA  THR A  35     -22.484 -15.766   7.562  1.00 93.94           C  
ATOM    266  C   THR A  35     -23.750 -15.305   8.289  1.00 93.94           C  
ATOM    267  CB  THR A  35     -21.406 -16.156   8.594  1.00 93.94           C  
ATOM    268  O   THR A  35     -24.125 -15.883   9.305  1.00 93.94           O  
ATOM    269  CG2 THR A  35     -20.156 -16.703   7.910  1.00 93.94           C  
ATOM    270  OG1 THR A  35     -21.047 -14.992   9.359  1.00 93.94           O  
ATOM    271  N   ASN A  36     -24.297 -14.188   7.836  1.00 94.25           N  
ATOM    272  CA  ASN A  36     -25.547 -13.633   8.328  1.00 94.25           C  
ATOM    273  C   ASN A  36     -25.375 -12.992   9.703  1.00 94.25           C  
ATOM    274  CB  ASN A  36     -26.625 -14.711   8.375  1.00 94.25           C  
ATOM    275  O   ASN A  36     -26.344 -12.883  10.469  1.00 94.25           O  
ATOM    276  CG  ASN A  36     -28.016 -14.164   8.117  1.00 94.25           C  
ATOM    277  ND2 ASN A  36     -29.031 -14.820   8.664  1.00 94.25           N  
ATOM    278  OD1 ASN A  36     -28.172 -13.156   7.422  1.00 94.25           O  
ATOM    279  N   LYS A  37     -24.141 -12.742  10.078  1.00 95.12           N  
ATOM    280  CA  LYS A  37     -23.875 -11.953  11.281  1.00 95.12           C  
ATOM    281  C   LYS A  37     -24.172 -10.477  11.055  1.00 95.12           C  
ATOM    282  CB  LYS A  37     -22.422 -12.133  11.719  1.00 95.12           C  
ATOM    283  O   LYS A  37     -23.703  -9.891  10.070  1.00 95.12           O  
ATOM    284  CG  LYS A  37     -22.094 -11.492  13.055  1.00 95.12           C  
ATOM    285  CD  LYS A  37     -20.656 -11.781  13.484  1.00 95.12           C  
ATOM    286  CE  LYS A  37     -20.328 -11.133  14.820  1.00 95.12           C  
ATOM    287  NZ  LYS A  37     -18.938 -11.461  15.273  1.00 95.12           N  
ATOM    288  N   SER A  38     -24.984  -9.859  11.914  1.00 96.25           N  
ATOM    289  CA  SER A  38     -25.344  -8.445  11.797  1.00 96.25           C  
ATOM    290  C   SER A  38     -24.203  -7.547  12.258  1.00 96.25           C  
ATOM    291  CB  SER A  38     -26.594  -8.141  12.617  1.00 96.25           C  
ATOM    292  O   SER A  38     -23.484  -7.879  13.203  1.00 96.25           O  
ATOM    293  OG  SER A  38     -27.734  -8.805  12.070  1.00 96.25           O  
ATOM    294  N   TYR A  39     -24.016  -6.496  11.539  1.00 96.50           N  
ATOM    295  CA  TYR A  39     -23.078  -5.457  11.969  1.00 96.50           C  
ATOM    296  C   TYR A  39     -23.578  -4.078  11.547  1.00 96.50           C  
ATOM    297  CB  TYR A  39     -21.688  -5.711  11.383  1.00 96.50           C  
ATOM    298  O   TYR A  39     -24.469  -3.961  10.719  1.00 96.50           O  
ATOM    299  CG  TYR A  39     -21.625  -5.613   9.875  1.00 96.50           C  
ATOM    300  CD1 TYR A  39     -21.891  -6.723   9.078  1.00 96.50           C  
ATOM    301  CD2 TYR A  39     -21.328  -4.410   9.250  1.00 96.50           C  
ATOM    302  CE1 TYR A  39     -21.844  -6.637   7.688  1.00 96.50           C  
ATOM    303  CE2 TYR A  39     -21.266  -4.312   7.863  1.00 96.50           C  
ATOM    304  OH  TYR A  39     -21.484  -5.340   5.719  1.00 96.50           O  
ATOM    305  CZ  TYR A  39     -21.531  -5.430   7.094  1.00 96.50           C  
ATOM    306  N   HIS A  40     -23.062  -2.992  12.203  1.00 97.25           N  
ATOM    307  CA  HIS A  40     -23.391  -1.609  11.875  1.00 97.25           C  
ATOM    308  C   HIS A  40     -22.344  -1.008  10.938  1.00 97.25           C  
ATOM    309  CB  HIS A  40     -23.500  -0.764  13.141  1.00 97.25           C  
ATOM    310  O   HIS A  40     -21.141  -1.221  11.125  1.00 97.25           O  
ATOM    311  CG  HIS A  40     -24.688  -1.107  13.984  1.00 97.25           C  
ATOM    312  CD2 HIS A  40     -25.734  -1.938  13.750  1.00 97.25           C  
ATOM    313  ND1 HIS A  40     -24.906  -0.563  15.234  1.00 97.25           N  
ATOM    314  CE1 HIS A  40     -26.031  -1.047  15.734  1.00 97.25           C  
ATOM    315  NE2 HIS A  40     -26.547  -1.883  14.852  1.00 97.25           N  
ATOM    316  N   ALA A  41     -22.875  -0.301   9.938  1.00 97.88           N  
ATOM    317  CA  ALA A  41     -22.031   0.395   8.977  1.00 97.88           C  
ATOM    318  C   ALA A  41     -22.297   1.896   8.984  1.00 97.88           C  
ATOM    319  CB  ALA A  41     -22.250  -0.170   7.570  1.00 97.88           C  
ATOM    320  O   ALA A  41     -23.453   2.322   8.945  1.00 97.88           O  
ATOM    321  N   PHE A  42     -21.250   2.633   9.094  1.00 97.81           N  
ATOM    322  CA  PHE A  42     -21.250   4.086   8.977  1.00 97.81           C  
ATOM    323  C   PHE A  42     -20.391   4.535   7.797  1.00 97.81           C  
ATOM    324  CB  PHE A  42     -20.750   4.734  10.266  1.00 97.81           C  
ATOM    325  O   PHE A  42     -19.172   4.535   7.883  1.00 97.81           O  
ATOM    326  CG  PHE A  42     -21.484   4.277  11.500  1.00 97.81           C  
ATOM    327  CD1 PHE A  42     -22.547   5.023  12.016  1.00 97.81           C  
ATOM    328  CD2 PHE A  42     -21.125   3.100  12.141  1.00 97.81           C  
ATOM    329  CE1 PHE A  42     -23.219   4.602  13.156  1.00 97.81           C  
ATOM    330  CE2 PHE A  42     -21.797   2.672  13.281  1.00 97.81           C  
ATOM    331  CZ  PHE A  42     -22.844   3.424  13.789  1.00 97.81           C  
ATOM    332  N   GLU A  43     -21.062   4.906   6.773  1.00 97.56           N  
ATOM    333  CA  GLU A  43     -20.375   5.199   5.516  1.00 97.56           C  
ATOM    334  C   GLU A  43     -20.406   6.695   5.207  1.00 97.56           C  
ATOM    335  CB  GLU A  43     -21.000   4.410   4.363  1.00 97.56           C  
ATOM    336  O   GLU A  43     -21.453   7.340   5.336  1.00 97.56           O  
ATOM    337  CG  GLU A  43     -21.047   2.906   4.598  1.00 97.56           C  
ATOM    338  CD  GLU A  43     -22.375   2.273   4.230  1.00 97.56           C  
ATOM    339  OE1 GLU A  43     -22.516   1.775   3.092  1.00 97.56           O  
ATOM    340  OE2 GLU A  43     -23.281   2.275   5.094  1.00 97.56           O  
ATOM    341  N   GLY A  44     -19.156   7.227   4.941  1.00 96.88           N  
ATOM    342  CA  GLY A  44     -19.094   8.594   4.453  1.00 96.88           C  
ATOM    343  C   GLY A  44     -19.031   9.625   5.566  1.00 96.88           C  
ATOM    344  O   GLY A  44     -19.609  10.703   5.449  1.00 96.88           O  
ATOM    345  N   ILE A  45     -18.359   9.258   6.688  1.00 97.75           N  
ATOM    346  CA  ILE A  45     -18.141  10.195   7.785  1.00 97.75           C  
ATOM    347  C   ILE A  45     -17.062  11.195   7.406  1.00 97.75           C  
ATOM    348  CB  ILE A  45     -17.766   9.453   9.086  1.00 97.75           C  
ATOM    349  O   ILE A  45     -15.906  10.820   7.188  1.00 97.75           O  
ATOM    350  CG1 ILE A  45     -18.781   8.359   9.406  1.00 97.75           C  
ATOM    351  CG2 ILE A  45     -17.641  10.445  10.250  1.00 97.75           C  
ATOM    352  CD1 ILE A  45     -18.344   7.398  10.500  1.00 97.75           C  
ATOM    353  N   PRO A  46     -17.422  12.539   7.344  1.00 97.50           N  
ATOM    354  CA  PRO A  46     -16.359  13.508   7.055  1.00 97.50           C  
ATOM    355  C   PRO A  46     -15.328  13.617   8.188  1.00 97.50           C  
ATOM    356  CB  PRO A  46     -17.109  14.820   6.875  1.00 97.50           C  
ATOM    357  O   PRO A  46     -15.711  13.742   9.352  1.00 97.50           O  
ATOM    358  CG  PRO A  46     -18.359  14.664   7.699  1.00 97.50           C  
ATOM    359  CD  PRO A  46     -18.750  13.219   7.676  1.00 97.50           C  
ATOM    360  N   PHE A  47     -14.023  13.484   7.793  1.00 98.00           N  
ATOM    361  CA  PHE A  47     -13.016  13.656   8.836  1.00 98.00           C  
ATOM    362  C   PHE A  47     -12.164  14.891   8.570  1.00 98.00           C  
ATOM    363  CB  PHE A  47     -12.125  12.414   8.922  1.00 98.00           C  
ATOM    364  O   PHE A  47     -11.312  15.250   9.383  1.00 98.00           O  
ATOM    365  CG  PHE A  47     -11.273  12.188   7.699  1.00 98.00           C  
ATOM    366  CD1 PHE A  47     -11.695  11.336   6.684  1.00 98.00           C  
ATOM    367  CD2 PHE A  47     -10.047  12.836   7.566  1.00 98.00           C  
ATOM    368  CE1 PHE A  47     -10.906  11.133   5.555  1.00 98.00           C  
ATOM    369  CE2 PHE A  47      -9.258  12.633   6.438  1.00 98.00           C  
ATOM    370  CZ  PHE A  47      -9.688  11.781   5.434  1.00 98.00           C  
ATOM    371  N   ALA A  48     -12.398  15.594   7.422  1.00 98.06           N  
ATOM    372  CA  ALA A  48     -11.648  16.797   7.066  1.00 98.06           C  
ATOM    373  C   ALA A  48     -12.539  17.797   6.336  1.00 98.06           C  
ATOM    374  CB  ALA A  48     -10.438  16.438   6.207  1.00 98.06           C  
ATOM    375  O   ALA A  48     -13.547  17.422   5.730  1.00 98.06           O  
ATOM    376  N   LYS A  49     -12.094  19.141   6.488  1.00 97.69           N  
ATOM    377  CA  LYS A  49     -12.680  20.141   5.602  1.00 97.69           C  
ATOM    378  C   LYS A  49     -12.484  19.750   4.137  1.00 97.69           C  
ATOM    379  CB  LYS A  49     -12.062  21.516   5.867  1.00 97.69           C  
ATOM    380  O   LYS A  49     -11.461  19.172   3.771  1.00 97.69           O  
ATOM    381  CG  LYS A  49     -12.461  22.125   7.203  1.00 97.69           C  
ATOM    382  CD  LYS A  49     -11.914  23.531   7.359  1.00 97.69           C  
ATOM    383  CE  LYS A  49     -12.297  24.141   8.703  1.00 97.69           C  
ATOM    384  NZ  LYS A  49     -11.727  25.500   8.875  1.00 97.69           N  
ATOM    385  N   PRO A  50     -13.570  20.109   3.371  1.00 97.31           N  
ATOM    386  CA  PRO A  50     -13.328  19.859   1.947  1.00 97.31           C  
ATOM    387  C   PRO A  50     -12.070  20.531   1.430  1.00 97.31           C  
ATOM    388  CB  PRO A  50     -14.578  20.422   1.276  1.00 97.31           C  
ATOM    389  O   PRO A  50     -11.844  21.719   1.703  1.00 97.31           O  
ATOM    390  CG  PRO A  50     -15.641  20.375   2.328  1.00 97.31           C  
ATOM    391  CD  PRO A  50     -15.000  20.656   3.660  1.00 97.31           C  
ATOM    392  N   PRO A  51     -11.203  19.797   0.787  1.00 97.25           N  
ATOM    393  CA  PRO A  51      -9.961  20.391   0.282  1.00 97.25           C  
ATOM    394  C   PRO A  51     -10.156  21.156  -1.022  1.00 97.25           C  
ATOM    395  CB  PRO A  51      -9.055  19.172   0.066  1.00 97.25           C  
ATOM    396  O   PRO A  51      -9.523  20.844  -2.033  1.00 97.25           O  
ATOM    397  CG  PRO A  51      -9.992  18.062  -0.325  1.00 97.25           C  
ATOM    398  CD  PRO A  51     -11.273  18.234   0.427  1.00 97.25           C  
ATOM    399  N   LEU A  52     -10.977  22.156  -0.966  1.00 96.69           N  
ATOM    400  CA  LEU A  52     -11.320  22.953  -2.133  1.00 96.69           C  
ATOM    401  C   LEU A  52     -10.578  24.297  -2.115  1.00 96.69           C  
ATOM    402  CB  LEU A  52     -12.828  23.203  -2.186  1.00 96.69           C  
ATOM    403  O   LEU A  52     -10.141  24.750  -1.057  1.00 96.69           O  
ATOM    404  CG  LEU A  52     -13.719  21.969  -2.072  1.00 96.69           C  
ATOM    405  CD1 LEU A  52     -15.180  22.375  -1.903  1.00 96.69           C  
ATOM    406  CD2 LEU A  52     -13.555  21.078  -3.295  1.00 96.69           C  
ATOM    407  N   GLY A  53     -10.414  24.844  -3.373  1.00 94.81           N  
ATOM    408  CA  GLY A  53      -9.844  26.188  -3.484  1.00 94.81           C  
ATOM    409  C   GLY A  53      -8.453  26.297  -2.881  1.00 94.81           C  
ATOM    410  O   GLY A  53      -7.547  25.562  -3.270  1.00 94.81           O  
ATOM    411  N   ASP A  54      -8.367  27.141  -1.827  1.00 95.31           N  
ATOM    412  CA  ASP A  54      -7.070  27.438  -1.220  1.00 95.31           C  
ATOM    413  C   ASP A  54      -6.523  26.219  -0.469  1.00 95.31           C  
ATOM    414  CB  ASP A  54      -7.188  28.625  -0.273  1.00 95.31           C  
ATOM    415  O   ASP A  54      -5.320  26.141  -0.198  1.00 95.31           O  
ATOM    416  CG  ASP A  54      -7.426  29.938  -1.002  1.00 95.31           C  
ATOM    417  OD1 ASP A  54      -7.141  30.031  -2.217  1.00 95.31           O  
ATOM    418  OD2 ASP A  54      -7.898  30.906  -0.355  1.00 95.31           O  
ATOM    419  N   LEU A  55      -7.453  25.328  -0.172  1.00 97.12           N  
ATOM    420  CA  LEU A  55      -7.008  24.141   0.557  1.00 97.12           C  
ATOM    421  C   LEU A  55      -6.551  23.047  -0.406  1.00 97.12           C  
ATOM    422  CB  LEU A  55      -8.133  23.609   1.451  1.00 97.12           C  
ATOM    423  O   LEU A  55      -5.996  22.031   0.019  1.00 97.12           O  
ATOM    424  CG  LEU A  55      -8.461  24.438   2.691  1.00 97.12           C  
ATOM    425  CD1 LEU A  55      -9.656  23.844   3.430  1.00 97.12           C  
ATOM    426  CD2 LEU A  55      -7.250  24.531   3.613  1.00 97.12           C  
ATOM    427  N   ARG A  56      -6.789  23.375  -1.740  1.00 97.25           N  
ATOM    428  CA  ARG A  56      -6.316  22.422  -2.744  1.00 97.25           C  
ATOM    429  C   ARG A  56      -4.797  22.297  -2.713  1.00 97.25           C  
ATOM    430  CB  ARG A  56      -6.781  22.844  -4.141  1.00 97.25           C  
ATOM    431  O   ARG A  56      -4.090  23.312  -2.703  1.00 97.25           O  
ATOM    432  CG  ARG A  56      -6.426  21.844  -5.234  1.00 97.25           C  
ATOM    433  CD  ARG A  56      -7.047  22.234  -6.570  1.00 97.25           C  
ATOM    434  NE  ARG A  56      -8.508  22.141  -6.535  1.00 97.25           N  
ATOM    435  NH1 ARG A  56      -8.859  23.859  -8.031  1.00 97.25           N  
ATOM    436  NH2 ARG A  56     -10.641  22.734  -7.125  1.00 97.25           N  
ATOM    437  CZ  ARG A  56      -9.328  22.922  -7.230  1.00 97.25           C  
ATOM    438  N   PHE A  57      -4.250  21.078  -2.568  1.00 97.94           N  
ATOM    439  CA  PHE A  57      -2.834  20.719  -2.598  1.00 97.94           C  
ATOM    440  C   PHE A  57      -2.184  20.984  -1.245  1.00 97.94           C  
ATOM    441  CB  PHE A  57      -2.109  21.516  -3.691  1.00 97.94           C  
ATOM    442  O   PHE A  57      -0.957  20.984  -1.131  1.00 97.94           O  
ATOM    443  CG  PHE A  57      -2.744  21.391  -5.051  1.00 97.94           C  
ATOM    444  CD1 PHE A  57      -3.070  20.141  -5.574  1.00 97.94           C  
ATOM    445  CD2 PHE A  57      -3.016  22.531  -5.805  1.00 97.94           C  
ATOM    446  CE1 PHE A  57      -3.660  20.031  -6.832  1.00 97.94           C  
ATOM    447  CE2 PHE A  57      -3.604  22.422  -7.062  1.00 97.94           C  
ATOM    448  CZ  PHE A  57      -3.924  21.172  -7.574  1.00 97.94           C  
ATOM    449  N   GLN A  58      -2.994  21.406  -0.249  1.00 97.69           N  
ATOM    450  CA  GLN A  58      -2.463  21.688   1.079  1.00 97.69           C  
ATOM    451  C   GLN A  58      -2.822  20.594   2.068  1.00 97.69           C  
ATOM    452  CB  GLN A  58      -2.982  23.031   1.583  1.00 97.69           C  
ATOM    453  O   GLN A  58      -3.664  19.734   1.778  1.00 97.69           O  
ATOM    454  CG  GLN A  58      -2.674  24.203   0.653  1.00 97.69           C  
ATOM    455  CD  GLN A  58      -1.186  24.391   0.427  1.00 97.69           C  
ATOM    456  NE2 GLN A  58      -0.800  24.625  -0.824  1.00 97.69           N  
ATOM    457  OE1 GLN A  58      -0.390  24.344   1.370  1.00 97.69           O  
ATOM    458  N   ALA A  59      -2.209  20.625   3.201  1.00 97.81           N  
ATOM    459  CA  ALA A  59      -2.541  19.703   4.285  1.00 97.81           C  
ATOM    460  C   ALA A  59      -4.016  19.812   4.664  1.00 97.81           C  
ATOM    461  CB  ALA A  59      -1.661  19.969   5.500  1.00 97.81           C  
ATOM    462  O   ALA A  59      -4.590  20.906   4.645  1.00 97.81           O  
ATOM    463  N   PRO A  60      -4.629  18.609   4.941  1.00 98.31           N  
ATOM    464  CA  PRO A  60      -6.035  18.656   5.352  1.00 98.31           C  
ATOM    465  C   PRO A  60      -6.234  19.312   6.707  1.00 98.31           C  
ATOM    466  CB  PRO A  60      -6.430  17.172   5.410  1.00 98.31           C  
ATOM    467  O   PRO A  60      -5.312  19.344   7.531  1.00 98.31           O  
ATOM    468  CG  PRO A  60      -5.176  16.453   5.805  1.00 98.31           C  
ATOM    469  CD  PRO A  60      -4.012  17.125   5.133  1.00 98.31           C  
ATOM    470  N   GLU A  61      -7.426  19.875   6.875  1.00 98.19           N  
ATOM    471  CA  GLU A  61      -7.852  20.453   8.148  1.00 98.19           C  
ATOM    472  C   GLU A  61      -9.055  19.703   8.719  1.00 98.19           C  
ATOM    473  CB  GLU A  61      -8.188  21.938   7.988  1.00 98.19           C  
ATOM    474  O   GLU A  61      -9.898  19.219   7.965  1.00 98.19           O  
ATOM    475  CG  GLU A  61      -6.996  22.797   7.566  1.00 98.19           C  
ATOM    476  CD  GLU A  61      -7.340  24.266   7.434  1.00 98.19           C  
ATOM    477  OE1 GLU A  61      -6.453  25.062   7.043  1.00 98.19           O  
ATOM    478  OE2 GLU A  61      -8.500  24.625   7.719  1.00 98.19           O  
ATOM    479  N   PRO A  62      -9.078  19.594  10.086  1.00 98.06           N  
ATOM    480  CA  PRO A  62     -10.195  18.859  10.688  1.00 98.06           C  
ATOM    481  C   PRO A  62     -11.555  19.422  10.266  1.00 98.06           C  
ATOM    482  CB  PRO A  62      -9.969  19.047  12.188  1.00 98.06           C  
ATOM    483  O   PRO A  62     -11.695  20.625  10.047  1.00 98.06           O  
ATOM    484  CG  PRO A  62      -8.500  19.297  12.328  1.00 98.06           C  
ATOM    485  CD  PRO A  62      -8.031  20.062  11.125  1.00 98.06           C  
ATOM    486  N   VAL A  63     -12.461  18.531  10.195  1.00 97.12           N  
ATOM    487  CA  VAL A  63     -13.820  18.859   9.781  1.00 97.12           C  
ATOM    488  C   VAL A  63     -14.469  19.766  10.820  1.00 97.12           C  
ATOM    489  CB  VAL A  63     -14.680  17.594   9.570  1.00 97.12           C  
ATOM    490  O   VAL A  63     -14.273  19.578  12.023  1.00 97.12           O  
ATOM    491  CG1 VAL A  63     -14.852  16.828  10.883  1.00 97.12           C  
ATOM    492  CG2 VAL A  63     -16.031  17.969   8.977  1.00 97.12           C  
ATOM    493  N   PRO A  64     -15.234  20.812  10.344  1.00 95.44           N  
ATOM    494  CA  PRO A  64     -16.000  21.594  11.305  1.00 95.44           C  
ATOM    495  C   PRO A  64     -17.219  20.844  11.852  1.00 95.44           C  
ATOM    496  CB  PRO A  64     -16.453  22.812  10.492  1.00 95.44           C  
ATOM    497  O   PRO A  64     -17.656  19.844  11.258  1.00 95.44           O  
ATOM    498  CG  PRO A  64     -15.570  22.797   9.281  1.00 95.44           C  
ATOM    499  CD  PRO A  64     -15.117  21.391   9.039  1.00 95.44           C  
ATOM    500  N   SER A  65     -17.703  21.375  12.914  1.00 96.81           N  
ATOM    501  CA  SER A  65     -18.922  20.781  13.453  1.00 96.81           C  
ATOM    502  C   SER A  65     -20.109  21.016  12.516  1.00 96.81           C  
ATOM    503  CB  SER A  65     -19.234  21.359  14.828  1.00 96.81           C  
ATOM    504  O   SER A  65     -20.078  21.938  11.695  1.00 96.81           O  
ATOM    505  OG  SER A  65     -18.203  21.047  15.750  1.00 96.81           O  
ATOM    506  N   TRP A  66     -21.016  20.031  12.555  1.00 96.75           N  
ATOM    507  CA  TRP A  66     -22.234  20.234  11.781  1.00 96.75           C  
ATOM    508  C   TRP A  66     -23.469  20.094  12.664  1.00 96.75           C  
ATOM    509  CB  TRP A  66     -22.297  19.219  10.625  1.00 96.75           C  
ATOM    510  O   TRP A  66     -23.391  19.562  13.773  1.00 96.75           O  
ATOM    511  CG  TRP A  66     -22.328  17.797  11.070  1.00 96.75           C  
ATOM    512  CD1 TRP A  66     -23.422  17.031  11.367  1.00 96.75           C  
ATOM    513  CD2 TRP A  66     -21.188  16.938  11.266  1.00 96.75           C  
ATOM    514  CE2 TRP A  66     -21.688  15.680  11.680  1.00 96.75           C  
ATOM    515  CE3 TRP A  66     -19.812  17.109  11.125  1.00 96.75           C  
ATOM    516  NE1 TRP A  66     -23.047  15.766  11.742  1.00 96.75           N  
ATOM    517  CH2 TRP A  66     -19.484  14.805  11.820  1.00 96.75           C  
ATOM    518  CZ2 TRP A  66     -20.828  14.609  11.961  1.00 96.75           C  
ATOM    519  CZ3 TRP A  66     -18.969  16.047  11.406  1.00 96.75           C  
ATOM    520  N   ASP A  67     -24.578  20.688  12.188  1.00 95.81           N  
ATOM    521  CA  ASP A  67     -25.859  20.594  12.891  1.00 95.81           C  
ATOM    522  C   ASP A  67     -26.703  19.438  12.344  1.00 95.81           C  
ATOM    523  CB  ASP A  67     -26.641  21.906  12.766  1.00 95.81           C  
ATOM    524  O   ASP A  67     -26.547  19.031  11.188  1.00 95.81           O  
ATOM    525  CG  ASP A  67     -25.938  23.078  13.453  1.00 95.81           C  
ATOM    526  OD1 ASP A  67     -25.250  22.859  14.477  1.00 95.81           O  
ATOM    527  OD2 ASP A  67     -26.062  24.219  12.961  1.00 95.81           O  
ATOM    528  N   GLY A  68     -27.531  18.906  13.203  1.00 95.69           N  
ATOM    529  CA  GLY A  68     -28.438  17.844  12.789  1.00 95.69           C  
ATOM    530  C   GLY A  68     -27.766  16.484  12.727  1.00 95.69           C  
ATOM    531  O   GLY A  68     -26.688  16.281  13.305  1.00 95.69           O  
ATOM    532  N   VAL A  69     -28.500  15.531  12.148  1.00 97.06           N  
ATOM    533  CA  VAL A  69     -28.000  14.164  12.016  1.00 97.06           C  
ATOM    534  C   VAL A  69     -27.562  13.906  10.578  1.00 97.06           C  
ATOM    535  CB  VAL A  69     -29.078  13.133  12.445  1.00 97.06           C  
ATOM    536  O   VAL A  69     -28.359  14.055   9.648  1.00 97.06           O  
ATOM    537  CG1 VAL A  69     -28.531  11.711  12.305  1.00 97.06           C  
ATOM    538  CG2 VAL A  69     -29.531  13.398  13.875  1.00 97.06           C  
ATOM    539  N   LEU A  70     -26.312  13.594  10.398  1.00 96.75           N  
ATOM    540  CA  LEU A  70     -25.812  13.227   9.078  1.00 96.75           C  
ATOM    541  C   LEU A  70     -26.109  11.766   8.766  1.00 96.75           C  
ATOM    542  CB  LEU A  70     -24.297  13.469   8.992  1.00 96.75           C  
ATOM    543  O   LEU A  70     -25.750  10.867   9.531  1.00 96.75           O  
ATOM    544  CG  LEU A  70     -23.859  14.695   8.195  1.00 96.75           C  
ATOM    545  CD1 LEU A  70     -22.656  15.352   8.852  1.00 96.75           C  
ATOM    546  CD2 LEU A  70     -23.547  14.312   6.754  1.00 96.75           C  
ATOM    547  N   GLU A  71     -26.688  11.539   7.566  1.00 97.12           N  
ATOM    548  CA  GLU A  71     -26.922  10.164   7.133  1.00 97.12           C  
ATOM    549  C   GLU A  71     -25.641   9.547   6.555  1.00 97.12           C  
ATOM    550  CB  GLU A  71     -28.047  10.109   6.102  1.00 97.12           C  
ATOM    551  O   GLU A  71     -25.078  10.070   5.594  1.00 97.12           O  
ATOM    552  CG  GLU A  71     -29.406  10.547   6.645  1.00 97.12           C  
ATOM    553  CD  GLU A  71     -29.984   9.578   7.664  1.00 97.12           C  
ATOM    554  OE1 GLU A  71     -30.781  10.008   8.523  1.00 97.12           O  
ATOM    555  OE2 GLU A  71     -29.625   8.375   7.598  1.00 97.12           O  
ATOM    556  N   THR A  72     -25.188   8.500   7.203  1.00 97.00           N  
ATOM    557  CA  THR A  72     -23.984   7.809   6.746  1.00 97.00           C  
ATOM    558  C   THR A  72     -24.312   6.383   6.312  1.00 97.00           C  
ATOM    559  CB  THR A  72     -22.906   7.777   7.844  1.00 97.00           C  
ATOM    560  O   THR A  72     -23.719   5.426   6.801  1.00 97.00           O  
ATOM    561  CG2 THR A  72     -22.422   9.188   8.180  1.00 97.00           C  
ATOM    562  OG1 THR A  72     -23.453   7.172   9.023  1.00 97.00           O  
ATOM    563  N   THR A  73     -25.156   6.230   5.324  1.00 96.31           N  
ATOM    564  CA  THR A  73     -25.703   4.930   4.969  1.00 96.31           C  
ATOM    565  C   THR A  73     -25.312   4.543   3.547  1.00 96.31           C  
ATOM    566  CB  THR A  73     -27.234   4.922   5.098  1.00 96.31           C  
ATOM    567  O   THR A  73     -25.703   3.480   3.057  1.00 96.31           O  
ATOM    568  CG2 THR A  73     -27.672   5.125   6.547  1.00 96.31           C  
ATOM    569  OG1 THR A  73     -27.781   5.973   4.297  1.00 96.31           O  
ATOM    570  N   GLU A  74     -24.578   5.414   2.881  1.00 93.12           N  
ATOM    571  CA  GLU A  74     -24.125   5.105   1.526  1.00 93.12           C  
ATOM    572  C   GLU A  74     -22.703   5.582   1.293  1.00 93.12           C  
ATOM    573  CB  GLU A  74     -25.062   5.738   0.495  1.00 93.12           C  
ATOM    574  O   GLU A  74     -22.266   6.570   1.890  1.00 93.12           O  
ATOM    575  CG  GLU A  74     -26.516   5.285   0.620  1.00 93.12           C  
ATOM    576  CD  GLU A  74     -27.453   5.973  -0.366  1.00 93.12           C  
ATOM    577  OE1 GLU A  74     -28.641   5.605  -0.424  1.00 93.12           O  
ATOM    578  OE2 GLU A  74     -26.984   6.879  -1.086  1.00 93.12           O  
ATOM    579  N   LEU A  75     -22.031   4.777   0.465  1.00 90.75           N  
ATOM    580  CA  LEU A  75     -20.750   5.250  -0.028  1.00 90.75           C  
ATOM    581  C   LEU A  75     -20.922   6.363  -1.052  1.00 90.75           C  
ATOM    582  CB  LEU A  75     -19.953   4.094  -0.650  1.00 90.75           C  
ATOM    583  O   LEU A  75     -21.406   6.121  -2.160  1.00 90.75           O  
ATOM    584  CG  LEU A  75     -19.578   2.943   0.287  1.00 90.75           C  
ATOM    585  CD1 LEU A  75     -19.016   1.775  -0.510  1.00 90.75           C  
ATOM    586  CD2 LEU A  75     -18.594   3.412   1.347  1.00 90.75           C  
ATOM    587  N   LYS A  76     -20.531   7.625  -0.698  1.00 82.38           N  
ATOM    588  CA  LYS A  76     -20.984   8.773  -1.475  1.00 82.38           C  
ATOM    589  C   LYS A  76     -19.922   9.203  -2.484  1.00 82.38           C  
ATOM    590  CB  LYS A  76     -21.328   9.945  -0.551  1.00 82.38           C  
ATOM    591  O   LYS A  76     -20.172   9.203  -3.693  1.00 82.38           O  
ATOM    592  CG  LYS A  76     -22.594   9.742   0.255  1.00 82.38           C  
ATOM    593  CD  LYS A  76     -22.984  11.000   1.021  1.00 82.38           C  
ATOM    594  CE  LYS A  76     -24.297  10.820   1.776  1.00 82.38           C  
ATOM    595  NZ  LYS A  76     -24.734  12.086   2.434  1.00 82.38           N  
ATOM    596  N   TYR A  77     -18.688   9.469  -2.004  1.00 92.19           N  
ATOM    597  CA  TYR A  77     -17.719  10.117  -2.881  1.00 92.19           C  
ATOM    598  C   TYR A  77     -16.406   9.344  -2.910  1.00 92.19           C  
ATOM    599  CB  TYR A  77     -17.453  11.562  -2.432  1.00 92.19           C  
ATOM    600  O   TYR A  77     -16.031   8.711  -1.922  1.00 92.19           O  
ATOM    601  CG  TYR A  77     -18.688  12.430  -2.461  1.00 92.19           C  
ATOM    602  CD1 TYR A  77     -19.406  12.625  -3.645  1.00 92.19           C  
ATOM    603  CD2 TYR A  77     -19.156  13.055  -1.309  1.00 92.19           C  
ATOM    604  CE1 TYR A  77     -20.547  13.422  -3.678  1.00 92.19           C  
ATOM    605  CE2 TYR A  77     -20.281  13.859  -1.330  1.00 92.19           C  
ATOM    606  OH  TYR A  77     -22.094  14.836  -2.543  1.00 92.19           O  
ATOM    607  CZ  TYR A  77     -20.969  14.039  -2.516  1.00 92.19           C  
ATOM    608  N   CYS A  78     -15.828   9.281  -4.074  1.00 94.69           N  
ATOM    609  CA  CYS A  78     -14.438   8.906  -4.305  1.00 94.69           C  
ATOM    610  C   CYS A  78     -13.609  10.117  -4.715  1.00 94.69           C  
ATOM    611  CB  CYS A  78     -14.352   7.820  -5.375  1.00 94.69           C  
ATOM    612  O   CYS A  78     -14.133  11.062  -5.309  1.00 94.69           O  
ATOM    613  SG  CYS A  78     -14.961   6.211  -4.840  1.00 94.69           S  
ATOM    614  N   CYS A  79     -12.336  10.039  -4.223  1.00 95.81           N  
ATOM    615  CA  CYS A  79     -11.445  11.086  -4.711  1.00 95.81           C  
ATOM    616  C   CYS A  79     -11.195  10.938  -6.207  1.00 95.81           C  
ATOM    617  CB  CYS A  79     -10.117  11.055  -3.959  1.00 95.81           C  
ATOM    618  O   CYS A  79     -11.375   9.852  -6.766  1.00 95.81           O  
ATOM    619  SG  CYS A  79     -10.281  11.328  -2.182  1.00 95.81           S  
ATOM    620  N   TYR A  80     -10.898  12.023  -6.852  1.00 95.31           N  
ATOM    621  CA  TYR A  80     -10.570  11.961  -8.273  1.00 95.31           C  
ATOM    622  C   TYR A  80      -9.391  11.031  -8.516  1.00 95.31           C  
ATOM    623  CB  TYR A  80     -10.258  13.359  -8.812  1.00 95.31           C  
ATOM    624  O   TYR A  80      -8.383  11.094  -7.797  1.00 95.31           O  
ATOM    625  CG  TYR A  80     -11.484  14.172  -9.156  1.00 95.31           C  
ATOM    626  CD1 TYR A  80     -12.086  14.055 -10.406  1.00 95.31           C  
ATOM    627  CD2 TYR A  80     -12.039  15.047  -8.234  1.00 95.31           C  
ATOM    628  CE1 TYR A  80     -13.211  14.797 -10.734  1.00 95.31           C  
ATOM    629  CE2 TYR A  80     -13.172  15.797  -8.547  1.00 95.31           C  
ATOM    630  OH  TYR A  80     -14.867  16.406 -10.117  1.00 95.31           O  
ATOM    631  CZ  TYR A  80     -13.750  15.664  -9.797  1.00 95.31           C  
ATOM    632  N   THR A  81      -9.586  10.125  -9.484  1.00 92.75           N  
ATOM    633  CA  THR A  81      -8.531   9.211  -9.898  1.00 92.75           C  
ATOM    634  C   THR A  81      -7.930   9.641 -11.234  1.00 92.75           C  
ATOM    635  CB  THR A  81      -9.055   7.766 -10.016  1.00 92.75           C  
ATOM    636  O   THR A  81      -8.508  10.477 -11.945  1.00 92.75           O  
ATOM    637  CG2 THR A  81      -9.867   7.379  -8.789  1.00 92.75           C  
ATOM    638  OG1 THR A  81      -9.883   7.656 -11.180  1.00 92.75           O  
ATOM    639  N   VAL A  82      -6.691   9.219 -11.617  1.00 90.44           N  
ATOM    640  CA  VAL A  82      -6.008   9.578 -12.852  1.00 90.44           C  
ATOM    641  C   VAL A  82      -6.461   8.656 -13.984  1.00 90.44           C  
ATOM    642  CB  VAL A  82      -4.473   9.508 -12.695  1.00 90.44           C  
ATOM    643  O   VAL A  82      -6.781   9.125 -15.078  1.00 90.44           O  
ATOM    644  CG1 VAL A  82      -3.775   9.844 -14.008  1.00 90.44           C  
ATOM    645  CG2 VAL A  82      -4.008  10.445 -11.578  1.00 90.44           C  
ATOM    646  N   VAL A  83      -6.629   7.367 -13.766  1.00 76.81           N  
ATOM    647  CA  VAL A  83      -6.715   6.328 -14.789  1.00 76.81           C  
ATOM    648  C   VAL A  83      -8.180   6.035 -15.102  1.00 76.81           C  
ATOM    649  CB  VAL A  83      -5.996   5.035 -14.344  1.00 76.81           C  
ATOM    650  O   VAL A  83      -8.523   5.719 -16.250  1.00 76.81           O  
ATOM    651  CG1 VAL A  83      -4.484   5.238 -14.328  1.00 76.81           C  
ATOM    652  CG2 VAL A  83      -6.496   4.594 -12.969  1.00 76.81           C  
ATOM    653  N   SER A  84      -9.039   6.180 -14.172  1.00 77.62           N  
ATOM    654  CA  SER A  84     -10.430   5.820 -14.406  1.00 77.62           C  
ATOM    655  C   SER A  84     -11.375   6.891 -13.875  1.00 77.62           C  
ATOM    656  CB  SER A  84     -10.758   4.477 -13.750  1.00 77.62           C  
ATOM    657  O   SER A  84     -11.109   7.508 -12.844  1.00 77.62           O  
ATOM    658  OG  SER A  84     -10.602   4.551 -12.344  1.00 77.62           O  
ATOM    659  N   ASP A  85     -12.312   7.246 -14.812  1.00 81.62           N  
ATOM    660  CA  ASP A  85     -13.375   8.156 -14.391  1.00 81.62           C  
ATOM    661  C   ASP A  85     -14.539   7.391 -13.773  1.00 81.62           C  
ATOM    662  CB  ASP A  85     -13.859   9.000 -15.570  1.00 81.62           C  
ATOM    663  O   ASP A  85     -14.852   6.273 -14.195  1.00 81.62           O  
ATOM    664  CG  ASP A  85     -12.883  10.102 -15.953  1.00 81.62           C  
ATOM    665  OD1 ASP A  85     -12.039  10.484 -15.117  1.00 81.62           O  
ATOM    666  OD2 ASP A  85     -12.969  10.586 -17.109  1.00 81.62           O  
ATOM    667  N   ASN A  86     -14.953   7.914 -12.672  1.00 80.75           N  
ATOM    668  CA  ASN A  86     -16.078   7.402 -11.914  1.00 80.75           C  
ATOM    669  C   ASN A  86     -17.078   8.508 -11.586  1.00 80.75           C  
ATOM    670  CB  ASN A  86     -15.602   6.723 -10.625  1.00 80.75           C  
ATOM    671  O   ASN A  86     -16.703   9.648 -11.336  1.00 80.75           O  
ATOM    672  CG  ASN A  86     -16.750   6.328  -9.711  1.00 80.75           C  
ATOM    673  ND2 ASN A  86     -16.484   5.418  -8.789  1.00 80.75           N  
ATOM    674  OD1 ASN A  86     -17.859   6.836  -9.844  1.00 80.75           O  
ATOM    675  N   GLU A  87     -18.375   8.227 -11.695  1.00 88.12           N  
ATOM    676  CA  GLU A  87     -19.422   9.234 -11.477  1.00 88.12           C  
ATOM    677  C   GLU A  87     -19.406   9.742 -10.039  1.00 88.12           C  
ATOM    678  CB  GLU A  87     -20.797   8.672 -11.820  1.00 88.12           C  
ATOM    679  O   GLU A  87     -19.922  10.820  -9.750  1.00 88.12           O  
ATOM    680  CG  GLU A  87     -21.172   7.441 -11.008  1.00 88.12           C  
ATOM    681  CD  GLU A  87     -22.531   6.852 -11.398  1.00 88.12           C  
ATOM    682  OE1 GLU A  87     -22.922   5.816 -10.820  1.00 88.12           O  
ATOM    683  OE2 GLU A  87     -23.172   7.430 -12.297  1.00 88.12           O  
ATOM    684  N   ARG A  88     -18.766   8.953  -9.141  1.00 92.25           N  
ATOM    685  CA  ARG A  88     -18.766   9.320  -7.727  1.00 92.25           C  
ATOM    686  C   ARG A  88     -17.547  10.156  -7.371  1.00 92.25           C  
ATOM    687  CB  ARG A  88     -18.828   8.070  -6.844  1.00 92.25           C  
ATOM    688  O   ARG A  88     -17.359  10.539  -6.215  1.00 92.25           O  
ATOM    689  CG  ARG A  88     -20.156   7.348  -6.887  1.00 92.25           C  
ATOM    690  CD  ARG A  88     -20.250   6.273  -5.812  1.00 92.25           C  
ATOM    691  NE  ARG A  88     -19.281   5.211  -6.023  1.00 92.25           N  
ATOM    692  NH1 ARG A  88     -18.562   5.145  -3.830  1.00 92.25           N  
ATOM    693  NH2 ARG A  88     -17.641   3.729  -5.383  1.00 92.25           N  
ATOM    694  CZ  ARG A  88     -18.500   4.695  -5.078  1.00 92.25           C  
ATOM    695  N   GLU A  89     -16.656  10.445  -8.406  1.00 94.06           N  
ATOM    696  CA  GLU A  89     -15.492  11.297  -8.125  1.00 94.06           C  
ATOM    697  C   GLU A  89     -15.922  12.695  -7.699  1.00 94.06           C  
ATOM    698  CB  GLU A  89     -14.578  11.375  -9.352  1.00 94.06           C  
ATOM    699  O   GLU A  89     -16.781  13.312  -8.344  1.00 94.06           O  
ATOM    700  CG  GLU A  89     -13.875  10.070  -9.680  1.00 94.06           C  
ATOM    701  CD  GLU A  89     -12.984  10.156 -10.914  1.00 94.06           C  
ATOM    702  OE1 GLU A  89     -12.016   9.375 -11.016  1.00 94.06           O  
ATOM    703  OE2 GLU A  89     -13.266  11.016 -11.781  1.00 94.06           O  
ATOM    704  N   ASN A  90     -15.250  13.078  -6.594  1.00 95.19           N  
ATOM    705  CA  ASN A  90     -15.539  14.375  -5.984  1.00 95.19           C  
ATOM    706  C   ASN A  90     -14.352  14.898  -5.191  1.00 95.19           C  
ATOM    707  CB  ASN A  90     -16.781  14.273  -5.086  1.00 95.19           C  
ATOM    708  O   ASN A  90     -13.680  14.141  -4.488  1.00 95.19           O  
ATOM    709  CG  ASN A  90     -17.406  15.625  -4.816  1.00 95.19           C  
ATOM    710  ND2 ASN A  90     -18.641  15.805  -5.285  1.00 95.19           N  
ATOM    711  OD1 ASN A  90     -16.797  16.500  -4.195  1.00 95.19           O  
ATOM    712  N   GLU A  91     -14.133  16.219  -5.355  1.00 95.94           N  
ATOM    713  CA  GLU A  91     -12.984  16.766  -4.641  1.00 95.94           C  
ATOM    714  C   GLU A  91     -13.250  16.828  -3.139  1.00 95.94           C  
ATOM    715  CB  GLU A  91     -12.633  18.156  -5.168  1.00 95.94           C  
ATOM    716  O   GLU A  91     -12.312  16.859  -2.338  1.00 95.94           O  
ATOM    717  CG  GLU A  91     -11.273  18.672  -4.715  1.00 95.94           C  
ATOM    718  CD  GLU A  91     -10.820  19.922  -5.445  1.00 95.94           C  
ATOM    719  OE1 GLU A  91      -9.688  20.391  -5.195  1.00 95.94           O  
ATOM    720  OE2 GLU A  91     -11.602  20.438  -6.281  1.00 95.94           O  
ATOM    721  N   ASP A  92     -14.523  16.984  -2.797  1.00 96.19           N  
ATOM    722  CA  ASP A  92     -14.922  16.844  -1.399  1.00 96.19           C  
ATOM    723  C   ASP A  92     -15.039  15.367  -1.011  1.00 96.19           C  
ATOM    724  CB  ASP A  92     -16.250  17.562  -1.143  1.00 96.19           C  
ATOM    725  O   ASP A  92     -16.141  14.844  -0.874  1.00 96.19           O  
ATOM    726  CG  ASP A  92     -16.672  17.516   0.314  1.00 96.19           C  
ATOM    727  OD1 ASP A  92     -15.883  17.062   1.166  1.00 96.19           O  
ATOM    728  OD2 ASP A  92     -17.797  17.953   0.613  1.00 96.19           O  
ATOM    729  N   CYS A  93     -13.883  14.727  -0.989  1.00 96.50           N  
ATOM    730  CA  CYS A  93     -13.891  13.273  -0.926  1.00 96.50           C  
ATOM    731  C   CYS A  93     -13.281  12.781   0.385  1.00 96.50           C  
ATOM    732  CB  CYS A  93     -13.117  12.680  -2.105  1.00 96.50           C  
ATOM    733  O   CYS A  93     -13.133  11.570   0.590  1.00 96.50           O  
ATOM    734  SG  CYS A  93     -11.359  13.102  -2.113  1.00 96.50           S  
ATOM    735  N   LEU A  94     -12.844  13.625   1.342  1.00 98.00           N  
ATOM    736  CA  LEU A  94     -12.148  13.180   2.545  1.00 98.00           C  
ATOM    737  C   LEU A  94     -13.148  12.727   3.609  1.00 98.00           C  
ATOM    738  CB  LEU A  94     -11.266  14.305   3.102  1.00 98.00           C  
ATOM    739  O   LEU A  94     -13.422  13.469   4.559  1.00 98.00           O  
ATOM    740  CG  LEU A  94     -10.148  14.797   2.186  1.00 98.00           C  
ATOM    741  CD1 LEU A  94      -9.352  15.906   2.873  1.00 98.00           C  
ATOM    742  CD2 LEU A  94      -9.234  13.648   1.789  1.00 98.00           C  
ATOM    743  N   HIS A  95     -13.641  11.500   3.414  1.00 97.75           N  
ATOM    744  CA  HIS A  95     -14.555  10.773   4.289  1.00 97.75           C  
ATOM    745  C   HIS A  95     -13.977   9.414   4.672  1.00 97.75           C  
ATOM    746  CB  HIS A  95     -15.914  10.602   3.619  1.00 97.75           C  
ATOM    747  O   HIS A  95     -13.055   8.922   4.020  1.00 97.75           O  
ATOM    748  CG  HIS A  95     -16.562  11.891   3.232  1.00 97.75           C  
ATOM    749  CD2 HIS A  95     -17.500  12.648   3.865  1.00 97.75           C  
ATOM    750  ND1 HIS A  95     -16.266  12.547   2.057  1.00 97.75           N  
ATOM    751  CE1 HIS A  95     -17.000  13.656   1.985  1.00 97.75           C  
ATOM    752  NE2 HIS A  95     -17.750  13.734   3.070  1.00 97.75           N  
ATOM    753  N   LEU A  96     -14.477   8.859   5.754  1.00 98.44           N  
ATOM    754  CA  LEU A  96     -14.078   7.504   6.129  1.00 98.44           C  
ATOM    755  C   LEU A  96     -15.297   6.668   6.512  1.00 98.44           C  
ATOM    756  CB  LEU A  96     -13.086   7.539   7.289  1.00 98.44           C  
ATOM    757  O   LEU A  96     -16.391   7.203   6.707  1.00 98.44           O  
ATOM    758  CG  LEU A  96     -13.570   8.195   8.586  1.00 98.44           C  
ATOM    759  CD1 LEU A  96     -14.453   7.230   9.367  1.00 98.44           C  
ATOM    760  CD2 LEU A  96     -12.391   8.656   9.430  1.00 98.44           C  
ATOM    761  N   ASN A  97     -15.117   5.414   6.469  1.00 98.56           N  
ATOM    762  CA  ASN A  97     -16.141   4.438   6.824  1.00 98.56           C  
ATOM    763  C   ASN A  97     -15.742   3.625   8.055  1.00 98.56           C  
ATOM    764  CB  ASN A  97     -16.438   3.506   5.645  1.00 98.56           C  
ATOM    765  O   ASN A  97     -14.578   3.275   8.219  1.00 98.56           O  
ATOM    766  CG  ASN A  97     -16.625   4.258   4.344  1.00 98.56           C  
ATOM    767  ND2 ASN A  97     -15.891   3.869   3.312  1.00 98.56           N  
ATOM    768  OD1 ASN A  97     -17.438   5.184   4.266  1.00 98.56           O  
ATOM    769  N   VAL A  98     -16.766   3.420   8.938  1.00 98.56           N  
ATOM    770  CA  VAL A  98     -16.547   2.592  10.117  1.00 98.56           C  
ATOM    771  C   VAL A  98     -17.531   1.431  10.133  1.00 98.56           C  
ATOM    772  CB  VAL A  98     -16.672   3.414  11.422  1.00 98.56           C  
ATOM    773  O   VAL A  98     -18.750   1.637   9.992  1.00 98.56           O  
ATOM    774  CG1 VAL A  98     -16.422   2.529  12.641  1.00 98.56           C  
ATOM    775  CG2 VAL A  98     -15.688   4.590  11.406  1.00 98.56           C  
ATOM    776  N   PHE A  99     -17.000   0.211  10.273  1.00 98.38           N  
ATOM    777  CA  PHE A  99     -17.797  -1.003  10.383  1.00 98.38           C  
ATOM    778  C   PHE A  99     -17.578  -1.677  11.734  1.00 98.38           C  
ATOM    779  CB  PHE A  99     -17.469  -1.976   9.250  1.00 98.38           C  
ATOM    780  O   PHE A  99     -16.438  -1.906  12.133  1.00 98.38           O  
ATOM    781  CG  PHE A  99     -17.547  -1.356   7.879  1.00 98.38           C  
ATOM    782  CD1 PHE A  99     -18.719  -1.409   7.137  1.00 98.38           C  
ATOM    783  CD2 PHE A  99     -16.438  -0.720   7.336  1.00 98.38           C  
ATOM    784  CE1 PHE A  99     -18.781  -0.837   5.867  1.00 98.38           C  
ATOM    785  CE2 PHE A  99     -16.500  -0.145   6.066  1.00 98.38           C  
ATOM    786  CZ  PHE A  99     -17.672  -0.206   5.336  1.00 98.38           C  
ATOM    787  N   THR A 100     -18.672  -2.029  12.383  1.00 97.44           N  
ATOM    788  CA  THR A 100     -18.531  -2.582  13.727  1.00 97.44           C  
ATOM    789  C   THR A 100     -19.547  -3.688  13.969  1.00 97.44           C  
ATOM    790  CB  THR A 100     -18.688  -1.489  14.797  1.00 97.44           C  
ATOM    791  O   THR A 100     -20.719  -3.551  13.602  1.00 97.44           O  
ATOM    792  CG2 THR A 100     -20.047  -0.817  14.711  1.00 97.44           C  
ATOM    793  OG1 THR A 100     -18.547  -2.078  16.094  1.00 97.44           O  
ATOM    794  N   PRO A 101     -19.031  -4.844  14.570  1.00 95.69           N  
ATOM    795  CA  PRO A 101     -19.969  -5.906  14.938  1.00 95.69           C  
ATOM    796  C   PRO A 101     -20.672  -5.641  16.266  1.00 95.69           C  
ATOM    797  CB  PRO A 101     -19.062  -7.145  15.039  1.00 95.69           C  
ATOM    798  O   PRO A 101     -21.531  -6.414  16.672  1.00 95.69           O  
ATOM    799  CG  PRO A 101     -17.734  -6.621  15.469  1.00 95.69           C  
ATOM    800  CD  PRO A 101     -17.531  -5.277  14.836  1.00 95.69           C  
ATOM    801  N   ILE A 102     -20.328  -4.648  16.969  1.00 92.88           N  
ATOM    802  CA  ILE A 102     -20.969  -4.289  18.234  1.00 92.88           C  
ATOM    803  C   ILE A 102     -22.281  -3.572  17.969  1.00 92.88           C  
ATOM    804  CB  ILE A 102     -20.047  -3.400  19.109  1.00 92.88           C  
ATOM    805  O   ILE A 102     -22.297  -2.428  17.500  1.00 92.88           O  
ATOM    806  CG1 ILE A 102     -18.734  -4.137  19.422  1.00 92.88           C  
ATOM    807  CG2 ILE A 102     -20.750  -2.971  20.391  1.00 92.88           C  
ATOM    808  CD1 ILE A 102     -17.781  -3.355  20.328  1.00 92.88           C  
ATOM    809  N   LEU A 103     -23.453  -4.246  18.281  1.00 89.50           N  
ATOM    810  CA  LEU A 103     -24.766  -3.738  17.938  1.00 89.50           C  
ATOM    811  C   LEU A 103     -25.359  -2.908  19.078  1.00 89.50           C  
ATOM    812  CB  LEU A 103     -25.719  -4.895  17.594  1.00 89.50           C  
ATOM    813  O   LEU A 103     -26.156  -2.000  18.828  1.00 89.50           O  
ATOM    814  CG  LEU A 103     -25.266  -5.812  16.453  1.00 89.50           C  
ATOM    815  CD1 LEU A 103     -26.328  -6.883  16.188  1.00 89.50           C  
ATOM    816  CD2 LEU A 103     -25.000  -5.008  15.188  1.00 89.50           C  
ATOM    817  N   ASP A 104     -24.922  -3.314  20.297  1.00 85.69           N  
ATOM    818  CA  ASP A 104     -25.375  -2.559  21.453  1.00 85.69           C  
ATOM    819  C   ASP A 104     -24.188  -1.890  22.156  1.00 85.69           C  
ATOM    820  CB  ASP A 104     -26.125  -3.469  22.422  1.00 85.69           C  
ATOM    821  O   ASP A 104     -23.656  -2.432  23.141  1.00 85.69           O  
ATOM    822  CG  ASP A 104     -26.875  -2.699  23.500  1.00 85.69           C  
ATOM    823  OD1 ASP A 104     -26.703  -1.463  23.594  1.00 85.69           O  
ATOM    824  OD2 ASP A 104     -27.625  -3.334  24.266  1.00 85.69           O  
ATOM    825  N   ARG A 105     -23.938  -0.603  21.844  1.00 82.56           N  
ATOM    826  CA  ARG A 105     -22.734   0.061  22.344  1.00 82.56           C  
ATOM    827  C   ARG A 105     -22.969   0.626  23.734  1.00 82.56           C  
ATOM    828  CB  ARG A 105     -22.297   1.178  21.391  1.00 82.56           C  
ATOM    829  O   ARG A 105     -22.016   0.859  24.484  1.00 82.56           O  
ATOM    830  CG  ARG A 105     -21.797   0.680  20.047  1.00 82.56           C  
ATOM    831  CD  ARG A 105     -21.531   1.828  19.078  1.00 82.56           C  
ATOM    832  NE  ARG A 105     -22.766   2.408  18.578  1.00 82.56           N  
ATOM    833  NH1 ARG A 105     -21.766   3.457  16.766  1.00 82.56           N  
ATOM    834  NH2 ARG A 105     -24.031   3.646  17.109  1.00 82.56           N  
ATOM    835  CZ  ARG A 105     -22.859   3.170  17.484  1.00 82.56           C  
ATOM    836  N   GLU A 106     -24.234   0.760  24.141  1.00 76.25           N  
ATOM    837  CA  GLU A 106     -24.562   1.274  25.469  1.00 76.25           C  
ATOM    838  C   GLU A 106     -24.422   0.186  26.531  1.00 76.25           C  
ATOM    839  CB  GLU A 106     -25.984   1.857  25.500  1.00 76.25           C  
ATOM    840  O   GLU A 106     -24.141   0.479  27.703  1.00 76.25           O  
ATOM    841  CG  GLU A 106     -26.125   3.131  24.672  1.00 76.25           C  
ATOM    842  CD  GLU A 106     -27.453   3.848  24.922  1.00 76.25           C  
ATOM    843  OE1 GLU A 106     -27.594   5.008  24.469  1.00 76.25           O  
ATOM    844  OE2 GLU A 106     -28.328   3.246  25.562  1.00 76.25           O  
ATOM    845  N   VAL A 107     -24.562  -1.058  26.109  1.00 74.81           N  
ATOM    846  CA  VAL A 107     -24.531  -2.188  27.031  1.00 74.81           C  
ATOM    847  C   VAL A 107     -23.172  -2.877  26.969  1.00 74.81           C  
ATOM    848  CB  VAL A 107     -25.656  -3.199  26.719  1.00 74.81           C  
ATOM    849  O   VAL A 107     -22.625  -3.270  28.000  1.00 74.81           O  
ATOM    850  CG1 VAL A 107     -25.578  -4.398  27.672  1.00 74.81           C  
ATOM    851  CG2 VAL A 107     -27.031  -2.523  26.812  1.00 74.81           C  
ATOM    852  N   ASN A 108     -22.688  -2.963  25.703  1.00 75.69           N  
ATOM    853  CA  ASN A 108     -21.391  -3.619  25.500  1.00 75.69           C  
ATOM    854  C   ASN A 108     -20.234  -2.670  25.781  1.00 75.69           C  
ATOM    855  CB  ASN A 108     -21.297  -4.176  24.078  1.00 75.69           C  
ATOM    856  O   ASN A 108     -20.000  -1.721  25.031  1.00 75.69           O  
ATOM    857  CG  ASN A 108     -20.141  -5.148  23.906  1.00 75.69           C  
ATOM    858  ND2 ASN A 108     -20.234  -6.016  22.906  1.00 75.69           N  
ATOM    859  OD1 ASN A 108     -19.172  -5.117  24.672  1.00 75.69           O  
ATOM    860  N   THR A 109     -19.547  -2.975  26.891  1.00 81.75           N  
ATOM    861  CA  THR A 109     -18.484  -2.055  27.266  1.00 81.75           C  
ATOM    862  C   THR A 109     -17.141  -2.557  26.766  1.00 81.75           C  
ATOM    863  CB  THR A 109     -18.438  -1.865  28.797  1.00 81.75           C  
ATOM    864  O   THR A 109     -16.125  -1.847  26.859  1.00 81.75           O  
ATOM    865  CG2 THR A 109     -19.703  -1.188  29.312  1.00 81.75           C  
ATOM    866  OG1 THR A 109     -18.297  -3.145  29.422  1.00 81.75           O  
ATOM    867  N   THR A 110     -17.219  -3.838  26.234  1.00 88.88           N  
ATOM    868  CA  THR A 110     -15.953  -4.359  25.719  1.00 88.88           C  
ATOM    869  C   THR A 110     -15.562  -3.654  24.422  1.00 88.88           C  
ATOM    870  CB  THR A 110     -16.031  -5.879  25.484  1.00 88.88           C  
ATOM    871  O   THR A 110     -16.391  -3.527  23.516  1.00 88.88           O  
ATOM    872  CG2 THR A 110     -14.695  -6.434  25.016  1.00 88.88           C  
ATOM    873  OG1 THR A 110     -16.406  -6.531  26.703  1.00 88.88           O  
ATOM    874  N   LEU A 111     -14.336  -3.184  24.359  1.00 96.44           N  
ATOM    875  CA  LEU A 111     -13.812  -2.545  23.156  1.00 96.44           C  
ATOM    876  C   LEU A 111     -13.023  -3.539  22.312  1.00 96.44           C  
ATOM    877  CB  LEU A 111     -12.930  -1.354  23.531  1.00 96.44           C  
ATOM    878  O   LEU A 111     -12.312  -4.387  22.859  1.00 96.44           O  
ATOM    879  CG  LEU A 111     -13.617  -0.191  24.250  1.00 96.44           C  
ATOM    880  CD1 LEU A 111     -12.586   0.855  24.672  1.00 96.44           C  
ATOM    881  CD2 LEU A 111     -14.688   0.431  23.359  1.00 96.44           C  
ATOM    882  N   LEU A 112     -13.195  -3.469  20.969  1.00 98.12           N  
ATOM    883  CA  LEU A 112     -12.594  -4.422  20.047  1.00 98.12           C  
ATOM    884  C   LEU A 112     -11.352  -3.832  19.391  1.00 98.12           C  
ATOM    885  CB  LEU A 112     -13.609  -4.844  18.984  1.00 98.12           C  
ATOM    886  O   LEU A 112     -11.234  -2.611  19.250  1.00 98.12           O  
ATOM    887  CG  LEU A 112     -14.867  -5.543  19.484  1.00 98.12           C  
ATOM    888  CD1 LEU A 112     -15.805  -5.852  18.312  1.00 98.12           C  
ATOM    889  CD2 LEU A 112     -14.508  -6.820  20.234  1.00 98.12           C  
ATOM    890  N   PRO A 113     -10.422  -4.766  19.016  1.00 98.69           N  
ATOM    891  CA  PRO A 113      -9.312  -4.309  18.172  1.00 98.69           C  
ATOM    892  C   PRO A 113      -9.797  -3.689  16.859  1.00 98.69           C  
ATOM    893  CB  PRO A 113      -8.516  -5.590  17.906  1.00 98.69           C  
ATOM    894  O   PRO A 113     -10.875  -4.031  16.375  1.00 98.69           O  
ATOM    895  CG  PRO A 113      -8.883  -6.500  19.031  1.00 98.69           C  
ATOM    896  CD  PRO A 113     -10.305  -6.234  19.422  1.00 98.69           C  
ATOM    897  N   VAL A 114      -8.930  -2.795  16.328  1.00 98.88           N  
ATOM    898  CA  VAL A 114      -9.305  -2.004  15.172  1.00 98.88           C  
ATOM    899  C   VAL A 114      -8.312  -2.252  14.031  1.00 98.88           C  
ATOM    900  CB  VAL A 114      -9.367  -0.496  15.500  1.00 98.88           C  
ATOM    901  O   VAL A 114      -7.102  -2.270  14.250  1.00 98.88           O  
ATOM    902  CG1 VAL A 114      -9.750   0.315  14.266  1.00 98.88           C  
ATOM    903  CG2 VAL A 114     -10.352  -0.243  16.641  1.00 98.88           C  
ATOM    904  N   VAL A 115      -8.883  -2.490  12.852  1.00 98.88           N  
ATOM    905  CA  VAL A 115      -8.070  -2.455  11.641  1.00 98.88           C  
ATOM    906  C   VAL A 115      -8.344  -1.162  10.875  1.00 98.88           C  
ATOM    907  CB  VAL A 115      -8.344  -3.678  10.734  1.00 98.88           C  
ATOM    908  O   VAL A 115      -9.500  -0.853  10.555  1.00 98.88           O  
ATOM    909  CG1 VAL A 115      -7.641  -3.525   9.391  1.00 98.88           C  
ATOM    910  CG2 VAL A 115      -7.906  -4.965  11.430  1.00 98.88           C  
ATOM    911  N   PHE A 116      -7.375  -0.362  10.703  1.00 98.88           N  
ATOM    912  CA  PHE A 116      -7.383   0.838   9.875  1.00 98.88           C  
ATOM    913  C   PHE A 116      -6.770   0.556   8.508  1.00 98.88           C  
ATOM    914  CB  PHE A 116      -6.625   1.976  10.562  1.00 98.88           C  
ATOM    915  O   PHE A 116      -5.551   0.431   8.383  1.00 98.88           O  
ATOM    916  CG  PHE A 116      -6.852   3.324   9.938  1.00 98.88           C  
ATOM    917  CD1 PHE A 116      -6.078   3.744   8.859  1.00 98.88           C  
ATOM    918  CD2 PHE A 116      -7.836   4.172  10.422  1.00 98.88           C  
ATOM    919  CE1 PHE A 116      -6.289   4.992   8.273  1.00 98.88           C  
ATOM    920  CE2 PHE A 116      -8.047   5.422   9.844  1.00 98.88           C  
ATOM    921  CZ  PHE A 116      -7.273   5.832   8.773  1.00 98.88           C  
ATOM    922  N   TRP A 117      -7.605   0.498   7.465  1.00 98.81           N  
ATOM    923  CA  TRP A 117      -7.207  -0.031   6.164  1.00 98.81           C  
ATOM    924  C   TRP A 117      -6.973   1.099   5.168  1.00 98.81           C  
ATOM    925  CB  TRP A 117      -8.273  -0.990   5.625  1.00 98.81           C  
ATOM    926  O   TRP A 117      -7.859   1.926   4.934  1.00 98.81           O  
ATOM    927  CG  TRP A 117      -8.016  -1.464   4.227  1.00 98.81           C  
ATOM    928  CD1 TRP A 117      -8.648  -1.051   3.088  1.00 98.81           C  
ATOM    929  CD2 TRP A 117      -7.059  -2.447   3.822  1.00 98.81           C  
ATOM    930  CE2 TRP A 117      -7.164  -2.578   2.420  1.00 98.81           C  
ATOM    931  CE3 TRP A 117      -6.121  -3.229   4.508  1.00 98.81           C  
ATOM    932  NE1 TRP A 117      -8.141  -1.717   1.996  1.00 98.81           N  
ATOM    933  CH2 TRP A 117      -5.453  -4.215   2.387  1.00 98.81           C  
ATOM    934  CZ2 TRP A 117      -6.363  -3.463   1.690  1.00 98.81           C  
ATOM    935  CZ3 TRP A 117      -5.324  -4.109   3.781  1.00 98.81           C  
ATOM    936  N   PHE A 118      -5.785   1.100   4.523  1.00 98.75           N  
ATOM    937  CA  PHE A 118      -5.457   1.972   3.400  1.00 98.75           C  
ATOM    938  C   PHE A 118      -5.645   1.242   2.076  1.00 98.75           C  
ATOM    939  CB  PHE A 118      -4.020   2.484   3.518  1.00 98.75           C  
ATOM    940  O   PHE A 118      -5.035   0.194   1.846  1.00 98.75           O  
ATOM    941  CG  PHE A 118      -3.742   3.230   4.797  1.00 98.75           C  
ATOM    942  CD1 PHE A 118      -4.301   4.484   5.020  1.00 98.75           C  
ATOM    943  CD2 PHE A 118      -2.924   2.680   5.773  1.00 98.75           C  
ATOM    944  CE1 PHE A 118      -4.047   5.180   6.199  1.00 98.75           C  
ATOM    945  CE2 PHE A 118      -2.666   3.367   6.957  1.00 98.75           C  
ATOM    946  CZ  PHE A 118      -3.227   4.617   7.168  1.00 98.75           C  
ATOM    947  N   TYR A 119      -6.488   1.731   1.192  1.00 97.75           N  
ATOM    948  CA  TYR A 119      -6.625   1.109  -0.120  1.00 97.75           C  
ATOM    949  C   TYR A 119      -5.441   1.458  -1.015  1.00 97.75           C  
ATOM    950  CB  TYR A 119      -7.934   1.546  -0.788  1.00 97.75           C  
ATOM    951  O   TYR A 119      -4.758   2.461  -0.790  1.00 97.75           O  
ATOM    952  CG  TYR A 119      -8.023   3.033  -1.023  1.00 97.75           C  
ATOM    953  CD1 TYR A 119      -8.719   3.857  -0.139  1.00 97.75           C  
ATOM    954  CD2 TYR A 119      -7.422   3.621  -2.131  1.00 97.75           C  
ATOM    955  CE1 TYR A 119      -8.812   5.227  -0.353  1.00 97.75           C  
ATOM    956  CE2 TYR A 119      -7.508   4.992  -2.354  1.00 97.75           C  
ATOM    957  OH  TYR A 119      -8.289   7.141  -1.678  1.00 97.75           O  
ATOM    958  CZ  TYR A 119      -8.203   5.785  -1.461  1.00 97.75           C  
ATOM    959  N   GLY A 120      -5.148   0.497  -2.049  1.00 97.50           N  
ATOM    960  CA  GLY A 120      -4.066   0.679  -3.004  1.00 97.50           C  
ATOM    961  C   GLY A 120      -4.508   1.379  -4.277  1.00 97.50           C  
ATOM    962  O   GLY A 120      -5.551   2.033  -4.301  1.00 97.50           O  
ATOM    963  N   GLY A 121      -3.697   1.370  -5.301  1.00 96.31           N  
ATOM    964  CA  GLY A 121      -4.016   2.010  -6.566  1.00 96.31           C  
ATOM    965  C   GLY A 121      -2.889   2.879  -7.094  1.00 96.31           C  
ATOM    966  O   GLY A 121      -3.131   3.836  -7.832  1.00 96.31           O  
ATOM    967  N   GLY A 122      -1.697   2.625  -6.621  1.00 96.94           N  
ATOM    968  CA  GLY A 122      -0.508   3.285  -7.133  1.00 96.94           C  
ATOM    969  C   GLY A 122      -0.491   4.777  -6.863  1.00 96.94           C  
ATOM    970  O   GLY A 122       0.157   5.539  -7.582  1.00 96.94           O  
ATOM    971  N   PHE A 123      -1.409   5.176  -5.938  1.00 97.81           N  
ATOM    972  CA  PHE A 123      -1.586   6.582  -5.598  1.00 97.81           C  
ATOM    973  C   PHE A 123      -2.232   7.340  -6.750  1.00 97.81           C  
ATOM    974  CB  PHE A 123      -0.241   7.219  -5.234  1.00 97.81           C  
ATOM    975  O   PHE A 123      -2.094   8.562  -6.852  1.00 97.81           O  
ATOM    976  CG  PHE A 123       0.376   6.668  -3.980  1.00 97.81           C  
ATOM    977  CD1 PHE A 123      -0.200   6.910  -2.738  1.00 97.81           C  
ATOM    978  CD2 PHE A 123       1.533   5.902  -4.039  1.00 97.81           C  
ATOM    979  CE1 PHE A 123       0.370   6.398  -1.575  1.00 97.81           C  
ATOM    980  CE2 PHE A 123       2.109   5.387  -2.883  1.00 97.81           C  
ATOM    981  CZ  PHE A 123       1.525   5.637  -1.650  1.00 97.81           C  
ATOM    982  N   MET A 124      -2.766   6.562  -7.738  1.00 95.75           N  
ATOM    983  CA  MET A 124      -3.367   7.188  -8.914  1.00 95.75           C  
ATOM    984  C   MET A 124      -4.820   6.754  -9.070  1.00 95.75           C  
ATOM    985  CB  MET A 124      -2.576   6.832 -10.172  1.00 95.75           C  
ATOM    986  O   MET A 124      -5.555   7.316  -9.891  1.00 95.75           O  
ATOM    987  CG  MET A 124      -1.123   7.277 -10.125  1.00 95.75           C  
ATOM    988  SD  MET A 124      -0.144   6.617 -11.531  1.00 95.75           S  
ATOM    989  CE  MET A 124      -0.024   4.871 -11.047  1.00 95.75           C  
ATOM    990  N   ASN A 125      -5.156   5.719  -8.438  1.00 93.69           N  
ATOM    991  CA  ASN A 125      -6.504   5.164  -8.469  1.00 93.69           C  
ATOM    992  C   ASN A 125      -6.906   4.582  -7.113  1.00 93.69           C  
ATOM    993  CB  ASN A 125      -6.621   4.094  -9.562  1.00 93.69           C  
ATOM    994  O   ASN A 125      -6.070   4.461  -6.215  1.00 93.69           O  
ATOM    995  CG  ASN A 125      -5.645   2.951  -9.359  1.00 93.69           C  
ATOM    996  ND2 ASN A 125      -6.047   1.752  -9.766  1.00 93.69           N  
ATOM    997  OD1 ASN A 125      -4.539   3.143  -8.844  1.00 93.69           O  
ATOM    998  N   GLY A 126      -8.234   4.359  -7.000  1.00 93.81           N  
ATOM    999  CA  GLY A 126      -8.750   3.725  -5.797  1.00 93.81           C  
ATOM   1000  C   GLY A 126      -9.797   4.559  -5.082  1.00 93.81           C  
ATOM   1001  O   GLY A 126      -9.945   5.750  -5.363  1.00 93.81           O  
ATOM   1002  N   CYS A 127     -10.516   3.893  -4.160  1.00 95.19           N  
ATOM   1003  CA  CYS A 127     -11.562   4.500  -3.354  1.00 95.19           C  
ATOM   1004  C   CYS A 127     -11.836   3.680  -2.098  1.00 95.19           C  
ATOM   1005  CB  CYS A 127     -12.852   4.637  -4.168  1.00 95.19           C  
ATOM   1006  O   CYS A 127     -11.492   2.496  -2.039  1.00 95.19           O  
ATOM   1007  SG  CYS A 127     -14.102   5.684  -3.387  1.00 95.19           S  
ATOM   1008  N   ALA A 128     -12.336   4.316  -1.056  1.00 95.38           N  
ATOM   1009  CA  ALA A 128     -12.648   3.635   0.199  1.00 95.38           C  
ATOM   1010  C   ALA A 128     -13.898   2.773   0.059  1.00 95.38           C  
ATOM   1011  CB  ALA A 128     -12.828   4.648   1.325  1.00 95.38           C  
ATOM   1012  O   ALA A 128     -14.625   2.559   1.033  1.00 95.38           O  
ATOM   1013  N   ASP A 129     -14.117   2.221  -1.122  1.00 92.50           N  
ATOM   1014  CA  ASP A 129     -15.266   1.356  -1.401  1.00 92.50           C  
ATOM   1015  C   ASP A 129     -14.930  -0.105  -1.111  1.00 92.50           C  
ATOM   1016  CB  ASP A 129     -15.711   1.517  -2.855  1.00 92.50           C  
ATOM   1017  O   ASP A 129     -14.977  -0.948  -2.010  1.00 92.50           O  
ATOM   1018  CG  ASP A 129     -16.406   2.842  -3.119  1.00 92.50           C  
ATOM   1019  OD1 ASP A 129     -16.609   3.623  -2.166  1.00 92.50           O  
ATOM   1020  OD2 ASP A 129     -16.750   3.107  -4.293  1.00 92.50           O  
ATOM   1021  N   TRP A 130     -14.531  -0.362  -0.013  1.00 93.69           N  
ATOM   1022  CA  TRP A 130     -14.234  -1.719   0.434  1.00 93.69           C  
ATOM   1023  C   TRP A 130     -15.242  -2.184   1.476  1.00 93.69           C  
ATOM   1024  CB  TRP A 130     -12.820  -1.796   1.010  1.00 93.69           C  
ATOM   1025  O   TRP A 130     -15.539  -1.461   2.432  1.00 93.69           O  
ATOM   1026  CG  TRP A 130     -11.734  -1.528   0.006  1.00 93.69           C  
ATOM   1027  CD1 TRP A 130     -11.383  -0.316  -0.518  1.00 93.69           C  
ATOM   1028  CD2 TRP A 130     -10.875  -2.496  -0.599  1.00 93.69           C  
ATOM   1029  CE2 TRP A 130     -10.016  -1.800  -1.480  1.00 93.69           C  
ATOM   1030  CE3 TRP A 130     -10.742  -3.887  -0.481  1.00 93.69           C  
ATOM   1031  NE1 TRP A 130     -10.344  -0.473  -1.412  1.00 93.69           N  
ATOM   1032  CH2 TRP A 130      -8.930  -3.809  -2.105  1.00 93.69           C  
ATOM   1033  CZ2 TRP A 130      -9.039  -2.447  -2.240  1.00 93.69           C  
ATOM   1034  CZ3 TRP A 130      -9.766  -4.527  -1.238  1.00 93.69           C  
ATOM   1035  N   TRP A 131     -15.703  -3.402   1.236  1.00 94.00           N  
ATOM   1036  CA  TRP A 131     -16.672  -3.973   2.170  1.00 94.00           C  
ATOM   1037  C   TRP A 131     -16.047  -5.145   2.934  1.00 94.00           C  
ATOM   1038  CB  TRP A 131     -17.922  -4.430   1.432  1.00 94.00           C  
ATOM   1039  O   TRP A 131     -15.641  -6.141   2.334  1.00 94.00           O  
ATOM   1040  CG  TRP A 131     -19.016  -3.406   1.396  1.00 94.00           C  
ATOM   1041  CD1 TRP A 131     -19.375  -2.621   0.335  1.00 94.00           C  
ATOM   1042  CD2 TRP A 131     -19.891  -3.049   2.473  1.00 94.00           C  
ATOM   1043  CE2 TRP A 131     -20.750  -2.041   1.994  1.00 94.00           C  
ATOM   1044  CE3 TRP A 131     -20.016  -3.484   3.799  1.00 94.00           C  
ATOM   1045  NE1 TRP A 131     -20.422  -1.799   0.688  1.00 94.00           N  
ATOM   1046  CH2 TRP A 131     -21.859  -1.907   4.086  1.00 94.00           C  
ATOM   1047  CZ2 TRP A 131     -21.750  -1.462   2.795  1.00 94.00           C  
ATOM   1048  CZ3 TRP A 131     -21.000  -2.908   4.594  1.00 94.00           C  
ATOM   1049  N   PRO A 132     -16.016  -4.969   4.215  1.00 96.19           N  
ATOM   1050  CA  PRO A 132     -15.273  -5.922   5.051  1.00 96.19           C  
ATOM   1051  C   PRO A 132     -16.125  -7.117   5.473  1.00 96.19           C  
ATOM   1052  CB  PRO A 132     -14.867  -5.082   6.266  1.00 96.19           C  
ATOM   1053  O   PRO A 132     -16.156  -7.465   6.656  1.00 96.19           O  
ATOM   1054  CG  PRO A 132     -16.000  -4.133   6.469  1.00 96.19           C  
ATOM   1055  CD  PRO A 132     -16.547  -3.738   5.121  1.00 96.19           C  
ATOM   1056  N   GLN A 133     -16.703  -7.820   4.461  1.00 95.00           N  
ATOM   1057  CA  GLN A 133     -17.625  -8.914   4.754  1.00 95.00           C  
ATOM   1058  C   GLN A 133     -16.953 -10.008   5.570  1.00 95.00           C  
ATOM   1059  CB  GLN A 133     -18.203  -9.500   3.463  1.00 95.00           C  
ATOM   1060  O   GLN A 133     -17.484 -10.469   6.574  1.00 95.00           O  
ATOM   1061  CG  GLN A 133     -19.172  -8.570   2.746  1.00 95.00           C  
ATOM   1062  CD  GLN A 133     -20.562  -8.594   3.361  1.00 95.00           C  
ATOM   1063  NE2 GLN A 133     -21.391  -7.633   2.973  1.00 95.00           N  
ATOM   1064  OE1 GLN A 133     -20.891  -9.461   4.180  1.00 95.00           O  
ATOM   1065  N   TYR A 134     -15.750 -10.391   5.199  1.00 97.19           N  
ATOM   1066  CA  TYR A 134     -15.023 -11.445   5.906  1.00 97.19           C  
ATOM   1067  C   TYR A 134     -14.555 -10.961   7.273  1.00 97.19           C  
ATOM   1068  CB  TYR A 134     -13.828 -11.914   5.078  1.00 97.19           C  
ATOM   1069  O   TYR A 134     -14.609 -11.703   8.250  1.00 97.19           O  
ATOM   1070  CG  TYR A 134     -14.211 -12.602   3.791  1.00 97.19           C  
ATOM   1071  CD1 TYR A 134     -15.422 -13.281   3.676  1.00 97.19           C  
ATOM   1072  CD2 TYR A 134     -13.359 -12.578   2.688  1.00 97.19           C  
ATOM   1073  CE1 TYR A 134     -15.773 -13.922   2.492  1.00 97.19           C  
ATOM   1074  CE2 TYR A 134     -13.711 -13.211   1.499  1.00 97.19           C  
ATOM   1075  OH  TYR A 134     -15.266 -14.508   0.237  1.00 97.19           O  
ATOM   1076  CZ  TYR A 134     -14.914 -13.883   1.411  1.00 97.19           C  
ATOM   1077  N   TRP A 135     -14.227  -9.719   7.371  1.00 97.81           N  
ATOM   1078  CA  TRP A 135     -13.695  -9.164   8.609  1.00 97.81           C  
ATOM   1079  C   TRP A 135     -14.797  -9.031   9.656  1.00 97.81           C  
ATOM   1080  CB  TRP A 135     -13.055  -7.797   8.359  1.00 97.81           C  
ATOM   1081  O   TRP A 135     -14.531  -9.141  10.859  1.00 97.81           O  
ATOM   1082  CG  TRP A 135     -11.781  -7.863   7.566  1.00 97.81           C  
ATOM   1083  CD1 TRP A 135     -11.656  -7.809   6.203  1.00 97.81           C  
ATOM   1084  CD2 TRP A 135     -10.453  -8.000   8.086  1.00 97.81           C  
ATOM   1085  CE2 TRP A 135      -9.570  -8.023   6.984  1.00 97.81           C  
ATOM   1086  CE3 TRP A 135      -9.930  -8.109   9.383  1.00 97.81           C  
ATOM   1087  NE1 TRP A 135     -10.328  -7.902   5.852  1.00 97.81           N  
ATOM   1088  CH2 TRP A 135      -7.699  -8.250   8.414  1.00 97.81           C  
ATOM   1089  CZ2 TRP A 135      -8.188  -8.141   7.141  1.00 97.81           C  
ATOM   1090  CZ3 TRP A 135      -8.555  -8.227   9.531  1.00 97.81           C  
ATOM   1091  N   MET A 136     -16.031  -8.742   9.141  1.00 97.19           N  
ATOM   1092  CA  MET A 136     -17.109  -8.461  10.086  1.00 97.19           C  
ATOM   1093  C   MET A 136     -17.562  -9.727  10.805  1.00 97.19           C  
ATOM   1094  CB  MET A 136     -18.297  -7.816   9.359  1.00 97.19           C  
ATOM   1095  O   MET A 136     -18.359  -9.664  11.750  1.00 97.19           O  
ATOM   1096  CG  MET A 136     -18.031  -6.402   8.875  1.00 97.19           C  
ATOM   1097  SD  MET A 136     -17.453  -5.293  10.211  1.00 97.19           S  
ATOM   1098  CE  MET A 136     -15.656  -5.422   9.977  1.00 97.19           C  
ATOM   1099  N   ASP A 137     -16.969 -10.867  10.383  1.00 95.56           N  
ATOM   1100  CA  ASP A 137     -17.203 -12.117  11.102  1.00 95.56           C  
ATOM   1101  C   ASP A 137     -16.188 -12.312  12.219  1.00 95.56           C  
ATOM   1102  CB  ASP A 137     -17.156 -13.305  10.133  1.00 95.56           C  
ATOM   1103  O   ASP A 137     -16.297 -13.258  13.008  1.00 95.56           O  
ATOM   1104  CG  ASP A 137     -18.391 -13.391   9.234  1.00 95.56           C  
ATOM   1105  OD1 ASP A 137     -19.484 -12.969   9.664  1.00 95.56           O  
ATOM   1106  OD2 ASP A 137     -18.250 -13.875   8.094  1.00 95.56           O  
ATOM   1107  N   GLU A 138     -15.312 -11.320  12.219  1.00 96.25           N  
ATOM   1108  CA  GLU A 138     -14.297 -11.359  13.266  1.00 96.25           C  
ATOM   1109  C   GLU A 138     -14.523 -10.250  14.297  1.00 96.25           C  
ATOM   1110  CB  GLU A 138     -12.898 -11.227  12.664  1.00 96.25           C  
ATOM   1111  O   GLU A 138     -15.141  -9.234  13.992  1.00 96.25           O  
ATOM   1112  CG  GLU A 138     -12.625 -12.211  11.539  1.00 96.25           C  
ATOM   1113  CD  GLU A 138     -12.602 -13.664  11.992  1.00 96.25           C  
ATOM   1114  OE1 GLU A 138     -12.805 -14.570  11.156  1.00 96.25           O  
ATOM   1115  OE2 GLU A 138     -12.375 -13.891  13.203  1.00 96.25           O  
ATOM   1116  N   ASP A 139     -14.469 -10.438  15.594  1.00 96.25           N  
ATOM   1117  CA  ASP A 139     -14.625  -9.438  16.641  1.00 96.25           C  
ATOM   1118  C   ASP A 139     -13.602  -8.312  16.484  1.00 96.25           C  
ATOM   1119  CB  ASP A 139     -14.484 -10.078  18.016  1.00 96.25           C  
ATOM   1120  O   ASP A 139     -12.781  -8.078  17.359  1.00 96.25           O  
ATOM   1121  CG  ASP A 139     -15.656 -10.969  18.391  1.00 96.25           C  
ATOM   1122  OD1 ASP A 139     -16.797 -10.695  17.938  1.00 96.25           O  
ATOM   1123  OD2 ASP A 139     -15.445 -11.961  19.125  1.00 96.25           O  
ATOM   1124  N   ILE A 140     -13.742  -7.543  15.336  1.00 98.25           N  
ATOM   1125  CA  ILE A 140     -12.859  -6.453  14.953  1.00 98.25           C  
ATOM   1126  C   ILE A 140     -13.672  -5.305  14.367  1.00 98.25           C  
ATOM   1127  CB  ILE A 140     -11.789  -6.922  13.938  1.00 98.25           C  
ATOM   1128  O   ILE A 140     -14.688  -5.531  13.703  1.00 98.25           O  
ATOM   1129  CG1 ILE A 140     -10.805  -7.883  14.617  1.00 98.25           C  
ATOM   1130  CG2 ILE A 140     -11.055  -5.723  13.336  1.00 98.25           C  
ATOM   1131  CD1 ILE A 140      -9.844  -8.562  13.648  1.00 98.25           C  
ATOM   1132  N   VAL A 141     -13.211  -4.070  14.695  1.00 98.69           N  
ATOM   1133  CA  VAL A 141     -13.734  -2.871  14.047  1.00 98.69           C  
ATOM   1134  C   VAL A 141     -12.844  -2.506  12.859  1.00 98.69           C  
ATOM   1135  CB  VAL A 141     -13.812  -1.685  15.039  1.00 98.69           C  
ATOM   1136  O   VAL A 141     -11.617  -2.566  12.953  1.00 98.69           O  
ATOM   1137  CG1 VAL A 141     -14.156  -0.392  14.297  1.00 98.69           C  
ATOM   1138  CG2 VAL A 141     -14.844  -1.971  16.125  1.00 98.69           C  
ATOM   1139  N   VAL A 142     -13.516  -2.172  11.711  1.00 98.88           N  
ATOM   1140  CA  VAL A 142     -12.758  -1.824  10.516  1.00 98.88           C  
ATOM   1141  C   VAL A 142     -13.023  -0.366  10.141  1.00 98.88           C  
ATOM   1142  CB  VAL A 142     -13.125  -2.746   9.328  1.00 98.88           C  
ATOM   1143  O   VAL A 142     -14.172   0.070  10.078  1.00 98.88           O  
ATOM   1144  CG1 VAL A 142     -12.375  -2.326   8.062  1.00 98.88           C  
ATOM   1145  CG2 VAL A 142     -12.820  -4.203   9.672  1.00 98.88           C  
ATOM   1146  N   VAL A 143     -11.938   0.374   9.945  1.00 98.88           N  
ATOM   1147  CA  VAL A 143     -12.000   1.757   9.477  1.00 98.88           C  
ATOM   1148  C   VAL A 143     -11.320   1.881   8.117  1.00 98.88           C  
ATOM   1149  CB  VAL A 143     -11.352   2.725  10.492  1.00 98.88           C  
ATOM   1150  O   VAL A 143     -10.172   1.456   7.953  1.00 98.88           O  
ATOM   1151  CG1 VAL A 143     -11.461   4.168  10.008  1.00 98.88           C  
ATOM   1152  CG2 VAL A 143     -12.000   2.568  11.867  1.00 98.88           C  
ATOM   1153  N   ILE A 144     -12.023   2.537   7.164  1.00 98.62           N  
ATOM   1154  CA  ILE A 144     -11.492   2.699   5.816  1.00 98.62           C  
ATOM   1155  C   ILE A 144     -11.633   4.156   5.379  1.00 98.62           C  
ATOM   1156  CB  ILE A 144     -12.211   1.768   4.812  1.00 98.62           C  
ATOM   1157  O   ILE A 144     -12.727   4.605   5.035  1.00 98.62           O  
ATOM   1158  CG1 ILE A 144     -12.227   0.329   5.340  1.00 98.62           C  
ATOM   1159  CG2 ILE A 144     -11.531   1.837   3.438  1.00 98.62           C  
ATOM   1160  CD1 ILE A 144     -13.070  -0.625   4.504  1.00 98.62           C  
ATOM   1161  N   PRO A 145     -10.508   4.891   5.309  1.00 98.50           N  
ATOM   1162  CA  PRO A 145     -10.570   6.305   4.930  1.00 98.50           C  
ATOM   1163  C   PRO A 145     -10.344   6.523   3.438  1.00 98.50           C  
ATOM   1164  CB  PRO A 145      -9.453   6.941   5.758  1.00 98.50           C  
ATOM   1165  O   PRO A 145      -9.680   5.711   2.785  1.00 98.50           O  
ATOM   1166  CG  PRO A 145      -8.398   5.887   5.848  1.00 98.50           C  
ATOM   1167  CD  PRO A 145      -9.070   4.547   5.969  1.00 98.50           C  
ATOM   1168  N   ASN A 146     -11.023   7.559   2.893  1.00 98.06           N  
ATOM   1169  CA  ASN A 146     -10.531   8.141   1.650  1.00 98.06           C  
ATOM   1170  C   ASN A 146      -9.320   9.039   1.893  1.00 98.06           C  
ATOM   1171  CB  ASN A 146     -11.641   8.930   0.950  1.00 98.06           C  
ATOM   1172  O   ASN A 146      -9.188   9.633   2.963  1.00 98.06           O  
ATOM   1173  CG  ASN A 146     -12.469   8.062   0.019  1.00 98.06           C  
ATOM   1174  ND2 ASN A 146     -13.773   8.328  -0.028  1.00 98.06           N  
ATOM   1175  OD1 ASN A 146     -11.945   7.172  -0.650  1.00 98.06           O  
ATOM   1176  N   TYR A 147      -8.430   9.031   0.959  1.00 98.50           N  
ATOM   1177  CA  TYR A 147      -7.355  10.016   0.897  1.00 98.50           C  
ATOM   1178  C   TYR A 147      -7.078  10.430  -0.542  1.00 98.50           C  
ATOM   1179  CB  TYR A 147      -6.078   9.461   1.535  1.00 98.50           C  
ATOM   1180  O   TYR A 147      -7.344   9.672  -1.477  1.00 98.50           O  
ATOM   1181  CG  TYR A 147      -5.594   8.180   0.902  1.00 98.50           C  
ATOM   1182  CD1 TYR A 147      -5.949   6.938   1.432  1.00 98.50           C  
ATOM   1183  CD2 TYR A 147      -4.781   8.203  -0.226  1.00 98.50           C  
ATOM   1184  CE1 TYR A 147      -5.504   5.754   0.853  1.00 98.50           C  
ATOM   1185  CE2 TYR A 147      -4.332   7.023  -0.812  1.00 98.50           C  
ATOM   1186  OH  TYR A 147      -4.254   4.637  -0.844  1.00 98.50           O  
ATOM   1187  CZ  TYR A 147      -4.699   5.805  -0.267  1.00 98.50           C  
ATOM   1188  N   ARG A 148      -6.703  11.758  -0.639  1.00 98.44           N  
ATOM   1189  CA  ARG A 148      -6.461  12.297  -1.976  1.00 98.44           C  
ATOM   1190  C   ARG A 148      -5.348  11.523  -2.678  1.00 98.44           C  
ATOM   1191  CB  ARG A 148      -6.109  13.781  -1.906  1.00 98.44           C  
ATOM   1192  O   ARG A 148      -4.379  11.109  -2.041  1.00 98.44           O  
ATOM   1193  CG  ARG A 148      -7.277  14.672  -1.510  1.00 98.44           C  
ATOM   1194  CD  ARG A 148      -6.828  16.109  -1.244  1.00 98.44           C  
ATOM   1195  NE  ARG A 148      -6.082  16.203   0.005  1.00 98.44           N  
ATOM   1196  NH1 ARG A 148      -5.621  18.469  -0.223  1.00 98.44           N  
ATOM   1197  NH2 ARG A 148      -4.867  17.312   1.612  1.00 98.44           N  
ATOM   1198  CZ  ARG A 148      -5.523  17.328   0.462  1.00 98.44           C  
ATOM   1199  N   ILE A 149      -5.465  11.258  -3.971  1.00 96.94           N  
ATOM   1200  CA  ILE A 149      -4.477  10.602  -4.816  1.00 96.94           C  
ATOM   1201  C   ILE A 149      -4.227  11.438  -6.070  1.00 96.94           C  
ATOM   1202  CB  ILE A 149      -4.926   9.180  -5.207  1.00 96.94           C  
ATOM   1203  O   ILE A 149      -4.828  12.508  -6.238  1.00 96.94           O  
ATOM   1204  CG1 ILE A 149      -6.266   9.227  -5.953  1.00 96.94           C  
ATOM   1205  CG2 ILE A 149      -5.020   8.281  -3.971  1.00 96.94           C  
ATOM   1206  CD1 ILE A 149      -6.758   7.867  -6.434  1.00 96.94           C  
ATOM   1207  N   GLY A 150      -3.209  11.023  -6.930  1.00 97.12           N  
ATOM   1208  CA  GLY A 150      -2.871  11.805  -8.109  1.00 97.12           C  
ATOM   1209  C   GLY A 150      -2.455  13.227  -7.781  1.00 97.12           C  
ATOM   1210  O   GLY A 150      -1.925  13.492  -6.699  1.00 97.12           O  
ATOM   1211  N   PRO A 151      -2.621  14.125  -8.734  1.00 97.75           N  
ATOM   1212  CA  PRO A 151      -2.143  15.492  -8.500  1.00 97.75           C  
ATOM   1213  C   PRO A 151      -2.863  16.172  -7.344  1.00 97.75           C  
ATOM   1214  CB  PRO A 151      -2.434  16.203  -9.828  1.00 97.75           C  
ATOM   1215  O   PRO A 151      -2.275  17.016  -6.652  1.00 97.75           O  
ATOM   1216  CG  PRO A 151      -3.436  15.328 -10.508  1.00 97.75           C  
ATOM   1217  CD  PRO A 151      -3.189  13.906 -10.102  1.00 97.75           C  
ATOM   1218  N   LEU A 152      -4.035  15.789  -7.035  1.00 98.00           N  
ATOM   1219  CA  LEU A 152      -4.754  16.438  -5.945  1.00 98.00           C  
ATOM   1220  C   LEU A 152      -4.191  16.000  -4.594  1.00 98.00           C  
ATOM   1221  CB  LEU A 152      -6.246  16.109  -6.016  1.00 98.00           C  
ATOM   1222  O   LEU A 152      -4.348  16.719  -3.596  1.00 98.00           O  
ATOM   1223  CG  LEU A 152      -7.008  16.688  -7.211  1.00 98.00           C  
ATOM   1224  CD1 LEU A 152      -8.461  16.234  -7.180  1.00 98.00           C  
ATOM   1225  CD2 LEU A 152      -6.922  18.219  -7.211  1.00 98.00           C  
ATOM   1226  N   GLY A 153      -3.535  14.930  -4.578  1.00 98.19           N  
ATOM   1227  CA  GLY A 153      -2.963  14.445  -3.330  1.00 98.19           C  
ATOM   1228  C   GLY A 153      -1.457  14.617  -3.258  1.00 98.19           C  
ATOM   1229  O   GLY A 153      -0.885  14.680  -2.168  1.00 98.19           O  
ATOM   1230  N   PHE A 154      -0.844  14.719  -4.422  1.00 98.56           N  
ATOM   1231  CA  PHE A 154       0.604  14.578  -4.332  1.00 98.56           C  
ATOM   1232  C   PHE A 154       1.303  15.609  -5.211  1.00 98.56           C  
ATOM   1233  CB  PHE A 154       1.034  13.164  -4.738  1.00 98.56           C  
ATOM   1234  O   PHE A 154       2.479  15.453  -5.547  1.00 98.56           O  
ATOM   1235  CG  PHE A 154       0.520  12.094  -3.822  1.00 98.56           C  
ATOM   1236  CD1 PHE A 154       1.036  11.945  -2.541  1.00 98.56           C  
ATOM   1237  CD2 PHE A 154      -0.480  11.227  -4.242  1.00 98.56           C  
ATOM   1238  CE1 PHE A 154       0.562  10.945  -1.691  1.00 98.56           C  
ATOM   1239  CE2 PHE A 154      -0.958  10.227  -3.400  1.00 98.56           C  
ATOM   1240  CZ  PHE A 154      -0.436  10.086  -2.125  1.00 98.56           C  
ATOM   1241  N   LEU A 155       0.627  16.625  -5.664  1.00 98.31           N  
ATOM   1242  CA  LEU A 155       1.296  17.719  -6.363  1.00 98.31           C  
ATOM   1243  C   LEU A 155       2.336  18.375  -5.465  1.00 98.31           C  
ATOM   1244  CB  LEU A 155       0.275  18.750  -6.832  1.00 98.31           C  
ATOM   1245  O   LEU A 155       2.070  18.641  -4.293  1.00 98.31           O  
ATOM   1246  CG  LEU A 155       0.798  19.844  -7.773  1.00 98.31           C  
ATOM   1247  CD1 LEU A 155      -0.096  19.953  -9.008  1.00 98.31           C  
ATOM   1248  CD2 LEU A 155       0.886  21.172  -7.047  1.00 98.31           C  
ATOM   1249  N   ALA A 156       3.490  18.609  -6.035  1.00 98.44           N  
ATOM   1250  CA  ALA A 156       4.570  19.250  -5.301  1.00 98.44           C  
ATOM   1251  C   ALA A 156       5.348  20.203  -6.203  1.00 98.44           C  
ATOM   1252  CB  ALA A 156       5.512  18.219  -4.699  1.00 98.44           C  
ATOM   1253  O   ALA A 156       5.520  19.938  -7.398  1.00 98.44           O  
ATOM   1254  N   THR A 157       5.801  21.375  -5.578  1.00 98.31           N  
ATOM   1255  CA  THR A 157       6.566  22.375  -6.328  1.00 98.31           C  
ATOM   1256  C   THR A 157       7.977  22.500  -5.762  1.00 98.31           C  
ATOM   1257  CB  THR A 157       5.867  23.734  -6.316  1.00 98.31           C  
ATOM   1258  O   THR A 157       8.688  23.469  -6.074  1.00 98.31           O  
ATOM   1259  CG2 THR A 157       4.547  23.688  -7.074  1.00 98.31           C  
ATOM   1260  OG1 THR A 157       5.613  24.125  -4.957  1.00 98.31           O  
ATOM   1261  N   ASP A 158       8.430  21.531  -4.906  1.00 97.50           N  
ATOM   1262  CA  ASP A 158       9.766  21.438  -4.316  1.00 97.50           C  
ATOM   1263  C   ASP A 158      10.062  22.656  -3.438  1.00 97.50           C  
ATOM   1264  CB  ASP A 158      10.828  21.312  -5.414  1.00 97.50           C  
ATOM   1265  O   ASP A 158      11.227  22.984  -3.186  1.00 97.50           O  
ATOM   1266  CG  ASP A 158      10.727  20.016  -6.191  1.00 97.50           C  
ATOM   1267  OD1 ASP A 158      10.078  19.062  -5.707  1.00 97.50           O  
ATOM   1268  OD2 ASP A 158      11.312  19.938  -7.293  1.00 97.50           O  
ATOM   1269  N   ASP A 159       9.109  23.531  -3.098  1.00 97.62           N  
ATOM   1270  CA  ASP A 159       9.125  24.594  -2.098  1.00 97.62           C  
ATOM   1271  C   ASP A 159       7.816  24.641  -1.313  1.00 97.62           C  
ATOM   1272  CB  ASP A 159       9.383  25.953  -2.760  1.00 97.62           C  
ATOM   1273  O   ASP A 159       7.051  23.672  -1.328  1.00 97.62           O  
ATOM   1274  CG  ASP A 159       8.305  26.344  -3.756  1.00 97.62           C  
ATOM   1275  OD1 ASP A 159       7.191  25.766  -3.709  1.00 97.62           O  
ATOM   1276  OD2 ASP A 159       8.562  27.219  -4.598  1.00 97.62           O  
ATOM   1277  N   LEU A 160       7.496  25.719  -0.636  1.00 97.38           N  
ATOM   1278  CA  LEU A 160       6.383  25.703   0.305  1.00 97.38           C  
ATOM   1279  C   LEU A 160       5.086  26.109  -0.377  1.00 97.38           C  
ATOM   1280  CB  LEU A 160       6.664  26.609   1.497  1.00 97.38           C  
ATOM   1281  O   LEU A 160       4.023  26.109   0.248  1.00 97.38           O  
ATOM   1282  CG  LEU A 160       7.793  26.188   2.434  1.00 97.38           C  
ATOM   1283  CD1 LEU A 160       7.922  27.172   3.594  1.00 97.38           C  
ATOM   1284  CD2 LEU A 160       7.551  24.766   2.949  1.00 97.38           C  
ATOM   1285  N   ALA A 161       5.160  26.453  -1.667  1.00 97.69           N  
ATOM   1286  CA  ALA A 161       3.916  26.766  -2.365  1.00 97.69           C  
ATOM   1287  C   ALA A 161       2.992  25.562  -2.422  1.00 97.69           C  
ATOM   1288  CB  ALA A 161       4.215  27.281  -3.775  1.00 97.69           C  
ATOM   1289  O   ALA A 161       1.775  25.688  -2.264  1.00 97.69           O  
ATOM   1290  N   ALA A 162       3.496  24.422  -2.684  1.00 97.94           N  
ATOM   1291  CA  ALA A 162       2.879  23.109  -2.584  1.00 97.94           C  
ATOM   1292  C   ALA A 162       3.891  22.062  -2.117  1.00 97.94           C  
ATOM   1293  CB  ALA A 162       2.277  22.688  -3.926  1.00 97.94           C  
ATOM   1294  O   ALA A 162       4.598  21.469  -2.932  1.00 97.94           O  
ATOM   1295  N   PRO A 163       4.016  21.922  -0.823  1.00 97.38           N  
ATOM   1296  CA  PRO A 163       5.078  21.094  -0.236  1.00 97.38           C  
ATOM   1297  C   PRO A 163       4.969  19.625  -0.624  1.00 97.38           C  
ATOM   1298  CB  PRO A 163       4.875  21.281   1.270  1.00 97.38           C  
ATOM   1299  O   PRO A 163       5.949  18.891  -0.523  1.00 97.38           O  
ATOM   1300  CG  PRO A 163       4.074  22.547   1.396  1.00 97.38           C  
ATOM   1301  CD  PRO A 163       3.262  22.719   0.146  1.00 97.38           C  
ATOM   1302  N   GLY A 164       3.793  19.172  -1.188  1.00 97.81           N  
ATOM   1303  CA  GLY A 164       3.572  17.781  -1.556  1.00 97.81           C  
ATOM   1304  C   GLY A 164       2.967  16.953  -0.435  1.00 97.81           C  
ATOM   1305  O   GLY A 164       2.770  17.453   0.674  1.00 97.81           O  
ATOM   1306  N   ASN A 165       2.572  15.812  -0.690  1.00 98.56           N  
ATOM   1307  CA  ASN A 165       2.156  14.734   0.193  1.00 98.56           C  
ATOM   1308  C   ASN A 165       0.847  15.062   0.905  1.00 98.56           C  
ATOM   1309  CB  ASN A 165       3.252  14.422   1.214  1.00 98.56           C  
ATOM   1310  O   ASN A 165       0.676  14.734   2.080  1.00 98.56           O  
ATOM   1311  CG  ASN A 165       4.500  13.844   0.574  1.00 98.56           C  
ATOM   1312  ND2 ASN A 165       5.648  14.078   1.199  1.00 98.56           N  
ATOM   1313  OD1 ASN A 165       4.434  13.203  -0.475  1.00 98.56           O  
ATOM   1314  N   ALA A 166      -0.039  15.859   0.325  1.00 98.62           N  
ATOM   1315  CA  ALA A 166      -1.351  16.109   0.914  1.00 98.62           C  
ATOM   1316  C   ALA A 166      -2.098  14.805   1.173  1.00 98.62           C  
ATOM   1317  CB  ALA A 166      -2.176  17.016   0.006  1.00 98.62           C  
ATOM   1318  O   ALA A 166      -2.787  14.672   2.186  1.00 98.62           O  
ATOM   1319  N   GLY A 167      -1.975  13.883   0.253  1.00 98.69           N  
ATOM   1320  CA  GLY A 167      -2.633  12.594   0.402  1.00 98.69           C  
ATOM   1321  C   GLY A 167      -2.160  11.820   1.618  1.00 98.69           C  
ATOM   1322  O   GLY A 167      -2.967  11.219   2.330  1.00 98.69           O  
ATOM   1323  N   LEU A 168      -0.839  11.820   1.856  1.00 98.88           N  
ATOM   1324  CA  LEU A 168      -0.304  11.172   3.049  1.00 98.88           C  
ATOM   1325  C   LEU A 168      -0.785  11.883   4.312  1.00 98.88           C  
ATOM   1326  CB  LEU A 168       1.226  11.156   3.012  1.00 98.88           C  
ATOM   1327  O   LEU A 168      -1.077  11.234   5.320  1.00 98.88           O  
ATOM   1328  CG  LEU A 168       1.867  10.289   1.930  1.00 98.88           C  
ATOM   1329  CD1 LEU A 168       3.387  10.391   1.995  1.00 98.88           C  
ATOM   1330  CD2 LEU A 168       1.422   8.836   2.078  1.00 98.88           C  
ATOM   1331  N   LYS A 169      -0.903  13.141   4.273  1.00 98.81           N  
ATOM   1332  CA  LYS A 169      -1.385  13.914   5.410  1.00 98.81           C  
ATOM   1333  C   LYS A 169      -2.881  13.711   5.625  1.00 98.81           C  
ATOM   1334  CB  LYS A 169      -1.082  15.398   5.215  1.00 98.81           C  
ATOM   1335  O   LYS A 169      -3.369  13.781   6.754  1.00 98.81           O  
ATOM   1336  CG  LYS A 169       0.398  15.750   5.281  1.00 98.81           C  
ATOM   1337  CD  LYS A 169       0.647  17.203   4.941  1.00 98.81           C  
ATOM   1338  CE  LYS A 169       2.131  17.547   4.973  1.00 98.81           C  
ATOM   1339  NZ  LYS A 169       2.387  18.953   4.559  1.00 98.81           N  
ATOM   1340  N   ASP A 170      -3.629  13.438   4.516  1.00 98.88           N  
ATOM   1341  CA  ASP A 170      -5.020  13.023   4.664  1.00 98.88           C  
ATOM   1342  C   ASP A 170      -5.121  11.742   5.496  1.00 98.88           C  
ATOM   1343  CB  ASP A 170      -5.664  12.805   3.293  1.00 98.88           C  
ATOM   1344  O   ASP A 170      -5.965  11.648   6.391  1.00 98.88           O  
ATOM   1345  CG  ASP A 170      -5.750  14.078   2.471  1.00 98.88           C  
ATOM   1346  OD1 ASP A 170      -5.688  15.188   3.051  1.00 98.88           O  
ATOM   1347  OD2 ASP A 170      -5.879  13.977   1.231  1.00 98.88           O  
ATOM   1348  N   GLN A 171      -4.262  10.852   5.184  1.00 98.88           N  
ATOM   1349  CA  GLN A 171      -4.211   9.578   5.906  1.00 98.88           C  
ATOM   1350  C   GLN A 171      -3.922   9.805   7.387  1.00 98.88           C  
ATOM   1351  CB  GLN A 171      -3.158   8.656   5.297  1.00 98.88           C  
ATOM   1352  O   GLN A 171      -4.570   9.211   8.250  1.00 98.88           O  
ATOM   1353  CG  GLN A 171      -3.453   8.250   3.859  1.00 98.88           C  
ATOM   1354  CD  GLN A 171      -2.305   7.496   3.215  1.00 98.88           C  
ATOM   1355  NE2 GLN A 171      -2.289   7.465   1.886  1.00 98.88           N  
ATOM   1356  OE1 GLN A 171      -1.438   6.949   3.904  1.00 98.88           O  
ATOM   1357  N   ARG A 172      -2.914  10.648   7.684  1.00 98.62           N  
ATOM   1358  CA  ARG A 172      -2.562  10.977   9.062  1.00 98.62           C  
ATOM   1359  C   ARG A 172      -3.760  11.547   9.812  1.00 98.62           C  
ATOM   1360  CB  ARG A 172      -1.397  11.969   9.094  1.00 98.62           C  
ATOM   1361  O   ARG A 172      -4.035  11.156  10.945  1.00 98.62           O  
ATOM   1362  CG  ARG A 172      -1.020  12.422  10.500  1.00 98.62           C  
ATOM   1363  CD  ARG A 172       0.179  13.367  10.484  1.00 98.62           C  
ATOM   1364  NE  ARG A 172      -0.100  14.578   9.719  1.00 98.62           N  
ATOM   1365  NH1 ARG A 172       1.982  15.523  10.070  1.00 98.62           N  
ATOM   1366  NH2 ARG A 172       0.406  16.641   8.836  1.00 98.62           N  
ATOM   1367  CZ  ARG A 172       0.763  15.578   9.539  1.00 98.62           C  
ATOM   1368  N   LEU A 173      -4.469  12.516   9.188  1.00 98.81           N  
ATOM   1369  CA  LEU A 173      -5.621  13.125   9.836  1.00 98.81           C  
ATOM   1370  C   LEU A 173      -6.723  12.094  10.062  1.00 98.81           C  
ATOM   1371  CB  LEU A 173      -6.160  14.289   8.992  1.00 98.81           C  
ATOM   1372  O   LEU A 173      -7.375  12.102  11.109  1.00 98.81           O  
ATOM   1373  CG  LEU A 173      -7.312  15.086   9.609  1.00 98.81           C  
ATOM   1374  CD1 LEU A 173      -6.918  15.617  10.977  1.00 98.81           C  
ATOM   1375  CD2 LEU A 173      -7.715  16.234   8.680  1.00 98.81           C  
ATOM   1376  N   ALA A 174      -6.973  11.234   9.133  1.00 98.81           N  
ATOM   1377  CA  ALA A 174      -7.953  10.164   9.305  1.00 98.81           C  
ATOM   1378  C   ALA A 174      -7.566   9.250  10.469  1.00 98.81           C  
ATOM   1379  CB  ALA A 174      -8.094   9.352   8.023  1.00 98.81           C  
ATOM   1380  O   ALA A 174      -8.422   8.852  11.266  1.00 98.81           O  
ATOM   1381  N   LEU A 175      -6.297   8.914  10.547  1.00 98.88           N  
ATOM   1382  CA  LEU A 175      -5.812   8.109  11.664  1.00 98.88           C  
ATOM   1383  C   LEU A 175      -6.016   8.844  12.984  1.00 98.88           C  
ATOM   1384  CB  LEU A 175      -4.332   7.773  11.477  1.00 98.88           C  
ATOM   1385  O   LEU A 175      -6.438   8.242  13.977  1.00 98.88           O  
ATOM   1386  CG  LEU A 175      -3.695   6.898  12.555  1.00 98.88           C  
ATOM   1387  CD1 LEU A 175      -4.445   5.578  12.688  1.00 98.88           C  
ATOM   1388  CD2 LEU A 175      -2.223   6.656  12.250  1.00 98.88           C  
ATOM   1389  N   ASP A 176      -5.793  10.133  12.977  1.00 98.56           N  
ATOM   1390  CA  ASP A 176      -6.039  10.938  14.172  1.00 98.56           C  
ATOM   1391  C   ASP A 176      -7.516  10.898  14.562  1.00 98.56           C  
ATOM   1392  CB  ASP A 176      -5.594  12.383  13.945  1.00 98.56           C  
ATOM   1393  O   ASP A 176      -7.844  10.727  15.742  1.00 98.56           O  
ATOM   1394  CG  ASP A 176      -4.082  12.547  13.977  1.00 98.56           C  
ATOM   1395  OD1 ASP A 176      -3.375  11.617  14.414  1.00 98.56           O  
ATOM   1396  OD2 ASP A 176      -3.598  13.625  13.570  1.00 98.56           O  
ATOM   1397  N   TRP A 177      -8.344  11.039  13.617  1.00 98.69           N  
ATOM   1398  CA  TRP A 177      -9.773  10.969  13.859  1.00 98.69           C  
ATOM   1399  C   TRP A 177     -10.156   9.617  14.469  1.00 98.69           C  
ATOM   1400  CB  TRP A 177     -10.555  11.188  12.562  1.00 98.69           C  
ATOM   1401  O   TRP A 177     -10.906   9.562  15.445  1.00 98.69           O  
ATOM   1402  CG  TRP A 177     -12.047  11.234  12.742  1.00 98.69           C  
ATOM   1403  CD1 TRP A 177     -12.828  12.344  12.906  1.00 98.69           C  
ATOM   1404  CD2 TRP A 177     -12.930  10.109  12.789  1.00 98.69           C  
ATOM   1405  CE2 TRP A 177     -14.234  10.609  12.977  1.00 98.69           C  
ATOM   1406  CE3 TRP A 177     -12.750   8.727  12.680  1.00 98.69           C  
ATOM   1407  NE1 TRP A 177     -14.141  11.977  13.047  1.00 98.69           N  
ATOM   1408  CH2 TRP A 177     -15.148   8.430  12.961  1.00 98.69           C  
ATOM   1409  CZ2 TRP A 177     -15.352   9.781  13.062  1.00 98.69           C  
ATOM   1410  CZ3 TRP A 177     -13.859   7.895  12.773  1.00 98.69           C  
ATOM   1411  N   THR A 178      -9.609   8.617  13.867  1.00 98.81           N  
ATOM   1412  CA  THR A 178      -9.906   7.273  14.336  1.00 98.81           C  
ATOM   1413  C   THR A 178      -9.445   7.090  15.781  1.00 98.81           C  
ATOM   1414  CB  THR A 178      -9.242   6.211  13.445  1.00 98.81           C  
ATOM   1415  O   THR A 178     -10.195   6.586  16.609  1.00 98.81           O  
ATOM   1416  CG2 THR A 178      -9.508   4.805  13.969  1.00 98.81           C  
ATOM   1417  OG1 THR A 178      -9.758   6.316  12.109  1.00 98.81           O  
ATOM   1418  N   TYR A 179      -8.227   7.445  16.094  1.00 98.69           N  
ATOM   1419  CA  TYR A 179      -7.676   7.344  17.438  1.00 98.69           C  
ATOM   1420  C   TYR A 179      -8.562   8.055  18.453  1.00 98.69           C  
ATOM   1421  CB  TYR A 179      -6.262   7.926  17.484  1.00 98.69           C  
ATOM   1422  O   TYR A 179      -8.797   7.543  19.547  1.00 98.69           O  
ATOM   1423  CG  TYR A 179      -5.582   7.766  18.828  1.00 98.69           C  
ATOM   1424  CD1 TYR A 179      -5.539   8.820  19.734  1.00 98.69           C  
ATOM   1425  CD2 TYR A 179      -4.984   6.562  19.188  1.00 98.69           C  
ATOM   1426  CE1 TYR A 179      -4.914   8.680  20.969  1.00 98.69           C  
ATOM   1427  CE2 TYR A 179      -4.355   6.410  20.406  1.00 98.69           C  
ATOM   1428  OH  TYR A 179      -3.705   7.324  22.516  1.00 98.69           O  
ATOM   1429  CZ  TYR A 179      -4.324   7.469  21.297  1.00 98.69           C  
ATOM   1430  N   LYS A 180      -9.172   9.117  18.094  1.00 98.38           N  
ATOM   1431  CA  LYS A 180      -9.938   9.961  19.000  1.00 98.38           C  
ATOM   1432  C   LYS A 180     -11.375   9.469  19.125  1.00 98.38           C  
ATOM   1433  CB  LYS A 180      -9.922  11.414  18.531  1.00 98.38           C  
ATOM   1434  O   LYS A 180     -12.023   9.703  20.156  1.00 98.38           O  
ATOM   1435  CG  LYS A 180      -8.570  12.102  18.688  1.00 98.38           C  
ATOM   1436  CD  LYS A 180      -8.594  13.516  18.109  1.00 98.38           C  
ATOM   1437  CE  LYS A 180      -7.219  14.172  18.188  1.00 98.38           C  
ATOM   1438  NZ  LYS A 180      -7.199  15.492  17.500  1.00 98.38           N  
ATOM   1439  N   ASN A 181     -11.797   8.688  18.156  1.00 98.31           N  
ATOM   1440  CA  ASN A 181     -13.258   8.586  18.141  1.00 98.31           C  
ATOM   1441  C   ASN A 181     -13.711   7.133  18.031  1.00 98.31           C  
ATOM   1442  CB  ASN A 181     -13.852   9.414  17.000  1.00 98.31           C  
ATOM   1443  O   ASN A 181     -14.883   6.828  18.281  1.00 98.31           O  
ATOM   1444  CG  ASN A 181     -13.578  10.898  17.156  1.00 98.31           C  
ATOM   1445  ND2 ASN A 181     -12.680  11.422  16.328  1.00 98.31           N  
ATOM   1446  OD1 ASN A 181     -14.172  11.562  18.000  1.00 98.31           O  
ATOM   1447  N   VAL A 182     -12.805   6.230  17.688  1.00 98.25           N  
ATOM   1448  CA  VAL A 182     -13.234   4.898  17.281  1.00 98.25           C  
ATOM   1449  C   VAL A 182     -13.883   4.180  18.469  1.00 98.25           C  
ATOM   1450  CB  VAL A 182     -12.055   4.066  16.734  1.00 98.25           C  
ATOM   1451  O   VAL A 182     -14.664   3.242  18.266  1.00 98.25           O  
ATOM   1452  CG1 VAL A 182     -11.141   3.607  17.875  1.00 98.25           C  
ATOM   1453  CG2 VAL A 182     -12.570   2.867  15.938  1.00 98.25           C  
ATOM   1454  N   HIS A 183     -13.609   4.562  19.688  1.00 97.00           N  
ATOM   1455  CA  HIS A 183     -14.250   3.955  20.859  1.00 97.00           C  
ATOM   1456  C   HIS A 183     -15.750   4.191  20.844  1.00 97.00           C  
ATOM   1457  CB  HIS A 183     -13.641   4.504  22.156  1.00 97.00           C  
ATOM   1458  O   HIS A 183     -16.500   3.453  21.484  1.00 97.00           O  
ATOM   1459  CG  HIS A 183     -13.883   5.965  22.359  1.00 97.00           C  
ATOM   1460  CD2 HIS A 183     -14.711   6.617  23.203  1.00 97.00           C  
ATOM   1461  ND1 HIS A 183     -13.234   6.938  21.625  1.00 97.00           N  
ATOM   1462  CE1 HIS A 183     -13.656   8.133  22.016  1.00 97.00           C  
ATOM   1463  NE2 HIS A 183     -14.547   7.961  22.984  1.00 97.00           N  
ATOM   1464  N   LEU A 184     -16.203   5.203  20.203  1.00 96.12           N  
ATOM   1465  CA  LEU A 184     -17.625   5.512  20.094  1.00 96.12           C  
ATOM   1466  C   LEU A 184     -18.328   4.484  19.219  1.00 96.12           C  
ATOM   1467  CB  LEU A 184     -17.828   6.914  19.516  1.00 96.12           C  
ATOM   1468  O   LEU A 184     -19.562   4.410  19.234  1.00 96.12           O  
ATOM   1469  CG  LEU A 184     -17.234   8.070  20.328  1.00 96.12           C  
ATOM   1470  CD1 LEU A 184     -17.391   9.383  19.562  1.00 96.12           C  
ATOM   1471  CD2 LEU A 184     -17.891   8.164  21.703  1.00 96.12           C  
ATOM   1472  N   PHE A 185     -17.531   3.764  18.500  1.00 96.50           N  
ATOM   1473  CA  PHE A 185     -18.062   2.730  17.625  1.00 96.50           C  
ATOM   1474  C   PHE A 185     -17.766   1.342  18.172  1.00 96.50           C  
ATOM   1475  CB  PHE A 185     -17.469   2.869  16.219  1.00 96.50           C  
ATOM   1476  O   PHE A 185     -17.969   0.338  17.500  1.00 96.50           O  
ATOM   1477  CG  PHE A 185     -17.734   4.207  15.578  1.00 96.50           C  
ATOM   1478  CD1 PHE A 185     -18.844   4.395  14.758  1.00 96.50           C  
ATOM   1479  CD2 PHE A 185     -16.875   5.273  15.805  1.00 96.50           C  
ATOM   1480  CE1 PHE A 185     -19.078   5.629  14.164  1.00 96.50           C  
ATOM   1481  CE2 PHE A 185     -17.109   6.512  15.211  1.00 96.50           C  
ATOM   1482  CZ  PHE A 185     -18.219   6.688  14.391  1.00 96.50           C  
ATOM   1483  N   GLY A 186     -17.188   1.286  19.438  1.00 96.38           N  
ATOM   1484  CA  GLY A 186     -16.859   0.016  20.062  1.00 96.38           C  
ATOM   1485  C   GLY A 186     -15.438  -0.443  19.797  1.00 96.38           C  
ATOM   1486  O   GLY A 186     -15.078  -1.577  20.125  1.00 96.38           O  
ATOM   1487  N   GLY A 187     -14.711   0.352  19.109  1.00 97.88           N  
ATOM   1488  CA  GLY A 187     -13.312   0.064  18.859  1.00 97.88           C  
ATOM   1489  C   GLY A 187     -12.391   0.530  19.969  1.00 97.88           C  
ATOM   1490  O   GLY A 187     -12.641   1.562  20.609  1.00 97.88           O  
ATOM   1491  N   ASP A 188     -11.336  -0.206  20.219  1.00 98.38           N  
ATOM   1492  CA  ASP A 188     -10.305   0.139  21.188  1.00 98.38           C  
ATOM   1493  C   ASP A 188      -9.180   0.944  20.547  1.00 98.38           C  
ATOM   1494  CB  ASP A 188      -9.742  -1.124  21.844  1.00 98.38           C  
ATOM   1495  O   ASP A 188      -8.367   0.394  19.797  1.00 98.38           O  
ATOM   1496  CG  ASP A 188      -8.828  -0.826  23.031  1.00 98.38           C  
ATOM   1497  OD1 ASP A 188      -8.328   0.314  23.141  1.00 98.38           O  
ATOM   1498  OD2 ASP A 188      -8.609  -1.740  23.844  1.00 98.38           O  
ATOM   1499  N   ASN A 189      -9.148   2.252  20.828  1.00 98.00           N  
ATOM   1500  CA  ASN A 189      -8.203   3.137  20.156  1.00 98.00           C  
ATOM   1501  C   ASN A 189      -6.762   2.807  20.547  1.00 98.00           C  
ATOM   1502  CB  ASN A 189      -8.516   4.602  20.484  1.00 98.00           C  
ATOM   1503  O   ASN A 189      -5.820   3.258  19.891  1.00 98.00           O  
ATOM   1504  CG  ASN A 189      -8.539   4.879  21.969  1.00 98.00           C  
ATOM   1505  ND2 ASN A 189      -8.344   6.137  22.344  1.00 98.00           N  
ATOM   1506  OD1 ASN A 189      -8.742   3.969  22.781  1.00 98.00           O  
ATOM   1507  N   GLN A 190      -6.547   1.939  21.547  1.00 98.12           N  
ATOM   1508  CA  GLN A 190      -5.215   1.524  21.969  1.00 98.12           C  
ATOM   1509  C   GLN A 190      -4.773   0.260  21.234  1.00 98.12           C  
ATOM   1510  CB  GLN A 190      -5.176   1.295  23.484  1.00 98.12           C  
ATOM   1511  O   GLN A 190      -3.660  -0.225  21.438  1.00 98.12           O  
ATOM   1512  CG  GLN A 190      -5.461   2.545  24.312  1.00 98.12           C  
ATOM   1513  CD  GLN A 190      -4.422   3.629  24.109  1.00 98.12           C  
ATOM   1514  NE2 GLN A 190      -4.871   4.832  23.766  1.00 98.12           N  
ATOM   1515  OE1 GLN A 190      -3.219   3.389  24.250  1.00 98.12           O  
ATOM   1516  N   LYS A 191      -5.711  -0.317  20.500  1.00 98.62           N  
ATOM   1517  CA  LYS A 191      -5.414  -1.540  19.766  1.00 98.62           C  
ATOM   1518  C   LYS A 191      -5.680  -1.356  18.266  1.00 98.62           C  
ATOM   1519  CB  LYS A 191      -6.242  -2.709  20.297  1.00 98.62           C  
ATOM   1520  O   LYS A 191      -6.332  -2.191  17.641  1.00 98.62           O  
ATOM   1521  CG  LYS A 191      -5.918  -3.084  21.734  1.00 98.62           C  
ATOM   1522  CD  LYS A 191      -6.676  -4.336  22.172  1.00 98.62           C  
ATOM   1523  CE  LYS A 191      -6.312  -4.742  23.594  1.00 98.62           C  
ATOM   1524  NZ  LYS A 191      -7.004  -6.000  24.000  1.00 98.62           N  
ATOM   1525  N   ILE A 192      -5.082  -0.303  17.719  1.00 98.94           N  
ATOM   1526  CA  ILE A 192      -5.207  -0.023  16.297  1.00 98.94           C  
ATOM   1527  C   ILE A 192      -4.047  -0.669  15.547  1.00 98.94           C  
ATOM   1528  CB  ILE A 192      -5.246   1.497  16.016  1.00 98.94           C  
ATOM   1529  O   ILE A 192      -2.885  -0.522  15.938  1.00 98.94           O  
ATOM   1530  CG1 ILE A 192      -6.480   2.127  16.672  1.00 98.94           C  
ATOM   1531  CG2 ILE A 192      -5.219   1.773  14.516  1.00 98.94           C  
ATOM   1532  CD1 ILE A 192      -6.488   3.648  16.641  1.00 98.94           C  
ATOM   1533  N   THR A 193      -4.398  -1.481  14.508  1.00 98.94           N  
ATOM   1534  CA  THR A 193      -3.449  -1.986  13.523  1.00 98.94           C  
ATOM   1535  C   THR A 193      -3.691  -1.347  12.156  1.00 98.94           C  
ATOM   1536  CB  THR A 193      -3.535  -3.520  13.398  1.00 98.94           C  
ATOM   1537  O   THR A 193      -4.805  -1.402  11.633  1.00 98.94           O  
ATOM   1538  CG2 THR A 193      -2.561  -4.039  12.352  1.00 98.94           C  
ATOM   1539  OG1 THR A 193      -3.223  -4.113  14.664  1.00 98.94           O  
ATOM   1540  N   ILE A 194      -2.656  -0.652  11.641  1.00 98.94           N  
ATOM   1541  CA  ILE A 194      -2.797  -0.110  10.297  1.00 98.94           C  
ATOM   1542  C   ILE A 194      -2.410  -1.171   9.273  1.00 98.94           C  
ATOM   1543  CB  ILE A 194      -1.937   1.160  10.109  1.00 98.94           C  
ATOM   1544  O   ILE A 194      -1.506  -1.975   9.508  1.00 98.94           O  
ATOM   1545  CG1 ILE A 194      -0.460   0.851  10.383  1.00 98.94           C  
ATOM   1546  CG2 ILE A 194      -2.436   2.291  11.008  1.00 98.94           C  
ATOM   1547  CD1 ILE A 194       0.480   2.010  10.086  1.00 98.94           C  
ATOM   1548  N   ALA A 195      -3.164  -1.176   8.172  1.00 98.94           N  
ATOM   1549  CA  ALA A 195      -2.965  -2.199   7.148  1.00 98.94           C  
ATOM   1550  C   ALA A 195      -3.248  -1.643   5.758  1.00 98.94           C  
ATOM   1551  CB  ALA A 195      -3.855  -3.408   7.426  1.00 98.94           C  
ATOM   1552  O   ALA A 195      -4.039  -0.709   5.605  1.00 98.94           O  
ATOM   1553  N   GLY A 196      -2.533  -2.160   4.762  1.00 98.69           N  
ATOM   1554  CA  GLY A 196      -2.752  -1.745   3.385  1.00 98.69           C  
ATOM   1555  C   GLY A 196      -2.092  -2.662   2.373  1.00 98.69           C  
ATOM   1556  O   GLY A 196      -1.214  -3.453   2.725  1.00 98.69           O  
ATOM   1557  N   GLN A 197      -2.592  -2.578   1.157  1.00 98.62           N  
ATOM   1558  CA  GLN A 197      -2.059  -3.350   0.039  1.00 98.62           C  
ATOM   1559  C   GLN A 197      -1.595  -2.436  -1.090  1.00 98.62           C  
ATOM   1560  CB  GLN A 197      -3.104  -4.336  -0.480  1.00 98.62           C  
ATOM   1561  O   GLN A 197      -2.246  -1.432  -1.390  1.00 98.62           O  
ATOM   1562  CG  GLN A 197      -2.578  -5.289  -1.547  1.00 98.62           C  
ATOM   1563  CD  GLN A 197      -2.627  -4.691  -2.941  1.00 98.62           C  
ATOM   1564  NE2 GLN A 197      -1.566  -4.898  -3.713  1.00 98.62           N  
ATOM   1565  OE1 GLN A 197      -3.611  -4.047  -3.320  1.00 98.62           O  
ATOM   1566  N   SER A 198      -0.440  -2.779  -1.741  1.00 98.75           N  
ATOM   1567  CA  SER A 198       0.089  -1.958  -2.826  1.00 98.75           C  
ATOM   1568  C   SER A 198       0.362  -0.533  -2.357  1.00 98.75           C  
ATOM   1569  CB  SER A 198      -0.883  -1.938  -4.008  1.00 98.75           C  
ATOM   1570  O   SER A 198       1.125  -0.319  -1.413  1.00 98.75           O  
ATOM   1571  OG  SER A 198      -0.244  -1.457  -5.176  1.00 98.75           O  
ATOM   1572  N   ALA A 199      -0.172   0.476  -3.076  1.00 98.69           N  
ATOM   1573  CA  ALA A 199       0.031   1.834  -2.578  1.00 98.69           C  
ATOM   1574  C   ALA A 199      -0.464   1.970  -1.141  1.00 98.69           C  
ATOM   1575  CB  ALA A 199      -0.677   2.844  -3.479  1.00 98.69           C  
ATOM   1576  O   ALA A 199       0.052   2.787  -0.375  1.00 98.69           O  
ATOM   1577  N   GLY A 200      -1.478   1.226  -0.709  1.00 98.81           N  
ATOM   1578  CA  GLY A 200      -1.926   1.178   0.673  1.00 98.81           C  
ATOM   1579  C   GLY A 200      -0.898   0.576   1.613  1.00 98.81           C  
ATOM   1580  O   GLY A 200      -0.765   1.015   2.758  1.00 98.81           O  
ATOM   1581  N   GLY A 201      -0.204  -0.542   1.155  1.00 98.81           N  
ATOM   1582  CA  GLY A 201       0.923  -1.062   1.914  1.00 98.81           C  
ATOM   1583  C   GLY A 201       2.061  -0.066   2.049  1.00 98.81           C  
ATOM   1584  O   GLY A 201       2.668   0.048   3.115  1.00 98.81           O  
ATOM   1585  N   SER A 202       2.303   0.660   0.936  1.00 98.81           N  
ATOM   1586  CA  SER A 202       3.271   1.750   0.980  1.00 98.81           C  
ATOM   1587  C   SER A 202       2.836   2.838   1.956  1.00 98.81           C  
ATOM   1588  CB  SER A 202       3.469   2.352  -0.412  1.00 98.81           C  
ATOM   1589  O   SER A 202       3.654   3.373   2.705  1.00 98.81           O  
ATOM   1590  OG  SER A 202       4.422   3.398  -0.379  1.00 98.81           O  
ATOM   1591  N   SER A 203       1.569   3.166   1.969  1.00 98.94           N  
ATOM   1592  CA  SER A 203       1.019   4.133   2.912  1.00 98.94           C  
ATOM   1593  C   SER A 203       1.317   3.734   4.352  1.00 98.94           C  
ATOM   1594  CB  SER A 203      -0.492   4.273   2.715  1.00 98.94           C  
ATOM   1595  O   SER A 203       1.658   4.582   5.180  1.00 98.94           O  
ATOM   1596  OG  SER A 203      -0.781   4.938   1.498  1.00 98.94           O  
ATOM   1597  N   VAL A 204       1.216   2.424   4.625  1.00 98.94           N  
ATOM   1598  CA  VAL A 204       1.571   1.953   5.961  1.00 98.94           C  
ATOM   1599  C   VAL A 204       3.029   2.295   6.258  1.00 98.94           C  
ATOM   1600  CB  VAL A 204       1.341   0.432   6.105  1.00 98.94           C  
ATOM   1601  O   VAL A 204       3.344   2.824   7.328  1.00 98.94           O  
ATOM   1602  CG1 VAL A 204       1.864  -0.067   7.453  1.00 98.94           C  
ATOM   1603  CG2 VAL A 204      -0.142   0.101   5.949  1.00 98.94           C  
ATOM   1604  N   GLY A 205       3.908   1.980   5.316  1.00 98.75           N  
ATOM   1605  CA  GLY A 205       5.309   2.338   5.477  1.00 98.75           C  
ATOM   1606  C   GLY A 205       5.527   3.824   5.684  1.00 98.75           C  
ATOM   1607  O   GLY A 205       6.289   4.230   6.562  1.00 98.75           O  
ATOM   1608  N   TRP A 206       4.840   4.652   4.910  1.00 98.81           N  
ATOM   1609  CA  TRP A 206       4.945   6.098   5.062  1.00 98.81           C  
ATOM   1610  C   TRP A 206       4.465   6.535   6.445  1.00 98.81           C  
ATOM   1611  CB  TRP A 206       4.137   6.816   3.979  1.00 98.81           C  
ATOM   1612  O   TRP A 206       5.086   7.383   7.086  1.00 98.81           O  
ATOM   1613  CG  TRP A 206       4.801   6.828   2.635  1.00 98.81           C  
ATOM   1614  CD1 TRP A 206       4.387   6.180   1.504  1.00 98.81           C  
ATOM   1615  CD2 TRP A 206       6.000   7.523   2.281  1.00 98.81           C  
ATOM   1616  CE2 TRP A 206       6.258   7.250   0.919  1.00 98.81           C  
ATOM   1617  CE3 TRP A 206       6.887   8.352   2.984  1.00 98.81           C  
ATOM   1618  NE1 TRP A 206       5.258   6.430   0.469  1.00 98.81           N  
ATOM   1619  CH2 TRP A 206       8.211   8.578   0.958  1.00 98.81           C  
ATOM   1620  CZ2 TRP A 206       7.363   7.773   0.246  1.00 98.81           C  
ATOM   1621  CZ3 TRP A 206       7.988   8.867   2.314  1.00 98.81           C  
ATOM   1622  N   GLN A 207       3.408   5.965   6.926  1.00 98.88           N  
ATOM   1623  CA  GLN A 207       2.861   6.348   8.219  1.00 98.88           C  
ATOM   1624  C   GLN A 207       3.777   5.906   9.359  1.00 98.88           C  
ATOM   1625  CB  GLN A 207       1.463   5.758   8.414  1.00 98.88           C  
ATOM   1626  O   GLN A 207       3.832   6.551  10.406  1.00 98.88           O  
ATOM   1627  CG  GLN A 207       0.439   6.266   7.406  1.00 98.88           C  
ATOM   1628  CD  GLN A 207       0.371   7.777   7.348  1.00 98.88           C  
ATOM   1629  NE2 GLN A 207       0.414   8.328   6.141  1.00 98.88           N  
ATOM   1630  OE1 GLN A 207       0.280   8.445   8.383  1.00 98.88           O  
ATOM   1631  N   LEU A 208       4.535   4.824   9.180  1.00 98.75           N  
ATOM   1632  CA  LEU A 208       5.547   4.430  10.156  1.00 98.75           C  
ATOM   1633  C   LEU A 208       6.652   5.477  10.250  1.00 98.75           C  
ATOM   1634  CB  LEU A 208       6.145   3.068   9.789  1.00 98.75           C  
ATOM   1635  O   LEU A 208       7.254   5.656  11.312  1.00 98.75           O  
ATOM   1636  CG  LEU A 208       5.230   1.855   9.969  1.00 98.75           C  
ATOM   1637  CD1 LEU A 208       5.848   0.625   9.312  1.00 98.75           C  
ATOM   1638  CD2 LEU A 208       4.957   1.602  11.445  1.00 98.75           C  
ATOM   1639  N   LEU A 209       6.902   6.180   9.188  1.00 98.50           N  
ATOM   1640  CA  LEU A 209       7.988   7.145   9.094  1.00 98.50           C  
ATOM   1641  C   LEU A 209       7.547   8.516   9.609  1.00 98.50           C  
ATOM   1642  CB  LEU A 209       8.477   7.262   7.648  1.00 98.50           C  
ATOM   1643  O   LEU A 209       8.367   9.422   9.734  1.00 98.50           O  
ATOM   1644  CG  LEU A 209       9.250   6.066   7.090  1.00 98.50           C  
ATOM   1645  CD1 LEU A 209       9.383   6.176   5.574  1.00 98.50           C  
ATOM   1646  CD2 LEU A 209      10.617   5.961   7.746  1.00 98.50           C  
ATOM   1647  N   ASP A 210       6.324   8.672   9.859  1.00 97.88           N  
ATOM   1648  CA  ASP A 210       5.797   9.938  10.352  1.00 97.88           C  
ATOM   1649  C   ASP A 210       5.844   9.992  11.875  1.00 97.88           C  
ATOM   1650  CB  ASP A 210       4.367  10.156   9.859  1.00 97.88           C  
ATOM   1651  O   ASP A 210       5.012   9.383  12.555  1.00 97.88           O  
ATOM   1652  CG  ASP A 210       3.805  11.516  10.250  1.00 97.88           C  
ATOM   1653  OD1 ASP A 210       4.535  12.328  10.859  1.00 97.88           O  
ATOM   1654  OD2 ASP A 210       2.621  11.773   9.945  1.00 97.88           O  
ATOM   1655  N   PRO A 211       6.719  10.797  12.461  1.00 95.94           N  
ATOM   1656  CA  PRO A 211       6.863  10.828  13.922  1.00 95.94           C  
ATOM   1657  C   PRO A 211       5.594  11.297  14.625  1.00 95.94           C  
ATOM   1658  CB  PRO A 211       8.008  11.812  14.141  1.00 95.94           C  
ATOM   1659  O   PRO A 211       5.398  11.008  15.812  1.00 95.94           O  
ATOM   1660  CG  PRO A 211       8.086  12.609  12.875  1.00 95.94           C  
ATOM   1661  CD  PRO A 211       7.641  11.734  11.742  1.00 95.94           C  
ATOM   1662  N   GLN A 212       4.734  11.961  13.930  1.00 95.62           N  
ATOM   1663  CA  GLN A 212       3.500  12.469  14.516  1.00 95.62           C  
ATOM   1664  C   GLN A 212       2.512  11.336  14.789  1.00 95.62           C  
ATOM   1665  CB  GLN A 212       2.861  13.516  13.609  1.00 95.62           C  
ATOM   1666  O   GLN A 212       1.516  11.531  15.484  1.00 95.62           O  
ATOM   1667  CG  GLN A 212       3.662  14.812  13.500  1.00 95.62           C  
ATOM   1668  CD  GLN A 212       2.941  15.883  12.711  1.00 95.62           C  
ATOM   1669  NE2 GLN A 212       3.457  16.203  11.523  1.00 95.62           N  
ATOM   1670  OE1 GLN A 212       1.928  16.438  13.156  1.00 95.62           O  
ATOM   1671  N   ASN A 213       2.803  10.219  14.266  1.00 97.19           N  
ATOM   1672  CA  ASN A 213       1.897   9.086  14.438  1.00 97.19           C  
ATOM   1673  C   ASN A 213       2.281   8.242  15.656  1.00 97.19           C  
ATOM   1674  CB  ASN A 213       1.870   8.219  13.180  1.00 97.19           C  
ATOM   1675  O   ASN A 213       1.566   7.309  16.016  1.00 97.19           O  
ATOM   1676  CG  ASN A 213       1.063   8.844  12.055  1.00 97.19           C  
ATOM   1677  ND2 ASN A 213       1.376   8.469  10.820  1.00 97.19           N  
ATOM   1678  OD1 ASN A 213       0.166   9.656  12.297  1.00 97.19           O  
ATOM   1679  N   ALA A 214       3.383   8.570  16.312  1.00 94.94           N  
ATOM   1680  CA  ALA A 214       3.828   7.777  17.469  1.00 94.94           C  
ATOM   1681  C   ALA A 214       2.713   7.637  18.500  1.00 94.94           C  
ATOM   1682  CB  ALA A 214       5.062   8.414  18.094  1.00 94.94           C  
ATOM   1683  O   ALA A 214       2.090   8.625  18.891  1.00 94.94           O  
ATOM   1684  N   GLY A 215       2.424   6.387  18.859  1.00 97.06           N  
ATOM   1685  CA  GLY A 215       1.469   6.105  19.922  1.00 97.06           C  
ATOM   1686  C   GLY A 215       0.045   5.961  19.406  1.00 97.06           C  
ATOM   1687  O   GLY A 215      -0.872   5.699  20.188  1.00 97.06           O  
ATOM   1688  N   LYS A 216      -0.189   6.020  18.125  1.00 98.44           N  
ATOM   1689  CA  LYS A 216      -1.562   6.016  17.625  1.00 98.44           C  
ATOM   1690  C   LYS A 216      -1.944   4.641  17.078  1.00 98.44           C  
ATOM   1691  CB  LYS A 216      -1.741   7.078  16.547  1.00 98.44           C  
ATOM   1692  O   LYS A 216      -3.121   4.375  16.828  1.00 98.44           O  
ATOM   1693  CG  LYS A 216      -1.695   8.508  17.062  1.00 98.44           C  
ATOM   1694  CD  LYS A 216      -1.831   9.516  15.922  1.00 98.44           C  
ATOM   1695  CE  LYS A 216      -1.785  10.945  16.438  1.00 98.44           C  
ATOM   1696  NZ  LYS A 216      -1.729  11.938  15.328  1.00 98.44           N  
ATOM   1697  N   PHE A 217      -1.042   3.756  16.844  1.00 98.75           N  
ATOM   1698  CA  PHE A 217      -1.287   2.371  16.453  1.00 98.75           C  
ATOM   1699  C   PHE A 217      -0.254   1.442  17.078  1.00 98.75           C  
ATOM   1700  CB  PHE A 217      -1.267   2.225  14.930  1.00 98.75           C  
ATOM   1701  O   PHE A 217       0.813   1.890  17.500  1.00 98.75           O  
ATOM   1702  CG  PHE A 217      -0.015   2.756  14.281  1.00 98.75           C  
ATOM   1703  CD1 PHE A 217       0.031   4.051  13.781  1.00 98.75           C  
ATOM   1704  CD2 PHE A 217       1.118   1.960  14.180  1.00 98.75           C  
ATOM   1705  CE1 PHE A 217       1.188   4.547  13.188  1.00 98.75           C  
ATOM   1706  CE2 PHE A 217       2.279   2.447  13.578  1.00 98.75           C  
ATOM   1707  CZ  PHE A 217       2.311   3.740  13.086  1.00 98.75           C  
ATOM   1708  N   ARG A 218      -0.524   0.150  17.125  1.00 98.50           N  
ATOM   1709  CA  ARG A 218       0.335  -0.754  17.891  1.00 98.50           C  
ATOM   1710  C   ARG A 218       0.849  -1.889  17.016  1.00 98.50           C  
ATOM   1711  CB  ARG A 218      -0.416  -1.324  19.094  1.00 98.50           C  
ATOM   1712  O   ARG A 218       1.617  -2.736  17.469  1.00 98.50           O  
ATOM   1713  CG  ARG A 218      -1.672  -2.100  18.734  1.00 98.50           C  
ATOM   1714  CD  ARG A 218      -2.336  -2.709  19.953  1.00 98.50           C  
ATOM   1715  NE  ARG A 218      -1.917  -4.094  20.156  1.00 98.50           N  
ATOM   1716  NH1 ARG A 218      -3.230  -4.426  22.031  1.00 98.50           N  
ATOM   1717  NH2 ARG A 218      -1.902  -6.121  21.250  1.00 98.50           N  
ATOM   1718  CZ  ARG A 218      -2.350  -4.875  21.141  1.00 98.50           C  
ATOM   1719  N   GLY A 219       0.233  -2.023  15.773  1.00 98.75           N  
ATOM   1720  CA  GLY A 219       0.628  -3.025  14.797  1.00 98.75           C  
ATOM   1721  C   GLY A 219       0.487  -2.549  13.359  1.00 98.75           C  
ATOM   1722  O   GLY A 219      -0.211  -1.568  13.094  1.00 98.75           O  
ATOM   1723  N   ALA A 220       1.242  -3.227  12.469  1.00 98.94           N  
ATOM   1724  CA  ALA A 220       1.189  -2.863  11.055  1.00 98.94           C  
ATOM   1725  C   ALA A 220       1.183  -4.105  10.172  1.00 98.94           C  
ATOM   1726  CB  ALA A 220       2.367  -1.961  10.695  1.00 98.94           C  
ATOM   1727  O   ALA A 220       1.898  -5.074  10.438  1.00 98.94           O  
ATOM   1728  N   ILE A 221       0.332  -4.086   9.117  1.00 98.94           N  
ATOM   1729  CA  ILE A 221       0.299  -5.117   8.078  1.00 98.94           C  
ATOM   1730  C   ILE A 221       0.568  -4.488   6.715  1.00 98.94           C  
ATOM   1731  CB  ILE A 221      -1.054  -5.863   8.070  1.00 98.94           C  
ATOM   1732  O   ILE A 221      -0.220  -3.670   6.238  1.00 98.94           O  
ATOM   1733  CG1 ILE A 221      -1.303  -6.539   9.422  1.00 98.94           C  
ATOM   1734  CG2 ILE A 221      -1.097  -6.887   6.934  1.00 98.94           C  
ATOM   1735  CD1 ILE A 221      -2.701  -7.117   9.578  1.00 98.94           C  
ATOM   1736  N   ILE A 222       1.652  -4.895   6.074  1.00 98.88           N  
ATOM   1737  CA  ILE A 222       2.100  -4.363   4.793  1.00 98.88           C  
ATOM   1738  C   ILE A 222       2.021  -5.457   3.727  1.00 98.88           C  
ATOM   1739  CB  ILE A 222       3.535  -3.803   4.879  1.00 98.88           C  
ATOM   1740  O   ILE A 222       2.750  -6.449   3.793  1.00 98.88           O  
ATOM   1741  CG1 ILE A 222       3.609  -2.686   5.930  1.00 98.88           C  
ATOM   1742  CG2 ILE A 222       4.004  -3.301   3.512  1.00 98.88           C  
ATOM   1743  CD1 ILE A 222       5.027  -2.254   6.273  1.00 98.88           C  
ATOM   1744  N   GLU A 223       1.114  -5.199   2.736  1.00 98.81           N  
ATOM   1745  CA  GLU A 223       0.913  -6.191   1.687  1.00 98.81           C  
ATOM   1746  C   GLU A 223       1.318  -5.645   0.322  1.00 98.81           C  
ATOM   1747  CB  GLU A 223      -0.546  -6.652   1.655  1.00 98.81           C  
ATOM   1748  O   GLU A 223       0.604  -4.828  -0.262  1.00 98.81           O  
ATOM   1749  CG  GLU A 223      -1.045  -7.207   2.982  1.00 98.81           C  
ATOM   1750  CD  GLU A 223      -2.498  -7.652   2.939  1.00 98.81           C  
ATOM   1751  OE1 GLU A 223      -3.160  -7.664   4.000  1.00 98.81           O  
ATOM   1752  OE2 GLU A 223      -2.979  -7.988   1.835  1.00 98.81           O  
ATOM   1753  N   SER A 224       2.492  -6.121  -0.191  1.00 98.75           N  
ATOM   1754  CA  SER A 224       2.988  -5.871  -1.541  1.00 98.75           C  
ATOM   1755  C   SER A 224       3.152  -4.379  -1.804  1.00 98.75           C  
ATOM   1756  CB  SER A 224       2.043  -6.480  -2.578  1.00 98.75           C  
ATOM   1757  O   SER A 224       2.850  -3.898  -2.898  1.00 98.75           O  
ATOM   1758  OG  SER A 224       2.002  -7.891  -2.457  1.00 98.75           O  
ATOM   1759  N   GLY A 225       3.527  -3.586  -0.868  1.00 98.44           N  
ATOM   1760  CA  GLY A 225       3.807  -2.170  -1.052  1.00 98.44           C  
ATOM   1761  C   GLY A 225       4.809  -1.625  -0.050  1.00 98.44           C  
ATOM   1762  O   GLY A 225       4.801  -2.018   1.118  1.00 98.44           O  
ATOM   1763  N   SER A 226       5.684  -0.694  -0.532  1.00 98.62           N  
ATOM   1764  CA  SER A 226       6.711  -0.058   0.285  1.00 98.62           C  
ATOM   1765  C   SER A 226       7.012   1.354  -0.205  1.00 98.62           C  
ATOM   1766  CB  SER A 226       7.992  -0.892   0.279  1.00 98.62           C  
ATOM   1767  O   SER A 226       6.938   1.631  -1.404  1.00 98.62           O  
ATOM   1768  OG  SER A 226       9.070  -0.161   0.836  1.00 98.62           O  
ATOM   1769  N   PRO A 227       7.309   2.254   0.834  1.00 98.50           N  
ATOM   1770  CA  PRO A 227       7.828   3.541   0.363  1.00 98.50           C  
ATOM   1771  C   PRO A 227       9.094   3.396  -0.477  1.00 98.50           C  
ATOM   1772  CB  PRO A 227       8.117   4.301   1.660  1.00 98.50           C  
ATOM   1773  O   PRO A 227       9.500   4.344  -1.158  1.00 98.50           O  
ATOM   1774  CG  PRO A 227       7.215   3.676   2.678  1.00 98.50           C  
ATOM   1775  CD  PRO A 227       7.082   2.213   2.361  1.00 98.50           C  
ATOM   1776  N   LEU A 228       9.711   2.195  -0.520  1.00 98.50           N  
ATOM   1777  CA  LEU A 228      10.953   1.961  -1.253  1.00 98.50           C  
ATOM   1778  C   LEU A 228      10.664   1.519  -2.684  1.00 98.50           C  
ATOM   1779  CB  LEU A 228      11.805   0.905  -0.542  1.00 98.50           C  
ATOM   1780  O   LEU A 228      11.586   1.360  -3.486  1.00 98.50           O  
ATOM   1781  CG  LEU A 228      12.195   1.211   0.904  1.00 98.50           C  
ATOM   1782  CD1 LEU A 228      13.078   0.100   1.460  1.00 98.50           C  
ATOM   1783  CD2 LEU A 228      12.906   2.559   0.994  1.00 98.50           C  
ATOM   1784  N   ASN A 229       9.375   1.268  -3.004  1.00 98.19           N  
ATOM   1785  CA  ASN A 229       9.016   0.968  -4.387  1.00 98.19           C  
ATOM   1786  C   ASN A 229       9.227   2.176  -5.293  1.00 98.19           C  
ATOM   1787  CB  ASN A 229       7.566   0.487  -4.473  1.00 98.19           C  
ATOM   1788  O   ASN A 229       8.938   3.309  -4.906  1.00 98.19           O  
ATOM   1789  CG  ASN A 229       7.363  -0.867  -3.824  1.00 98.19           C  
ATOM   1790  ND2 ASN A 229       7.816  -1.921  -4.492  1.00 98.19           N  
ATOM   1791  OD1 ASN A 229       6.797  -0.965  -2.730  1.00 98.19           O  
ATOM   1792  N   THR A 230       9.633   2.012  -6.527  1.00 95.94           N  
ATOM   1793  CA  THR A 230       9.930   3.111  -7.438  1.00 95.94           C  
ATOM   1794  C   THR A 230       8.656   3.842  -7.844  1.00 95.94           C  
ATOM   1795  CB  THR A 230      10.664   2.607  -8.695  1.00 95.94           C  
ATOM   1796  O   THR A 230       8.695   5.012  -8.227  1.00 95.94           O  
ATOM   1797  CG2 THR A 230      12.039   2.051  -8.352  1.00 95.94           C  
ATOM   1798  OG1 THR A 230       9.883   1.576  -9.312  1.00 95.94           O  
ATOM   1799  N   TRP A 231       7.555   3.176  -7.801  1.00 96.62           N  
ATOM   1800  CA  TRP A 231       6.289   3.785  -8.188  1.00 96.62           C  
ATOM   1801  C   TRP A 231       5.641   4.496  -7.000  1.00 96.62           C  
ATOM   1802  CB  TRP A 231       5.332   2.730  -8.750  1.00 96.62           C  
ATOM   1803  O   TRP A 231       4.535   5.027  -7.113  1.00 96.62           O  
ATOM   1804  CG  TRP A 231       5.270   1.471  -7.938  1.00 96.62           C  
ATOM   1805  CD1 TRP A 231       5.867   0.276  -8.227  1.00 96.62           C  
ATOM   1806  CD2 TRP A 231       4.566   1.281  -6.707  1.00 96.62           C  
ATOM   1807  CE2 TRP A 231       4.781  -0.056  -6.305  1.00 96.62           C  
ATOM   1808  CE3 TRP A 231       3.773   2.113  -5.902  1.00 96.62           C  
ATOM   1809  NE1 TRP A 231       5.578  -0.646  -7.246  1.00 96.62           N  
ATOM   1810  CH2 TRP A 231       3.461   0.255  -4.363  1.00 96.62           C  
ATOM   1811  CZ2 TRP A 231       4.234  -0.580  -5.129  1.00 96.62           C  
ATOM   1812  CZ3 TRP A 231       3.229   1.589  -4.738  1.00 96.62           C  
ATOM   1813  N   ALA A 232       6.293   4.480  -5.797  1.00 97.75           N  
ATOM   1814  CA  ALA A 232       5.707   5.066  -4.594  1.00 97.75           C  
ATOM   1815  C   ALA A 232       6.422   6.355  -4.207  1.00 97.75           C  
ATOM   1816  CB  ALA A 232       5.754   4.066  -3.439  1.00 97.75           C  
ATOM   1817  O   ALA A 232       6.258   6.855  -3.092  1.00 97.75           O  
ATOM   1818  N   PHE A 233       7.340   6.840  -5.109  1.00 97.44           N  
ATOM   1819  CA  PHE A 233       8.156   8.008  -4.773  1.00 97.44           C  
ATOM   1820  C   PHE A 233       8.625   8.719  -6.035  1.00 97.44           C  
ATOM   1821  CB  PHE A 233       9.359   7.590  -3.920  1.00 97.44           C  
ATOM   1822  O   PHE A 233       8.914   8.078  -7.047  1.00 97.44           O  
ATOM   1823  CG  PHE A 233      10.336   8.711  -3.666  1.00 97.44           C  
ATOM   1824  CD1 PHE A 233      11.484   8.836  -4.438  1.00 97.44           C  
ATOM   1825  CD2 PHE A 233      10.102   9.633  -2.654  1.00 97.44           C  
ATOM   1826  CE1 PHE A 233      12.391   9.867  -4.203  1.00 97.44           C  
ATOM   1827  CE2 PHE A 233      11.000  10.664  -2.416  1.00 97.44           C  
ATOM   1828  CZ  PHE A 233      12.141  10.781  -3.191  1.00 97.44           C  
ATOM   1829  N   ARG A 234       8.688  10.086  -5.855  1.00 95.12           N  
ATOM   1830  CA  ARG A 234       9.266  10.922  -6.902  1.00 95.12           C  
ATOM   1831  C   ARG A 234      10.305  11.875  -6.324  1.00 95.12           C  
ATOM   1832  CB  ARG A 234       8.180  11.711  -7.633  1.00 95.12           C  
ATOM   1833  O   ARG A 234      10.102  12.453  -5.254  1.00 95.12           O  
ATOM   1834  CG  ARG A 234       8.695  12.562  -8.773  1.00 95.12           C  
ATOM   1835  CD  ARG A 234       7.566  13.234  -9.539  1.00 95.12           C  
ATOM   1836  NE  ARG A 234       8.055  13.969 -10.703  1.00 95.12           N  
ATOM   1837  NH1 ARG A 234       7.316  12.430 -12.250  1.00 95.12           N  
ATOM   1838  NH2 ARG A 234       8.414  14.320 -12.938  1.00 95.12           N  
ATOM   1839  CZ  ARG A 234       7.930  13.570 -11.961  1.00 95.12           C  
ATOM   1840  N   ASP A 235      11.406  12.141  -7.027  1.00 92.62           N  
ATOM   1841  CA  ASP A 235      12.477  13.016  -6.555  1.00 92.62           C  
ATOM   1842  C   ASP A 235      12.023  14.477  -6.559  1.00 92.62           C  
ATOM   1843  CB  ASP A 235      13.727  12.852  -7.414  1.00 92.62           C  
ATOM   1844  O   ASP A 235      12.242  15.203  -5.586  1.00 92.62           O  
ATOM   1845  CG  ASP A 235      14.570  11.656  -7.016  1.00 92.62           C  
ATOM   1846  OD1 ASP A 235      14.555  11.266  -5.828  1.00 92.62           O  
ATOM   1847  OD2 ASP A 235      15.250  11.086  -7.895  1.00 92.62           O  
ATOM   1848  N   SER A 236      11.453  14.867  -7.652  1.00 93.69           N  
ATOM   1849  CA  SER A 236      10.992  16.250  -7.781  1.00 93.69           C  
ATOM   1850  C   SER A 236       9.570  16.297  -8.336  1.00 93.69           C  
ATOM   1851  CB  SER A 236      11.930  17.047  -8.680  1.00 93.69           C  
ATOM   1852  O   SER A 236       9.266  15.656  -9.344  1.00 93.69           O  
ATOM   1853  OG  SER A 236      11.430  18.344  -8.906  1.00 93.69           O  
ATOM   1854  N   GLY A 237       8.781  17.172  -7.672  1.00 95.81           N  
ATOM   1855  CA  GLY A 237       7.402  17.297  -8.109  1.00 95.81           C  
ATOM   1856  C   GLY A 237       7.191  18.469  -9.055  1.00 95.81           C  
ATOM   1857  O   GLY A 237       6.145  18.578  -9.695  1.00 95.81           O  
ATOM   1858  N   LEU A 238       8.188  19.375  -9.234  1.00 97.31           N  
ATOM   1859  CA  LEU A 238       8.016  20.641  -9.938  1.00 97.31           C  
ATOM   1860  C   LEU A 238       7.781  20.406 -11.430  1.00 97.31           C  
ATOM   1861  CB  LEU A 238       9.242  21.531  -9.742  1.00 97.31           C  
ATOM   1862  O   LEU A 238       6.875  21.000 -12.023  1.00 97.31           O  
ATOM   1863  CG  LEU A 238       9.242  22.859 -10.500  1.00 97.31           C  
ATOM   1864  CD1 LEU A 238       8.008  23.688 -10.141  1.00 97.31           C  
ATOM   1865  CD2 LEU A 238      10.516  23.641 -10.211  1.00 97.31           C  
ATOM   1866  N   THR A 239       8.570  19.484 -11.969  1.00 96.31           N  
ATOM   1867  CA  THR A 239       8.438  19.250 -13.398  1.00 96.31           C  
ATOM   1868  C   THR A 239       7.047  18.734 -13.742  1.00 96.31           C  
ATOM   1869  CB  THR A 239       9.500  18.250 -13.906  1.00 96.31           C  
ATOM   1870  O   THR A 239       6.434  19.172 -14.719  1.00 96.31           O  
ATOM   1871  CG2 THR A 239       9.375  18.047 -15.414  1.00 96.31           C  
ATOM   1872  OG1 THR A 239      10.805  18.766 -13.617  1.00 96.31           O  
ATOM   1873  N   TYR A 240       6.547  17.844 -13.000  1.00 97.62           N  
ATOM   1874  CA  TYR A 240       5.195  17.344 -13.227  1.00 97.62           C  
ATOM   1875  C   TYR A 240       4.172  18.469 -13.094  1.00 97.62           C  
ATOM   1876  CB  TYR A 240       4.871  16.219 -12.242  1.00 97.62           C  
ATOM   1877  O   TYR A 240       3.256  18.578 -13.906  1.00 97.62           O  
ATOM   1878  CG  TYR A 240       3.477  15.664 -12.398  1.00 97.62           C  
ATOM   1879  CD1 TYR A 240       2.400  16.219 -11.711  1.00 97.62           C  
ATOM   1880  CD2 TYR A 240       3.232  14.586 -13.242  1.00 97.62           C  
ATOM   1881  CE1 TYR A 240       1.116  15.703 -11.852  1.00 97.62           C  
ATOM   1882  CE2 TYR A 240       1.952  14.062 -13.391  1.00 97.62           C  
ATOM   1883  OH  TYR A 240      -0.369  14.117 -12.836  1.00 97.62           O  
ATOM   1884  CZ  TYR A 240       0.901  14.625 -12.695  1.00 97.62           C  
ATOM   1885  N   ALA A 241       4.305  19.281 -12.062  1.00 98.25           N  
ATOM   1886  CA  ALA A 241       3.359  20.359 -11.812  1.00 98.25           C  
ATOM   1887  C   ALA A 241       3.297  21.312 -13.008  1.00 98.25           C  
ATOM   1888  CB  ALA A 241       3.740  21.125 -10.547  1.00 98.25           C  
ATOM   1889  O   ALA A 241       2.211  21.703 -13.445  1.00 98.25           O  
ATOM   1890  N   VAL A 242       4.457  21.656 -13.547  1.00 97.81           N  
ATOM   1891  CA  VAL A 242       4.539  22.547 -14.703  1.00 97.81           C  
ATOM   1892  C   VAL A 242       3.867  21.891 -15.906  1.00 97.81           C  
ATOM   1893  CB  VAL A 242       6.000  22.906 -15.039  1.00 97.81           C  
ATOM   1894  O   VAL A 242       3.033  22.500 -16.578  1.00 97.81           O  
ATOM   1895  CG1 VAL A 242       6.086  23.609 -16.391  1.00 97.81           C  
ATOM   1896  CG2 VAL A 242       6.602  23.781 -13.938  1.00 97.81           C  
ATOM   1897  N   ASP A 243       4.176  20.625 -16.141  1.00 97.56           N  
ATOM   1898  CA  ASP A 243       3.615  19.906 -17.281  1.00 97.56           C  
ATOM   1899  C   ASP A 243       2.098  19.781 -17.141  1.00 97.56           C  
ATOM   1900  CB  ASP A 243       4.254  18.516 -17.406  1.00 97.56           C  
ATOM   1901  O   ASP A 243       1.378  19.844 -18.141  1.00 97.56           O  
ATOM   1902  CG  ASP A 243       5.684  18.578 -17.906  1.00 97.56           C  
ATOM   1903  OD1 ASP A 243       6.117  19.641 -18.406  1.00 97.56           O  
ATOM   1904  OD2 ASP A 243       6.383  17.531 -17.828  1.00 97.56           O  
ATOM   1905  N   LEU A 244       1.702  19.547 -15.969  1.00 98.06           N  
ATOM   1906  CA  LEU A 244       0.265  19.453 -15.742  1.00 98.06           C  
ATOM   1907  C   LEU A 244      -0.434  20.750 -16.125  1.00 98.06           C  
ATOM   1908  CB  LEU A 244      -0.024  19.125 -14.273  1.00 98.06           C  
ATOM   1909  O   LEU A 244      -1.439  20.734 -16.844  1.00 98.06           O  
ATOM   1910  CG  LEU A 244      -1.494  18.922 -13.898  1.00 98.06           C  
ATOM   1911  CD1 LEU A 244      -2.027  17.625 -14.500  1.00 98.06           C  
ATOM   1912  CD2 LEU A 244      -1.666  18.922 -12.391  1.00 98.06           C  
ATOM   1913  N   ALA A 245       0.096  21.891 -15.664  1.00 98.25           N  
ATOM   1914  CA  ALA A 245      -0.461  23.203 -15.984  1.00 98.25           C  
ATOM   1915  C   ALA A 245      -0.468  23.438 -17.500  1.00 98.25           C  
ATOM   1916  CB  ALA A 245       0.328  24.297 -15.281  1.00 98.25           C  
ATOM   1917  O   ALA A 245      -1.470  23.891 -18.047  1.00 98.25           O  
ATOM   1918  N   LEU A 246       0.607  23.031 -18.141  1.00 97.56           N  
ATOM   1919  CA  LEU A 246       0.745  23.234 -19.578  1.00 97.56           C  
ATOM   1920  C   LEU A 246      -0.196  22.312 -20.359  1.00 97.56           C  
ATOM   1921  CB  LEU A 246       2.191  22.984 -20.016  1.00 97.56           C  
ATOM   1922  O   LEU A 246      -0.563  22.609 -21.500  1.00 97.56           O  
ATOM   1923  CG  LEU A 246       3.209  24.062 -19.625  1.00 97.56           C  
ATOM   1924  CD1 LEU A 246       4.621  23.594 -19.953  1.00 97.56           C  
ATOM   1925  CD2 LEU A 246       2.896  25.375 -20.328  1.00 97.56           C  
ATOM   1926  N   SER A 247      -0.592  21.203 -19.766  1.00 97.38           N  
ATOM   1927  CA  SER A 247      -1.556  20.312 -20.406  1.00 97.38           C  
ATOM   1928  C   SER A 247      -2.949  20.938 -20.422  1.00 97.38           C  
ATOM   1929  CB  SER A 247      -1.599  18.969 -19.688  1.00 97.38           C  
ATOM   1930  O   SER A 247      -3.787  20.562 -21.250  1.00 97.38           O  
ATOM   1931  OG  SER A 247      -0.369  18.281 -19.844  1.00 97.38           O  
ATOM   1932  N   VAL A 248      -3.152  21.828 -19.469  1.00 97.44           N  
ATOM   1933  CA  VAL A 248      -4.430  22.531 -19.422  1.00 97.44           C  
ATOM   1934  C   VAL A 248      -4.383  23.750 -20.359  1.00 97.44           C  
ATOM   1935  CB  VAL A 248      -4.777  22.984 -17.984  1.00 97.44           C  
ATOM   1936  O   VAL A 248      -5.332  24.000 -21.109  1.00 97.44           O  
ATOM   1937  CG1 VAL A 248      -6.051  23.828 -17.984  1.00 97.44           C  
ATOM   1938  CG2 VAL A 248      -4.934  21.766 -17.078  1.00 97.44           C  
ATOM   1939  N   ASN A 249      -3.291  24.484 -20.250  1.00 97.25           N  
ATOM   1940  CA  ASN A 249      -3.080  25.688 -21.047  1.00 97.25           C  
ATOM   1941  C   ASN A 249      -1.640  25.781 -21.547  1.00 97.25           C  
ATOM   1942  CB  ASN A 249      -3.451  26.938 -20.250  1.00 97.25           C  
ATOM   1943  O   ASN A 249      -0.739  26.141 -20.781  1.00 97.25           O  
ATOM   1944  CG  ASN A 249      -3.367  28.203 -21.078  1.00 97.25           C  
ATOM   1945  ND2 ASN A 249      -3.797  29.328 -20.500  1.00 97.25           N  
ATOM   1946  OD1 ASN A 249      -2.920  28.188 -22.219  1.00 97.25           O  
ATOM   1947  N   GLU A 250      -1.365  25.578 -22.891  1.00 95.94           N  
ATOM   1948  CA  GLU A 250      -0.031  25.484 -23.469  1.00 95.94           C  
ATOM   1949  C   GLU A 250       0.597  26.875 -23.609  1.00 95.94           C  
ATOM   1950  CB  GLU A 250      -0.085  24.797 -24.844  1.00 95.94           C  
ATOM   1951  O   GLU A 250       1.807  27.000 -23.828  1.00 95.94           O  
ATOM   1952  CG  GLU A 250      -0.906  25.547 -25.875  1.00 95.94           C  
ATOM   1953  CD  GLU A 250      -1.000  24.812 -27.203  1.00 95.94           C  
ATOM   1954  OE1 GLU A 250      -1.478  25.422 -28.203  1.00 95.94           O  
ATOM   1955  OE2 GLU A 250      -0.593  23.641 -27.266  1.00 95.94           O  
ATOM   1956  N   SER A 251      -0.195  27.938 -23.422  1.00 96.06           N  
ATOM   1957  CA  SER A 251       0.272  29.297 -23.672  1.00 96.06           C  
ATOM   1958  C   SER A 251       0.574  30.031 -22.359  1.00 96.06           C  
ATOM   1959  CB  SER A 251      -0.766  30.078 -24.469  1.00 96.06           C  
ATOM   1960  O   SER A 251       0.589  31.250 -22.312  1.00 96.06           O  
ATOM   1961  OG  SER A 251      -1.018  29.453 -25.719  1.00 96.06           O  
ATOM   1962  N   LEU A 252       0.766  29.234 -21.250  1.00 95.94           N  
ATOM   1963  CA  LEU A 252       1.033  29.844 -19.953  1.00 95.94           C  
ATOM   1964  C   LEU A 252       2.389  30.547 -19.953  1.00 95.94           C  
ATOM   1965  CB  LEU A 252       0.986  28.797 -18.844  1.00 95.94           C  
ATOM   1966  O   LEU A 252       3.354  30.031 -20.531  1.00 95.94           O  
ATOM   1967  CG  LEU A 252      -0.401  28.281 -18.453  1.00 95.94           C  
ATOM   1968  CD1 LEU A 252      -0.280  27.078 -17.516  1.00 95.94           C  
ATOM   1969  CD2 LEU A 252      -1.217  29.391 -17.812  1.00 95.94           C  
ATOM   1970  N   PRO A 253       2.479  31.781 -19.453  1.00 95.31           N  
ATOM   1971  CA  PRO A 253       3.775  32.438 -19.266  1.00 95.31           C  
ATOM   1972  C   PRO A 253       4.645  31.750 -18.219  1.00 95.31           C  
ATOM   1973  CB  PRO A 253       3.393  33.844 -18.828  1.00 95.31           C  
ATOM   1974  O   PRO A 253       4.195  30.812 -17.547  1.00 95.31           O  
ATOM   1975  CG  PRO A 253       2.133  33.688 -18.047  1.00 95.31           C  
ATOM   1976  CD  PRO A 253       1.317  32.594 -18.688  1.00 95.31           C  
ATOM   1977  N   ASP A 254       5.875  32.188 -18.188  1.00 93.62           N  
ATOM   1978  CA  ASP A 254       6.715  31.734 -17.078  1.00 93.62           C  
ATOM   1979  C   ASP A 254       6.141  32.188 -15.734  1.00 93.62           C  
ATOM   1980  CB  ASP A 254       8.141  32.250 -17.234  1.00 93.62           C  
ATOM   1981  O   ASP A 254       5.750  33.344 -15.578  1.00 93.62           O  
ATOM   1982  CG  ASP A 254       8.883  31.609 -18.391  1.00 93.62           C  
ATOM   1983  OD1 ASP A 254       8.516  30.484 -18.797  1.00 93.62           O  
ATOM   1984  OD2 ASP A 254       9.844  32.219 -18.906  1.00 93.62           O  
ATOM   1985  N   MET A 255       5.965  31.312 -14.805  1.00 97.12           N  
ATOM   1986  CA  MET A 255       5.355  31.609 -13.508  1.00 97.12           C  
ATOM   1987  C   MET A 255       6.293  31.234 -12.367  1.00 97.12           C  
ATOM   1988  CB  MET A 255       4.023  30.875 -13.359  1.00 97.12           C  
ATOM   1989  O   MET A 255       7.098  30.297 -12.500  1.00 97.12           O  
ATOM   1990  CG  MET A 255       2.949  31.344 -14.320  1.00 97.12           C  
ATOM   1991  SD  MET A 255       1.395  30.391 -14.172  1.00 97.12           S  
ATOM   1992  CE  MET A 255       0.356  31.266 -15.375  1.00 97.12           C  
ATOM   1993  N   THR A 256       6.234  32.000 -11.344  1.00 98.06           N  
ATOM   1994  CA  THR A 256       6.805  31.500 -10.094  1.00 98.06           C  
ATOM   1995  C   THR A 256       6.027  30.281  -9.586  1.00 98.06           C  
ATOM   1996  CB  THR A 256       6.816  32.594  -9.008  1.00 98.06           C  
ATOM   1997  O   THR A 256       4.906  30.031 -10.031  1.00 98.06           O  
ATOM   1998  CG2 THR A 256       7.488  33.875  -9.523  1.00 98.06           C  
ATOM   1999  OG1 THR A 256       5.469  32.906  -8.633  1.00 98.06           O  
ATOM   2000  N   THR A 257       6.637  29.500  -8.648  1.00 98.12           N  
ATOM   2001  CA  THR A 257       5.926  28.344  -8.109  1.00 98.12           C  
ATOM   2002  C   THR A 257       4.648  28.781  -7.395  1.00 98.12           C  
ATOM   2003  CB  THR A 257       6.816  27.547  -7.133  1.00 98.12           C  
ATOM   2004  O   THR A 257       3.631  28.078  -7.457  1.00 98.12           O  
ATOM   2005  CG2 THR A 257       7.992  26.906  -7.863  1.00 98.12           C  
ATOM   2006  OG1 THR A 257       7.312  28.422  -6.121  1.00 98.12           O  
ATOM   2007  N   GLU A 258       4.633  29.938  -6.801  1.00 98.12           N  
ATOM   2008  CA  GLU A 258       3.445  30.484  -6.148  1.00 98.12           C  
ATOM   2009  C   GLU A 258       2.344  30.781  -7.160  1.00 98.12           C  
ATOM   2010  CB  GLU A 258       3.789  31.750  -5.355  1.00 98.12           C  
ATOM   2011  O   GLU A 258       1.183  30.422  -6.945  1.00 98.12           O  
ATOM   2012  CG  GLU A 258       4.605  31.484  -4.102  1.00 98.12           C  
ATOM   2013  CD  GLU A 258       6.098  31.344  -4.371  1.00 98.12           C  
ATOM   2014  OE1 GLU A 258       6.848  30.953  -3.447  1.00 98.12           O  
ATOM   2015  OE2 GLU A 258       6.516  31.625  -5.516  1.00 98.12           O  
ATOM   2016  N   GLN A 259       2.715  31.406  -8.258  1.00 98.31           N  
ATOM   2017  CA  GLN A 259       1.760  31.703  -9.312  1.00 98.31           C  
ATOM   2018  C   GLN A 259       1.215  30.438  -9.953  1.00 98.31           C  
ATOM   2019  CB  GLN A 259       2.408  32.594 -10.383  1.00 98.31           C  
ATOM   2020  O   GLN A 259       0.031  30.359 -10.289  1.00 98.31           O  
ATOM   2021  CG  GLN A 259       2.678  34.031  -9.914  1.00 98.31           C  
ATOM   2022  CD  GLN A 259       3.541  34.812 -10.891  1.00 98.31           C  
ATOM   2023  NE2 GLN A 259       3.311  36.094 -10.969  1.00 98.31           N  
ATOM   2024  OE1 GLN A 259       4.410  34.250 -11.562  1.00 98.31           O  
ATOM   2025  N   LEU A 260       2.117  29.484 -10.070  1.00 98.44           N  
ATOM   2026  CA  LEU A 260       1.723  28.203 -10.648  1.00 98.44           C  
ATOM   2027  C   LEU A 260       0.650  27.531  -9.789  1.00 98.44           C  
ATOM   2028  CB  LEU A 260       2.936  27.281 -10.773  1.00 98.44           C  
ATOM   2029  O   LEU A 260      -0.377  27.094 -10.312  1.00 98.44           O  
ATOM   2030  CG  LEU A 260       2.656  25.859 -11.273  1.00 98.44           C  
ATOM   2031  CD1 LEU A 260       2.021  25.891 -12.656  1.00 98.44           C  
ATOM   2032  CD2 LEU A 260       3.939  25.031 -11.281  1.00 98.44           C  
ATOM   2033  N   VAL A 261       0.851  27.469  -8.516  1.00 98.38           N  
ATOM   2034  CA  VAL A 261      -0.089  26.844  -7.598  1.00 98.38           C  
ATOM   2035  C   VAL A 261      -1.413  27.594  -7.602  1.00 98.38           C  
ATOM   2036  CB  VAL A 261       0.478  26.766  -6.164  1.00 98.38           C  
ATOM   2037  O   VAL A 261      -2.486  26.984  -7.648  1.00 98.38           O  
ATOM   2038  CG1 VAL A 261      -0.613  26.359  -5.172  1.00 98.38           C  
ATOM   2039  CG2 VAL A 261       1.648  25.781  -6.102  1.00 98.38           C  
ATOM   2040  N   VAL A 262      -1.339  28.938  -7.590  1.00 98.12           N  
ATOM   2041  CA  VAL A 262      -2.549  29.750  -7.633  1.00 98.12           C  
ATOM   2042  C   VAL A 262      -3.334  29.438  -8.906  1.00 98.12           C  
ATOM   2043  CB  VAL A 262      -2.223  31.266  -7.562  1.00 98.12           C  
ATOM   2044  O   VAL A 262      -4.559  29.297  -8.867  1.00 98.12           O  
ATOM   2045  CG1 VAL A 262      -3.439  32.094  -7.957  1.00 98.12           C  
ATOM   2046  CG2 VAL A 262      -1.744  31.641  -6.160  1.00 98.12           C  
ATOM   2047  N   TYR A 263      -2.652  29.297 -10.008  1.00 98.12           N  
ATOM   2048  CA  TYR A 263      -3.303  28.969 -11.266  1.00 98.12           C  
ATOM   2049  C   TYR A 263      -4.008  27.609 -11.172  1.00 98.12           C  
ATOM   2050  CB  TYR A 263      -2.285  28.938 -12.414  1.00 98.12           C  
ATOM   2051  O   TYR A 263      -5.188  27.500 -11.516  1.00 98.12           O  
ATOM   2052  CG  TYR A 263      -2.816  28.344 -13.688  1.00 98.12           C  
ATOM   2053  CD1 TYR A 263      -2.459  27.047 -14.078  1.00 98.12           C  
ATOM   2054  CD2 TYR A 263      -3.676  29.062 -14.508  1.00 98.12           C  
ATOM   2055  CE1 TYR A 263      -2.945  26.484 -15.250  1.00 98.12           C  
ATOM   2056  CE2 TYR A 263      -4.168  28.516 -15.688  1.00 98.12           C  
ATOM   2057  OH  TYR A 263      -4.285  26.688 -17.219  1.00 98.12           O  
ATOM   2058  CZ  TYR A 263      -3.799  27.234 -16.047  1.00 98.12           C  
ATOM   2059  N   LEU A 264      -3.283  26.625 -10.719  1.00 98.12           N  
ATOM   2060  CA  LEU A 264      -3.852  25.281 -10.633  1.00 98.12           C  
ATOM   2061  C   LEU A 264      -5.020  25.250  -9.656  1.00 98.12           C  
ATOM   2062  CB  LEU A 264      -2.785  24.266 -10.203  1.00 98.12           C  
ATOM   2063  O   LEU A 264      -6.004  24.531  -9.875  1.00 98.12           O  
ATOM   2064  CG  LEU A 264      -1.712  23.938 -11.242  1.00 98.12           C  
ATOM   2065  CD1 LEU A 264      -0.575  23.156 -10.594  1.00 98.12           C  
ATOM   2066  CD2 LEU A 264      -2.316  23.156 -12.398  1.00 98.12           C  
ATOM   2067  N   GLN A 265      -4.961  26.000  -8.570  1.00 98.06           N  
ATOM   2068  CA  GLN A 265      -6.043  26.078  -7.598  1.00 98.06           C  
ATOM   2069  C   GLN A 265      -7.281  26.734  -8.203  1.00 98.06           C  
ATOM   2070  CB  GLN A 265      -5.594  26.859  -6.359  1.00 98.06           C  
ATOM   2071  O   GLN A 265      -8.406  26.500  -7.750  1.00 98.06           O  
ATOM   2072  CG  GLN A 265      -4.711  26.062  -5.418  1.00 98.06           C  
ATOM   2073  CD  GLN A 265      -4.191  26.891  -4.254  1.00 98.06           C  
ATOM   2074  NE2 GLN A 265      -3.992  26.234  -3.109  1.00 98.06           N  
ATOM   2075  OE1 GLN A 265      -3.971  28.094  -4.383  1.00 98.06           O  
ATOM   2076  N   SER A 266      -7.074  27.531  -9.219  1.00 97.06           N  
ATOM   2077  CA  SER A 266      -8.188  28.250  -9.836  1.00 97.06           C  
ATOM   2078  C   SER A 266      -8.969  27.344 -10.789  1.00 97.06           C  
ATOM   2079  CB  SER A 266      -7.676  29.469 -10.586  1.00 97.06           C  
ATOM   2080  O   SER A 266     -10.086  27.672 -11.188  1.00 97.06           O  
ATOM   2081  OG  SER A 266      -7.105  29.109 -11.828  1.00 97.06           O  
ATOM   2082  N   LEU A 267      -8.398  26.234 -11.164  1.00 97.00           N  
ATOM   2083  CA  LEU A 267      -9.039  25.312 -12.086  1.00 97.00           C  
ATOM   2084  C   LEU A 267     -10.109  24.484 -11.367  1.00 97.00           C  
ATOM   2085  CB  LEU A 267      -8.000  24.375 -12.703  1.00 97.00           C  
ATOM   2086  O   LEU A 267     -10.047  24.297 -10.148  1.00 97.00           O  
ATOM   2087  CG  LEU A 267      -6.891  25.031 -13.523  1.00 97.00           C  
ATOM   2088  CD1 LEU A 267      -5.883  23.984 -13.992  1.00 97.00           C  
ATOM   2089  CD2 LEU A 267      -7.477  25.797 -14.711  1.00 97.00           C  
ATOM   2090  N   ASN A 268     -11.117  24.000 -12.156  1.00 95.19           N  
ATOM   2091  CA  ASN A 268     -12.000  22.969 -11.641  1.00 95.19           C  
ATOM   2092  C   ASN A 268     -11.273  21.625 -11.508  1.00 95.19           C  
ATOM   2093  CB  ASN A 268     -13.234  22.812 -12.539  1.00 95.19           C  
ATOM   2094  O   ASN A 268     -10.391  21.312 -12.312  1.00 95.19           O  
ATOM   2095  CG  ASN A 268     -14.250  21.844 -11.977  1.00 95.19           C  
ATOM   2096  ND2 ASN A 268     -15.477  22.312 -11.797  1.00 95.19           N  
ATOM   2097  OD1 ASN A 268     -13.930  20.688 -11.695  1.00 95.19           O  
ATOM   2098  N   ALA A 269     -11.609  20.797 -10.461  1.00 95.12           N  
ATOM   2099  CA  ALA A 269     -10.922  19.547 -10.195  1.00 95.12           C  
ATOM   2100  C   ALA A 269     -10.977  18.625 -11.406  1.00 95.12           C  
ATOM   2101  CB  ALA A 269     -11.531  18.844  -8.977  1.00 95.12           C  
ATOM   2102  O   ALA A 269     -10.016  17.906 -11.688  1.00 95.12           O  
ATOM   2103  N   LYS A 270     -12.094  18.703 -12.156  1.00 94.25           N  
ATOM   2104  CA  LYS A 270     -12.227  17.859 -13.336  1.00 94.25           C  
ATOM   2105  C   LYS A 270     -11.211  18.250 -14.406  1.00 94.25           C  
ATOM   2106  CB  LYS A 270     -13.641  17.953 -13.906  1.00 94.25           C  
ATOM   2107  O   LYS A 270     -10.680  17.391 -15.109  1.00 94.25           O  
ATOM   2108  CG  LYS A 270     -13.883  17.062 -15.117  1.00 94.25           C  
ATOM   2109  CD  LYS A 270     -13.820  15.586 -14.742  1.00 94.25           C  
ATOM   2110  CE  LYS A 270     -14.164  14.688 -15.930  1.00 94.25           C  
ATOM   2111  NZ  LYS A 270     -14.156  13.242 -15.555  1.00 94.25           N  
ATOM   2112  N   GLN A 271     -10.914  19.531 -14.555  1.00 95.94           N  
ATOM   2113  CA  GLN A 271      -9.883  19.969 -15.484  1.00 95.94           C  
ATOM   2114  C   GLN A 271      -8.523  19.375 -15.117  1.00 95.94           C  
ATOM   2115  CB  GLN A 271      -9.797  21.484 -15.523  1.00 95.94           C  
ATOM   2116  O   GLN A 271      -7.781  18.906 -15.992  1.00 95.94           O  
ATOM   2117  CG  GLN A 271     -10.969  22.156 -16.219  1.00 95.94           C  
ATOM   2118  CD  GLN A 271     -10.922  23.672 -16.141  1.00 95.94           C  
ATOM   2119  NE2 GLN A 271     -10.852  24.328 -17.297  1.00 95.94           N  
ATOM   2120  OE1 GLN A 271     -10.953  24.250 -15.047  1.00 95.94           O  
ATOM   2121  N   ILE A 272      -8.242  19.375 -13.859  1.00 96.88           N  
ATOM   2122  CA  ILE A 272      -6.980  18.812 -13.375  1.00 96.88           C  
ATOM   2123  C   ILE A 272      -6.965  17.297 -13.609  1.00 96.88           C  
ATOM   2124  CB  ILE A 272      -6.758  19.125 -11.875  1.00 96.88           C  
ATOM   2125  O   ILE A 272      -5.957  16.750 -14.055  1.00 96.88           O  
ATOM   2126  CG1 ILE A 272      -6.574  20.625 -11.664  1.00 96.88           C  
ATOM   2127  CG2 ILE A 272      -5.559  18.344 -11.336  1.00 96.88           C  
ATOM   2128  CD1 ILE A 272      -6.547  21.047 -10.203  1.00 96.88           C  
ATOM   2129  N   ASP A 273      -8.070  16.719 -13.305  1.00 95.12           N  
ATOM   2130  CA  ASP A 273      -8.203  15.281 -13.508  1.00 95.12           C  
ATOM   2131  C   ASP A 273      -7.961  14.914 -14.977  1.00 95.12           C  
ATOM   2132  CB  ASP A 273      -9.594  14.805 -13.070  1.00 95.12           C  
ATOM   2133  O   ASP A 273      -7.164  14.023 -15.273  1.00 95.12           O  
ATOM   2134  CG  ASP A 273      -9.781  13.305 -13.242  1.00 95.12           C  
ATOM   2135  OD1 ASP A 273      -8.875  12.531 -12.891  1.00 95.12           O  
ATOM   2136  OD2 ASP A 273     -10.859  12.906 -13.742  1.00 95.12           O  
ATOM   2137  N   VAL A 274      -8.578  15.594 -15.883  1.00 95.00           N  
ATOM   2138  CA  VAL A 274      -8.422  15.336 -17.312  1.00 95.00           C  
ATOM   2139  C   VAL A 274      -6.977  15.570 -17.734  1.00 95.00           C  
ATOM   2140  CB  VAL A 274      -9.375  16.219 -18.156  1.00 95.00           C  
ATOM   2141  O   VAL A 274      -6.383  14.750 -18.438  1.00 95.00           O  
ATOM   2142  CG1 VAL A 274      -9.000  16.156 -19.625  1.00 95.00           C  
ATOM   2143  CG2 VAL A 274     -10.828  15.781 -17.938  1.00 95.00           C  
ATOM   2144  N   ALA A 275      -6.410  16.656 -17.266  1.00 96.56           N  
ATOM   2145  CA  ALA A 275      -5.027  16.984 -17.578  1.00 96.56           C  
ATOM   2146  C   ALA A 275      -4.066  15.914 -17.094  1.00 96.56           C  
ATOM   2147  CB  ALA A 275      -4.656  18.344 -16.984  1.00 96.56           C  
ATOM   2148  O   ALA A 275      -3.082  15.594 -17.750  1.00 96.56           O  
ATOM   2149  N   SER A 276      -4.398  15.352 -15.969  1.00 96.00           N  
ATOM   2150  CA  SER A 276      -3.510  14.375 -15.359  1.00 96.00           C  
ATOM   2151  C   SER A 276      -3.402  13.117 -16.203  1.00 96.00           C  
ATOM   2152  CB  SER A 276      -4.000  14.008 -13.953  1.00 96.00           C  
ATOM   2153  O   SER A 276      -2.402  12.391 -16.141  1.00 96.00           O  
ATOM   2154  OG  SER A 276      -5.199  13.258 -14.016  1.00 96.00           O  
ATOM   2155  N   THR A 277      -4.332  12.781 -17.062  1.00 94.69           N  
ATOM   2156  CA  THR A 277      -4.332  11.562 -17.859  1.00 94.69           C  
ATOM   2157  C   THR A 277      -3.408  11.719 -19.078  1.00 94.69           C  
ATOM   2158  CB  THR A 277      -5.754  11.219 -18.344  1.00 94.69           C  
ATOM   2159  O   THR A 277      -3.047  10.727 -19.703  1.00 94.69           O  
ATOM   2160  CG2 THR A 277      -6.727  11.141 -17.172  1.00 94.69           C  
ATOM   2161  OG1 THR A 277      -6.203  12.219 -19.266  1.00 94.69           O  
ATOM   2162  N   VAL A 278      -3.006  12.914 -19.375  1.00 94.38           N  
ATOM   2163  CA  VAL A 278      -2.195  13.102 -20.578  1.00 94.38           C  
ATOM   2164  C   VAL A 278      -0.831  13.672 -20.188  1.00 94.38           C  
ATOM   2165  CB  VAL A 278      -2.893  14.039 -21.594  1.00 94.38           C  
ATOM   2166  O   VAL A 278       0.032  13.867 -21.047  1.00 94.38           O  
ATOM   2167  CG1 VAL A 278      -4.191  13.414 -22.094  1.00 94.38           C  
ATOM   2168  CG2 VAL A 278      -3.164  15.406 -20.953  1.00 94.38           C  
ATOM   2169  N   THR A 279      -0.657  14.016 -18.922  1.00 95.31           N  
ATOM   2170  CA  THR A 279       0.619  14.531 -18.438  1.00 95.31           C  
ATOM   2171  C   THR A 279       1.643  13.406 -18.297  1.00 95.31           C  
ATOM   2172  CB  THR A 279       0.457  15.242 -17.078  1.00 95.31           C  
ATOM   2173  O   THR A 279       1.323  12.320 -17.812  1.00 95.31           O  
ATOM   2174  CG2 THR A 279       1.787  15.805 -16.594  1.00 95.31           C  
ATOM   2175  OG1 THR A 279      -0.484  16.312 -17.219  1.00 95.31           O  
ATOM   2176  N   THR A 280       2.820  13.656 -18.797  1.00 92.19           N  
ATOM   2177  CA  THR A 280       3.891  12.672 -18.703  1.00 92.19           C  
ATOM   2178  C   THR A 280       4.273  12.445 -17.234  1.00 92.19           C  
ATOM   2179  CB  THR A 280       5.133  13.109 -19.500  1.00 92.19           C  
ATOM   2180  O   THR A 280       4.516  13.406 -16.500  1.00 92.19           O  
ATOM   2181  CG2 THR A 280       6.242  12.062 -19.406  1.00 92.19           C  
ATOM   2182  OG1 THR A 280       4.773  13.281 -20.875  1.00 92.19           O  
ATOM   2183  N   GLY A 281       4.340  11.203 -16.797  1.00 92.38           N  
ATOM   2184  CA  GLY A 281       4.664  10.859 -15.422  1.00 92.38           C  
ATOM   2185  C   GLY A 281       3.480  10.977 -14.477  1.00 92.38           C  
ATOM   2186  O   GLY A 281       2.346  11.172 -14.922  1.00 92.38           O  
ATOM   2187  N   TYR A 282       3.744  10.812 -13.156  1.00 94.94           N  
ATOM   2188  CA  TYR A 282       2.676  10.844 -12.164  1.00 94.94           C  
ATOM   2189  C   TYR A 282       3.096  11.648 -10.938  1.00 94.94           C  
ATOM   2190  CB  TYR A 282       2.279   9.430 -11.750  1.00 94.94           C  
ATOM   2191  O   TYR A 282       4.281  11.703 -10.602  1.00 94.94           O  
ATOM   2192  CG  TYR A 282       1.878   8.547 -12.914  1.00 94.94           C  
ATOM   2193  CD1 TYR A 282       0.642   8.703 -13.539  1.00 94.94           C  
ATOM   2194  CD2 TYR A 282       2.732   7.555 -13.383  1.00 94.94           C  
ATOM   2195  CE1 TYR A 282       0.267   7.895 -14.602  1.00 94.94           C  
ATOM   2196  CE2 TYR A 282       2.367   6.742 -14.453  1.00 94.94           C  
ATOM   2197  OH  TYR A 282       0.770   6.113 -16.109  1.00 94.94           O  
ATOM   2198  CZ  TYR A 282       1.136   6.918 -15.055  1.00 94.94           C  
ATOM   2199  N   ALA A 283       2.043  12.352 -10.406  1.00 97.19           N  
ATOM   2200  CA  ALA A 283       2.273  12.930  -9.086  1.00 97.19           C  
ATOM   2201  C   ALA A 283       2.354  11.844  -8.023  1.00 97.19           C  
ATOM   2202  CB  ALA A 283       1.172  13.930  -8.742  1.00 97.19           C  
ATOM   2203  O   ALA A 283       1.420  11.047  -7.859  1.00 97.19           O  
ATOM   2204  N   LEU A 284       3.459  11.758  -7.234  1.00 97.44           N  
ATOM   2205  CA  LEU A 284       3.740  10.758  -6.215  1.00 97.44           C  
ATOM   2206  C   LEU A 284       4.289  11.406  -4.949  1.00 97.44           C  
ATOM   2207  CB  LEU A 284       4.734   9.719  -6.742  1.00 97.44           C  
ATOM   2208  O   LEU A 284       4.613  12.602  -4.949  1.00 97.44           O  
ATOM   2209  CG  LEU A 284       4.289   8.922  -7.969  1.00 97.44           C  
ATOM   2210  CD1 LEU A 284       5.449   8.086  -8.508  1.00 97.44           C  
ATOM   2211  CD2 LEU A 284       3.100   8.031  -7.625  1.00 97.44           C  
ATOM   2212  N   PRO A 285       4.258  10.625  -3.859  1.00 98.44           N  
ATOM   2213  CA  PRO A 285       4.930  11.172  -2.676  1.00 98.44           C  
ATOM   2214  C   PRO A 285       6.344  11.664  -2.973  1.00 98.44           C  
ATOM   2215  CB  PRO A 285       4.953   9.984  -1.710  1.00 98.44           C  
ATOM   2216  O   PRO A 285       7.039  11.086  -3.814  1.00 98.44           O  
ATOM   2217  CG  PRO A 285       3.748   9.180  -2.064  1.00 98.44           C  
ATOM   2218  CD  PRO A 285       3.598   9.172  -3.559  1.00 98.44           C  
ATOM   2219  N   VAL A 286       6.793  12.766  -2.223  1.00 98.12           N  
ATOM   2220  CA  VAL A 286       8.102  13.391  -2.391  1.00 98.12           C  
ATOM   2221  C   VAL A 286       8.734  13.648  -1.023  1.00 98.12           C  
ATOM   2222  CB  VAL A 286       8.008  14.711  -3.189  1.00 98.12           C  
ATOM   2223  O   VAL A 286       8.062  13.555   0.005  1.00 98.12           O  
ATOM   2224  CG1 VAL A 286       7.484  14.453  -4.602  1.00 98.12           C  
ATOM   2225  CG2 VAL A 286       7.113  15.711  -2.459  1.00 98.12           C  
ATOM   2226  N   LEU A 287      10.047  13.867  -0.996  1.00 97.56           N  
ATOM   2227  CA  LEU A 287      10.656  14.508   0.163  1.00 97.56           C  
ATOM   2228  C   LEU A 287      10.289  15.984   0.225  1.00 97.56           C  
ATOM   2229  CB  LEU A 287      12.180  14.359   0.118  1.00 97.56           C  
ATOM   2230  O   LEU A 287      10.539  16.734  -0.723  1.00 97.56           O  
ATOM   2231  CG  LEU A 287      12.719  12.922   0.112  1.00 97.56           C  
ATOM   2232  CD1 LEU A 287      14.242  12.930   0.091  1.00 97.56           C  
ATOM   2233  CD2 LEU A 287      12.203  12.156   1.320  1.00 97.56           C  
ATOM   2234  N   GLU A 288       9.703  16.406   1.320  1.00 97.62           N  
ATOM   2235  CA  GLU A 288       9.227  17.781   1.453  1.00 97.62           C  
ATOM   2236  C   GLU A 288      10.359  18.719   1.846  1.00 97.62           C  
ATOM   2237  CB  GLU A 288       8.094  17.859   2.482  1.00 97.62           C  
ATOM   2238  O   GLU A 288      11.359  18.281   2.434  1.00 97.62           O  
ATOM   2239  CG  GLU A 288       6.844  17.078   2.084  1.00 97.62           C  
ATOM   2240  CD  GLU A 288       5.727  17.188   3.107  1.00 97.62           C  
ATOM   2241  OE1 GLU A 288       4.734  16.438   3.000  1.00 97.62           O  
ATOM   2242  OE2 GLU A 288       5.840  18.031   4.023  1.00 97.62           O  
ATOM   2243  N   PRO A 289      10.234  19.969   1.423  1.00 97.19           N  
ATOM   2244  CA  PRO A 289      11.102  20.953   2.068  1.00 97.19           C  
ATOM   2245  C   PRO A 289      10.922  21.000   3.584  1.00 97.19           C  
ATOM   2246  CB  PRO A 289      10.664  22.281   1.431  1.00 97.19           C  
ATOM   2247  O   PRO A 289       9.844  20.672   4.090  1.00 97.19           O  
ATOM   2248  CG  PRO A 289       9.938  21.875   0.190  1.00 97.19           C  
ATOM   2249  CD  PRO A 289       9.297  20.547   0.423  1.00 97.19           C  
ATOM   2250  N   ILE A 290      11.984  21.391   4.277  1.00 97.19           N  
ATOM   2251  CA  ILE A 290      11.945  21.406   5.734  1.00 97.19           C  
ATOM   2252  C   ILE A 290      10.992  22.516   6.203  1.00 97.19           C  
ATOM   2253  CB  ILE A 290      13.352  21.625   6.332  1.00 97.19           C  
ATOM   2254  O   ILE A 290      11.133  23.672   5.812  1.00 97.19           O  
ATOM   2255  CG1 ILE A 290      14.273  20.453   5.973  1.00 97.19           C  
ATOM   2256  CG2 ILE A 290      13.266  21.812   7.852  1.00 97.19           C  
ATOM   2257  CD1 ILE A 290      15.727  20.672   6.359  1.00 97.19           C  
ATOM   2258  N   HIS A 291       9.953  22.141   6.988  1.00 95.75           N  
ATOM   2259  CA  HIS A 291       9.039  23.031   7.691  1.00 95.75           C  
ATOM   2260  C   HIS A 291       8.344  22.312   8.844  1.00 95.75           C  
ATOM   2261  CB  HIS A 291       7.992  23.594   6.730  1.00 95.75           C  
ATOM   2262  O   HIS A 291       8.508  21.094   9.008  1.00 95.75           O  
ATOM   2263  CG  HIS A 291       7.031  22.578   6.215  1.00 95.75           C  
ATOM   2264  CD2 HIS A 291       6.949  21.953   5.016  1.00 95.75           C  
ATOM   2265  ND1 HIS A 291       5.988  22.078   6.977  1.00 95.75           N  
ATOM   2266  CE1 HIS A 291       5.312  21.203   6.262  1.00 95.75           C  
ATOM   2267  NE2 HIS A 291       5.875  21.094   5.070  1.00 95.75           N  
ATOM   2268  N   SER A 292       7.668  22.922   9.711  1.00 93.06           N  
ATOM   2269  CA  SER A 292       7.203  22.391  10.984  1.00 93.06           C  
ATOM   2270  C   SER A 292       6.219  21.234  10.789  1.00 93.06           C  
ATOM   2271  CB  SER A 292       6.543  23.500  11.812  1.00 93.06           C  
ATOM   2272  O   SER A 292       6.180  20.297  11.586  1.00 93.06           O  
ATOM   2273  OG  SER A 292       5.449  24.062  11.109  1.00 93.06           O  
ATOM   2274  N   ASP A 293       5.527  21.312   9.719  1.00 93.81           N  
ATOM   2275  CA  ASP A 293       4.492  20.297   9.516  1.00 93.81           C  
ATOM   2276  C   ASP A 293       4.891  19.312   8.414  1.00 93.81           C  
ATOM   2277  CB  ASP A 293       3.156  20.953   9.172  1.00 93.81           C  
ATOM   2278  O   ASP A 293       4.039  18.641   7.844  1.00 93.81           O  
ATOM   2279  CG  ASP A 293       1.987  19.984   9.211  1.00 93.81           C  
ATOM   2280  OD1 ASP A 293       1.982  19.078  10.070  1.00 93.81           O  
ATOM   2281  OD2 ASP A 293       1.065  20.141   8.383  1.00 93.81           O  
ATOM   2282  N   ALA A 294       6.156  19.312   7.969  1.00 97.25           N  
ATOM   2283  CA  ALA A 294       6.609  18.406   6.926  1.00 97.25           C  
ATOM   2284  C   ALA A 294       6.363  16.953   7.324  1.00 97.25           C  
ATOM   2285  CB  ALA A 294       8.094  18.625   6.633  1.00 97.25           C  
ATOM   2286  O   ALA A 294       6.629  16.562   8.469  1.00 97.25           O  
ATOM   2287  N   PHE A 295       5.805  16.203   6.312  1.00 97.69           N  
ATOM   2288  CA  PHE A 295       5.562  14.789   6.551  1.00 97.69           C  
ATOM   2289  C   PHE A 295       6.879  14.016   6.594  1.00 97.69           C  
ATOM   2290  CB  PHE A 295       4.648  14.203   5.473  1.00 97.69           C  
ATOM   2291  O   PHE A 295       7.102  13.211   7.496  1.00 97.69           O  
ATOM   2292  CG  PHE A 295       4.145  12.820   5.781  1.00 97.69           C  
ATOM   2293  CD1 PHE A 295       4.898  11.703   5.449  1.00 97.69           C  
ATOM   2294  CD2 PHE A 295       2.918  12.641   6.406  1.00 97.69           C  
ATOM   2295  CE1 PHE A 295       4.438  10.422   5.734  1.00 97.69           C  
ATOM   2296  CE2 PHE A 295       2.449  11.359   6.695  1.00 97.69           C  
ATOM   2297  CZ  PHE A 295       3.209  10.258   6.355  1.00 97.69           C  
ATOM   2298  N   ILE A 296       7.742  14.273   5.695  1.00 97.12           N  
ATOM   2299  CA  ILE A 296       9.031  13.586   5.609  1.00 97.12           C  
ATOM   2300  C   ILE A 296      10.031  14.477   4.875  1.00 97.12           C  
ATOM   2301  CB  ILE A 296       8.891  12.227   4.895  1.00 97.12           C  
ATOM   2302  O   ILE A 296       9.695  15.109   3.871  1.00 97.12           O  
ATOM   2303  CG1 ILE A 296      10.172  11.391   5.090  1.00 97.12           C  
ATOM   2304  CG2 ILE A 296       8.586  12.422   3.408  1.00 97.12           C  
ATOM   2305  CD1 ILE A 296       9.969   9.898   4.895  1.00 97.12           C  
ATOM   2306  N   THR A 297      11.289  14.438   5.363  1.00 97.12           N  
ATOM   2307  CA  THR A 297      12.297  15.281   4.734  1.00 97.12           C  
ATOM   2308  C   THR A 297      13.562  14.477   4.438  1.00 97.12           C  
ATOM   2309  CB  THR A 297      12.648  16.484   5.625  1.00 97.12           C  
ATOM   2310  O   THR A 297      14.531  15.016   3.910  1.00 97.12           O  
ATOM   2311  CG2 THR A 297      11.445  17.406   5.820  1.00 97.12           C  
ATOM   2312  OG1 THR A 297      13.094  16.016   6.902  1.00 97.12           O  
ATOM   2313  N   GLU A 298      13.570  13.227   4.797  1.00 96.94           N  
ATOM   2314  CA  GLU A 298      14.742  12.383   4.613  1.00 96.94           C  
ATOM   2315  C   GLU A 298      14.398  11.117   3.834  1.00 96.94           C  
ATOM   2316  CB  GLU A 298      15.359  12.016   5.969  1.00 96.94           C  
ATOM   2317  O   GLU A 298      13.242  10.695   3.801  1.00 96.94           O  
ATOM   2318  CG  GLU A 298      15.875  13.211   6.758  1.00 96.94           C  
ATOM   2319  CD  GLU A 298      16.438  12.836   8.117  1.00 96.94           C  
ATOM   2320  OE1 GLU A 298      15.867  13.258   9.148  1.00 96.94           O  
ATOM   2321  OE2 GLU A 298      17.469  12.117   8.148  1.00 96.94           O  
ATOM   2322  N   ALA A 299      15.398  10.523   3.285  1.00 97.75           N  
ATOM   2323  CA  ALA A 299      15.234   9.320   2.469  1.00 97.75           C  
ATOM   2324  C   ALA A 299      14.719   8.156   3.307  1.00 97.75           C  
ATOM   2325  CB  ALA A 299      16.562   8.953   1.798  1.00 97.75           C  
ATOM   2326  O   ALA A 299      15.297   7.832   4.352  1.00 97.75           O  
ATOM   2327  N   MET A 300      13.703   7.508   2.787  1.00 98.00           N  
ATOM   2328  CA  MET A 300      12.984   6.445   3.488  1.00 98.00           C  
ATOM   2329  C   MET A 300      13.922   5.297   3.846  1.00 98.00           C  
ATOM   2330  CB  MET A 300      11.820   5.930   2.639  1.00 98.00           C  
ATOM   2331  O   MET A 300      13.922   4.820   4.980  1.00 98.00           O  
ATOM   2332  CG  MET A 300      10.859   7.016   2.191  1.00 98.00           C  
ATOM   2333  SD  MET A 300      11.492   7.977   0.765  1.00 98.00           S  
ATOM   2334  CE  MET A 300      10.141   9.164   0.551  1.00 98.00           C  
ATOM   2335  N   TYR A 301      14.719   4.855   2.838  1.00 98.31           N  
ATOM   2336  CA  TYR A 301      15.625   3.738   3.070  1.00 98.31           C  
ATOM   2337  C   TYR A 301      16.516   4.004   4.273  1.00 98.31           C  
ATOM   2338  CB  TYR A 301      16.484   3.473   1.828  1.00 98.31           C  
ATOM   2339  O   TYR A 301      16.672   3.145   5.145  1.00 98.31           O  
ATOM   2340  CG  TYR A 301      17.391   2.277   1.962  1.00 98.31           C  
ATOM   2341  CD1 TYR A 301      18.594   2.365   2.658  1.00 98.31           C  
ATOM   2342  CD2 TYR A 301      17.047   1.055   1.392  1.00 98.31           C  
ATOM   2343  CE1 TYR A 301      19.438   1.266   2.783  1.00 98.31           C  
ATOM   2344  CE2 TYR A 301      17.891  -0.052   1.510  1.00 98.31           C  
ATOM   2345  OH  TYR A 301      19.906  -1.029   2.326  1.00 98.31           O  
ATOM   2346  CZ  TYR A 301      19.078   0.063   2.207  1.00 98.31           C  
ATOM   2347  N   GLU A 302      17.016   5.230   4.395  1.00 98.38           N  
ATOM   2348  CA  GLU A 302      17.953   5.578   5.461  1.00 98.38           C  
ATOM   2349  C   GLU A 302      17.250   5.609   6.816  1.00 98.38           C  
ATOM   2350  CB  GLU A 302      18.609   6.930   5.180  1.00 98.38           C  
ATOM   2351  O   GLU A 302      17.812   5.199   7.828  1.00 98.38           O  
ATOM   2352  CG  GLU A 302      19.375   6.977   3.867  1.00 98.38           C  
ATOM   2353  CD  GLU A 302      20.438   5.887   3.750  1.00 98.38           C  
ATOM   2354  OE1 GLU A 302      20.656   5.383   2.627  1.00 98.38           O  
ATOM   2355  OE2 GLU A 302      21.031   5.535   4.789  1.00 98.38           O  
ATOM   2356  N   LEU A 303      16.078   6.004   6.836  1.00 98.44           N  
ATOM   2357  CA  LEU A 303      15.320   6.051   8.078  1.00 98.44           C  
ATOM   2358  C   LEU A 303      15.016   4.641   8.570  1.00 98.44           C  
ATOM   2359  CB  LEU A 303      14.023   6.832   7.879  1.00 98.44           C  
ATOM   2360  O   LEU A 303      15.164   4.352   9.766  1.00 98.44           O  
ATOM   2361  CG  LEU A 303      14.164   8.336   7.625  1.00 98.44           C  
ATOM   2362  CD1 LEU A 303      12.812   8.938   7.266  1.00 98.44           C  
ATOM   2363  CD2 LEU A 303      14.766   9.031   8.844  1.00 98.44           C  
ATOM   2364  N   PHE A 304      14.594   3.764   7.684  1.00 98.31           N  
ATOM   2365  CA  PHE A 304      14.359   2.385   8.086  1.00 98.31           C  
ATOM   2366  C   PHE A 304      15.648   1.725   8.555  1.00 98.31           C  
ATOM   2367  CB  PHE A 304      13.742   1.581   6.934  1.00 98.31           C  
ATOM   2368  O   PHE A 304      15.664   1.045   9.586  1.00 98.31           O  
ATOM   2369  CG  PHE A 304      12.305   1.925   6.652  1.00 98.31           C  
ATOM   2370  CD1 PHE A 304      11.391   2.035   7.688  1.00 98.31           C  
ATOM   2371  CD2 PHE A 304      11.875   2.137   5.348  1.00 98.31           C  
ATOM   2372  CE1 PHE A 304      10.055   2.352   7.426  1.00 98.31           C  
ATOM   2373  CE2 PHE A 304      10.547   2.455   5.078  1.00 98.31           C  
ATOM   2374  CZ  PHE A 304       9.641   2.561   6.121  1.00 98.31           C  
ATOM   2375  N   ASP A 305      16.703   1.971   7.805  1.00 97.94           N  
ATOM   2376  CA  ASP A 305      17.984   1.371   8.133  1.00 97.94           C  
ATOM   2377  C   ASP A 305      18.469   1.818   9.516  1.00 97.94           C  
ATOM   2378  CB  ASP A 305      19.031   1.728   7.074  1.00 97.94           C  
ATOM   2379  O   ASP A 305      19.031   1.021  10.273  1.00 97.94           O  
ATOM   2380  CG  ASP A 305      20.312   0.931   7.215  1.00 97.94           C  
ATOM   2381  OD1 ASP A 305      20.266  -0.258   7.598  1.00 97.94           O  
ATOM   2382  OD2 ASP A 305      21.406   1.499   6.945  1.00 97.94           O  
ATOM   2383  N   ALA A 306      18.203   3.057   9.852  1.00 98.19           N  
ATOM   2384  CA  ALA A 306      18.672   3.645  11.102  1.00 98.19           C  
ATOM   2385  C   ALA A 306      17.719   3.336  12.258  1.00 98.19           C  
ATOM   2386  CB  ALA A 306      18.844   5.156  10.945  1.00 98.19           C  
ATOM   2387  O   ALA A 306      18.016   3.635  13.414  1.00 98.19           O  
ATOM   2388  N   GLY A 307      16.609   2.775  11.961  1.00 97.94           N  
ATOM   2389  CA  GLY A 307      15.625   2.496  12.992  1.00 97.94           C  
ATOM   2390  C   GLY A 307      14.836   3.725  13.414  1.00 97.94           C  
ATOM   2391  O   GLY A 307      14.336   3.795  14.539  1.00 97.94           O  
ATOM   2392  N   ASN A 308      14.820   4.770  12.547  1.00 98.12           N  
ATOM   2393  CA  ASN A 308      14.078   5.996  12.836  1.00 98.12           C  
ATOM   2394  C   ASN A 308      12.672   5.945  12.250  1.00 98.12           C  
ATOM   2395  CB  ASN A 308      14.828   7.215  12.297  1.00 98.12           C  
ATOM   2396  O   ASN A 308      12.367   6.641  11.281  1.00 98.12           O  
ATOM   2397  CG  ASN A 308      16.109   7.500  13.070  1.00 98.12           C  
ATOM   2398  ND2 ASN A 308      16.953   8.367  12.523  1.00 98.12           N  
ATOM   2399  OD1 ASN A 308      16.328   6.938  14.148  1.00 98.12           O  
ATOM   2400  N   TYR A 309      11.859   5.199  12.766  1.00 98.12           N  
ATOM   2401  CA  TYR A 309      10.445   5.027  12.453  1.00 98.12           C  
ATOM   2402  C   TYR A 309       9.680   4.523  13.672  1.00 98.12           C  
ATOM   2403  CB  TYR A 309      10.266   4.051  11.289  1.00 98.12           C  
ATOM   2404  O   TYR A 309      10.273   4.184  14.695  1.00 98.12           O  
ATOM   2405  CG  TYR A 309      10.695   2.639  11.602  1.00 98.12           C  
ATOM   2406  CD1 TYR A 309      12.023   2.248  11.492  1.00 98.12           C  
ATOM   2407  CD2 TYR A 309       9.766   1.690  12.016  1.00 98.12           C  
ATOM   2408  CE1 TYR A 309      12.422   0.946  11.781  1.00 98.12           C  
ATOM   2409  CE2 TYR A 309      10.148   0.386  12.312  1.00 98.12           C  
ATOM   2410  OH  TYR A 309      11.859  -1.266  12.477  1.00 98.12           O  
ATOM   2411  CZ  TYR A 309      11.477   0.024  12.188  1.00 98.12           C  
ATOM   2412  N   THR A 310       8.383   4.609  13.688  1.00 98.12           N  
ATOM   2413  CA  THR A 310       7.566   4.047  14.750  1.00 98.12           C  
ATOM   2414  C   THR A 310       7.695   2.527  14.781  1.00 98.12           C  
ATOM   2415  CB  THR A 310       6.086   4.438  14.586  1.00 98.12           C  
ATOM   2416  O   THR A 310       7.312   1.846  13.828  1.00 98.12           O  
ATOM   2417  CG2 THR A 310       5.234   3.865  15.711  1.00 98.12           C  
ATOM   2418  OG1 THR A 310       5.969   5.867  14.594  1.00 98.12           O  
ATOM   2419  N   LYS A 311       8.188   2.004  15.898  1.00 97.88           N  
ATOM   2420  CA  LYS A 311       8.508   0.585  16.016  1.00 97.88           C  
ATOM   2421  C   LYS A 311       7.328  -0.193  16.594  1.00 97.88           C  
ATOM   2422  CB  LYS A 311       9.742   0.386  16.891  1.00 97.88           C  
ATOM   2423  O   LYS A 311       7.047  -0.108  17.797  1.00 97.88           O  
ATOM   2424  CG  LYS A 311      11.000   1.044  16.344  1.00 97.88           C  
ATOM   2425  CD  LYS A 311      12.148   0.980  17.344  1.00 97.88           C  
ATOM   2426  CE  LYS A 311      13.398   1.659  16.812  1.00 97.88           C  
ATOM   2427  NZ  LYS A 311      13.531   3.059  17.312  1.00 97.88           N  
ATOM   2428  N   VAL A 312       6.645  -0.952  15.781  1.00 98.50           N  
ATOM   2429  CA  VAL A 312       5.543  -1.819  16.188  1.00 98.50           C  
ATOM   2430  C   VAL A 312       5.660  -3.168  15.477  1.00 98.50           C  
ATOM   2431  CB  VAL A 312       4.172  -1.177  15.875  1.00 98.50           C  
ATOM   2432  O   VAL A 312       6.254  -3.262  14.398  1.00 98.50           O  
ATOM   2433  CG1 VAL A 312       3.980   0.106  16.688  1.00 98.50           C  
ATOM   2434  CG2 VAL A 312       4.043  -0.895  14.375  1.00 98.50           C  
ATOM   2435  N   PRO A 313       5.180  -4.266  16.094  1.00 98.56           N  
ATOM   2436  CA  PRO A 313       5.160  -5.535  15.367  1.00 98.56           C  
ATOM   2437  C   PRO A 313       4.422  -5.438  14.039  1.00 98.56           C  
ATOM   2438  CB  PRO A 313       4.434  -6.484  16.328  1.00 98.56           C  
ATOM   2439  O   PRO A 313       3.447  -4.691  13.922  1.00 98.56           O  
ATOM   2440  CG  PRO A 313       4.629  -5.883  17.688  1.00 98.56           C  
ATOM   2441  CD  PRO A 313       4.609  -4.387  17.547  1.00 98.56           C  
ATOM   2442  N   MET A 314       4.918  -6.297  13.078  1.00 98.56           N  
ATOM   2443  CA  MET A 314       4.301  -6.133  11.758  1.00 98.56           C  
ATOM   2444  C   MET A 314       4.277  -7.457  11.008  1.00 98.56           C  
ATOM   2445  CB  MET A 314       5.051  -5.078  10.945  1.00 98.56           C  
ATOM   2446  O   MET A 314       5.078  -8.352  11.281  1.00 98.56           O  
ATOM   2447  CG  MET A 314       6.492  -5.453  10.633  1.00 98.56           C  
ATOM   2448  SD  MET A 314       7.457  -4.043   9.969  1.00 98.56           S  
ATOM   2449  CE  MET A 314       7.520  -2.973  11.430  1.00 98.56           C  
ATOM   2450  N   ILE A 315       3.303  -7.539  10.109  1.00 98.88           N  
ATOM   2451  CA  ILE A 315       3.268  -8.508   9.016  1.00 98.88           C  
ATOM   2452  C   ILE A 315       3.623  -7.812   7.699  1.00 98.88           C  
ATOM   2453  CB  ILE A 315       1.885  -9.188   8.906  1.00 98.88           C  
ATOM   2454  O   ILE A 315       3.059  -6.766   7.371  1.00 98.88           O  
ATOM   2455  CG1 ILE A 315       1.613 -10.047  10.141  1.00 98.88           C  
ATOM   2456  CG2 ILE A 315       1.793 -10.016   7.625  1.00 98.88           C  
ATOM   2457  CD1 ILE A 315       0.223 -10.664  10.172  1.00 98.88           C  
ATOM   2458  N   VAL A 316       4.586  -8.383   7.031  1.00 98.88           N  
ATOM   2459  CA  VAL A 316       5.039  -7.859   5.746  1.00 98.88           C  
ATOM   2460  C   VAL A 316       5.047  -8.977   4.707  1.00 98.88           C  
ATOM   2461  CB  VAL A 316       6.445  -7.223   5.852  1.00 98.88           C  
ATOM   2462  O   VAL A 316       5.512 -10.086   4.984  1.00 98.88           O  
ATOM   2463  CG1 VAL A 316       6.836  -6.551   4.535  1.00 98.88           C  
ATOM   2464  CG2 VAL A 316       6.488  -6.219   7.000  1.00 98.88           C  
ATOM   2465  N   GLY A 317       4.508  -8.625   3.479  1.00 98.62           N  
ATOM   2466  CA  GLY A 317       4.543  -9.750   2.557  1.00 98.62           C  
ATOM   2467  C   GLY A 317       4.309  -9.344   1.113  1.00 98.62           C  
ATOM   2468  O   GLY A 317       4.012  -8.180   0.828  1.00 98.62           O  
ATOM   2469  N   ILE A 318       4.469 -10.320   0.224  1.00 98.75           N  
ATOM   2470  CA  ILE A 318       4.301 -10.188  -1.218  1.00 98.75           C  
ATOM   2471  C   ILE A 318       3.596 -11.422  -1.776  1.00 98.75           C  
ATOM   2472  CB  ILE A 318       5.660  -9.977  -1.927  1.00 98.75           C  
ATOM   2473  O   ILE A 318       3.453 -12.430  -1.081  1.00 98.75           O  
ATOM   2474  CG1 ILE A 318       6.609 -11.141  -1.612  1.00 98.75           C  
ATOM   2475  CG2 ILE A 318       6.277  -8.641  -1.522  1.00 98.75           C  
ATOM   2476  CD1 ILE A 318       7.887 -11.133  -2.439  1.00 98.75           C  
ATOM   2477  N   ASN A 319       3.062 -11.227  -2.994  1.00 98.75           N  
ATOM   2478  CA  ASN A 319       2.627 -12.391  -3.752  1.00 98.75           C  
ATOM   2479  C   ASN A 319       3.781 -13.016  -4.531  1.00 98.75           C  
ATOM   2480  CB  ASN A 319       1.486 -12.023  -4.703  1.00 98.75           C  
ATOM   2481  O   ASN A 319       4.801 -12.367  -4.766  1.00 98.75           O  
ATOM   2482  CG  ASN A 319       0.204 -11.680  -3.971  1.00 98.75           C  
ATOM   2483  ND2 ASN A 319      -0.720 -11.023  -4.664  1.00 98.75           N  
ATOM   2484  OD1 ASN A 319       0.046 -11.992  -2.787  1.00 98.75           O  
ATOM   2485  N   SER A 320       3.686 -14.328  -4.844  1.00 98.38           N  
ATOM   2486  CA  SER A 320       4.809 -15.109  -5.355  1.00 98.38           C  
ATOM   2487  C   SER A 320       5.258 -14.602  -6.723  1.00 98.38           C  
ATOM   2488  CB  SER A 320       4.430 -16.594  -5.453  1.00 98.38           C  
ATOM   2489  O   SER A 320       6.438 -14.711  -7.070  1.00 98.38           O  
ATOM   2490  OG  SER A 320       3.336 -16.781  -6.332  1.00 98.38           O  
ATOM   2491  N   GLU A 321       4.336 -14.008  -7.531  1.00 98.38           N  
ATOM   2492  CA  GLU A 321       4.680 -13.438  -8.828  1.00 98.38           C  
ATOM   2493  C   GLU A 321       3.826 -12.211  -9.133  1.00 98.38           C  
ATOM   2494  CB  GLU A 321       4.512 -14.484  -9.938  1.00 98.38           C  
ATOM   2495  O   GLU A 321       2.834 -12.297  -9.859  1.00 98.38           O  
ATOM   2496  CG  GLU A 321       5.355 -14.211 -11.172  1.00 98.38           C  
ATOM   2497  CD  GLU A 321       6.848 -14.141 -10.875  1.00 98.38           C  
ATOM   2498  OE1 GLU A 321       7.332 -13.070 -10.453  1.00 98.38           O  
ATOM   2499  OE2 GLU A 321       7.531 -15.172 -11.078  1.00 98.38           O  
ATOM   2500  N   GLU A 322       4.160 -11.008  -8.672  1.00 98.50           N  
ATOM   2501  CA  GLU A 322       3.420  -9.758  -8.648  1.00 98.50           C  
ATOM   2502  C   GLU A 322       3.025  -9.328 -10.062  1.00 98.50           C  
ATOM   2503  CB  GLU A 322       4.242  -8.656  -7.977  1.00 98.50           C  
ATOM   2504  O   GLU A 322       1.956  -8.750 -10.266  1.00 98.50           O  
ATOM   2505  CG  GLU A 322       4.520  -8.906  -6.504  1.00 98.50           C  
ATOM   2506  CD  GLU A 322       3.328  -8.609  -5.609  1.00 98.50           C  
ATOM   2507  OE1 GLU A 322       3.451  -8.742  -4.371  1.00 98.50           O  
ATOM   2508  OE2 GLU A 322       2.264  -8.242  -6.148  1.00 98.50           O  
ATOM   2509  N   LYS A 323       3.881  -9.789 -11.070  1.00 98.06           N  
ATOM   2510  CA  LYS A 323       3.654  -9.297 -12.430  1.00 98.06           C  
ATOM   2511  C   LYS A 323       3.301 -10.445 -13.375  1.00 98.06           C  
ATOM   2512  CB  LYS A 323       4.887  -8.555 -12.945  1.00 98.06           C  
ATOM   2513  O   LYS A 323       3.555 -10.359 -14.578  1.00 98.06           O  
ATOM   2514  CG  LYS A 323       5.102  -7.191 -12.305  1.00 98.06           C  
ATOM   2515  CD  LYS A 323       3.977  -6.227 -12.664  1.00 98.06           C  
ATOM   2516  CE  LYS A 323       4.297  -4.805 -12.227  1.00 98.06           C  
ATOM   2517  NZ  LYS A 323       3.199  -3.855 -12.570  1.00 98.06           N  
ATOM   2518  N   ILE A 324       2.730 -11.516 -12.914  1.00 98.19           N  
ATOM   2519  CA  ILE A 324       2.383 -12.680 -13.727  1.00 98.19           C  
ATOM   2520  C   ILE A 324       1.338 -12.281 -14.766  1.00 98.19           C  
ATOM   2521  CB  ILE A 324       1.856 -13.844 -12.852  1.00 98.19           C  
ATOM   2522  O   ILE A 324       1.183 -12.961 -15.789  1.00 98.19           O  
ATOM   2523  CG1 ILE A 324       1.698 -15.109 -13.703  1.00 98.19           C  
ATOM   2524  CG2 ILE A 324       0.533 -13.461 -12.188  1.00 98.19           C  
ATOM   2525  CD1 ILE A 324       3.008 -15.648 -14.266  1.00 98.19           C  
ATOM   2526  N   THR A 325       0.656 -11.195 -14.641  1.00 97.69           N  
ATOM   2527  CA  THR A 325      -0.385 -10.758 -15.570  1.00 97.69           C  
ATOM   2528  C   THR A 325       0.224 -10.281 -16.891  1.00 97.69           C  
ATOM   2529  CB  THR A 325      -1.239  -9.633 -14.961  1.00 97.69           C  
ATOM   2530  O   THR A 325      -0.488 -10.094 -17.875  1.00 97.69           O  
ATOM   2531  CG2 THR A 325      -2.045 -10.133 -13.766  1.00 97.69           C  
ATOM   2532  OG1 THR A 325      -0.380  -8.570 -14.523  1.00 97.69           O  
ATOM   2533  N   LEU A 326       1.514 -10.078 -16.906  1.00 97.31           N  
ATOM   2534  CA  LEU A 326       2.182  -9.797 -18.172  1.00 97.31           C  
ATOM   2535  C   LEU A 326       2.008 -10.945 -19.156  1.00 97.31           C  
ATOM   2536  CB  LEU A 326       3.670  -9.523 -17.938  1.00 97.31           C  
ATOM   2537  O   LEU A 326       2.117 -10.758 -20.359  1.00 97.31           O  
ATOM   2538  CG  LEU A 326       4.020  -8.211 -17.234  1.00 97.31           C  
ATOM   2539  CD1 LEU A 326       5.516  -8.156 -16.938  1.00 97.31           C  
ATOM   2540  CD2 LEU A 326       3.590  -7.016 -18.078  1.00 97.31           C  
ATOM   2541  N   ALA A 327       1.712 -12.094 -18.656  1.00 97.00           N  
ATOM   2542  CA  ALA A 327       1.580 -13.297 -19.469  1.00 97.00           C  
ATOM   2543  C   ALA A 327       0.243 -13.320 -20.203  1.00 97.00           C  
ATOM   2544  CB  ALA A 327       1.726 -14.547 -18.609  1.00 97.00           C  
ATOM   2545  O   ALA A 327       0.002 -14.195 -21.047  1.00 97.00           O  
ATOM   2546  N   ARG A 328      -0.651 -12.359 -19.922  1.00 96.69           N  
ATOM   2547  CA  ARG A 328      -1.949 -12.320 -20.594  1.00 96.69           C  
ATOM   2548  C   ARG A 328      -1.793 -12.008 -22.078  1.00 96.69           C  
ATOM   2549  CB  ARG A 328      -2.859 -11.281 -19.922  1.00 96.69           C  
ATOM   2550  O   ARG A 328      -2.623 -12.422 -22.891  1.00 96.69           O  
ATOM   2551  CG  ARG A 328      -3.453 -11.734 -18.609  1.00 96.69           C  
ATOM   2552  CD  ARG A 328      -4.367 -10.672 -18.000  1.00 96.69           C  
ATOM   2553  NE  ARG A 328      -5.074 -11.172 -16.828  1.00 96.69           N  
ATOM   2554  NH1 ARG A 328      -5.836  -9.094 -16.156  1.00 96.69           N  
ATOM   2555  NH2 ARG A 328      -6.363 -10.969 -14.938  1.00 96.69           N  
ATOM   2556  CZ  ARG A 328      -5.758 -10.414 -15.977  1.00 96.69           C  
ATOM   2557  N   ASP A 329      -0.757 -11.289 -22.344  1.00 96.88           N  
ATOM   2558  CA  ASP A 329      -0.449 -10.898 -23.719  1.00 96.88           C  
ATOM   2559  C   ASP A 329       0.997 -11.234 -24.078  1.00 96.88           C  
ATOM   2560  CB  ASP A 329      -0.704  -9.398 -23.906  1.00 96.88           C  
ATOM   2561  O   ASP A 329       1.905 -10.438 -23.828  1.00 96.88           O  
ATOM   2562  CG  ASP A 329      -0.614  -8.977 -25.359  1.00 96.88           C  
ATOM   2563  OD1 ASP A 329      -0.019  -9.711 -26.188  1.00 96.88           O  
ATOM   2564  OD2 ASP A 329      -1.141  -7.891 -25.703  1.00 96.88           O  
ATOM   2565  N   THR A 330       1.205 -12.422 -24.609  1.00 95.94           N  
ATOM   2566  CA  THR A 330       2.547 -12.953 -24.828  1.00 95.94           C  
ATOM   2567  C   THR A 330       3.273 -12.148 -25.922  1.00 95.94           C  
ATOM   2568  CB  THR A 330       2.506 -14.438 -25.234  1.00 95.94           C  
ATOM   2569  O   THR A 330       4.484 -11.938 -25.828  1.00 95.94           O  
ATOM   2570  CG2 THR A 330       3.912 -15.008 -25.375  1.00 95.94           C  
ATOM   2571  OG1 THR A 330       1.803 -15.172 -24.219  1.00 95.94           O  
ATOM   2572  N   SER A 331       2.559 -11.672 -26.906  1.00 97.31           N  
ATOM   2573  CA  SER A 331       3.168 -10.852 -27.938  1.00 97.31           C  
ATOM   2574  C   SER A 331       3.758  -9.570 -27.375  1.00 97.31           C  
ATOM   2575  CB  SER A 331       2.141 -10.508 -29.031  1.00 97.31           C  
ATOM   2576  O   SER A 331       4.887  -9.195 -27.688  1.00 97.31           O  
ATOM   2577  OG  SER A 331       1.664 -11.680 -29.656  1.00 97.31           O  
ATOM   2578  N   ALA A 332       2.975  -8.875 -26.531  1.00 97.75           N  
ATOM   2579  CA  ALA A 332       3.473  -7.680 -25.859  1.00 97.75           C  
ATOM   2580  C   ALA A 332       4.664  -8.008 -24.969  1.00 97.75           C  
ATOM   2581  CB  ALA A 332       2.361  -7.023 -25.047  1.00 97.75           C  
ATOM   2582  O   ALA A 332       5.641  -7.250 -24.922  1.00 97.75           O  
ATOM   2583  N   LEU A 333       4.531  -9.086 -24.250  1.00 97.94           N  
ATOM   2584  CA  LEU A 333       5.602  -9.531 -23.359  1.00 97.94           C  
ATOM   2585  C   LEU A 333       6.906  -9.695 -24.141  1.00 97.94           C  
ATOM   2586  CB  LEU A 333       5.223 -10.844 -22.688  1.00 97.94           C  
ATOM   2587  O   LEU A 333       7.961  -9.234 -23.688  1.00 97.94           O  
ATOM   2588  CG  LEU A 333       6.258 -11.422 -21.719  1.00 97.94           C  
ATOM   2589  CD1 LEU A 333       6.645 -10.391 -20.672  1.00 97.94           C  
ATOM   2590  CD2 LEU A 333       5.723 -12.688 -21.062  1.00 97.94           C  
ATOM   2591  N   VAL A 334       6.859 -10.344 -25.328  1.00 98.31           N  
ATOM   2592  CA  VAL A 334       8.039 -10.531 -26.172  1.00 98.31           C  
ATOM   2593  C   VAL A 334       8.625  -9.172 -26.547  1.00 98.31           C  
ATOM   2594  CB  VAL A 334       7.703 -11.344 -27.438  1.00 98.31           C  
ATOM   2595  O   VAL A 334       9.836  -8.969 -26.484  1.00 98.31           O  
ATOM   2596  CG1 VAL A 334       8.875 -11.305 -28.422  1.00 98.31           C  
ATOM   2597  CG2 VAL A 334       7.352 -12.781 -27.078  1.00 98.31           C  
ATOM   2598  N   LYS A 335       7.770  -8.266 -26.844  1.00 98.00           N  
ATOM   2599  CA  LYS A 335       8.211  -6.930 -27.234  1.00 98.00           C  
ATOM   2600  C   LYS A 335       8.914  -6.227 -26.078  1.00 98.00           C  
ATOM   2601  CB  LYS A 335       7.020  -6.090 -27.703  1.00 98.00           C  
ATOM   2602  O   LYS A 335       9.977  -5.629 -26.250  1.00 98.00           O  
ATOM   2603  CG  LYS A 335       7.406  -4.719 -28.234  1.00 98.00           C  
ATOM   2604  CD  LYS A 335       6.191  -3.955 -28.750  1.00 98.00           C  
ATOM   2605  CE  LYS A 335       6.559  -2.541 -29.188  1.00 98.00           C  
ATOM   2606  NZ  LYS A 335       5.371  -1.791 -29.688  1.00 98.00           N  
ATOM   2607  N   TYR A 336       8.352  -6.285 -24.906  1.00 97.56           N  
ATOM   2608  CA  TYR A 336       8.953  -5.680 -23.734  1.00 97.56           C  
ATOM   2609  C   TYR A 336      10.320  -6.289 -23.438  1.00 97.56           C  
ATOM   2610  CB  TYR A 336       8.039  -5.844 -22.516  1.00 97.56           C  
ATOM   2611  O   TYR A 336      11.289  -5.570 -23.188  1.00 97.56           O  
ATOM   2612  CG  TYR A 336       6.750  -5.070 -22.609  1.00 97.56           C  
ATOM   2613  CD1 TYR A 336       6.715  -3.807 -23.203  1.00 97.56           C  
ATOM   2614  CD2 TYR A 336       5.559  -5.602 -22.125  1.00 97.56           C  
ATOM   2615  CE1 TYR A 336       5.527  -3.088 -23.297  1.00 97.56           C  
ATOM   2616  CE2 TYR A 336       4.367  -4.895 -22.219  1.00 97.56           C  
ATOM   2617  OH  TYR A 336       3.180  -2.934 -22.891  1.00 97.56           O  
ATOM   2618  CZ  TYR A 336       4.359  -3.641 -22.797  1.00 97.56           C  
ATOM   2619  N   ALA A 337      10.336  -7.602 -23.469  1.00 98.38           N  
ATOM   2620  CA  ALA A 337      11.586  -8.305 -23.172  1.00 98.38           C  
ATOM   2621  C   ALA A 337      12.648  -7.965 -24.219  1.00 98.38           C  
ATOM   2622  CB  ALA A 337      11.352  -9.812 -23.125  1.00 98.38           C  
ATOM   2623  O   ALA A 337      13.805  -7.723 -23.875  1.00 98.38           O  
ATOM   2624  N   SER A 338      12.281  -7.934 -25.469  1.00 98.25           N  
ATOM   2625  CA  SER A 338      13.211  -7.578 -26.547  1.00 98.25           C  
ATOM   2626  C   SER A 338      13.727  -6.152 -26.375  1.00 98.25           C  
ATOM   2627  CB  SER A 338      12.547  -7.738 -27.906  1.00 98.25           C  
ATOM   2628  O   SER A 338      14.914  -5.891 -26.547  1.00 98.25           O  
ATOM   2629  OG  SER A 338      12.242  -9.102 -28.172  1.00 98.25           O  
ATOM   2630  N   GLY A 339      12.781  -5.285 -26.047  1.00 98.00           N  
ATOM   2631  CA  GLY A 339      13.172  -3.906 -25.797  1.00 98.00           C  
ATOM   2632  C   GLY A 339      14.180  -3.766 -24.672  1.00 98.00           C  
ATOM   2633  O   GLY A 339      15.141  -3.000 -24.781  1.00 98.00           O  
ATOM   2634  N   ALA A 340      13.961  -4.508 -23.609  1.00 97.88           N  
ATOM   2635  CA  ALA A 340      14.898  -4.492 -22.484  1.00 97.88           C  
ATOM   2636  C   ALA A 340      16.266  -5.031 -22.906  1.00 97.88           C  
ATOM   2637  CB  ALA A 340      14.344  -5.309 -21.328  1.00 97.88           C  
ATOM   2638  O   ALA A 340      17.297  -4.492 -22.516  1.00 97.88           O  
ATOM   2639  N   ASP A 341      16.281  -6.047 -23.781  1.00 98.19           N  
ATOM   2640  CA  ASP A 341      17.531  -6.609 -24.281  1.00 98.19           C  
ATOM   2641  C   ASP A 341      18.297  -5.594 -25.125  1.00 98.19           C  
ATOM   2642  CB  ASP A 341      17.250  -7.875 -25.109  1.00 98.19           C  
ATOM   2643  O   ASP A 341      19.531  -5.547 -25.094  1.00 98.19           O  
ATOM   2644  CG  ASP A 341      17.047  -9.109 -24.250  1.00 98.19           C  
ATOM   2645  OD1 ASP A 341      17.781  -9.289 -23.250  1.00 98.19           O  
ATOM   2646  OD2 ASP A 341      16.141  -9.906 -24.562  1.00 98.19           O  
ATOM   2647  N   GLU A 342      17.562  -4.777 -25.859  1.00 97.88           N  
ATOM   2648  CA  GLU A 342      18.172  -3.791 -26.750  1.00 97.88           C  
ATOM   2649  C   GLU A 342      18.750  -2.625 -25.969  1.00 97.88           C  
ATOM   2650  CB  GLU A 342      17.141  -3.275 -27.766  1.00 97.88           C  
ATOM   2651  O   GLU A 342      19.766  -2.035 -26.375  1.00 97.88           O  
ATOM   2652  CG  GLU A 342      16.781  -4.285 -28.844  1.00 97.88           C  
ATOM   2653  CD  GLU A 342      15.625  -3.832 -29.719  1.00 97.88           C  
ATOM   2654  OE1 GLU A 342      15.211  -4.602 -30.625  1.00 97.88           O  
ATOM   2655  OE2 GLU A 342      15.133  -2.699 -29.516  1.00 97.88           O  
ATOM   2656  N   ASP A 343      18.125  -2.338 -24.797  1.00 97.88           N  
ATOM   2657  CA  ASP A 343      18.594  -1.257 -23.922  1.00 97.88           C  
ATOM   2658  C   ASP A 343      18.562  -1.677 -22.453  1.00 97.88           C  
ATOM   2659  CB  ASP A 343      17.734  -0.003 -24.125  1.00 97.88           C  
ATOM   2660  O   ASP A 343      17.547  -1.505 -21.781  1.00 97.88           O  
ATOM   2661  CG  ASP A 343      18.188   1.166 -23.266  1.00 97.88           C  
ATOM   2662  OD1 ASP A 343      19.297   1.116 -22.703  1.00 97.88           O  
ATOM   2663  OD2 ASP A 343      17.422   2.146 -23.156  1.00 97.88           O  
ATOM   2664  N   LEU A 344      19.609  -2.207 -22.031  1.00 98.06           N  
ATOM   2665  CA  LEU A 344      19.672  -2.758 -20.672  1.00 98.06           C  
ATOM   2666  C   LEU A 344      19.547  -1.655 -19.625  1.00 98.06           C  
ATOM   2667  CB  LEU A 344      21.000  -3.514 -20.469  1.00 98.06           C  
ATOM   2668  O   LEU A 344      19.203  -1.925 -18.484  1.00 98.06           O  
ATOM   2669  CG  LEU A 344      21.156  -4.812 -21.266  1.00 98.06           C  
ATOM   2670  CD1 LEU A 344      22.516  -5.453 -20.953  1.00 98.06           C  
ATOM   2671  CD2 LEU A 344      20.031  -5.781 -20.953  1.00 98.06           C  
ATOM   2672  N   SER A 345      19.875  -0.425 -19.984  1.00 98.00           N  
ATOM   2673  CA  SER A 345      19.734   0.687 -19.047  1.00 98.00           C  
ATOM   2674  C   SER A 345      18.297   0.854 -18.594  1.00 98.00           C  
ATOM   2675  CB  SER A 345      20.234   1.986 -19.688  1.00 98.00           C  
ATOM   2676  O   SER A 345      18.031   1.452 -17.547  1.00 98.00           O  
ATOM   2677  OG  SER A 345      19.422   2.348 -20.797  1.00 98.00           O  
ATOM   2678  N   SER A 346      17.359   0.301 -19.406  1.00 96.94           N  
ATOM   2679  CA  SER A 346      15.938   0.427 -19.078  1.00 96.94           C  
ATOM   2680  C   SER A 346      15.562  -0.435 -17.875  1.00 96.94           C  
ATOM   2681  CB  SER A 346      15.078   0.040 -20.281  1.00 96.94           C  
ATOM   2682  O   SER A 346      14.484  -0.270 -17.297  1.00 96.94           O  
ATOM   2683  OG  SER A 346      15.148  -1.355 -20.531  1.00 96.94           O  
ATOM   2684  N   LEU A 347      16.391  -1.367 -17.500  1.00 97.62           N  
ATOM   2685  CA  LEU A 347      16.141  -2.271 -16.375  1.00 97.62           C  
ATOM   2686  C   LEU A 347      16.469  -1.599 -15.055  1.00 97.62           C  
ATOM   2687  CB  LEU A 347      16.969  -3.553 -16.531  1.00 97.62           C  
ATOM   2688  O   LEU A 347      16.062  -2.088 -13.992  1.00 97.62           O  
ATOM   2689  CG  LEU A 347      16.656  -4.426 -17.750  1.00 97.62           C  
ATOM   2690  CD1 LEU A 347      17.625  -5.598 -17.828  1.00 97.62           C  
ATOM   2691  CD2 LEU A 347      15.211  -4.926 -17.688  1.00 97.62           C  
ATOM   2692  N   VAL A 348      17.188  -0.517 -15.102  1.00 97.69           N  
ATOM   2693  CA  VAL A 348      17.656   0.165 -13.898  1.00 97.69           C  
ATOM   2694  C   VAL A 348      16.484   0.873 -13.219  1.00 97.69           C  
ATOM   2695  CB  VAL A 348      18.766   1.178 -14.219  1.00 97.69           C  
ATOM   2696  O   VAL A 348      15.742   1.623 -13.867  1.00 97.69           O  
ATOM   2697  CG1 VAL A 348      19.250   1.881 -12.945  1.00 97.69           C  
ATOM   2698  CG2 VAL A 348      19.938   0.479 -14.906  1.00 97.69           C  
ATOM   2699  N   PRO A 349      16.297   0.561 -11.914  1.00 95.19           N  
ATOM   2700  CA  PRO A 349      15.219   1.238 -11.188  1.00 95.19           C  
ATOM   2701  C   PRO A 349      15.320   2.760 -11.266  1.00 95.19           C  
ATOM   2702  CB  PRO A 349      15.398   0.750  -9.750  1.00 95.19           C  
ATOM   2703  O   PRO A 349      16.422   3.309 -11.234  1.00 95.19           O  
ATOM   2704  CG  PRO A 349      16.156  -0.536  -9.875  1.00 95.19           C  
ATOM   2705  CD  PRO A 349      17.078  -0.432 -11.047  1.00 95.19           C  
ATOM   2706  N   LYS A 350      14.195   3.342 -11.312  1.00 91.69           N  
ATOM   2707  CA  LYS A 350      14.133   4.797 -11.250  1.00 91.69           C  
ATOM   2708  C   LYS A 350      14.727   5.320  -9.945  1.00 91.69           C  
ATOM   2709  CB  LYS A 350      12.688   5.277 -11.391  1.00 91.69           C  
ATOM   2710  O   LYS A 350      14.625   4.668  -8.898  1.00 91.69           O  
ATOM   2711  CG  LYS A 350      12.102   5.078 -12.773  1.00 91.69           C  
ATOM   2712  CD  LYS A 350      10.703   5.672 -12.883  1.00 91.69           C  
ATOM   2713  CE  LYS A 350      10.094   5.426 -14.258  1.00 91.69           C  
ATOM   2714  NZ  LYS A 350       8.703   5.957 -14.352  1.00 91.69           N  
ATOM   2715  N   ASN A 351      15.508   6.438  -9.938  1.00 90.56           N  
ATOM   2716  CA  ASN A 351      16.141   7.098  -8.797  1.00 90.56           C  
ATOM   2717  C   ASN A 351      17.297   6.277  -8.250  1.00 90.56           C  
ATOM   2718  CB  ASN A 351      15.109   7.359  -7.691  1.00 90.56           C  
ATOM   2719  O   ASN A 351      17.625   6.359  -7.066  1.00 90.56           O  
ATOM   2720  CG  ASN A 351      13.914   8.141  -8.188  1.00 90.56           C  
ATOM   2721  ND2 ASN A 351      12.766   7.934  -7.547  1.00 90.56           N  
ATOM   2722  OD1 ASN A 351      14.016   8.930  -9.133  1.00 90.56           O  
ATOM   2723  N   PHE A 352      17.859   5.348  -9.094  1.00 96.00           N  
ATOM   2724  CA  PHE A 352      19.094   4.648  -8.758  1.00 96.00           C  
ATOM   2725  C   PHE A 352      20.234   5.633  -8.539  1.00 96.00           C  
ATOM   2726  CB  PHE A 352      19.469   3.652  -9.859  1.00 96.00           C  
ATOM   2727  O   PHE A 352      20.578   6.414  -9.438  1.00 96.00           O  
ATOM   2728  CG  PHE A 352      20.484   2.625  -9.438  1.00 96.00           C  
ATOM   2729  CD1 PHE A 352      21.844   2.840  -9.648  1.00 96.00           C  
ATOM   2730  CD2 PHE A 352      20.078   1.441  -8.836  1.00 96.00           C  
ATOM   2731  CE1 PHE A 352      22.781   1.889  -9.258  1.00 96.00           C  
ATOM   2732  CE2 PHE A 352      21.016   0.487  -8.445  1.00 96.00           C  
ATOM   2733  CZ  PHE A 352      22.359   0.712  -8.656  1.00 96.00           C  
ATOM   2734  N   ASN A 353      20.750   5.672  -7.379  1.00 96.94           N  
ATOM   2735  CA  ASN A 353      21.844   6.562  -7.035  1.00 96.94           C  
ATOM   2736  C   ASN A 353      23.203   5.926  -7.355  1.00 96.94           C  
ATOM   2737  CB  ASN A 353      21.781   6.957  -5.559  1.00 96.94           C  
ATOM   2738  O   ASN A 353      23.766   5.211  -6.523  1.00 96.94           O  
ATOM   2739  CG  ASN A 353      22.703   8.117  -5.227  1.00 96.94           C  
ATOM   2740  ND2 ASN A 353      22.891   8.375  -3.936  1.00 96.94           N  
ATOM   2741  OD1 ASN A 353      23.234   8.781  -6.117  1.00 96.94           O  
ATOM   2742  N   PHE A 354      23.797   6.324  -8.508  1.00 97.94           N  
ATOM   2743  CA  PHE A 354      24.969   5.664  -9.070  1.00 97.94           C  
ATOM   2744  C   PHE A 354      26.219   6.043  -8.297  1.00 97.94           C  
ATOM   2745  CB  PHE A 354      25.125   6.031 -10.547  1.00 97.94           C  
ATOM   2746  O   PHE A 354      26.391   7.199  -7.914  1.00 97.94           O  
ATOM   2747  CG  PHE A 354      23.984   5.586 -11.414  1.00 97.94           C  
ATOM   2748  CD1 PHE A 354      24.031   4.383 -12.109  1.00 97.94           C  
ATOM   2749  CD2 PHE A 354      22.844   6.371 -11.539  1.00 97.94           C  
ATOM   2750  CE1 PHE A 354      22.984   3.969 -12.914  1.00 97.94           C  
ATOM   2751  CE2 PHE A 354      21.781   5.965 -12.336  1.00 97.94           C  
ATOM   2752  CZ  PHE A 354      21.844   4.762 -13.023  1.00 97.94           C  
ATOM   2753  N   LYS A 355      27.078   5.012  -8.008  1.00 98.12           N  
ATOM   2754  CA  LYS A 355      28.453   5.344  -7.645  1.00 98.12           C  
ATOM   2755  C   LYS A 355      29.172   6.055  -8.789  1.00 98.12           C  
ATOM   2756  CB  LYS A 355      29.219   4.082  -7.246  1.00 98.12           C  
ATOM   2757  O   LYS A 355      28.766   5.934  -9.945  1.00 98.12           O  
ATOM   2758  CG  LYS A 355      28.812   3.506  -5.898  1.00 98.12           C  
ATOM   2759  CD  LYS A 355      29.656   2.291  -5.531  1.00 98.12           C  
ATOM   2760  CE  LYS A 355      29.312   1.776  -4.137  1.00 98.12           C  
ATOM   2761  NZ  LYS A 355      30.047   0.511  -3.824  1.00 98.12           N  
ATOM   2762  N   PRO A 356      30.250   6.777  -8.383  1.00 96.31           N  
ATOM   2763  CA  PRO A 356      30.984   7.484  -9.430  1.00 96.31           C  
ATOM   2764  C   PRO A 356      31.500   6.547 -10.523  1.00 96.31           C  
ATOM   2765  CB  PRO A 356      32.156   8.125  -8.672  1.00 96.31           C  
ATOM   2766  O   PRO A 356      31.969   5.449 -10.227  1.00 96.31           O  
ATOM   2767  CG  PRO A 356      31.656   8.281  -7.273  1.00 96.31           C  
ATOM   2768  CD  PRO A 356      30.734   7.137  -6.957  1.00 96.31           C  
ATOM   2769  N   ASP A 357      31.234   6.773 -11.766  1.00 94.19           N  
ATOM   2770  CA  ASP A 357      31.797   6.113 -12.945  1.00 94.19           C  
ATOM   2771  C   ASP A 357      30.969   4.879 -13.320  1.00 94.19           C  
ATOM   2772  CB  ASP A 357      33.250   5.723 -12.703  1.00 94.19           C  
ATOM   2773  O   ASP A 357      31.375   4.105 -14.195  1.00 94.19           O  
ATOM   2774  CG  ASP A 357      34.125   6.914 -12.398  1.00 94.19           C  
ATOM   2775  OD1 ASP A 357      33.969   7.973 -13.047  1.00 94.19           O  
ATOM   2776  OD2 ASP A 357      35.000   6.793 -11.500  1.00 94.19           O  
ATOM   2777  N   VAL A 358      30.000   4.535 -12.531  1.00 97.81           N  
ATOM   2778  CA  VAL A 358      29.094   3.445 -12.867  1.00 97.81           C  
ATOM   2779  C   VAL A 358      28.047   3.928 -13.883  1.00 97.81           C  
ATOM   2780  CB  VAL A 358      28.391   2.883 -11.609  1.00 97.81           C  
ATOM   2781  O   VAL A 358      27.484   5.008 -13.727  1.00 97.81           O  
ATOM   2782  CG1 VAL A 358      27.266   1.920 -12.008  1.00 97.81           C  
ATOM   2783  CG2 VAL A 358      29.406   2.188 -10.703  1.00 97.81           C  
ATOM   2784  N   THR A 359      27.875   3.215 -14.977  1.00 97.69           N  
ATOM   2785  CA  THR A 359      26.891   3.590 -15.992  1.00 97.69           C  
ATOM   2786  C   THR A 359      25.625   2.766 -15.836  1.00 97.69           C  
ATOM   2787  CB  THR A 359      27.453   3.410 -17.406  1.00 97.69           C  
ATOM   2788  O   THR A 359      25.641   1.685 -15.250  1.00 97.69           O  
ATOM   2789  CG2 THR A 359      28.797   4.133 -17.562  1.00 97.69           C  
ATOM   2790  OG1 THR A 359      27.656   2.014 -17.672  1.00 97.69           O  
ATOM   2791  N   ALA A 360      24.531   3.281 -16.344  1.00 97.94           N  
ATOM   2792  CA  ALA A 360      23.266   2.572 -16.359  1.00 97.94           C  
ATOM   2793  C   ALA A 360      23.375   1.249 -17.109  1.00 97.94           C  
ATOM   2794  CB  ALA A 360      22.172   3.443 -16.969  1.00 97.94           C  
ATOM   2795  O   ALA A 360      22.734   0.260 -16.734  1.00 97.94           O  
ATOM   2796  N   MET A 361      24.141   1.264 -18.109  1.00 97.81           N  
ATOM   2797  CA  MET A 361      24.328   0.050 -18.891  1.00 97.81           C  
ATOM   2798  C   MET A 361      24.969  -1.049 -18.047  1.00 97.81           C  
ATOM   2799  CB  MET A 361      25.203   0.337 -20.125  1.00 97.81           C  
ATOM   2800  O   MET A 361      24.562  -2.207 -18.109  1.00 97.81           O  
ATOM   2801  CG  MET A 361      25.406  -0.869 -21.031  1.00 97.81           C  
ATOM   2802  SD  MET A 361      23.828  -1.492 -21.734  1.00 97.81           S  
ATOM   2803  CE  MET A 361      23.406  -0.122 -22.844  1.00 97.81           C  
ATOM   2804  N   GLN A 362      25.984  -0.728 -17.234  1.00 97.94           N  
ATOM   2805  CA  GLN A 362      26.656  -1.686 -16.344  1.00 97.94           C  
ATOM   2806  C   GLN A 362      25.672  -2.271 -15.336  1.00 97.94           C  
ATOM   2807  CB  GLN A 362      27.828  -1.025 -15.617  1.00 97.94           C  
ATOM   2808  O   GLN A 362      25.656  -3.482 -15.102  1.00 97.94           O  
ATOM   2809  CG  GLN A 362      29.031  -0.760 -16.500  1.00 97.94           C  
ATOM   2810  CD  GLN A 362      30.094   0.059 -15.812  1.00 97.94           C  
ATOM   2811  NE2 GLN A 362      31.359  -0.325 -16.000  1.00 97.94           N  
ATOM   2812  OE1 GLN A 362      29.797   1.029 -15.109  1.00 97.94           O  
ATOM   2813  N   VAL A 363      24.922  -1.409 -14.789  1.00 98.44           N  
ATOM   2814  CA  VAL A 363      23.922  -1.854 -13.828  1.00 98.44           C  
ATOM   2815  C   VAL A 363      22.906  -2.764 -14.516  1.00 98.44           C  
ATOM   2816  CB  VAL A 363      23.188  -0.658 -13.164  1.00 98.44           C  
ATOM   2817  O   VAL A 363      22.562  -3.828 -13.992  1.00 98.44           O  
ATOM   2818  CG1 VAL A 363      22.094  -1.146 -12.219  1.00 98.44           C  
ATOM   2819  CG2 VAL A 363      24.203   0.219 -12.414  1.00 98.44           C  
ATOM   2820  N   GLY A 364      22.375  -2.312 -15.688  1.00 98.38           N  
ATOM   2821  CA  GLY A 364      21.453  -3.129 -16.453  1.00 98.38           C  
ATOM   2822  C   GLY A 364      22.000  -4.504 -16.781  1.00 98.38           C  
ATOM   2823  O   GLY A 364      21.281  -5.500 -16.719  1.00 98.38           O  
ATOM   2824  N   GLU A 365      23.312  -4.617 -17.109  1.00 98.12           N  
ATOM   2825  CA  GLU A 365      23.953  -5.898 -17.359  1.00 98.12           C  
ATOM   2826  C   GLU A 365      23.938  -6.785 -16.125  1.00 98.12           C  
ATOM   2827  CB  GLU A 365      25.391  -5.688 -17.844  1.00 98.12           C  
ATOM   2828  O   GLU A 365      23.703  -7.992 -16.219  1.00 98.12           O  
ATOM   2829  CG  GLU A 365      25.500  -5.172 -19.266  1.00 98.12           C  
ATOM   2830  CD  GLU A 365      26.922  -4.773 -19.656  1.00 98.12           C  
ATOM   2831  OE1 GLU A 365      27.141  -4.391 -20.828  1.00 98.12           O  
ATOM   2832  OE2 GLU A 365      27.812  -4.848 -18.781  1.00 98.12           O  
ATOM   2833  N   GLY A 366      24.234  -6.195 -15.008  1.00 98.31           N  
ATOM   2834  CA  GLY A 366      24.172  -6.914 -13.742  1.00 98.31           C  
ATOM   2835  C   GLY A 366      22.797  -7.480 -13.445  1.00 98.31           C  
ATOM   2836  O   GLY A 366      22.688  -8.625 -12.992  1.00 98.31           O  
ATOM   2837  N   ILE A 367      21.781  -6.621 -13.766  1.00 98.50           N  
ATOM   2838  CA  ILE A 367      20.406  -7.055 -13.523  1.00 98.50           C  
ATOM   2839  C   ILE A 367      20.062  -8.227 -14.445  1.00 98.50           C  
ATOM   2840  CB  ILE A 367      19.406  -5.902 -13.727  1.00 98.50           C  
ATOM   2841  O   ILE A 367      19.500  -9.227 -14.008  1.00 98.50           O  
ATOM   2842  CG1 ILE A 367      19.578  -4.840 -12.633  1.00 98.50           C  
ATOM   2843  CG2 ILE A 367      17.969  -6.430 -13.750  1.00 98.50           C  
ATOM   2844  CD1 ILE A 367      18.828  -3.541 -12.906  1.00 98.50           C  
ATOM   2845  N   ARG A 368      20.359  -8.141 -15.672  1.00 98.44           N  
ATOM   2846  CA  ARG A 368      20.109  -9.219 -16.625  1.00 98.44           C  
ATOM   2847  C   ARG A 368      20.797 -10.508 -16.172  1.00 98.44           C  
ATOM   2848  CB  ARG A 368      20.594  -8.828 -18.016  1.00 98.44           C  
ATOM   2849  O   ARG A 368      20.219 -11.586 -16.250  1.00 98.44           O  
ATOM   2850  CG  ARG A 368      20.375  -9.906 -19.062  1.00 98.44           C  
ATOM   2851  CD  ARG A 368      20.953  -9.508 -20.422  1.00 98.44           C  
ATOM   2852  NE  ARG A 368      22.375  -9.820 -20.500  1.00 98.44           N  
ATOM   2853  NH1 ARG A 368      22.766  -8.477 -22.344  1.00 98.44           N  
ATOM   2854  NH2 ARG A 368      24.484  -9.672 -21.406  1.00 98.44           N  
ATOM   2855  CZ  ARG A 368      23.203  -9.320 -21.422  1.00 98.44           C  
ATOM   2856  N   GLU A 369      22.047 -10.375 -15.664  1.00 98.25           N  
ATOM   2857  CA  GLU A 369      22.828 -11.523 -15.203  1.00 98.25           C  
ATOM   2858  C   GLU A 369      22.125 -12.250 -14.062  1.00 98.25           C  
ATOM   2859  CB  GLU A 369      24.219 -11.094 -14.773  1.00 98.25           C  
ATOM   2860  O   GLU A 369      22.125 -13.484 -14.000  1.00 98.25           O  
ATOM   2861  CG  GLU A 369      25.109 -12.234 -14.305  1.00 98.25           C  
ATOM   2862  CD  GLU A 369      25.547 -13.156 -15.430  1.00 98.25           C  
ATOM   2863  OE1 GLU A 369      26.031 -14.273 -15.141  1.00 98.25           O  
ATOM   2864  OE2 GLU A 369      25.391 -12.758 -16.609  1.00 98.25           O  
ATOM   2865  N   ILE A 370      21.484 -11.562 -13.172  1.00 98.38           N  
ATOM   2866  CA  ILE A 370      20.766 -12.148 -12.047  1.00 98.38           C  
ATOM   2867  C   ILE A 370      19.688 -13.102 -12.555  1.00 98.38           C  
ATOM   2868  CB  ILE A 370      20.141 -11.055 -11.148  1.00 98.38           C  
ATOM   2869  O   ILE A 370      19.500 -14.180 -11.992  1.00 98.38           O  
ATOM   2870  CG1 ILE A 370      21.234 -10.266 -10.430  1.00 98.38           C  
ATOM   2871  CG2 ILE A 370      19.172 -11.680 -10.148  1.00 98.38           C  
ATOM   2872  CD1 ILE A 370      20.734  -9.008  -9.734  1.00 98.38           C  
ATOM   2873  N   TYR A 371      19.141 -12.812 -13.711  1.00 98.38           N  
ATOM   2874  CA  TYR A 371      17.938 -13.547 -14.102  1.00 98.38           C  
ATOM   2875  C   TYR A 371      18.234 -14.516 -15.234  1.00 98.38           C  
ATOM   2876  CB  TYR A 371      16.828 -12.578 -14.516  1.00 98.38           C  
ATOM   2877  O   TYR A 371      17.703 -15.633 -15.266  1.00 98.38           O  
ATOM   2878  CG  TYR A 371      16.203 -11.836 -13.359  1.00 98.38           C  
ATOM   2879  CD1 TYR A 371      15.055 -12.320 -12.727  1.00 98.38           C  
ATOM   2880  CD2 TYR A 371      16.750 -10.648 -12.891  1.00 98.38           C  
ATOM   2881  CE1 TYR A 371      14.477 -11.641 -11.656  1.00 98.38           C  
ATOM   2882  CE2 TYR A 371      16.172  -9.953 -11.828  1.00 98.38           C  
ATOM   2883  OH  TYR A 371      14.477  -9.781 -10.164  1.00 98.38           O  
ATOM   2884  CZ  TYR A 371      15.047 -10.461 -11.219  1.00 98.38           C  
ATOM   2885  N   VAL A 372      19.094 -14.086 -16.156  1.00 98.06           N  
ATOM   2886  CA  VAL A 372      19.188 -14.977 -17.312  1.00 98.06           C  
ATOM   2887  C   VAL A 372      20.641 -15.219 -17.672  1.00 98.06           C  
ATOM   2888  CB  VAL A 372      18.422 -14.391 -18.531  1.00 98.06           C  
ATOM   2889  O   VAL A 372      20.953 -15.781 -18.734  1.00 98.06           O  
ATOM   2890  CG1 VAL A 372      16.922 -14.312 -18.250  1.00 98.06           C  
ATOM   2891  CG2 VAL A 372      18.969 -13.016 -18.891  1.00 98.06           C  
ATOM   2892  N   GLY A 373      21.625 -14.820 -16.844  1.00 96.38           N  
ATOM   2893  CA  GLY A 373      23.031 -15.023 -17.156  1.00 96.38           C  
ATOM   2894  C   GLY A 373      23.406 -14.484 -18.531  1.00 96.38           C  
ATOM   2895  O   GLY A 373      23.172 -13.312 -18.828  1.00 96.38           O  
ATOM   2896  N   ASP A 374      23.969 -15.414 -19.391  1.00 93.69           N  
ATOM   2897  CA  ASP A 374      24.469 -15.000 -20.703  1.00 93.69           C  
ATOM   2898  C   ASP A 374      23.359 -15.078 -21.750  1.00 93.69           C  
ATOM   2899  CB  ASP A 374      25.656 -15.859 -21.109  1.00 93.69           C  
ATOM   2900  O   ASP A 374      23.594 -14.758 -22.922  1.00 93.69           O  
ATOM   2901  CG  ASP A 374      26.891 -15.633 -20.266  1.00 93.69           C  
ATOM   2902  OD1 ASP A 374      27.109 -14.492 -19.797  1.00 93.69           O  
ATOM   2903  OD2 ASP A 374      27.656 -16.594 -20.047  1.00 93.69           O  
ATOM   2904  N   SER A 375      22.172 -15.500 -21.312  1.00 97.69           N  
ATOM   2905  CA  SER A 375      21.047 -15.586 -22.234  1.00 97.69           C  
ATOM   2906  C   SER A 375      20.312 -14.250 -22.344  1.00 97.69           C  
ATOM   2907  CB  SER A 375      20.062 -16.672 -21.781  1.00 97.69           C  
ATOM   2908  O   SER A 375      20.766 -13.242 -21.812  1.00 97.69           O  
ATOM   2909  OG  SER A 375      19.094 -16.922 -22.781  1.00 97.69           O  
ATOM   2910  N   THR A 376      19.266 -14.219 -23.250  1.00 97.62           N  
ATOM   2911  CA  THR A 376      18.484 -13.000 -23.422  1.00 97.62           C  
ATOM   2912  C   THR A 376      17.156 -13.102 -22.672  1.00 97.62           C  
ATOM   2913  CB  THR A 376      18.219 -12.688 -24.906  1.00 97.62           C  
ATOM   2914  O   THR A 376      16.656 -14.203 -22.438  1.00 97.62           O  
ATOM   2915  CG2 THR A 376      19.531 -12.656 -25.688  1.00 97.62           C  
ATOM   2916  OG1 THR A 376      17.375 -13.703 -25.453  1.00 97.62           O  
ATOM   2917  N   LEU A 377      16.609 -11.953 -22.281  1.00 98.19           N  
ATOM   2918  CA  LEU A 377      15.312 -11.922 -21.625  1.00 98.19           C  
ATOM   2919  C   LEU A 377      14.219 -12.414 -22.562  1.00 98.19           C  
ATOM   2920  CB  LEU A 377      14.992 -10.500 -21.141  1.00 98.19           C  
ATOM   2921  O   LEU A 377      13.320 -13.148 -22.156  1.00 98.19           O  
ATOM   2922  CG  LEU A 377      15.875  -9.945 -20.031  1.00 98.19           C  
ATOM   2923  CD1 LEU A 377      15.688  -8.438 -19.906  1.00 98.19           C  
ATOM   2924  CD2 LEU A 377      15.570 -10.648 -18.703  1.00 98.19           C  
ATOM   2925  N   LYS A 378      14.367 -12.070 -23.859  1.00 97.62           N  
ATOM   2926  CA  LYS A 378      13.375 -12.461 -24.859  1.00 97.62           C  
ATOM   2927  C   LYS A 378      13.281 -13.977 -24.984  1.00 97.62           C  
ATOM   2928  CB  LYS A 378      13.719 -11.844 -26.219  1.00 97.62           C  
ATOM   2929  O   LYS A 378      12.211 -14.516 -25.250  1.00 97.62           O  
ATOM   2930  CG  LYS A 378      12.789 -12.281 -27.344  1.00 97.62           C  
ATOM   2931  CD  LYS A 378      13.289 -11.797 -28.703  1.00 97.62           C  
ATOM   2932  CE  LYS A 378      12.438 -12.344 -29.844  1.00 97.62           C  
ATOM   2933  NZ  LYS A 378      12.938 -11.883 -31.172  1.00 97.62           N  
ATOM   2934  N   ASP A 379      14.406 -14.664 -24.734  1.00 97.56           N  
ATOM   2935  CA  ASP A 379      14.438 -16.125 -24.844  1.00 97.56           C  
ATOM   2936  C   ASP A 379      13.992 -16.781 -23.531  1.00 97.56           C  
ATOM   2937  CB  ASP A 379      15.836 -16.609 -25.219  1.00 97.56           C  
ATOM   2938  O   ASP A 379      13.805 -18.000 -23.469  1.00 97.56           O  
ATOM   2939  CG  ASP A 379      16.219 -16.250 -26.656  1.00 97.56           C  
ATOM   2940  OD1 ASP A 379      15.312 -16.016 -27.484  1.00 97.56           O  
ATOM   2941  OD2 ASP A 379      17.422 -16.219 -26.953  1.00 97.56           O  
ATOM   2942  N   ASN A 380      13.883 -15.930 -22.516  1.00 98.31           N  
ATOM   2943  CA  ASN A 380      13.492 -16.406 -21.188  1.00 98.31           C  
ATOM   2944  C   ASN A 380      12.359 -15.570 -20.609  1.00 98.31           C  
ATOM   2945  CB  ASN A 380      14.695 -16.406 -20.250  1.00 98.31           C  
ATOM   2946  O   ASN A 380      12.547 -14.891 -19.594  1.00 98.31           O  
ATOM   2947  CG  ASN A 380      15.812 -17.312 -20.734  1.00 98.31           C  
ATOM   2948  ND2 ASN A 380      16.781 -16.750 -21.438  1.00 98.31           N  
ATOM   2949  OD1 ASN A 380      15.805 -18.531 -20.484  1.00 98.31           O  
ATOM   2950  N   LEU A 381      11.188 -15.617 -21.109  1.00 98.50           N  
ATOM   2951  CA  LEU A 381      10.086 -14.703 -20.812  1.00 98.50           C  
ATOM   2952  C   LEU A 381       9.617 -14.875 -19.375  1.00 98.50           C  
ATOM   2953  CB  LEU A 381       8.922 -14.930 -21.781  1.00 98.50           C  
ATOM   2954  O   LEU A 381       9.242 -13.898 -18.719  1.00 98.50           O  
ATOM   2955  CG  LEU A 381       9.172 -14.555 -23.250  1.00 98.50           C  
ATOM   2956  CD1 LEU A 381       7.930 -14.859 -24.078  1.00 98.50           C  
ATOM   2957  CD2 LEU A 381       9.562 -13.086 -23.359  1.00 98.50           C  
ATOM   2958  N   GLY A 382       9.523 -16.156 -18.891  1.00 98.38           N  
ATOM   2959  CA  GLY A 382       9.172 -16.359 -17.484  1.00 98.38           C  
ATOM   2960  C   GLY A 382      10.094 -15.633 -16.531  1.00 98.38           C  
ATOM   2961  O   GLY A 382       9.641 -15.070 -15.531  1.00 98.38           O  
ATOM   2962  N   ARG A 383      11.383 -15.586 -16.891  1.00 98.19           N  
ATOM   2963  CA  ARG A 383      12.367 -14.891 -16.062  1.00 98.19           C  
ATOM   2964  C   ARG A 383      12.227 -13.375 -16.203  1.00 98.19           C  
ATOM   2965  CB  ARG A 383      13.789 -15.320 -16.438  1.00 98.19           C  
ATOM   2966  O   ARG A 383      12.531 -12.633 -15.258  1.00 98.19           O  
ATOM   2967  CG  ARG A 383      14.086 -16.781 -16.172  1.00 98.19           C  
ATOM   2968  CD  ARG A 383      14.094 -17.094 -14.672  1.00 98.19           C  
ATOM   2969  NE  ARG A 383      14.508 -18.453 -14.406  1.00 98.19           N  
ATOM   2970  NH1 ARG A 383      14.164 -18.344 -12.125  1.00 98.19           N  
ATOM   2971  NH2 ARG A 383      14.930 -20.281 -13.070  1.00 98.19           N  
ATOM   2972  CZ  ARG A 383      14.531 -19.016 -13.203  1.00 98.19           C  
ATOM   2973  N   TYR A 384      11.820 -12.906 -17.344  1.00 98.56           N  
ATOM   2974  CA  TYR A 384      11.516 -11.484 -17.484  1.00 98.56           C  
ATOM   2975  C   TYR A 384      10.328 -11.094 -16.594  1.00 98.56           C  
ATOM   2976  CB  TYR A 384      11.211 -11.141 -18.938  1.00 98.56           C  
ATOM   2977  O   TYR A 384      10.320 -10.016 -16.000  1.00 98.56           O  
ATOM   2978  CG  TYR A 384      10.867  -9.688 -19.156  1.00 98.56           C  
ATOM   2979  CD1 TYR A 384       9.602  -9.312 -19.594  1.00 98.56           C  
ATOM   2980  CD2 TYR A 384      11.812  -8.688 -18.938  1.00 98.56           C  
ATOM   2981  CE1 TYR A 384       9.281  -7.973 -19.797  1.00 98.56           C  
ATOM   2982  CE2 TYR A 384      11.500  -7.348 -19.141  1.00 98.56           C  
ATOM   2983  OH  TYR A 384       9.922  -5.676 -19.781  1.00 98.56           O  
ATOM   2984  CZ  TYR A 384      10.234  -7.000 -19.578  1.00 98.56           C  
ATOM   2985  N   ILE A 385       9.305 -11.945 -16.547  1.00 98.62           N  
ATOM   2986  CA  ILE A 385       8.180 -11.688 -15.648  1.00 98.62           C  
ATOM   2987  C   ILE A 385       8.680 -11.594 -14.211  1.00 98.62           C  
ATOM   2988  CB  ILE A 385       7.105 -12.797 -15.773  1.00 98.62           C  
ATOM   2989  O   ILE A 385       8.305 -10.672 -13.477  1.00 98.62           O  
ATOM   2990  CG1 ILE A 385       6.422 -12.727 -17.141  1.00 98.62           C  
ATOM   2991  CG2 ILE A 385       6.078 -12.672 -14.641  1.00 98.62           C  
ATOM   2992  CD1 ILE A 385       5.539 -13.922 -17.453  1.00 98.62           C  
ATOM   2993  N   ARG A 386       9.516 -12.523 -13.781  1.00 98.38           N  
ATOM   2994  CA  ARG A 386      10.086 -12.492 -12.438  1.00 98.38           C  
ATOM   2995  C   ARG A 386      10.852 -11.195 -12.195  1.00 98.38           C  
ATOM   2996  CB  ARG A 386      11.000 -13.695 -12.211  1.00 98.38           C  
ATOM   2997  O   ARG A 386      10.711 -10.570 -11.141  1.00 98.38           O  
ATOM   2998  CG  ARG A 386      11.617 -13.750 -10.828  1.00 98.38           C  
ATOM   2999  CD  ARG A 386      12.133 -15.148 -10.492  1.00 98.38           C  
ATOM   3000  NE  ARG A 386      11.047 -16.094 -10.320  1.00 98.38           N  
ATOM   3001  NH1 ARG A 386      12.000 -17.734 -11.641  1.00 98.38           N  
ATOM   3002  NH2 ARG A 386       9.961 -18.094 -10.641  1.00 98.38           N  
ATOM   3003  CZ  ARG A 386      11.000 -17.312 -10.867  1.00 98.38           C  
ATOM   3004  N   LEU A 387      11.719 -10.891 -13.148  1.00 98.50           N  
ATOM   3005  CA  LEU A 387      12.469  -9.641 -13.055  1.00 98.50           C  
ATOM   3006  C   LEU A 387      11.531  -8.461 -12.836  1.00 98.50           C  
ATOM   3007  CB  LEU A 387      13.305  -9.422 -14.320  1.00 98.50           C  
ATOM   3008  O   LEU A 387      11.773  -7.613 -11.977  1.00 98.50           O  
ATOM   3009  CG  LEU A 387      14.195  -8.180 -14.336  1.00 98.50           C  
ATOM   3010  CD1 LEU A 387      15.266  -8.312 -15.414  1.00 98.50           C  
ATOM   3011  CD2 LEU A 387      13.359  -6.922 -14.562  1.00 98.50           C  
ATOM   3012  N   SER A 388      10.430  -8.414 -13.586  1.00 98.31           N  
ATOM   3013  CA  SER A 388       9.461  -7.320 -13.477  1.00 98.31           C  
ATOM   3014  C   SER A 388       8.789  -7.309 -12.117  1.00 98.31           C  
ATOM   3015  CB  SER A 388       8.406  -7.434 -14.578  1.00 98.31           C  
ATOM   3016  O   SER A 388       8.586  -6.242 -11.523  1.00 98.31           O  
ATOM   3017  OG  SER A 388       9.000  -7.281 -15.859  1.00 98.31           O  
ATOM   3018  N   SER A 389       8.461  -8.500 -11.586  1.00 98.50           N  
ATOM   3019  CA  SER A 389       7.887  -8.617 -10.250  1.00 98.50           C  
ATOM   3020  C   SER A 389       8.836  -8.078  -9.188  1.00 98.50           C  
ATOM   3021  CB  SER A 389       7.531 -10.070  -9.938  1.00 98.50           C  
ATOM   3022  O   SER A 389       8.445  -7.266  -8.344  1.00 98.50           O  
ATOM   3023  OG  SER A 389       6.500 -10.531 -10.797  1.00 98.50           O  
ATOM   3024  N   ASP A 390      10.109  -8.508  -9.305  1.00 98.25           N  
ATOM   3025  CA  ASP A 390      11.117  -8.141  -8.312  1.00 98.25           C  
ATOM   3026  C   ASP A 390      11.422  -6.645  -8.367  1.00 98.25           C  
ATOM   3027  CB  ASP A 390      12.398  -8.953  -8.531  1.00 98.25           C  
ATOM   3028  O   ASP A 390      11.531  -5.992  -7.328  1.00 98.25           O  
ATOM   3029  CG  ASP A 390      12.227 -10.422  -8.203  1.00 98.25           C  
ATOM   3030  OD1 ASP A 390      11.188 -10.805  -7.629  1.00 98.25           O  
ATOM   3031  OD2 ASP A 390      13.148 -11.211  -8.516  1.00 98.25           O  
ATOM   3032  N   ASN A 391      11.484  -6.180  -9.555  1.00 96.81           N  
ATOM   3033  CA  ASN A 391      11.875  -4.789  -9.750  1.00 96.81           C  
ATOM   3034  C   ASN A 391      10.773  -3.830  -9.312  1.00 96.81           C  
ATOM   3035  CB  ASN A 391      12.250  -4.543 -11.219  1.00 96.81           C  
ATOM   3036  O   ASN A 391      11.055  -2.779  -8.734  1.00 96.81           O  
ATOM   3037  CG  ASN A 391      13.094  -3.295 -11.398  1.00 96.81           C  
ATOM   3038  ND2 ASN A 391      13.062  -2.732 -12.602  1.00 96.81           N  
ATOM   3039  OD1 ASN A 391      13.766  -2.842 -10.469  1.00 96.81           O  
ATOM   3040  N   GLN A 392       9.523  -4.188  -9.461  1.00 96.81           N  
ATOM   3041  CA  GLN A 392       8.430  -3.254  -9.234  1.00 96.81           C  
ATOM   3042  C   GLN A 392       7.879  -3.391  -7.816  1.00 96.81           C  
ATOM   3043  CB  GLN A 392       7.312  -3.471 -10.250  1.00 96.81           C  
ATOM   3044  O   GLN A 392       7.320  -2.439  -7.266  1.00 96.81           O  
ATOM   3045  CG  GLN A 392       7.648  -2.967 -11.648  1.00 96.81           C  
ATOM   3046  CD  GLN A 392       6.414  -2.641 -12.469  1.00 96.81           C  
ATOM   3047  NE2 GLN A 392       5.988  -3.586 -13.297  1.00 96.81           N  
ATOM   3048  OE1 GLN A 392       5.852  -1.547 -12.359  1.00 96.81           O  
ATOM   3049  N   PHE A 393       8.133  -4.676  -7.141  1.00 98.44           N  
ATOM   3050  CA  PHE A 393       7.469  -4.883  -5.855  1.00 98.44           C  
ATOM   3051  C   PHE A 393       8.383  -5.621  -4.887  1.00 98.44           C  
ATOM   3052  CB  PHE A 393       6.164  -5.664  -6.043  1.00 98.44           C  
ATOM   3053  O   PHE A 393       8.773  -5.078  -3.854  1.00 98.44           O  
ATOM   3054  CG  PHE A 393       5.113  -4.914  -6.816  1.00 98.44           C  
ATOM   3055  CD1 PHE A 393       4.223  -4.066  -6.164  1.00 98.44           C  
ATOM   3056  CD2 PHE A 393       5.016  -5.055  -8.195  1.00 98.44           C  
ATOM   3057  CE1 PHE A 393       3.250  -3.371  -6.879  1.00 98.44           C  
ATOM   3058  CE2 PHE A 393       4.043  -4.363  -8.914  1.00 98.44           C  
ATOM   3059  CZ  PHE A 393       3.162  -3.523  -8.250  1.00 98.44           C  
ATOM   3060  N   THR A 394       8.812  -6.754  -5.246  1.00 98.38           N  
ATOM   3061  CA  THR A 394       9.320  -7.824  -4.398  1.00 98.38           C  
ATOM   3062  C   THR A 394      10.594  -7.383  -3.676  1.00 98.38           C  
ATOM   3063  CB  THR A 394       9.609  -9.094  -5.219  1.00 98.38           C  
ATOM   3064  O   THR A 394      10.672  -7.457  -2.449  1.00 98.38           O  
ATOM   3065  CG2 THR A 394      10.172 -10.203  -4.336  1.00 98.38           C  
ATOM   3066  OG1 THR A 394       8.391  -9.555  -5.820  1.00 98.38           O  
ATOM   3067  N   ARG A 395      11.508  -6.820  -4.348  1.00 97.94           N  
ATOM   3068  CA  ARG A 395      12.797  -6.543  -3.721  1.00 97.94           C  
ATOM   3069  C   ARG A 395      12.672  -5.430  -2.684  1.00 97.94           C  
ATOM   3070  CB  ARG A 395      13.836  -6.160  -4.773  1.00 97.94           C  
ATOM   3071  O   ARG A 395      13.312  -5.480  -1.630  1.00 97.94           O  
ATOM   3072  CG  ARG A 395      13.562  -4.832  -5.465  1.00 97.94           C  
ATOM   3073  CD  ARG A 395      14.625  -4.504  -6.504  1.00 97.94           C  
ATOM   3074  NE  ARG A 395      14.297  -3.283  -7.238  1.00 97.94           N  
ATOM   3075  NH1 ARG A 395      15.875  -1.975  -6.172  1.00 97.94           N  
ATOM   3076  NH2 ARG A 395      14.523  -1.064  -7.785  1.00 97.94           N  
ATOM   3077  CZ  ARG A 395      14.898  -2.109  -7.062  1.00 97.94           C  
ATOM   3078  N   SER A 396      11.906  -4.383  -2.988  1.00 98.31           N  
ATOM   3079  CA  SER A 396      11.750  -3.271  -2.057  1.00 98.31           C  
ATOM   3080  C   SER A 396      11.031  -3.711  -0.784  1.00 98.31           C  
ATOM   3081  CB  SER A 396      10.977  -2.125  -2.715  1.00 98.31           C  
ATOM   3082  O   SER A 396      11.430  -3.334   0.320  1.00 98.31           O  
ATOM   3083  OG  SER A 396      11.672  -1.642  -3.852  1.00 98.31           O  
ATOM   3084  N   VAL A 397      10.055  -4.586  -0.909  1.00 98.81           N  
ATOM   3085  CA  VAL A 397       9.273  -5.031   0.239  1.00 98.81           C  
ATOM   3086  C   VAL A 397      10.109  -5.961   1.108  1.00 98.81           C  
ATOM   3087  CB  VAL A 397       7.969  -5.738  -0.202  1.00 98.81           C  
ATOM   3088  O   VAL A 397      10.102  -5.848   2.336  1.00 98.81           O  
ATOM   3089  CG1 VAL A 397       7.246  -6.336   1.002  1.00 98.81           C  
ATOM   3090  CG2 VAL A 397       7.059  -4.766  -0.949  1.00 98.81           C  
ATOM   3091  N   ILE A 398      10.867  -6.875   0.486  1.00 98.69           N  
ATOM   3092  CA  ILE A 398      11.750  -7.758   1.236  1.00 98.69           C  
ATOM   3093  C   ILE A 398      12.805  -6.926   1.976  1.00 98.69           C  
ATOM   3094  CB  ILE A 398      12.438  -8.789   0.312  1.00 98.69           C  
ATOM   3095  O   ILE A 398      13.047  -7.145   3.164  1.00 98.69           O  
ATOM   3096  CG1 ILE A 398      11.398  -9.734  -0.294  1.00 98.69           C  
ATOM   3097  CG2 ILE A 398      13.516  -9.570   1.077  1.00 98.69           C  
ATOM   3098  CD1 ILE A 398      11.977 -10.719  -1.307  1.00 98.69           C  
ATOM   3099  N   GLU A 399      13.352  -5.957   1.256  1.00 98.44           N  
ATOM   3100  CA  GLU A 399      14.375  -5.109   1.864  1.00 98.44           C  
ATOM   3101  C   GLU A 399      13.812  -4.332   3.051  1.00 98.44           C  
ATOM   3102  CB  GLU A 399      14.953  -4.145   0.830  1.00 98.44           C  
ATOM   3103  O   GLU A 399      14.461  -4.223   4.090  1.00 98.44           O  
ATOM   3104  CG  GLU A 399      16.078  -3.270   1.371  1.00 98.44           C  
ATOM   3105  CD  GLU A 399      17.328  -4.051   1.731  1.00 98.44           C  
ATOM   3106  OE1 GLU A 399      18.297  -3.447   2.246  1.00 98.44           O  
ATOM   3107  OE2 GLU A 399      17.344  -5.281   1.497  1.00 98.44           O  
ATOM   3108  N   GLN A 400      12.625  -3.738   2.885  1.00 98.38           N  
ATOM   3109  CA  GLN A 400      11.984  -3.041   3.992  1.00 98.38           C  
ATOM   3110  C   GLN A 400      11.820  -3.959   5.199  1.00 98.38           C  
ATOM   3111  CB  GLN A 400      10.625  -2.488   3.562  1.00 98.38           C  
ATOM   3112  O   GLN A 400      12.125  -3.570   6.328  1.00 98.38           O  
ATOM   3113  CG  GLN A 400       9.891  -1.740   4.664  1.00 98.38           C  
ATOM   3114  CD  GLN A 400       8.570  -1.150   4.195  1.00 98.38           C  
ATOM   3115  NE2 GLN A 400       7.762  -0.679   5.137  1.00 98.38           N  
ATOM   3116  OE1 GLN A 400       8.281  -1.118   2.994  1.00 98.38           O  
ATOM   3117  N   GLY A 401      11.266  -5.242   4.965  1.00 98.19           N  
ATOM   3118  CA  GLY A 401      11.133  -6.207   6.043  1.00 98.19           C  
ATOM   3119  C   GLY A 401      12.453  -6.508   6.738  1.00 98.19           C  
ATOM   3120  O   GLY A 401      12.516  -6.543   7.969  1.00 98.19           O  
ATOM   3121  N   LYS A 402      13.484  -6.637   5.938  1.00 97.88           N  
ATOM   3122  CA  LYS A 402      14.805  -6.926   6.477  1.00 97.88           C  
ATOM   3123  C   LYS A 402      15.312  -5.770   7.332  1.00 97.88           C  
ATOM   3124  CB  LYS A 402      15.797  -7.211   5.344  1.00 97.88           C  
ATOM   3125  O   LYS A 402      15.812  -5.980   8.445  1.00 97.88           O  
ATOM   3126  CG  LYS A 402      17.203  -7.570   5.820  1.00 97.88           C  
ATOM   3127  CD  LYS A 402      18.141  -7.840   4.648  1.00 97.88           C  
ATOM   3128  CE  LYS A 402      19.594  -7.906   5.098  1.00 97.88           C  
ATOM   3129  NZ  LYS A 402      20.516  -8.008   3.939  1.00 97.88           N  
ATOM   3130  N   LEU A 403      15.234  -4.508   6.852  1.00 97.69           N  
ATOM   3131  CA  LEU A 403      15.703  -3.326   7.562  1.00 97.69           C  
ATOM   3132  C   LEU A 403      14.969  -3.166   8.891  1.00 97.69           C  
ATOM   3133  CB  LEU A 403      15.516  -2.072   6.707  1.00 97.69           C  
ATOM   3134  O   LEU A 403      15.594  -2.908   9.922  1.00 97.69           O  
ATOM   3135  CG  LEU A 403      16.406  -1.959   5.469  1.00 97.69           C  
ATOM   3136  CD1 LEU A 403      15.953  -0.792   4.598  1.00 97.69           C  
ATOM   3137  CD2 LEU A 403      17.875  -1.796   5.871  1.00 97.69           C  
ATOM   3138  N   MET A 404      13.719  -3.402   8.875  1.00 97.62           N  
ATOM   3139  CA  MET A 404      12.883  -3.176  10.047  1.00 97.62           C  
ATOM   3140  C   MET A 404      13.062  -4.293  11.070  1.00 97.62           C  
ATOM   3141  CB  MET A 404      11.414  -3.068   9.641  1.00 97.62           C  
ATOM   3142  O   MET A 404      12.883  -4.074  12.266  1.00 97.62           O  
ATOM   3143  CG  MET A 404      11.062  -1.778   8.914  1.00 97.62           C  
ATOM   3144  SD  MET A 404       9.258  -1.562   8.688  1.00 97.62           S  
ATOM   3145  CE  MET A 404       8.922  -2.900   7.508  1.00 97.62           C  
ATOM   3146  N   ALA A 405      13.383  -5.512  10.648  1.00 97.81           N  
ATOM   3147  CA  ALA A 405      13.547  -6.664  11.531  1.00 97.81           C  
ATOM   3148  C   ALA A 405      14.727  -6.469  12.484  1.00 97.81           C  
ATOM   3149  CB  ALA A 405      13.734  -7.938  10.711  1.00 97.81           C  
ATOM   3150  O   ALA A 405      14.820  -7.145  13.508  1.00 97.81           O  
ATOM   3151  N   LYS A 406      15.594  -5.441  12.172  1.00 97.00           N  
ATOM   3152  CA  LYS A 406      16.703  -5.117  13.055  1.00 97.00           C  
ATOM   3153  C   LYS A 406      16.203  -4.512  14.367  1.00 97.00           C  
ATOM   3154  CB  LYS A 406      17.672  -4.160  12.367  1.00 97.00           C  
ATOM   3155  O   LYS A 406      16.891  -4.594  15.391  1.00 97.00           O  
ATOM   3156  CG  LYS A 406      18.375  -4.754  11.156  1.00 97.00           C  
ATOM   3157  CD  LYS A 406      19.266  -3.725  10.461  1.00 97.00           C  
ATOM   3158  CE  LYS A 406      19.844  -4.270   9.164  1.00 97.00           C  
ATOM   3159  NZ  LYS A 406      20.594  -3.223   8.406  1.00 97.00           N  
ATOM   3160  N   TYR A 407      14.992  -3.920  14.328  1.00 97.00           N  
ATOM   3161  CA  TYR A 407      14.578  -3.086  15.453  1.00 97.00           C  
ATOM   3162  C   TYR A 407      13.227  -3.533  15.992  1.00 97.00           C  
ATOM   3163  CB  TYR A 407      14.508  -1.614  15.031  1.00 97.00           C  
ATOM   3164  O   TYR A 407      12.766  -3.033  17.031  1.00 97.00           O  
ATOM   3165  CG  TYR A 407      15.812  -1.071  14.500  1.00 97.00           C  
ATOM   3166  CD1 TYR A 407      16.828  -0.683  15.367  1.00 97.00           C  
ATOM   3167  CD2 TYR A 407      16.031  -0.947  13.133  1.00 97.00           C  
ATOM   3168  CE1 TYR A 407      18.031  -0.180  14.891  1.00 97.00           C  
ATOM   3169  CE2 TYR A 407      17.234  -0.446  12.641  1.00 97.00           C  
ATOM   3170  OH  TYR A 407      19.422   0.430  13.039  1.00 97.00           O  
ATOM   3171  CZ  TYR A 407      18.234  -0.067  13.523  1.00 97.00           C  
ATOM   3172  N   ASN A 408      12.500  -4.426  15.250  1.00 95.75           N  
ATOM   3173  CA  ASN A 408      11.141  -4.801  15.641  1.00 95.75           C  
ATOM   3174  C   ASN A 408      10.805  -6.223  15.195  1.00 95.75           C  
ATOM   3175  CB  ASN A 408      10.125  -3.811  15.062  1.00 95.75           C  
ATOM   3176  O   ASN A 408      11.570  -6.844  14.461  1.00 95.75           O  
ATOM   3177  CG  ASN A 408       8.844  -3.764  15.859  1.00 95.75           C  
ATOM   3178  ND2 ASN A 408       7.711  -3.711  15.164  1.00 95.75           N  
ATOM   3179  OD1 ASN A 408       8.859  -3.773  17.094  1.00 95.75           O  
ATOM   3180  N   ASP A 409       9.656  -6.750  15.742  1.00 98.06           N  
ATOM   3181  CA  ASP A 409       9.148  -8.047  15.305  1.00 98.06           C  
ATOM   3182  C   ASP A 409       8.531  -7.953  13.906  1.00 98.06           C  
ATOM   3183  CB  ASP A 409       8.109  -8.578  16.297  1.00 98.06           C  
ATOM   3184  O   ASP A 409       7.609  -7.168  13.680  1.00 98.06           O  
ATOM   3185  CG  ASP A 409       8.695  -8.859  17.672  1.00 98.06           C  
ATOM   3186  OD1 ASP A 409       9.938  -8.953  17.797  1.00 98.06           O  
ATOM   3187  OD2 ASP A 409       7.910  -9.000  18.625  1.00 98.06           O  
ATOM   3188  N   VAL A 410       9.133  -8.742  12.977  1.00 98.62           N  
ATOM   3189  CA  VAL A 410       8.633  -8.805  11.609  1.00 98.62           C  
ATOM   3190  C   VAL A 410       8.289 -10.250  11.250  1.00 98.62           C  
ATOM   3191  CB  VAL A 410       9.664  -8.234  10.602  1.00 98.62           C  
ATOM   3192  O   VAL A 410       9.117 -11.148  11.398  1.00 98.62           O  
ATOM   3193  CG1 VAL A 410       9.172  -8.414   9.164  1.00 98.62           C  
ATOM   3194  CG2 VAL A 410       9.938  -6.762  10.891  1.00 98.62           C  
ATOM   3195  N   TYR A 411       7.027 -10.445  10.875  1.00 98.81           N  
ATOM   3196  CA  TYR A 411       6.566 -11.695  10.273  1.00 98.81           C  
ATOM   3197  C   TYR A 411       6.375 -11.539   8.766  1.00 98.81           C  
ATOM   3198  CB  TYR A 411       5.254 -12.148  10.922  1.00 98.81           C  
ATOM   3199  O   TYR A 411       5.512 -10.781   8.320  1.00 98.81           O  
ATOM   3200  CG  TYR A 411       5.336 -12.297  12.422  1.00 98.81           C  
ATOM   3201  CD1 TYR A 411       5.750 -13.492  13.000  1.00 98.81           C  
ATOM   3202  CD2 TYR A 411       4.996 -11.242  13.258  1.00 98.81           C  
ATOM   3203  CE1 TYR A 411       5.828 -13.633  14.383  1.00 98.81           C  
ATOM   3204  CE2 TYR A 411       5.070 -11.367  14.641  1.00 98.81           C  
ATOM   3205  OH  TYR A 411       5.559 -12.703  16.562  1.00 98.81           O  
ATOM   3206  CZ  TYR A 411       5.484 -12.562  15.195  1.00 98.81           C  
ATOM   3207  N   PHE A 412       7.215 -12.250   8.031  1.00 98.88           N  
ATOM   3208  CA  PHE A 412       7.207 -12.070   6.582  1.00 98.88           C  
ATOM   3209  C   PHE A 412       6.527 -13.250   5.895  1.00 98.88           C  
ATOM   3210  CB  PHE A 412       8.633 -11.914   6.051  1.00 98.88           C  
ATOM   3211  O   PHE A 412       6.699 -14.398   6.309  1.00 98.88           O  
ATOM   3212  CG  PHE A 412       8.711 -11.258   4.695  1.00 98.88           C  
ATOM   3213  CD1 PHE A 412       8.602 -12.023   3.537  1.00 98.88           C  
ATOM   3214  CD2 PHE A 412       8.883  -9.883   4.582  1.00 98.88           C  
ATOM   3215  CE1 PHE A 412       8.672 -11.422   2.281  1.00 98.88           C  
ATOM   3216  CE2 PHE A 412       8.945  -9.281   3.330  1.00 98.88           C  
ATOM   3217  CZ  PHE A 412       8.844 -10.047   2.182  1.00 98.88           C  
ATOM   3218  N   TYR A 413       5.695 -12.969   4.840  1.00 98.88           N  
ATOM   3219  CA  TYR A 413       5.039 -14.047   4.105  1.00 98.88           C  
ATOM   3220  C   TYR A 413       5.203 -13.859   2.600  1.00 98.88           C  
ATOM   3221  CB  TYR A 413       3.553 -14.117   4.461  1.00 98.88           C  
ATOM   3222  O   TYR A 413       5.469 -12.750   2.131  1.00 98.88           O  
ATOM   3223  CG  TYR A 413       2.717 -13.055   3.789  1.00 98.88           C  
ATOM   3224  CD1 TYR A 413       2.539 -11.805   4.379  1.00 98.88           C  
ATOM   3225  CD2 TYR A 413       2.100 -13.305   2.568  1.00 98.88           C  
ATOM   3226  CE1 TYR A 413       1.768 -10.828   3.764  1.00 98.88           C  
ATOM   3227  CE2 TYR A 413       1.325 -12.328   1.944  1.00 98.88           C  
ATOM   3228  OH  TYR A 413       0.400 -10.125   1.936  1.00 98.88           O  
ATOM   3229  CZ  TYR A 413       1.166 -11.094   2.549  1.00 98.88           C  
ATOM   3230  N   ILE A 414       5.172 -14.961   1.926  1.00 98.81           N  
ATOM   3231  CA  ILE A 414       4.930 -15.031   0.489  1.00 98.81           C  
ATOM   3232  C   ILE A 414       3.654 -15.820   0.216  1.00 98.81           C  
ATOM   3233  CB  ILE A 414       6.125 -15.664  -0.257  1.00 98.81           C  
ATOM   3234  O   ILE A 414       3.549 -16.984   0.601  1.00 98.81           O  
ATOM   3235  CG1 ILE A 414       7.383 -14.805  -0.072  1.00 98.81           C  
ATOM   3236  CG2 ILE A 414       5.801 -15.844  -1.742  1.00 98.81           C  
ATOM   3237  CD1 ILE A 414       8.617 -15.359  -0.774  1.00 98.81           C  
ATOM   3238  N   PHE A 415       2.668 -15.086  -0.365  1.00 98.81           N  
ATOM   3239  CA  PHE A 415       1.440 -15.766  -0.769  1.00 98.81           C  
ATOM   3240  C   PHE A 415       1.628 -16.469  -2.102  1.00 98.81           C  
ATOM   3241  CB  PHE A 415       0.284 -14.766  -0.866  1.00 98.81           C  
ATOM   3242  O   PHE A 415       1.836 -15.836  -3.133  1.00 98.81           O  
ATOM   3243  CG  PHE A 415      -1.060 -15.406  -1.076  1.00 98.81           C  
ATOM   3244  CD1 PHE A 415      -1.543 -15.633  -2.357  1.00 98.81           C  
ATOM   3245  CD2 PHE A 415      -1.840 -15.781   0.010  1.00 98.81           C  
ATOM   3246  CE1 PHE A 415      -2.787 -16.234  -2.555  1.00 98.81           C  
ATOM   3247  CE2 PHE A 415      -3.084 -16.375  -0.179  1.00 98.81           C  
ATOM   3248  CZ  PHE A 415      -3.555 -16.609  -1.463  1.00 98.81           C  
ATOM   3249  N   SER A 416       1.461 -17.797  -2.127  1.00 98.25           N  
ATOM   3250  CA  SER A 416       1.836 -18.562  -3.314  1.00 98.25           C  
ATOM   3251  C   SER A 416       0.697 -19.469  -3.777  1.00 98.25           C  
ATOM   3252  CB  SER A 416       3.084 -19.406  -3.041  1.00 98.25           C  
ATOM   3253  O   SER A 416       0.874 -20.281  -4.684  1.00 98.25           O  
ATOM   3254  OG  SER A 416       2.875 -20.281  -1.941  1.00 98.25           O  
ATOM   3255  N   TYR A 417      -0.478 -19.328  -3.152  1.00 98.19           N  
ATOM   3256  CA  TYR A 417      -1.619 -20.156  -3.535  1.00 98.19           C  
ATOM   3257  C   TYR A 417      -2.375 -19.531  -4.703  1.00 98.19           C  
ATOM   3258  CB  TYR A 417      -2.566 -20.344  -2.346  1.00 98.19           C  
ATOM   3259  O   TYR A 417      -2.908 -18.422  -4.586  1.00 98.19           O  
ATOM   3260  CG  TYR A 417      -3.848 -21.062  -2.701  1.00 98.19           C  
ATOM   3261  CD1 TYR A 417      -5.074 -20.406  -2.629  1.00 98.19           C  
ATOM   3262  CD2 TYR A 417      -3.836 -22.391  -3.107  1.00 98.19           C  
ATOM   3263  CE1 TYR A 417      -6.258 -21.062  -2.953  1.00 98.19           C  
ATOM   3264  CE2 TYR A 417      -5.016 -23.047  -3.434  1.00 98.19           C  
ATOM   3265  OH  TYR A 417      -7.387 -23.031  -3.676  1.00 98.19           O  
ATOM   3266  CZ  TYR A 417      -6.219 -22.375  -3.354  1.00 98.19           C  
ATOM   3267  N   ASP A 418      -2.402 -20.219  -5.828  1.00 96.88           N  
ATOM   3268  CA  ASP A 418      -3.131 -19.812  -7.027  1.00 96.88           C  
ATOM   3269  C   ASP A 418      -4.445 -20.578  -7.156  1.00 96.88           C  
ATOM   3270  CB  ASP A 418      -2.271 -20.031  -8.273  1.00 96.88           C  
ATOM   3271  O   ASP A 418      -4.512 -21.594  -7.859  1.00 96.88           O  
ATOM   3272  CG  ASP A 418      -2.908 -19.469  -9.539  1.00 96.88           C  
ATOM   3273  OD1 ASP A 418      -3.812 -18.609  -9.438  1.00 96.88           O  
ATOM   3274  OD2 ASP A 418      -2.506 -19.891 -10.641  1.00 96.88           O  
ATOM   3275  N   GLY A 419      -5.445 -20.062  -6.492  1.00 96.38           N  
ATOM   3276  CA  GLY A 419      -6.750 -20.703  -6.469  1.00 96.38           C  
ATOM   3277  C   GLY A 419      -7.766 -20.031  -7.371  1.00 96.38           C  
ATOM   3278  O   GLY A 419      -7.492 -18.969  -7.930  1.00 96.38           O  
ATOM   3279  N   ILE A 420      -8.953 -20.656  -7.527  1.00 95.50           N  
ATOM   3280  CA  ILE A 420     -10.039 -20.172  -8.383  1.00 95.50           C  
ATOM   3281  C   ILE A 420     -10.531 -18.812  -7.883  1.00 95.50           C  
ATOM   3282  CB  ILE A 420     -11.211 -21.188  -8.422  1.00 95.50           C  
ATOM   3283  O   ILE A 420     -10.750 -17.906  -8.680  1.00 95.50           O  
ATOM   3284  CG1 ILE A 420     -10.766 -22.500  -9.078  1.00 95.50           C  
ATOM   3285  CG2 ILE A 420     -12.414 -20.578  -9.148  1.00 95.50           C  
ATOM   3286  CD1 ILE A 420     -11.797 -23.609  -9.000  1.00 95.50           C  
ATOM   3287  N   ALA A 421     -10.633 -18.641  -6.586  1.00 95.50           N  
ATOM   3288  CA  ALA A 421     -11.156 -17.406  -6.004  1.00 95.50           C  
ATOM   3289  C   ALA A 421     -10.250 -16.219  -6.328  1.00 95.50           C  
ATOM   3290  CB  ALA A 421     -11.312 -17.547  -4.492  1.00 95.50           C  
ATOM   3291  O   ALA A 421     -10.703 -15.070  -6.348  1.00 95.50           O  
ATOM   3292  N   GLY A 422      -8.984 -16.516  -6.516  1.00 95.00           N  
ATOM   3293  CA  GLY A 422      -8.039 -15.453  -6.848  1.00 95.00           C  
ATOM   3294  C   GLY A 422      -8.352 -14.758  -8.156  1.00 95.00           C  
ATOM   3295  O   GLY A 422      -8.102 -13.562  -8.312  1.00 95.00           O  
ATOM   3296  N   GLY A 423      -8.898 -15.516  -9.172  1.00 93.81           N  
ATOM   3297  CA  GLY A 423      -9.469 -14.961 -10.383  1.00 93.81           C  
ATOM   3298  C   GLY A 423      -8.438 -14.695 -11.461  1.00 93.81           C  
ATOM   3299  O   GLY A 423      -8.773 -14.234 -12.555  1.00 93.81           O  
ATOM   3300  N   VAL A 424      -7.109 -14.930 -11.258  1.00 94.25           N  
ATOM   3301  CA  VAL A 424      -6.109 -14.656 -12.281  1.00 94.25           C  
ATOM   3302  C   VAL A 424      -5.754 -15.945 -13.016  1.00 94.25           C  
ATOM   3303  CB  VAL A 424      -4.836 -14.016 -11.688  1.00 94.25           C  
ATOM   3304  O   VAL A 424      -5.809 -16.000 -14.250  1.00 94.25           O  
ATOM   3305  CG1 VAL A 424      -3.770 -13.828 -12.758  1.00 94.25           C  
ATOM   3306  CG2 VAL A 424      -5.172 -12.688 -11.016  1.00 94.25           C  
ATOM   3307  N   ASN A 425      -5.445 -17.078 -12.281  1.00 90.94           N  
ATOM   3308  CA  ASN A 425      -5.199 -18.438 -12.742  1.00 90.94           C  
ATOM   3309  C   ASN A 425      -4.328 -18.453 -14.000  1.00 90.94           C  
ATOM   3310  CB  ASN A 425      -6.523 -19.172 -13.008  1.00 90.94           C  
ATOM   3311  O   ASN A 425      -4.633 -19.156 -14.961  1.00 90.94           O  
ATOM   3312  CG  ASN A 425      -7.355 -19.328 -11.750  1.00 90.94           C  
ATOM   3313  ND2 ASN A 425      -8.664 -19.125 -11.875  1.00 90.94           N  
ATOM   3314  OD1 ASN A 425      -6.832 -19.641 -10.680  1.00 90.94           O  
ATOM   3315  N   LEU A 426      -3.234 -17.672 -14.078  1.00 95.00           N  
ATOM   3316  CA  LEU A 426      -2.234 -17.641 -15.141  1.00 95.00           C  
ATOM   3317  C   LEU A 426      -0.973 -18.391 -14.727  1.00 95.00           C  
ATOM   3318  CB  LEU A 426      -1.886 -16.188 -15.500  1.00 95.00           C  
ATOM   3319  O   LEU A 426      -0.535 -18.281 -13.578  1.00 95.00           O  
ATOM   3320  CG  LEU A 426      -2.977 -15.391 -16.219  1.00 95.00           C  
ATOM   3321  CD1 LEU A 426      -2.598 -13.914 -16.266  1.00 95.00           C  
ATOM   3322  CD2 LEU A 426      -3.221 -15.938 -17.609  1.00 95.00           C  
ATOM   3323  N   THR A 427      -0.519 -19.250 -15.648  1.00 93.94           N  
ATOM   3324  CA  THR A 427       0.759 -19.922 -15.438  1.00 93.94           C  
ATOM   3325  C   THR A 427       1.699 -19.688 -16.609  1.00 93.94           C  
ATOM   3326  CB  THR A 427       0.568 -21.422 -15.219  1.00 93.94           C  
ATOM   3327  O   THR A 427       1.249 -19.484 -17.750  1.00 93.94           O  
ATOM   3328  CG2 THR A 427      -0.320 -21.703 -14.008  1.00 93.94           C  
ATOM   3329  OG1 THR A 427      -0.040 -22.000 -16.391  1.00 93.94           O  
ATOM   3330  N   PHE A 428       2.957 -19.594 -16.312  1.00 96.19           N  
ATOM   3331  CA  PHE A 428       3.986 -19.375 -17.312  1.00 96.19           C  
ATOM   3332  C   PHE A 428       5.285 -20.078 -16.922  1.00 96.19           C  
ATOM   3333  CB  PHE A 428       4.238 -17.875 -17.516  1.00 96.19           C  
ATOM   3334  O   PHE A 428       5.680 -20.047 -15.758  1.00 96.19           O  
ATOM   3335  CG  PHE A 428       4.832 -17.531 -18.859  1.00 96.19           C  
ATOM   3336  CD1 PHE A 428       6.203 -17.594 -19.062  1.00 96.19           C  
ATOM   3337  CD2 PHE A 428       4.016 -17.172 -19.922  1.00 96.19           C  
ATOM   3338  CE1 PHE A 428       6.758 -17.281 -20.297  1.00 96.19           C  
ATOM   3339  CE2 PHE A 428       4.559 -16.844 -21.156  1.00 96.19           C  
ATOM   3340  CZ  PHE A 428       5.930 -16.906 -21.359  1.00 96.19           C  
ATOM   3341  N   THR A 429       5.820 -20.750 -17.953  1.00 95.75           N  
ATOM   3342  CA  THR A 429       7.043 -21.500 -17.703  1.00 95.75           C  
ATOM   3343  C   THR A 429       8.109 -20.609 -17.062  1.00 95.75           C  
ATOM   3344  CB  THR A 429       7.598 -22.109 -19.000  1.00 95.75           C  
ATOM   3345  O   THR A 429       8.344 -19.484 -17.516  1.00 95.75           O  
ATOM   3346  CG2 THR A 429       8.859 -22.922 -18.734  1.00 95.75           C  
ATOM   3347  OG1 THR A 429       6.605 -22.969 -19.578  1.00 95.75           O  
ATOM   3348  N   ASP A 430       8.711 -21.016 -15.891  1.00 94.69           N  
ATOM   3349  CA  ASP A 430       9.836 -20.406 -15.172  1.00 94.69           C  
ATOM   3350  C   ASP A 430       9.391 -19.203 -14.359  1.00 94.69           C  
ATOM   3351  CB  ASP A 430      10.938 -20.000 -16.156  1.00 94.69           C  
ATOM   3352  O   ASP A 430      10.211 -18.359 -13.984  1.00 94.69           O  
ATOM   3353  CG  ASP A 430      11.648 -21.203 -16.781  1.00 94.69           C  
ATOM   3354  OD1 ASP A 430      11.727 -22.266 -16.125  1.00 94.69           O  
ATOM   3355  OD2 ASP A 430      12.141 -21.062 -17.922  1.00 94.69           O  
ATOM   3356  N   ALA A 431       8.070 -18.938 -14.250  1.00 96.81           N  
ATOM   3357  CA  ALA A 431       7.508 -17.922 -13.367  1.00 96.81           C  
ATOM   3358  C   ALA A 431       6.633 -18.547 -12.289  1.00 96.81           C  
ATOM   3359  CB  ALA A 431       6.707 -16.891 -14.172  1.00 96.81           C  
ATOM   3360  O   ALA A 431       6.086 -19.641 -12.484  1.00 96.81           O  
ATOM   3361  N   ASP A 432       6.523 -17.875 -11.164  1.00 96.88           N  
ATOM   3362  CA  ASP A 432       5.547 -18.281 -10.156  1.00 96.88           C  
ATOM   3363  C   ASP A 432       4.133 -17.875 -10.570  1.00 96.88           C  
ATOM   3364  CB  ASP A 432       5.891 -17.656  -8.797  1.00 96.88           C  
ATOM   3365  O   ASP A 432       3.910 -17.453 -11.711  1.00 96.88           O  
ATOM   3366  CG  ASP A 432       7.102 -18.312  -8.148  1.00 96.88           C  
ATOM   3367  OD1 ASP A 432       7.305 -19.531  -8.312  1.00 96.88           O  
ATOM   3368  OD2 ASP A 432       7.852 -17.594  -7.453  1.00 96.88           O  
ATOM   3369  N   SER A 433       3.115 -17.891  -9.648  1.00 96.19           N  
ATOM   3370  CA  SER A 433       1.804 -17.922 -10.289  1.00 96.19           C  
ATOM   3371  C   SER A 433       0.843 -16.938  -9.617  1.00 96.19           C  
ATOM   3372  CB  SER A 433       1.218 -19.328 -10.250  1.00 96.19           C  
ATOM   3373  O   SER A 433      -0.303 -16.797 -10.055  1.00 96.19           O  
ATOM   3374  OG  SER A 433       2.068 -20.250 -10.922  1.00 96.19           O  
ATOM   3375  N   VAL A 434       1.259 -16.281  -8.648  1.00 98.25           N  
ATOM   3376  CA  VAL A 434       0.246 -15.469  -7.977  1.00 98.25           C  
ATOM   3377  C   VAL A 434       0.488 -13.992  -8.273  1.00 98.25           C  
ATOM   3378  CB  VAL A 434       0.241 -15.711  -6.453  1.00 98.25           C  
ATOM   3379  O   VAL A 434       1.568 -13.461  -8.000  1.00 98.25           O  
ATOM   3380  CG1 VAL A 434      -0.804 -14.836  -5.770  1.00 98.25           C  
ATOM   3381  CG2 VAL A 434      -0.016 -17.188  -6.148  1.00 98.25           C  
ATOM   3382  N   ALA A 435      -0.559 -13.344  -8.820  1.00 98.31           N  
ATOM   3383  CA  ALA A 435      -0.490 -11.977  -9.320  1.00 98.31           C  
ATOM   3384  C   ALA A 435      -0.612 -10.969  -8.180  1.00 98.31           C  
ATOM   3385  CB  ALA A 435      -1.582 -11.734 -10.359  1.00 98.31           C  
ATOM   3386  O   ALA A 435      -1.001 -11.328  -7.066  1.00 98.31           O  
ATOM   3387  N   HIS A 436      -0.224  -9.773  -8.492  1.00 98.44           N  
ATOM   3388  CA  HIS A 436      -0.373  -8.625  -7.605  1.00 98.44           C  
ATOM   3389  C   HIS A 436      -1.812  -8.484  -7.121  1.00 98.44           C  
ATOM   3390  CB  HIS A 436       0.069  -7.344  -8.312  1.00 98.44           C  
ATOM   3391  O   HIS A 436      -2.750  -8.547  -7.922  1.00 98.44           O  
ATOM   3392  CG  HIS A 436       0.094  -6.141  -7.422  1.00 98.44           C  
ATOM   3393  CD2 HIS A 436      -0.581  -4.969  -7.488  1.00 98.44           C  
ATOM   3394  ND1 HIS A 436       0.892  -6.066  -6.301  1.00 98.44           N  
ATOM   3395  CE1 HIS A 436       0.705  -4.895  -5.715  1.00 98.44           C  
ATOM   3396  NE2 HIS A 436      -0.184  -4.211  -6.418  1.00 98.44           N  
ATOM   3397  N   ALA A 437      -2.043  -8.414  -5.766  1.00 97.50           N  
ATOM   3398  CA  ALA A 437      -3.293  -8.133  -5.062  1.00 97.50           C  
ATOM   3399  C   ALA A 437      -4.211  -9.352  -5.070  1.00 97.50           C  
ATOM   3400  CB  ALA A 437      -4.000  -6.934  -5.695  1.00 97.50           C  
ATOM   3401  O   ALA A 437      -5.340  -9.289  -4.578  1.00 97.50           O  
ATOM   3402  N   GLU A 438      -3.684 -10.445  -5.645  1.00 97.69           N  
ATOM   3403  CA  GLU A 438      -4.543 -11.625  -5.758  1.00 97.69           C  
ATOM   3404  C   GLU A 438      -4.922 -12.156  -4.383  1.00 97.69           C  
ATOM   3405  CB  GLU A 438      -3.854 -12.711  -6.578  1.00 97.69           C  
ATOM   3406  O   GLU A 438      -6.031 -12.664  -4.191  1.00 97.69           O  
ATOM   3407  CG  GLU A 438      -4.730 -13.930  -6.844  1.00 97.69           C  
ATOM   3408  CD  GLU A 438      -4.117 -14.914  -7.828  1.00 97.69           C  
ATOM   3409  OE1 GLU A 438      -4.535 -16.094  -7.848  1.00 97.69           O  
ATOM   3410  OE2 GLU A 438      -3.209 -14.500  -8.586  1.00 97.69           O  
ATOM   3411  N   GLU A 439      -4.082 -11.984  -3.396  1.00 97.88           N  
ATOM   3412  CA  GLU A 439      -4.332 -12.555  -2.074  1.00 97.88           C  
ATOM   3413  C   GLU A 439      -5.504 -11.852  -1.389  1.00 97.88           C  
ATOM   3414  CB  GLU A 439      -3.080 -12.453  -1.202  1.00 97.88           C  
ATOM   3415  O   GLU A 439      -6.098 -12.398  -0.455  1.00 97.88           O  
ATOM   3416  CG  GLU A 439      -2.787 -11.047  -0.697  1.00 97.88           C  
ATOM   3417  CD  GLU A 439      -2.051 -10.188  -1.710  1.00 97.88           C  
ATOM   3418  OE1 GLU A 439      -1.497  -9.133  -1.323  1.00 97.88           O  
ATOM   3419  OE2 GLU A 439      -2.025 -10.570  -2.900  1.00 97.88           O  
ATOM   3420  N   LEU A 440      -5.812 -10.672  -1.778  1.00 97.75           N  
ATOM   3421  CA  LEU A 440      -6.875  -9.891  -1.143  1.00 97.75           C  
ATOM   3422  C   LEU A 440      -8.227 -10.586  -1.309  1.00 97.75           C  
ATOM   3423  CB  LEU A 440      -6.934  -8.484  -1.729  1.00 97.75           C  
ATOM   3424  O   LEU A 440      -9.156 -10.328  -0.540  1.00 97.75           O  
ATOM   3425  CG  LEU A 440      -5.742  -7.570  -1.427  1.00 97.75           C  
ATOM   3426  CD1 LEU A 440      -5.996  -6.168  -1.964  1.00 97.75           C  
ATOM   3427  CD2 LEU A 440      -5.465  -7.535   0.073  1.00 97.75           C  
ATOM   3428  N   LYS A 441      -8.297 -11.508  -2.320  1.00 97.31           N  
ATOM   3429  CA  LYS A 441      -9.555 -12.219  -2.562  1.00 97.31           C  
ATOM   3430  C   LYS A 441      -9.883 -13.156  -1.408  1.00 97.31           C  
ATOM   3431  CB  LYS A 441      -9.484 -13.000  -3.875  1.00 97.31           C  
ATOM   3432  O   LYS A 441     -11.031 -13.586  -1.262  1.00 97.31           O  
ATOM   3433  CG  LYS A 441      -9.219 -12.141  -5.098  1.00 97.31           C  
ATOM   3434  CD  LYS A 441     -10.336 -11.125  -5.316  1.00 97.31           C  
ATOM   3435  CE  LYS A 441     -10.086 -10.273  -6.559  1.00 97.31           C  
ATOM   3436  NZ  LYS A 441     -11.141  -9.234  -6.734  1.00 97.31           N  
ATOM   3437  N   TYR A 442      -8.961 -13.344  -0.587  1.00 97.81           N  
ATOM   3438  CA  TYR A 442      -9.156 -14.305   0.495  1.00 97.81           C  
ATOM   3439  C   TYR A 442      -9.438 -13.594   1.812  1.00 97.81           C  
ATOM   3440  CB  TYR A 442      -7.934 -15.211   0.642  1.00 97.81           C  
ATOM   3441  O   TYR A 442      -9.891 -14.211   2.775  1.00 97.81           O  
ATOM   3442  CG  TYR A 442      -7.695 -16.109  -0.546  1.00 97.81           C  
ATOM   3443  CD1 TYR A 442      -8.305 -17.359  -0.632  1.00 97.81           C  
ATOM   3444  CD2 TYR A 442      -6.859 -15.711  -1.585  1.00 97.81           C  
ATOM   3445  CE1 TYR A 442      -8.086 -18.188  -1.725  1.00 97.81           C  
ATOM   3446  CE2 TYR A 442      -6.633 -16.531  -2.682  1.00 97.81           C  
ATOM   3447  OH  TYR A 442      -7.031 -18.594  -3.828  1.00 97.81           O  
ATOM   3448  CZ  TYR A 442      -7.250 -17.766  -2.744  1.00 97.81           C  
ATOM   3449  N   ASN A 443      -9.250 -12.336   1.927  1.00 96.56           N  
ATOM   3450  CA  ASN A 443      -9.656 -11.641   3.141  1.00 96.56           C  
ATOM   3451  C   ASN A 443     -10.555 -10.445   2.826  1.00 96.56           C  
ATOM   3452  CB  ASN A 443      -8.422 -11.172   3.928  1.00 96.56           C  
ATOM   3453  O   ASN A 443     -11.320 -10.000   3.684  1.00 96.56           O  
ATOM   3454  CG  ASN A 443      -7.566 -10.195   3.150  1.00 96.56           C  
ATOM   3455  ND2 ASN A 443      -6.363  -9.938   3.646  1.00 96.56           N  
ATOM   3456  OD1 ASN A 443      -7.988  -9.672   2.115  1.00 96.56           O  
ATOM   3457  N   TRP A 444     -10.562  -9.984   1.617  1.00 96.75           N  
ATOM   3458  CA  TRP A 444     -11.422  -8.867   1.248  1.00 96.75           C  
ATOM   3459  C   TRP A 444     -12.352  -9.250   0.104  1.00 96.75           C  
ATOM   3460  CB  TRP A 444     -10.578  -7.652   0.852  1.00 96.75           C  
ATOM   3461  O   TRP A 444     -12.914  -8.383  -0.562  1.00 96.75           O  
ATOM   3462  CG  TRP A 444      -9.852  -7.012   1.999  1.00 96.75           C  
ATOM   3463  CD1 TRP A 444      -8.578  -7.273   2.424  1.00 96.75           C  
ATOM   3464  CD2 TRP A 444     -10.367  -6.000   2.871  1.00 96.75           C  
ATOM   3465  CE2 TRP A 444      -9.352  -5.695   3.803  1.00 96.75           C  
ATOM   3466  CE3 TRP A 444     -11.586  -5.316   2.957  1.00 96.75           C  
ATOM   3467  NE1 TRP A 444      -8.273  -6.488   3.508  1.00 96.75           N  
ATOM   3468  CH2 TRP A 444     -10.719  -4.090   4.871  1.00 96.75           C  
ATOM   3469  CZ2 TRP A 444      -9.516  -4.742   4.809  1.00 96.75           C  
ATOM   3470  CZ3 TRP A 444     -11.750  -4.367   3.957  1.00 96.75           C  
ATOM   3471  N   GLY A 445     -12.438 -10.539  -0.247  1.00 93.81           N  
ATOM   3472  CA  GLY A 445     -13.250 -11.000  -1.363  1.00 93.81           C  
ATOM   3473  C   GLY A 445     -14.734 -10.766  -1.161  1.00 93.81           C  
ATOM   3474  O   GLY A 445     -15.188 -10.562  -0.033  1.00 93.81           O  
ATOM   3475  N   THR A 446     -15.500 -10.867  -2.256  1.00 91.75           N  
ATOM   3476  CA  THR A 446     -16.938 -10.641  -2.219  1.00 91.75           C  
ATOM   3477  C   THR A 446     -17.703 -11.938  -2.502  1.00 91.75           C  
ATOM   3478  CB  THR A 446     -17.359  -9.562  -3.232  1.00 91.75           C  
ATOM   3479  O   THR A 446     -18.906 -11.914  -2.748  1.00 91.75           O  
ATOM   3480  CG2 THR A 446     -16.766  -8.211  -2.877  1.00 91.75           C  
ATOM   3481  OG1 THR A 446     -16.922  -9.945  -4.539  1.00 91.75           O  
ATOM   3482  N   THR A 447     -16.984 -13.023  -2.518  1.00 94.31           N  
ATOM   3483  CA  THR A 447     -17.609 -14.328  -2.730  1.00 94.31           C  
ATOM   3484  C   THR A 447     -18.062 -14.930  -1.406  1.00 94.31           C  
ATOM   3485  CB  THR A 447     -16.625 -15.297  -3.424  1.00 94.31           C  
ATOM   3486  O   THR A 447     -17.281 -15.086  -0.477  1.00 94.31           O  
ATOM   3487  CG2 THR A 447     -17.297 -16.641  -3.717  1.00 94.31           C  
ATOM   3488  OG1 THR A 447     -16.188 -14.719  -4.656  1.00 94.31           O  
ATOM   3489  N   PRO A 448     -19.375 -15.203  -1.308  1.00 94.62           N  
ATOM   3490  CA  PRO A 448     -19.828 -15.898  -0.103  1.00 94.62           C  
ATOM   3491  C   PRO A 448     -19.031 -17.172   0.177  1.00 94.62           C  
ATOM   3492  CB  PRO A 448     -21.297 -16.219  -0.416  1.00 94.62           C  
ATOM   3493  O   PRO A 448     -18.625 -17.875  -0.756  1.00 94.62           O  
ATOM   3494  CG  PRO A 448     -21.719 -15.188  -1.404  1.00 94.62           C  
ATOM   3495  CD  PRO A 448     -20.547 -14.891  -2.309  1.00 94.62           C  
ATOM   3496  N   LEU A 449     -18.906 -17.547   1.499  1.00 94.06           N  
ATOM   3497  CA  LEU A 449     -18.047 -18.656   1.921  1.00 94.06           C  
ATOM   3498  C   LEU A 449     -18.547 -19.969   1.335  1.00 94.06           C  
ATOM   3499  CB  LEU A 449     -18.000 -18.750   3.449  1.00 94.06           C  
ATOM   3500  O   LEU A 449     -17.734 -20.812   0.919  1.00 94.06           O  
ATOM   3501  CG  LEU A 449     -17.328 -17.578   4.176  1.00 94.06           C  
ATOM   3502  CD1 LEU A 449     -17.375 -17.797   5.688  1.00 94.06           C  
ATOM   3503  CD2 LEU A 449     -15.875 -17.438   3.705  1.00 94.06           C  
ATOM   3504  N   GLU A 450     -19.812 -20.156   1.158  1.00 94.38           N  
ATOM   3505  CA  GLU A 450     -20.406 -21.406   0.681  1.00 94.38           C  
ATOM   3506  C   GLU A 450     -20.125 -21.609  -0.805  1.00 94.38           C  
ATOM   3507  CB  GLU A 450     -21.922 -21.406   0.939  1.00 94.38           C  
ATOM   3508  O   GLU A 450     -20.266 -22.734  -1.314  1.00 94.38           O  
ATOM   3509  CG  GLU A 450     -22.672 -20.297   0.222  1.00 94.38           C  
ATOM   3510  CD  GLU A 450     -24.141 -20.234   0.591  1.00 94.38           C  
ATOM   3511  OE1 GLU A 450     -24.906 -19.500  -0.081  1.00 94.38           O  
ATOM   3512  OE2 GLU A 450     -24.531 -20.906   1.562  1.00 94.38           O  
ATOM   3513  N   ASP A 451     -19.719 -20.500  -1.418  1.00 96.38           N  
ATOM   3514  CA  ASP A 451     -19.469 -20.578  -2.854  1.00 96.38           C  
ATOM   3515  C   ASP A 451     -18.000 -20.859  -3.146  1.00 96.38           C  
ATOM   3516  CB  ASP A 451     -19.922 -19.297  -3.547  1.00 96.38           C  
ATOM   3517  O   ASP A 451     -17.609 -21.078  -4.297  1.00 96.38           O  
ATOM   3518  CG  ASP A 451     -21.422 -19.078  -3.506  1.00 96.38           C  
ATOM   3519  OD1 ASP A 451     -22.172 -20.062  -3.316  1.00 96.38           O  
ATOM   3520  OD2 ASP A 451     -21.859 -17.922  -3.668  1.00 96.38           O  
ATOM   3521  N   LEU A 452     -17.141 -20.812  -2.141  1.00 96.88           N  
ATOM   3522  CA  LEU A 452     -15.727 -21.125  -2.322  1.00 96.88           C  
ATOM   3523  C   LEU A 452     -15.508 -22.625  -2.404  1.00 96.88           C  
ATOM   3524  CB  LEU A 452     -14.898 -20.531  -1.178  1.00 96.88           C  
ATOM   3525  O   LEU A 452     -16.109 -23.391  -1.652  1.00 96.88           O  
ATOM   3526  CG  LEU A 452     -14.844 -19.000  -1.097  1.00 96.88           C  
ATOM   3527  CD1 LEU A 452     -14.086 -18.562   0.154  1.00 96.88           C  
ATOM   3528  CD2 LEU A 452     -14.195 -18.422  -2.350  1.00 96.88           C  
ATOM   3529  N   ASN A 453     -14.641 -23.062  -3.332  1.00 97.56           N  
ATOM   3530  CA  ASN A 453     -14.258 -24.469  -3.293  1.00 97.56           C  
ATOM   3531  C   ASN A 453     -13.430 -24.781  -2.053  1.00 97.56           C  
ATOM   3532  CB  ASN A 453     -13.500 -24.859  -4.559  1.00 97.56           C  
ATOM   3533  O   ASN A 453     -13.016 -23.891  -1.327  1.00 97.56           O  
ATOM   3534  CG  ASN A 453     -12.117 -24.234  -4.625  1.00 97.56           C  
ATOM   3535  ND2 ASN A 453     -11.484 -24.312  -5.789  1.00 97.56           N  
ATOM   3536  OD1 ASN A 453     -11.625 -23.672  -3.639  1.00 97.56           O  
ATOM   3537  N   GLU A 454     -13.219 -26.078  -1.788  1.00 97.81           N  
ATOM   3538  CA  GLU A 454     -12.625 -26.516  -0.534  1.00 97.81           C  
ATOM   3539  C   GLU A 454     -11.242 -25.906  -0.325  1.00 97.81           C  
ATOM   3540  CB  GLU A 454     -12.523 -28.047  -0.502  1.00 97.81           C  
ATOM   3541  O   GLU A 454     -10.945 -25.391   0.757  1.00 97.81           O  
ATOM   3542  CG  GLU A 454     -12.055 -28.609   0.833  1.00 97.81           C  
ATOM   3543  CD  GLU A 454     -11.961 -30.125   0.851  1.00 97.81           C  
ATOM   3544  OE1 GLU A 454     -11.492 -30.688   1.861  1.00 97.81           O  
ATOM   3545  OE2 GLU A 454     -12.367 -30.750  -0.155  1.00 97.81           O  
ATOM   3546  N   SER A 455     -10.414 -25.906  -1.337  1.00 98.00           N  
ATOM   3547  CA  SER A 455      -9.062 -25.375  -1.212  1.00 98.00           C  
ATOM   3548  C   SER A 455      -9.078 -23.875  -0.983  1.00 98.00           C  
ATOM   3549  CB  SER A 455      -8.242 -25.703  -2.461  1.00 98.00           C  
ATOM   3550  O   SER A 455      -8.344 -23.359  -0.130  1.00 98.00           O  
ATOM   3551  OG  SER A 455      -8.039 -27.109  -2.578  1.00 98.00           O  
ATOM   3552  N   ASP A 456      -9.844 -23.109  -1.715  1.00 98.12           N  
ATOM   3553  CA  ASP A 456      -9.984 -21.672  -1.521  1.00 98.12           C  
ATOM   3554  C   ASP A 456     -10.492 -21.359  -0.114  1.00 98.12           C  
ATOM   3555  CB  ASP A 456     -10.938 -21.078  -2.564  1.00 98.12           C  
ATOM   3556  O   ASP A 456     -10.008 -20.422   0.527  1.00 98.12           O  
ATOM   3557  CG  ASP A 456     -10.289 -20.922  -3.930  1.00 98.12           C  
ATOM   3558  OD1 ASP A 456      -9.062 -20.703  -4.000  1.00 98.12           O  
ATOM   3559  OD2 ASP A 456     -11.016 -21.031  -4.941  1.00 98.12           O  
ATOM   3560  N   ARG A 457     -11.445 -22.203   0.302  1.00 97.69           N  
ATOM   3561  CA  ARG A 457     -11.969 -22.000   1.649  1.00 97.69           C  
ATOM   3562  C   ARG A 457     -10.891 -22.234   2.699  1.00 97.69           C  
ATOM   3563  CB  ARG A 457     -13.164 -22.922   1.907  1.00 97.69           C  
ATOM   3564  O   ARG A 457     -10.805 -21.516   3.691  1.00 97.69           O  
ATOM   3565  CG  ARG A 457     -13.750 -22.781   3.301  1.00 97.69           C  
ATOM   3566  CD  ARG A 457     -14.422 -21.438   3.506  1.00 97.69           C  
ATOM   3567  NE  ARG A 457     -14.961 -21.297   4.852  1.00 97.69           N  
ATOM   3568  NH1 ARG A 457     -16.109 -19.344   4.414  1.00 97.69           N  
ATOM   3569  NH2 ARG A 457     -16.188 -20.281   6.504  1.00 97.69           N  
ATOM   3570  CZ  ARG A 457     -15.750 -20.312   5.254  1.00 97.69           C  
ATOM   3571  N   THR A 458     -10.109 -23.219   2.508  1.00 98.19           N  
ATOM   3572  CA  THR A 458      -9.016 -23.516   3.426  1.00 98.19           C  
ATOM   3573  C   THR A 458      -8.055 -22.328   3.516  1.00 98.19           C  
ATOM   3574  CB  THR A 458      -8.242 -24.781   2.996  1.00 98.19           C  
ATOM   3575  O   THR A 458      -7.707 -21.891   4.609  1.00 98.19           O  
ATOM   3576  CG2 THR A 458      -7.020 -25.000   3.873  1.00 98.19           C  
ATOM   3577  OG1 THR A 458      -9.109 -25.922   3.102  1.00 98.19           O  
ATOM   3578  N   VAL A 459      -7.617 -21.812   2.416  1.00 98.50           N  
ATOM   3579  CA  VAL A 459      -6.656 -20.719   2.387  1.00 98.50           C  
ATOM   3580  C   VAL A 459      -7.297 -19.453   2.959  1.00 98.50           C  
ATOM   3581  CB  VAL A 459      -6.141 -20.453   0.955  1.00 98.50           C  
ATOM   3582  O   VAL A 459      -6.652 -18.703   3.693  1.00 98.50           O  
ATOM   3583  CG1 VAL A 459      -5.324 -19.156   0.907  1.00 98.50           C  
ATOM   3584  CG2 VAL A 459      -5.312 -21.625   0.458  1.00 98.50           C  
ATOM   3585  N   HIS A 460      -8.586 -19.219   2.604  1.00 98.25           N  
ATOM   3586  CA  HIS A 460      -9.320 -18.109   3.213  1.00 98.25           C  
ATOM   3587  C   HIS A 460      -9.297 -18.203   4.734  1.00 98.25           C  
ATOM   3588  CB  HIS A 460     -10.758 -18.078   2.707  1.00 98.25           C  
ATOM   3589  O   HIS A 460      -8.961 -17.234   5.418  1.00 98.25           O  
ATOM   3590  CG  HIS A 460     -11.672 -17.234   3.541  1.00 98.25           C  
ATOM   3591  CD2 HIS A 460     -12.578 -17.562   4.484  1.00 98.25           C  
ATOM   3592  ND1 HIS A 460     -11.695 -15.852   3.447  1.00 98.25           N  
ATOM   3593  CE1 HIS A 460     -12.594 -15.383   4.297  1.00 98.25           C  
ATOM   3594  NE2 HIS A 460     -13.141 -16.391   4.941  1.00 98.25           N  
ATOM   3595  N   ASP A 461      -9.641 -19.328   5.293  1.00 98.12           N  
ATOM   3596  CA  ASP A 461      -9.703 -19.516   6.738  1.00 98.12           C  
ATOM   3597  C   ASP A 461      -8.336 -19.312   7.379  1.00 98.12           C  
ATOM   3598  CB  ASP A 461     -10.242 -20.906   7.078  1.00 98.12           C  
ATOM   3599  O   ASP A 461      -8.227 -18.688   8.438  1.00 98.12           O  
ATOM   3600  CG  ASP A 461     -11.711 -21.078   6.754  1.00 98.12           C  
ATOM   3601  OD1 ASP A 461     -12.414 -20.062   6.555  1.00 98.12           O  
ATOM   3602  OD2 ASP A 461     -12.180 -22.234   6.695  1.00 98.12           O  
ATOM   3603  N   GLN A 462      -7.309 -19.812   6.734  1.00 98.56           N  
ATOM   3604  CA  GLN A 462      -5.949 -19.656   7.234  1.00 98.56           C  
ATOM   3605  C   GLN A 462      -5.539 -18.172   7.234  1.00 98.56           C  
ATOM   3606  CB  GLN A 462      -4.965 -20.469   6.402  1.00 98.56           C  
ATOM   3607  O   GLN A 462      -5.020 -17.672   8.234  1.00 98.56           O  
ATOM   3608  CG  GLN A 462      -5.102 -21.969   6.590  1.00 98.56           C  
ATOM   3609  CD  GLN A 462      -4.297 -22.766   5.574  1.00 98.56           C  
ATOM   3610  NE2 GLN A 462      -4.016 -24.031   5.895  1.00 98.56           N  
ATOM   3611  OE1 GLN A 462      -3.938 -22.250   4.508  1.00 98.56           O  
ATOM   3612  N   MET A 463      -5.820 -17.500   6.133  1.00 98.25           N  
ATOM   3613  CA  MET A 463      -5.438 -16.109   6.027  1.00 98.25           C  
ATOM   3614  C   MET A 463      -6.207 -15.250   7.031  1.00 98.25           C  
ATOM   3615  CB  MET A 463      -5.684 -15.586   4.609  1.00 98.25           C  
ATOM   3616  O   MET A 463      -5.617 -14.414   7.719  1.00 98.25           O  
ATOM   3617  CG  MET A 463      -4.977 -14.273   4.305  1.00 98.25           C  
ATOM   3618  SD  MET A 463      -5.102 -13.797   2.535  1.00 98.25           S  
ATOM   3619  CE  MET A 463      -4.582 -12.062   2.631  1.00 98.25           C  
ATOM   3620  N   MET A 464      -7.531 -15.438   7.105  1.00 98.31           N  
ATOM   3621  CA  MET A 464      -8.320 -14.680   8.070  1.00 98.31           C  
ATOM   3622  C   MET A 464      -7.824 -14.922   9.492  1.00 98.31           C  
ATOM   3623  CB  MET A 464      -9.805 -15.047   7.961  1.00 98.31           C  
ATOM   3624  O   MET A 464      -7.719 -13.984  10.281  1.00 98.31           O  
ATOM   3625  CG  MET A 464     -10.492 -14.469   6.738  1.00 98.31           C  
ATOM   3626  SD  MET A 464     -10.258 -12.656   6.598  1.00 98.31           S  
ATOM   3627  CE  MET A 464     -11.125 -12.102   8.094  1.00 98.31           C  
ATOM   3628  N   LYS A 465      -7.480 -16.141   9.852  1.00 98.50           N  
ATOM   3629  CA  LYS A 465      -7.008 -16.484  11.188  1.00 98.50           C  
ATOM   3630  C   LYS A 465      -5.652 -15.828  11.469  1.00 98.50           C  
ATOM   3631  CB  LYS A 465      -6.906 -18.000  11.367  1.00 98.50           C  
ATOM   3632  O   LYS A 465      -5.449 -15.242  12.539  1.00 98.50           O  
ATOM   3633  CG  LYS A 465      -6.555 -18.438  12.781  1.00 98.50           C  
ATOM   3634  CD  LYS A 465      -7.711 -18.203  13.742  1.00 98.50           C  
ATOM   3635  CE  LYS A 465      -8.656 -19.391  13.781  1.00 98.50           C  
ATOM   3636  NZ  LYS A 465      -9.844 -19.125  14.648  1.00 98.50           N  
ATOM   3637  N   LEU A 466      -4.723 -15.922  10.555  1.00 98.75           N  
ATOM   3638  CA  LEU A 466      -3.408 -15.312  10.727  1.00 98.75           C  
ATOM   3639  C   LEU A 466      -3.531 -13.805  10.922  1.00 98.75           C  
ATOM   3640  CB  LEU A 466      -2.516 -15.609   9.516  1.00 98.75           C  
ATOM   3641  O   LEU A 466      -2.949 -13.242  11.852  1.00 98.75           O  
ATOM   3642  CG  LEU A 466      -2.039 -17.062   9.375  1.00 98.75           C  
ATOM   3643  CD1 LEU A 466      -1.522 -17.297   7.957  1.00 98.75           C  
ATOM   3644  CD2 LEU A 466      -0.963 -17.375  10.406  1.00 98.75           C  
ATOM   3645  N   TRP A 467      -4.277 -13.164  10.109  1.00 98.75           N  
ATOM   3646  CA  TRP A 467      -4.414 -11.711  10.172  1.00 98.75           C  
ATOM   3647  C   TRP A 467      -5.152 -11.281  11.430  1.00 98.75           C  
ATOM   3648  CB  TRP A 467      -5.148 -11.188   8.930  1.00 98.75           C  
ATOM   3649  O   TRP A 467      -4.730 -10.352  12.117  1.00 98.75           O  
ATOM   3650  CG  TRP A 467      -4.242 -10.656   7.863  1.00 98.75           C  
ATOM   3651  CD1 TRP A 467      -4.219  -9.383   7.359  1.00 98.75           C  
ATOM   3652  CD2 TRP A 467      -3.227 -11.383   7.164  1.00 98.75           C  
ATOM   3653  CE2 TRP A 467      -2.627 -10.484   6.250  1.00 98.75           C  
ATOM   3654  CE3 TRP A 467      -2.764 -12.703   7.223  1.00 98.75           C  
ATOM   3655  NE1 TRP A 467      -3.252  -9.273   6.387  1.00 98.75           N  
ATOM   3656  CH2 TRP A 467      -1.154 -12.172   5.477  1.00 98.75           C  
ATOM   3657  CZ2 TRP A 467      -1.588 -10.875   5.398  1.00 98.75           C  
ATOM   3658  CZ3 TRP A 467      -1.729 -13.086   6.375  1.00 98.75           C  
ATOM   3659  N   THR A 468      -6.203 -11.977  11.719  1.00 98.56           N  
ATOM   3660  CA  THR A 468      -7.000 -11.602  12.883  1.00 98.56           C  
ATOM   3661  C   THR A 468      -6.223 -11.867  14.172  1.00 98.56           C  
ATOM   3662  CB  THR A 468      -8.336 -12.375  12.922  1.00 98.56           C  
ATOM   3663  O   THR A 468      -6.273 -11.062  15.109  1.00 98.56           O  
ATOM   3664  CG2 THR A 468      -9.219 -11.984  11.742  1.00 98.56           C  
ATOM   3665  OG1 THR A 468      -8.070 -13.781  12.867  1.00 98.56           O  
ATOM   3666  N   ASN A 469      -5.516 -12.977  14.258  1.00 98.69           N  
ATOM   3667  CA  ASN A 469      -4.656 -13.211  15.414  1.00 98.69           C  
ATOM   3668  C   ASN A 469      -3.666 -12.070  15.617  1.00 98.69           C  
ATOM   3669  CB  ASN A 469      -3.912 -14.547  15.266  1.00 98.69           C  
ATOM   3670  O   ASN A 469      -3.457 -11.625  16.750  1.00 98.69           O  
ATOM   3671  CG  ASN A 469      -4.781 -15.742  15.586  1.00 98.69           C  
ATOM   3672  ND2 ASN A 469      -4.293 -16.938  15.273  1.00 98.69           N  
ATOM   3673  OD1 ASN A 469      -5.887 -15.594  16.125  1.00 98.69           O  
ATOM   3674  N   PHE A 470      -3.104 -11.688  14.539  1.00 98.88           N  
ATOM   3675  CA  PHE A 470      -2.129 -10.609  14.641  1.00 98.88           C  
ATOM   3676  C   PHE A 470      -2.787  -9.328  15.141  1.00 98.88           C  
ATOM   3677  CB  PHE A 470      -1.459 -10.359  13.281  1.00 98.88           C  
ATOM   3678  O   PHE A 470      -2.270  -8.672  16.047  1.00 98.88           O  
ATOM   3679  CG  PHE A 470      -0.444  -9.250  13.305  1.00 98.88           C  
ATOM   3680  CD1 PHE A 470      -0.777  -7.973  12.859  1.00 98.88           C  
ATOM   3681  CD2 PHE A 470       0.845  -9.477  13.766  1.00 98.88           C  
ATOM   3682  CE1 PHE A 470       0.161  -6.945  12.875  1.00 98.88           C  
ATOM   3683  CE2 PHE A 470       1.787  -8.453  13.789  1.00 98.88           C  
ATOM   3684  CZ  PHE A 470       1.443  -7.188  13.336  1.00 98.88           C  
ATOM   3685  N   VAL A 471      -3.922  -8.969  14.547  1.00 98.75           N  
ATOM   3686  CA  VAL A 471      -4.629  -7.754  14.930  1.00 98.75           C  
ATOM   3687  C   VAL A 471      -5.023  -7.828  16.406  1.00 98.75           C  
ATOM   3688  CB  VAL A 471      -5.883  -7.527  14.055  1.00 98.75           C  
ATOM   3689  O   VAL A 471      -4.887  -6.848  17.141  1.00 98.75           O  
ATOM   3690  CG1 VAL A 471      -6.758  -6.422  14.641  1.00 98.75           C  
ATOM   3691  CG2 VAL A 471      -5.477  -7.191  12.625  1.00 98.75           C  
ATOM   3692  N   LYS A 472      -5.324  -8.961  16.922  1.00 98.44           N  
ATOM   3693  CA  LYS A 472      -5.816  -9.125  18.281  1.00 98.44           C  
ATOM   3694  C   LYS A 472      -4.660  -9.297  19.266  1.00 98.44           C  
ATOM   3695  CB  LYS A 472      -6.766 -10.320  18.375  1.00 98.44           C  
ATOM   3696  O   LYS A 472      -4.703  -8.773  20.391  1.00 98.44           O  
ATOM   3697  CG  LYS A 472      -8.086 -10.117  17.656  1.00 98.44           C  
ATOM   3698  CD  LYS A 472      -8.953 -11.367  17.703  1.00 98.44           C  
ATOM   3699  CE  LYS A 472     -10.297 -11.148  17.031  1.00 98.44           C  
ATOM   3700  NZ  LYS A 472     -11.109 -12.398  17.000  1.00 98.44           N  
ATOM   3701  N   ASN A 473      -3.570  -9.852  18.750  1.00 97.88           N  
ATOM   3702  CA  ASN A 473      -2.590 -10.312  19.719  1.00 97.88           C  
ATOM   3703  C   ASN A 473      -1.188  -9.812  19.391  1.00 97.88           C  
ATOM   3704  CB  ASN A 473      -2.605 -11.836  19.812  1.00 97.88           C  
ATOM   3705  O   ASN A 473      -0.250 -10.016  20.156  1.00 97.88           O  
ATOM   3706  CG  ASN A 473      -3.986 -12.391  20.109  1.00 97.88           C  
ATOM   3707  ND2 ASN A 473      -4.484 -13.234  19.203  1.00 97.88           N  
ATOM   3708  OD1 ASN A 473      -4.602 -12.062  21.125  1.00 97.88           O  
ATOM   3709  N   LEU A 474      -1.001  -9.195  18.203  1.00 98.38           N  
ATOM   3710  CA  LEU A 474       0.277  -8.719  17.703  1.00 98.38           C  
ATOM   3711  C   LEU A 474       1.220  -9.875  17.406  1.00 98.38           C  
ATOM   3712  CB  LEU A 474       0.927  -7.758  18.703  1.00 98.38           C  
ATOM   3713  O   LEU A 474       2.441  -9.711  17.438  1.00 98.38           O  
ATOM   3714  CG  LEU A 474       0.135  -6.492  19.047  1.00 98.38           C  
ATOM   3715  CD1 LEU A 474       0.906  -5.637  20.047  1.00 98.38           C  
ATOM   3716  CD2 LEU A 474      -0.172  -5.699  17.781  1.00 98.38           C  
ATOM   3717  N   HIS A 475       0.620 -11.102  17.359  1.00 98.06           N  
ATOM   3718  CA  HIS A 475       1.271 -12.352  17.000  1.00 98.06           C  
ATOM   3719  C   HIS A 475       0.362 -13.219  16.141  1.00 98.06           C  
ATOM   3720  CB  HIS A 475       1.688 -13.117  18.266  1.00 98.06           C  
ATOM   3721  O   HIS A 475      -0.730 -13.602  16.562  1.00 98.06           O  
ATOM   3722  CG  HIS A 475       2.721 -14.172  18.016  1.00 98.06           C  
ATOM   3723  CD2 HIS A 475       3.982 -14.312  18.484  1.00 98.06           C  
ATOM   3724  ND1 HIS A 475       2.496 -15.250  17.172  1.00 98.06           N  
ATOM   3725  CE1 HIS A 475       3.580 -16.000  17.141  1.00 98.06           C  
ATOM   3726  NE2 HIS A 475       4.496 -15.461  17.922  1.00 98.06           N  
ATOM   3727  N   PRO A 476       0.830 -13.641  14.867  1.00 98.31           N  
ATOM   3728  CA  PRO A 476      -0.064 -14.328  13.938  1.00 98.31           C  
ATOM   3729  C   PRO A 476      -0.334 -15.781  14.336  1.00 98.31           C  
ATOM   3730  CB  PRO A 476       0.694 -14.266  12.609  1.00 98.31           C  
ATOM   3731  O   PRO A 476      -1.329 -16.375  13.914  1.00 98.31           O  
ATOM   3732  CG  PRO A 476       2.127 -14.086  12.992  1.00 98.31           C  
ATOM   3733  CD  PRO A 476       2.182 -13.289  14.266  1.00 98.31           C  
ATOM   3734  N   THR A 477       0.505 -16.422  15.195  1.00 98.12           N  
ATOM   3735  CA  THR A 477       0.312 -17.797  15.664  1.00 98.12           C  
ATOM   3736  C   THR A 477       0.579 -17.891  17.172  1.00 98.12           C  
ATOM   3737  CB  THR A 477       1.228 -18.781  14.914  1.00 98.12           C  
ATOM   3738  O   THR A 477       1.519 -18.562  17.594  1.00 98.12           O  
ATOM   3739  CG2 THR A 477       0.835 -18.875  13.445  1.00 98.12           C  
ATOM   3740  OG1 THR A 477       2.584 -18.328  15.008  1.00 98.12           O  
ATOM   3741  N   PRO A 478      -0.216 -17.156  18.000  1.00 97.56           N  
ATOM   3742  CA  PRO A 478       0.025 -17.078  19.438  1.00 97.56           C  
ATOM   3743  C   PRO A 478      -0.112 -18.422  20.125  1.00 97.56           C  
ATOM   3744  CB  PRO A 478      -1.050 -16.094  19.922  1.00 97.56           C  
ATOM   3745  O   PRO A 478       0.412 -18.625  21.234  1.00 97.56           O  
ATOM   3746  CG  PRO A 478      -2.137 -16.188  18.906  1.00 97.56           C  
ATOM   3747  CD  PRO A 478      -1.506 -16.391  17.547  1.00 97.56           C  
ATOM   3748  N   TYR A 479      -0.743 -19.375  19.500  1.00 96.19           N  
ATOM   3749  CA  TYR A 479      -0.945 -20.734  20.000  1.00 96.19           C  
ATOM   3750  C   TYR A 479      -1.069 -21.734  18.844  1.00 96.19           C  
ATOM   3751  CB  TYR A 479      -2.195 -20.812  20.875  1.00 96.19           C  
ATOM   3752  O   TYR A 479      -1.236 -21.328  17.688  1.00 96.19           O  
ATOM   3753  CG  TYR A 479      -3.383 -20.078  20.312  1.00 96.19           C  
ATOM   3754  CD1 TYR A 479      -3.662 -18.766  20.688  1.00 96.19           C  
ATOM   3755  CD2 TYR A 479      -4.230 -20.688  19.391  1.00 96.19           C  
ATOM   3756  CE1 TYR A 479      -4.758 -18.078  20.156  1.00 96.19           C  
ATOM   3757  CE2 TYR A 479      -5.328 -20.016  18.875  1.00 96.19           C  
ATOM   3758  OH  TYR A 479      -6.672 -18.047  18.734  1.00 96.19           O  
ATOM   3759  CZ  TYR A 479      -5.586 -18.719  19.250  1.00 96.19           C  
ATOM   3760  N   GLU A 480      -0.836 -23.000  19.141  1.00 95.94           N  
ATOM   3761  CA  GLU A 480      -1.052 -24.047  18.141  1.00 95.94           C  
ATOM   3762  C   GLU A 480      -2.512 -24.078  17.688  1.00 95.94           C  
ATOM   3763  CB  GLU A 480      -0.629 -25.406  18.672  1.00 95.94           C  
ATOM   3764  O   GLU A 480      -3.420 -24.047  18.531  1.00 95.94           O  
ATOM   3765  CG  GLU A 480       0.871 -25.547  18.891  1.00 95.94           C  
ATOM   3766  CD  GLU A 480       1.286 -26.938  19.344  1.00 95.94           C  
ATOM   3767  OE1 GLU A 480       2.502 -27.188  19.516  1.00 95.94           O  
ATOM   3768  OE2 GLU A 480       0.387 -27.781  19.547  1.00 95.94           O  
ATOM   3769  N   ASP A 481      -2.691 -24.109  16.438  1.00 97.56           N  
ATOM   3770  CA  ASP A 481      -4.031 -24.047  15.859  1.00 97.56           C  
ATOM   3771  C   ASP A 481      -4.152 -24.984  14.664  1.00 97.56           C  
ATOM   3772  CB  ASP A 481      -4.383 -22.625  15.445  1.00 97.56           C  
ATOM   3773  O   ASP A 481      -3.428 -24.844  13.680  1.00 97.56           O  
ATOM   3774  CG  ASP A 481      -5.848 -22.453  15.094  1.00 97.56           C  
ATOM   3775  OD1 ASP A 481      -6.418 -23.328  14.406  1.00 97.56           O  
ATOM   3776  OD2 ASP A 481      -6.441 -21.422  15.508  1.00 97.56           O  
ATOM   3777  N   PRO A 482      -5.039 -25.922  14.695  1.00 97.62           N  
ATOM   3778  CA  PRO A 482      -5.188 -26.922  13.625  1.00 97.62           C  
ATOM   3779  C   PRO A 482      -5.547 -26.281  12.281  1.00 97.62           C  
ATOM   3780  CB  PRO A 482      -6.324 -27.812  14.125  1.00 97.62           C  
ATOM   3781  O   PRO A 482      -5.160 -26.797  11.234  1.00 97.62           O  
ATOM   3782  CG  PRO A 482      -6.301 -27.656  15.617  1.00 97.62           C  
ATOM   3783  CD  PRO A 482      -5.848 -26.266  15.945  1.00 97.62           C  
ATOM   3784  N   VAL A 483      -6.371 -25.188  12.336  1.00 97.62           N  
ATOM   3785  CA  VAL A 483      -6.680 -24.500  11.094  1.00 97.62           C  
ATOM   3786  C   VAL A 483      -5.387 -24.031  10.430  1.00 97.62           C  
ATOM   3787  CB  VAL A 483      -7.629 -23.297  11.320  1.00 97.62           C  
ATOM   3788  O   VAL A 483      -5.293 -23.969   9.195  1.00 97.62           O  
ATOM   3789  CG1 VAL A 483      -7.719 -22.422  10.070  1.00 97.62           C  
ATOM   3790  CG2 VAL A 483      -9.016 -23.781  11.742  1.00 97.62           C  
ATOM   3791  N   LEU A 484      -4.434 -23.703  11.258  1.00 98.44           N  
ATOM   3792  CA  LEU A 484      -3.152 -23.203  10.773  1.00 98.44           C  
ATOM   3793  C   LEU A 484      -2.129 -24.328  10.688  1.00 98.44           C  
ATOM   3794  CB  LEU A 484      -2.627 -22.094  11.688  1.00 98.44           C  
ATOM   3795  O   LEU A 484      -0.921 -24.078  10.695  1.00 98.44           O  
ATOM   3796  CG  LEU A 484      -3.529 -20.875  11.852  1.00 98.44           C  
ATOM   3797  CD1 LEU A 484      -2.877 -19.844  12.781  1.00 98.44           C  
ATOM   3798  CD2 LEU A 484      -3.842 -20.250  10.500  1.00 98.44           C  
ATOM   3799  N   GLN A 485      -2.594 -25.562  10.805  1.00 98.06           N  
ATOM   3800  CA  GLN A 485      -1.759 -26.750  10.680  1.00 98.06           C  
ATOM   3801  C   GLN A 485      -0.653 -26.766  11.727  1.00 98.06           C  
ATOM   3802  CB  GLN A 485      -1.150 -26.828   9.273  1.00 98.06           C  
ATOM   3803  O   GLN A 485       0.467 -27.188  11.453  1.00 98.06           O  
ATOM   3804  CG  GLN A 485      -2.184 -26.844   8.156  1.00 98.06           C  
ATOM   3805  CD  GLN A 485      -1.562 -26.688   6.781  1.00 98.06           C  
ATOM   3806  NE2 GLN A 485      -2.398 -26.688   5.750  1.00 98.06           N  
ATOM   3807  OE1 GLN A 485      -0.342 -26.547   6.648  1.00 98.06           O  
ATOM   3808  N   ASN A 486      -0.963 -26.047  12.805  1.00 97.56           N  
ATOM   3809  CA  ASN A 486      -0.106 -25.984  13.984  1.00 97.56           C  
ATOM   3810  C   ASN A 486       1.275 -25.438  13.648  1.00 97.56           C  
ATOM   3811  CB  ASN A 486       0.018 -27.359  14.633  1.00 97.56           C  
ATOM   3812  O   ASN A 486       2.254 -25.734  14.336  1.00 97.56           O  
ATOM   3813  CG  ASN A 486      -1.312 -27.906  15.133  1.00 97.56           C  
ATOM   3814  ND2 ASN A 486      -1.562 -29.188  14.891  1.00 97.56           N  
ATOM   3815  OD1 ASN A 486      -2.105 -27.172  15.727  1.00 97.56           O  
ATOM   3816  N   VAL A 487       1.271 -24.719  12.508  1.00 97.62           N  
ATOM   3817  CA  VAL A 487       2.514 -24.062  12.117  1.00 97.62           C  
ATOM   3818  C   VAL A 487       2.770 -22.859  13.016  1.00 97.62           C  
ATOM   3819  CB  VAL A 487       2.479 -23.625  10.633  1.00 97.62           C  
ATOM   3820  O   VAL A 487       1.845 -22.125  13.352  1.00 97.62           O  
ATOM   3821  CG1 VAL A 487       3.641 -22.688  10.328  1.00 97.62           C  
ATOM   3822  CG2 VAL A 487       2.514 -24.844   9.711  1.00 97.62           C  
ATOM   3823  N   ILE A 488       3.992 -22.766  13.508  1.00 97.12           N  
ATOM   3824  CA  ILE A 488       4.422 -21.578  14.242  1.00 97.12           C  
ATOM   3825  C   ILE A 488       5.164 -20.625  13.305  1.00 97.12           C  
ATOM   3826  CB  ILE A 488       5.320 -21.953  15.445  1.00 97.12           C  
ATOM   3827  O   ILE A 488       6.211 -20.969  12.766  1.00 97.12           O  
ATOM   3828  CG1 ILE A 488       4.562 -22.875  16.406  1.00 97.12           C  
ATOM   3829  CG2 ILE A 488       5.820 -20.703  16.156  1.00 97.12           C  
ATOM   3830  CD1 ILE A 488       5.418 -23.422  17.547  1.00 97.12           C  
ATOM   3831  N   TRP A 489       4.590 -19.406  13.109  1.00 98.00           N  
ATOM   3832  CA  TRP A 489       5.145 -18.359  12.250  1.00 98.00           C  
ATOM   3833  C   TRP A 489       6.312 -17.656  12.930  1.00 98.00           C  
ATOM   3834  CB  TRP A 489       4.062 -17.344  11.867  1.00 98.00           C  
ATOM   3835  O   TRP A 489       6.109 -16.828  13.820  1.00 98.00           O  
ATOM   3836  CG  TRP A 489       4.395 -16.531  10.656  1.00 98.00           C  
ATOM   3837  CD1 TRP A 489       5.641 -16.250  10.156  1.00 98.00           C  
ATOM   3838  CD2 TRP A 489       3.465 -15.867   9.789  1.00 98.00           C  
ATOM   3839  CE2 TRP A 489       4.219 -15.219   8.781  1.00 98.00           C  
ATOM   3840  CE3 TRP A 489       2.068 -15.773   9.758  1.00 98.00           C  
ATOM   3841  NE1 TRP A 489       5.539 -15.469   9.031  1.00 98.00           N  
ATOM   3842  CH2 TRP A 489       2.248 -14.398   7.762  1.00 98.00           C  
ATOM   3843  CZ2 TRP A 489       3.617 -14.477   7.766  1.00 98.00           C  
ATOM   3844  CZ3 TRP A 489       1.472 -15.031   8.742  1.00 98.00           C  
ATOM   3845  N   GLU A 490       7.586 -17.969  12.477  1.00 97.31           N  
ATOM   3846  CA  GLU A 490       8.797 -17.406  13.070  1.00 97.31           C  
ATOM   3847  C   GLU A 490       9.117 -16.031  12.477  1.00 97.31           C  
ATOM   3848  CB  GLU A 490       9.977 -18.359  12.875  1.00 97.31           C  
ATOM   3849  O   GLU A 490       8.852 -15.789  11.297  1.00 97.31           O  
ATOM   3850  CG  GLU A 490       9.852 -19.656  13.641  1.00 97.31           C  
ATOM   3851  CD  GLU A 490      11.102 -20.531  13.562  1.00 97.31           C  
ATOM   3852  OE1 GLU A 490      11.047 -21.719  13.969  1.00 97.31           O  
ATOM   3853  OE2 GLU A 490      12.148 -20.016  13.102  1.00 97.31           O  
ATOM   3854  N   LYS A 491       9.688 -15.156  13.359  1.00 97.69           N  
ATOM   3855  CA  LYS A 491      10.039 -13.797  12.961  1.00 97.69           C  
ATOM   3856  C   LYS A 491      11.312 -13.789  12.117  1.00 97.69           C  
ATOM   3857  CB  LYS A 491      10.219 -12.898  14.188  1.00 97.69           C  
ATOM   3858  O   LYS A 491      12.109 -14.727  12.172  1.00 97.69           O  
ATOM   3859  CG  LYS A 491       9.031 -12.906  15.133  1.00 97.69           C  
ATOM   3860  CD  LYS A 491       9.344 -12.172  16.422  1.00 97.69           C  
ATOM   3861  CE  LYS A 491       8.305 -12.469  17.500  1.00 97.69           C  
ATOM   3862  NZ  LYS A 491       8.656 -11.812  18.797  1.00 97.69           N  
ATOM   3863  N   VAL A 492      11.430 -12.734  11.352  1.00 97.94           N  
ATOM   3864  CA  VAL A 492      12.703 -12.438  10.711  1.00 97.94           C  
ATOM   3865  C   VAL A 492      13.719 -11.992  11.758  1.00 97.94           C  
ATOM   3866  CB  VAL A 492      12.555 -11.352   9.617  1.00 97.94           C  
ATOM   3867  O   VAL A 492      13.414 -11.148  12.609  1.00 97.94           O  
ATOM   3868  CG1 VAL A 492      13.891 -11.094   8.922  1.00 97.94           C  
ATOM   3869  CG2 VAL A 492      11.492 -11.758   8.602  1.00 97.94           C  
ATOM   3870  N   THR A 493      14.914 -12.617  11.742  1.00 94.25           N  
ATOM   3871  CA  THR A 493      16.000 -12.219  12.633  1.00 94.25           C  
ATOM   3872  C   THR A 493      17.219 -11.773  11.836  1.00 94.25           C  
ATOM   3873  CB  THR A 493      16.391 -13.359  13.578  1.00 94.25           C  
ATOM   3874  O   THR A 493      17.234 -11.883  10.602  1.00 94.25           O  
ATOM   3875  CG2 THR A 493      15.164 -13.938  14.281  1.00 94.25           C  
ATOM   3876  OG1 THR A 493      17.031 -14.398  12.828  1.00 94.25           O  
ATOM   3877  N   GLU A 494      18.203 -11.258  12.500  1.00 87.62           N  
ATOM   3878  CA  GLU A 494      19.453 -10.859  11.852  1.00 87.62           C  
ATOM   3879  C   GLU A 494      20.156 -12.062  11.234  1.00 87.62           C  
ATOM   3880  CB  GLU A 494      20.375 -10.156  12.844  1.00 87.62           C  
ATOM   3881  O   GLU A 494      20.828 -11.938  10.211  1.00 87.62           O  
ATOM   3882  CG  GLU A 494      19.906  -8.750  13.227  1.00 87.62           C  
ATOM   3883  CD  GLU A 494      20.938  -7.977  14.023  1.00 87.62           C  
ATOM   3884  OE1 GLU A 494      20.609  -6.891  14.555  1.00 87.62           O  
ATOM   3885  OE2 GLU A 494      22.094  -8.461  14.133  1.00 87.62           O  
ATOM   3886  N   GLU A 495      19.938 -13.242  11.812  1.00 90.38           N  
ATOM   3887  CA  GLU A 495      20.656 -14.445  11.414  1.00 90.38           C  
ATOM   3888  C   GLU A 495      19.875 -15.219  10.344  1.00 90.38           C  
ATOM   3889  CB  GLU A 495      20.906 -15.344  12.625  1.00 90.38           C  
ATOM   3890  O   GLU A 495      20.469 -15.930   9.531  1.00 90.38           O  
ATOM   3891  CG  GLU A 495      21.844 -14.734  13.664  1.00 90.38           C  
ATOM   3892  CD  GLU A 495      21.984 -15.578  14.922  1.00 90.38           C  
ATOM   3893  OE1 GLU A 495      22.656 -15.125  15.875  1.00 90.38           O  
ATOM   3894  OE2 GLU A 495      21.406 -16.688  14.945  1.00 90.38           O  
ATOM   3895  N   SER A 496      18.578 -15.078  10.484  1.00 93.81           N  
ATOM   3896  CA  SER A 496      17.766 -15.883   9.586  1.00 93.81           C  
ATOM   3897  C   SER A 496      16.531 -15.109   9.109  1.00 93.81           C  
ATOM   3898  CB  SER A 496      17.328 -17.172  10.281  1.00 93.81           C  
ATOM   3899  O   SER A 496      15.883 -14.422   9.891  1.00 93.81           O  
ATOM   3900  OG  SER A 496      16.547 -17.984   9.398  1.00 93.81           O  
ATOM   3901  N   PHE A 497      16.328 -15.180   7.781  1.00 97.69           N  
ATOM   3902  CA  PHE A 497      15.141 -14.555   7.215  1.00 97.69           C  
ATOM   3903  C   PHE A 497      14.078 -15.594   6.898  1.00 97.69           C  
ATOM   3904  CB  PHE A 497      15.500 -13.766   5.953  1.00 97.69           C  
ATOM   3905  O   PHE A 497      13.992 -16.078   5.766  1.00 97.69           O  
ATOM   3906  CG  PHE A 497      14.484 -12.711   5.590  1.00 97.69           C  
ATOM   3907  CD1 PHE A 497      13.125 -12.953   5.746  1.00 97.69           C  
ATOM   3908  CD2 PHE A 497      14.898 -11.484   5.090  1.00 97.69           C  
ATOM   3909  CE1 PHE A 497      12.188 -11.977   5.410  1.00 97.69           C  
ATOM   3910  CE2 PHE A 497      13.969 -10.500   4.754  1.00 97.69           C  
ATOM   3911  CZ  PHE A 497      12.609 -10.750   4.910  1.00 97.69           C  
ATOM   3912  N   HIS A 498      13.273 -15.969   7.996  1.00 97.69           N  
ATOM   3913  CA  HIS A 498      12.164 -16.906   7.824  1.00 97.69           C  
ATOM   3914  C   HIS A 498      10.938 -16.219   7.234  1.00 97.69           C  
ATOM   3915  CB  HIS A 498      11.805 -17.562   9.156  1.00 97.69           C  
ATOM   3916  O   HIS A 498      10.688 -15.039   7.520  1.00 97.69           O  
ATOM   3917  CG  HIS A 498      12.875 -18.469   9.688  1.00 97.69           C  
ATOM   3918  CD2 HIS A 498      13.273 -19.703   9.297  1.00 97.69           C  
ATOM   3919  ND1 HIS A 498      13.672 -18.125  10.758  1.00 97.69           N  
ATOM   3920  CE1 HIS A 498      14.516 -19.125  11.000  1.00 97.69           C  
ATOM   3921  NE2 HIS A 498      14.297 -20.078  10.125  1.00 97.69           N  
ATOM   3922  N   PHE A 499      10.336 -16.891   6.328  1.00 98.62           N  
ATOM   3923  CA  PHE A 499       9.039 -16.406   5.867  1.00 98.62           C  
ATOM   3924  C   PHE A 499       8.031 -17.547   5.777  1.00 98.62           C  
ATOM   3925  CB  PHE A 499       9.180 -15.711   4.504  1.00 98.62           C  
ATOM   3926  O   PHE A 499       8.414 -18.703   5.629  1.00 98.62           O  
ATOM   3927  CG  PHE A 499       9.445 -16.656   3.369  1.00 98.62           C  
ATOM   3928  CD1 PHE A 499      10.742 -17.062   3.074  1.00 98.62           C  
ATOM   3929  CD2 PHE A 499       8.398 -17.156   2.596  1.00 98.62           C  
ATOM   3930  CE1 PHE A 499      10.992 -17.953   2.023  1.00 98.62           C  
ATOM   3931  CE2 PHE A 499       8.648 -18.031   1.545  1.00 98.62           C  
ATOM   3932  CZ  PHE A 499       9.945 -18.422   1.260  1.00 98.62           C  
ATOM   3933  N   LEU A 500       6.766 -17.188   6.008  1.00 98.75           N  
ATOM   3934  CA  LEU A 500       5.688 -18.156   5.848  1.00 98.75           C  
ATOM   3935  C   LEU A 500       5.211 -18.203   4.398  1.00 98.75           C  
ATOM   3936  CB  LEU A 500       4.516 -17.797   6.770  1.00 98.75           C  
ATOM   3937  O   LEU A 500       4.797 -17.188   3.844  1.00 98.75           O  
ATOM   3938  CG  LEU A 500       3.396 -18.844   6.863  1.00 98.75           C  
ATOM   3939  CD1 LEU A 500       3.885 -20.078   7.613  1.00 98.75           C  
ATOM   3940  CD2 LEU A 500       2.170 -18.250   7.547  1.00 98.75           C  
ATOM   3941  N   ASN A 501       5.363 -19.328   3.775  1.00 98.69           N  
ATOM   3942  CA  ASN A 501       4.770 -19.562   2.463  1.00 98.69           C  
ATOM   3943  C   ASN A 501       3.305 -19.984   2.576  1.00 98.69           C  
ATOM   3944  CB  ASN A 501       5.562 -20.625   1.695  1.00 98.69           C  
ATOM   3945  O   ASN A 501       2.998 -21.062   3.072  1.00 98.69           O  
ATOM   3946  CG  ASN A 501       5.090 -20.797   0.264  1.00 98.69           C  
ATOM   3947  ND2 ASN A 501       5.535 -21.859  -0.391  1.00 98.69           N  
ATOM   3948  OD1 ASN A 501       4.332 -19.969  -0.248  1.00 98.69           O  
ATOM   3949  N   ILE A 502       2.461 -19.094   2.217  1.00 98.69           N  
ATOM   3950  CA  ILE A 502       1.034 -19.375   2.342  1.00 98.69           C  
ATOM   3951  C   ILE A 502       0.521 -20.016   1.056  1.00 98.69           C  
ATOM   3952  CB  ILE A 502       0.230 -18.094   2.656  1.00 98.69           C  
ATOM   3953  O   ILE A 502       0.485 -19.375   0.004  1.00 98.69           O  
ATOM   3954  CG1 ILE A 502       0.714 -17.469   3.971  1.00 98.69           C  
ATOM   3955  CG2 ILE A 502      -1.270 -18.391   2.715  1.00 98.69           C  
ATOM   3956  CD1 ILE A 502       0.097 -16.109   4.273  1.00 98.69           C  
ATOM   3957  N   ASN A 503       0.186 -21.266   1.102  1.00 97.31           N  
ATOM   3958  CA  ASN A 503      -0.458 -22.188   0.171  1.00 97.31           C  
ATOM   3959  C   ASN A 503      -1.446 -23.094   0.884  1.00 97.31           C  
ATOM   3960  CB  ASN A 503       0.590 -23.000  -0.577  1.00 97.31           C  
ATOM   3961  O   ASN A 503      -1.824 -22.844   2.029  1.00 97.31           O  
ATOM   3962  CG  ASN A 503       0.122 -23.438  -1.952  1.00 97.31           C  
ATOM   3963  ND2 ASN A 503       1.034 -23.438  -2.916  1.00 97.31           N  
ATOM   3964  OD1 ASN A 503      -1.052 -23.766  -2.148  1.00 97.31           O  
ATOM   3965  N   THR A 504      -2.045 -24.047   0.141  1.00 96.44           N  
ATOM   3966  CA  THR A 504      -2.957 -24.938   0.850  1.00 96.44           C  
ATOM   3967  C   THR A 504      -2.268 -25.578   2.055  1.00 96.44           C  
ATOM   3968  CB  THR A 504      -3.492 -26.047  -0.078  1.00 96.44           C  
ATOM   3969  O   THR A 504      -2.900 -25.812   3.088  1.00 96.44           O  
ATOM   3970  CG2 THR A 504      -4.461 -25.484  -1.110  1.00 96.44           C  
ATOM   3971  OG1 THR A 504      -2.393 -26.672  -0.759  1.00 96.44           O  
ATOM   3972  N   THR A 505      -0.987 -25.812   1.938  1.00 97.62           N  
ATOM   3973  CA  THR A 505      -0.140 -26.219   3.053  1.00 97.62           C  
ATOM   3974  C   THR A 505       0.787 -25.078   3.471  1.00 97.62           C  
ATOM   3975  CB  THR A 505       0.697 -27.469   2.695  1.00 97.62           C  
ATOM   3976  O   THR A 505       1.582 -24.594   2.664  1.00 97.62           O  
ATOM   3977  CG2 THR A 505       1.536 -27.922   3.883  1.00 97.62           C  
ATOM   3978  OG1 THR A 505      -0.180 -28.531   2.305  1.00 97.62           O  
ATOM   3979  N   LEU A 506       0.610 -24.672   4.758  1.00 98.50           N  
ATOM   3980  CA  LEU A 506       1.493 -23.625   5.281  1.00 98.50           C  
ATOM   3981  C   LEU A 506       2.896 -24.188   5.516  1.00 98.50           C  
ATOM   3982  CB  LEU A 506       0.934 -23.062   6.590  1.00 98.50           C  
ATOM   3983  O   LEU A 506       3.059 -25.266   6.090  1.00 98.50           O  
ATOM   3984  CG  LEU A 506      -0.457 -22.422   6.512  1.00 98.50           C  
ATOM   3985  CD1 LEU A 506      -0.935 -22.031   7.902  1.00 98.50           C  
ATOM   3986  CD2 LEU A 506      -0.447 -21.219   5.574  1.00 98.50           C  
ATOM   3987  N   SER A 507       3.902 -23.422   5.070  1.00 98.12           N  
ATOM   3988  CA  SER A 507       5.273 -23.875   5.293  1.00 98.12           C  
ATOM   3989  C   SER A 507       6.180 -22.703   5.672  1.00 98.12           C  
ATOM   3990  CB  SER A 507       5.820 -24.578   4.047  1.00 98.12           C  
ATOM   3991  O   SER A 507       6.086 -21.625   5.086  1.00 98.12           O  
ATOM   3992  OG  SER A 507       5.871 -23.672   2.951  1.00 98.12           O  
ATOM   3993  N   LEU A 508       6.973 -22.984   6.758  1.00 98.00           N  
ATOM   3994  CA  LEU A 508       8.008 -22.031   7.145  1.00 98.00           C  
ATOM   3995  C   LEU A 508       9.281 -22.266   6.336  1.00 98.00           C  
ATOM   3996  CB  LEU A 508       8.312 -22.156   8.641  1.00 98.00           C  
ATOM   3997  O   LEU A 508       9.883 -23.344   6.398  1.00 98.00           O  
ATOM   3998  CG  LEU A 508       9.164 -21.031   9.250  1.00 98.00           C  
ATOM   3999  CD1 LEU A 508       8.375 -19.734   9.281  1.00 98.00           C  
ATOM   4000  CD2 LEU A 508       9.633 -21.422  10.648  1.00 98.00           C  
ATOM   4001  N   GLU A 509       9.664 -21.250   5.582  1.00 98.12           N  
ATOM   4002  CA  GLU A 509      10.844 -21.312   4.719  1.00 98.12           C  
ATOM   4003  C   GLU A 509      11.820 -20.188   5.027  1.00 98.12           C  
ATOM   4004  CB  GLU A 509      10.430 -21.266   3.244  1.00 98.12           C  
ATOM   4005  O   GLU A 509      11.539 -19.328   5.871  1.00 98.12           O  
ATOM   4006  CG  GLU A 509       9.469 -22.375   2.836  1.00 98.12           C  
ATOM   4007  CD  GLU A 509       9.102 -22.328   1.361  1.00 98.12           C  
ATOM   4008  OE1 GLU A 509       8.070 -22.938   0.977  1.00 98.12           O  
ATOM   4009  OE2 GLU A 509       9.844 -21.703   0.583  1.00 98.12           O  
ATOM   4010  N   GLU A 510      13.031 -20.266   4.395  1.00 97.38           N  
ATOM   4011  CA  GLU A 510      14.055 -19.266   4.629  1.00 97.38           C  
ATOM   4012  C   GLU A 510      14.500 -18.609   3.324  1.00 97.38           C  
ATOM   4013  CB  GLU A 510      15.258 -19.875   5.348  1.00 97.38           C  
ATOM   4014  O   GLU A 510      14.383 -19.203   2.254  1.00 97.38           O  
ATOM   4015  CG  GLU A 510      14.969 -20.312   6.777  1.00 97.38           C  
ATOM   4016  CD  GLU A 510      16.203 -20.766   7.527  1.00 97.38           C  
ATOM   4017  OE1 GLU A 510      16.094 -21.094   8.734  1.00 97.38           O  
ATOM   4018  OE2 GLU A 510      17.297 -20.812   6.906  1.00 97.38           O  
ATOM   4019  N   ASN A 511      14.969 -17.391   3.379  1.00 96.06           N  
ATOM   4020  CA  ASN A 511      15.586 -16.656   2.277  1.00 96.06           C  
ATOM   4021  C   ASN A 511      14.609 -16.438   1.132  1.00 96.06           C  
ATOM   4022  CB  ASN A 511      16.828 -17.391   1.773  1.00 96.06           C  
ATOM   4023  O   ASN A 511      14.742 -17.047   0.067  1.00 96.06           O  
ATOM   4024  CG  ASN A 511      17.906 -17.516   2.834  1.00 96.06           C  
ATOM   4025  ND2 ASN A 511      18.578 -18.656   2.867  1.00 96.06           N  
ATOM   4026  OD1 ASN A 511      18.125 -16.594   3.619  1.00 96.06           O  
ATOM   4027  N   PRO A 512      13.609 -15.445   1.389  1.00 97.31           N  
ATOM   4028  CA  PRO A 512      12.617 -15.172   0.354  1.00 97.31           C  
ATOM   4029  C   PRO A 512      13.242 -14.773  -0.980  1.00 97.31           C  
ATOM   4030  CB  PRO A 512      11.812 -14.008   0.945  1.00 97.31           C  
ATOM   4031  O   PRO A 512      14.117 -13.906  -1.021  1.00 97.31           O  
ATOM   4032  CG  PRO A 512      12.758 -13.328   1.879  1.00 97.31           C  
ATOM   4033  CD  PRO A 512      13.672 -14.359   2.469  1.00 97.31           C  
ATOM   4034  N   LYS A 513      12.820 -15.516  -2.029  1.00 97.44           N  
ATOM   4035  CA  LYS A 513      13.219 -15.305  -3.418  1.00 97.44           C  
ATOM   4036  C   LYS A 513      14.695 -15.617  -3.621  1.00 97.44           C  
ATOM   4037  CB  LYS A 513      12.922 -13.867  -3.848  1.00 97.44           C  
ATOM   4038  O   LYS A 513      15.281 -15.250  -4.645  1.00 97.44           O  
ATOM   4039  CG  LYS A 513      11.445 -13.492  -3.783  1.00 97.44           C  
ATOM   4040  CD  LYS A 513      10.602 -14.391  -4.680  1.00 97.44           C  
ATOM   4041  CE  LYS A 513       9.281 -13.727  -5.055  1.00 97.44           C  
ATOM   4042  NZ  LYS A 513       8.461 -14.594  -5.949  1.00 97.44           N  
ATOM   4043  N   GLY A 514      15.367 -16.219  -2.711  1.00 96.69           N  
ATOM   4044  CA  GLY A 514      16.688 -16.828  -2.770  1.00 96.69           C  
ATOM   4045  C   GLY A 514      17.719 -15.969  -3.461  1.00 96.69           C  
ATOM   4046  O   GLY A 514      17.906 -14.805  -3.100  1.00 96.69           O  
ATOM   4047  N   ASN A 515      18.406 -16.500  -4.555  1.00 97.06           N  
ATOM   4048  CA  ASN A 515      19.547 -15.898  -5.230  1.00 97.06           C  
ATOM   4049  C   ASN A 515      19.141 -14.625  -5.973  1.00 97.06           C  
ATOM   4050  CB  ASN A 515      20.188 -16.891  -6.191  1.00 97.06           C  
ATOM   4051  O   ASN A 515      19.969 -13.758  -6.230  1.00 97.06           O  
ATOM   4052  CG  ASN A 515      20.938 -18.000  -5.473  1.00 97.06           C  
ATOM   4053  ND2 ASN A 515      21.062 -19.141  -6.117  1.00 97.06           N  
ATOM   4054  OD1 ASN A 515      21.406 -17.812  -4.344  1.00 97.06           O  
ATOM   4055  N   TYR A 516      17.875 -14.500  -6.250  1.00 97.75           N  
ATOM   4056  CA  TYR A 516      17.453 -13.281  -6.934  1.00 97.75           C  
ATOM   4057  C   TYR A 516      17.578 -12.070  -6.016  1.00 97.75           C  
ATOM   4058  CB  TYR A 516      16.016 -13.414  -7.438  1.00 97.75           C  
ATOM   4059  O   TYR A 516      18.141 -11.039  -6.398  1.00 97.75           O  
ATOM   4060  CG  TYR A 516      15.828 -14.523  -8.445  1.00 97.75           C  
ATOM   4061  CD1 TYR A 516      16.391 -14.438  -9.719  1.00 97.75           C  
ATOM   4062  CD2 TYR A 516      15.094 -15.664  -8.125  1.00 97.75           C  
ATOM   4063  CE1 TYR A 516      16.219 -15.453 -10.656  1.00 97.75           C  
ATOM   4064  CE2 TYR A 516      14.914 -16.688  -9.055  1.00 97.75           C  
ATOM   4065  OH  TYR A 516      15.305 -17.578 -11.234  1.00 97.75           O  
ATOM   4066  CZ  TYR A 516      15.477 -16.578 -10.312  1.00 97.75           C  
ATOM   4067  N   PHE A 517      17.031 -12.234  -4.789  1.00 98.12           N  
ATOM   4068  CA  PHE A 517      17.125 -11.117  -3.859  1.00 98.12           C  
ATOM   4069  C   PHE A 517      18.562 -10.852  -3.461  1.00 98.12           C  
ATOM   4070  CB  PHE A 517      16.281 -11.391  -2.611  1.00 98.12           C  
ATOM   4071  O   PHE A 517      18.984  -9.695  -3.357  1.00 98.12           O  
ATOM   4072  CG  PHE A 517      16.297 -10.273  -1.604  1.00 98.12           C  
ATOM   4073  CD1 PHE A 517      16.922 -10.438  -0.374  1.00 98.12           C  
ATOM   4074  CD2 PHE A 517      15.695  -9.055  -1.887  1.00 98.12           C  
ATOM   4075  CE1 PHE A 517      16.953  -9.406   0.560  1.00 98.12           C  
ATOM   4076  CE2 PHE A 517      15.719  -8.016  -0.958  1.00 98.12           C  
ATOM   4077  CZ  PHE A 517      16.344  -8.195   0.265  1.00 98.12           C  
ATOM   4078  N   ILE A 518      19.359 -11.898  -3.217  1.00 97.88           N  
ATOM   4079  CA  ILE A 518      20.766 -11.758  -2.887  1.00 97.88           C  
ATOM   4080  C   ILE A 518      21.484 -11.008  -4.008  1.00 97.88           C  
ATOM   4081  CB  ILE A 518      21.438 -13.133  -2.645  1.00 97.88           C  
ATOM   4082  O   ILE A 518      22.297 -10.109  -3.748  1.00 97.88           O  
ATOM   4083  CG1 ILE A 518      20.906 -13.758  -1.347  1.00 97.88           C  
ATOM   4084  CG2 ILE A 518      22.953 -12.992  -2.611  1.00 97.88           C  
ATOM   4085  CD1 ILE A 518      21.281 -15.227  -1.179  1.00 97.88           C  
ATOM   4086  N   GLY A 519      21.188 -11.359  -5.250  1.00 98.31           N  
ATOM   4087  CA  GLY A 519      21.766 -10.680  -6.402  1.00 98.31           C  
ATOM   4088  C   GLY A 519      21.469  -9.195  -6.426  1.00 98.31           C  
ATOM   4089  O   GLY A 519      22.359  -8.383  -6.715  1.00 98.31           O  
ATOM   4090  N   TRP A 520      20.219  -8.805  -6.098  1.00 98.25           N  
ATOM   4091  CA  TRP A 520      19.844  -7.391  -6.066  1.00 98.25           C  
ATOM   4092  C   TRP A 520      20.609  -6.648  -4.980  1.00 98.25           C  
ATOM   4093  CB  TRP A 520      18.344  -7.234  -5.840  1.00 98.25           C  
ATOM   4094  O   TRP A 520      21.094  -5.539  -5.203  1.00 98.25           O  
ATOM   4095  CG  TRP A 520      17.516  -7.312  -7.094  1.00 98.25           C  
ATOM   4096  CD1 TRP A 520      16.750  -8.359  -7.504  1.00 98.25           C  
ATOM   4097  CD2 TRP A 520      17.406  -6.305  -8.102  1.00 98.25           C  
ATOM   4098  CE2 TRP A 520      16.531  -6.809  -9.094  1.00 98.25           C  
ATOM   4099  CE3 TRP A 520      17.938  -5.023  -8.258  1.00 98.25           C  
ATOM   4100  NE1 TRP A 520      16.156  -8.062  -8.711  1.00 98.25           N  
ATOM   4101  CH2 TRP A 520      16.750  -4.824 -10.367  1.00 98.25           C  
ATOM   4102  CZ2 TRP A 520      16.203  -6.074 -10.234  1.00 98.25           C  
ATOM   4103  CZ3 TRP A 520      17.609  -4.293  -9.391  1.00 98.25           C  
ATOM   4104  N   THR A 521      20.703  -7.258  -3.787  1.00 97.69           N  
ATOM   4105  CA  THR A 521      21.438  -6.648  -2.686  1.00 97.69           C  
ATOM   4106  C   THR A 521      22.891  -6.402  -3.080  1.00 97.69           C  
ATOM   4107  CB  THR A 521      21.391  -7.527  -1.424  1.00 97.69           C  
ATOM   4108  O   THR A 521      23.422  -5.320  -2.846  1.00 97.69           O  
ATOM   4109  CG2 THR A 521      22.172  -6.891  -0.277  1.00 97.69           C  
ATOM   4110  OG1 THR A 521      20.016  -7.699  -1.023  1.00 97.69           O  
ATOM   4111  N   GLU A 522      23.547  -7.387  -3.707  1.00 98.19           N  
ATOM   4112  CA  GLU A 522      24.938  -7.266  -4.145  1.00 98.19           C  
ATOM   4113  C   GLU A 522      25.078  -6.203  -5.227  1.00 98.19           C  
ATOM   4114  CB  GLU A 522      25.453  -8.609  -4.652  1.00 98.19           C  
ATOM   4115  O   GLU A 522      26.047  -5.441  -5.230  1.00 98.19           O  
ATOM   4116  CG  GLU A 522      25.656  -9.648  -3.557  1.00 98.19           C  
ATOM   4117  CD  GLU A 522      26.016 -11.031  -4.094  1.00 98.19           C  
ATOM   4118  OE1 GLU A 522      26.344 -11.922  -3.287  1.00 98.19           O  
ATOM   4119  OE2 GLU A 522      25.938 -11.211  -5.328  1.00 98.19           O  
ATOM   4120  N   LEU A 523      24.078  -6.191  -6.090  1.00 98.19           N  
ATOM   4121  CA  LEU A 523      24.078  -5.207  -7.164  1.00 98.19           C  
ATOM   4122  C   LEU A 523      24.078  -3.789  -6.602  1.00 98.19           C  
ATOM   4123  CB  LEU A 523      22.875  -5.410  -8.086  1.00 98.19           C  
ATOM   4124  O   LEU A 523      24.859  -2.941  -7.031  1.00 98.19           O  
ATOM   4125  CG  LEU A 523      22.828  -4.559  -9.352  1.00 98.19           C  
ATOM   4126  CD1 LEU A 523      22.297  -5.375 -10.523  1.00 98.19           C  
ATOM   4127  CD2 LEU A 523      21.984  -3.311  -9.133  1.00 98.19           C  
ATOM   4128  N   PHE A 524      23.141  -3.469  -5.613  1.00 97.88           N  
ATOM   4129  CA  PHE A 524      23.078  -2.146  -5.000  1.00 97.88           C  
ATOM   4130  C   PHE A 524      24.391  -1.829  -4.281  1.00 97.88           C  
ATOM   4131  CB  PHE A 524      21.906  -2.057  -4.020  1.00 97.88           C  
ATOM   4132  O   PHE A 524      24.891  -0.713  -4.379  1.00 97.88           O  
ATOM   4133  CG  PHE A 524      20.641  -1.543  -4.641  1.00 97.88           C  
ATOM   4134  CD1 PHE A 524      20.203  -0.247  -4.395  1.00 97.88           C  
ATOM   4135  CD2 PHE A 524      19.875  -2.357  -5.473  1.00 97.88           C  
ATOM   4136  CE1 PHE A 524      19.016   0.230  -4.969  1.00 97.88           C  
ATOM   4137  CE2 PHE A 524      18.703  -1.888  -6.047  1.00 97.88           C  
ATOM   4138  CZ  PHE A 524      18.281  -0.594  -5.793  1.00 97.88           C  
ATOM   4139  N   GLU A 525      25.000  -2.816  -3.611  1.00 97.44           N  
ATOM   4140  CA  GLU A 525      26.266  -2.621  -2.914  1.00 97.44           C  
ATOM   4141  C   GLU A 525      27.391  -2.287  -3.891  1.00 97.44           C  
ATOM   4142  CB  GLU A 525      26.625  -3.867  -2.100  1.00 97.44           C  
ATOM   4143  O   GLU A 525      28.219  -1.416  -3.619  1.00 97.44           O  
ATOM   4144  CG  GLU A 525      25.781  -4.051  -0.848  1.00 97.44           C  
ATOM   4145  CD  GLU A 525      26.078  -5.348  -0.111  1.00 97.44           C  
ATOM   4146  OE1 GLU A 525      25.438  -5.613   0.931  1.00 97.44           O  
ATOM   4147  OE2 GLU A 525      26.953  -6.102  -0.579  1.00 97.44           O  
ATOM   4148  N   GLN A 526      27.328  -2.893  -4.961  1.00 97.69           N  
ATOM   4149  CA  GLN A 526      28.391  -2.760  -5.941  1.00 97.69           C  
ATOM   4150  C   GLN A 526      28.250  -1.466  -6.738  1.00 97.69           C  
ATOM   4151  CB  GLN A 526      28.406  -3.961  -6.887  1.00 97.69           C  
ATOM   4152  O   GLN A 526      29.250  -0.780  -7.000  1.00 97.69           O  
ATOM   4153  CG  GLN A 526      29.547  -3.932  -7.902  1.00 97.69           C  
ATOM   4154  CD  GLN A 526      29.562  -5.152  -8.805  1.00 97.69           C  
ATOM   4155  NE2 GLN A 526      30.422  -5.129  -9.820  1.00 97.69           N  
ATOM   4156  OE1 GLN A 526      28.797  -6.105  -8.594  1.00 97.69           O  
ATOM   4157  N   PHE A 527      27.016  -1.063  -7.094  1.00 98.25           N  
ATOM   4158  CA  PHE A 527      26.875  -0.053  -8.133  1.00 98.25           C  
ATOM   4159  C   PHE A 527      26.203   1.199  -7.586  1.00 98.25           C  
ATOM   4160  CB  PHE A 527      26.062  -0.605  -9.312  1.00 98.25           C  
ATOM   4161  O   PHE A 527      26.234   2.258  -8.219  1.00 98.25           O  
ATOM   4162  CG  PHE A 527      26.750  -1.717 -10.055  1.00 98.25           C  
ATOM   4163  CD1 PHE A 527      28.062  -1.562 -10.508  1.00 98.25           C  
ATOM   4164  CD2 PHE A 527      26.109  -2.918 -10.305  1.00 98.25           C  
ATOM   4165  CE1 PHE A 527      28.703  -2.590 -11.195  1.00 98.25           C  
ATOM   4166  CE2 PHE A 527      26.734  -3.949 -10.984  1.00 98.25           C  
ATOM   4167  CZ  PHE A 527      28.047  -3.781 -11.430  1.00 98.25           C  
ATOM   4168  N   ALA A 528      25.531   1.114  -6.449  1.00 97.88           N  
ATOM   4169  CA  ALA A 528      24.781   2.258  -5.926  1.00 97.88           C  
ATOM   4170  C   ALA A 528      25.531   2.904  -4.758  1.00 97.88           C  
ATOM   4171  CB  ALA A 528      23.391   1.833  -5.492  1.00 97.88           C  
ATOM   4172  O   ALA A 528      26.359   2.262  -4.109  1.00 97.88           O  
ATOM   4173  N   GLN A 529      25.312   4.234  -4.566  1.00 97.50           N  
ATOM   4174  CA  GLN A 529      25.828   4.934  -3.396  1.00 97.50           C  
ATOM   4175  C   GLN A 529      24.688   5.508  -2.549  1.00 97.50           C  
ATOM   4176  CB  GLN A 529      26.781   6.051  -3.818  1.00 97.50           C  
ATOM   4177  O   GLN A 529      23.672   5.957  -3.084  1.00 97.50           O  
ATOM   4178  CG  GLN A 529      26.109   7.164  -4.613  1.00 97.50           C  
ATOM   4179  CD  GLN A 529      27.094   8.242  -5.055  1.00 97.50           C  
ATOM   4180  NE2 GLN A 529      26.562   9.312  -5.645  1.00 97.50           N  
ATOM   4181  OE1 GLN A 529      28.297   8.109  -4.863  1.00 97.50           O  
ATOM   4182  N   ARG A 530      24.859   5.352  -1.279  1.00 96.75           N  
ATOM   4183  CA  ARG A 530      23.922   5.965  -0.354  1.00 96.75           C  
ATOM   4184  C   ARG A 530      24.000   7.488  -0.415  1.00 96.75           C  
ATOM   4185  CB  ARG A 530      24.172   5.484   1.075  1.00 96.75           C  
ATOM   4186  O   ARG A 530      25.047   8.047  -0.756  1.00 96.75           O  
ATOM   4187  CG  ARG A 530      23.875   4.012   1.293  1.00 96.75           C  
ATOM   4188  CD  ARG A 530      23.844   3.654   2.773  1.00 96.75           C  
ATOM   4189  NE  ARG A 530      23.219   2.348   2.998  1.00 96.75           N  
ATOM   4190  NH1 ARG A 530      22.953   2.641   5.273  1.00 96.75           N  
ATOM   4191  NH2 ARG A 530      22.266   0.691   4.273  1.00 96.75           N  
ATOM   4192  CZ  ARG A 530      22.812   1.896   4.184  1.00 96.75           C  
ATOM   4193  N   PRO A 531      22.844   8.156  -0.088  1.00 96.88           N  
ATOM   4194  CA  PRO A 531      21.578   7.609   0.415  1.00 96.88           C  
ATOM   4195  C   PRO A 531      20.719   6.992  -0.688  1.00 96.88           C  
ATOM   4196  CB  PRO A 531      20.891   8.828   1.026  1.00 96.88           C  
ATOM   4197  O   PRO A 531      20.656   7.523  -1.801  1.00 96.88           O  
ATOM   4198  CG  PRO A 531      21.375   9.992   0.215  1.00 96.88           C  
ATOM   4199  CD  PRO A 531      22.781   9.727  -0.195  1.00 96.88           C  
ATOM   4200  N   TYR A 532      20.078   5.750  -0.237  1.00 97.19           N  
ATOM   4201  CA  TYR A 532      19.062   5.160  -1.109  1.00 97.19           C  
ATOM   4202  C   TYR A 532      17.703   5.766  -0.842  1.00 97.19           C  
ATOM   4203  CB  TYR A 532      19.016   3.643  -0.920  1.00 97.19           C  
ATOM   4204  O   TYR A 532      17.266   5.867   0.311  1.00 97.19           O  
ATOM   4205  CG  TYR A 532      20.344   2.957  -1.140  1.00 97.19           C  
ATOM   4206  CD1 TYR A 532      21.344   3.553  -1.915  1.00 97.19           C  
ATOM   4207  CD2 TYR A 532      20.609   1.714  -0.575  1.00 97.19           C  
ATOM   4208  CE1 TYR A 532      22.562   2.924  -2.123  1.00 97.19           C  
ATOM   4209  CE2 TYR A 532      21.828   1.076  -0.775  1.00 97.19           C  
ATOM   4210  OH  TYR A 532      24.000   1.062  -1.751  1.00 97.19           O  
ATOM   4211  CZ  TYR A 532      22.797   1.688  -1.549  1.00 97.19           C  
ATOM   4212  N   LYS A 533      17.016   6.199  -1.874  1.00 95.62           N  
ATOM   4213  CA  LYS A 533      15.633   6.652  -1.708  1.00 95.62           C  
ATOM   4214  C   LYS A 533      14.648   5.508  -1.941  1.00 95.62           C  
ATOM   4215  CB  LYS A 533      15.328   7.809  -2.662  1.00 95.62           C  
ATOM   4216  O   LYS A 533      13.578   5.473  -1.336  1.00 95.62           O  
ATOM   4217  CG  LYS A 533      16.094   9.086  -2.350  1.00 95.62           C  
ATOM   4218  CD  LYS A 533      15.836  10.156  -3.400  1.00 95.62           C  
ATOM   4219  CE  LYS A 533      16.641  11.422  -3.117  1.00 95.62           C  
ATOM   4220  NZ  LYS A 533      16.531  12.414  -4.230  1.00 95.62           N  
ATOM   4221  N   THR A 534      14.992   4.652  -2.824  1.00 95.50           N  
ATOM   4222  CA  THR A 534      14.281   3.408  -3.107  1.00 95.50           C  
ATOM   4223  C   THR A 534      15.250   2.227  -3.107  1.00 95.50           C  
ATOM   4224  CB  THR A 534      13.555   3.479  -4.461  1.00 95.50           C  
ATOM   4225  O   THR A 534      16.453   2.400  -2.904  1.00 95.50           O  
ATOM   4226  CG2 THR A 534      12.672   4.723  -4.551  1.00 95.50           C  
ATOM   4227  OG1 THR A 534      14.516   3.512  -5.520  1.00 95.50           O  
ATOM   4228  N   PHE A 535      14.758   1.030  -3.277  1.00 96.38           N  
ATOM   4229  CA  PHE A 535      15.578  -0.173  -3.346  1.00 96.38           C  
ATOM   4230  C   PHE A 535      15.062  -1.123  -4.418  1.00 96.38           C  
ATOM   4231  CB  PHE A 535      15.609  -0.881  -1.987  1.00 96.38           C  
ATOM   4232  O   PHE A 535      13.852  -1.323  -4.543  1.00 96.38           O  
ATOM   4233  CG  PHE A 535      16.562  -2.049  -1.933  1.00 96.38           C  
ATOM   4234  CD1 PHE A 535      16.094  -3.344  -2.135  1.00 96.38           C  
ATOM   4235  CD2 PHE A 535      17.906  -1.851  -1.680  1.00 96.38           C  
ATOM   4236  CE1 PHE A 535      16.969  -4.426  -2.086  1.00 96.38           C  
ATOM   4237  CE2 PHE A 535      18.797  -2.928  -1.629  1.00 96.38           C  
ATOM   4238  CZ  PHE A 535      18.312  -4.215  -1.831  1.00 96.38           C  
TER    4239      ALA A   1                                                      
ENDMDL                                                                          
END                                                                             
