# Supplementary material for: Screening of ester-forming and hydrolyzing enzymes linked to pheromone production in Ips typographus (Linnaeus, 1758)
Source: BMC Genomics. 2026 Mar 24;27:431. doi: 10.1186/s12864-026-12773-0 (PMC13134222; doi:10.1186/s12864-026-12773-0)
Supplement: Supplementary file 5 — Supplementary Material 5. [file 12864_2026_12773_MOESM5_ESM.zip › ItyCE9.pdb]

MODEL     1                                                                     
ATOM      1  N   MET A   1     -62.781 -34.281  32.094  1.00 45.19           N  
ATOM      2  CA  MET A   1     -61.406 -34.375  31.625  1.00 45.19           C  
ATOM      3  C   MET A   1     -60.844 -33.000  31.281  1.00 45.19           C  
ATOM      4  CB  MET A   1     -61.281 -35.312  30.422  1.00 45.19           C  
ATOM      5  O   MET A   1     -61.406 -32.312  30.406  1.00 45.19           O  
ATOM      6  CG  MET A   1     -60.938 -36.750  30.781  1.00 45.19           C  
ATOM      7  SD  MET A   1     -60.844 -37.844  29.297  1.00 45.19           S  
ATOM      8  CE  MET A   1     -59.219 -37.406  28.672  1.00 45.19           C  
ATOM      9  N   LEU A   2     -60.781 -32.062  32.188  1.00 39.69           N  
ATOM     10  CA  LEU A   2     -60.438 -30.656  32.219  1.00 39.69           C  
ATOM     11  C   LEU A   2     -59.062 -30.438  31.578  1.00 39.69           C  
ATOM     12  CB  LEU A   2     -60.406 -30.141  33.656  1.00 39.69           C  
ATOM     13  O   LEU A   2     -58.062 -31.016  32.000  1.00 39.69           O  
ATOM     14  CG  LEU A   2     -61.562 -29.219  34.062  1.00 39.69           C  
ATOM     15  CD1 LEU A   2     -62.344 -29.812  35.219  1.00 39.69           C  
ATOM     16  CD2 LEU A   2     -61.031 -27.828  34.406  1.00 39.69           C  
ATOM     17  N   VAL A   3     -58.938 -30.391  30.266  1.00 41.47           N  
ATOM     18  CA  VAL A   3     -57.938 -30.047  29.250  1.00 41.47           C  
ATOM     19  C   VAL A   3     -57.344 -28.672  29.547  1.00 41.47           C  
ATOM     20  CB  VAL A   3     -58.562 -30.062  27.828  1.00 41.47           C  
ATOM     21  O   VAL A   3     -58.062 -27.688  29.656  1.00 41.47           O  
ATOM     22  CG1 VAL A   3     -57.531 -29.641  26.781  1.00 41.47           C  
ATOM     23  CG2 VAL A   3     -59.094 -31.453  27.500  1.00 41.47           C  
ATOM     24  N   THR A   4     -56.375 -28.516  30.391  1.00 46.94           N  
ATOM     25  CA  THR A   4     -55.375 -27.500  30.734  1.00 46.94           C  
ATOM     26  C   THR A   4     -54.531 -27.125  29.531  1.00 46.94           C  
ATOM     27  CB  THR A   4     -54.469 -27.969  31.875  1.00 46.94           C  
ATOM     28  O   THR A   4     -53.938 -28.000  28.891  1.00 46.94           O  
ATOM     29  CG2 THR A   4     -53.938 -26.797  32.688  1.00 46.94           C  
ATOM     30  OG1 THR A   4     -55.219 -28.844  32.750  1.00 46.94           O  
ATOM     31  N   ILE A   5     -54.875 -26.219  28.672  1.00 42.22           N  
ATOM     32  CA  ILE A   5     -54.250 -25.453  27.578  1.00 42.22           C  
ATOM     33  C   ILE A   5     -53.188 -24.516  28.141  1.00 42.22           C  
ATOM     34  CB  ILE A   5     -55.312 -24.641  26.797  1.00 42.22           C  
ATOM     35  O   ILE A   5     -53.469 -23.656  28.984  1.00 42.22           O  
ATOM     36  CG1 ILE A   5     -56.344 -25.594  26.141  1.00 42.22           C  
ATOM     37  CG2 ILE A   5     -54.656 -23.750  25.750  1.00 42.22           C  
ATOM     38  CD1 ILE A   5     -57.469 -24.875  25.422  1.00 42.22           C  
ATOM     39  N   ILE A   6     -51.938 -24.891  28.312  1.00 45.50           N  
ATOM     40  CA  ILE A   6     -50.625 -24.281  28.578  1.00 45.50           C  
ATOM     41  C   ILE A   6     -50.188 -23.438  27.375  1.00 45.50           C  
ATOM     42  CB  ILE A   6     -49.562 -25.344  28.906  1.00 45.50           C  
ATOM     43  O   ILE A   6     -50.125 -23.938  26.266  1.00 45.50           O  
ATOM     44  CG1 ILE A   6     -49.938 -26.094  30.188  1.00 45.50           C  
ATOM     45  CG2 ILE A   6     -48.188 -24.688  29.031  1.00 45.50           C  
ATOM     46  CD1 ILE A   6     -49.031 -27.281  30.484  1.00 45.50           C  
ATOM     47  N   PHE A   7     -50.500 -22.172  27.250  1.00 40.38           N  
ATOM     48  CA  PHE A   7     -50.094 -21.016  26.469  1.00 40.38           C  
ATOM     49  C   PHE A   7     -48.625 -20.719  26.672  1.00 40.38           C  
ATOM     50  CB  PHE A   7     -50.938 -19.781  26.844  1.00 40.38           C  
ATOM     51  O   PHE A   7     -48.188 -20.469  27.797  1.00 40.38           O  
ATOM     52  CG  PHE A   7     -52.094 -19.531  25.922  1.00 40.38           C  
ATOM     53  CD1 PHE A   7     -51.938 -18.828  24.734  1.00 40.38           C  
ATOM     54  CD2 PHE A   7     -53.375 -20.016  26.250  1.00 40.38           C  
ATOM     55  CE1 PHE A   7     -53.031 -18.609  23.891  1.00 40.38           C  
ATOM     56  CE2 PHE A   7     -54.438 -19.797  25.406  1.00 40.38           C  
ATOM     57  CZ  PHE A   7     -54.281 -19.094  24.219  1.00 40.38           C  
ATOM     58  N   LEU A   8     -47.656 -21.406  26.078  1.00 42.97           N  
ATOM     59  CA  LEU A   8     -46.250 -21.188  25.859  1.00 42.97           C  
ATOM     60  C   LEU A   8     -46.000 -19.875  25.109  1.00 42.97           C  
ATOM     61  CB  LEU A   8     -45.625 -22.359  25.078  1.00 42.97           C  
ATOM     62  O   LEU A   8     -46.469 -19.719  23.969  1.00 42.97           O  
ATOM     63  CG  LEU A   8     -44.375 -22.984  25.672  1.00 42.97           C  
ATOM     64  CD1 LEU A   8     -44.719 -24.312  26.359  1.00 42.97           C  
ATOM     65  CD2 LEU A   8     -43.312 -23.188  24.594  1.00 42.97           C  
ATOM     66  N   THR A   9     -46.094 -18.719  25.672  1.00 43.25           N  
ATOM     67  CA  THR A   9     -45.625 -17.375  25.344  1.00 43.25           C  
ATOM     68  C   THR A   9     -44.188 -17.391  24.906  1.00 43.25           C  
ATOM     69  CB  THR A   9     -45.812 -16.422  26.531  1.00 43.25           C  
ATOM     70  O   THR A   9     -43.312 -17.875  25.641  1.00 43.25           O  
ATOM     71  CG2 THR A   9     -47.281 -16.125  26.812  1.00 43.25           C  
ATOM     72  OG1 THR A   9     -45.219 -17.016  27.703  1.00 43.25           O  
ATOM     73  N   LEU A  10     -43.812 -17.812  23.750  1.00 42.59           N  
ATOM     74  CA  LEU A  10     -42.594 -17.609  22.953  1.00 42.59           C  
ATOM     75  C   LEU A  10     -42.156 -16.156  23.000  1.00 42.59           C  
ATOM     76  CB  LEU A  10     -42.875 -18.016  21.500  1.00 42.59           C  
ATOM     77  O   LEU A  10     -42.844 -15.266  22.516  1.00 42.59           O  
ATOM     78  CG  LEU A  10     -42.844 -19.516  21.203  1.00 42.59           C  
ATOM     79  CD1 LEU A  10     -43.656 -19.812  19.922  1.00 42.59           C  
ATOM     80  CD2 LEU A  10     -41.406 -20.031  21.078  1.00 42.59           C  
ATOM     81  N   LEU A  11     -41.688 -15.609  24.078  1.00 41.97           N  
ATOM     82  CA  LEU A  11     -40.938 -14.359  24.203  1.00 41.97           C  
ATOM     83  C   LEU A  11     -39.875 -14.242  23.109  1.00 41.97           C  
ATOM     84  CB  LEU A  11     -40.281 -14.266  25.578  1.00 41.97           C  
ATOM     85  O   LEU A  11     -39.062 -15.141  22.938  1.00 41.97           O  
ATOM     86  CG  LEU A  11     -41.188 -13.852  26.734  1.00 41.97           C  
ATOM     87  CD1 LEU A  11     -40.562 -14.266  28.062  1.00 41.97           C  
ATOM     88  CD2 LEU A  11     -41.438 -12.344  26.703  1.00 41.97           C  
ATOM     89  N   PRO A  12     -40.125 -13.711  21.875  1.00 43.72           N  
ATOM     90  CA  PRO A  12     -39.156 -13.477  20.828  1.00 43.72           C  
ATOM     91  C   PRO A  12     -37.812 -12.938  21.359  1.00 43.72           C  
ATOM     92  CB  PRO A  12     -39.844 -12.438  19.922  1.00 43.72           C  
ATOM     93  O   PRO A  12     -37.812 -12.148  22.297  1.00 43.72           O  
ATOM     94  CG  PRO A  12     -40.875 -11.797  20.797  1.00 43.72           C  
ATOM     95  CD  PRO A  12     -40.875 -12.508  22.125  1.00 43.72           C  
ATOM     96  N   PHE A  13     -36.844 -13.703  21.734  1.00 40.94           N  
ATOM     97  CA  PHE A  13     -35.406 -13.523  21.828  1.00 40.94           C  
ATOM     98  C   PHE A  13     -34.969 -12.227  21.141  1.00 40.94           C  
ATOM     99  CB  PHE A  13     -34.688 -14.711  21.219  1.00 40.94           C  
ATOM    100  O   PHE A  13     -35.250 -12.023  19.953  1.00 40.94           O  
ATOM    101  CG  PHE A  13     -33.594 -15.289  22.094  1.00 40.94           C  
ATOM    102  CD1 PHE A  13     -32.281 -14.914  21.938  1.00 40.94           C  
ATOM    103  CD2 PHE A  13     -33.906 -16.203  23.094  1.00 40.94           C  
ATOM    104  CE1 PHE A  13     -31.281 -15.445  22.750  1.00 40.94           C  
ATOM    105  CE2 PHE A  13     -32.938 -16.734  23.906  1.00 40.94           C  
ATOM    106  CZ  PHE A  13     -31.609 -16.359  23.734  1.00 40.94           C  
ATOM    107  N   SER A  14     -35.281 -11.008  21.578  1.00 43.97           N  
ATOM    108  CA  SER A  14     -34.781  -9.711  21.125  1.00 43.97           C  
ATOM    109  C   SER A  14     -33.250  -9.711  21.016  1.00 43.97           C  
ATOM    110  CB  SER A  14     -35.219  -8.602  22.094  1.00 43.97           C  
ATOM    111  O   SER A  14     -32.562 -10.000  22.000  1.00 43.97           O  
ATOM    112  OG  SER A  14     -34.219  -8.312  23.031  1.00 43.97           O  
ATOM    113  N   TRP A  15     -32.562 -10.469  20.172  1.00 52.16           N  
ATOM    114  CA  TRP A  15     -31.141 -10.328  19.828  1.00 52.16           C  
ATOM    115  C   TRP A  15     -30.672  -8.898  20.062  1.00 52.16           C  
ATOM    116  CB  TRP A  15     -30.891 -10.734  18.375  1.00 52.16           C  
ATOM    117  O   TRP A  15     -31.297  -7.945  19.578  1.00 52.16           O  
ATOM    118  CG  TRP A  15     -30.891 -12.219  18.156  1.00 52.16           C  
ATOM    119  CD1 TRP A  15     -31.797 -13.125  18.609  1.00 52.16           C  
ATOM    120  CD2 TRP A  15     -29.922 -12.961  17.406  1.00 52.16           C  
ATOM    121  CE2 TRP A  15     -30.312 -14.320  17.469  1.00 52.16           C  
ATOM    122  CE3 TRP A  15     -28.766 -12.617  16.703  1.00 52.16           C  
ATOM    123  NE1 TRP A  15     -31.453 -14.391  18.203  1.00 52.16           N  
ATOM    124  CH2 TRP A  15     -28.438 -14.969  16.156  1.00 52.16           C  
ATOM    125  CZ2 TRP A  15     -29.578 -15.336  16.844  1.00 52.16           C  
ATOM    126  CZ3 TRP A  15     -28.031 -13.625  16.078  1.00 52.16           C  
ATOM    127  N   GLY A  16     -30.500  -8.312  21.234  1.00 71.00           N  
ATOM    128  CA  GLY A  16     -29.906  -7.027  21.578  1.00 71.00           C  
ATOM    129  C   GLY A  16     -29.156  -6.387  20.422  1.00 71.00           C  
ATOM    130  O   GLY A  16     -28.516  -7.082  19.625  1.00 71.00           O  
ATOM    131  N   GLU A  17     -29.734  -5.465  19.703  1.00 88.69           N  
ATOM    132  CA  GLU A  17     -29.156  -4.621  18.672  1.00 88.69           C  
ATOM    133  C   GLU A  17     -27.734  -4.207  19.016  1.00 88.69           C  
ATOM    134  CB  GLU A  17     -30.031  -3.379  18.438  1.00 88.69           C  
ATOM    135  O   GLU A  17     -27.438  -3.879  20.172  1.00 88.69           O  
ATOM    136  CG  GLU A  17     -31.359  -3.676  17.766  1.00 88.69           C  
ATOM    137  CD  GLU A  17     -32.125  -2.422  17.406  1.00 88.69           C  
ATOM    138  OE1 GLU A  17     -33.188  -2.537  16.750  1.00 88.69           O  
ATOM    139  OE2 GLU A  17     -31.672  -1.315  17.766  1.00 88.69           O  
ATOM    140  N   ILE A  18     -26.703  -4.555  18.188  1.00 96.75           N  
ATOM    141  CA  ILE A  18     -25.312  -4.098  18.281  1.00 96.75           C  
ATOM    142  C   ILE A  18     -25.203  -2.670  17.766  1.00 96.75           C  
ATOM    143  CB  ILE A  18     -24.359  -5.031  17.516  1.00 96.75           C  
ATOM    144  O   ILE A  18     -25.203  -2.449  16.547  1.00 96.75           O  
ATOM    145  CG1 ILE A  18     -24.500  -6.477  18.000  1.00 96.75           C  
ATOM    146  CG2 ILE A  18     -22.906  -4.555  17.672  1.00 96.75           C  
ATOM    147  CD1 ILE A  18     -23.766  -7.496  17.156  1.00 96.75           C  
ATOM    148  N   LEU A  19     -25.156  -1.686  18.719  1.00 97.00           N  
ATOM    149  CA  LEU A  19     -25.172  -0.269  18.359  1.00 97.00           C  
ATOM    150  C   LEU A  19     -23.969   0.446  18.953  1.00 97.00           C  
ATOM    151  CB  LEU A  19     -26.469   0.394  18.859  1.00 97.00           C  
ATOM    152  O   LEU A  19     -23.531   0.148  20.062  1.00 97.00           O  
ATOM    153  CG  LEU A  19     -27.781  -0.168  18.312  1.00 97.00           C  
ATOM    154  CD1 LEU A  19     -28.969   0.521  18.969  1.00 97.00           C  
ATOM    155  CD2 LEU A  19     -27.828  -0.008  16.797  1.00 97.00           C  
ATOM    156  N   VAL A  20     -23.375   1.343  18.188  1.00 97.44           N  
ATOM    157  CA  VAL A  20     -22.344   2.260  18.641  1.00 97.44           C  
ATOM    158  C   VAL A  20     -22.703   3.691  18.266  1.00 97.44           C  
ATOM    159  CB  VAL A  20     -20.953   1.892  18.047  1.00 97.44           C  
ATOM    160  O   VAL A  20     -23.062   3.965  17.109  1.00 97.44           O  
ATOM    161  CG1 VAL A  20     -19.922   2.965  18.375  1.00 97.44           C  
ATOM    162  CG2 VAL A  20     -20.500   0.528  18.562  1.00 97.44           C  
ATOM    163  N   SER A  21     -22.688   4.613  19.281  1.00 96.62           N  
ATOM    164  CA  SER A  21     -22.953   6.023  19.016  1.00 96.62           C  
ATOM    165  C   SER A  21     -21.672   6.832  18.969  1.00 96.62           C  
ATOM    166  CB  SER A  21     -23.891   6.598  20.094  1.00 96.62           C  
ATOM    167  O   SER A  21     -20.844   6.770  19.891  1.00 96.62           O  
ATOM    168  OG  SER A  21     -25.172   6.008  20.000  1.00 96.62           O  
ATOM    169  N   ILE A  22     -21.453   7.492  17.844  1.00 96.62           N  
ATOM    170  CA  ILE A  22     -20.375   8.469  17.672  1.00 96.62           C  
ATOM    171  C   ILE A  22     -20.969   9.867  17.516  1.00 96.62           C  
ATOM    172  CB  ILE A  22     -19.484   8.117  16.469  1.00 96.62           C  
ATOM    173  O   ILE A  22     -22.188  10.016  17.359  1.00 96.62           O  
ATOM    174  CG1 ILE A  22     -20.297   8.180  15.164  1.00 96.62           C  
ATOM    175  CG2 ILE A  22     -18.828   6.742  16.641  1.00 96.62           C  
ATOM    176  CD1 ILE A  22     -19.469   7.938  13.906  1.00 96.62           C  
ATOM    177  N   PRO A  23     -20.188  10.891  17.703  1.00 96.62           N  
ATOM    178  CA  PRO A  23     -20.719  12.258  17.688  1.00 96.62           C  
ATOM    179  C   PRO A  23     -21.641  12.523  16.516  1.00 96.62           C  
ATOM    180  CB  PRO A  23     -19.453  13.125  17.609  1.00 96.62           C  
ATOM    181  O   PRO A  23     -22.656  13.234  16.656  1.00 96.62           O  
ATOM    182  CG  PRO A  23     -18.422  12.352  18.359  1.00 96.62           C  
ATOM    183  CD  PRO A  23     -18.594  10.891  18.062  1.00 96.62           C  
ATOM    184  N   LYS A  24     -21.375  11.906  15.359  1.00 95.56           N  
ATOM    185  CA  LYS A  24     -22.125  12.242  14.156  1.00 95.56           C  
ATOM    186  C   LYS A  24     -23.406  11.422  14.055  1.00 95.56           C  
ATOM    187  CB  LYS A  24     -21.266  12.031  12.914  1.00 95.56           C  
ATOM    188  O   LYS A  24     -24.281  11.719  13.242  1.00 95.56           O  
ATOM    189  CG  LYS A  24     -20.188  13.086  12.703  1.00 95.56           C  
ATOM    190  CD  LYS A  24     -19.562  12.992  11.320  1.00 95.56           C  
ATOM    191  CE  LYS A  24     -18.625  14.156  11.047  1.00 95.56           C  
ATOM    192  NZ  LYS A  24     -18.031  14.078   9.680  1.00 95.56           N  
ATOM    193  N   GLY A  25     -23.562  10.336  14.852  1.00 97.00           N  
ATOM    194  CA  GLY A  25     -24.781   9.539  14.805  1.00 97.00           C  
ATOM    195  C   GLY A  25     -24.578   8.133  15.344  1.00 97.00           C  
ATOM    196  O   GLY A  25     -23.547   7.824  15.938  1.00 97.00           O  
ATOM    197  N   THR A  26     -25.656   7.305  15.234  1.00 98.00           N  
ATOM    198  CA  THR A  26     -25.656   5.938  15.742  1.00 98.00           C  
ATOM    199  C   THR A  26     -25.531   4.934  14.602  1.00 98.00           C  
ATOM    200  CB  THR A  26     -26.953   5.645  16.547  1.00 98.00           C  
ATOM    201  O   THR A  26     -26.156   5.094  13.555  1.00 98.00           O  
ATOM    202  CG2 THR A  26     -26.938   4.230  17.109  1.00 98.00           C  
ATOM    203  OG1 THR A  26     -27.062   6.582  17.625  1.00 98.00           O  
ATOM    204  N   ILE A  27     -24.734   3.895  14.906  1.00 98.12           N  
ATOM    205  CA  ILE A  27     -24.391   2.910  13.883  1.00 98.12           C  
ATOM    206  C   ILE A  27     -24.781   1.515  14.359  1.00 98.12           C  
ATOM    207  CB  ILE A  27     -22.875   2.951  13.547  1.00 98.12           C  
ATOM    208  O   ILE A  27     -24.484   1.125  15.484  1.00 98.12           O  
ATOM    209  CG1 ILE A  27     -22.484   4.355  13.078  1.00 98.12           C  
ATOM    210  CG2 ILE A  27     -22.531   1.897  12.492  1.00 98.12           C  
ATOM    211  CD1 ILE A  27     -21.016   4.684  13.297  1.00 98.12           C  
ATOM    212  N   ARG A  28     -25.469   0.833  13.461  1.00 98.06           N  
ATOM    213  CA  ARG A  28     -25.781  -0.568  13.727  1.00 98.06           C  
ATOM    214  C   ARG A  28     -24.750  -1.491  13.102  1.00 98.06           C  
ATOM    215  CB  ARG A  28     -27.172  -0.914  13.195  1.00 98.06           C  
ATOM    216  O   ARG A  28     -24.422  -1.363  11.922  1.00 98.06           O  
ATOM    217  CG  ARG A  28     -27.562  -2.369  13.398  1.00 98.06           C  
ATOM    218  CD  ARG A  28     -28.953  -2.666  12.828  1.00 98.06           C  
ATOM    219  NE  ARG A  28     -30.000  -1.942  13.547  1.00 98.06           N  
ATOM    220  NH1 ARG A  28     -31.438  -1.816  11.750  1.00 98.06           N  
ATOM    221  NH2 ARG A  28     -32.031  -0.904  13.766  1.00 98.06           N  
ATOM    222  CZ  ARG A  28     -31.156  -1.557  13.016  1.00 98.06           C  
ATOM    223  N   GLY A  29     -24.219  -2.455  13.938  1.00 97.75           N  
ATOM    224  CA  GLY A  29     -23.250  -3.432  13.461  1.00 97.75           C  
ATOM    225  C   GLY A  29     -23.766  -4.855  13.516  1.00 97.75           C  
ATOM    226  O   GLY A  29     -24.969  -5.086  13.594  1.00 97.75           O  
ATOM    227  N   ARG A  30     -22.812  -5.785  13.367  1.00 96.19           N  
ATOM    228  CA  ARG A  30     -23.156  -7.203  13.367  1.00 96.19           C  
ATOM    229  C   ARG A  30     -22.125  -8.023  14.125  1.00 96.19           C  
ATOM    230  CB  ARG A  30     -23.297  -7.723  11.930  1.00 96.19           C  
ATOM    231  O   ARG A  30     -20.984  -7.586  14.289  1.00 96.19           O  
ATOM    232  CG  ARG A  30     -21.984  -7.762  11.164  1.00 96.19           C  
ATOM    233  CD  ARG A  30     -22.188  -8.227   9.727  1.00 96.19           C  
ATOM    234  NE  ARG A  30     -20.922  -8.227   8.984  1.00 96.19           N  
ATOM    235  NH1 ARG A  30     -21.922  -8.297   6.902  1.00 96.19           N  
ATOM    236  NH2 ARG A  30     -19.641  -8.250   7.082  1.00 96.19           N  
ATOM    237  CZ  ARG A  30     -20.828  -8.258   7.656  1.00 96.19           C  
ATOM    238  N   GLU A  31     -22.609  -9.102  14.633  1.00 96.25           N  
ATOM    239  CA  GLU A  31     -21.734 -10.062  15.305  1.00 96.25           C  
ATOM    240  C   GLU A  31     -21.047 -10.977  14.297  1.00 96.25           C  
ATOM    241  CB  GLU A  31     -22.531 -10.891  16.312  1.00 96.25           C  
ATOM    242  O   GLU A  31     -21.672 -11.445  13.344  1.00 96.25           O  
ATOM    243  CG  GLU A  31     -21.672 -11.844  17.141  1.00 96.25           C  
ATOM    244  CD  GLU A  31     -22.453 -12.609  18.188  1.00 96.25           C  
ATOM    245  OE1 GLU A  31     -22.594 -13.844  18.062  1.00 96.25           O  
ATOM    246  OE2 GLU A  31     -22.938 -11.961  19.156  1.00 96.25           O  
ATOM    247  N   LEU A  32     -19.719 -11.195  14.406  1.00 95.00           N  
ATOM    248  CA  LEU A  32     -18.922 -12.094  13.602  1.00 95.00           C  
ATOM    249  C   LEU A  32     -18.141 -13.078  14.484  1.00 95.00           C  
ATOM    250  CB  LEU A  32     -17.938 -11.305  12.727  1.00 95.00           C  
ATOM    251  O   LEU A  32     -18.125 -12.922  15.703  1.00 95.00           O  
ATOM    252  CG  LEU A  32     -18.562 -10.305  11.750  1.00 95.00           C  
ATOM    253  CD1 LEU A  32     -17.500  -9.312  11.273  1.00 95.00           C  
ATOM    254  CD2 LEU A  32     -19.188 -11.023  10.570  1.00 95.00           C  
ATOM    255  N   THR A  33     -17.547 -14.109  13.797  1.00 94.62           N  
ATOM    256  CA  THR A  33     -16.781 -15.102  14.547  1.00 94.62           C  
ATOM    257  C   THR A  33     -15.469 -15.406  13.844  1.00 94.62           C  
ATOM    258  CB  THR A  33     -17.578 -16.391  14.742  1.00 94.62           C  
ATOM    259  O   THR A  33     -15.438 -15.625  12.633  1.00 94.62           O  
ATOM    260  CG2 THR A  33     -16.844 -17.375  15.641  1.00 94.62           C  
ATOM    261  OG1 THR A  33     -18.859 -16.094  15.336  1.00 94.62           O  
ATOM    262  N   THR A  34     -14.430 -15.398  14.664  1.00 93.94           N  
ATOM    263  CA  THR A  34     -13.125 -15.766  14.125  1.00 93.94           C  
ATOM    264  C   THR A  34     -13.023 -17.281  13.930  1.00 93.94           C  
ATOM    265  CB  THR A  34     -11.984 -15.289  15.055  1.00 93.94           C  
ATOM    266  O   THR A  34     -13.859 -18.031  14.438  1.00 93.94           O  
ATOM    267  CG2 THR A  34     -12.156 -13.820  15.422  1.00 93.94           C  
ATOM    268  OG1 THR A  34     -11.992 -16.078  16.250  1.00 93.94           O  
ATOM    269  N   PRO A  35     -11.945 -17.703  13.195  1.00 90.88           N  
ATOM    270  CA  PRO A  35     -11.734 -19.156  13.047  1.00 90.88           C  
ATOM    271  C   PRO A  35     -11.562 -19.859  14.383  1.00 90.88           C  
ATOM    272  CB  PRO A  35     -10.461 -19.234  12.203  1.00 90.88           C  
ATOM    273  O   PRO A  35     -11.844 -21.062  14.484  1.00 90.88           O  
ATOM    274  CG  PRO A  35     -10.461 -17.984  11.383  1.00 90.88           C  
ATOM    275  CD  PRO A  35     -10.984 -16.859  12.227  1.00 90.88           C  
ATOM    276  N   ALA A  36     -11.094 -19.219  15.391  1.00 91.88           N  
ATOM    277  CA  ALA A  36     -10.906 -19.797  16.719  1.00 91.88           C  
ATOM    278  C   ALA A  36     -12.172 -19.672  17.562  1.00 91.88           C  
ATOM    279  CB  ALA A  36      -9.727 -19.141  17.438  1.00 91.88           C  
ATOM    280  O   ALA A  36     -12.125 -19.766  18.797  1.00 91.88           O  
ATOM    281  N   ASN A  37     -13.312 -19.281  16.984  1.00 94.31           N  
ATOM    282  CA  ASN A  37     -14.633 -19.203  17.594  1.00 94.31           C  
ATOM    283  C   ASN A  37     -14.719 -18.062  18.594  1.00 94.31           C  
ATOM    284  CB  ASN A  37     -14.992 -20.531  18.266  1.00 94.31           C  
ATOM    285  O   ASN A  37     -15.375 -18.188  19.625  1.00 94.31           O  
ATOM    286  CG  ASN A  37     -15.414 -21.594  17.266  1.00 94.31           C  
ATOM    287  ND2 ASN A  37     -15.227 -22.859  17.641  1.00 94.31           N  
ATOM    288  OD1 ASN A  37     -15.906 -21.281  16.188  1.00 94.31           O  
ATOM    289  N   ARG A  38     -13.922 -17.062  18.375  1.00 95.12           N  
ATOM    290  CA  ARG A  38     -14.023 -15.836  19.172  1.00 95.12           C  
ATOM    291  C   ARG A  38     -15.023 -14.875  18.547  1.00 95.12           C  
ATOM    292  CB  ARG A  38     -12.656 -15.164  19.297  1.00 95.12           C  
ATOM    293  O   ARG A  38     -14.984 -14.617  17.344  1.00 95.12           O  
ATOM    294  CG  ARG A  38     -12.672 -13.898  20.141  1.00 95.12           C  
ATOM    295  CD  ARG A  38     -11.297 -13.250  20.219  1.00 95.12           C  
ATOM    296  NE  ARG A  38     -11.305 -12.055  21.047  1.00 95.12           N  
ATOM    297  NH1 ARG A  38      -9.078 -11.539  20.703  1.00 95.12           N  
ATOM    298  NH2 ARG A  38     -10.367 -10.211  22.047  1.00 95.12           N  
ATOM    299  CZ  ARG A  38     -10.250 -11.273  21.266  1.00 95.12           C  
ATOM    300  N   THR A  39     -15.938 -14.406  19.422  1.00 96.25           N  
ATOM    301  CA  THR A  39     -16.922 -13.438  18.953  1.00 96.25           C  
ATOM    302  C   THR A  39     -16.312 -12.055  18.828  1.00 96.25           C  
ATOM    303  CB  THR A  39     -18.141 -13.391  19.906  1.00 96.25           C  
ATOM    304  O   THR A  39     -15.539 -11.633  19.703  1.00 96.25           O  
ATOM    305  CG2 THR A  39     -19.141 -12.336  19.453  1.00 96.25           C  
ATOM    306  OG1 THR A  39     -18.781 -14.672  19.922  1.00 96.25           O  
ATOM    307  N   PHE A  40     -16.578 -11.359  17.734  1.00 97.00           N  
ATOM    308  CA  PHE A  40     -16.219  -9.953  17.547  1.00 97.00           C  
ATOM    309  C   PHE A  40     -17.297  -9.219  16.766  1.00 97.00           C  
ATOM    310  CB  PHE A  40     -14.867  -9.828  16.844  1.00 97.00           C  
ATOM    311  O   PHE A  40     -18.297  -9.812  16.375  1.00 97.00           O  
ATOM    312  CG  PHE A  40     -14.891 -10.273  15.406  1.00 97.00           C  
ATOM    313  CD1 PHE A  40     -15.023 -11.617  15.078  1.00 97.00           C  
ATOM    314  CD2 PHE A  40     -14.789  -9.352  14.375  1.00 97.00           C  
ATOM    315  CE1 PHE A  40     -15.047 -12.039  13.750  1.00 97.00           C  
ATOM    316  CE2 PHE A  40     -14.812  -9.758  13.047  1.00 97.00           C  
ATOM    317  CZ  PHE A  40     -14.938 -11.102  12.734  1.00 97.00           C  
ATOM    318  N   TYR A  41     -17.156  -7.906  16.609  1.00 97.56           N  
ATOM    319  CA  TYR A  41     -18.219  -7.082  16.031  1.00 97.56           C  
ATOM    320  C   TYR A  41     -17.688  -6.285  14.844  1.00 97.56           C  
ATOM    321  CB  TYR A  41     -18.797  -6.133  17.078  1.00 97.56           C  
ATOM    322  O   TYR A  41     -16.562  -5.781  14.875  1.00 97.56           O  
ATOM    323  CG  TYR A  41     -19.203  -6.816  18.359  1.00 97.56           C  
ATOM    324  CD1 TYR A  41     -20.438  -7.438  18.484  1.00 97.56           C  
ATOM    325  CD2 TYR A  41     -18.328  -6.840  19.453  1.00 97.56           C  
ATOM    326  CE1 TYR A  41     -20.812  -8.062  19.672  1.00 97.56           C  
ATOM    327  CE2 TYR A  41     -18.703  -7.469  20.641  1.00 97.56           C  
ATOM    328  OH  TYR A  41     -20.297  -8.695  21.906  1.00 97.56           O  
ATOM    329  CZ  TYR A  41     -19.938  -8.078  20.734  1.00 97.56           C  
ATOM    330  N   GLY A  42     -18.516  -6.258  13.820  1.00 97.19           N  
ATOM    331  CA  GLY A  42     -18.172  -5.523  12.617  1.00 97.19           C  
ATOM    332  C   GLY A  42     -19.141  -4.414  12.297  1.00 97.19           C  
ATOM    333  O   GLY A  42     -20.359  -4.594  12.414  1.00 97.19           O  
ATOM    334  N   PHE A  43     -18.578  -3.297  11.945  1.00 97.75           N  
ATOM    335  CA  PHE A  43     -19.266  -2.143  11.391  1.00 97.75           C  
ATOM    336  C   PHE A  43     -18.734  -1.795  10.008  1.00 97.75           C  
ATOM    337  CB  PHE A  43     -19.141  -0.934  12.320  1.00 97.75           C  
ATOM    338  O   PHE A  43     -17.703  -1.142   9.883  1.00 97.75           O  
ATOM    339  CG  PHE A  43     -19.609  -1.200  13.727  1.00 97.75           C  
ATOM    340  CD1 PHE A  43     -20.844  -0.758  14.164  1.00 97.75           C  
ATOM    341  CD2 PHE A  43     -18.797  -1.894  14.617  1.00 97.75           C  
ATOM    342  CE1 PHE A  43     -21.281  -1.003  15.461  1.00 97.75           C  
ATOM    343  CE2 PHE A  43     -19.219  -2.143  15.922  1.00 97.75           C  
ATOM    344  CZ  PHE A  43     -20.453  -1.695  16.344  1.00 97.75           C  
ATOM    345  N   THR A  44     -19.516  -2.201   9.016  1.00 96.50           N  
ATOM    346  CA  THR A  44     -19.000  -2.113   7.648  1.00 96.50           C  
ATOM    347  C   THR A  44     -19.859  -1.173   6.809  1.00 96.50           C  
ATOM    348  CB  THR A  44     -18.953  -3.500   6.984  1.00 96.50           C  
ATOM    349  O   THR A  44     -21.078  -1.355   6.711  1.00 96.50           O  
ATOM    350  CG2 THR A  44     -17.984  -4.426   7.719  1.00 96.50           C  
ATOM    351  OG1 THR A  44     -20.266  -4.078   6.996  1.00 96.50           O  
ATOM    352  N   GLY A  45     -19.203   0.011   6.469  1.00 96.25           N  
ATOM    353  CA  GLY A  45     -19.891   0.925   5.578  1.00 96.25           C  
ATOM    354  C   GLY A  45     -20.328   2.211   6.258  1.00 96.25           C  
ATOM    355  O   GLY A  45     -21.406   2.734   5.980  1.00 96.25           O  
ATOM    356  N   ILE A  46     -19.422   2.668   7.203  1.00 97.88           N  
ATOM    357  CA  ILE A  46     -19.656   3.951   7.855  1.00 97.88           C  
ATOM    358  C   ILE A  46     -19.125   5.082   6.973  1.00 97.88           C  
ATOM    359  CB  ILE A  46     -18.984   4.008   9.250  1.00 97.88           C  
ATOM    360  O   ILE A  46     -17.938   5.133   6.656  1.00 97.88           O  
ATOM    361  CG1 ILE A  46     -19.406   2.799  10.094  1.00 97.88           C  
ATOM    362  CG2 ILE A  46     -19.344   5.320   9.961  1.00 97.88           C  
ATOM    363  CD1 ILE A  46     -18.531   2.568  11.320  1.00 97.88           C  
ATOM    364  N   PRO A  47     -20.031   6.055   6.578  1.00 97.69           N  
ATOM    365  CA  PRO A  47     -19.531   7.160   5.754  1.00 97.69           C  
ATOM    366  C   PRO A  47     -18.547   8.055   6.504  1.00 97.69           C  
ATOM    367  CB  PRO A  47     -20.797   7.934   5.391  1.00 97.69           C  
ATOM    368  O   PRO A  47     -18.844   8.523   7.605  1.00 97.69           O  
ATOM    369  CG  PRO A  47     -21.766   7.617   6.488  1.00 97.69           C  
ATOM    370  CD  PRO A  47     -21.484   6.234   6.992  1.00 97.69           C  
ATOM    371  N   PHE A  48     -17.328   8.219   5.898  1.00 98.44           N  
ATOM    372  CA  PHE A  48     -16.406   9.148   6.535  1.00 98.44           C  
ATOM    373  C   PHE A  48     -16.250  10.414   5.703  1.00 98.44           C  
ATOM    374  CB  PHE A  48     -15.031   8.484   6.746  1.00 98.44           C  
ATOM    375  O   PHE A  48     -15.570  11.359   6.121  1.00 98.44           O  
ATOM    376  CG  PHE A  48     -14.281   8.234   5.469  1.00 98.44           C  
ATOM    377  CD1 PHE A  48     -14.406   7.027   4.797  1.00 98.44           C  
ATOM    378  CD2 PHE A  48     -13.438   9.211   4.941  1.00 98.44           C  
ATOM    379  CE1 PHE A  48     -13.711   6.789   3.615  1.00 98.44           C  
ATOM    380  CE2 PHE A  48     -12.734   8.977   3.762  1.00 98.44           C  
ATOM    381  CZ  PHE A  48     -12.875   7.770   3.100  1.00 98.44           C  
ATOM    382  N   ALA A  49     -16.891  10.477   4.500  1.00 98.44           N  
ATOM    383  CA  ALA A  49     -16.891  11.641   3.621  1.00 98.44           C  
ATOM    384  C   ALA A  49     -18.219  11.766   2.883  1.00 98.44           C  
ATOM    385  CB  ALA A  49     -15.734  11.562   2.625  1.00 98.44           C  
ATOM    386  O   ALA A  49     -18.938  10.781   2.715  1.00 98.44           O  
ATOM    387  N   LYS A  50     -18.516  13.047   2.512  1.00 98.25           N  
ATOM    388  CA  LYS A  50     -19.609  13.234   1.564  1.00 98.25           C  
ATOM    389  C   LYS A  50     -19.328  12.492   0.257  1.00 98.25           C  
ATOM    390  CB  LYS A  50     -19.828  14.719   1.289  1.00 98.25           C  
ATOM    391  O   LYS A  50     -18.172  12.336  -0.141  1.00 98.25           O  
ATOM    392  CG  LYS A  50     -20.328  15.500   2.496  1.00 98.25           C  
ATOM    393  CD  LYS A  50     -20.672  16.938   2.127  1.00 98.25           C  
ATOM    394  CE  LYS A  50     -21.266  17.688   3.311  1.00 98.25           C  
ATOM    395  NZ  LYS A  50     -21.656  19.078   2.938  1.00 98.25           N  
ATOM    396  N   PRO A  51     -20.484  12.094  -0.368  1.00 98.00           N  
ATOM    397  CA  PRO A  51     -20.250  11.477  -1.674  1.00 98.00           C  
ATOM    398  C   PRO A  51     -19.484  12.383  -2.627  1.00 98.00           C  
ATOM    399  CB  PRO A  51     -21.656  11.203  -2.199  1.00 98.00           C  
ATOM    400  O   PRO A  51     -19.828  13.555  -2.791  1.00 98.00           O  
ATOM    401  CG  PRO A  51     -22.516  11.094  -0.973  1.00 98.00           C  
ATOM    402  CD  PRO A  51     -22.000  12.062   0.052  1.00 98.00           C  
ATOM    403  N   PRO A  52     -18.391  11.906  -3.166  1.00 97.94           N  
ATOM    404  CA  PRO A  52     -17.609  12.727  -4.086  1.00 97.94           C  
ATOM    405  C   PRO A  52     -18.188  12.742  -5.500  1.00 97.94           C  
ATOM    406  CB  PRO A  52     -16.234  12.055  -4.066  1.00 97.94           C  
ATOM    407  O   PRO A  52     -17.500  12.367  -6.453  1.00 97.94           O  
ATOM    408  CG  PRO A  52     -16.516  10.602  -3.859  1.00 97.94           C  
ATOM    409  CD  PRO A  52     -17.703  10.477  -2.943  1.00 97.94           C  
ATOM    410  N   VAL A  53     -19.391  13.195  -5.664  1.00 97.81           N  
ATOM    411  CA  VAL A  53     -20.094  13.258  -6.941  1.00 97.81           C  
ATOM    412  C   VAL A  53     -20.312  14.711  -7.344  1.00 97.81           C  
ATOM    413  CB  VAL A  53     -21.453  12.516  -6.879  1.00 97.81           C  
ATOM    414  O   VAL A  53     -20.062  15.625  -6.551  1.00 97.81           O  
ATOM    415  CG1 VAL A  53     -21.234  11.031  -6.562  1.00 97.81           C  
ATOM    416  CG2 VAL A  53     -22.359  13.156  -5.836  1.00 97.81           C  
ATOM    417  N   GLY A  54     -20.734  14.859  -8.625  1.00 96.31           N  
ATOM    418  CA  GLY A  54     -21.016  16.203  -9.117  1.00 96.31           C  
ATOM    419  C   GLY A  54     -19.828  17.141  -8.984  1.00 96.31           C  
ATOM    420  O   GLY A  54     -18.734  16.828  -9.453  1.00 96.31           O  
ATOM    421  N   SER A  55     -20.062  18.250  -8.281  1.00 97.25           N  
ATOM    422  CA  SER A  55     -19.047  19.281  -8.172  1.00 97.25           C  
ATOM    423  C   SER A  55     -17.875  18.828  -7.297  1.00 97.25           C  
ATOM    424  CB  SER A  55     -19.641  20.578  -7.602  1.00 97.25           C  
ATOM    425  O   SER A  55     -16.797  19.406  -7.324  1.00 97.25           O  
ATOM    426  OG  SER A  55     -20.172  20.344  -6.309  1.00 97.25           O  
ATOM    427  N   LEU A  56     -18.141  17.703  -6.512  1.00 98.12           N  
ATOM    428  CA  LEU A  56     -17.078  17.203  -5.633  1.00 98.12           C  
ATOM    429  C   LEU A  56     -16.219  16.156  -6.348  1.00 98.12           C  
ATOM    430  CB  LEU A  56     -17.688  16.578  -4.367  1.00 98.12           C  
ATOM    431  O   LEU A  56     -15.195  15.734  -5.824  1.00 98.12           O  
ATOM    432  CG  LEU A  56     -18.359  17.562  -3.393  1.00 98.12           C  
ATOM    433  CD1 LEU A  56     -18.969  16.797  -2.217  1.00 98.12           C  
ATOM    434  CD2 LEU A  56     -17.344  18.594  -2.904  1.00 98.12           C  
ATOM    435  N   ARG A  57     -16.688  15.719  -7.566  1.00 98.19           N  
ATOM    436  CA  ARG A  57     -15.867  14.789  -8.344  1.00 98.19           C  
ATOM    437  C   ARG A  57     -14.500  15.391  -8.641  1.00 98.19           C  
ATOM    438  CB  ARG A  57     -16.562  14.406  -9.648  1.00 98.19           C  
ATOM    439  O   ARG A  57     -14.398  16.531  -9.094  1.00 98.19           O  
ATOM    440  CG  ARG A  57     -15.789  13.422 -10.500  1.00 98.19           C  
ATOM    441  CD  ARG A  57     -16.547  13.047 -11.766  1.00 98.19           C  
ATOM    442  NE  ARG A  57     -17.781  12.320 -11.461  1.00 98.19           N  
ATOM    443  NH1 ARG A  57     -18.547  12.305 -13.633  1.00 98.19           N  
ATOM    444  NH2 ARG A  57     -19.781  11.312 -11.969  1.00 98.19           N  
ATOM    445  CZ  ARG A  57     -18.703  11.977 -12.359  1.00 98.19           C  
ATOM    446  N   PHE A  58     -13.375  14.648  -8.320  1.00 98.12           N  
ATOM    447  CA  PHE A  58     -11.977  14.961  -8.602  1.00 98.12           C  
ATOM    448  C   PHE A  58     -11.430  15.961  -7.586  1.00 98.12           C  
ATOM    449  CB  PHE A  58     -11.820  15.516 -10.016  1.00 98.12           C  
ATOM    450  O   PHE A  58     -10.328  16.469  -7.750  1.00 98.12           O  
ATOM    451  CG  PHE A  58     -12.375  14.609 -11.086  1.00 98.12           C  
ATOM    452  CD1 PHE A  58     -12.102  13.250 -11.078  1.00 98.12           C  
ATOM    453  CD2 PHE A  58     -13.180  15.125 -12.102  1.00 98.12           C  
ATOM    454  CE1 PHE A  58     -12.617  12.406 -12.062  1.00 98.12           C  
ATOM    455  CE2 PHE A  58     -13.695  14.289 -13.094  1.00 98.12           C  
ATOM    456  CZ  PHE A  58     -13.414  12.938 -13.070  1.00 98.12           C  
ATOM    457  N   GLN A  59     -12.266  16.328  -6.613  1.00 98.12           N  
ATOM    458  CA  GLN A  59     -11.836  17.297  -5.605  1.00 98.12           C  
ATOM    459  C   GLN A  59     -11.492  16.594  -4.293  1.00 98.12           C  
ATOM    460  CB  GLN A  59     -12.930  18.344  -5.371  1.00 98.12           C  
ATOM    461  O   GLN A  59     -11.797  15.422  -4.105  1.00 98.12           O  
ATOM    462  CG  GLN A  59     -13.352  19.078  -6.637  1.00 98.12           C  
ATOM    463  CD  GLN A  59     -12.219  19.859  -7.270  1.00 98.12           C  
ATOM    464  NE2 GLN A  59     -12.062  19.719  -8.578  1.00 98.12           N  
ATOM    465  OE1 GLN A  59     -11.484  20.578  -6.586  1.00 98.12           O  
ATOM    466  N   ALA A  60     -10.883  17.328  -3.393  1.00 98.25           N  
ATOM    467  CA  ALA A  60     -10.602  16.828  -2.051  1.00 98.25           C  
ATOM    468  C   ALA A  60     -11.875  16.375  -1.348  1.00 98.25           C  
ATOM    469  CB  ALA A  60      -9.883  17.891  -1.226  1.00 98.25           C  
ATOM    470  O   ALA A  60     -12.938  16.969  -1.544  1.00 98.25           O  
ATOM    471  N   PRO A  61     -11.766  15.266  -0.557  1.00 98.50           N  
ATOM    472  CA  PRO A  61     -12.953  14.812   0.165  1.00 98.50           C  
ATOM    473  C   PRO A  61     -13.430  15.812   1.215  1.00 98.50           C  
ATOM    474  CB  PRO A  61     -12.492  13.508   0.825  1.00 98.50           C  
ATOM    475  O   PRO A  61     -12.617  16.562   1.768  1.00 98.50           O  
ATOM    476  CG  PRO A  61     -11.023  13.703   1.063  1.00 98.50           C  
ATOM    477  CD  PRO A  61     -10.453  14.461  -0.096  1.00 98.50           C  
ATOM    478  N   VAL A  62     -14.719  15.789   1.408  1.00 98.50           N  
ATOM    479  CA  VAL A  62     -15.359  16.609   2.430  1.00 98.50           C  
ATOM    480  C   VAL A  62     -15.961  15.719   3.512  1.00 98.50           C  
ATOM    481  CB  VAL A  62     -16.453  17.516   1.823  1.00 98.50           C  
ATOM    482  O   VAL A  62     -16.641  14.734   3.205  1.00 98.50           O  
ATOM    483  CG1 VAL A  62     -17.125  18.359   2.912  1.00 98.50           C  
ATOM    484  CG2 VAL A  62     -15.852  18.422   0.748  1.00 98.50           C  
ATOM    485  N   GLU A  63     -15.656  16.062   4.730  1.00 98.25           N  
ATOM    486  CA  GLU A  63     -16.141  15.281   5.867  1.00 98.25           C  
ATOM    487  C   GLU A  63     -17.641  15.039   5.777  1.00 98.25           C  
ATOM    488  CB  GLU A  63     -15.789  15.984   7.184  1.00 98.25           C  
ATOM    489  O   GLU A  63     -18.391  15.914   5.344  1.00 98.25           O  
ATOM    490  CG  GLU A  63     -16.125  15.156   8.422  1.00 98.25           C  
ATOM    491  CD  GLU A  63     -15.680  15.828   9.719  1.00 98.25           C  
ATOM    492  OE1 GLU A  63     -15.711  15.164  10.781  1.00 98.25           O  
ATOM    493  OE2 GLU A  63     -15.305  17.016   9.672  1.00 98.25           O  
ATOM    494  N   ALA A  64     -18.062  13.812   6.211  1.00 97.94           N  
ATOM    495  CA  ALA A  64     -19.469  13.438   6.203  1.00 97.94           C  
ATOM    496  C   ALA A  64     -20.266  14.281   7.191  1.00 97.94           C  
ATOM    497  CB  ALA A  64     -19.625  11.953   6.527  1.00 97.94           C  
ATOM    498  O   ALA A  64     -19.750  14.664   8.250  1.00 97.94           O  
ATOM    499  N   ASP A  65     -21.625  14.539   6.863  1.00 97.31           N  
ATOM    500  CA  ASP A  65     -22.531  15.234   7.773  1.00 97.31           C  
ATOM    501  C   ASP A  65     -23.000  14.305   8.891  1.00 97.31           C  
ATOM    502  CB  ASP A  65     -23.734  15.781   7.008  1.00 97.31           C  
ATOM    503  O   ASP A  65     -22.953  13.078   8.750  1.00 97.31           O  
ATOM    504  CG  ASP A  65     -23.359  16.844   5.992  1.00 97.31           C  
ATOM    505  OD1 ASP A  65     -22.500  17.703   6.293  1.00 97.31           O  
ATOM    506  OD2 ASP A  65     -23.938  16.828   4.883  1.00 97.31           O  
ATOM    507  N   SER A  66     -23.438  14.945   9.898  1.00 97.25           N  
ATOM    508  CA  SER A  66     -24.172  14.164  10.891  1.00 97.25           C  
ATOM    509  C   SER A  66     -25.453  13.602  10.305  1.00 97.25           C  
ATOM    510  CB  SER A  66     -24.500  15.031  12.109  1.00 97.25           C  
ATOM    511  O   SER A  66     -25.969  14.109   9.305  1.00 97.25           O  
ATOM    512  OG  SER A  66     -23.312  15.492  12.734  1.00 97.25           O  
ATOM    513  N   TRP A  67     -25.797  12.438  10.883  1.00 96.62           N  
ATOM    514  CA  TRP A  67     -27.047  11.859  10.398  1.00 96.62           C  
ATOM    515  C   TRP A  67     -28.016  11.594  11.555  1.00 96.62           C  
ATOM    516  CB  TRP A  67     -26.781  10.555   9.641  1.00 96.62           C  
ATOM    517  O   TRP A  67     -27.609  11.570  12.719  1.00 96.62           O  
ATOM    518  CG  TRP A  67     -26.062   9.516  10.445  1.00 96.62           C  
ATOM    519  CD1 TRP A  67     -26.625   8.562  11.242  1.00 96.62           C  
ATOM    520  CD2 TRP A  67     -24.641   9.336  10.539  1.00 96.62           C  
ATOM    521  CE2 TRP A  67     -24.422   8.250  11.406  1.00 96.62           C  
ATOM    522  CE3 TRP A  67     -23.547   9.984   9.969  1.00 96.62           C  
ATOM    523  NE1 TRP A  67     -25.641   7.793  11.820  1.00 96.62           N  
ATOM    524  CH2 TRP A  67     -22.078   8.453  11.148  1.00 96.62           C  
ATOM    525  CZ2 TRP A  67     -23.141   7.793  11.719  1.00 96.62           C  
ATOM    526  CZ3 TRP A  67     -22.266   9.539  10.281  1.00 96.62           C  
ATOM    527  N   THR A  68     -29.391  11.617  11.195  1.00 95.75           N  
ATOM    528  CA  THR A  68     -30.422  11.219  12.148  1.00 95.75           C  
ATOM    529  C   THR A  68     -30.812   9.758  11.945  1.00 95.75           C  
ATOM    530  CB  THR A  68     -31.672  12.109  12.008  1.00 95.75           C  
ATOM    531  O   THR A  68     -30.578   9.188  10.875  1.00 95.75           O  
ATOM    532  CG2 THR A  68     -31.328  13.578  12.234  1.00 95.75           C  
ATOM    533  OG1 THR A  68     -32.219  11.953  10.688  1.00 95.75           O  
ATOM    534  N   GLY A  69     -31.172   9.125  12.984  1.00 95.25           N  
ATOM    535  CA  GLY A  69     -31.516   7.715  12.906  1.00 95.25           C  
ATOM    536  C   GLY A  69     -30.312   6.797  13.031  1.00 95.25           C  
ATOM    537  O   GLY A  69     -29.266   7.211  13.508  1.00 95.25           O  
ATOM    538  N   ILE A  70     -30.516   5.520  12.656  1.00 97.38           N  
ATOM    539  CA  ILE A  70     -29.469   4.508  12.773  1.00 97.38           C  
ATOM    540  C   ILE A  70     -28.984   4.113  11.375  1.00 97.38           C  
ATOM    541  CB  ILE A  70     -29.969   3.262  13.539  1.00 97.38           C  
ATOM    542  O   ILE A  70     -29.781   3.730  10.516  1.00 97.38           O  
ATOM    543  CG1 ILE A  70     -30.406   3.646  14.953  1.00 97.38           C  
ATOM    544  CG2 ILE A  70     -28.875   2.180  13.570  1.00 97.38           C  
ATOM    545  CD1 ILE A  70     -31.094   2.525  15.719  1.00 97.38           C  
ATOM    546  N   ILE A  71     -27.688   4.379  11.117  1.00 96.44           N  
ATOM    547  CA  ILE A  71     -27.109   3.850   9.891  1.00 96.44           C  
ATOM    548  C   ILE A  71     -26.906   2.342  10.023  1.00 96.44           C  
ATOM    549  CB  ILE A  71     -25.766   4.547   9.555  1.00 96.44           C  
ATOM    550  O   ILE A  71     -26.359   1.872  11.023  1.00 96.44           O  
ATOM    551  CG1 ILE A  71     -26.016   5.973   9.047  1.00 96.44           C  
ATOM    552  CG2 ILE A  71     -24.969   3.732   8.531  1.00 96.44           C  
ATOM    553  CD1 ILE A  71     -24.750   6.762   8.766  1.00 96.44           C  
ATOM    554  N   ASP A  72     -27.328   1.628   8.992  1.00 96.88           N  
ATOM    555  CA  ASP A  72     -27.141   0.180   8.969  1.00 96.88           C  
ATOM    556  C   ASP A  72     -25.797  -0.190   8.344  1.00 96.88           C  
ATOM    557  CB  ASP A  72     -28.281  -0.497   8.211  1.00 96.88           C  
ATOM    558  O   ASP A  72     -25.656  -0.181   7.117  1.00 96.88           O  
ATOM    559  CG  ASP A  72     -28.266  -2.010   8.336  1.00 96.88           C  
ATOM    560  OD1 ASP A  72     -27.281  -2.564   8.883  1.00 96.88           O  
ATOM    561  OD2 ASP A  72     -29.234  -2.654   7.883  1.00 96.88           O  
ATOM    562  N   ALA A  73     -24.844  -0.592   9.195  1.00 97.06           N  
ATOM    563  CA  ALA A  73     -23.484  -0.927   8.758  1.00 97.06           C  
ATOM    564  C   ALA A  73     -23.219  -2.418   8.930  1.00 97.06           C  
ATOM    565  CB  ALA A  73     -22.469  -0.105   9.531  1.00 97.06           C  
ATOM    566  O   ALA A  73     -22.141  -2.805   9.398  1.00 97.06           O  
ATOM    567  N   THR A  74     -24.188  -3.236   8.516  1.00 96.00           N  
ATOM    568  CA  THR A  74     -24.078  -4.676   8.734  1.00 96.00           C  
ATOM    569  C   THR A  74     -23.656  -5.383   7.445  1.00 96.00           C  
ATOM    570  CB  THR A  74     -25.406  -5.266   9.227  1.00 96.00           C  
ATOM    571  O   THR A  74     -23.438  -6.594   7.445  1.00 96.00           O  
ATOM    572  CG2 THR A  74     -25.797  -4.695  10.594  1.00 96.00           C  
ATOM    573  OG1 THR A  74     -26.453  -4.945   8.289  1.00 96.00           O  
ATOM    574  N   THR A  75     -23.531  -4.605   6.324  1.00 92.50           N  
ATOM    575  CA  THR A  75     -23.141  -5.184   5.047  1.00 92.50           C  
ATOM    576  C   THR A  75     -22.000  -4.375   4.418  1.00 92.50           C  
ATOM    577  CB  THR A  75     -24.328  -5.258   4.066  1.00 92.50           C  
ATOM    578  O   THR A  75     -21.844  -3.191   4.715  1.00 92.50           O  
ATOM    579  CG2 THR A  75     -25.469  -6.078   4.652  1.00 92.50           C  
ATOM    580  OG1 THR A  75     -24.797  -3.930   3.795  1.00 92.50           O  
ATOM    581  N   ASP A  76     -21.250  -5.113   3.580  1.00 91.12           N  
ATOM    582  CA  ASP A  76     -20.156  -4.426   2.885  1.00 91.12           C  
ATOM    583  C   ASP A  76     -20.703  -3.289   2.018  1.00 91.12           C  
ATOM    584  CB  ASP A  76     -19.359  -5.410   2.027  1.00 91.12           C  
ATOM    585  O   ASP A  76     -21.719  -3.441   1.353  1.00 91.12           O  
ATOM    586  CG  ASP A  76     -18.406  -6.262   2.838  1.00 91.12           C  
ATOM    587  OD1 ASP A  76     -18.156  -5.945   4.023  1.00 91.12           O  
ATOM    588  OD2 ASP A  76     -17.875  -7.258   2.289  1.00 91.12           O  
ATOM    589  N   PRO A  77     -19.906  -2.148   2.098  1.00 89.69           N  
ATOM    590  CA  PRO A  77     -20.312  -1.027   1.247  1.00 89.69           C  
ATOM    591  C   PRO A  77     -19.938  -1.232  -0.219  1.00 89.69           C  
ATOM    592  CB  PRO A  77     -19.547   0.162   1.843  1.00 89.69           C  
ATOM    593  O   PRO A  77     -19.266  -2.213  -0.558  1.00 89.69           O  
ATOM    594  CG  PRO A  77     -18.250  -0.411   2.318  1.00 89.69           C  
ATOM    595  CD  PRO A  77     -18.516  -1.789   2.855  1.00 89.69           C  
ATOM    596  N   ASP A  78     -20.547  -0.350  -1.024  1.00 93.19           N  
ATOM    597  CA  ASP A  78     -20.094  -0.304  -2.412  1.00 93.19           C  
ATOM    598  C   ASP A  78     -18.609  -0.003  -2.500  1.00 93.19           C  
ATOM    599  CB  ASP A  78     -20.891   0.744  -3.197  1.00 93.19           C  
ATOM    600  O   ASP A  78     -18.016   0.510  -1.547  1.00 93.19           O  
ATOM    601  CG  ASP A  78     -22.328   0.333  -3.447  1.00 93.19           C  
ATOM    602  OD1 ASP A  78     -22.641  -0.880  -3.420  1.00 93.19           O  
ATOM    603  OD2 ASP A  78     -23.172   1.229  -3.676  1.00 93.19           O  
ATOM    604  N   GLU A  79     -18.031  -0.405  -3.645  1.00 95.06           N  
ATOM    605  CA  GLU A  79     -16.625  -0.103  -3.889  1.00 95.06           C  
ATOM    606  C   GLU A  79     -16.484   1.054  -4.871  1.00 95.06           C  
ATOM    607  CB  GLU A  79     -15.898  -1.340  -4.410  1.00 95.06           C  
ATOM    608  O   GLU A  79     -17.406   1.375  -5.613  1.00 95.06           O  
ATOM    609  CG  GLU A  79     -16.453  -1.881  -5.719  1.00 95.06           C  
ATOM    610  CD  GLU A  79     -15.867  -3.221  -6.117  1.00 95.06           C  
ATOM    611  OE1 GLU A  79     -16.031  -3.637  -7.289  1.00 95.06           O  
ATOM    612  OE2 GLU A  79     -15.219  -3.861  -5.258  1.00 95.06           O  
ATOM    613  N   CYS A  80     -15.312   1.678  -4.758  1.00 96.94           N  
ATOM    614  CA  CYS A  80     -15.023   2.746  -5.707  1.00 96.94           C  
ATOM    615  C   CYS A  80     -14.859   2.191  -7.117  1.00 96.94           C  
ATOM    616  CB  CYS A  80     -13.758   3.500  -5.293  1.00 96.94           C  
ATOM    617  O   CYS A  80     -14.609   0.998  -7.297  1.00 96.94           O  
ATOM    618  SG  CYS A  80     -13.859   4.246  -3.654  1.00 96.94           S  
ATOM    619  N   PHE A  81     -15.078   3.014  -8.094  1.00 96.56           N  
ATOM    620  CA  PHE A  81     -14.852   2.596  -9.469  1.00 96.56           C  
ATOM    621  C   PHE A  81     -13.430   2.076  -9.648  1.00 96.56           C  
ATOM    622  CB  PHE A  81     -15.109   3.756 -10.438  1.00 96.56           C  
ATOM    623  O   PHE A  81     -12.477   2.678  -9.148  1.00 96.56           O  
ATOM    624  CG  PHE A  81     -16.562   3.936 -10.797  1.00 96.56           C  
ATOM    625  CD1 PHE A  81     -17.141   3.168 -11.805  1.00 96.56           C  
ATOM    626  CD2 PHE A  81     -17.344   4.867 -10.133  1.00 96.56           C  
ATOM    627  CE1 PHE A  81     -18.484   3.330 -12.141  1.00 96.56           C  
ATOM    628  CE2 PHE A  81     -18.688   5.035 -10.461  1.00 96.56           C  
ATOM    629  CZ  PHE A  81     -19.250   4.270 -11.469  1.00 96.56           C  
ATOM    630  N   GLN A  82     -13.383   0.894 -10.391  1.00 94.94           N  
ATOM    631  CA  GLN A  82     -12.109   0.250 -10.695  1.00 94.94           C  
ATOM    632  C   GLN A  82     -11.750   0.415 -12.172  1.00 94.94           C  
ATOM    633  CB  GLN A  82     -12.156  -1.233 -10.328  1.00 94.94           C  
ATOM    634  O   GLN A  82     -12.641   0.552 -13.016  1.00 94.94           O  
ATOM    635  CG  GLN A  82     -12.656  -1.503  -8.914  1.00 94.94           C  
ATOM    636  CD  GLN A  82     -11.664  -1.081  -7.852  1.00 94.94           C  
ATOM    637  NE2 GLN A  82     -12.141  -0.351  -6.852  1.00 94.94           N  
ATOM    638  OE1 GLN A  82     -10.477  -1.410  -7.926  1.00 94.94           O  
ATOM    639  N   VAL A  83     -10.555   0.625 -12.695  1.00 92.25           N  
ATOM    640  CA  VAL A  83     -10.172   0.907 -14.070  1.00 92.25           C  
ATOM    641  C   VAL A  83     -10.344  -0.349 -14.922  1.00 92.25           C  
ATOM    642  CB  VAL A  83      -8.711   1.418 -14.164  1.00 92.25           C  
ATOM    643  O   VAL A  83     -10.875  -0.285 -16.031  1.00 92.25           O  
ATOM    644  CG1 VAL A  83      -8.281   1.567 -15.625  1.00 92.25           C  
ATOM    645  CG2 VAL A  83      -8.570   2.744 -13.422  1.00 92.25           C  
ATOM    646  N   ASN A  84     -10.188  -1.590 -14.531  1.00 83.88           N  
ATOM    647  CA  ASN A  84     -10.266  -2.758 -15.406  1.00 83.88           C  
ATOM    648  C   ASN A  84     -11.148  -3.850 -14.805  1.00 83.88           C  
ATOM    649  CB  ASN A  84      -8.867  -3.303 -15.695  1.00 83.88           C  
ATOM    650  O   ASN A  84     -11.094  -5.000 -15.242  1.00 83.88           O  
ATOM    651  CG  ASN A  84      -8.203  -2.625 -16.875  1.00 83.88           C  
ATOM    652  ND2 ASN A  84      -6.891  -2.766 -16.984  1.00 83.88           N  
ATOM    653  OD1 ASN A  84      -8.875  -1.979 -17.688  1.00 83.88           O  
ATOM    654  N   SER A  85     -11.836  -3.523 -13.812  1.00 82.31           N  
ATOM    655  CA  SER A  85     -12.789  -4.465 -13.227  1.00 82.31           C  
ATOM    656  C   SER A  85     -14.148  -3.811 -13.016  1.00 82.31           C  
ATOM    657  CB  SER A  85     -12.258  -5.000 -11.898  1.00 82.31           C  
ATOM    658  O   SER A  85     -14.258  -2.820 -12.297  1.00 82.31           O  
ATOM    659  OG  SER A  85     -13.172  -5.918 -11.328  1.00 82.31           O  
ATOM    660  N   ASP A  86     -15.078  -4.309 -13.891  1.00 85.50           N  
ATOM    661  CA  ASP A  86     -16.422  -3.740 -13.766  1.00 85.50           C  
ATOM    662  C   ASP A  86     -17.328  -4.664 -12.969  1.00 85.50           C  
ATOM    663  CB  ASP A  86     -17.016  -3.475 -15.148  1.00 85.50           C  
ATOM    664  O   ASP A  86     -17.234  -5.887 -13.062  1.00 85.50           O  
ATOM    665  CG  ASP A  86     -16.297  -2.373 -15.906  1.00 85.50           C  
ATOM    666  OD1 ASP A  86     -15.695  -1.483 -15.266  1.00 85.50           O  
ATOM    667  OD2 ASP A  86     -16.328  -2.391 -17.156  1.00 85.50           O  
ATOM    668  N   SER A  87     -17.969  -3.998 -12.016  1.00 87.69           N  
ATOM    669  CA  SER A  87     -18.969  -4.730 -11.250  1.00 87.69           C  
ATOM    670  C   SER A  87     -20.141  -3.830 -10.883  1.00 87.69           C  
ATOM    671  CB  SER A  87     -18.344  -5.328  -9.992  1.00 87.69           C  
ATOM    672  O   SER A  87     -20.047  -2.604 -10.969  1.00 87.69           O  
ATOM    673  OG  SER A  87     -18.250  -4.352  -8.969  1.00 87.69           O  
ATOM    674  N   ASP A  88     -21.250  -4.461 -10.547  1.00 88.06           N  
ATOM    675  CA  ASP A  88     -22.438  -3.719 -10.148  1.00 88.06           C  
ATOM    676  C   ASP A  88     -22.250  -3.057  -8.789  1.00 88.06           C  
ATOM    677  CB  ASP A  88     -23.672  -4.641 -10.117  1.00 88.06           C  
ATOM    678  O   ASP A  88     -23.047  -2.205  -8.391  1.00 88.06           O  
ATOM    679  CG  ASP A  88     -24.109  -5.082 -11.500  1.00 88.06           C  
ATOM    680  OD1 ASP A  88     -23.797  -4.383 -12.492  1.00 88.06           O  
ATOM    681  OD2 ASP A  88     -24.766  -6.137 -11.602  1.00 88.06           O  
ATOM    682  N   ARG A  89     -21.141  -3.357  -8.172  1.00 90.81           N  
ATOM    683  CA  ARG A  89     -20.891  -2.840  -6.828  1.00 90.81           C  
ATOM    684  C   ARG A  89     -20.078  -1.548  -6.879  1.00 90.81           C  
ATOM    685  CB  ARG A  89     -20.156  -3.881  -5.977  1.00 90.81           C  
ATOM    686  O   ARG A  89     -19.859  -0.908  -5.848  1.00 90.81           O  
ATOM    687  CG  ARG A  89     -21.000  -5.105  -5.652  1.00 90.81           C  
ATOM    688  CD  ARG A  89     -20.422  -5.902  -4.492  1.00 90.81           C  
ATOM    689  NE  ARG A  89     -20.031  -7.246  -4.902  1.00 90.81           N  
ATOM    690  NH1 ARG A  89     -19.422  -7.941  -2.787  1.00 90.81           N  
ATOM    691  NH2 ARG A  89     -19.234  -9.375  -4.562  1.00 90.81           N  
ATOM    692  CZ  ARG A  89     -19.562  -8.188  -4.082  1.00 90.81           C  
ATOM    693  N   GLU A  90     -19.641  -1.137  -8.109  1.00 94.38           N  
ATOM    694  CA  GLU A  90     -18.891   0.109  -8.250  1.00 94.38           C  
ATOM    695  C   GLU A  90     -19.812   1.319  -8.180  1.00 94.38           C  
ATOM    696  CB  GLU A  90     -18.109   0.123  -9.570  1.00 94.38           C  
ATOM    697  O   GLU A  90     -20.875   1.335  -8.805  1.00 94.38           O  
ATOM    698  CG  GLU A  90     -17.047  -0.964  -9.672  1.00 94.38           C  
ATOM    699  CD  GLU A  90     -16.359  -1.015 -11.023  1.00 94.38           C  
ATOM    700  OE1 GLU A  90     -15.133  -0.820 -11.086  1.00 94.38           O  
ATOM    701  OE2 GLU A  90     -17.078  -1.249 -12.031  1.00 94.38           O  
ATOM    702  N   ASN A  91     -19.297   2.320  -7.336  1.00 95.50           N  
ATOM    703  CA  ASN A  91     -20.062   3.551  -7.148  1.00 95.50           C  
ATOM    704  C   ASN A  91     -19.156   4.719  -6.770  1.00 95.50           C  
ATOM    705  CB  ASN A  91     -21.141   3.352  -6.086  1.00 95.50           C  
ATOM    706  O   ASN A  91     -18.141   4.531  -6.086  1.00 95.50           O  
ATOM    707  CG  ASN A  91     -22.266   4.363  -6.203  1.00 95.50           C  
ATOM    708  ND2 ASN A  91     -23.469   3.881  -6.496  1.00 95.50           N  
ATOM    709  OD1 ASN A  91     -22.047   5.566  -6.031  1.00 95.50           O  
ATOM    710  N   GLU A  92     -19.547   5.973  -7.258  1.00 96.19           N  
ATOM    711  CA  GLU A  92     -18.750   7.129  -6.844  1.00 96.19           C  
ATOM    712  C   GLU A  92     -18.969   7.441  -5.367  1.00 96.19           C  
ATOM    713  CB  GLU A  92     -19.109   8.352  -7.695  1.00 96.19           C  
ATOM    714  O   GLU A  92     -18.094   8.039  -4.727  1.00 96.19           O  
ATOM    715  CG  GLU A  92     -18.531   8.305  -9.102  1.00 96.19           C  
ATOM    716  CD  GLU A  92     -18.766   9.586  -9.891  1.00 96.19           C  
ATOM    717  OE1 GLU A  92     -17.969  10.539  -9.750  1.00 96.19           O  
ATOM    718  OE2 GLU A  92     -19.766   9.633 -10.648  1.00 96.19           O  
ATOM    719  N   ASP A  93     -20.141   7.203  -4.910  1.00 96.94           N  
ATOM    720  CA  ASP A  93     -20.406   7.285  -3.477  1.00 96.94           C  
ATOM    721  C   ASP A  93     -19.812   6.086  -2.742  1.00 96.94           C  
ATOM    722  CB  ASP A  93     -21.906   7.387  -3.207  1.00 96.94           C  
ATOM    723  O   ASP A  93     -20.531   5.125  -2.441  1.00 96.94           O  
ATOM    724  CG  ASP A  93     -22.234   7.578  -1.736  1.00 96.94           C  
ATOM    725  OD1 ASP A  93     -21.312   7.789  -0.927  1.00 96.94           O  
ATOM    726  OD2 ASP A  93     -23.438   7.512  -1.383  1.00 96.94           O  
ATOM    727  N   CYS A  94     -18.531   6.074  -2.551  1.00 97.31           N  
ATOM    728  CA  CYS A  94     -17.844   4.859  -2.129  1.00 97.31           C  
ATOM    729  C   CYS A  94     -16.953   5.129  -0.923  1.00 97.31           C  
ATOM    730  CB  CYS A  94     -17.000   4.293  -3.275  1.00 97.31           C  
ATOM    731  O   CYS A  94     -16.188   4.254  -0.495  1.00 97.31           O  
ATOM    732  SG  CYS A  94     -15.672   5.387  -3.816  1.00 97.31           S  
ATOM    733  N   LEU A  95     -16.891   6.332  -0.309  1.00 98.44           N  
ATOM    734  CA  LEU A  95     -15.961   6.664   0.758  1.00 98.44           C  
ATOM    735  C   LEU A  95     -16.516   6.270   2.119  1.00 98.44           C  
ATOM    736  CB  LEU A  95     -15.633   8.156   0.741  1.00 98.44           C  
ATOM    737  O   LEU A  95     -17.094   7.102   2.822  1.00 98.44           O  
ATOM    738  CG  LEU A  95     -15.000   8.703  -0.543  1.00 98.44           C  
ATOM    739  CD1 LEU A  95     -14.719  10.195  -0.405  1.00 98.44           C  
ATOM    740  CD2 LEU A  95     -13.727   7.938  -0.877  1.00 98.44           C  
ATOM    741  N   TYR A  96     -16.312   4.945   2.457  1.00 98.12           N  
ATOM    742  CA  TYR A  96     -16.781   4.324   3.688  1.00 98.12           C  
ATOM    743  C   TYR A  96     -15.633   3.721   4.480  1.00 98.12           C  
ATOM    744  CB  TYR A  96     -17.828   3.246   3.375  1.00 98.12           C  
ATOM    745  O   TYR A  96     -14.625   3.312   3.904  1.00 98.12           O  
ATOM    746  CG  TYR A  96     -19.062   3.771   2.676  1.00 98.12           C  
ATOM    747  CD1 TYR A  96     -20.094   4.363   3.396  1.00 98.12           C  
ATOM    748  CD2 TYR A  96     -19.188   3.680   1.295  1.00 98.12           C  
ATOM    749  CE1 TYR A  96     -21.234   4.848   2.758  1.00 98.12           C  
ATOM    750  CE2 TYR A  96     -20.328   4.160   0.645  1.00 98.12           C  
ATOM    751  OH  TYR A  96     -22.453   5.223   0.746  1.00 98.12           O  
ATOM    752  CZ  TYR A  96     -21.328   4.742   1.384  1.00 98.12           C  
ATOM    753  N   VAL A  97     -15.797   3.719   5.805  1.00 98.38           N  
ATOM    754  CA  VAL A  97     -14.844   3.080   6.707  1.00 98.38           C  
ATOM    755  C   VAL A  97     -15.492   1.871   7.375  1.00 98.38           C  
ATOM    756  CB  VAL A  97     -14.328   4.066   7.781  1.00 98.38           C  
ATOM    757  O   VAL A  97     -16.703   1.842   7.570  1.00 98.38           O  
ATOM    758  CG1 VAL A  97     -15.430   4.406   8.773  1.00 98.38           C  
ATOM    759  CG2 VAL A  97     -13.109   3.484   8.500  1.00 98.38           C  
ATOM    760  N   ASN A  98     -14.703   0.846   7.629  1.00 98.12           N  
ATOM    761  CA  ASN A  98     -15.102  -0.347   8.367  1.00 98.12           C  
ATOM    762  C   ASN A  98     -14.305  -0.500   9.656  1.00 98.12           C  
ATOM    763  CB  ASN A  98     -14.945  -1.596   7.496  1.00 98.12           C  
ATOM    764  O   ASN A  98     -13.094  -0.282   9.680  1.00 98.12           O  
ATOM    765  CG  ASN A  98     -15.570  -1.436   6.125  1.00 98.12           C  
ATOM    766  ND2 ASN A  98     -14.820  -1.769   5.082  1.00 98.12           N  
ATOM    767  OD1 ASN A  98     -16.719  -1.015   6.004  1.00 98.12           O  
ATOM    768  N   VAL A  99     -15.047  -0.854  10.727  1.00 98.25           N  
ATOM    769  CA  VAL A  99     -14.391  -1.090  12.008  1.00 98.25           C  
ATOM    770  C   VAL A  99     -14.727  -2.492  12.508  1.00 98.25           C  
ATOM    771  CB  VAL A  99     -14.805  -0.034  13.055  1.00 98.25           C  
ATOM    772  O   VAL A  99     -15.906  -2.850  12.625  1.00 98.25           O  
ATOM    773  CG1 VAL A  99     -14.133  -0.316  14.398  1.00 98.25           C  
ATOM    774  CG2 VAL A  99     -14.453   1.370  12.570  1.00 98.25           C  
ATOM    775  N   LEU A 100     -13.688  -3.281  12.742  1.00 97.94           N  
ATOM    776  CA  LEU A 100     -13.828  -4.582  13.391  1.00 97.94           C  
ATOM    777  C   LEU A 100     -13.219  -4.559  14.789  1.00 97.94           C  
ATOM    778  CB  LEU A 100     -13.164  -5.676  12.547  1.00 97.94           C  
ATOM    779  O   LEU A 100     -12.047  -4.211  14.953  1.00 97.94           O  
ATOM    780  CG  LEU A 100     -13.570  -5.734  11.070  1.00 97.94           C  
ATOM    781  CD1 LEU A 100     -12.867  -6.895  10.375  1.00 97.94           C  
ATOM    782  CD2 LEU A 100     -15.086  -5.867  10.945  1.00 97.94           C  
ATOM    783  N   THR A 101     -14.031  -4.957  15.742  1.00 97.88           N  
ATOM    784  CA  THR A 101     -13.562  -4.824  17.125  1.00 97.88           C  
ATOM    785  C   THR A 101     -13.961  -6.047  17.938  1.00 97.88           C  
ATOM    786  CB  THR A 101     -14.133  -3.553  17.781  1.00 97.88           C  
ATOM    787  O   THR A 101     -15.086  -6.539  17.828  1.00 97.88           O  
ATOM    788  CG2 THR A 101     -15.656  -3.582  17.812  1.00 97.88           C  
ATOM    789  OG1 THR A 101     -13.633  -3.457  19.125  1.00 97.88           O  
ATOM    790  N   PRO A 102     -12.977  -6.586  18.781  1.00 96.62           N  
ATOM    791  CA  PRO A 102     -13.281  -7.699  19.672  1.00 96.62           C  
ATOM    792  C   PRO A 102     -13.836  -7.234  21.031  1.00 96.62           C  
ATOM    793  CB  PRO A 102     -11.930  -8.391  19.859  1.00 96.62           C  
ATOM    794  O   PRO A 102     -14.203  -8.062  21.859  1.00 96.62           O  
ATOM    795  CG  PRO A 102     -10.922  -7.289  19.781  1.00 96.62           C  
ATOM    796  CD  PRO A 102     -11.406  -6.266  18.797  1.00 96.62           C  
ATOM    797  N   ALA A 103     -13.844  -6.020  21.234  1.00 93.12           N  
ATOM    798  CA  ALA A 103     -14.141  -5.566  22.578  1.00 93.12           C  
ATOM    799  C   ALA A 103     -14.984  -4.293  22.562  1.00 93.12           C  
ATOM    800  CB  ALA A 103     -12.844  -5.332  23.359  1.00 93.12           C  
ATOM    801  O   ALA A 103     -14.523  -3.232  23.000  1.00 93.12           O  
ATOM    802  N   LEU A 104     -16.281  -4.457  22.234  1.00 90.50           N  
ATOM    803  CA  LEU A 104     -17.172  -3.307  22.156  1.00 90.50           C  
ATOM    804  C   LEU A 104     -17.422  -2.717  23.531  1.00 90.50           C  
ATOM    805  CB  LEU A 104     -18.500  -3.705  21.516  1.00 90.50           C  
ATOM    806  O   LEU A 104     -17.688  -1.521  23.672  1.00 90.50           O  
ATOM    807  CG  LEU A 104     -19.422  -2.557  21.078  1.00 90.50           C  
ATOM    808  CD1 LEU A 104     -18.750  -1.710  20.016  1.00 90.50           C  
ATOM    809  CD2 LEU A 104     -20.750  -3.096  20.578  1.00 90.50           C  
ATOM    810  N   GLU A 105     -17.312  -3.496  24.500  1.00 91.94           N  
ATOM    811  CA  GLU A 105     -17.578  -3.082  25.875  1.00 91.94           C  
ATOM    812  C   GLU A 105     -16.547  -2.047  26.328  1.00 91.94           C  
ATOM    813  CB  GLU A 105     -17.547  -4.293  26.812  1.00 91.94           C  
ATOM    814  O   GLU A 105     -16.766  -1.354  27.328  1.00 91.94           O  
ATOM    815  CG  GLU A 105     -16.188  -4.938  26.953  1.00 91.94           C  
ATOM    816  CD  GLU A 105     -15.875  -5.949  25.859  1.00 91.94           C  
ATOM    817  OE1 GLU A 105     -14.891  -6.707  25.984  1.00 91.94           O  
ATOM    818  OE2 GLU A 105     -16.625  -5.977  24.859  1.00 91.94           O  
ATOM    819  N   LEU A 106     -15.438  -1.945  25.625  1.00 92.69           N  
ATOM    820  CA  LEU A 106     -14.383  -1.014  26.016  1.00 92.69           C  
ATOM    821  C   LEU A 106     -14.695   0.394  25.516  1.00 92.69           C  
ATOM    822  CB  LEU A 106     -13.031  -1.476  25.453  1.00 92.69           C  
ATOM    823  O   LEU A 106     -13.945   1.335  25.797  1.00 92.69           O  
ATOM    824  CG  LEU A 106     -12.477  -2.787  26.016  1.00 92.69           C  
ATOM    825  CD1 LEU A 106     -11.094  -3.064  25.453  1.00 92.69           C  
ATOM    826  CD2 LEU A 106     -12.438  -2.742  27.547  1.00 92.69           C  
ATOM    827  N   GLY A 107     -15.742   0.619  24.734  1.00 87.44           N  
ATOM    828  CA  GLY A 107     -16.078   1.902  24.156  1.00 87.44           C  
ATOM    829  C   GLY A 107     -16.281   3.000  25.172  1.00 87.44           C  
ATOM    830  O   GLY A 107     -16.078   4.180  24.875  1.00 87.44           O  
ATOM    831  N   ASN A 108     -16.562   2.689  26.391  1.00 86.94           N  
ATOM    832  CA  ASN A 108     -16.828   3.680  27.438  1.00 86.94           C  
ATOM    833  C   ASN A 108     -15.875   3.529  28.609  1.00 86.94           C  
ATOM    834  CB  ASN A 108     -18.281   3.578  27.906  1.00 86.94           C  
ATOM    835  O   ASN A 108     -16.172   3.982  29.719  1.00 86.94           O  
ATOM    836  CG  ASN A 108     -19.281   3.961  26.828  1.00 86.94           C  
ATOM    837  ND2 ASN A 108     -20.422   3.283  26.812  1.00 86.94           N  
ATOM    838  OD1 ASN A 108     -19.016   4.859  26.031  1.00 86.94           O  
ATOM    839  N   THR A 109     -14.719   2.838  28.359  1.00 91.19           N  
ATOM    840  CA  THR A 109     -13.750   2.629  29.438  1.00 91.19           C  
ATOM    841  C   THR A 109     -12.430   3.322  29.109  1.00 91.19           C  
ATOM    842  CB  THR A 109     -13.500   1.130  29.672  1.00 91.19           C  
ATOM    843  O   THR A 109     -12.242   3.811  27.984  1.00 91.19           O  
ATOM    844  CG2 THR A 109     -14.812   0.360  29.766  1.00 91.19           C  
ATOM    845  OG1 THR A 109     -12.719   0.601  28.594  1.00 91.19           O  
ATOM    846  N   SER A 110     -11.555   3.393  30.188  1.00 88.94           N  
ATOM    847  CA  SER A 110     -10.227   3.967  29.984  1.00 88.94           C  
ATOM    848  C   SER A 110      -9.297   2.979  29.281  1.00 88.94           C  
ATOM    849  CB  SER A 110      -9.617   4.395  31.312  1.00 88.94           C  
ATOM    850  O   SER A 110      -8.336   3.381  28.625  1.00 88.94           O  
ATOM    851  OG  SER A 110      -9.516   3.295  32.188  1.00 88.94           O  
ATOM    852  N   GLU A 111      -9.578   1.678  29.500  1.00 94.38           N  
ATOM    853  CA  GLU A 111      -8.812   0.669  28.781  1.00 94.38           C  
ATOM    854  C   GLU A 111      -9.133   0.700  27.297  1.00 94.38           C  
ATOM    855  CB  GLU A 111      -9.086  -0.726  29.344  1.00 94.38           C  
ATOM    856  O   GLU A 111     -10.297   0.735  26.906  1.00 94.38           O  
ATOM    857  CG  GLU A 111      -8.578  -0.924  30.766  1.00 94.38           C  
ATOM    858  CD  GLU A 111      -8.828  -2.326  31.312  1.00 94.38           C  
ATOM    859  OE1 GLU A 111      -8.398  -2.623  32.438  1.00 94.38           O  
ATOM    860  OE2 GLU A 111      -9.453  -3.133  30.578  1.00 94.38           O  
ATOM    861  N   LYS A 112      -7.988   0.769  26.438  1.00 97.62           N  
ATOM    862  CA  LYS A 112      -8.172   0.824  24.984  1.00 97.62           C  
ATOM    863  C   LYS A 112      -7.254  -0.165  24.281  1.00 97.62           C  
ATOM    864  CB  LYS A 112      -7.922   2.240  24.469  1.00 97.62           C  
ATOM    865  O   LYS A 112      -6.219  -0.560  24.828  1.00 97.62           O  
ATOM    866  CG  LYS A 112      -8.859   3.289  25.047  1.00 97.62           C  
ATOM    867  CD  LYS A 112     -10.289   3.078  24.578  1.00 97.62           C  
ATOM    868  CE  LYS A 112     -11.203   4.203  25.062  1.00 97.62           C  
ATOM    869  NZ  LYS A 112     -12.352   3.684  25.859  1.00 97.62           N  
ATOM    870  N   LEU A 113      -7.703  -0.665  23.047  1.00 98.38           N  
ATOM    871  CA  LEU A 113      -6.910  -1.610  22.266  1.00 98.38           C  
ATOM    872  C   LEU A 113      -6.133  -0.894  21.172  1.00 98.38           C  
ATOM    873  CB  LEU A 113      -7.809  -2.688  21.656  1.00 98.38           C  
ATOM    874  O   LEU A 113      -6.555   0.163  20.688  1.00 98.38           O  
ATOM    875  CG  LEU A 113      -8.523  -3.615  22.641  1.00 98.38           C  
ATOM    876  CD1 LEU A 113      -9.383  -4.625  21.891  1.00 98.38           C  
ATOM    877  CD2 LEU A 113      -7.516  -4.324  23.531  1.00 98.38           C  
ATOM    878  N   PRO A 114      -4.930  -1.503  20.812  1.00 98.56           N  
ATOM    879  CA  PRO A 114      -4.234  -1.006  19.625  1.00 98.56           C  
ATOM    880  C   PRO A 114      -5.082  -1.104  18.359  1.00 98.56           C  
ATOM    881  CB  PRO A 114      -3.006  -1.914  19.531  1.00 98.56           C  
ATOM    882  O   PRO A 114      -5.906  -2.014  18.234  1.00 98.56           O  
ATOM    883  CG  PRO A 114      -2.836  -2.471  20.906  1.00 98.56           C  
ATOM    884  CD  PRO A 114      -4.191  -2.592  21.547  1.00 98.56           C  
ATOM    885  N   VAL A 115      -4.840  -0.099  17.469  1.00 98.81           N  
ATOM    886  CA  VAL A 115      -5.641   0.019  16.250  1.00 98.81           C  
ATOM    887  C   VAL A 115      -4.734  -0.084  15.031  1.00 98.81           C  
ATOM    888  CB  VAL A 115      -6.434   1.345  16.219  1.00 98.81           C  
ATOM    889  O   VAL A 115      -3.680   0.551  14.977  1.00 98.81           O  
ATOM    890  CG1 VAL A 115      -7.262   1.447  14.945  1.00 98.81           C  
ATOM    891  CG2 VAL A 115      -7.328   1.460  17.453  1.00 98.81           C  
ATOM    892  N   VAL A 116      -5.203  -0.946  14.102  1.00 98.69           N  
ATOM    893  CA  VAL A 116      -4.559  -0.974  12.789  1.00 98.69           C  
ATOM    894  C   VAL A 116      -5.492  -0.383  11.742  1.00 98.69           C  
ATOM    895  CB  VAL A 116      -4.148  -2.410  12.391  1.00 98.69           C  
ATOM    896  O   VAL A 116      -6.629  -0.840  11.578  1.00 98.69           O  
ATOM    897  CG1 VAL A 116      -3.549  -2.430  10.984  1.00 98.69           C  
ATOM    898  CG2 VAL A 116      -3.158  -2.982  13.406  1.00 98.69           C  
ATOM    899  N   LEU A 117      -5.039   0.687  11.125  1.00 98.75           N  
ATOM    900  CA  LEU A 117      -5.734   1.248   9.977  1.00 98.75           C  
ATOM    901  C   LEU A 117      -5.094   0.783   8.672  1.00 98.75           C  
ATOM    902  CB  LEU A 117      -5.734   2.777  10.039  1.00 98.75           C  
ATOM    903  O   LEU A 117      -4.004   1.236   8.312  1.00 98.75           O  
ATOM    904  CG  LEU A 117      -6.418   3.506   8.883  1.00 98.75           C  
ATOM    905  CD1 LEU A 117      -7.906   3.180   8.852  1.00 98.75           C  
ATOM    906  CD2 LEU A 117      -6.195   5.012   8.992  1.00 98.75           C  
ATOM    907  N   GLY A 118      -5.812  -0.120   7.957  1.00 98.31           N  
ATOM    908  CA  GLY A 118      -5.273  -0.711   6.742  1.00 98.31           C  
ATOM    909  C   GLY A 118      -5.633   0.069   5.492  1.00 98.31           C  
ATOM    910  O   GLY A 118      -6.785   0.468   5.309  1.00 98.31           O  
ATOM    911  N   ILE A 119      -4.637   0.280   4.621  1.00 98.50           N  
ATOM    912  CA  ILE A 119      -4.809   0.892   3.309  1.00 98.50           C  
ATOM    913  C   ILE A 119      -4.590  -0.154   2.219  1.00 98.50           C  
ATOM    914  CB  ILE A 119      -3.848   2.084   3.109  1.00 98.50           C  
ATOM    915  O   ILE A 119      -3.496  -0.708   2.092  1.00 98.50           O  
ATOM    916  CG1 ILE A 119      -3.941   3.051   4.297  1.00 98.50           C  
ATOM    917  CG2 ILE A 119      -4.145   2.805   1.792  1.00 98.50           C  
ATOM    918  CD1 ILE A 119      -2.984   4.230   4.211  1.00 98.50           C  
ATOM    919  N   TYR A 120      -5.660  -0.466   1.487  1.00 97.31           N  
ATOM    920  CA  TYR A 120      -5.512  -1.521   0.491  1.00 97.31           C  
ATOM    921  C   TYR A 120      -4.660  -1.047  -0.681  1.00 97.31           C  
ATOM    922  CB  TYR A 120      -6.883  -1.983  -0.012  1.00 97.31           C  
ATOM    923  O   TYR A 120      -4.543   0.157  -0.924  1.00 97.31           O  
ATOM    924  CG  TYR A 120      -7.633  -0.928  -0.790  1.00 97.31           C  
ATOM    925  CD1 TYR A 120      -8.625  -0.161  -0.182  1.00 97.31           C  
ATOM    926  CD2 TYR A 120      -7.348  -0.697  -2.131  1.00 97.31           C  
ATOM    927  CE1 TYR A 120      -9.320   0.811  -0.895  1.00 97.31           C  
ATOM    928  CE2 TYR A 120      -8.039   0.273  -2.854  1.00 97.31           C  
ATOM    929  OH  TYR A 120      -9.703   1.981  -2.938  1.00 97.31           O  
ATOM    930  CZ  TYR A 120      -9.016   1.021  -2.229  1.00 97.31           C  
ATOM    931  N   GLY A 121      -3.961  -2.043  -1.334  1.00 97.25           N  
ATOM    932  CA  GLY A 121      -3.180  -1.810  -2.537  1.00 97.25           C  
ATOM    933  C   GLY A 121      -3.980  -1.994  -3.814  1.00 97.25           C  
ATOM    934  O   GLY A 121      -5.207  -1.870  -3.807  1.00 97.25           O  
ATOM    935  N   GLY A 122      -3.295  -2.102  -4.934  1.00 95.75           N  
ATOM    936  CA  GLY A 122      -3.992  -2.285  -6.199  1.00 95.75           C  
ATOM    937  C   GLY A 122      -3.564  -1.295  -7.266  1.00 95.75           C  
ATOM    938  O   GLY A 122      -4.398  -0.783  -8.016  1.00 95.75           O  
ATOM    939  N   SER A 123      -2.299  -0.859  -7.156  1.00 95.75           N  
ATOM    940  CA  SER A 123      -1.646  -0.017  -8.156  1.00 95.75           C  
ATOM    941  C   SER A 123      -2.389   1.303  -8.336  1.00 95.75           C  
ATOM    942  CB  SER A 123      -1.555  -0.747  -9.492  1.00 95.75           C  
ATOM    943  O   SER A 123      -2.361   1.894  -9.414  1.00 95.75           O  
ATOM    944  OG  SER A 123      -0.764  -1.917  -9.375  1.00 95.75           O  
ATOM    945  N   PHE A 124      -3.238   1.646  -7.293  1.00 97.31           N  
ATOM    946  CA  PHE A 124      -4.012   2.881  -7.344  1.00 97.31           C  
ATOM    947  C   PHE A 124      -5.078   2.809  -8.430  1.00 97.31           C  
ATOM    948  CB  PHE A 124      -3.094   4.082  -7.594  1.00 97.31           C  
ATOM    949  O   PHE A 124      -5.527   3.838  -8.938  1.00 97.31           O  
ATOM    950  CG  PHE A 124      -2.078   4.305  -6.504  1.00 97.31           C  
ATOM    951  CD1 PHE A 124      -2.457   4.836  -5.277  1.00 97.31           C  
ATOM    952  CD2 PHE A 124      -0.743   3.979  -6.707  1.00 97.31           C  
ATOM    953  CE1 PHE A 124      -1.520   5.043  -4.270  1.00 97.31           C  
ATOM    954  CE2 PHE A 124       0.200   4.184  -5.703  1.00 97.31           C  
ATOM    955  CZ  PHE A 124      -0.191   4.715  -4.484  1.00 97.31           C  
ATOM    956  N   ARG A 125      -5.398   1.590  -8.875  1.00 95.06           N  
ATOM    957  CA  ARG A 125      -6.402   1.482  -9.930  1.00 95.06           C  
ATOM    958  C   ARG A 125      -7.445   0.423  -9.586  1.00 95.06           C  
ATOM    959  CB  ARG A 125      -5.738   1.151 -11.266  1.00 95.06           C  
ATOM    960  O   ARG A 125      -8.445   0.278 -10.297  1.00 95.06           O  
ATOM    961  CG  ARG A 125      -4.945  -0.146 -11.258  1.00 95.06           C  
ATOM    962  CD  ARG A 125      -4.234  -0.380 -12.586  1.00 95.06           C  
ATOM    963  NE  ARG A 125      -3.588  -1.688 -12.625  1.00 95.06           N  
ATOM    964  NH1 ARG A 125      -2.410  -1.276 -14.570  1.00 95.06           N  
ATOM    965  NH2 ARG A 125      -2.205  -3.297 -13.508  1.00 95.06           N  
ATOM    966  CZ  ARG A 125      -2.736  -2.084 -13.570  1.00 95.06           C  
ATOM    967  N   SER A 126      -7.102  -0.420  -8.648  1.00 94.81           N  
ATOM    968  CA  SER A 126      -8.039  -1.437  -8.180  1.00 94.81           C  
ATOM    969  C   SER A 126      -7.910  -1.646  -6.672  1.00 94.81           C  
ATOM    970  CB  SER A 126      -7.801  -2.762  -8.906  1.00 94.81           C  
ATOM    971  O   SER A 126      -7.012  -1.091  -6.035  1.00 94.81           O  
ATOM    972  OG  SER A 126      -6.508  -3.268  -8.625  1.00 94.81           O  
ATOM    973  N   GLY A 127      -8.883  -2.412  -6.168  1.00 93.94           N  
ATOM    974  CA  GLY A 127      -8.906  -2.744  -4.754  1.00 93.94           C  
ATOM    975  C   GLY A 127     -10.125  -2.199  -4.035  1.00 93.94           C  
ATOM    976  O   GLY A 127     -10.797  -1.295  -4.535  1.00 93.94           O  
ATOM    977  N   SER A 128     -10.344  -2.775  -2.828  1.00 94.25           N  
ATOM    978  CA  SER A 128     -11.453  -2.312  -2.008  1.00 94.25           C  
ATOM    979  C   SER A 128     -11.312  -2.781  -0.563  1.00 94.25           C  
ATOM    980  CB  SER A 128     -12.789  -2.803  -2.580  1.00 94.25           C  
ATOM    981  O   SER A 128     -10.461  -3.619  -0.260  1.00 94.25           O  
ATOM    982  OG  SER A 128     -12.906  -4.211  -2.447  1.00 94.25           O  
ATOM    983  N   ALA A 129     -12.109  -2.162   0.351  1.00 93.56           N  
ATOM    984  CA  ALA A 129     -11.945  -2.400   1.783  1.00 93.56           C  
ATOM    985  C   ALA A 129     -13.016  -3.354   2.305  1.00 93.56           C  
ATOM    986  CB  ALA A 129     -11.992  -1.080   2.549  1.00 93.56           C  
ATOM    987  O   ALA A 129     -13.188  -3.502   3.518  1.00 93.56           O  
ATOM    988  N   GLY A 130     -13.672  -4.016   1.457  1.00 88.81           N  
ATOM    989  CA  GLY A 130     -14.742  -4.891   1.904  1.00 88.81           C  
ATOM    990  C   GLY A 130     -14.242  -6.066   2.725  1.00 88.81           C  
ATOM    991  O   GLY A 130     -13.102  -6.508   2.561  1.00 88.81           O  
ATOM    992  N   TYR A 131     -15.141  -6.637   3.633  1.00 89.81           N  
ATOM    993  CA  TYR A 131     -14.859  -7.766   4.512  1.00 89.81           C  
ATOM    994  C   TYR A 131     -15.172  -9.086   3.818  1.00 89.81           C  
ATOM    995  CB  TYR A 131     -15.656  -7.652   5.809  1.00 89.81           C  
ATOM    996  O   TYR A 131     -14.742 -10.148   4.273  1.00 89.81           O  
ATOM    997  CG  TYR A 131     -15.406  -8.789   6.777  1.00 89.81           C  
ATOM    998  CD1 TYR A 131     -16.344  -9.812   6.930  1.00 89.81           C  
ATOM    999  CD2 TYR A 131     -14.250  -8.828   7.539  1.00 89.81           C  
ATOM   1000  CE1 TYR A 131     -16.109 -10.859   7.824  1.00 89.81           C  
ATOM   1001  CE2 TYR A 131     -14.008  -9.867   8.430  1.00 89.81           C  
ATOM   1002  OH  TYR A 131     -14.719 -11.906   9.453  1.00 89.81           O  
ATOM   1003  CZ  TYR A 131     -14.945 -10.875   8.570  1.00 89.81           C  
ATOM   1004  N   GLY A 132     -15.961  -9.258   2.754  1.00 81.19           N  
ATOM   1005  CA  GLY A 132     -16.641 -10.383   2.139  1.00 81.19           C  
ATOM   1006  C   GLY A 132     -15.727 -11.562   1.866  1.00 81.19           C  
ATOM   1007  O   GLY A 132     -16.125 -12.719   2.049  1.00 81.19           O  
ATOM   1008  N   ARG A 133     -14.492 -11.523   1.549  1.00 74.75           N  
ATOM   1009  CA  ARG A 133     -13.633 -12.648   1.183  1.00 74.75           C  
ATOM   1010  C   ARG A 133     -12.766 -13.086   2.359  1.00 74.75           C  
ATOM   1011  CB  ARG A 133     -12.750 -12.281  -0.012  1.00 74.75           C  
ATOM   1012  O   ARG A 133     -11.906 -13.953   2.217  1.00 74.75           O  
ATOM   1013  CG  ARG A 133     -13.516 -12.117  -1.315  1.00 74.75           C  
ATOM   1014  CD  ARG A 133     -12.578 -11.898  -2.496  1.00 74.75           C  
ATOM   1015  NE  ARG A 133     -13.312 -11.656  -3.732  1.00 74.75           N  
ATOM   1016  NH1 ARG A 133     -12.523 -13.547  -4.812  1.00 74.75           N  
ATOM   1017  NH2 ARG A 133     -13.984 -12.133  -5.879  1.00 74.75           N  
ATOM   1018  CZ  ARG A 133     -13.273 -12.445  -4.805  1.00 74.75           C  
ATOM   1019  N   GLY A 134     -13.117 -12.594   3.520  1.00 78.81           N  
ATOM   1020  CA  GLY A 134     -12.242 -12.797   4.664  1.00 78.81           C  
ATOM   1021  C   GLY A 134     -11.469 -11.555   5.055  1.00 78.81           C  
ATOM   1022  O   GLY A 134     -11.312 -10.633   4.246  1.00 78.81           O  
ATOM   1023  N   GLY A 135     -11.172 -11.453   6.395  1.00 88.06           N  
ATOM   1024  CA  GLY A 135     -10.633 -10.227   6.961  1.00 88.06           C  
ATOM   1025  C   GLY A 135      -9.492 -10.469   7.930  1.00 88.06           C  
ATOM   1026  O   GLY A 135      -8.891 -11.547   7.930  1.00 88.06           O  
ATOM   1027  N   PRO A 136      -9.016  -9.539   8.539  1.00 91.06           N  
ATOM   1028  CA  PRO A 136      -7.863  -9.586   9.438  1.00 91.06           C  
ATOM   1029  C   PRO A 136      -8.180 -10.281  10.766  1.00 91.06           C  
ATOM   1030  CB  PRO A 136      -7.523  -8.117   9.664  1.00 91.06           C  
ATOM   1031  O   PRO A 136      -7.719  -9.836  11.820  1.00 91.06           O  
ATOM   1032  CG  PRO A 136      -8.844  -7.406   9.602  1.00 91.06           C  
ATOM   1033  CD  PRO A 136      -9.711  -8.094   8.586  1.00 91.06           C  
ATOM   1034  N   ASP A 137      -9.008 -11.328  10.703  1.00 93.44           N  
ATOM   1035  CA  ASP A 137      -9.562 -11.984  11.883  1.00 93.44           C  
ATOM   1036  C   ASP A 137      -8.453 -12.484  12.805  1.00 93.44           C  
ATOM   1037  CB  ASP A 137     -10.469 -13.148  11.477  1.00 93.44           C  
ATOM   1038  O   ASP A 137      -8.602 -12.469  14.031  1.00 93.44           O  
ATOM   1039  CG  ASP A 137     -11.609 -12.719  10.570  1.00 93.44           C  
ATOM   1040  OD1 ASP A 137     -11.523 -11.633   9.953  1.00 93.44           O  
ATOM   1041  OD2 ASP A 137     -12.609 -13.469  10.484  1.00 93.44           O  
ATOM   1042  N   TRP A 138      -7.363 -12.898  12.203  1.00 96.25           N  
ATOM   1043  CA  TRP A 138      -6.270 -13.406  13.031  1.00 96.25           C  
ATOM   1044  C   TRP A 138      -5.727 -12.312  13.945  1.00 96.25           C  
ATOM   1045  CB  TRP A 138      -5.145 -13.953  12.148  1.00 96.25           C  
ATOM   1046  O   TRP A 138      -5.262 -12.602  15.047  1.00 96.25           O  
ATOM   1047  CG  TRP A 138      -5.473 -15.250  11.469  1.00 96.25           C  
ATOM   1048  CD1 TRP A 138      -6.125 -16.328  12.023  1.00 96.25           C  
ATOM   1049  CD2 TRP A 138      -5.168 -15.617  10.125  1.00 96.25           C  
ATOM   1050  CE2 TRP A 138      -5.660 -16.922   9.922  1.00 96.25           C  
ATOM   1051  CE3 TRP A 138      -4.520 -14.969   9.062  1.00 96.25           C  
ATOM   1052  NE1 TRP A 138      -6.238 -17.328  11.094  1.00 96.25           N  
ATOM   1053  CH2 TRP A 138      -4.891 -16.938   7.684  1.00 96.25           C  
ATOM   1054  CZ2 TRP A 138      -5.527 -17.594   8.703  1.00 96.25           C  
ATOM   1055  CZ3 TRP A 138      -4.391 -15.633   7.852  1.00 96.25           C  
ATOM   1056  N   PHE A 139      -5.824 -11.094  13.539  1.00 97.56           N  
ATOM   1057  CA  PHE A 139      -5.359 -10.000  14.398  1.00 97.56           C  
ATOM   1058  C   PHE A 139      -6.418  -9.633  15.430  1.00 97.56           C  
ATOM   1059  CB  PHE A 139      -4.996  -8.773  13.555  1.00 97.56           C  
ATOM   1060  O   PHE A 139      -6.094  -9.133  16.500  1.00 97.56           O  
ATOM   1061  CG  PHE A 139      -3.885  -9.016  12.570  1.00 97.56           C  
ATOM   1062  CD1 PHE A 139      -2.619  -9.391  13.008  1.00 97.56           C  
ATOM   1063  CD2 PHE A 139      -4.102  -8.875  11.211  1.00 97.56           C  
ATOM   1064  CE1 PHE A 139      -1.586  -9.609  12.102  1.00 97.56           C  
ATOM   1065  CE2 PHE A 139      -3.076  -9.102  10.297  1.00 97.56           C  
ATOM   1066  CZ  PHE A 139      -1.818  -9.469  10.742  1.00 97.56           C  
ATOM   1067  N   ILE A 140      -7.664  -9.828  15.070  1.00 97.06           N  
ATOM   1068  CA  ILE A 140      -8.734  -9.641  16.047  1.00 97.06           C  
ATOM   1069  C   ILE A 140      -8.523 -10.586  17.219  1.00 97.06           C  
ATOM   1070  CB  ILE A 140     -10.125  -9.883  15.414  1.00 97.06           C  
ATOM   1071  O   ILE A 140      -8.711 -10.195  18.375  1.00 97.06           O  
ATOM   1072  CG1 ILE A 140     -10.367  -8.898  14.266  1.00 97.06           C  
ATOM   1073  CG2 ILE A 140     -11.227  -9.773  16.469  1.00 97.06           C  
ATOM   1074  CD1 ILE A 140     -10.336  -7.434  14.688  1.00 97.06           C  
ATOM   1075  N   GLU A 141      -7.984 -11.758  16.969  1.00 96.19           N  
ATOM   1076  CA  GLU A 141      -7.699 -12.758  17.984  1.00 96.19           C  
ATOM   1077  C   GLU A 141      -6.566 -12.312  18.906  1.00 96.19           C  
ATOM   1078  CB  GLU A 141      -7.348 -14.102  17.344  1.00 96.19           C  
ATOM   1079  O   GLU A 141      -6.402 -12.844  20.000  1.00 96.19           O  
ATOM   1080  CG  GLU A 141      -8.531 -14.789  16.672  1.00 96.19           C  
ATOM   1081  CD  GLU A 141      -8.148 -16.062  15.938  1.00 96.19           C  
ATOM   1082  OE1 GLU A 141      -9.055 -16.781  15.461  1.00 96.19           O  
ATOM   1083  OE2 GLU A 141      -6.934 -16.359  15.852  1.00 96.19           O  
ATOM   1084  N   ARG A 142      -5.902 -11.281  18.438  1.00 97.38           N  
ATOM   1085  CA  ARG A 142      -4.781 -10.773  19.234  1.00 97.38           C  
ATOM   1086  C   ARG A 142      -5.125  -9.438  19.875  1.00 97.38           C  
ATOM   1087  CB  ARG A 142      -3.539 -10.617  18.344  1.00 97.38           C  
ATOM   1088  O   ARG A 142      -4.234  -8.648  20.203  1.00 97.38           O  
ATOM   1089  CG  ARG A 142      -3.100 -11.906  17.672  1.00 97.38           C  
ATOM   1090  CD  ARG A 142      -2.539 -12.906  18.672  1.00 97.38           C  
ATOM   1091  NE  ARG A 142      -1.979 -14.078  18.000  1.00 97.38           N  
ATOM   1092  NH1 ARG A 142      -0.805 -14.820  19.844  1.00 97.38           N  
ATOM   1093  NH2 ARG A 142      -0.717 -15.992  17.875  1.00 97.38           N  
ATOM   1094  CZ  ARG A 142      -1.168 -14.961  18.578  1.00 97.38           C  
ATOM   1095  N   ASP A 143      -6.438  -9.164  20.062  1.00 97.50           N  
ATOM   1096  CA  ASP A 143      -6.934  -7.969  20.734  1.00 97.50           C  
ATOM   1097  C   ASP A 143      -6.473  -6.703  20.016  1.00 97.50           C  
ATOM   1098  CB  ASP A 143      -6.477  -7.941  22.203  1.00 97.50           C  
ATOM   1099  O   ASP A 143      -6.008  -5.754  20.656  1.00 97.50           O  
ATOM   1100  CG  ASP A 143      -7.156  -9.000  23.047  1.00 97.50           C  
ATOM   1101  OD1 ASP A 143      -8.375  -9.227  22.891  1.00 97.50           O  
ATOM   1102  OD2 ASP A 143      -6.473  -9.602  23.906  1.00 97.50           O  
ATOM   1103  N   ILE A 144      -6.605  -6.766  18.766  1.00 98.31           N  
ATOM   1104  CA  ILE A 144      -6.312  -5.637  17.891  1.00 98.31           C  
ATOM   1105  C   ILE A 144      -7.574  -5.238  17.125  1.00 98.31           C  
ATOM   1106  CB  ILE A 144      -5.172  -5.969  16.906  1.00 98.31           C  
ATOM   1107  O   ILE A 144      -8.281  -6.094  16.594  1.00 98.31           O  
ATOM   1108  CG1 ILE A 144      -3.865  -6.223  17.672  1.00 98.31           C  
ATOM   1109  CG2 ILE A 144      -4.996  -4.840  15.883  1.00 98.31           C  
ATOM   1110  CD1 ILE A 144      -2.805  -6.949  16.859  1.00 98.31           C  
ATOM   1111  N   ILE A 145      -7.844  -3.893  17.156  1.00 98.56           N  
ATOM   1112  CA  ILE A 145      -8.930  -3.355  16.359  1.00 98.56           C  
ATOM   1113  C   ILE A 145      -8.438  -3.066  14.938  1.00 98.56           C  
ATOM   1114  CB  ILE A 145      -9.523  -2.076  16.984  1.00 98.56           C  
ATOM   1115  O   ILE A 145      -7.355  -2.496  14.758  1.00 98.56           O  
ATOM   1116  CG1 ILE A 145     -10.203  -2.404  18.328  1.00 98.56           C  
ATOM   1117  CG2 ILE A 145     -10.508  -1.405  16.031  1.00 98.56           C  
ATOM   1118  CD1 ILE A 145     -10.789  -1.191  19.031  1.00 98.56           C  
ATOM   1119  N   THR A 146      -9.227  -3.496  13.961  1.00 98.31           N  
ATOM   1120  CA  THR A 146      -8.844  -3.223  12.578  1.00 98.31           C  
ATOM   1121  C   THR A 146      -9.820  -2.256  11.922  1.00 98.31           C  
ATOM   1122  CB  THR A 146      -8.766  -4.520  11.750  1.00 98.31           C  
ATOM   1123  O   THR A 146     -11.031  -2.344  12.148  1.00 98.31           O  
ATOM   1124  CG2 THR A 146      -7.871  -5.555  12.430  1.00 98.31           C  
ATOM   1125  OG1 THR A 146     -10.086  -5.066  11.609  1.00 98.31           O  
ATOM   1126  N   VAL A 147      -9.250  -1.286  11.273  1.00 98.56           N  
ATOM   1127  CA  VAL A 147     -10.000  -0.314  10.484  1.00 98.56           C  
ATOM   1128  C   VAL A 147      -9.578  -0.393   9.023  1.00 98.56           C  
ATOM   1129  CB  VAL A 147      -9.805   1.122  11.023  1.00 98.56           C  
ATOM   1130  O   VAL A 147      -8.383  -0.376   8.711  1.00 98.56           O  
ATOM   1131  CG1 VAL A 147     -10.625   2.119  10.203  1.00 98.56           C  
ATOM   1132  CG2 VAL A 147     -10.180   1.196  12.500  1.00 98.56           C  
ATOM   1133  N   SER A 148     -10.531  -0.576   8.133  1.00 97.94           N  
ATOM   1134  CA  SER A 148     -10.320  -0.498   6.691  1.00 97.94           C  
ATOM   1135  C   SER A 148     -11.258   0.527   6.055  1.00 97.94           C  
ATOM   1136  CB  SER A 148     -10.539  -1.866   6.043  1.00 97.94           C  
ATOM   1137  O   SER A 148     -12.242   0.946   6.668  1.00 97.94           O  
ATOM   1138  OG  SER A 148     -11.859  -2.332   6.277  1.00 97.94           O  
ATOM   1139  N   PHE A 149     -10.906   0.984   4.898  1.00 98.50           N  
ATOM   1140  CA  PHE A 149     -11.711   2.021   4.270  1.00 98.50           C  
ATOM   1141  C   PHE A 149     -11.477   2.047   2.762  1.00 98.50           C  
ATOM   1142  CB  PHE A 149     -11.398   3.393   4.871  1.00 98.50           C  
ATOM   1143  O   PHE A 149     -10.484   1.515   2.275  1.00 98.50           O  
ATOM   1144  CG  PHE A 149      -9.961   3.814   4.703  1.00 98.50           C  
ATOM   1145  CD1 PHE A 149      -8.992   3.379   5.598  1.00 98.50           C  
ATOM   1146  CD2 PHE A 149      -9.586   4.645   3.656  1.00 98.50           C  
ATOM   1147  CE1 PHE A 149      -7.660   3.768   5.445  1.00 98.50           C  
ATOM   1148  CE2 PHE A 149      -8.258   5.035   3.498  1.00 98.50           C  
ATOM   1149  CZ  PHE A 149      -7.301   4.598   4.395  1.00 98.50           C  
ATOM   1150  N   ASN A 150     -12.453   2.615   2.049  1.00 98.12           N  
ATOM   1151  CA  ASN A 150     -12.305   2.877   0.622  1.00 98.12           C  
ATOM   1152  C   ASN A 150     -11.688   4.246   0.364  1.00 98.12           C  
ATOM   1153  CB  ASN A 150     -13.656   2.764  -0.088  1.00 98.12           C  
ATOM   1154  O   ASN A 150     -11.945   5.199   1.102  1.00 98.12           O  
ATOM   1155  CG  ASN A 150     -14.141   1.330  -0.200  1.00 98.12           C  
ATOM   1156  ND2 ASN A 150     -15.445   1.151  -0.303  1.00 98.12           N  
ATOM   1157  OD1 ASN A 150     -13.336   0.391  -0.194  1.00 98.12           O  
ATOM   1158  N   TYR A 151     -10.828   4.309  -0.578  1.00 98.69           N  
ATOM   1159  CA  TYR A 151     -10.383   5.566  -1.166  1.00 98.69           C  
ATOM   1160  C   TYR A 151     -10.430   5.504  -2.688  1.00 98.69           C  
ATOM   1161  CB  TYR A 151      -8.953   5.898  -0.705  1.00 98.69           C  
ATOM   1162  O   TYR A 151     -10.406   4.418  -3.273  1.00 98.69           O  
ATOM   1163  CG  TYR A 151      -7.898   5.012  -1.311  1.00 98.69           C  
ATOM   1164  CD1 TYR A 151      -7.512   3.828  -0.682  1.00 98.69           C  
ATOM   1165  CD2 TYR A 151      -7.281   5.348  -2.510  1.00 98.69           C  
ATOM   1166  CE1 TYR A 151      -6.535   3.008  -1.234  1.00 98.69           C  
ATOM   1167  CE2 TYR A 151      -6.305   4.535  -3.072  1.00 98.69           C  
ATOM   1168  OH  TYR A 151      -4.973   2.559  -2.980  1.00 98.69           O  
ATOM   1169  CZ  TYR A 151      -5.938   3.367  -2.430  1.00 98.69           C  
ATOM   1170  N   ARG A 152     -10.672   6.754  -3.234  1.00 98.56           N  
ATOM   1171  CA  ARG A 152     -10.820   6.828  -4.684  1.00 98.56           C  
ATOM   1172  C   ARG A 152      -9.523   6.422  -5.387  1.00 98.56           C  
ATOM   1173  CB  ARG A 152     -11.227   8.242  -5.113  1.00 98.56           C  
ATOM   1174  O   ARG A 152      -8.430   6.734  -4.910  1.00 98.56           O  
ATOM   1175  CG  ARG A 152     -12.641   8.617  -4.719  1.00 98.56           C  
ATOM   1176  CD  ARG A 152     -12.922  10.094  -4.965  1.00 98.56           C  
ATOM   1177  NE  ARG A 152     -12.203  10.945  -4.020  1.00 98.56           N  
ATOM   1178  NH1 ARG A 152     -12.867  12.930  -4.988  1.00 98.56           N  
ATOM   1179  NH2 ARG A 152     -11.500  12.945  -3.148  1.00 98.56           N  
ATOM   1180  CZ  ARG A 152     -12.195  12.273  -4.055  1.00 98.56           C  
ATOM   1181  N   ILE A 153      -9.602   5.672  -6.484  1.00 97.12           N  
ATOM   1182  CA  ILE A 153      -8.492   5.211  -7.312  1.00 97.12           C  
ATOM   1183  C   ILE A 153      -8.727   5.605  -8.766  1.00 97.12           C  
ATOM   1184  CB  ILE A 153      -8.297   3.682  -7.195  1.00 97.12           C  
ATOM   1185  O   ILE A 153      -9.750   6.219  -9.094  1.00 97.12           O  
ATOM   1186  CG1 ILE A 153      -9.570   2.947  -7.617  1.00 97.12           C  
ATOM   1187  CG2 ILE A 153      -7.891   3.297  -5.770  1.00 97.12           C  
ATOM   1188  CD1 ILE A 153      -9.430   1.433  -7.656  1.00 97.12           C  
ATOM   1189  N   GLY A 154      -7.680   5.328  -9.672  1.00 96.81           N  
ATOM   1190  CA  GLY A 154      -7.816   5.719 -11.062  1.00 96.81           C  
ATOM   1191  C   GLY A 154      -8.094   7.199 -11.250  1.00 96.81           C  
ATOM   1192  O   GLY A 154      -7.617   8.023 -10.461  1.00 96.81           O  
ATOM   1193  N   PRO A 155      -8.805   7.516 -12.305  1.00 97.38           N  
ATOM   1194  CA  PRO A 155      -9.023   8.938 -12.586  1.00 97.38           C  
ATOM   1195  C   PRO A 155      -9.828   9.641 -11.492  1.00 97.38           C  
ATOM   1196  CB  PRO A 155      -9.789   8.922 -13.906  1.00 97.38           C  
ATOM   1197  O   PRO A 155      -9.664  10.844 -11.281  1.00 97.38           O  
ATOM   1198  CG  PRO A 155     -10.328   7.531 -14.023  1.00 97.38           C  
ATOM   1199  CD  PRO A 155      -9.359   6.590 -13.359  1.00 97.38           C  
ATOM   1200  N   PHE A 156     -10.555   8.938 -10.773  1.00 98.19           N  
ATOM   1201  CA  PHE A 156     -11.367   9.562  -9.734  1.00 98.19           C  
ATOM   1202  C   PHE A 156     -10.500   9.969  -8.547  1.00 98.19           C  
ATOM   1203  CB  PHE A 156     -12.484   8.617  -9.281  1.00 98.19           C  
ATOM   1204  O   PHE A 156     -10.867  10.867  -7.785  1.00 98.19           O  
ATOM   1205  CG  PHE A 156     -13.523   8.359 -10.336  1.00 98.19           C  
ATOM   1206  CD1 PHE A 156     -14.562   9.266 -10.539  1.00 98.19           C  
ATOM   1207  CD2 PHE A 156     -13.469   7.215 -11.117  1.00 98.19           C  
ATOM   1208  CE1 PHE A 156     -15.531   9.031 -11.516  1.00 98.19           C  
ATOM   1209  CE2 PHE A 156     -14.438   6.973 -12.086  1.00 98.19           C  
ATOM   1210  CZ  PHE A 156     -15.461   7.879 -12.289  1.00 98.19           C  
ATOM   1211  N   GLY A 157      -9.406   9.336  -8.391  1.00 98.12           N  
ATOM   1212  CA  GLY A 157      -8.555   9.617  -7.242  1.00 98.12           C  
ATOM   1213  C   GLY A 157      -7.297  10.391  -7.605  1.00 98.12           C  
ATOM   1214  O   GLY A 157      -6.723  11.078  -6.762  1.00 98.12           O  
ATOM   1215  N   PHE A 158      -6.938  10.328  -8.891  1.00 98.19           N  
ATOM   1216  CA  PHE A 158      -5.586  10.820  -9.117  1.00 98.19           C  
ATOM   1217  C   PHE A 158      -5.512  11.656 -10.383  1.00 98.19           C  
ATOM   1218  CB  PHE A 158      -4.594   9.656  -9.195  1.00 98.19           C  
ATOM   1219  O   PHE A 158      -4.430  11.875 -10.930  1.00 98.19           O  
ATOM   1220  CG  PHE A 158      -4.488   8.859  -7.922  1.00 98.19           C  
ATOM   1221  CD1 PHE A 158      -3.867   9.391  -6.801  1.00 98.19           C  
ATOM   1222  CD2 PHE A 158      -5.012   7.570  -7.848  1.00 98.19           C  
ATOM   1223  CE1 PHE A 158      -3.768   8.656  -5.621  1.00 98.19           C  
ATOM   1224  CE2 PHE A 158      -4.914   6.828  -6.676  1.00 98.19           C  
ATOM   1225  CZ  PHE A 158      -4.293   7.375  -5.562  1.00 98.19           C  
ATOM   1226  N   LEU A 159      -6.613  12.102 -10.898  1.00 97.31           N  
ATOM   1227  CA  LEU A 159      -6.648  13.016 -12.031  1.00 97.31           C  
ATOM   1228  C   LEU A 159      -6.074  14.375 -11.648  1.00 97.31           C  
ATOM   1229  CB  LEU A 159      -8.086  13.188 -12.539  1.00 97.31           C  
ATOM   1230  O   LEU A 159      -6.293  14.859 -10.531  1.00 97.31           O  
ATOM   1231  CG  LEU A 159      -8.234  13.656 -13.984  1.00 97.31           C  
ATOM   1232  CD1 LEU A 159      -7.781  12.570 -14.953  1.00 97.31           C  
ATOM   1233  CD2 LEU A 159      -9.680  14.062 -14.266  1.00 97.31           C  
ATOM   1234  N   SER A 160      -5.352  14.969 -12.602  1.00 97.69           N  
ATOM   1235  CA  SER A 160      -4.797  16.281 -12.328  1.00 97.69           C  
ATOM   1236  C   SER A 160      -4.656  17.109 -13.609  1.00 97.69           C  
ATOM   1237  CB  SER A 160      -3.434  16.172 -11.641  1.00 97.69           C  
ATOM   1238  O   SER A 160      -4.395  16.547 -14.680  1.00 97.69           O  
ATOM   1239  OG  SER A 160      -2.852  17.453 -11.453  1.00 97.69           O  
ATOM   1240  N   THR A 161      -4.859  18.453 -13.445  1.00 97.06           N  
ATOM   1241  CA  THR A 161      -4.590  19.375 -14.547  1.00 97.06           C  
ATOM   1242  C   THR A 161      -3.305  20.156 -14.289  1.00 97.06           C  
ATOM   1243  CB  THR A 161      -5.758  20.359 -14.742  1.00 97.06           C  
ATOM   1244  O   THR A 161      -3.041  21.156 -14.953  1.00 97.06           O  
ATOM   1245  CG2 THR A 161      -7.008  19.641 -15.234  1.00 97.06           C  
ATOM   1246  OG1 THR A 161      -6.051  21.016 -13.500  1.00 97.06           O  
ATOM   1247  N   SER A 162      -2.455  19.703 -13.312  1.00 94.88           N  
ATOM   1248  CA  SER A 162      -1.143  20.234 -12.969  1.00 94.88           C  
ATOM   1249  C   SER A 162      -1.238  21.688 -12.523  1.00 94.88           C  
ATOM   1250  CB  SER A 162      -0.187  20.125 -14.156  1.00 94.88           C  
ATOM   1251  O   SER A 162      -0.276  22.453 -12.648  1.00 94.88           O  
ATOM   1252  OG  SER A 162       0.031  18.766 -14.492  1.00 94.88           O  
ATOM   1253  N   ASP A 163      -2.404  22.250 -12.211  1.00 95.94           N  
ATOM   1254  CA  ASP A 163      -2.699  23.500 -11.523  1.00 95.94           C  
ATOM   1255  C   ASP A 163      -3.705  23.281 -10.398  1.00 95.94           C  
ATOM   1256  CB  ASP A 163      -3.230  24.531 -12.508  1.00 95.94           C  
ATOM   1257  O   ASP A 163      -3.924  22.141  -9.961  1.00 95.94           O  
ATOM   1258  CG  ASP A 163      -4.496  24.094 -13.219  1.00 95.94           C  
ATOM   1259  OD1 ASP A 163      -5.238  23.250 -12.672  1.00 95.94           O  
ATOM   1260  OD2 ASP A 163      -4.750  24.578 -14.344  1.00 95.94           O  
ATOM   1261  N   THR A 164      -4.328  24.312  -9.891  1.00 97.00           N  
ATOM   1262  CA  THR A 164      -5.141  24.156  -8.688  1.00 97.00           C  
ATOM   1263  C   THR A 164      -6.594  23.859  -9.047  1.00 97.00           C  
ATOM   1264  CB  THR A 164      -5.074  25.422  -7.812  1.00 97.00           C  
ATOM   1265  O   THR A 164      -7.434  23.688  -8.164  1.00 97.00           O  
ATOM   1266  CG2 THR A 164      -3.650  25.703  -7.348  1.00 97.00           C  
ATOM   1267  OG1 THR A 164      -5.547  26.547  -8.570  1.00 97.00           O  
ATOM   1268  N   VAL A 165      -6.930  23.766 -10.336  1.00 97.75           N  
ATOM   1269  CA  VAL A 165      -8.297  23.469 -10.766  1.00 97.75           C  
ATOM   1270  C   VAL A 165      -8.633  22.016 -10.453  1.00 97.75           C  
ATOM   1271  CB  VAL A 165      -8.492  23.750 -12.266  1.00 97.75           C  
ATOM   1272  O   VAL A 165      -9.672  21.719  -9.859  1.00 97.75           O  
ATOM   1273  CG1 VAL A 165      -9.867  23.266 -12.734  1.00 97.75           C  
ATOM   1274  CG2 VAL A 165      -8.344  25.250 -12.547  1.00 97.75           C  
ATOM   1275  N   ILE A 166      -7.809  21.000 -10.859  1.00 97.69           N  
ATOM   1276  CA  ILE A 166      -7.758  19.609 -10.430  1.00 97.69           C  
ATOM   1277  C   ILE A 166      -6.367  19.281  -9.883  1.00 97.69           C  
ATOM   1278  CB  ILE A 166      -8.117  18.641 -11.578  1.00 97.69           C  
ATOM   1279  O   ILE A 166      -5.488  18.844 -10.625  1.00 97.69           O  
ATOM   1280  CG1 ILE A 166      -9.430  19.062 -12.242  1.00 97.69           C  
ATOM   1281  CG2 ILE A 166      -8.195  17.203 -11.070  1.00 97.69           C  
ATOM   1282  CD1 ILE A 166      -9.781  18.266 -13.484  1.00 97.69           C  
ATOM   1283  N   PRO A 167      -6.176  19.594  -8.656  1.00 96.06           N  
ATOM   1284  CA  PRO A 167      -4.824  19.594  -8.094  1.00 96.06           C  
ATOM   1285  C   PRO A 167      -4.199  18.188  -8.094  1.00 96.06           C  
ATOM   1286  CB  PRO A 167      -5.035  20.078  -6.656  1.00 96.06           C  
ATOM   1287  O   PRO A 167      -2.971  18.062  -8.070  1.00 96.06           O  
ATOM   1288  CG  PRO A 167      -6.516  20.203  -6.512  1.00 96.06           C  
ATOM   1289  CD  PRO A 167      -7.152  19.984  -7.852  1.00 96.06           C  
ATOM   1290  N   GLY A 168      -5.035  17.047  -8.219  1.00 97.19           N  
ATOM   1291  CA  GLY A 168      -4.566  15.672  -8.102  1.00 97.19           C  
ATOM   1292  C   GLY A 168      -4.617  15.141  -6.684  1.00 97.19           C  
ATOM   1293  O   GLY A 168      -4.953  15.875  -5.750  1.00 97.19           O  
ATOM   1294  N   ASN A 169      -4.398  13.938  -6.496  1.00 98.44           N  
ATOM   1295  CA  ASN A 169      -4.180  13.203  -5.254  1.00 98.44           C  
ATOM   1296  C   ASN A 169      -5.445  13.148  -4.402  1.00 98.44           C  
ATOM   1297  CB  ASN A 169      -3.031  13.820  -4.453  1.00 98.44           C  
ATOM   1298  O   ASN A 169      -5.379  13.203  -3.176  1.00 98.44           O  
ATOM   1299  CG  ASN A 169      -1.693  13.688  -5.152  1.00 98.44           C  
ATOM   1300  ND2 ASN A 169      -0.801  14.641  -4.918  1.00 98.44           N  
ATOM   1301  OD1 ASN A 169      -1.464  12.734  -5.902  1.00 98.44           O  
ATOM   1302  N   ALA A 170      -6.609  13.234  -4.961  1.00 98.69           N  
ATOM   1303  CA  ALA A 170      -7.848  13.086  -4.195  1.00 98.69           C  
ATOM   1304  C   ALA A 170      -7.844  11.789  -3.398  1.00 98.69           C  
ATOM   1305  CB  ALA A 170      -9.055  13.141  -5.125  1.00 98.69           C  
ATOM   1306  O   ALA A 170      -8.344  11.742  -2.273  1.00 98.69           O  
ATOM   1307  N   GLY A 171      -7.332  10.750  -4.020  1.00 98.69           N  
ATOM   1308  CA  GLY A 171      -7.254   9.461  -3.344  1.00 98.69           C  
ATOM   1309  C   GLY A 171      -6.402   9.500  -2.088  1.00 98.69           C  
ATOM   1310  O   GLY A 171      -6.781   8.938  -1.057  1.00 98.69           O  
ATOM   1311  N   LEU A 172      -5.234  10.148  -2.158  1.00 98.88           N  
ATOM   1312  CA  LEU A 172      -4.398  10.305  -0.975  1.00 98.88           C  
ATOM   1313  C   LEU A 172      -5.098  11.156   0.078  1.00 98.88           C  
ATOM   1314  CB  LEU A 172      -3.055  10.938  -1.348  1.00 98.88           C  
ATOM   1315  O   LEU A 172      -4.980  10.891   1.276  1.00 98.88           O  
ATOM   1316  CG  LEU A 172      -2.119  10.086  -2.207  1.00 98.88           C  
ATOM   1317  CD1 LEU A 172      -0.829  10.844  -2.498  1.00 98.88           C  
ATOM   1318  CD2 LEU A 172      -1.821   8.758  -1.521  1.00 98.88           C  
ATOM   1319  N   LYS A 173      -5.824  12.125  -0.308  1.00 98.88           N  
ATOM   1320  CA  LYS A 173      -6.570  12.984   0.604  1.00 98.88           C  
ATOM   1321  C   LYS A 173      -7.742  12.242   1.229  1.00 98.88           C  
ATOM   1322  CB  LYS A 173      -7.074  14.234  -0.125  1.00 98.88           C  
ATOM   1323  O   LYS A 173      -8.109  12.492   2.377  1.00 98.88           O  
ATOM   1324  CG  LYS A 173      -5.965  15.180  -0.574  1.00 98.88           C  
ATOM   1325  CD  LYS A 173      -6.508  16.297  -1.464  1.00 98.88           C  
ATOM   1326  CE  LYS A 173      -5.387  17.172  -1.990  1.00 98.88           C  
ATOM   1327  NZ  LYS A 173      -5.898  18.203  -2.945  1.00 98.88           N  
ATOM   1328  N   ASP A 174      -8.352  11.281   0.465  1.00 98.88           N  
ATOM   1329  CA  ASP A 174      -9.344  10.398   1.056  1.00 98.88           C  
ATOM   1330  C   ASP A 174      -8.750   9.609   2.227  1.00 98.88           C  
ATOM   1331  CB  ASP A 174      -9.898   9.430   0.003  1.00 98.88           C  
ATOM   1332  O   ASP A 174      -9.383   9.492   3.279  1.00 98.88           O  
ATOM   1333  CG  ASP A 174     -10.664  10.141  -1.103  1.00 98.88           C  
ATOM   1334  OD1 ASP A 174     -11.141  11.273  -0.884  1.00 98.88           O  
ATOM   1335  OD2 ASP A 174     -10.781   9.555  -2.201  1.00 98.88           O  
ATOM   1336  N   GLN A 175      -7.566   9.109   2.008  1.00 98.88           N  
ATOM   1337  CA  GLN A 175      -6.859   8.344   3.029  1.00 98.88           C  
ATOM   1338  C   GLN A 175      -6.594   9.195   4.266  1.00 98.88           C  
ATOM   1339  CB  GLN A 175      -5.543   7.793   2.477  1.00 98.88           C  
ATOM   1340  O   GLN A 175      -6.781   8.734   5.395  1.00 98.88           O  
ATOM   1341  CG  GLN A 175      -5.723   6.848   1.298  1.00 98.88           C  
ATOM   1342  CD  GLN A 175      -4.410   6.512   0.610  1.00 98.88           C  
ATOM   1343  NE2 GLN A 175      -4.496   6.035  -0.626  1.00 98.88           N  
ATOM   1344  OE1 GLN A 175      -3.332   6.684   1.186  1.00 98.88           O  
ATOM   1345  N   GLN A 176      -6.141  10.414   4.074  1.00 98.69           N  
ATOM   1346  CA  GLN A 176      -5.859  11.336   5.164  1.00 98.69           C  
ATOM   1347  C   GLN A 176      -7.113  11.617   5.988  1.00 98.69           C  
ATOM   1348  CB  GLN A 176      -5.281  12.648   4.625  1.00 98.69           C  
ATOM   1349  O   GLN A 176      -7.059  11.648   7.219  1.00 98.69           O  
ATOM   1350  CG  GLN A 176      -4.805  13.602   5.711  1.00 98.69           C  
ATOM   1351  CD  GLN A 176      -4.348  14.938   5.156  1.00 98.69           C  
ATOM   1352  NE2 GLN A 176      -3.145  15.359   5.531  1.00 98.69           N  
ATOM   1353  OE1 GLN A 176      -5.070  15.586   4.391  1.00 98.69           O  
ATOM   1354  N   LEU A 177      -8.273  11.852   5.270  1.00 98.88           N  
ATOM   1355  CA  LEU A 177      -9.531  12.078   5.969  1.00 98.88           C  
ATOM   1356  C   LEU A 177      -9.953  10.844   6.746  1.00 98.88           C  
ATOM   1357  CB  LEU A 177     -10.633  12.477   4.980  1.00 98.88           C  
ATOM   1358  O   LEU A 177     -10.469  10.945   7.863  1.00 98.88           O  
ATOM   1359  CG  LEU A 177     -11.992  12.828   5.582  1.00 98.88           C  
ATOM   1360  CD1 LEU A 177     -11.844  13.930   6.617  1.00 98.88           C  
ATOM   1361  CD2 LEU A 177     -12.977  13.234   4.488  1.00 98.88           C  
ATOM   1362  N   ALA A 178      -9.781   9.656   6.211  1.00 98.88           N  
ATOM   1363  CA  ALA A 178     -10.086   8.422   6.922  1.00 98.88           C  
ATOM   1364  C   ALA A 178      -9.219   8.281   8.172  1.00 98.88           C  
ATOM   1365  CB  ALA A 178      -9.891   7.215   6.004  1.00 98.88           C  
ATOM   1366  O   ALA A 178      -9.695   7.824   9.219  1.00 98.88           O  
ATOM   1367  N   LEU A 179      -7.953   8.594   8.039  1.00 98.88           N  
ATOM   1368  CA  LEU A 179      -7.070   8.594   9.203  1.00 98.88           C  
ATOM   1369  C   LEU A 179      -7.582   9.555  10.273  1.00 98.88           C  
ATOM   1370  CB  LEU A 179      -5.645   8.984   8.797  1.00 98.88           C  
ATOM   1371  O   LEU A 179      -7.645   9.195  11.453  1.00 98.88           O  
ATOM   1372  CG  LEU A 179      -4.629   9.125   9.930  1.00 98.88           C  
ATOM   1373  CD1 LEU A 179      -4.562   7.836  10.742  1.00 98.88           C  
ATOM   1374  CD2 LEU A 179      -3.254   9.484   9.367  1.00 98.88           C  
ATOM   1375  N   GLN A 180      -7.980  10.727   9.859  1.00 98.75           N  
ATOM   1376  CA  GLN A 180      -8.547  11.680  10.805  1.00 98.75           C  
ATOM   1377  C   GLN A 180      -9.828  11.148  11.430  1.00 98.75           C  
ATOM   1378  CB  GLN A 180      -8.812  13.023  10.117  1.00 98.75           C  
ATOM   1379  O   GLN A 180     -10.039  11.273  12.641  1.00 98.75           O  
ATOM   1380  CG  GLN A 180      -9.273  14.117  11.070  1.00 98.75           C  
ATOM   1381  CD  GLN A 180      -8.250  14.445  12.133  1.00 98.75           C  
ATOM   1382  NE2 GLN A 180      -8.664  14.367  13.398  1.00 98.75           N  
ATOM   1383  OE1 GLN A 180      -7.098  14.766  11.828  1.00 98.75           O  
ATOM   1384  N   TRP A 181     -10.695  10.562  10.656  1.00 98.75           N  
ATOM   1385  CA  TRP A 181     -11.930   9.961  11.156  1.00 98.75           C  
ATOM   1386  C   TRP A 181     -11.633   8.914  12.227  1.00 98.75           C  
ATOM   1387  CB  TRP A 181     -12.727   9.328  10.008  1.00 98.75           C  
ATOM   1388  O   TRP A 181     -12.273   8.891  13.273  1.00 98.75           O  
ATOM   1389  CG  TRP A 181     -14.062   8.789  10.422  1.00 98.75           C  
ATOM   1390  CD1 TRP A 181     -15.266   9.430  10.344  1.00 98.75           C  
ATOM   1391  CD2 TRP A 181     -14.320   7.504  10.984  1.00 98.75           C  
ATOM   1392  CE2 TRP A 181     -15.711   7.426  11.219  1.00 98.75           C  
ATOM   1393  CE3 TRP A 181     -13.516   6.402  11.312  1.00 98.75           C  
ATOM   1394  NE1 TRP A 181     -16.266   8.609  10.820  1.00 98.75           N  
ATOM   1395  CH2 TRP A 181     -15.500   5.230  12.086  1.00 98.75           C  
ATOM   1396  CZ2 TRP A 181     -16.312   6.289  11.773  1.00 98.75           C  
ATOM   1397  CZ3 TRP A 181     -14.117   5.277  11.859  1.00 98.75           C  
ATOM   1398  N   THR A 182     -10.680   8.086  11.867  1.00 98.81           N  
ATOM   1399  CA  THR A 182     -10.320   7.039  12.812  1.00 98.81           C  
ATOM   1400  C   THR A 182      -9.844   7.645  14.133  1.00 98.81           C  
ATOM   1401  CB  THR A 182      -9.219   6.129  12.242  1.00 98.81           C  
ATOM   1402  O   THR A 182     -10.289   7.227  15.203  1.00 98.81           O  
ATOM   1403  CG2 THR A 182      -8.828   5.039  13.234  1.00 98.81           C  
ATOM   1404  OG1 THR A 182      -9.695   5.512  11.039  1.00 98.81           O  
ATOM   1405  N   TYR A 183      -8.977   8.617  14.078  1.00 98.69           N  
ATOM   1406  CA  TYR A 183      -8.461   9.305  15.258  1.00 98.69           C  
ATOM   1407  C   TYR A 183      -9.602   9.898  16.078  1.00 98.69           C  
ATOM   1408  CB  TYR A 183      -7.484  10.414  14.844  1.00 98.69           C  
ATOM   1409  O   TYR A 183      -9.617   9.781  17.297  1.00 98.69           O  
ATOM   1410  CG  TYR A 183      -6.824  11.102  16.016  1.00 98.69           C  
ATOM   1411  CD1 TYR A 183      -7.359  12.273  16.547  1.00 98.69           C  
ATOM   1412  CD2 TYR A 183      -5.664  10.594  16.578  1.00 98.69           C  
ATOM   1413  CE1 TYR A 183      -6.754  12.914  17.625  1.00 98.69           C  
ATOM   1414  CE2 TYR A 183      -5.047  11.227  17.656  1.00 98.69           C  
ATOM   1415  OH  TYR A 183      -5.000  13.016  19.234  1.00 98.69           O  
ATOM   1416  CZ  TYR A 183      -5.602  12.383  18.172  1.00 98.69           C  
ATOM   1417  N   ASP A 184     -10.586  10.391  15.453  1.00 98.44           N  
ATOM   1418  CA  ASP A 184     -11.664  11.117  16.125  1.00 98.44           C  
ATOM   1419  C   ASP A 184     -12.703  10.156  16.703  1.00 98.44           C  
ATOM   1420  CB  ASP A 184     -12.336  12.094  15.148  1.00 98.44           C  
ATOM   1421  O   ASP A 184     -13.414  10.500  17.641  1.00 98.44           O  
ATOM   1422  CG  ASP A 184     -11.438  13.258  14.766  1.00 98.44           C  
ATOM   1423  OD1 ASP A 184     -10.430  13.508  15.461  1.00 98.44           O  
ATOM   1424  OD2 ASP A 184     -11.742  13.930  13.758  1.00 98.44           O  
ATOM   1425  N   ASN A 185     -12.711   8.906  16.250  1.00 98.50           N  
ATOM   1426  CA  ASN A 185     -13.922   8.164  16.578  1.00 98.50           C  
ATOM   1427  C   ASN A 185     -13.602   6.785  17.156  1.00 98.50           C  
ATOM   1428  CB  ASN A 185     -14.820   8.023  15.344  1.00 98.50           C  
ATOM   1429  O   ASN A 185     -14.453   6.148  17.766  1.00 98.50           O  
ATOM   1430  CG  ASN A 185     -15.336   9.359  14.844  1.00 98.50           C  
ATOM   1431  ND2 ASN A 185     -14.758   9.859  13.758  1.00 98.50           N  
ATOM   1432  OD1 ASN A 185     -16.250   9.938  15.438  1.00 98.50           O  
ATOM   1433  N   ILE A 186     -12.398   6.297  16.938  1.00 98.50           N  
ATOM   1434  CA  ILE A 186     -12.094   4.887  17.156  1.00 98.50           C  
ATOM   1435  C   ILE A 186     -12.258   4.547  18.625  1.00 98.50           C  
ATOM   1436  CB  ILE A 186     -10.664   4.543  16.672  1.00 98.50           C  
ATOM   1437  O   ILE A 186     -12.469   3.383  18.984  1.00 98.50           O  
ATOM   1438  CG1 ILE A 186     -10.508   3.025  16.516  1.00 98.50           C  
ATOM   1439  CG2 ILE A 186      -9.625   5.109  17.641  1.00 98.50           C  
ATOM   1440  CD1 ILE A 186     -11.414   2.406  15.469  1.00 98.50           C  
ATOM   1441  N   GLU A 187     -12.258   5.484  19.547  1.00 97.88           N  
ATOM   1442  CA  GLU A 187     -12.406   5.211  20.969  1.00 97.88           C  
ATOM   1443  C   GLU A 187     -13.797   4.676  21.281  1.00 97.88           C  
ATOM   1444  CB  GLU A 187     -12.125   6.473  21.781  1.00 97.88           C  
ATOM   1445  O   GLU A 187     -13.969   3.893  22.219  1.00 97.88           O  
ATOM   1446  CG  GLU A 187     -10.656   6.863  21.844  1.00 97.88           C  
ATOM   1447  CD  GLU A 187     -10.398   8.109  22.672  1.00 97.88           C  
ATOM   1448  OE1 GLU A 187      -9.344   8.180  23.344  1.00 97.88           O  
ATOM   1449  OE2 GLU A 187     -11.250   9.023  22.656  1.00 97.88           O  
ATOM   1450  N   TYR A 188     -14.742   5.082  20.500  1.00 97.81           N  
ATOM   1451  CA  TYR A 188     -16.109   4.625  20.719  1.00 97.81           C  
ATOM   1452  C   TYR A 188     -16.250   3.146  20.375  1.00 97.81           C  
ATOM   1453  CB  TYR A 188     -17.094   5.453  19.906  1.00 97.81           C  
ATOM   1454  O   TYR A 188     -17.250   2.514  20.734  1.00 97.81           O  
ATOM   1455  CG  TYR A 188     -17.125   6.914  20.266  1.00 97.81           C  
ATOM   1456  CD1 TYR A 188     -17.828   7.359  21.391  1.00 97.81           C  
ATOM   1457  CD2 TYR A 188     -16.438   7.855  19.516  1.00 97.81           C  
ATOM   1458  CE1 TYR A 188     -17.859   8.711  21.734  1.00 97.81           C  
ATOM   1459  CE2 TYR A 188     -16.453   9.203  19.844  1.00 97.81           C  
ATOM   1460  OH  TYR A 188     -17.188  10.953  21.297  1.00 97.81           O  
ATOM   1461  CZ  TYR A 188     -17.172   9.625  20.953  1.00 97.81           C  
ATOM   1462  N   PHE A 189     -15.297   2.684  19.703  1.00 98.12           N  
ATOM   1463  CA  PHE A 189     -15.297   1.282  19.297  1.00 98.12           C  
ATOM   1464  C   PHE A 189     -14.320   0.475  20.141  1.00 98.12           C  
ATOM   1465  CB  PHE A 189     -14.930   1.148  17.812  1.00 98.12           C  
ATOM   1466  O   PHE A 189     -14.039  -0.685  19.844  1.00 98.12           O  
ATOM   1467  CG  PHE A 189     -15.922   1.793  16.891  1.00 98.12           C  
ATOM   1468  CD1 PHE A 189     -16.922   1.039  16.281  1.00 98.12           C  
ATOM   1469  CD2 PHE A 189     -15.859   3.152  16.609  1.00 98.12           C  
ATOM   1470  CE1 PHE A 189     -17.844   1.634  15.422  1.00 98.12           C  
ATOM   1471  CE2 PHE A 189     -16.766   3.754  15.750  1.00 98.12           C  
ATOM   1472  CZ  PHE A 189     -17.766   2.992  15.156  1.00 98.12           C  
ATOM   1473  N   GLY A 190     -13.742   1.139  21.203  1.00 98.19           N  
ATOM   1474  CA  GLY A 190     -12.836   0.457  22.125  1.00 98.19           C  
ATOM   1475  C   GLY A 190     -11.375   0.593  21.719  1.00 98.19           C  
ATOM   1476  O   GLY A 190     -10.508  -0.079  22.281  1.00 98.19           O  
ATOM   1477  N   GLY A 191     -11.117   1.356  20.672  1.00 98.31           N  
ATOM   1478  CA  GLY A 191      -9.758   1.542  20.188  1.00 98.31           C  
ATOM   1479  C   GLY A 191      -9.039   2.699  20.844  1.00 98.31           C  
ATOM   1480  O   GLY A 191      -9.672   3.656  21.297  1.00 98.31           O  
ATOM   1481  N   ASP A 192      -7.750   2.615  20.891  1.00 98.38           N  
ATOM   1482  CA  ASP A 192      -6.879   3.668  21.406  1.00 98.38           C  
ATOM   1483  C   ASP A 192      -6.480   4.637  20.297  1.00 98.38           C  
ATOM   1484  CB  ASP A 192      -5.633   3.064  22.062  1.00 98.38           C  
ATOM   1485  O   ASP A 192      -5.652   4.309  19.453  1.00 98.38           O  
ATOM   1486  CG  ASP A 192      -4.766   4.098  22.750  1.00 98.38           C  
ATOM   1487  OD1 ASP A 192      -4.992   5.312  22.562  1.00 98.38           O  
ATOM   1488  OD2 ASP A 192      -3.852   3.697  23.500  1.00 98.38           O  
ATOM   1489  N   LYS A 193      -7.035   5.852  20.312  1.00 97.88           N  
ATOM   1490  CA  LYS A 193      -6.828   6.809  19.219  1.00 97.88           C  
ATOM   1491  C   LYS A 193      -5.371   7.266  19.172  1.00 97.88           C  
ATOM   1492  CB  LYS A 193      -7.750   8.016  19.391  1.00 97.88           C  
ATOM   1493  O   LYS A 193      -4.918   7.793  18.141  1.00 97.88           O  
ATOM   1494  CG  LYS A 193      -7.434   8.875  20.609  1.00 97.88           C  
ATOM   1495  CD  LYS A 193      -8.367  10.078  20.703  1.00 97.88           C  
ATOM   1496  CE  LYS A 193      -8.023  10.961  21.891  1.00 97.88           C  
ATOM   1497  NZ  LYS A 193      -8.914  12.156  21.969  1.00 97.88           N  
ATOM   1498  N   ASN A 194      -4.602   7.094  20.281  1.00 98.00           N  
ATOM   1499  CA  ASN A 194      -3.199   7.488  20.328  1.00 98.00           C  
ATOM   1500  C   ASN A 194      -2.275   6.324  19.984  1.00 98.00           C  
ATOM   1501  CB  ASN A 194      -2.852   8.047  21.719  1.00 98.00           C  
ATOM   1502  O   ASN A 194      -1.062   6.410  20.172  1.00 98.00           O  
ATOM   1503  CG  ASN A 194      -3.592   9.328  22.031  1.00 98.00           C  
ATOM   1504  ND2 ASN A 194      -4.098   9.438  23.250  1.00 98.00           N  
ATOM   1505  OD1 ASN A 194      -3.709  10.219  21.188  1.00 98.00           O  
ATOM   1506  N   HIS A 195      -2.848   5.223  19.609  1.00 98.50           N  
ATOM   1507  CA  HIS A 195      -2.117   4.016  19.250  1.00 98.50           C  
ATOM   1508  C   HIS A 195      -2.623   3.447  17.922  1.00 98.50           C  
ATOM   1509  CB  HIS A 195      -2.232   2.963  20.344  1.00 98.50           C  
ATOM   1510  O   HIS A 195      -3.123   2.322  17.875  1.00 98.50           O  
ATOM   1511  CG  HIS A 195      -1.199   1.884  20.266  1.00 98.50           C  
ATOM   1512  CD2 HIS A 195      -0.451   1.455  19.219  1.00 98.50           C  
ATOM   1513  ND1 HIS A 195      -0.842   1.104  21.344  1.00 98.50           N  
ATOM   1514  CE1 HIS A 195       0.086   0.240  20.953  1.00 98.50           C  
ATOM   1515  NE2 HIS A 195       0.341   0.432  19.672  1.00 98.50           N  
ATOM   1516  N   ILE A 196      -2.486   4.246  16.844  1.00 98.81           N  
ATOM   1517  CA  ILE A 196      -2.912   3.865  15.508  1.00 98.81           C  
ATOM   1518  C   ILE A 196      -1.692   3.510  14.664  1.00 98.81           C  
ATOM   1519  CB  ILE A 196      -3.727   4.992  14.836  1.00 98.81           C  
ATOM   1520  O   ILE A 196      -0.760   4.309  14.539  1.00 98.81           O  
ATOM   1521  CG1 ILE A 196      -5.008   5.273  15.625  1.00 98.81           C  
ATOM   1522  CG2 ILE A 196      -4.051   4.625  13.383  1.00 98.81           C  
ATOM   1523  CD1 ILE A 196      -5.746   6.527  15.180  1.00 98.81           C  
ATOM   1524  N   THR A 197      -1.699   2.277  14.172  1.00 98.88           N  
ATOM   1525  CA  THR A 197      -0.695   1.841  13.211  1.00 98.88           C  
ATOM   1526  C   THR A 197      -1.262   1.857  11.797  1.00 98.88           C  
ATOM   1527  CB  THR A 197      -0.177   0.429  13.539  1.00 98.88           C  
ATOM   1528  O   THR A 197      -2.332   1.301  11.539  1.00 98.88           O  
ATOM   1529  CG2 THR A 197       0.886  -0.016  12.547  1.00 98.88           C  
ATOM   1530  OG1 THR A 197       0.390   0.432  14.859  1.00 98.88           O  
ATOM   1531  N   LEU A 198      -0.559   2.592  10.891  1.00 98.88           N  
ATOM   1532  CA  LEU A 198      -0.891   2.461   9.477  1.00 98.88           C  
ATOM   1533  C   LEU A 198      -0.260   1.206   8.883  1.00 98.88           C  
ATOM   1534  CB  LEU A 198      -0.426   3.695   8.695  1.00 98.88           C  
ATOM   1535  O   LEU A 198       0.892   0.885   9.180  1.00 98.88           O  
ATOM   1536  CG  LEU A 198      -1.093   5.023   9.070  1.00 98.88           C  
ATOM   1537  CD1 LEU A 198      -0.554   6.148   8.195  1.00 98.88           C  
ATOM   1538  CD2 LEU A 198      -2.607   4.914   8.938  1.00 98.88           C  
ATOM   1539  N   GLN A 199      -1.023   0.486   8.070  1.00 98.69           N  
ATOM   1540  CA  GLN A 199      -0.531  -0.695   7.371  1.00 98.69           C  
ATOM   1541  C   GLN A 199      -1.004  -0.711   5.922  1.00 98.69           C  
ATOM   1542  CB  GLN A 199      -0.982  -1.971   8.086  1.00 98.69           C  
ATOM   1543  O   GLN A 199      -2.156  -0.379   5.633  1.00 98.69           O  
ATOM   1544  CG  GLN A 199      -0.548  -3.252   7.387  1.00 98.69           C  
ATOM   1545  CD  GLN A 199      -1.689  -4.234   7.195  1.00 98.69           C  
ATOM   1546  NE2 GLN A 199      -2.008  -4.539   5.945  1.00 98.69           N  
ATOM   1547  OE1 GLN A 199      -2.277  -4.715   8.172  1.00 98.69           O  
ATOM   1548  N   GLY A 200      -0.052  -1.023   5.027  1.00 98.31           N  
ATOM   1549  CA  GLY A 200      -0.410  -1.150   3.625  1.00 98.31           C  
ATOM   1550  C   GLY A 200       0.540  -2.039   2.846  1.00 98.31           C  
ATOM   1551  O   GLY A 200       1.707  -2.186   3.215  1.00 98.31           O  
ATOM   1552  N   GLN A 201       0.018  -2.674   1.784  1.00 98.25           N  
ATOM   1553  CA  GLN A 201       0.785  -3.508   0.864  1.00 98.25           C  
ATOM   1554  C   GLN A 201       0.747  -2.941  -0.553  1.00 98.25           C  
ATOM   1555  CB  GLN A 201       0.255  -4.941   0.871  1.00 98.25           C  
ATOM   1556  O   GLN A 201      -0.297  -2.473  -1.012  1.00 98.25           O  
ATOM   1557  CG  GLN A 201       1.116  -5.918   0.081  1.00 98.25           C  
ATOM   1558  CD  GLN A 201       0.775  -5.941  -1.396  1.00 98.25           C  
ATOM   1559  NE2 GLN A 201       1.794  -5.828  -2.242  1.00 98.25           N  
ATOM   1560  OE1 GLN A 201      -0.395  -6.059  -1.775  1.00 98.25           O  
ATOM   1561  N   SER A 202       1.879  -2.943  -1.290  1.00 98.62           N  
ATOM   1562  CA  SER A 202       1.932  -2.420  -2.652  1.00 98.62           C  
ATOM   1563  C   SER A 202       1.545  -0.946  -2.693  1.00 98.62           C  
ATOM   1564  CB  SER A 202       1.010  -3.225  -3.570  1.00 98.62           C  
ATOM   1565  O   SER A 202       2.170  -0.116  -2.031  1.00 98.62           O  
ATOM   1566  OG  SER A 202       1.309  -2.969  -4.934  1.00 98.62           O  
ATOM   1567  N   ALA A 203       0.557  -0.592  -3.541  1.00 98.62           N  
ATOM   1568  CA  ALA A 203       0.124   0.803  -3.539  1.00 98.62           C  
ATOM   1569  C   ALA A 203      -0.322   1.237  -2.146  1.00 98.62           C  
ATOM   1570  CB  ALA A 203      -1.006   1.010  -4.543  1.00 98.62           C  
ATOM   1571  O   ALA A 203      -0.244   2.420  -1.803  1.00 98.62           O  
ATOM   1572  N   GLY A 204      -0.865   0.344  -1.328  1.00 98.81           N  
ATOM   1573  CA  GLY A 204      -1.178   0.630   0.063  1.00 98.81           C  
ATOM   1574  C   GLY A 204       0.049   0.936   0.900  1.00 98.81           C  
ATOM   1575  O   GLY A 204       0.004   1.788   1.790  1.00 98.81           O  
ATOM   1576  N   GLY A 205       1.173   0.175   0.665  1.00 98.81           N  
ATOM   1577  CA  GLY A 205       2.439   0.503   1.297  1.00 98.81           C  
ATOM   1578  C   GLY A 205       2.975   1.864   0.891  1.00 98.81           C  
ATOM   1579  O   GLY A 205       3.471   2.617   1.730  1.00 98.81           O  
ATOM   1580  N   ALA A 206       2.840   2.150  -0.414  1.00 98.88           N  
ATOM   1581  CA  ALA A 206       3.199   3.484  -0.889  1.00 98.88           C  
ATOM   1582  C   ALA A 206       2.354   4.555  -0.205  1.00 98.88           C  
ATOM   1583  CB  ALA A 206       3.035   3.570  -2.404  1.00 98.88           C  
ATOM   1584  O   ALA A 206       2.869   5.605   0.188  1.00 98.88           O  
ATOM   1585  N   SER A 207       1.130   4.289  -0.038  1.00 98.94           N  
ATOM   1586  CA  SER A 207       0.203   5.211   0.610  1.00 98.94           C  
ATOM   1587  C   SER A 207       0.605   5.473   2.057  1.00 98.94           C  
ATOM   1588  CB  SER A 207      -1.224   4.660   0.560  1.00 98.94           C  
ATOM   1589  O   SER A 207       0.538   6.609   2.529  1.00 98.94           O  
ATOM   1590  OG  SER A 207      -1.729   4.695  -0.764  1.00 98.94           O  
ATOM   1591  N   VAL A 208       1.014   4.406   2.768  1.00 98.94           N  
ATOM   1592  CA  VAL A 208       1.472   4.574   4.141  1.00 98.94           C  
ATOM   1593  C   VAL A 208       2.639   5.559   4.180  1.00 98.94           C  
ATOM   1594  CB  VAL A 208       1.891   3.229   4.773  1.00 98.94           C  
ATOM   1595  O   VAL A 208       2.639   6.500   4.977  1.00 98.94           O  
ATOM   1596  CG1 VAL A 208       2.611   3.455   6.102  1.00 98.94           C  
ATOM   1597  CG2 VAL A 208       0.670   2.330   4.969  1.00 98.94           C  
ATOM   1598  N   THR A 209       3.562   5.395   3.297  1.00 98.88           N  
ATOM   1599  CA  THR A 209       4.734   6.266   3.305  1.00 98.88           C  
ATOM   1600  C   THR A 209       4.367   7.664   2.818  1.00 98.88           C  
ATOM   1601  CB  THR A 209       5.863   5.695   2.430  1.00 98.88           C  
ATOM   1602  O   THR A 209       4.938   8.656   3.277  1.00 98.88           O  
ATOM   1603  CG2 THR A 209       6.371   4.367   2.984  1.00 98.88           C  
ATOM   1604  OG1 THR A 209       5.371   5.484   1.101  1.00 98.88           O  
ATOM   1605  N   TYR A 210       3.412   7.820   1.909  1.00 98.88           N  
ATOM   1606  CA  TYR A 210       2.906   9.148   1.563  1.00 98.88           C  
ATOM   1607  C   TYR A 210       2.320   9.844   2.785  1.00 98.88           C  
ATOM   1608  CB  TYR A 210       1.849   9.047   0.461  1.00 98.88           C  
ATOM   1609  O   TYR A 210       2.545  11.039   2.996  1.00 98.88           O  
ATOM   1610  CG  TYR A 210       2.420   9.102  -0.936  1.00 98.88           C  
ATOM   1611  CD1 TYR A 210       3.047  10.250  -1.408  1.00 98.88           C  
ATOM   1612  CD2 TYR A 210       2.330   8.000  -1.785  1.00 98.88           C  
ATOM   1613  CE1 TYR A 210       3.572  10.305  -2.695  1.00 98.88           C  
ATOM   1614  CE2 TYR A 210       2.854   8.047  -3.074  1.00 98.88           C  
ATOM   1615  OH  TYR A 210       3.990   9.250  -4.793  1.00 98.88           O  
ATOM   1616  CZ  TYR A 210       3.471   9.203  -3.520  1.00 98.88           C  
ATOM   1617  N   GLN A 211       1.558   9.078   3.580  1.00 98.88           N  
ATOM   1618  CA  GLN A 211       0.964   9.664   4.777  1.00 98.88           C  
ATOM   1619  C   GLN A 211       2.041  10.141   5.750  1.00 98.88           C  
ATOM   1620  CB  GLN A 211       0.042   8.656   5.465  1.00 98.88           C  
ATOM   1621  O   GLN A 211       1.880  11.172   6.406  1.00 98.88           O  
ATOM   1622  CG  GLN A 211      -1.162   8.250   4.625  1.00 98.88           C  
ATOM   1623  CD  GLN A 211      -1.996   9.438   4.184  1.00 98.88           C  
ATOM   1624  NE2 GLN A 211      -2.428   9.430   2.928  1.00 98.88           N  
ATOM   1625  OE1 GLN A 211      -2.252  10.359   4.965  1.00 98.88           O  
ATOM   1626  N   LEU A 212       3.164   9.477   5.777  1.00 98.75           N  
ATOM   1627  CA  LEU A 212       4.254   9.859   6.668  1.00 98.75           C  
ATOM   1628  C   LEU A 212       4.992  11.078   6.129  1.00 98.75           C  
ATOM   1629  CB  LEU A 212       5.234   8.695   6.848  1.00 98.75           C  
ATOM   1630  O   LEU A 212       5.664  11.789   6.887  1.00 98.75           O  
ATOM   1631  CG  LEU A 212       4.680   7.441   7.531  1.00 98.75           C  
ATOM   1632  CD1 LEU A 212       5.785   6.410   7.719  1.00 98.75           C  
ATOM   1633  CD2 LEU A 212       4.039   7.797   8.867  1.00 98.75           C  
ATOM   1634  N   LEU A 213       4.906  11.305   4.852  1.00 98.38           N  
ATOM   1635  CA  LEU A 213       5.547  12.453   4.227  1.00 98.38           C  
ATOM   1636  C   LEU A 213       4.672  13.695   4.348  1.00 98.38           C  
ATOM   1637  CB  LEU A 213       5.844  12.164   2.752  1.00 98.38           C  
ATOM   1638  O   LEU A 213       5.113  14.805   4.035  1.00 98.38           O  
ATOM   1639  CG  LEU A 213       6.832  11.031   2.471  1.00 98.38           C  
ATOM   1640  CD1 LEU A 213       6.914  10.758   0.972  1.00 98.38           C  
ATOM   1641  CD2 LEU A 213       8.211  11.367   3.035  1.00 98.38           C  
ATOM   1642  N   ASN A 214       3.463  13.531   4.730  1.00 97.75           N  
ATOM   1643  CA  ASN A 214       2.514  14.625   4.895  1.00 97.75           C  
ATOM   1644  C   ASN A 214       2.465  15.117   6.340  1.00 97.75           C  
ATOM   1645  CB  ASN A 214       1.118  14.203   4.430  1.00 97.75           C  
ATOM   1646  O   ASN A 214       2.102  14.367   7.242  1.00 97.75           O  
ATOM   1647  CG  ASN A 214       0.139  15.359   4.387  1.00 97.75           C  
ATOM   1648  ND2 ASN A 214      -0.765  15.336   3.416  1.00 97.75           N  
ATOM   1649  OD1 ASN A 214       0.196  16.266   5.223  1.00 97.75           O  
ATOM   1650  N   PRO A 215       2.785  16.375   6.609  1.00 95.69           N  
ATOM   1651  CA  PRO A 215       2.832  16.891   7.977  1.00 95.69           C  
ATOM   1652  C   PRO A 215       1.484  16.797   8.688  1.00 95.69           C  
ATOM   1653  CB  PRO A 215       3.250  18.344   7.789  1.00 95.69           C  
ATOM   1654  O   PRO A 215       1.432  16.797   9.922  1.00 95.69           O  
ATOM   1655  CG  PRO A 215       3.938  18.375   6.461  1.00 95.69           C  
ATOM   1656  CD  PRO A 215       3.363  17.297   5.602  1.00 95.69           C  
ATOM   1657  N   LYS A 216       0.429  16.703   7.973  1.00 95.94           N  
ATOM   1658  CA  LYS A 216      -0.901  16.641   8.570  1.00 95.94           C  
ATOM   1659  C   LYS A 216      -1.146  15.289   9.234  1.00 95.94           C  
ATOM   1660  CB  LYS A 216      -1.977  16.906   7.520  1.00 95.94           C  
ATOM   1661  O   LYS A 216      -2.121  15.125   9.977  1.00 95.94           O  
ATOM   1662  CG  LYS A 216      -2.031  18.359   7.047  1.00 95.94           C  
ATOM   1663  CD  LYS A 216      -3.176  18.578   6.066  1.00 95.94           C  
ATOM   1664  CE  LYS A 216      -3.291  20.047   5.664  1.00 95.94           C  
ATOM   1665  NZ  LYS A 216      -4.426  20.266   4.723  1.00 95.94           N  
ATOM   1666  N   SER A 217      -0.291  14.328   8.961  1.00 96.38           N  
ATOM   1667  CA  SER A 217      -0.434  13.016   9.586  1.00 96.38           C  
ATOM   1668  C   SER A 217       0.259  12.969  10.945  1.00 96.38           C  
ATOM   1669  CB  SER A 217       0.135  11.922   8.680  1.00 96.38           C  
ATOM   1670  O   SER A 217       0.028  12.055  11.734  1.00 96.38           O  
ATOM   1671  OG  SER A 217      -0.616  11.820   7.480  1.00 96.38           O  
ATOM   1672  N   GLN A 218       1.077  14.000  11.195  1.00 95.69           N  
ATOM   1673  CA  GLN A 218       1.817  14.055  12.453  1.00 95.69           C  
ATOM   1674  C   GLN A 218       0.870  14.086  13.648  1.00 95.69           C  
ATOM   1675  CB  GLN A 218       2.740  15.273  12.484  1.00 95.69           C  
ATOM   1676  O   GLN A 218      -0.099  14.844  13.664  1.00 95.69           O  
ATOM   1677  CG  GLN A 218       3.672  15.305  13.688  1.00 95.69           C  
ATOM   1678  CD  GLN A 218       4.699  16.422  13.602  1.00 95.69           C  
ATOM   1679  NE2 GLN A 218       5.562  16.516  14.609  1.00 95.69           N  
ATOM   1680  OE1 GLN A 218       4.719  17.188  12.633  1.00 95.69           O  
ATOM   1681  N   GLY A 219       1.097  13.266  14.570  1.00 96.75           N  
ATOM   1682  CA  GLY A 219       0.299  13.219  15.789  1.00 96.75           C  
ATOM   1683  C   GLY A 219      -0.862  12.242  15.703  1.00 96.75           C  
ATOM   1684  O   GLY A 219      -1.501  11.938  16.703  1.00 96.75           O  
ATOM   1685  N   LEU A 220      -1.134  11.711  14.477  1.00 98.44           N  
ATOM   1686  CA  LEU A 220      -2.277  10.820  14.297  1.00 98.44           C  
ATOM   1687  C   LEU A 220      -1.827   9.359  14.234  1.00 98.44           C  
ATOM   1688  CB  LEU A 220      -3.045  11.180  13.023  1.00 98.44           C  
ATOM   1689  O   LEU A 220      -2.635   8.453  14.422  1.00 98.44           O  
ATOM   1690  CG  LEU A 220      -3.572  12.617  12.938  1.00 98.44           C  
ATOM   1691  CD1 LEU A 220      -4.328  12.828  11.625  1.00 98.44           C  
ATOM   1692  CD2 LEU A 220      -4.465  12.930  14.133  1.00 98.44           C  
ATOM   1693  N   VAL A 221      -0.545   9.164  13.961  1.00 98.44           N  
ATOM   1694  CA  VAL A 221      -0.004   7.832  13.695  1.00 98.44           C  
ATOM   1695  C   VAL A 221       1.046   7.480  14.750  1.00 98.44           C  
ATOM   1696  CB  VAL A 221       0.610   7.738  12.281  1.00 98.44           C  
ATOM   1697  O   VAL A 221       1.962   8.266  15.000  1.00 98.44           O  
ATOM   1698  CG1 VAL A 221       1.147   6.332  12.016  1.00 98.44           C  
ATOM   1699  CG2 VAL A 221      -0.425   8.125  11.227  1.00 98.44           C  
ATOM   1700  N   LYS A 222       0.925   6.316  15.242  1.00 98.50           N  
ATOM   1701  CA  LYS A 222       1.877   5.859  16.250  1.00 98.50           C  
ATOM   1702  C   LYS A 222       2.953   4.973  15.633  1.00 98.50           C  
ATOM   1703  CB  LYS A 222       1.155   5.105  17.375  1.00 98.50           C  
ATOM   1704  O   LYS A 222       4.129   5.066  16.000  1.00 98.50           O  
ATOM   1705  CG  LYS A 222       2.074   4.613  18.484  1.00 98.50           C  
ATOM   1706  CD  LYS A 222       2.570   5.762  19.344  1.00 98.50           C  
ATOM   1707  CE  LYS A 222       3.383   5.258  20.531  1.00 98.50           C  
ATOM   1708  NZ  LYS A 222       3.869   6.379  21.391  1.00 98.50           N  
ATOM   1709  N   TYR A 223       2.617   3.947  14.750  1.00 98.81           N  
ATOM   1710  CA  TYR A 223       3.516   3.051  14.031  1.00 98.81           C  
ATOM   1711  C   TYR A 223       3.131   2.957  12.562  1.00 98.81           C  
ATOM   1712  CB  TYR A 223       3.500   1.655  14.664  1.00 98.81           C  
ATOM   1713  O   TYR A 223       1.999   3.273  12.188  1.00 98.81           O  
ATOM   1714  CG  TYR A 223       3.695   1.664  16.156  1.00 98.81           C  
ATOM   1715  CD1 TYR A 223       4.625   2.516  16.750  1.00 98.81           C  
ATOM   1716  CD2 TYR A 223       2.953   0.823  16.984  1.00 98.81           C  
ATOM   1717  CE1 TYR A 223       4.812   2.525  18.141  1.00 98.81           C  
ATOM   1718  CE2 TYR A 223       3.133   0.825  18.359  1.00 98.81           C  
ATOM   1719  OH  TYR A 223       4.242   1.686  20.297  1.00 98.81           O  
ATOM   1720  CZ  TYR A 223       4.062   1.679  18.922  1.00 98.81           C  
ATOM   1721  N   ALA A 224       4.129   2.559  11.773  1.00 98.88           N  
ATOM   1722  CA  ALA A 224       3.896   2.334  10.352  1.00 98.88           C  
ATOM   1723  C   ALA A 224       4.402   0.959   9.922  1.00 98.88           C  
ATOM   1724  CB  ALA A 224       4.570   3.426   9.523  1.00 98.88           C  
ATOM   1725  O   ALA A 224       5.547   0.597  10.195  1.00 98.88           O  
ATOM   1726  N   LEU A 225       3.512   0.190   9.242  1.00 98.88           N  
ATOM   1727  CA  LEU A 225       3.863  -1.109   8.680  1.00 98.88           C  
ATOM   1728  C   LEU A 225       3.680  -1.114   7.168  1.00 98.88           C  
ATOM   1729  CB  LEU A 225       3.014  -2.215   9.312  1.00 98.88           C  
ATOM   1730  O   LEU A 225       2.559  -0.984   6.676  1.00 98.88           O  
ATOM   1731  CG  LEU A 225       3.453  -3.652   9.031  1.00 98.88           C  
ATOM   1732  CD1 LEU A 225       2.982  -4.578  10.148  1.00 98.88           C  
ATOM   1733  CD2 LEU A 225       2.920  -4.117   7.684  1.00 98.88           C  
ATOM   1734  N   VAL A 226       4.785  -1.310   6.406  1.00 98.88           N  
ATOM   1735  CA  VAL A 226       4.848  -1.143   4.961  1.00 98.88           C  
ATOM   1736  C   VAL A 226       5.285  -2.451   4.305  1.00 98.88           C  
ATOM   1737  CB  VAL A 226       5.805   0.002   4.559  1.00 98.88           C  
ATOM   1738  O   VAL A 226       6.375  -2.957   4.586  1.00 98.88           O  
ATOM   1739  CG1 VAL A 226       5.801   0.204   3.045  1.00 98.88           C  
ATOM   1740  CG2 VAL A 226       5.418   1.295   5.273  1.00 98.88           C  
ATOM   1741  N   GLU A 227       4.402  -2.938   3.383  1.00 98.69           N  
ATOM   1742  CA  GLU A 227       4.691  -4.188   2.686  1.00 98.69           C  
ATOM   1743  C   GLU A 227       4.766  -3.975   1.178  1.00 98.69           C  
ATOM   1744  CB  GLU A 227       3.631  -5.242   3.014  1.00 98.69           C  
ATOM   1745  O   GLU A 227       3.793  -3.545   0.555  1.00 98.69           O  
ATOM   1746  CG  GLU A 227       3.473  -5.516   4.504  1.00 98.69           C  
ATOM   1747  CD  GLU A 227       2.225  -6.316   4.840  1.00 98.69           C  
ATOM   1748  OE1 GLU A 227       1.261  -5.738   5.391  1.00 98.69           O  
ATOM   1749  OE2 GLU A 227       2.213  -7.535   4.547  1.00 98.69           O  
ATOM   1750  N   SER A 228       5.957  -4.191   0.593  1.00 98.56           N  
ATOM   1751  CA  SER A 228       6.207  -4.273  -0.841  1.00 98.56           C  
ATOM   1752  C   SER A 228       5.770  -3.000  -1.555  1.00 98.56           C  
ATOM   1753  CB  SER A 228       5.488  -5.480  -1.444  1.00 98.56           C  
ATOM   1754  O   SER A 228       5.203  -3.059  -2.648  1.00 98.56           O  
ATOM   1755  OG  SER A 228       6.012  -6.691  -0.926  1.00 98.56           O  
ATOM   1756  N   GLY A 229       5.891  -1.844  -0.981  1.00 98.44           N  
ATOM   1757  CA  GLY A 229       5.613  -0.576  -1.638  1.00 98.44           C  
ATOM   1758  C   GLY A 229       6.066   0.625  -0.829  1.00 98.44           C  
ATOM   1759  O   GLY A 229       6.051   0.592   0.403  1.00 98.44           O  
ATOM   1760  N   SER A 230       6.547   1.688  -1.533  1.00 98.69           N  
ATOM   1761  CA  SER A 230       6.867   2.973  -0.922  1.00 98.69           C  
ATOM   1762  C   SER A 230       6.648   4.121  -1.901  1.00 98.69           C  
ATOM   1763  CB  SER A 230       8.312   2.984  -0.425  1.00 98.69           C  
ATOM   1764  O   SER A 230       6.434   3.895  -3.094  1.00 98.69           O  
ATOM   1765  OG  SER A 230       9.211   3.168  -1.503  1.00 98.69           O  
ATOM   1766  N   ALA A 231       6.613   5.363  -1.289  1.00 98.50           N  
ATOM   1767  CA  ALA A 231       6.457   6.559  -2.117  1.00 98.50           C  
ATOM   1768  C   ALA A 231       7.652   6.734  -3.051  1.00 98.50           C  
ATOM   1769  CB  ALA A 231       6.285   7.797  -1.239  1.00 98.50           C  
ATOM   1770  O   ALA A 231       7.598   7.527  -3.996  1.00 98.50           O  
ATOM   1771  N   LEU A 232       8.742   5.945  -2.877  1.00 98.56           N  
ATOM   1772  CA  LEU A 232       9.938   6.086  -3.703  1.00 98.56           C  
ATOM   1773  C   LEU A 232       9.891   5.141  -4.898  1.00 98.56           C  
ATOM   1774  CB  LEU A 232      11.195   5.812  -2.875  1.00 98.56           C  
ATOM   1775  O   LEU A 232      10.758   5.188  -5.770  1.00 98.56           O  
ATOM   1776  CG  LEU A 232      11.523   6.828  -1.781  1.00 98.56           C  
ATOM   1777  CD1 LEU A 232      12.922   6.578  -1.225  1.00 98.56           C  
ATOM   1778  CD2 LEU A 232      11.406   8.250  -2.320  1.00 98.56           C  
ATOM   1779  N   CYS A 233       8.898   4.246  -4.906  1.00 98.19           N  
ATOM   1780  CA  CYS A 233       8.766   3.371  -6.066  1.00 98.19           C  
ATOM   1781  C   CYS A 233       8.383   4.168  -7.309  1.00 98.19           C  
ATOM   1782  CB  CYS A 233       7.723   2.285  -5.801  1.00 98.19           C  
ATOM   1783  O   CYS A 233       7.488   5.012  -7.258  1.00 98.19           O  
ATOM   1784  SG  CYS A 233       8.219   1.086  -4.547  1.00 98.19           S  
ATOM   1785  N   PRO A 234       8.961   3.863  -8.484  1.00 95.75           N  
ATOM   1786  CA  PRO A 234       8.695   4.633  -9.703  1.00 95.75           C  
ATOM   1787  C   PRO A 234       7.250   4.504 -10.172  1.00 95.75           C  
ATOM   1788  CB  PRO A 234       9.656   4.020 -10.719  1.00 95.75           C  
ATOM   1789  O   PRO A 234       6.719   5.422 -10.812  1.00 95.75           O  
ATOM   1790  CG  PRO A 234      10.766   3.441  -9.898  1.00 95.75           C  
ATOM   1791  CD  PRO A 234      10.195   2.975  -8.594  1.00 95.75           C  
ATOM   1792  N   TRP A 235       6.594   3.416  -9.867  1.00 95.56           N  
ATOM   1793  CA  TRP A 235       5.219   3.193 -10.305  1.00 95.56           C  
ATOM   1794  C   TRP A 235       4.230   3.910  -9.391  1.00 95.56           C  
ATOM   1795  CB  TRP A 235       4.902   1.696 -10.344  1.00 95.56           C  
ATOM   1796  O   TRP A 235       3.020   3.850  -9.602  1.00 95.56           O  
ATOM   1797  CG  TRP A 235       5.270   0.960  -9.094  1.00 95.56           C  
ATOM   1798  CD1 TRP A 235       6.355   0.149  -8.898  1.00 95.56           C  
ATOM   1799  CD2 TRP A 235       4.551   0.966  -7.855  1.00 95.56           C  
ATOM   1800  CE2 TRP A 235       5.254   0.136  -6.957  1.00 95.56           C  
ATOM   1801  CE3 TRP A 235       3.375   1.594  -7.422  1.00 95.56           C  
ATOM   1802  NE1 TRP A 235       6.352  -0.349  -7.621  1.00 95.56           N  
ATOM   1803  CH2 TRP A 235       3.672   0.543  -5.246  1.00 95.56           C  
ATOM   1804  CZ2 TRP A 235       4.824  -0.083  -5.648  1.00 95.56           C  
ATOM   1805  CZ3 TRP A 235       2.947   1.375  -6.117  1.00 95.56           C  
ATOM   1806  N   ALA A 236       4.695   4.574  -8.273  1.00 97.56           N  
ATOM   1807  CA  ALA A 236       3.797   5.184  -7.293  1.00 97.56           C  
ATOM   1808  C   ALA A 236       3.691   6.688  -7.508  1.00 97.56           C  
ATOM   1809  CB  ALA A 236       4.273   4.883  -5.871  1.00 97.56           C  
ATOM   1810  O   ALA A 236       3.307   7.426  -6.598  1.00 97.56           O  
ATOM   1811  N   TRP A 237       4.156   7.203  -8.672  1.00 96.12           N  
ATOM   1812  CA  TRP A 237       4.129   8.633  -8.977  1.00 96.12           C  
ATOM   1813  C   TRP A 237       4.156   8.867 -10.484  1.00 96.12           C  
ATOM   1814  CB  TRP A 237       5.312   9.344  -8.320  1.00 96.12           C  
ATOM   1815  O   TRP A 237       4.586   7.996 -11.250  1.00 96.12           O  
ATOM   1816  CG  TRP A 237       5.547  10.734  -8.820  1.00 96.12           C  
ATOM   1817  CD1 TRP A 237       4.977  11.883  -8.359  1.00 96.12           C  
ATOM   1818  CD2 TRP A 237       6.410  11.117  -9.898  1.00 96.12           C  
ATOM   1819  CE2 TRP A 237       6.316  12.516 -10.031  1.00 96.12           C  
ATOM   1820  CE3 TRP A 237       7.258  10.406 -10.758  1.00 96.12           C  
ATOM   1821  NE1 TRP A 237       5.438  12.961  -9.078  1.00 96.12           N  
ATOM   1822  CH2 TRP A 237       7.859  12.516 -11.820  1.00 96.12           C  
ATOM   1823  CZ2 TRP A 237       7.039  13.227 -10.992  1.00 96.12           C  
ATOM   1824  CZ3 TRP A 237       7.977  11.117 -11.719  1.00 96.12           C  
ATOM   1825  N   ILE A 238       3.686  10.078 -10.828  1.00 94.94           N  
ATOM   1826  CA  ILE A 238       3.768  10.469 -12.227  1.00 94.94           C  
ATOM   1827  C   ILE A 238       4.141  11.953 -12.328  1.00 94.94           C  
ATOM   1828  CB  ILE A 238       2.439  10.203 -12.969  1.00 94.94           C  
ATOM   1829  O   ILE A 238       3.711  12.766 -11.508  1.00 94.94           O  
ATOM   1830  CG1 ILE A 238       2.643  10.305 -14.484  1.00 94.94           C  
ATOM   1831  CG2 ILE A 238       1.351  11.172 -12.500  1.00 94.94           C  
ATOM   1832  CD1 ILE A 238       1.512   9.703 -15.305  1.00 94.94           C  
ATOM   1833  N   GLU A 239       4.957  12.305 -13.305  1.00 89.88           N  
ATOM   1834  CA  GLU A 239       5.391  13.688 -13.508  1.00 89.88           C  
ATOM   1835  C   GLU A 239       4.285  14.523 -14.141  1.00 89.88           C  
ATOM   1836  CB  GLU A 239       6.652  13.734 -14.375  1.00 89.88           C  
ATOM   1837  O   GLU A 239       3.982  15.625 -13.664  1.00 89.88           O  
ATOM   1838  CG  GLU A 239       7.223  15.133 -14.562  1.00 89.88           C  
ATOM   1839  CD  GLU A 239       8.547  15.141 -15.305  1.00 89.88           C  
ATOM   1840  OE1 GLU A 239       9.211  16.203 -15.352  1.00 89.88           O  
ATOM   1841  OE2 GLU A 239       8.930  14.086 -15.852  1.00 89.88           O  
ATOM   1842  N   GLU A 240       3.740  14.062 -15.211  1.00 85.94           N  
ATOM   1843  CA  GLU A 240       2.771  14.852 -15.961  1.00 85.94           C  
ATOM   1844  C   GLU A 240       1.418  14.156 -16.031  1.00 85.94           C  
ATOM   1845  CB  GLU A 240       3.287  15.133 -17.375  1.00 85.94           C  
ATOM   1846  O   GLU A 240       1.237  13.211 -16.797  1.00 85.94           O  
ATOM   1847  CG  GLU A 240       2.518  16.219 -18.109  1.00 85.94           C  
ATOM   1848  CD  GLU A 240       3.064  16.516 -19.500  1.00 85.94           C  
ATOM   1849  OE1 GLU A 240       2.412  17.266 -20.266  1.00 85.94           O  
ATOM   1850  OE2 GLU A 240       4.152  15.992 -19.828  1.00 85.94           O  
ATOM   1851  N   ASN A 241       0.444  14.711 -15.336  1.00 91.75           N  
ATOM   1852  CA  ASN A 241      -0.901  14.148 -15.273  1.00 91.75           C  
ATOM   1853  C   ASN A 241      -1.822  14.781 -16.312  1.00 91.75           C  
ATOM   1854  CB  ASN A 241      -1.488  14.320 -13.875  1.00 91.75           C  
ATOM   1855  O   ASN A 241      -2.791  14.156 -16.750  1.00 91.75           O  
ATOM   1856  CG  ASN A 241      -2.270  13.102 -13.414  1.00 91.75           C  
ATOM   1857  ND2 ASN A 241      -1.895  12.555 -12.266  1.00 91.75           N  
ATOM   1858  OD1 ASN A 241      -3.201  12.656 -14.086  1.00 91.75           O  
ATOM   1859  N   LEU A 242      -1.506  16.000 -16.812  1.00 94.19           N  
ATOM   1860  CA  LEU A 242      -2.367  16.766 -17.719  1.00 94.19           C  
ATOM   1861  C   LEU A 242      -2.596  16.016 -19.016  1.00 94.19           C  
ATOM   1862  CB  LEU A 242      -1.759  18.141 -18.000  1.00 94.19           C  
ATOM   1863  O   LEU A 242      -3.721  15.961 -19.516  1.00 94.19           O  
ATOM   1864  CG  LEU A 242      -2.527  19.031 -18.969  1.00 94.19           C  
ATOM   1865  CD1 LEU A 242      -3.957  19.250 -18.484  1.00 94.19           C  
ATOM   1866  CD2 LEU A 242      -1.816  20.375 -19.156  1.00 94.19           C  
ATOM   1867  N   SER A 243      -1.523  15.383 -19.547  1.00 92.94           N  
ATOM   1868  CA  SER A 243      -1.666  14.633 -20.797  1.00 92.94           C  
ATOM   1869  C   SER A 243      -2.693  13.516 -20.656  1.00 92.94           C  
ATOM   1870  CB  SER A 243      -0.320  14.047 -21.234  1.00 92.94           C  
ATOM   1871  O   SER A 243      -3.512  13.305 -21.547  1.00 92.94           O  
ATOM   1872  OG  SER A 243      -0.467  13.258 -22.391  1.00 92.94           O  
ATOM   1873  N   TYR A 244      -2.635  12.812 -19.578  1.00 95.06           N  
ATOM   1874  CA  TYR A 244      -3.627  11.773 -19.328  1.00 95.06           C  
ATOM   1875  C   TYR A 244      -5.027  12.367 -19.234  1.00 95.06           C  
ATOM   1876  CB  TYR A 244      -3.297  11.016 -18.047  1.00 95.06           C  
ATOM   1877  O   TYR A 244      -5.977  11.820 -19.812  1.00 95.06           O  
ATOM   1878  CG  TYR A 244      -4.309   9.953 -17.688  1.00 95.06           C  
ATOM   1879  CD1 TYR A 244      -5.426  10.258 -16.906  1.00 95.06           C  
ATOM   1880  CD2 TYR A 244      -4.148   8.641 -18.125  1.00 95.06           C  
ATOM   1881  CE1 TYR A 244      -6.359   9.281 -16.578  1.00 95.06           C  
ATOM   1882  CE2 TYR A 244      -5.078   7.656 -17.797  1.00 95.06           C  
ATOM   1883  OH  TYR A 244      -7.098   7.016 -16.703  1.00 95.06           O  
ATOM   1884  CZ  TYR A 244      -6.176   7.984 -17.031  1.00 95.06           C  
ATOM   1885  N   THR A 245      -5.156  13.469 -18.516  1.00 96.31           N  
ATOM   1886  CA  THR A 245      -6.457  14.102 -18.328  1.00 96.31           C  
ATOM   1887  C   THR A 245      -7.078  14.469 -19.672  1.00 96.31           C  
ATOM   1888  CB  THR A 245      -6.344  15.359 -17.453  1.00 96.31           C  
ATOM   1889  O   THR A 245      -8.258  14.203 -19.906  1.00 96.31           O  
ATOM   1890  CG2 THR A 245      -7.703  16.016 -17.250  1.00 96.31           C  
ATOM   1891  OG1 THR A 245      -5.812  14.992 -16.172  1.00 96.31           O  
ATOM   1892  N   LYS A 246      -6.340  15.016 -20.594  1.00 94.69           N  
ATOM   1893  CA  LYS A 246      -6.816  15.383 -21.922  1.00 94.69           C  
ATOM   1894  C   LYS A 246      -7.223  14.148 -22.719  1.00 94.69           C  
ATOM   1895  CB  LYS A 246      -5.746  16.172 -22.688  1.00 94.69           C  
ATOM   1896  O   LYS A 246      -8.266  14.148 -23.391  1.00 94.69           O  
ATOM   1897  CG  LYS A 246      -5.520  17.578 -22.156  1.00 94.69           C  
ATOM   1898  CD  LYS A 246      -4.469  18.312 -22.969  1.00 94.69           C  
ATOM   1899  CE  LYS A 246      -4.355  19.781 -22.547  1.00 94.69           C  
ATOM   1900  NZ  LYS A 246      -3.314  20.500 -23.344  1.00 94.69           N  
ATOM   1901  N   ARG A 247      -6.426  13.117 -22.625  1.00 94.44           N  
ATOM   1902  CA  ARG A 247      -6.727  11.883 -23.344  1.00 94.44           C  
ATOM   1903  C   ARG A 247      -8.008  11.242 -22.812  1.00 94.44           C  
ATOM   1904  CB  ARG A 247      -5.559  10.898 -23.234  1.00 94.44           C  
ATOM   1905  O   ARG A 247      -8.812  10.719 -23.578  1.00 94.44           O  
ATOM   1906  CG  ARG A 247      -4.340  11.297 -24.047  1.00 94.44           C  
ATOM   1907  CD  ARG A 247      -3.217  10.273 -23.906  1.00 94.44           C  
ATOM   1908  NE  ARG A 247      -2.969   9.578 -25.172  1.00 94.44           N  
ATOM   1909  NH1 ARG A 247      -1.827   7.812 -24.203  1.00 94.44           N  
ATOM   1910  NH2 ARG A 247      -2.146   7.875 -26.469  1.00 94.44           N  
ATOM   1911  CZ  ARG A 247      -2.314   8.422 -25.281  1.00 94.44           C  
ATOM   1912  N   LEU A 248      -8.062  11.289 -21.516  1.00 96.25           N  
ATOM   1913  CA  LEU A 248      -9.273  10.742 -20.906  1.00 96.25           C  
ATOM   1914  C   LEU A 248     -10.508  11.461 -21.438  1.00 96.25           C  
ATOM   1915  CB  LEU A 248      -9.211  10.867 -19.375  1.00 96.25           C  
ATOM   1916  O   LEU A 248     -11.477  10.820 -21.844  1.00 96.25           O  
ATOM   1917  CG  LEU A 248     -10.391  10.266 -18.609  1.00 96.25           C  
ATOM   1918  CD1 LEU A 248     -10.328   8.742 -18.656  1.00 96.25           C  
ATOM   1919  CD2 LEU A 248     -10.391  10.758 -17.172  1.00 96.25           C  
ATOM   1920  N   ALA A 249     -10.516  12.805 -21.438  1.00 96.50           N  
ATOM   1921  CA  ALA A 249     -11.625  13.617 -21.953  1.00 96.50           C  
ATOM   1922  C   ALA A 249     -11.930  13.273 -23.406  1.00 96.50           C  
ATOM   1923  CB  ALA A 249     -11.305  15.102 -21.812  1.00 96.50           C  
ATOM   1924  O   ALA A 249     -13.094  13.125 -23.781  1.00 96.50           O  
ATOM   1925  N   ALA A 250     -10.906  13.070 -24.203  1.00 95.06           N  
ATOM   1926  CA  ALA A 250     -11.062  12.750 -25.625  1.00 95.06           C  
ATOM   1927  C   ALA A 250     -11.727  11.391 -25.812  1.00 95.06           C  
ATOM   1928  CB  ALA A 250      -9.711  12.781 -26.328  1.00 95.06           C  
ATOM   1929  O   ALA A 250     -12.508  11.195 -26.750  1.00 95.06           O  
ATOM   1930  N   VAL A 251     -11.453  10.453 -24.906  1.00 95.69           N  
ATOM   1931  CA  VAL A 251     -12.047   9.125 -25.000  1.00 95.69           C  
ATOM   1932  C   VAL A 251     -13.500   9.172 -24.531  1.00 95.69           C  
ATOM   1933  CB  VAL A 251     -11.258   8.086 -24.172  1.00 95.69           C  
ATOM   1934  O   VAL A 251     -14.359   8.477 -25.078  1.00 95.69           O  
ATOM   1935  CG1 VAL A 251     -11.969   6.738 -24.156  1.00 95.69           C  
ATOM   1936  CG2 VAL A 251      -9.836   7.945 -24.719  1.00 95.69           C  
ATOM   1937  N   VAL A 252     -13.711   9.984 -23.469  1.00 96.75           N  
ATOM   1938  CA  VAL A 252     -15.078  10.125 -23.000  1.00 96.75           C  
ATOM   1939  C   VAL A 252     -15.984  10.609 -24.125  1.00 96.75           C  
ATOM   1940  CB  VAL A 252     -15.164  11.102 -21.797  1.00 96.75           C  
ATOM   1941  O   VAL A 252     -17.078  10.062 -24.328  1.00 96.75           O  
ATOM   1942  CG1 VAL A 252     -16.609  11.508 -21.531  1.00 96.75           C  
ATOM   1943  CG2 VAL A 252     -14.547  10.469 -20.547  1.00 96.75           C  
ATOM   1944  N   ASN A 253     -15.547  11.641 -24.812  1.00 94.19           N  
ATOM   1945  CA  ASN A 253     -16.234  12.172 -25.984  1.00 94.19           C  
ATOM   1946  C   ASN A 253     -15.242  12.695 -27.016  1.00 94.19           C  
ATOM   1947  CB  ASN A 253     -17.203  13.281 -25.578  1.00 94.19           C  
ATOM   1948  O   ASN A 253     -14.641  13.750 -26.844  1.00 94.19           O  
ATOM   1949  CG  ASN A 253     -18.062  13.750 -26.734  1.00 94.19           C  
ATOM   1950  ND2 ASN A 253     -19.125  14.492 -26.422  1.00 94.19           N  
ATOM   1951  OD1 ASN A 253     -17.781  13.453 -27.891  1.00 94.19           O  
ATOM   1952  N   ASN A 254     -15.109  11.969 -28.219  1.00 89.62           N  
ATOM   1953  CA  ASN A 254     -14.102  12.312 -29.219  1.00 89.62           C  
ATOM   1954  C   ASN A 254     -14.508  13.547 -30.016  1.00 89.62           C  
ATOM   1955  CB  ASN A 254     -13.852  11.125 -30.141  1.00 89.62           C  
ATOM   1956  O   ASN A 254     -13.703  14.070 -30.797  1.00 89.62           O  
ATOM   1957  CG  ASN A 254     -15.086  10.742 -30.938  1.00 89.62           C  
ATOM   1958  ND2 ASN A 254     -14.961   9.711 -31.766  1.00 89.62           N  
ATOM   1959  OD1 ASN A 254     -16.141  11.359 -30.812  1.00 89.62           O  
ATOM   1960  N   ASN A 255     -15.727  14.078 -29.797  1.00 88.06           N  
ATOM   1961  CA  ASN A 255     -16.188  15.273 -30.500  1.00 88.06           C  
ATOM   1962  C   ASN A 255     -15.922  16.547 -29.688  1.00 88.06           C  
ATOM   1963  CB  ASN A 255     -17.672  15.156 -30.828  1.00 88.06           C  
ATOM   1964  O   ASN A 255     -16.172  17.641 -30.172  1.00 88.06           O  
ATOM   1965  CG  ASN A 255     -17.969  14.078 -31.844  1.00 88.06           C  
ATOM   1966  ND2 ASN A 255     -19.141  13.461 -31.750  1.00 88.06           N  
ATOM   1967  OD1 ASN A 255     -17.141  13.797 -32.719  1.00 88.06           O  
ATOM   1968  N   VAL A 256     -15.359  16.344 -28.484  1.00 84.19           N  
ATOM   1969  CA  VAL A 256     -15.094  17.500 -27.641  1.00 84.19           C  
ATOM   1970  C   VAL A 256     -13.867  18.250 -28.156  1.00 84.19           C  
ATOM   1971  CB  VAL A 256     -14.867  17.062 -26.172  1.00 84.19           C  
ATOM   1972  O   VAL A 256     -12.883  17.641 -28.578  1.00 84.19           O  
ATOM   1973  CG1 VAL A 256     -13.602  16.219 -26.047  1.00 84.19           C  
ATOM   1974  CG2 VAL A 256     -14.781  18.297 -25.266  1.00 84.19           C  
ATOM   1975  N   ASP A 257     -13.992  19.578 -28.438  1.00 84.44           N  
ATOM   1976  CA  ASP A 257     -12.875  20.438 -28.828  1.00 84.44           C  
ATOM   1977  C   ASP A 257     -11.961  20.719 -27.641  1.00 84.44           C  
ATOM   1978  CB  ASP A 257     -13.383  21.750 -29.438  1.00 84.44           C  
ATOM   1979  O   ASP A 257     -12.312  21.500 -26.750  1.00 84.44           O  
ATOM   1980  CG  ASP A 257     -12.266  22.625 -29.969  1.00 84.44           C  
ATOM   1981  OD1 ASP A 257     -11.102  22.188 -29.984  1.00 84.44           O  
ATOM   1982  OD2 ASP A 257     -12.562  23.766 -30.391  1.00 84.44           O  
ATOM   1983  N   LEU A 258     -10.820  20.000 -27.656  1.00 83.06           N  
ATOM   1984  CA  LEU A 258      -9.867  20.172 -26.562  1.00 83.06           C  
ATOM   1985  C   LEU A 258      -8.695  21.047 -27.016  1.00 83.06           C  
ATOM   1986  CB  LEU A 258      -9.352  18.812 -26.094  1.00 83.06           C  
ATOM   1987  O   LEU A 258      -7.672  21.109 -26.328  1.00 83.06           O  
ATOM   1988  CG  LEU A 258     -10.383  17.875 -25.453  1.00 83.06           C  
ATOM   1989  CD1 LEU A 258      -9.758  16.531 -25.156  1.00 83.06           C  
ATOM   1990  CD2 LEU A 258     -10.969  18.500 -24.188  1.00 83.06           C  
ATOM   1991  N   THR A 259      -8.859  21.719 -28.234  1.00 79.50           N  
ATOM   1992  CA  THR A 259      -7.812  22.641 -28.656  1.00 79.50           C  
ATOM   1993  C   THR A 259      -7.738  23.844 -27.734  1.00 79.50           C  
ATOM   1994  CB  THR A 259      -8.055  23.125 -30.109  1.00 79.50           C  
ATOM   1995  O   THR A 259      -8.758  24.500 -27.469  1.00 79.50           O  
ATOM   1996  CG2 THR A 259      -6.824  23.828 -30.656  1.00 79.50           C  
ATOM   1997  OG1 THR A 259      -8.344  21.984 -30.938  1.00 79.50           O  
ATOM   1998  N   ASN A 260      -6.621  24.156 -27.047  1.00 77.75           N  
ATOM   1999  CA  ASN A 260      -6.406  25.281 -26.156  1.00 77.75           C  
ATOM   2000  C   ASN A 260      -7.387  25.266 -24.984  1.00 77.75           C  
ATOM   2001  CB  ASN A 260      -6.527  26.609 -26.922  1.00 77.75           C  
ATOM   2002  O   ASN A 260      -7.875  26.312 -24.562  1.00 77.75           O  
ATOM   2003  CG  ASN A 260      -5.375  26.828 -27.875  1.00 77.75           C  
ATOM   2004  ND2 ASN A 260      -5.633  27.562 -28.953  1.00 77.75           N  
ATOM   2005  OD1 ASN A 260      -4.262  26.344 -27.656  1.00 77.75           O  
ATOM   2006  N   THR A 261      -7.809  24.031 -24.562  1.00 87.81           N  
ATOM   2007  CA  THR A 261      -8.766  23.875 -23.469  1.00 87.81           C  
ATOM   2008  C   THR A 261      -8.156  24.312 -22.141  1.00 87.81           C  
ATOM   2009  CB  THR A 261      -9.250  22.422 -23.375  1.00 87.81           C  
ATOM   2010  O   THR A 261      -7.012  23.969 -21.844  1.00 87.81           O  
ATOM   2011  CG2 THR A 261     -10.258  22.250 -22.234  1.00 87.81           C  
ATOM   2012  OG1 THR A 261      -9.867  22.031 -24.609  1.00 87.81           O  
ATOM   2013  N   THR A 262      -8.906  25.172 -21.406  1.00 94.56           N  
ATOM   2014  CA  THR A 262      -8.508  25.562 -20.062  1.00 94.56           C  
ATOM   2015  C   THR A 262      -8.766  24.438 -19.062  1.00 94.56           C  
ATOM   2016  CB  THR A 262      -9.266  26.828 -19.609  1.00 94.56           C  
ATOM   2017  O   THR A 262      -9.578  23.547 -19.328  1.00 94.56           O  
ATOM   2018  CG2 THR A 262      -9.102  27.969 -20.625  1.00 94.56           C  
ATOM   2019  OG1 THR A 262     -10.656  26.531 -19.469  1.00 94.56           O  
ATOM   2020  N   SER A 263      -8.023  24.422 -17.953  1.00 96.31           N  
ATOM   2021  CA  SER A 263      -8.234  23.453 -16.891  1.00 96.31           C  
ATOM   2022  C   SER A 263      -9.672  23.500 -16.391  1.00 96.31           C  
ATOM   2023  CB  SER A 263      -7.273  23.703 -15.734  1.00 96.31           C  
ATOM   2024  O   SER A 263     -10.273  22.453 -16.109  1.00 96.31           O  
ATOM   2025  OG  SER A 263      -5.934  23.453 -16.125  1.00 96.31           O  
ATOM   2026  N   ALA A 264     -10.312  24.672 -16.344  1.00 96.44           N  
ATOM   2027  CA  ALA A 264     -11.695  24.844 -15.875  1.00 96.44           C  
ATOM   2028  C   ALA A 264     -12.672  24.156 -16.828  1.00 96.44           C  
ATOM   2029  CB  ALA A 264     -12.031  26.312 -15.750  1.00 96.44           C  
ATOM   2030  O   ALA A 264     -13.625  23.500 -16.375  1.00 96.44           O  
ATOM   2031  N   HIS A 265     -12.430  24.328 -18.047  1.00 94.94           N  
ATOM   2032  CA  HIS A 265     -13.289  23.703 -19.047  1.00 94.94           C  
ATOM   2033  C   HIS A 265     -13.156  22.172 -19.000  1.00 94.94           C  
ATOM   2034  CB  HIS A 265     -12.953  24.203 -20.453  1.00 94.94           C  
ATOM   2035  O   HIS A 265     -14.156  21.469 -19.109  1.00 94.94           O  
ATOM   2036  CG  HIS A 265     -13.797  23.594 -21.531  1.00 94.94           C  
ATOM   2037  CD2 HIS A 265     -13.469  22.781 -22.547  1.00 94.94           C  
ATOM   2038  ND1 HIS A 265     -15.148  23.812 -21.625  1.00 94.94           N  
ATOM   2039  CE1 HIS A 265     -15.625  23.156 -22.672  1.00 94.94           C  
ATOM   2040  NE2 HIS A 265     -14.625  22.516 -23.250  1.00 94.94           N  
ATOM   2041  N   LEU A 266     -11.922  21.688 -18.797  1.00 95.94           N  
ATOM   2042  CA  LEU A 266     -11.703  20.250 -18.672  1.00 95.94           C  
ATOM   2043  C   LEU A 266     -12.453  19.688 -17.469  1.00 95.94           C  
ATOM   2044  CB  LEU A 266     -10.203  19.953 -18.547  1.00 95.94           C  
ATOM   2045  O   LEU A 266     -13.102  18.656 -17.562  1.00 95.94           O  
ATOM   2046  CG  LEU A 266      -9.398  19.938 -19.844  1.00 95.94           C  
ATOM   2047  CD1 LEU A 266      -7.906  19.859 -19.531  1.00 95.94           C  
ATOM   2048  CD2 LEU A 266      -9.836  18.797 -20.734  1.00 95.94           C  
ATOM   2049  N   LEU A 267     -12.352  20.359 -16.375  1.00 97.50           N  
ATOM   2050  CA  LEU A 267     -13.062  19.938 -15.164  1.00 97.50           C  
ATOM   2051  C   LEU A 267     -14.570  19.891 -15.414  1.00 97.50           C  
ATOM   2052  CB  LEU A 267     -12.750  20.891 -14.008  1.00 97.50           C  
ATOM   2053  O   LEU A 267     -15.219  18.891 -15.117  1.00 97.50           O  
ATOM   2054  CG  LEU A 267     -13.523  20.641 -12.703  1.00 97.50           C  
ATOM   2055  CD1 LEU A 267     -13.203  19.250 -12.156  1.00 97.50           C  
ATOM   2056  CD2 LEU A 267     -13.188  21.719 -11.680  1.00 97.50           C  
ATOM   2057  N   GLU A 268     -15.102  21.000 -15.945  1.00 95.81           N  
ATOM   2058  CA  GLU A 268     -16.547  21.062 -16.203  1.00 95.81           C  
ATOM   2059  C   GLU A 268     -17.000  19.922 -17.109  1.00 95.81           C  
ATOM   2060  CB  GLU A 268     -16.906  22.422 -16.812  1.00 95.81           C  
ATOM   2061  O   GLU A 268     -18.016  19.281 -16.859  1.00 95.81           O  
ATOM   2062  CG  GLU A 268     -18.406  22.609 -17.016  1.00 95.81           C  
ATOM   2063  CD  GLU A 268     -18.766  23.938 -17.656  1.00 95.81           C  
ATOM   2064  OE1 GLU A 268     -19.953  24.203 -17.891  1.00 95.81           O  
ATOM   2065  OE2 GLU A 268     -17.828  24.734 -17.922  1.00 95.81           O  
ATOM   2066  N   PHE A 269     -16.219  19.703 -18.141  1.00 95.81           N  
ATOM   2067  CA  PHE A 269     -16.562  18.656 -19.109  1.00 95.81           C  
ATOM   2068  C   PHE A 269     -16.594  17.297 -18.422  1.00 95.81           C  
ATOM   2069  CB  PHE A 269     -15.555  18.641 -20.266  1.00 95.81           C  
ATOM   2070  O   PHE A 269     -17.562  16.547 -18.562  1.00 95.81           O  
ATOM   2071  CG  PHE A 269     -15.719  17.484 -21.203  1.00 95.81           C  
ATOM   2072  CD1 PHE A 269     -14.930  16.344 -21.078  1.00 95.81           C  
ATOM   2073  CD2 PHE A 269     -16.672  17.516 -22.219  1.00 95.81           C  
ATOM   2074  CE1 PHE A 269     -15.086  15.266 -21.938  1.00 95.81           C  
ATOM   2075  CE2 PHE A 269     -16.828  16.453 -23.078  1.00 95.81           C  
ATOM   2076  CZ  PHE A 269     -16.047  15.320 -22.953  1.00 95.81           C  
ATOM   2077  N   LEU A 270     -15.570  16.984 -17.734  1.00 97.19           N  
ATOM   2078  CA  LEU A 270     -15.469  15.664 -17.125  1.00 97.19           C  
ATOM   2079  C   LEU A 270     -16.484  15.500 -16.000  1.00 97.19           C  
ATOM   2080  CB  LEU A 270     -14.055  15.438 -16.578  1.00 97.19           C  
ATOM   2081  O   LEU A 270     -17.016  14.406 -15.789  1.00 97.19           O  
ATOM   2082  CG  LEU A 270     -12.961  15.172 -17.609  1.00 97.19           C  
ATOM   2083  CD1 LEU A 270     -11.578  15.289 -16.953  1.00 97.19           C  
ATOM   2084  CD2 LEU A 270     -13.141  13.805 -18.250  1.00 97.19           C  
ATOM   2085  N   GLN A 271     -16.828  16.547 -15.273  1.00 97.56           N  
ATOM   2086  CA  GLN A 271     -17.859  16.469 -14.234  1.00 97.56           C  
ATOM   2087  C   GLN A 271     -19.234  16.297 -14.844  1.00 97.56           C  
ATOM   2088  CB  GLN A 271     -17.828  17.734 -13.367  1.00 97.56           C  
ATOM   2089  O   GLN A 271     -20.156  15.773 -14.195  1.00 97.56           O  
ATOM   2090  CG  GLN A 271     -16.719  17.734 -12.328  1.00 97.56           C  
ATOM   2091  CD  GLN A 271     -16.703  18.984 -11.477  1.00 97.56           C  
ATOM   2092  NE2 GLN A 271     -16.297  18.844 -10.219  1.00 97.56           N  
ATOM   2093  OE1 GLN A 271     -17.078  20.078 -11.938  1.00 97.56           O  
ATOM   2094  N   SER A 272     -19.422  16.688 -16.109  1.00 96.00           N  
ATOM   2095  CA  SER A 272     -20.719  16.547 -16.781  1.00 96.00           C  
ATOM   2096  C   SER A 272     -20.922  15.133 -17.297  1.00 96.00           C  
ATOM   2097  CB  SER A 272     -20.844  17.547 -17.922  1.00 96.00           C  
ATOM   2098  O   SER A 272     -22.047  14.727 -17.578  1.00 96.00           O  
ATOM   2099  OG  SER A 272     -20.047  17.156 -19.031  1.00 96.00           O  
ATOM   2100  N   ALA A 273     -19.844  14.352 -17.453  1.00 96.94           N  
ATOM   2101  CA  ALA A 273     -19.938  12.953 -17.859  1.00 96.94           C  
ATOM   2102  C   ALA A 273     -20.438  12.070 -16.734  1.00 96.94           C  
ATOM   2103  CB  ALA A 273     -18.578  12.461 -18.359  1.00 96.94           C  
ATOM   2104  O   ALA A 273     -20.250  12.398 -15.555  1.00 96.94           O  
ATOM   2105  N   THR A 274     -21.078  10.953 -17.125  1.00 96.94           N  
ATOM   2106  CA  THR A 274     -21.438  10.000 -16.062  1.00 96.94           C  
ATOM   2107  C   THR A 274     -20.188   9.305 -15.539  1.00 96.94           C  
ATOM   2108  CB  THR A 274     -22.438   8.945 -16.578  1.00 96.94           C  
ATOM   2109  O   THR A 274     -19.188   9.180 -16.250  1.00 96.94           O  
ATOM   2110  CG2 THR A 274     -23.656   9.609 -17.203  1.00 96.94           C  
ATOM   2111  OG1 THR A 274     -21.797   8.133 -17.578  1.00 96.94           O  
ATOM   2112  N   ALA A 275     -20.203   8.852 -14.281  1.00 96.50           N  
ATOM   2113  CA  ALA A 275     -19.078   8.109 -13.703  1.00 96.50           C  
ATOM   2114  C   ALA A 275     -18.719   6.898 -14.555  1.00 96.50           C  
ATOM   2115  CB  ALA A 275     -19.422   7.680 -12.273  1.00 96.50           C  
ATOM   2116  O   ALA A 275     -17.547   6.594 -14.742  1.00 96.50           O  
ATOM   2117  N   ARG A 276     -19.703   6.250 -15.125  1.00 95.12           N  
ATOM   2118  CA  ARG A 276     -19.484   5.070 -15.945  1.00 95.12           C  
ATOM   2119  C   ARG A 276     -18.750   5.434 -17.234  1.00 95.12           C  
ATOM   2120  CB  ARG A 276     -20.797   4.371 -16.266  1.00 95.12           C  
ATOM   2121  O   ARG A 276     -17.922   4.672 -17.719  1.00 95.12           O  
ATOM   2122  CG  ARG A 276     -21.391   3.588 -15.102  1.00 95.12           C  
ATOM   2123  CD  ARG A 276     -20.828   2.170 -15.047  1.00 95.12           C  
ATOM   2124  NE  ARG A 276     -21.500   1.373 -14.023  1.00 95.12           N  
ATOM   2125  NH1 ARG A 276     -19.547   0.453 -13.180  1.00 95.12           N  
ATOM   2126  NH2 ARG A 276     -21.578  -0.105 -12.266  1.00 95.12           N  
ATOM   2127  CZ  ARG A 276     -20.875   0.576 -13.156  1.00 95.12           C  
ATOM   2128  N   GLU A 277     -19.078   6.555 -17.797  1.00 96.44           N  
ATOM   2129  CA  GLU A 277     -18.359   7.004 -18.984  1.00 96.44           C  
ATOM   2130  C   GLU A 277     -16.891   7.262 -18.672  1.00 96.44           C  
ATOM   2131  CB  GLU A 277     -19.000   8.266 -19.562  1.00 96.44           C  
ATOM   2132  O   GLU A 277     -16.016   6.883 -19.453  1.00 96.44           O  
ATOM   2133  CG  GLU A 277     -20.328   8.016 -20.266  1.00 96.44           C  
ATOM   2134  CD  GLU A 277     -21.062   9.297 -20.641  1.00 96.44           C  
ATOM   2135  OE1 GLU A 277     -21.859   9.289 -21.609  1.00 96.44           O  
ATOM   2136  OE2 GLU A 277     -20.859  10.312 -19.938  1.00 96.44           O  
ATOM   2137  N   VAL A 278     -16.672   7.898 -17.578  1.00 96.94           N  
ATOM   2138  CA  VAL A 278     -15.297   8.172 -17.172  1.00 96.94           C  
ATOM   2139  C   VAL A 278     -14.570   6.855 -16.891  1.00 96.94           C  
ATOM   2140  CB  VAL A 278     -15.250   9.078 -15.914  1.00 96.94           C  
ATOM   2141  O   VAL A 278     -13.438   6.656 -17.344  1.00 96.94           O  
ATOM   2142  CG1 VAL A 278     -13.812   9.219 -15.414  1.00 96.94           C  
ATOM   2143  CG2 VAL A 278     -15.852  10.445 -16.219  1.00 96.94           C  
ATOM   2144  N   ASP A 279     -15.188   5.980 -16.172  1.00 95.75           N  
ATOM   2145  CA  ASP A 279     -14.609   4.676 -15.859  1.00 95.75           C  
ATOM   2146  C   ASP A 279     -14.312   3.889 -17.141  1.00 95.75           C  
ATOM   2147  CB  ASP A 279     -15.555   3.875 -14.961  1.00 95.75           C  
ATOM   2148  O   ASP A 279     -13.234   3.324 -17.281  1.00 95.75           O  
ATOM   2149  CG  ASP A 279     -14.969   2.543 -14.523  1.00 95.75           C  
ATOM   2150  OD1 ASP A 279     -13.797   2.504 -14.086  1.00 95.75           O  
ATOM   2151  OD2 ASP A 279     -15.680   1.521 -14.617  1.00 95.75           O  
ATOM   2152  N   ALA A 280     -15.258   3.840 -18.062  1.00 95.19           N  
ATOM   2153  CA  ALA A 280     -15.070   3.139 -19.328  1.00 95.19           C  
ATOM   2154  C   ALA A 280     -13.891   3.717 -20.094  1.00 95.19           C  
ATOM   2155  CB  ALA A 280     -16.344   3.209 -20.172  1.00 95.19           C  
ATOM   2156  O   ALA A 280     -13.094   2.973 -20.688  1.00 95.19           O  
ATOM   2157  N   ALA A 281     -13.781   5.027 -20.078  1.00 95.81           N  
ATOM   2158  CA  ALA A 281     -12.664   5.688 -20.750  1.00 95.81           C  
ATOM   2159  C   ALA A 281     -11.336   5.289 -20.125  1.00 95.81           C  
ATOM   2160  CB  ALA A 281     -12.836   7.203 -20.703  1.00 95.81           C  
ATOM   2161  O   ALA A 281     -10.352   5.047 -20.844  1.00 95.81           O  
ATOM   2162  N   SER A 282     -11.336   5.211 -18.844  1.00 95.50           N  
ATOM   2163  CA  SER A 282     -10.109   4.820 -18.156  1.00 95.50           C  
ATOM   2164  C   SER A 282      -9.711   3.393 -18.516  1.00 95.50           C  
ATOM   2165  CB  SER A 282     -10.273   4.949 -16.641  1.00 95.50           C  
ATOM   2166  O   SER A 282      -8.523   3.082 -18.625  1.00 95.50           O  
ATOM   2167  OG  SER A 282     -11.156   3.959 -16.156  1.00 95.50           O  
ATOM   2168  N   ALA A 283     -10.594   2.520 -18.672  1.00 94.56           N  
ATOM   2169  CA  ALA A 283     -10.328   1.140 -19.062  1.00 94.56           C  
ATOM   2170  C   ALA A 283      -9.695   1.084 -20.453  1.00 94.56           C  
ATOM   2171  CB  ALA A 283     -11.617   0.321 -19.047  1.00 94.56           C  
ATOM   2172  O   ALA A 283      -8.789   0.281 -20.703  1.00 94.56           O  
ATOM   2173  N   VAL A 284     -10.141   1.975 -21.328  1.00 94.25           N  
ATOM   2174  CA  VAL A 284      -9.602   2.047 -22.688  1.00 94.25           C  
ATOM   2175  C   VAL A 284      -8.133   2.475 -22.641  1.00 94.25           C  
ATOM   2176  CB  VAL A 284     -10.406   3.021 -23.562  1.00 94.25           C  
ATOM   2177  O   VAL A 284      -7.305   1.955 -23.391  1.00 94.25           O  
ATOM   2178  CG1 VAL A 284      -9.680   3.299 -24.875  1.00 94.25           C  
ATOM   2179  CG2 VAL A 284     -11.805   2.461 -23.844  1.00 94.25           C  
ATOM   2180  N   LEU A 285      -7.781   3.309 -21.734  1.00 93.31           N  
ATOM   2181  CA  LEU A 285      -6.441   3.879 -21.641  1.00 93.31           C  
ATOM   2182  C   LEU A 285      -5.531   3.000 -20.797  1.00 93.31           C  
ATOM   2183  CB  LEU A 285      -6.496   5.293 -21.062  1.00 93.31           C  
ATOM   2184  O   LEU A 285      -4.348   3.307 -20.625  1.00 93.31           O  
ATOM   2185  CG  LEU A 285      -7.230   6.344 -21.906  1.00 93.31           C  
ATOM   2186  CD1 LEU A 285      -7.270   7.676 -21.156  1.00 93.31           C  
ATOM   2187  CD2 LEU A 285      -6.562   6.504 -23.266  1.00 93.31           C  
ATOM   2188  N   TYR A 286      -5.988   1.944 -20.297  1.00 88.19           N  
ATOM   2189  CA  TYR A 286      -5.344   1.139 -19.266  1.00 88.19           C  
ATOM   2190  C   TYR A 286      -3.939   0.726 -19.688  1.00 88.19           C  
ATOM   2191  CB  TYR A 286      -6.184  -0.105 -18.953  1.00 88.19           C  
ATOM   2192  O   TYR A 286      -2.998   0.799 -18.906  1.00 88.19           O  
ATOM   2193  CG  TYR A 286      -5.512  -1.068 -18.016  1.00 88.19           C  
ATOM   2194  CD1 TYR A 286      -5.004  -2.285 -18.469  1.00 88.19           C  
ATOM   2195  CD2 TYR A 286      -5.383  -0.765 -16.656  1.00 88.19           C  
ATOM   2196  CE1 TYR A 286      -4.387  -3.176 -17.594  1.00 88.19           C  
ATOM   2197  CE2 TYR A 286      -4.770  -1.648 -15.773  1.00 88.19           C  
ATOM   2198  OH  TYR A 286      -3.662  -3.729 -15.383  1.00 88.19           O  
ATOM   2199  CZ  TYR A 286      -4.273  -2.850 -16.250  1.00 88.19           C  
ATOM   2200  N   SER A 287      -3.699   0.322 -20.938  1.00 84.69           N  
ATOM   2201  CA  SER A 287      -2.428  -0.234 -21.391  1.00 84.69           C  
ATOM   2202  C   SER A 287      -1.426   0.869 -21.719  1.00 84.69           C  
ATOM   2203  CB  SER A 287      -2.637  -1.120 -22.625  1.00 84.69           C  
ATOM   2204  O   SER A 287      -0.217   0.628 -21.734  1.00 84.69           O  
ATOM   2205  OG  SER A 287      -3.227  -0.382 -23.672  1.00 84.69           O  
ATOM   2206  N   SER A 288      -1.914   2.141 -21.781  1.00 84.50           N  
ATOM   2207  CA  SER A 288      -1.022   3.180 -22.297  1.00 84.50           C  
ATOM   2208  C   SER A 288      -0.707   4.211 -21.219  1.00 84.50           C  
ATOM   2209  CB  SER A 288      -1.641   3.873 -23.500  1.00 84.50           C  
ATOM   2210  O   SER A 288       0.353   4.840 -21.234  1.00 84.50           O  
ATOM   2211  OG  SER A 288      -2.904   4.426 -23.188  1.00 84.50           O  
ATOM   2212  N   ALA A 289      -1.591   4.383 -20.250  1.00 84.88           N  
ATOM   2213  CA  ALA A 289      -1.393   5.426 -19.250  1.00 84.88           C  
ATOM   2214  C   ALA A 289      -2.340   5.238 -18.078  1.00 84.88           C  
ATOM   2215  CB  ALA A 289      -1.588   6.805 -19.875  1.00 84.88           C  
ATOM   2216  O   ALA A 289      -3.465   4.762 -18.234  1.00 84.88           O  
ATOM   2217  N   ILE A 290      -1.849   5.594 -16.828  1.00 90.38           N  
ATOM   2218  CA  ILE A 290      -2.699   5.609 -15.641  1.00 90.38           C  
ATOM   2219  C   ILE A 290      -2.346   6.812 -14.766  1.00 90.38           C  
ATOM   2220  CB  ILE A 290      -2.564   4.301 -14.828  1.00 90.38           C  
ATOM   2221  O   ILE A 290      -1.168   7.129 -14.586  1.00 90.38           O  
ATOM   2222  CG1 ILE A 290      -3.561   3.252 -15.336  1.00 90.38           C  
ATOM   2223  CG2 ILE A 290      -2.764   4.566 -13.336  1.00 90.38           C  
ATOM   2224  CD1 ILE A 290      -3.221   1.825 -14.930  1.00 90.38           C  
ATOM   2225  N   PRO A 291      -3.471   7.484 -14.359  1.00 95.38           N  
ATOM   2226  CA  PRO A 291      -3.117   8.555 -13.430  1.00 95.38           C  
ATOM   2227  C   PRO A 291      -2.588   8.031 -12.094  1.00 95.38           C  
ATOM   2228  CB  PRO A 291      -4.438   9.305 -13.234  1.00 95.38           C  
ATOM   2229  O   PRO A 291      -3.066   7.012 -11.594  1.00 95.38           O  
ATOM   2230  CG  PRO A 291      -5.496   8.266 -13.406  1.00 95.38           C  
ATOM   2231  CD  PRO A 291      -5.047   7.297 -14.461  1.00 95.38           C  
ATOM   2232  N   LEU A 292      -1.581   8.703 -11.492  1.00 97.00           N  
ATOM   2233  CA  LEU A 292      -0.916   8.336 -10.250  1.00 97.00           C  
ATOM   2234  C   LEU A 292      -0.728   9.562  -9.359  1.00 97.00           C  
ATOM   2235  CB  LEU A 292       0.440   7.688 -10.531  1.00 97.00           C  
ATOM   2236  O   LEU A 292      -0.993  10.688  -9.781  1.00 97.00           O  
ATOM   2237  CG  LEU A 292       0.411   6.383 -11.328  1.00 97.00           C  
ATOM   2238  CD1 LEU A 292       1.816   6.016 -11.797  1.00 97.00           C  
ATOM   2239  CD2 LEU A 292      -0.193   5.258 -10.500  1.00 97.00           C  
ATOM   2240  N   PRO A 293      -0.421   9.242  -8.102  1.00 98.19           N  
ATOM   2241  CA  PRO A 293      -0.034  10.398  -7.293  1.00 98.19           C  
ATOM   2242  C   PRO A 293       0.966  11.305  -8.008  1.00 98.19           C  
ATOM   2243  CB  PRO A 293       0.592   9.766  -6.047  1.00 98.19           C  
ATOM   2244  O   PRO A 293       1.824  10.820  -8.750  1.00 98.19           O  
ATOM   2245  CG  PRO A 293      -0.113   8.461  -5.887  1.00 98.19           C  
ATOM   2246  CD  PRO A 293      -0.313   7.855  -7.246  1.00 98.19           C  
ATOM   2247  N   THR A 294       0.811  12.656  -7.762  1.00 97.44           N  
ATOM   2248  CA  THR A 294       1.667  13.656  -8.398  1.00 97.44           C  
ATOM   2249  C   THR A 294       2.078  14.734  -7.395  1.00 97.44           C  
ATOM   2250  CB  THR A 294       0.964  14.312  -9.602  1.00 97.44           C  
ATOM   2251  O   THR A 294       1.454  14.875  -6.340  1.00 97.44           O  
ATOM   2252  CG2 THR A 294      -0.192  15.195  -9.141  1.00 97.44           C  
ATOM   2253  OG1 THR A 294       1.909  15.117 -10.320  1.00 97.44           O  
ATOM   2254  N   ILE A 295       3.166  15.445  -7.656  1.00 97.50           N  
ATOM   2255  CA  ILE A 295       3.527  16.641  -6.895  1.00 97.50           C  
ATOM   2256  C   ILE A 295       2.592  17.781  -7.266  1.00 97.50           C  
ATOM   2257  CB  ILE A 295       4.996  17.047  -7.145  1.00 97.50           C  
ATOM   2258  O   ILE A 295       2.580  18.250  -8.406  1.00 97.50           O  
ATOM   2259  CG1 ILE A 295       5.945  15.953  -6.629  1.00 97.50           C  
ATOM   2260  CG2 ILE A 295       5.305  18.391  -6.488  1.00 97.50           C  
ATOM   2261  CD1 ILE A 295       7.410  16.203  -6.961  1.00 97.50           C  
ATOM   2262  N   GLU A 296       1.839  18.281  -6.293  1.00 97.12           N  
ATOM   2263  CA  GLU A 296       0.831  19.312  -6.520  1.00 97.12           C  
ATOM   2264  C   GLU A 296       1.456  20.703  -6.512  1.00 97.12           C  
ATOM   2265  CB  GLU A 296      -0.273  19.219  -5.461  1.00 97.12           C  
ATOM   2266  O   GLU A 296       2.488  20.922  -5.875  1.00 97.12           O  
ATOM   2267  CG  GLU A 296      -1.029  17.906  -5.469  1.00 97.12           C  
ATOM   2268  CD  GLU A 296      -2.027  17.781  -4.328  1.00 97.12           C  
ATOM   2269  OE1 GLU A 296      -2.162  16.672  -3.760  1.00 97.12           O  
ATOM   2270  OE2 GLU A 296      -2.682  18.797  -4.004  1.00 97.12           O  
ATOM   2271  N   PRO A 297       0.880  21.594  -7.273  1.00 96.19           N  
ATOM   2272  CA  PRO A 297       1.207  23.000  -6.992  1.00 96.19           C  
ATOM   2273  C   PRO A 297       0.857  23.406  -5.562  1.00 96.19           C  
ATOM   2274  CB  PRO A 297       0.357  23.766  -8.008  1.00 96.19           C  
ATOM   2275  O   PRO A 297      -0.049  22.828  -4.957  1.00 96.19           O  
ATOM   2276  CG  PRO A 297      -0.042  22.750  -9.023  1.00 96.19           C  
ATOM   2277  CD  PRO A 297      -0.084  21.406  -8.359  1.00 96.19           C  
ATOM   2278  N   GLU A 298       1.604  24.391  -5.078  1.00 96.69           N  
ATOM   2279  CA  GLU A 298       1.331  24.859  -3.723  1.00 96.69           C  
ATOM   2280  C   GLU A 298      -0.052  25.484  -3.625  1.00 96.69           C  
ATOM   2281  CB  GLU A 298       2.402  25.844  -3.270  1.00 96.69           C  
ATOM   2282  O   GLU A 298      -0.404  26.344  -4.438  1.00 96.69           O  
ATOM   2283  CG  GLU A 298       3.771  25.219  -3.053  1.00 96.69           C  
ATOM   2284  CD  GLU A 298       3.818  24.281  -1.860  1.00 96.69           C  
ATOM   2285  OE1 GLU A 298       4.672  23.359  -1.842  1.00 96.69           O  
ATOM   2286  OE2 GLU A 298       2.990  24.453  -0.938  1.00 96.69           O  
ATOM   2287  N   HIS A 299      -0.906  25.078  -2.682  1.00 96.75           N  
ATOM   2288  CA  HIS A 299      -2.211  25.625  -2.326  1.00 96.75           C  
ATOM   2289  C   HIS A 299      -2.691  25.078  -0.986  1.00 96.75           C  
ATOM   2290  CB  HIS A 299      -3.236  25.328  -3.418  1.00 96.75           C  
ATOM   2291  O   HIS A 299      -2.105  24.141  -0.451  1.00 96.75           O  
ATOM   2292  CG  HIS A 299      -3.635  23.875  -3.477  1.00 96.75           C  
ATOM   2293  CD2 HIS A 299      -4.801  23.266  -3.162  1.00 96.75           C  
ATOM   2294  ND1 HIS A 299      -2.775  22.891  -3.900  1.00 96.75           N  
ATOM   2295  CE1 HIS A 299      -3.398  21.719  -3.844  1.00 96.75           C  
ATOM   2296  NE2 HIS A 299      -4.629  21.922  -3.398  1.00 96.75           N  
ATOM   2297  N   GLU A 300      -3.619  25.734  -0.428  1.00 95.50           N  
ATOM   2298  CA  GLU A 300      -4.199  25.219   0.808  1.00 95.50           C  
ATOM   2299  C   GLU A 300      -4.801  23.828   0.600  1.00 95.50           C  
ATOM   2300  CB  GLU A 300      -5.262  26.172   1.346  1.00 95.50           C  
ATOM   2301  O   GLU A 300      -5.609  23.625  -0.308  1.00 95.50           O  
ATOM   2302  CG  GLU A 300      -5.789  25.797   2.723  1.00 95.50           C  
ATOM   2303  CD  GLU A 300      -6.895  26.719   3.215  1.00 95.50           C  
ATOM   2304  OE1 GLU A 300      -7.469  26.469   4.293  1.00 95.50           O  
ATOM   2305  OE2 GLU A 300      -7.184  27.719   2.514  1.00 95.50           O  
ATOM   2306  N   GLY A 301      -4.391  22.938   1.306  1.00 95.19           N  
ATOM   2307  CA  GLY A 301      -4.941  21.594   1.243  1.00 95.19           C  
ATOM   2308  C   GLY A 301      -4.113  20.656   0.394  1.00 95.19           C  
ATOM   2309  O   GLY A 301      -4.480  19.484   0.213  1.00 95.19           O  
ATOM   2310  N   ALA A 302      -3.041  21.188  -0.292  1.00 97.69           N  
ATOM   2311  CA  ALA A 302      -2.168  20.312  -1.063  1.00 97.69           C  
ATOM   2312  C   ALA A 302      -1.624  19.188  -0.195  1.00 97.69           C  
ATOM   2313  CB  ALA A 302      -1.020  21.109  -1.680  1.00 97.69           C  
ATOM   2314  O   ALA A 302      -1.223  19.406   0.950  1.00 97.69           O  
ATOM   2315  N   PHE A 303      -1.655  17.953  -0.774  1.00 98.12           N  
ATOM   2316  CA  PHE A 303      -1.176  16.812  -0.011  1.00 98.12           C  
ATOM   2317  C   PHE A 303       0.347  16.750  -0.020  1.00 98.12           C  
ATOM   2318  CB  PHE A 303      -1.754  15.500  -0.573  1.00 98.12           C  
ATOM   2319  O   PHE A 303       0.975  16.594   1.030  1.00 98.12           O  
ATOM   2320  CG  PHE A 303      -1.510  14.305   0.302  1.00 98.12           C  
ATOM   2321  CD1 PHE A 303      -0.341  13.562   0.179  1.00 98.12           C  
ATOM   2322  CD2 PHE A 303      -2.449  13.914   1.248  1.00 98.12           C  
ATOM   2323  CE1 PHE A 303      -0.112  12.453   0.987  1.00 98.12           C  
ATOM   2324  CE2 PHE A 303      -2.229  12.805   2.059  1.00 98.12           C  
ATOM   2325  CZ  PHE A 303      -1.060  12.078   1.927  1.00 98.12           C  
ATOM   2326  N   ILE A 304       0.938  16.828  -1.128  1.00 97.44           N  
ATOM   2327  CA  ILE A 304       2.389  16.781  -1.268  1.00 97.44           C  
ATOM   2328  C   ILE A 304       2.832  17.766  -2.350  1.00 97.44           C  
ATOM   2329  CB  ILE A 304       2.885  15.359  -1.600  1.00 97.44           C  
ATOM   2330  O   ILE A 304       2.287  17.766  -3.457  1.00 97.44           O  
ATOM   2331  CG1 ILE A 304       4.402  15.273  -1.425  1.00 97.44           C  
ATOM   2332  CG2 ILE A 304       2.471  14.961  -3.020  1.00 97.44           C  
ATOM   2333  CD1 ILE A 304       4.926  13.844  -1.282  1.00 97.44           C  
ATOM   2334  N   THR A 305       3.861  18.609  -2.025  1.00 97.19           N  
ATOM   2335  CA  THR A 305       4.281  19.656  -2.943  1.00 97.19           C  
ATOM   2336  C   THR A 305       5.785  19.578  -3.203  1.00 97.19           C  
ATOM   2337  CB  THR A 305       3.926  21.062  -2.398  1.00 97.19           C  
ATOM   2338  O   THR A 305       6.340  20.406  -3.928  1.00 97.19           O  
ATOM   2339  CG2 THR A 305       2.416  21.219  -2.264  1.00 97.19           C  
ATOM   2340  OG1 THR A 305       4.531  21.234  -1.112  1.00 97.19           O  
ATOM   2341  N   GLN A 306       6.434  18.641  -2.617  1.00 97.19           N  
ATOM   2342  CA  GLN A 306       7.879  18.500  -2.752  1.00 97.19           C  
ATOM   2343  C   GLN A 306       8.258  17.078  -3.168  1.00 97.19           C  
ATOM   2344  CB  GLN A 306       8.578  18.859  -1.441  1.00 97.19           C  
ATOM   2345  O   GLN A 306       7.477  16.141  -2.979  1.00 97.19           O  
ATOM   2346  CG  GLN A 306       8.391  20.312  -1.030  1.00 97.19           C  
ATOM   2347  CD  GLN A 306       9.094  20.656   0.270  1.00 97.19           C  
ATOM   2348  NE2 GLN A 306       8.805  21.828   0.815  1.00 97.19           N  
ATOM   2349  OE1 GLN A 306       9.898  19.859   0.781  1.00 97.19           O  
ATOM   2350  N   PRO A 307       9.445  16.953  -3.746  1.00 97.75           N  
ATOM   2351  CA  PRO A 307       9.938  15.617  -4.102  1.00 97.75           C  
ATOM   2352  C   PRO A 307      10.070  14.703  -2.889  1.00 97.75           C  
ATOM   2353  CB  PRO A 307      11.305  15.906  -4.727  1.00 97.75           C  
ATOM   2354  O   PRO A 307      10.695  15.070  -1.893  1.00 97.75           O  
ATOM   2355  CG  PRO A 307      11.203  17.297  -5.250  1.00 97.75           C  
ATOM   2356  CD  PRO A 307      10.359  18.109  -4.305  1.00 97.75           C  
ATOM   2357  N   MET A 308       9.484  13.461  -3.031  1.00 98.25           N  
ATOM   2358  CA  MET A 308       9.398  12.523  -1.915  1.00 98.25           C  
ATOM   2359  C   MET A 308      10.789  12.164  -1.403  1.00 98.25           C  
ATOM   2360  CB  MET A 308       8.656  11.258  -2.332  1.00 98.25           C  
ATOM   2361  O   MET A 308      11.023  12.133  -0.193  1.00 98.25           O  
ATOM   2362  CG  MET A 308       7.180  11.484  -2.629  1.00 98.25           C  
ATOM   2363  SD  MET A 308       6.895  12.109  -4.328  1.00 98.25           S  
ATOM   2364  CE  MET A 308       6.516  10.555  -5.188  1.00 98.25           C  
ATOM   2365  N   TYR A 309      11.719  11.828  -2.309  1.00 98.12           N  
ATOM   2366  CA  TYR A 309      13.070  11.445  -1.908  1.00 98.12           C  
ATOM   2367  C   TYR A 309      13.719  12.539  -1.062  1.00 98.12           C  
ATOM   2368  CB  TYR A 309      13.938  11.164  -3.139  1.00 98.12           C  
ATOM   2369  O   TYR A 309      14.297  12.258  -0.010  1.00 98.12           O  
ATOM   2370  CG  TYR A 309      15.297  10.602  -2.805  1.00 98.12           C  
ATOM   2371  CD1 TYR A 309      16.344  11.445  -2.424  1.00 98.12           C  
ATOM   2372  CD2 TYR A 309      15.547   9.234  -2.871  1.00 98.12           C  
ATOM   2373  CE1 TYR A 309      17.609  10.938  -2.119  1.00 98.12           C  
ATOM   2374  CE2 TYR A 309      16.797   8.719  -2.566  1.00 98.12           C  
ATOM   2375  OH  TYR A 309      19.062   9.070  -1.890  1.00 98.12           O  
ATOM   2376  CZ  TYR A 309      17.828   9.578  -2.191  1.00 98.12           C  
ATOM   2377  N   GLU A 310      13.516  13.789  -1.391  1.00 97.75           N  
ATOM   2378  CA  GLU A 310      14.148  14.906  -0.702  1.00 97.75           C  
ATOM   2379  C   GLU A 310      13.523  15.141   0.672  1.00 97.75           C  
ATOM   2380  CB  GLU A 310      14.055  16.188  -1.543  1.00 97.75           C  
ATOM   2381  O   GLU A 310      14.234  15.445   1.636  1.00 97.75           O  
ATOM   2382  CG  GLU A 310      14.750  16.078  -2.893  1.00 97.75           C  
ATOM   2383  CD  GLU A 310      16.250  15.828  -2.779  1.00 97.75           C  
ATOM   2384  OE1 GLU A 310      16.812  15.141  -3.664  1.00 97.75           O  
ATOM   2385  OE2 GLU A 310      16.859  16.312  -1.799  1.00 97.75           O  
ATOM   2386  N   LEU A 311      12.250  15.016   0.729  1.00 98.00           N  
ATOM   2387  CA  LEU A 311      11.578  15.125   2.020  1.00 98.00           C  
ATOM   2388  C   LEU A 311      12.117  14.086   3.000  1.00 98.00           C  
ATOM   2389  CB  LEU A 311      10.070  14.961   1.855  1.00 98.00           C  
ATOM   2390  O   LEU A 311      12.422  14.414   4.148  1.00 98.00           O  
ATOM   2391  CG  LEU A 311       9.312  16.156   1.264  1.00 98.00           C  
ATOM   2392  CD1 LEU A 311       7.863  15.781   0.989  1.00 98.00           C  
ATOM   2393  CD2 LEU A 311       9.398  17.359   2.199  1.00 98.00           C  
ATOM   2394  N   LEU A 312      12.195  12.867   2.498  1.00 98.06           N  
ATOM   2395  CA  LEU A 312      12.648  11.758   3.324  1.00 98.06           C  
ATOM   2396  C   LEU A 312      14.102  11.953   3.752  1.00 98.06           C  
ATOM   2397  CB  LEU A 312      12.508  10.430   2.570  1.00 98.06           C  
ATOM   2398  O   LEU A 312      14.422  11.844   4.938  1.00 98.06           O  
ATOM   2399  CG  LEU A 312      12.945   9.172   3.320  1.00 98.06           C  
ATOM   2400  CD1 LEU A 312      12.164   9.031   4.621  1.00 98.06           C  
ATOM   2401  CD2 LEU A 312      12.766   7.938   2.445  1.00 98.06           C  
ATOM   2402  N   GLU A 313      14.922  12.305   2.824  1.00 97.44           N  
ATOM   2403  CA  GLU A 313      16.344  12.492   3.111  1.00 97.44           C  
ATOM   2404  C   GLU A 313      16.547  13.602   4.137  1.00 97.44           C  
ATOM   2405  CB  GLU A 313      17.109  12.812   1.826  1.00 97.44           C  
ATOM   2406  O   GLU A 313      17.422  13.500   5.004  1.00 97.44           O  
ATOM   2407  CG  GLU A 313      18.625  12.875   2.012  1.00 97.44           C  
ATOM   2408  CD  GLU A 313      19.375  13.109   0.713  1.00 97.44           C  
ATOM   2409  OE1 GLU A 313      20.328  12.359   0.426  1.00 97.44           O  
ATOM   2410  OE2 GLU A 313      19.000  14.047  -0.023  1.00 97.44           O  
ATOM   2411  N   ALA A 314      15.758  14.648   4.105  1.00 98.00           N  
ATOM   2412  CA  ALA A 314      15.891  15.820   4.977  1.00 98.00           C  
ATOM   2413  C   ALA A 314      15.273  15.555   6.348  1.00 98.00           C  
ATOM   2414  CB  ALA A 314      15.242  17.047   4.332  1.00 98.00           C  
ATOM   2415  O   ALA A 314      15.484  16.328   7.285  1.00 98.00           O  
ATOM   2416  N   GLY A 315      14.562  14.523   6.453  1.00 97.88           N  
ATOM   2417  CA  GLY A 315      13.906  14.203   7.707  1.00 97.88           C  
ATOM   2418  C   GLY A 315      12.617  14.977   7.922  1.00 97.88           C  
ATOM   2419  O   GLY A 315      12.156  15.125   9.055  1.00 97.88           O  
ATOM   2420  N   ASN A 316      12.102  15.594   6.891  1.00 97.94           N  
ATOM   2421  CA  ASN A 316      10.812  16.266   6.977  1.00 97.94           C  
ATOM   2422  C   ASN A 316       9.648  15.297   6.809  1.00 97.94           C  
ATOM   2423  CB  ASN A 316      10.719  17.391   5.934  1.00 97.94           C  
ATOM   2424  O   ASN A 316       8.883  15.391   5.852  1.00 97.94           O  
ATOM   2425  CG  ASN A 316      11.703  18.516   6.191  1.00 97.94           C  
ATOM   2426  ND2 ASN A 316      11.898  19.375   5.195  1.00 97.94           N  
ATOM   2427  OD1 ASN A 316      12.281  18.609   7.273  1.00 97.94           O  
ATOM   2428  N   ILE A 317       9.547  14.461   7.766  1.00 98.06           N  
ATOM   2429  CA  ILE A 317       8.609  13.344   7.730  1.00 98.06           C  
ATOM   2430  C   ILE A 317       8.023  13.125   9.125  1.00 98.06           C  
ATOM   2431  CB  ILE A 317       9.273  12.055   7.215  1.00 98.06           C  
ATOM   2432  O   ILE A 317       8.516  13.672  10.109  1.00 98.06           O  
ATOM   2433  CG1 ILE A 317      10.477  11.688   8.094  1.00 98.06           C  
ATOM   2434  CG2 ILE A 317       9.695  12.211   5.750  1.00 98.06           C  
ATOM   2435  CD1 ILE A 317      11.078  10.328   7.781  1.00 98.06           C  
ATOM   2436  N   THR A 318       6.895  12.398   9.211  1.00 98.12           N  
ATOM   2437  CA  THR A 318       6.414  11.867  10.484  1.00 98.12           C  
ATOM   2438  C   THR A 318       7.312  10.734  10.969  1.00 98.12           C  
ATOM   2439  CB  THR A 318       4.965  11.367  10.367  1.00 98.12           C  
ATOM   2440  O   THR A 318       7.473   9.727  10.273  1.00 98.12           O  
ATOM   2441  CG2 THR A 318       4.469  10.805  11.695  1.00 98.12           C  
ATOM   2442  OG1 THR A 318       4.117  12.461   9.977  1.00 98.12           O  
ATOM   2443  N   LYS A 319       7.883  10.914  12.164  1.00 97.81           N  
ATOM   2444  CA  LYS A 319       8.898  10.008  12.680  1.00 97.81           C  
ATOM   2445  C   LYS A 319       8.305   9.031  13.695  1.00 97.81           C  
ATOM   2446  CB  LYS A 319      10.047  10.789  13.320  1.00 97.81           C  
ATOM   2447  O   LYS A 319       8.234   9.328  14.883  1.00 97.81           O  
ATOM   2448  CG  LYS A 319      10.703  11.797  12.391  1.00 97.81           C  
ATOM   2449  CD  LYS A 319      11.695  12.688  13.133  1.00 97.81           C  
ATOM   2450  CE  LYS A 319      12.312  13.727  12.211  1.00 97.81           C  
ATOM   2451  NZ  LYS A 319      12.156  15.109  12.758  1.00 97.81           N  
ATOM   2452  N   VAL A 320       7.945   7.859  13.250  1.00 98.62           N  
ATOM   2453  CA  VAL A 320       7.410   6.785  14.078  1.00 98.62           C  
ATOM   2454  C   VAL A 320       8.117   5.473  13.742  1.00 98.62           C  
ATOM   2455  CB  VAL A 320       5.887   6.629  13.898  1.00 98.62           C  
ATOM   2456  O   VAL A 320       8.664   5.312  12.648  1.00 98.62           O  
ATOM   2457  CG1 VAL A 320       5.156   7.895  14.352  1.00 98.62           C  
ATOM   2458  CG2 VAL A 320       5.555   6.312  12.438  1.00 98.62           C  
ATOM   2459  N   PRO A 321       8.195   4.535  14.703  1.00 98.69           N  
ATOM   2460  CA  PRO A 321       8.773   3.234  14.359  1.00 98.69           C  
ATOM   2461  C   PRO A 321       8.156   2.627  13.102  1.00 98.69           C  
ATOM   2462  CB  PRO A 321       8.469   2.373  15.586  1.00 98.69           C  
ATOM   2463  O   PRO A 321       6.941   2.721  12.898  1.00 98.69           O  
ATOM   2464  CG  PRO A 321       8.383   3.344  16.719  1.00 98.69           C  
ATOM   2465  CD  PRO A 321       7.707   4.594  16.219  1.00 98.69           C  
ATOM   2466  N   MET A 322       9.039   2.000  12.297  1.00 98.75           N  
ATOM   2467  CA  MET A 322       8.586   1.447  11.023  1.00 98.75           C  
ATOM   2468  C   MET A 322       8.992  -0.017  10.891  1.00 98.75           C  
ATOM   2469  CB  MET A 322       9.148   2.256   9.859  1.00 98.75           C  
ATOM   2470  O   MET A 322      10.109  -0.390  11.250  1.00 98.75           O  
ATOM   2471  CG  MET A 322       8.727   1.738   8.492  1.00 98.75           C  
ATOM   2472  SD  MET A 322       9.359   2.777   7.117  1.00 98.75           S  
ATOM   2473  CE  MET A 322       8.422   4.305   7.414  1.00 98.75           C  
ATOM   2474  N   PHE A 323       8.000  -0.812  10.492  1.00 98.75           N  
ATOM   2475  CA  PHE A 323       8.086  -2.199  10.055  1.00 98.75           C  
ATOM   2476  C   PHE A 323       7.879  -2.301   8.547  1.00 98.75           C  
ATOM   2477  CB  PHE A 323       7.043  -3.059  10.781  1.00 98.75           C  
ATOM   2478  O   PHE A 323       6.758  -2.146   8.055  1.00 98.75           O  
ATOM   2479  CG  PHE A 323       7.195  -4.535  10.531  1.00 98.75           C  
ATOM   2480  CD1 PHE A 323       7.508  -5.012   9.266  1.00 98.75           C  
ATOM   2481  CD2 PHE A 323       7.020  -5.449  11.562  1.00 98.75           C  
ATOM   2482  CE1 PHE A 323       7.645  -6.375   9.031  1.00 98.75           C  
ATOM   2483  CE2 PHE A 323       7.156  -6.812  11.336  1.00 98.75           C  
ATOM   2484  CZ  PHE A 323       7.469  -7.277  10.070  1.00 98.75           C  
ATOM   2485  N   ILE A 324       8.992  -2.541   7.738  1.00 98.88           N  
ATOM   2486  CA  ILE A 324       8.922  -2.426   6.285  1.00 98.88           C  
ATOM   2487  C   ILE A 324       9.656  -3.598   5.641  1.00 98.88           C  
ATOM   2488  CB  ILE A 324       9.516  -1.085   5.797  1.00 98.88           C  
ATOM   2489  O   ILE A 324      10.656  -4.086   6.176  1.00 98.88           O  
ATOM   2490  CG1 ILE A 324       9.383  -0.969   4.273  1.00 98.88           C  
ATOM   2491  CG2 ILE A 324      10.977  -0.950   6.230  1.00 98.88           C  
ATOM   2492  CD1 ILE A 324       9.734   0.407   3.725  1.00 98.88           C  
ATOM   2493  N   GLY A 325       9.070  -4.078   4.453  1.00 98.44           N  
ATOM   2494  CA  GLY A 325       9.773  -5.215   3.871  1.00 98.44           C  
ATOM   2495  C   GLY A 325       9.383  -5.477   2.428  1.00 98.44           C  
ATOM   2496  O   GLY A 325       8.562  -4.750   1.859  1.00 98.44           O  
ATOM   2497  N   ILE A 326      10.055  -6.531   1.881  1.00 98.69           N  
ATOM   2498  CA  ILE A 326       9.891  -6.969   0.499  1.00 98.69           C  
ATOM   2499  C   ILE A 326       9.672  -8.484   0.460  1.00 98.69           C  
ATOM   2500  CB  ILE A 326      11.102  -6.578  -0.371  1.00 98.69           C  
ATOM   2501  O   ILE A 326       9.992  -9.188   1.421  1.00 98.69           O  
ATOM   2502  CG1 ILE A 326      12.375  -7.242   0.161  1.00 98.69           C  
ATOM   2503  CG2 ILE A 326      11.258  -5.055  -0.423  1.00 98.69           C  
ATOM   2504  CD1 ILE A 326      13.594  -7.047  -0.731  1.00 98.69           C  
ATOM   2505  N   ASN A 327       9.000  -8.875  -0.626  1.00 98.56           N  
ATOM   2506  CA  ASN A 327       9.117 -10.289  -0.973  1.00 98.56           C  
ATOM   2507  C   ASN A 327      10.375 -10.562  -1.783  1.00 98.56           C  
ATOM   2508  CB  ASN A 327       7.875 -10.758  -1.743  1.00 98.56           C  
ATOM   2509  O   ASN A 327      10.945  -9.648  -2.381  1.00 98.56           O  
ATOM   2510  CG  ASN A 327       6.637 -10.820  -0.872  1.00 98.56           C  
ATOM   2511  ND2 ASN A 327       5.477 -10.969  -1.501  1.00 98.56           N  
ATOM   2512  OD1 ASN A 327       6.723 -10.742   0.357  1.00 98.56           O  
ATOM   2513  N   SER A 328      10.930 -11.859  -1.706  1.00 98.00           N  
ATOM   2514  CA  SER A 328      12.266 -12.172  -2.205  1.00 98.00           C  
ATOM   2515  C   SER A 328      12.352 -11.984  -3.715  1.00 98.00           C  
ATOM   2516  CB  SER A 328      12.648 -13.609  -1.843  1.00 98.00           C  
ATOM   2517  O   SER A 328      13.422 -11.711  -4.254  1.00 98.00           O  
ATOM   2518  OG  SER A 328      11.703 -14.523  -2.363  1.00 98.00           O  
ATOM   2519  N   GLU A 329      11.164 -12.039  -4.383  1.00 97.81           N  
ATOM   2520  CA  GLU A 329      11.141 -11.773  -5.816  1.00 97.81           C  
ATOM   2521  C   GLU A 329       9.820 -11.141  -6.242  1.00 97.81           C  
ATOM   2522  CB  GLU A 329      11.375 -13.070  -6.602  1.00 97.81           C  
ATOM   2523  O   GLU A 329       8.914 -11.828  -6.730  1.00 97.81           O  
ATOM   2524  CG  GLU A 329      11.828 -12.844  -8.039  1.00 97.81           C  
ATOM   2525  CD  GLU A 329      13.062 -11.961  -8.141  1.00 97.81           C  
ATOM   2526  OE1 GLU A 329      12.914 -10.727  -8.258  1.00 97.81           O  
ATOM   2527  OE2 GLU A 329      14.188 -12.508  -8.102  1.00 97.81           O  
ATOM   2528  N   GLU A 330       9.625  -9.836  -6.148  1.00 98.00           N  
ATOM   2529  CA  GLU A 330       8.414  -9.023  -6.258  1.00 98.00           C  
ATOM   2530  C   GLU A 330       7.754  -9.203  -7.621  1.00 98.00           C  
ATOM   2531  CB  GLU A 330       8.734  -7.547  -6.012  1.00 98.00           C  
ATOM   2532  O   GLU A 330       6.527  -9.188  -7.727  1.00 98.00           O  
ATOM   2533  CG  GLU A 330       9.180  -7.238  -4.590  1.00 98.00           C  
ATOM   2534  CD  GLU A 330       8.031  -7.234  -3.590  1.00 98.00           C  
ATOM   2535  OE1 GLU A 330       8.266  -6.938  -2.398  1.00 98.00           O  
ATOM   2536  OE2 GLU A 330       6.887  -7.535  -4.000  1.00 98.00           O  
ATOM   2537  N   TYR A 331       8.578  -9.500  -8.648  1.00 96.81           N  
ATOM   2538  CA  TYR A 331       8.031  -9.547 -10.000  1.00 96.81           C  
ATOM   2539  C   TYR A 331       8.227 -10.922 -10.625  1.00 96.81           C  
ATOM   2540  CB  TYR A 331       8.688  -8.477 -10.883  1.00 96.81           C  
ATOM   2541  O   TYR A 331       8.531 -11.031 -11.820  1.00 96.81           O  
ATOM   2542  CG  TYR A 331       7.711  -7.742 -11.773  1.00 96.81           C  
ATOM   2543  CD1 TYR A 331       7.535  -8.117 -13.102  1.00 96.81           C  
ATOM   2544  CD2 TYR A 331       6.965  -6.676 -11.289  1.00 96.81           C  
ATOM   2545  CE1 TYR A 331       6.641  -7.449 -13.930  1.00 96.81           C  
ATOM   2546  CE2 TYR A 331       6.066  -5.996 -12.109  1.00 96.81           C  
ATOM   2547  OH  TYR A 331       5.023  -5.723 -14.234  1.00 96.81           O  
ATOM   2548  CZ  TYR A 331       5.910  -6.391 -13.422  1.00 96.81           C  
ATOM   2549  N   ILE A 332       8.172 -11.969  -9.898  1.00 97.62           N  
ATOM   2550  CA  ILE A 332       8.398 -13.336 -10.344  1.00 97.62           C  
ATOM   2551  C   ILE A 332       7.270 -13.773 -11.273  1.00 97.62           C  
ATOM   2552  CB  ILE A 332       8.508 -14.305  -9.141  1.00 97.62           C  
ATOM   2553  O   ILE A 332       7.430 -14.727 -12.047  1.00 97.62           O  
ATOM   2554  CG1 ILE A 332       9.023 -15.672  -9.602  1.00 97.62           C  
ATOM   2555  CG2 ILE A 332       7.160 -14.445  -8.430  1.00 97.62           C  
ATOM   2556  CD1 ILE A 332      10.453 -15.648 -10.141  1.00 97.62           C  
ATOM   2557  N   SER A 333       6.188 -13.094 -11.297  1.00 96.56           N  
ATOM   2558  CA  SER A 333       5.078 -13.406 -12.188  1.00 96.56           C  
ATOM   2559  C   SER A 333       5.473 -13.234 -13.648  1.00 96.56           C  
ATOM   2560  CB  SER A 333       3.867 -12.523 -11.867  1.00 96.56           C  
ATOM   2561  O   SER A 333       4.816 -13.766 -14.547  1.00 96.56           O  
ATOM   2562  OG  SER A 333       4.184 -11.156 -12.047  1.00 96.56           O  
ATOM   2563  N   LEU A 334       6.508 -12.453 -13.883  1.00 96.31           N  
ATOM   2564  CA  LEU A 334       7.035 -12.281 -15.234  1.00 96.31           C  
ATOM   2565  C   LEU A 334       7.410 -13.633 -15.836  1.00 96.31           C  
ATOM   2566  CB  LEU A 334       8.258 -11.359 -15.219  1.00 96.31           C  
ATOM   2567  O   LEU A 334       7.391 -13.797 -17.062  1.00 96.31           O  
ATOM   2568  CG  LEU A 334       8.836 -10.992 -16.594  1.00 96.31           C  
ATOM   2569  CD1 LEU A 334       7.812 -10.227 -17.406  1.00 96.31           C  
ATOM   2570  CD2 LEU A 334      10.117 -10.180 -16.422  1.00 96.31           C  
ATOM   2571  N   ALA A 335       7.660 -14.602 -15.008  1.00 96.88           N  
ATOM   2572  CA  ALA A 335       8.102 -15.922 -15.438  1.00 96.88           C  
ATOM   2573  C   ALA A 335       6.934 -16.750 -15.977  1.00 96.88           C  
ATOM   2574  CB  ALA A 335       8.781 -16.656 -14.289  1.00 96.88           C  
ATOM   2575  O   ALA A 335       7.121 -17.859 -16.453  1.00 96.88           O  
ATOM   2576  N   ALA A 336       5.773 -16.188 -15.898  1.00 96.50           N  
ATOM   2577  CA  ALA A 336       4.605 -16.875 -16.453  1.00 96.50           C  
ATOM   2578  C   ALA A 336       4.664 -16.922 -17.969  1.00 96.50           C  
ATOM   2579  CB  ALA A 336       3.320 -16.188 -15.992  1.00 96.50           C  
ATOM   2580  O   ALA A 336       4.016 -17.766 -18.594  1.00 96.50           O  
ATOM   2581  N   ASP A 337       5.391 -16.047 -18.609  1.00 96.75           N  
ATOM   2582  CA  ASP A 337       5.602 -15.961 -20.047  1.00 96.75           C  
ATOM   2583  C   ASP A 337       7.090 -15.961 -20.391  1.00 96.75           C  
ATOM   2584  CB  ASP A 337       4.934 -14.711 -20.625  1.00 96.75           C  
ATOM   2585  O   ASP A 337       7.707 -14.898 -20.500  1.00 96.75           O  
ATOM   2586  CG  ASP A 337       4.980 -14.648 -22.141  1.00 96.75           C  
ATOM   2587  OD1 ASP A 337       5.691 -15.469 -22.750  1.00 96.75           O  
ATOM   2588  OD2 ASP A 337       4.301 -13.773 -22.719  1.00 96.75           O  
ATOM   2589  N   LEU A 338       7.680 -17.203 -20.531  1.00 96.50           N  
ATOM   2590  CA  LEU A 338       9.117 -17.375 -20.672  1.00 96.50           C  
ATOM   2591  C   LEU A 338       9.594 -16.797 -22.016  1.00 96.50           C  
ATOM   2592  CB  LEU A 338       9.508 -18.844 -20.578  1.00 96.50           C  
ATOM   2593  O   LEU A 338      10.711 -16.281 -22.109  1.00 96.50           O  
ATOM   2594  CG  LEU A 338       9.414 -19.484 -19.188  1.00 96.50           C  
ATOM   2595  CD1 LEU A 338       9.797 -20.953 -19.266  1.00 96.50           C  
ATOM   2596  CD2 LEU A 338      10.297 -18.734 -18.203  1.00 96.50           C  
ATOM   2597  N   SER A 339       8.773 -16.891 -23.016  1.00 97.50           N  
ATOM   2598  CA  SER A 339       9.133 -16.312 -24.297  1.00 97.50           C  
ATOM   2599  C   SER A 339       9.344 -14.805 -24.188  1.00 97.50           C  
ATOM   2600  CB  SER A 339       8.047 -16.609 -25.344  1.00 97.50           C  
ATOM   2601  O   SER A 339      10.289 -14.266 -24.781  1.00 97.50           O  
ATOM   2602  OG  SER A 339       7.906 -18.016 -25.531  1.00 97.50           O  
ATOM   2603  N   ASN A 340       8.430 -14.141 -23.453  1.00 97.31           N  
ATOM   2604  CA  ASN A 340       8.578 -12.711 -23.203  1.00 97.31           C  
ATOM   2605  C   ASN A 340       9.859 -12.406 -22.438  1.00 97.31           C  
ATOM   2606  CB  ASN A 340       7.363 -12.164 -22.453  1.00 97.31           C  
ATOM   2607  O   ASN A 340      10.570 -11.453 -22.750  1.00 97.31           O  
ATOM   2608  CG  ASN A 340       7.383 -10.648 -22.328  1.00 97.31           C  
ATOM   2609  ND2 ASN A 340       6.980 -10.148 -21.172  1.00 97.31           N  
ATOM   2610  OD1 ASN A 340       7.750  -9.945 -23.281  1.00 97.31           O  
ATOM   2611  N   VAL A 341      10.164 -13.203 -21.422  1.00 98.12           N  
ATOM   2612  CA  VAL A 341      11.375 -13.031 -20.641  1.00 98.12           C  
ATOM   2613  C   VAL A 341      12.602 -13.164 -21.547  1.00 98.12           C  
ATOM   2614  CB  VAL A 341      11.461 -14.047 -19.484  1.00 98.12           C  
ATOM   2615  O   VAL A 341      13.539 -12.375 -21.453  1.00 98.12           O  
ATOM   2616  CG1 VAL A 341      12.812 -13.953 -18.766  1.00 98.12           C  
ATOM   2617  CG2 VAL A 341      10.320 -13.820 -18.484  1.00 98.12           C  
ATOM   2618  N   GLU A 342      12.602 -14.117 -22.469  1.00 98.12           N  
ATOM   2619  CA  GLU A 342      13.703 -14.305 -23.422  1.00 98.12           C  
ATOM   2620  C   GLU A 342      13.867 -13.086 -24.312  1.00 98.12           C  
ATOM   2621  CB  GLU A 342      13.477 -15.562 -24.266  1.00 98.12           C  
ATOM   2622  O   GLU A 342      14.992 -12.648 -24.578  1.00 98.12           O  
ATOM   2623  CG  GLU A 342      13.664 -16.859 -23.500  1.00 98.12           C  
ATOM   2624  CD  GLU A 342      13.266 -18.094 -24.297  1.00 98.12           C  
ATOM   2625  OE1 GLU A 342      13.445 -19.234 -23.797  1.00 98.12           O  
ATOM   2626  OE2 GLU A 342      12.766 -17.922 -25.422  1.00 98.12           O  
ATOM   2627  N   ARG A 343      12.727 -12.539 -24.734  1.00 98.06           N  
ATOM   2628  CA  ARG A 343      12.758 -11.344 -25.562  1.00 98.06           C  
ATOM   2629  C   ARG A 343      13.367 -10.164 -24.812  1.00 98.06           C  
ATOM   2630  CB  ARG A 343      11.352 -10.992 -26.062  1.00 98.06           C  
ATOM   2631  O   ARG A 343      14.219  -9.453 -25.344  1.00 98.06           O  
ATOM   2632  CG  ARG A 343      11.312  -9.812 -27.016  1.00 98.06           C  
ATOM   2633  CD  ARG A 343       9.883  -9.484 -27.438  1.00 98.06           C  
ATOM   2634  NE  ARG A 343       9.055  -9.102 -26.297  1.00 98.06           N  
ATOM   2635  NH1 ARG A 343       7.902  -7.449 -27.438  1.00 98.06           N  
ATOM   2636  NH2 ARG A 343       7.434  -7.883 -25.234  1.00 98.06           N  
ATOM   2637  CZ  ARG A 343       8.133  -8.148 -26.328  1.00 98.06           C  
ATOM   2638  N   ILE A 344      12.961 -10.008 -23.609  1.00 97.88           N  
ATOM   2639  CA  ILE A 344      13.484  -8.930 -22.781  1.00 97.88           C  
ATOM   2640  C   ILE A 344      14.977  -9.125 -22.547  1.00 97.88           C  
ATOM   2641  CB  ILE A 344      12.742  -8.836 -21.438  1.00 97.88           C  
ATOM   2642  O   ILE A 344      15.766  -8.180 -22.656  1.00 97.88           O  
ATOM   2643  CG1 ILE A 344      11.281  -8.422 -21.656  1.00 97.88           C  
ATOM   2644  CG2 ILE A 344      13.445  -7.863 -20.484  1.00 97.88           C  
ATOM   2645  CD1 ILE A 344      10.398  -8.570 -20.422  1.00 97.88           C  
ATOM   2646  N   ALA A 345      15.336 -10.359 -22.234  1.00 98.31           N  
ATOM   2647  CA  ALA A 345      16.750 -10.672 -22.016  1.00 98.31           C  
ATOM   2648  C   ALA A 345      17.594 -10.305 -23.219  1.00 98.31           C  
ATOM   2649  CB  ALA A 345      16.922 -12.156 -21.688  1.00 98.31           C  
ATOM   2650  O   ALA A 345      18.641  -9.672 -23.078  1.00 98.31           O  
ATOM   2651  N   SER A 346      17.172 -10.703 -24.406  1.00 98.12           N  
ATOM   2652  CA  SER A 346      17.875 -10.391 -25.641  1.00 98.12           C  
ATOM   2653  C   SER A 346      18.031  -8.883 -25.828  1.00 98.12           C  
ATOM   2654  CB  SER A 346      17.141 -10.984 -26.844  1.00 98.12           C  
ATOM   2655  O   SER A 346      19.078  -8.406 -26.250  1.00 98.12           O  
ATOM   2656  OG  SER A 346      17.172 -12.398 -26.797  1.00 98.12           O  
ATOM   2657  N   LYS A 347      16.953  -8.141 -25.438  1.00 97.94           N  
ATOM   2658  CA  LYS A 347      17.000  -6.688 -25.531  1.00 97.94           C  
ATOM   2659  C   LYS A 347      18.031  -6.109 -24.578  1.00 97.94           C  
ATOM   2660  CB  LYS A 347      15.617  -6.082 -25.219  1.00 97.94           C  
ATOM   2661  O   LYS A 347      18.812  -5.234 -24.953  1.00 97.94           O  
ATOM   2662  CG  LYS A 347      15.602  -4.562 -25.203  1.00 97.94           C  
ATOM   2663  CD  LYS A 347      15.852  -3.975 -26.578  1.00 97.94           C  
ATOM   2664  CE  LYS A 347      15.680  -2.461 -26.578  1.00 97.94           C  
ATOM   2665  NZ  LYS A 347      16.016  -1.871 -27.906  1.00 97.94           N  
ATOM   2666  N   TYR A 348      18.078  -6.559 -23.375  1.00 97.50           N  
ATOM   2667  CA  TYR A 348      19.062  -6.078 -22.406  1.00 97.50           C  
ATOM   2668  C   TYR A 348      20.484  -6.320 -22.906  1.00 97.50           C  
ATOM   2669  CB  TYR A 348      18.875  -6.762 -21.062  1.00 97.50           C  
ATOM   2670  O   TYR A 348      21.359  -5.469 -22.750  1.00 97.50           O  
ATOM   2671  CG  TYR A 348      17.656  -6.277 -20.312  1.00 97.50           C  
ATOM   2672  CD1 TYR A 348      17.047  -5.070 -20.641  1.00 97.50           C  
ATOM   2673  CD2 TYR A 348      17.109  -7.027 -19.266  1.00 97.50           C  
ATOM   2674  CE1 TYR A 348      15.922  -4.621 -19.953  1.00 97.50           C  
ATOM   2675  CE2 TYR A 348      15.992  -6.586 -18.578  1.00 97.50           C  
ATOM   2676  OH  TYR A 348      14.289  -4.945 -18.234  1.00 97.50           O  
ATOM   2677  CZ  TYR A 348      15.398  -5.387 -18.922  1.00 97.50           C  
ATOM   2678  N   ASP A 349      20.672  -7.469 -23.578  1.00 97.56           N  
ATOM   2679  CA  ASP A 349      22.000  -7.824 -24.078  1.00 97.56           C  
ATOM   2680  C   ASP A 349      22.391  -6.969 -25.281  1.00 97.56           C  
ATOM   2681  CB  ASP A 349      22.047  -9.312 -24.438  1.00 97.56           C  
ATOM   2682  O   ASP A 349      23.531  -6.504 -25.375  1.00 97.56           O  
ATOM   2683  CG  ASP A 349      22.031 -10.227 -23.234  1.00 97.56           C  
ATOM   2684  OD1 ASP A 349      22.469  -9.797 -22.141  1.00 97.56           O  
ATOM   2685  OD2 ASP A 349      21.578 -11.383 -23.375  1.00 97.56           O  
ATOM   2686  N   SER A 350      21.438  -6.750 -26.172  1.00 97.50           N  
ATOM   2687  CA  SER A 350      21.766  -6.062 -27.422  1.00 97.50           C  
ATOM   2688  C   SER A 350      21.766  -4.547 -27.234  1.00 97.50           C  
ATOM   2689  CB  SER A 350      20.766  -6.445 -28.516  1.00 97.50           C  
ATOM   2690  O   SER A 350      22.406  -3.822 -28.000  1.00 97.50           O  
ATOM   2691  OG  SER A 350      19.453  -6.004 -28.188  1.00 97.50           O  
ATOM   2692  N   ASP A 351      21.031  -4.082 -26.156  1.00 97.00           N  
ATOM   2693  CA  ASP A 351      20.922  -2.654 -25.875  1.00 97.00           C  
ATOM   2694  C   ASP A 351      21.031  -2.379 -24.375  1.00 97.00           C  
ATOM   2695  CB  ASP A 351      19.609  -2.102 -26.422  1.00 97.00           C  
ATOM   2696  O   ASP A 351      20.016  -2.186 -23.703  1.00 97.00           O  
ATOM   2697  CG  ASP A 351      19.438  -0.613 -26.172  1.00 97.00           C  
ATOM   2698  OD1 ASP A 351      20.422   0.063 -25.828  1.00 97.00           O  
ATOM   2699  OD2 ASP A 351      18.297  -0.113 -26.328  1.00 97.00           O  
ATOM   2700  N   PRO A 352      22.188  -2.389 -23.781  1.00 94.94           N  
ATOM   2701  CA  PRO A 352      22.375  -2.238 -22.344  1.00 94.94           C  
ATOM   2702  C   PRO A 352      21.797  -0.925 -21.812  1.00 94.94           C  
ATOM   2703  CB  PRO A 352      23.891  -2.283 -22.172  1.00 94.94           C  
ATOM   2704  O   PRO A 352      21.484  -0.822 -20.625  1.00 94.94           O  
ATOM   2705  CG  PRO A 352      24.375  -3.111 -23.312  1.00 94.94           C  
ATOM   2706  CD  PRO A 352      23.500  -2.836 -24.516  1.00 94.94           C  
ATOM   2707  N   LEU A 353      21.688   0.092 -22.609  1.00 96.50           N  
ATOM   2708  CA  LEU A 353      21.156   1.373 -22.172  1.00 96.50           C  
ATOM   2709  C   LEU A 353      19.688   1.233 -21.750  1.00 96.50           C  
ATOM   2710  CB  LEU A 353      21.281   2.422 -23.281  1.00 96.50           C  
ATOM   2711  O   LEU A 353      19.156   2.092 -21.047  1.00 96.50           O  
ATOM   2712  CG  LEU A 353      22.688   2.934 -23.562  1.00 96.50           C  
ATOM   2713  CD1 LEU A 353      22.656   3.967 -24.688  1.00 96.50           C  
ATOM   2714  CD2 LEU A 353      23.312   3.523 -22.312  1.00 96.50           C  
ATOM   2715  N   SER A 354      19.031   0.142 -22.203  1.00 95.50           N  
ATOM   2716  CA  SER A 354      17.641  -0.101 -21.797  1.00 95.50           C  
ATOM   2717  C   SER A 354      17.547  -0.456 -20.328  1.00 95.50           C  
ATOM   2718  CB  SER A 354      17.031  -1.223 -22.641  1.00 95.50           C  
ATOM   2719  O   SER A 354      16.453  -0.444 -19.750  1.00 95.50           O  
ATOM   2720  OG  SER A 354      17.656  -2.461 -22.359  1.00 95.50           O  
ATOM   2721  N   LEU A 355      18.641  -0.767 -19.672  1.00 96.38           N  
ATOM   2722  CA  LEU A 355      18.688  -1.074 -18.250  1.00 96.38           C  
ATOM   2723  C   LEU A 355      18.672   0.204 -17.422  1.00 96.38           C  
ATOM   2724  CB  LEU A 355      19.938  -1.898 -17.922  1.00 96.38           C  
ATOM   2725  O   LEU A 355      18.422   0.161 -16.219  1.00 96.38           O  
ATOM   2726  CG  LEU A 355      19.969  -3.334 -18.453  1.00 96.38           C  
ATOM   2727  CD1 LEU A 355      21.375  -3.914 -18.344  1.00 96.38           C  
ATOM   2728  CD2 LEU A 355      18.969  -4.199 -17.688  1.00 96.38           C  
ATOM   2729  N   VAL A 356      19.000   1.304 -18.047  1.00 95.62           N  
ATOM   2730  CA  VAL A 356      19.203   2.564 -17.344  1.00 95.62           C  
ATOM   2731  C   VAL A 356      17.859   3.256 -17.141  1.00 95.62           C  
ATOM   2732  CB  VAL A 356      20.172   3.498 -18.094  1.00 95.62           C  
ATOM   2733  O   VAL A 356      17.141   3.527 -18.109  1.00 95.62           O  
ATOM   2734  CG1 VAL A 356      20.375   4.801 -17.328  1.00 95.62           C  
ATOM   2735  CG2 VAL A 356      21.500   2.795 -18.344  1.00 95.62           C  
ATOM   2736  N   PRO A 357      17.469   3.568 -15.922  1.00 91.94           N  
ATOM   2737  CA  PRO A 357      16.203   4.234 -15.648  1.00 91.94           C  
ATOM   2738  C   PRO A 357      16.125   5.645 -16.234  1.00 91.94           C  
ATOM   2739  CB  PRO A 357      16.156   4.277 -14.117  1.00 91.94           C  
ATOM   2740  O   PRO A 357      17.172   6.262 -16.484  1.00 91.94           O  
ATOM   2741  CG  PRO A 357      17.156   3.268 -13.672  1.00 91.94           C  
ATOM   2742  CD  PRO A 357      18.219   3.164 -14.727  1.00 91.94           C  
ATOM   2743  N   TRP A 358      14.922   6.195 -16.375  1.00 90.69           N  
ATOM   2744  CA  TRP A 358      14.656   7.500 -16.969  1.00 90.69           C  
ATOM   2745  C   TRP A 358      15.305   8.617 -16.156  1.00 90.69           C  
ATOM   2746  CB  TRP A 358      13.148   7.746 -17.078  1.00 90.69           C  
ATOM   2747  O   TRP A 358      15.555   9.703 -16.672  1.00 90.69           O  
ATOM   2748  CG  TRP A 358      12.438   7.777 -15.758  1.00 90.69           C  
ATOM   2749  CD1 TRP A 358      11.844   6.730 -15.109  1.00 90.69           C  
ATOM   2750  CD2 TRP A 358      12.250   8.922 -14.922  1.00 90.69           C  
ATOM   2751  CE2 TRP A 358      11.523   8.492 -13.781  1.00 90.69           C  
ATOM   2752  CE3 TRP A 358      12.609  10.273 -15.023  1.00 90.69           C  
ATOM   2753  NE1 TRP A 358      11.297   7.152 -13.922  1.00 90.69           N  
ATOM   2754  CH2 TRP A 358      11.539  10.680 -12.883  1.00 90.69           C  
ATOM   2755  CZ2 TRP A 358      11.164   9.367 -12.758  1.00 90.69           C  
ATOM   2756  CZ3 TRP A 358      12.250  11.141 -14.000  1.00 90.69           C  
ATOM   2757  N   GLN A 359      15.656   8.328 -14.891  1.00 90.56           N  
ATOM   2758  CA  GLN A 359      16.219   9.352 -14.023  1.00 90.56           C  
ATOM   2759  C   GLN A 359      17.641   9.727 -14.453  1.00 90.56           C  
ATOM   2760  CB  GLN A 359      16.219   8.883 -12.562  1.00 90.56           C  
ATOM   2761  O   GLN A 359      18.203  10.703 -13.961  1.00 90.56           O  
ATOM   2762  CG  GLN A 359      14.828   8.680 -11.984  1.00 90.56           C  
ATOM   2763  CD  GLN A 359      14.375   7.230 -12.023  1.00 90.56           C  
ATOM   2764  NE2 GLN A 359      13.859   6.738 -10.906  1.00 90.56           N  
ATOM   2765  OE1 GLN A 359      14.492   6.559 -13.055  1.00 90.56           O  
ATOM   2766  N   PHE A 360      18.203   9.039 -15.359  1.00 93.25           N  
ATOM   2767  CA  PHE A 360      19.562   9.281 -15.828  1.00 93.25           C  
ATOM   2768  C   PHE A 360      19.562   9.805 -17.266  1.00 93.25           C  
ATOM   2769  CB  PHE A 360      20.406   8.000 -15.750  1.00 93.25           C  
ATOM   2770  O   PHE A 360      20.578   9.797 -17.938  1.00 93.25           O  
ATOM   2771  CG  PHE A 360      20.562   7.473 -14.352  1.00 93.25           C  
ATOM   2772  CD1 PHE A 360      21.516   8.016 -13.492  1.00 93.25           C  
ATOM   2773  CD2 PHE A 360      19.781   6.426 -13.891  1.00 93.25           C  
ATOM   2774  CE1 PHE A 360      21.672   7.531 -12.203  1.00 93.25           C  
ATOM   2775  CE2 PHE A 360      19.922   5.934 -12.602  1.00 93.25           C  
ATOM   2776  CZ  PHE A 360      20.875   6.488 -11.758  1.00 93.25           C  
ATOM   2777  N   ASP A 361      18.344  10.281 -17.766  1.00 91.06           N  
ATOM   2778  CA  ASP A 361      18.172  10.656 -19.172  1.00 91.06           C  
ATOM   2779  C   ASP A 361      18.938  11.930 -19.500  1.00 91.06           C  
ATOM   2780  CB  ASP A 361      16.688  10.828 -19.500  1.00 91.06           C  
ATOM   2781  O   ASP A 361      19.281  12.180 -20.656  1.00 91.06           O  
ATOM   2782  CG  ASP A 361      15.969   9.516 -19.750  1.00 91.06           C  
ATOM   2783  OD1 ASP A 361      16.641   8.461 -19.812  1.00 91.06           O  
ATOM   2784  OD2 ASP A 361      14.727   9.531 -19.891  1.00 91.06           O  
ATOM   2785  N   THR A 362      19.297  12.703 -18.469  1.00 92.00           N  
ATOM   2786  CA  THR A 362      19.859  14.016 -18.750  1.00 92.00           C  
ATOM   2787  C   THR A 362      21.375  14.008 -18.594  1.00 92.00           C  
ATOM   2788  CB  THR A 362      19.250  15.094 -17.828  1.00 92.00           C  
ATOM   2789  O   THR A 362      22.031  15.016 -18.844  1.00 92.00           O  
ATOM   2790  CG2 THR A 362      17.734  15.211 -18.047  1.00 92.00           C  
ATOM   2791  OG1 THR A 362      19.484  14.734 -16.469  1.00 92.00           O  
ATOM   2792  N   ILE A 363      21.938  12.867 -18.125  1.00 94.44           N  
ATOM   2793  CA  ILE A 363      23.391  12.797 -18.016  1.00 94.44           C  
ATOM   2794  C   ILE A 363      24.000  12.438 -19.359  1.00 94.44           C  
ATOM   2795  CB  ILE A 363      23.812  11.766 -16.938  1.00 94.44           C  
ATOM   2796  O   ILE A 363      23.266  12.125 -20.312  1.00 94.44           O  
ATOM   2797  CG1 ILE A 363      23.422  10.352 -17.375  1.00 94.44           C  
ATOM   2798  CG2 ILE A 363      23.203  12.117 -15.578  1.00 94.44           C  
ATOM   2799  CD1 ILE A 363      23.875   9.258 -16.422  1.00 94.44           C  
ATOM   2800  N   SER A 364      25.375  12.594 -19.484  1.00 95.94           N  
ATOM   2801  CA  SER A 364      26.047  12.359 -20.766  1.00 95.94           C  
ATOM   2802  C   SER A 364      25.906  10.906 -21.203  1.00 95.94           C  
ATOM   2803  CB  SER A 364      27.531  12.727 -20.672  1.00 95.94           C  
ATOM   2804  O   SER A 364      25.703  10.016 -20.391  1.00 95.94           O  
ATOM   2805  OG  SER A 364      28.234  11.781 -19.875  1.00 95.94           O  
ATOM   2806  N   GLU A 365      25.938  10.680 -22.500  1.00 95.56           N  
ATOM   2807  CA  GLU A 365      25.875   9.336 -23.062  1.00 95.56           C  
ATOM   2808  C   GLU A 365      26.953   8.422 -22.469  1.00 95.56           C  
ATOM   2809  CB  GLU A 365      26.016   9.383 -24.594  1.00 95.56           C  
ATOM   2810  O   GLU A 365      26.688   7.254 -22.188  1.00 95.56           O  
ATOM   2811  CG  GLU A 365      25.812   8.039 -25.266  1.00 95.56           C  
ATOM   2812  CD  GLU A 365      25.750   8.141 -26.781  1.00 95.56           C  
ATOM   2813  OE1 GLU A 365      25.812   7.086 -27.469  1.00 95.56           O  
ATOM   2814  OE2 GLU A 365      25.656   9.273 -27.297  1.00 95.56           O  
ATOM   2815  N   GLU A 366      28.188   8.969 -22.312  1.00 96.62           N  
ATOM   2816  CA  GLU A 366      29.281   8.227 -21.703  1.00 96.62           C  
ATOM   2817  C   GLU A 366      28.922   7.770 -20.297  1.00 96.62           C  
ATOM   2818  CB  GLU A 366      30.562   9.062 -21.688  1.00 96.62           C  
ATOM   2819  O   GLU A 366      29.156   6.617 -19.922  1.00 96.62           O  
ATOM   2820  CG  GLU A 366      31.766   8.328 -21.125  1.00 96.62           C  
ATOM   2821  CD  GLU A 366      33.000   9.203 -21.047  1.00 96.62           C  
ATOM   2822  OE1 GLU A 366      34.031   8.742 -20.500  1.00 96.62           O  
ATOM   2823  OE2 GLU A 366      32.969  10.352 -21.547  1.00 96.62           O  
ATOM   2824  N   GLU A 367      28.344   8.617 -19.516  1.00 97.12           N  
ATOM   2825  CA  GLU A 367      27.938   8.305 -18.141  1.00 97.12           C  
ATOM   2826  C   GLU A 367      26.812   7.277 -18.125  1.00 97.12           C  
ATOM   2827  CB  GLU A 367      27.500   9.578 -17.422  1.00 97.12           C  
ATOM   2828  O   GLU A 367      26.812   6.367 -17.297  1.00 97.12           O  
ATOM   2829  CG  GLU A 367      28.641  10.516 -17.078  1.00 97.12           C  
ATOM   2830  CD  GLU A 367      28.188  11.883 -16.578  1.00 97.12           C  
ATOM   2831  OE1 GLU A 367      28.953  12.562 -15.867  1.00 97.12           O  
ATOM   2832  OE2 GLU A 367      27.031  12.266 -16.906  1.00 97.12           O  
ATOM   2833  N   ARG A 368      25.891   7.414 -19.016  1.00 97.19           N  
ATOM   2834  CA  ARG A 368      24.797   6.453 -19.109  1.00 97.19           C  
ATOM   2835  C   ARG A 368      25.328   5.059 -19.438  1.00 97.19           C  
ATOM   2836  CB  ARG A 368      23.797   6.895 -20.188  1.00 97.19           C  
ATOM   2837  O   ARG A 368      24.844   4.066 -18.891  1.00 97.19           O  
ATOM   2838  CG  ARG A 368      22.938   8.070 -19.766  1.00 97.19           C  
ATOM   2839  CD  ARG A 368      21.969   8.477 -20.859  1.00 97.19           C  
ATOM   2840  NE  ARG A 368      20.984   7.430 -21.125  1.00 97.19           N  
ATOM   2841  NH1 ARG A 368      20.469   8.164 -23.266  1.00 97.19           N  
ATOM   2842  NH2 ARG A 368      19.422   6.312 -22.406  1.00 97.19           N  
ATOM   2843  CZ  ARG A 368      20.297   7.305 -22.266  1.00 97.19           C  
ATOM   2844  N   GLN A 369      26.266   5.078 -20.328  1.00 97.31           N  
ATOM   2845  CA  GLN A 369      26.875   3.797 -20.672  1.00 97.31           C  
ATOM   2846  C   GLN A 369      27.547   3.176 -19.453  1.00 97.31           C  
ATOM   2847  CB  GLN A 369      27.875   3.963 -21.812  1.00 97.31           C  
ATOM   2848  O   GLN A 369      27.469   1.964 -19.234  1.00 97.31           O  
ATOM   2849  CG  GLN A 369      28.422   2.646 -22.344  1.00 97.31           C  
ATOM   2850  CD  GLN A 369      27.359   1.784 -22.984  1.00 97.31           C  
ATOM   2851  NE2 GLN A 369      27.516   0.469 -22.875  1.00 97.31           N  
ATOM   2852  OE1 GLN A 369      26.406   2.297 -23.594  1.00 97.31           O  
ATOM   2853  N   TYR A 370      28.234   3.975 -18.750  1.00 97.19           N  
ATOM   2854  CA  TYR A 370      28.875   3.500 -17.531  1.00 97.19           C  
ATOM   2855  C   TYR A 370      27.859   2.943 -16.547  1.00 97.19           C  
ATOM   2856  CB  TYR A 370      29.688   4.629 -16.875  1.00 97.19           C  
ATOM   2857  O   TYR A 370      28.062   1.865 -15.992  1.00 97.19           O  
ATOM   2858  CG  TYR A 370      30.391   4.215 -15.609  1.00 97.19           C  
ATOM   2859  CD1 TYR A 370      29.844   4.527 -14.359  1.00 97.19           C  
ATOM   2860  CD2 TYR A 370      31.578   3.516 -15.656  1.00 97.19           C  
ATOM   2861  CE1 TYR A 370      30.484   4.152 -13.188  1.00 97.19           C  
ATOM   2862  CE2 TYR A 370      32.250   3.133 -14.484  1.00 97.19           C  
ATOM   2863  OH  TYR A 370      32.312   3.080 -12.102  1.00 97.19           O  
ATOM   2864  CZ  TYR A 370      31.688   3.455 -13.258  1.00 97.19           C  
ATOM   2865  N   VAL A 371      26.781   3.668 -16.281  1.00 97.62           N  
ATOM   2866  CA  VAL A 371      25.703   3.221 -15.398  1.00 97.62           C  
ATOM   2867  C   VAL A 371      25.156   1.878 -15.883  1.00 97.62           C  
ATOM   2868  CB  VAL A 371      24.562   4.258 -15.312  1.00 97.62           C  
ATOM   2869  O   VAL A 371      25.000   0.947 -15.086  1.00 97.62           O  
ATOM   2870  CG1 VAL A 371      23.344   3.664 -14.617  1.00 97.62           C  
ATOM   2871  CG2 VAL A 371      25.047   5.516 -14.594  1.00 97.62           C  
ATOM   2872  N   ALA A 372      24.875   1.771 -17.156  1.00 97.56           N  
ATOM   2873  CA  ALA A 372      24.359   0.532 -17.734  1.00 97.56           C  
ATOM   2874  C   ALA A 372      25.297  -0.634 -17.453  1.00 97.56           C  
ATOM   2875  CB  ALA A 372      24.141   0.697 -19.234  1.00 97.56           C  
ATOM   2876  O   ALA A 372      24.859  -1.717 -17.062  1.00 97.56           O  
ATOM   2877  N   GLU A 373      26.578  -0.395 -17.625  1.00 97.00           N  
ATOM   2878  CA  GLU A 373      27.578  -1.437 -17.422  1.00 97.00           C  
ATOM   2879  C   GLU A 373      27.625  -1.885 -15.961  1.00 97.00           C  
ATOM   2880  CB  GLU A 373      28.953  -0.948 -17.859  1.00 97.00           C  
ATOM   2881  O   GLU A 373      27.719  -3.080 -15.680  1.00 97.00           O  
ATOM   2882  CG  GLU A 373      29.125  -0.840 -19.375  1.00 97.00           C  
ATOM   2883  CD  GLU A 373      30.406  -0.153 -19.781  1.00 97.00           C  
ATOM   2884  OE1 GLU A 373      30.625   0.056 -21.000  1.00 97.00           O  
ATOM   2885  OE2 GLU A 373      31.219   0.179 -18.891  1.00 97.00           O  
ATOM   2886  N   GLN A 374      27.516  -0.965 -15.055  1.00 97.75           N  
ATOM   2887  CA  GLN A 374      27.531  -1.289 -13.633  1.00 97.75           C  
ATOM   2888  C   GLN A 374      26.312  -2.121 -13.242  1.00 97.75           C  
ATOM   2889  CB  GLN A 374      27.578  -0.012 -12.797  1.00 97.75           C  
ATOM   2890  O   GLN A 374      26.438  -3.109 -12.516  1.00 97.75           O  
ATOM   2891  CG  GLN A 374      28.875   0.777 -12.953  1.00 97.75           C  
ATOM   2892  CD  GLN A 374      30.109  -0.021 -12.555  1.00 97.75           C  
ATOM   2893  NE2 GLN A 374      31.016  -0.223 -13.508  1.00 97.75           N  
ATOM   2894  OE1 GLN A 374      30.234  -0.451 -11.406  1.00 97.75           O  
ATOM   2895  N   ILE A 375      25.156  -1.655 -13.773  1.00 97.56           N  
ATOM   2896  CA  ILE A 375      23.938  -2.373 -13.461  1.00 97.56           C  
ATOM   2897  C   ILE A 375      23.984  -3.777 -14.062  1.00 97.56           C  
ATOM   2898  CB  ILE A 375      22.688  -1.616 -13.984  1.00 97.56           C  
ATOM   2899  O   ILE A 375      23.672  -4.758 -13.383  1.00 97.56           O  
ATOM   2900  CG1 ILE A 375      22.453  -0.343 -13.164  1.00 97.56           C  
ATOM   2901  CG2 ILE A 375      21.453  -2.521 -13.953  1.00 97.56           C  
ATOM   2902  CD1 ILE A 375      21.344   0.546 -13.703  1.00 97.56           C  
ATOM   2903  N   LYS A 376      24.359  -3.850 -15.297  1.00 97.69           N  
ATOM   2904  CA  LYS A 376      24.469  -5.148 -15.953  1.00 97.69           C  
ATOM   2905  C   LYS A 376      25.422  -6.070 -15.195  1.00 97.69           C  
ATOM   2906  CB  LYS A 376      24.953  -4.980 -17.391  1.00 97.69           C  
ATOM   2907  O   LYS A 376      25.109  -7.242 -14.969  1.00 97.69           O  
ATOM   2908  CG  LYS A 376      25.016  -6.285 -18.188  1.00 97.69           C  
ATOM   2909  CD  LYS A 376      25.359  -6.043 -19.641  1.00 97.69           C  
ATOM   2910  CE  LYS A 376      25.484  -7.348 -20.422  1.00 97.69           C  
ATOM   2911  NZ  LYS A 376      25.719  -7.109 -21.875  1.00 97.69           N  
ATOM   2912  N   GLU A 377      26.609  -5.555 -14.836  1.00 97.62           N  
ATOM   2913  CA  GLU A 377      27.594  -6.332 -14.102  1.00 97.62           C  
ATOM   2914  C   GLU A 377      27.031  -6.855 -12.781  1.00 97.62           C  
ATOM   2915  CB  GLU A 377      28.844  -5.496 -13.836  1.00 97.62           C  
ATOM   2916  O   GLU A 377      27.297  -7.996 -12.398  1.00 97.62           O  
ATOM   2917  CG  GLU A 377      29.922  -6.227 -13.047  1.00 97.62           C  
ATOM   2918  CD  GLU A 377      30.609  -7.324 -13.852  1.00 97.62           C  
ATOM   2919  OE1 GLU A 377      31.328  -8.148 -13.250  1.00 97.62           O  
ATOM   2920  OE2 GLU A 377      30.422  -7.355 -15.086  1.00 97.62           O  
ATOM   2921  N   ALA A 378      26.250  -6.070 -12.125  1.00 97.69           N  
ATOM   2922  CA  ALA A 378      25.656  -6.457 -10.844  1.00 97.69           C  
ATOM   2923  C   ALA A 378      24.703  -7.637 -11.008  1.00 97.69           C  
ATOM   2924  CB  ALA A 378      24.922  -5.273 -10.211  1.00 97.69           C  
ATOM   2925  O   ALA A 378      24.562  -8.461 -10.094  1.00 97.69           O  
ATOM   2926  N   TYR A 379      24.156  -7.793 -12.156  1.00 97.94           N  
ATOM   2927  CA  TYR A 379      23.141  -8.828 -12.320  1.00 97.94           C  
ATOM   2928  C   TYR A 379      23.703 -10.047 -13.031  1.00 97.94           C  
ATOM   2929  CB  TYR A 379      21.938  -8.273 -13.109  1.00 97.94           C  
ATOM   2930  O   TYR A 379      23.406 -11.188 -12.672  1.00 97.94           O  
ATOM   2931  CG  TYR A 379      20.984  -7.461 -12.266  1.00 97.94           C  
ATOM   2932  CD1 TYR A 379      19.859  -8.039 -11.688  1.00 97.94           C  
ATOM   2933  CD2 TYR A 379      21.219  -6.105 -12.047  1.00 97.94           C  
ATOM   2934  CE1 TYR A 379      18.984  -7.289 -10.922  1.00 97.94           C  
ATOM   2935  CE2 TYR A 379      20.344  -5.344 -11.281  1.00 97.94           C  
ATOM   2936  OH  TYR A 379      18.359  -5.199  -9.953  1.00 97.94           O  
ATOM   2937  CZ  TYR A 379      19.234  -5.945 -10.719  1.00 97.94           C  
ATOM   2938  N   VAL A 380      24.562  -9.867 -13.984  1.00 97.81           N  
ATOM   2939  CA  VAL A 380      24.938 -11.055 -14.750  1.00 97.81           C  
ATOM   2940  C   VAL A 380      26.453 -11.172 -14.828  1.00 97.81           C  
ATOM   2941  CB  VAL A 380      24.328 -11.016 -16.172  1.00 97.81           C  
ATOM   2942  O   VAL A 380      26.984 -12.062 -15.500  1.00 97.81           O  
ATOM   2943  CG1 VAL A 380      22.812 -11.133 -16.125  1.00 97.81           C  
ATOM   2944  CG2 VAL A 380      24.750  -9.734 -16.891  1.00 97.81           C  
ATOM   2945  N   GLY A 381      27.234 -10.273 -14.086  1.00 96.19           N  
ATOM   2946  CA  GLY A 381      28.688 -10.336 -14.172  1.00 96.19           C  
ATOM   2947  C   GLY A 381      29.203 -10.328 -15.602  1.00 96.19           C  
ATOM   2948  O   GLY A 381      28.828  -9.461 -16.406  1.00 96.19           O  
ATOM   2949  N   GLN A 382      30.062 -11.320 -15.930  1.00 94.62           N  
ATOM   2950  CA  GLN A 382      30.656 -11.414 -17.266  1.00 94.62           C  
ATOM   2951  C   GLN A 382      29.750 -12.211 -18.203  1.00 94.62           C  
ATOM   2952  CB  GLN A 382      32.031 -12.062 -17.203  1.00 94.62           C  
ATOM   2953  O   GLN A 382      30.078 -12.406 -19.375  1.00 94.62           O  
ATOM   2954  CG  GLN A 382      33.031 -11.273 -16.391  1.00 94.62           C  
ATOM   2955  CD  GLN A 382      33.219  -9.852 -16.891  1.00 94.62           C  
ATOM   2956  NE2 GLN A 382      33.062  -8.883 -16.000  1.00 94.62           N  
ATOM   2957  OE1 GLN A 382      33.500  -9.633 -18.078  1.00 94.62           O  
ATOM   2958  N   SER A 383      28.609 -12.742 -17.656  1.00 97.56           N  
ATOM   2959  CA  SER A 383      27.641 -13.477 -18.453  1.00 97.56           C  
ATOM   2960  C   SER A 383      26.625 -12.539 -19.109  1.00 97.56           C  
ATOM   2961  CB  SER A 383      26.891 -14.500 -17.578  1.00 97.56           C  
ATOM   2962  O   SER A 383      26.922 -11.359 -19.312  1.00 97.56           O  
ATOM   2963  OG  SER A 383      26.125 -15.383 -18.375  1.00 97.56           O  
ATOM   2964  N   THR A 384      25.531 -13.148 -19.781  1.00 97.81           N  
ATOM   2965  CA  THR A 384      24.484 -12.367 -20.422  1.00 97.81           C  
ATOM   2966  C   THR A 384      23.125 -12.641 -19.750  1.00 97.81           C  
ATOM   2967  CB  THR A 384      24.391 -12.680 -21.922  1.00 97.81           C  
ATOM   2968  O   THR A 384      22.969 -13.641 -19.047  1.00 97.81           O  
ATOM   2969  CG2 THR A 384      25.734 -12.492 -22.609  1.00 97.81           C  
ATOM   2970  OG1 THR A 384      23.953 -14.031 -22.094  1.00 97.81           O  
ATOM   2971  N   PHE A 385      22.234 -11.773 -19.938  1.00 98.12           N  
ATOM   2972  CA  PHE A 385      20.875 -12.008 -19.453  1.00 98.12           C  
ATOM   2973  C   PHE A 385      20.250 -13.211 -20.141  1.00 98.12           C  
ATOM   2974  CB  PHE A 385      20.016 -10.766 -19.672  1.00 98.12           C  
ATOM   2975  O   PHE A 385      19.516 -13.977 -19.516  1.00 98.12           O  
ATOM   2976  CG  PHE A 385      20.141  -9.734 -18.578  1.00 98.12           C  
ATOM   2977  CD1 PHE A 385      19.391  -9.828 -17.422  1.00 98.12           C  
ATOM   2978  CD2 PHE A 385      21.016  -8.664 -18.719  1.00 98.12           C  
ATOM   2979  CE1 PHE A 385      19.500  -8.883 -16.406  1.00 98.12           C  
ATOM   2980  CE2 PHE A 385      21.141  -7.711 -17.703  1.00 98.12           C  
ATOM   2981  CZ  PHE A 385      20.375  -7.820 -16.562  1.00 98.12           C  
ATOM   2982  N   THR A 386      20.594 -13.422 -21.453  1.00 97.88           N  
ATOM   2983  CA  THR A 386      20.062 -14.539 -22.219  1.00 97.88           C  
ATOM   2984  C   THR A 386      20.500 -15.867 -21.609  1.00 97.88           C  
ATOM   2985  CB  THR A 386      20.516 -14.484 -23.688  1.00 97.88           C  
ATOM   2986  O   THR A 386      19.750 -16.844 -21.641  1.00 97.88           O  
ATOM   2987  CG2 THR A 386      19.953 -15.664 -24.484  1.00 97.88           C  
ATOM   2988  OG1 THR A 386      20.047 -13.266 -24.281  1.00 97.88           O  
ATOM   2989  N   ASP A 387      21.625 -15.867 -20.984  1.00 97.94           N  
ATOM   2990  CA  ASP A 387      22.141 -17.078 -20.344  1.00 97.94           C  
ATOM   2991  C   ASP A 387      21.609 -17.219 -18.922  1.00 97.94           C  
ATOM   2992  CB  ASP A 387      23.656 -17.094 -20.344  1.00 97.94           C  
ATOM   2993  O   ASP A 387      21.703 -18.281 -18.312  1.00 97.94           O  
ATOM   2994  CG  ASP A 387      24.250 -17.312 -21.719  1.00 97.94           C  
ATOM   2995  OD1 ASP A 387      23.531 -17.781 -22.625  1.00 97.94           O  
ATOM   2996  OD2 ASP A 387      25.453 -17.016 -21.906  1.00 97.94           O  
ATOM   2997  N   ASN A 388      21.062 -16.094 -18.422  1.00 98.19           N  
ATOM   2998  CA  ASN A 388      20.578 -16.031 -17.031  1.00 98.19           C  
ATOM   2999  C   ASN A 388      19.188 -15.422 -16.953  1.00 98.19           C  
ATOM   3000  CB  ASN A 388      21.562 -15.258 -16.156  1.00 98.19           C  
ATOM   3001  O   ASN A 388      19.031 -14.305 -16.453  1.00 98.19           O  
ATOM   3002  CG  ASN A 388      22.953 -15.875 -16.141  1.00 98.19           C  
ATOM   3003  ND2 ASN A 388      23.844 -15.359 -16.984  1.00 98.19           N  
ATOM   3004  OD1 ASN A 388      23.219 -16.797 -15.383  1.00 98.19           O  
ATOM   3005  N   LEU A 389      18.203 -16.062 -17.375  1.00 98.25           N  
ATOM   3006  CA  LEU A 389      16.875 -15.500 -17.516  1.00 98.25           C  
ATOM   3007  C   LEU A 389      16.328 -15.062 -16.156  1.00 98.25           C  
ATOM   3008  CB  LEU A 389      15.922 -16.516 -18.156  1.00 98.25           C  
ATOM   3009  O   LEU A 389      15.547 -14.102 -16.078  1.00 98.25           O  
ATOM   3010  CG  LEU A 389      16.188 -16.859 -19.625  1.00 98.25           C  
ATOM   3011  CD1 LEU A 389      15.102 -17.812 -20.141  1.00 98.25           C  
ATOM   3012  CD2 LEU A 389      16.250 -15.594 -20.469  1.00 98.25           C  
ATOM   3013  N   GLY A 390      16.656 -15.797 -15.070  1.00 98.25           N  
ATOM   3014  CA  GLY A 390      16.219 -15.391 -13.742  1.00 98.25           C  
ATOM   3015  C   GLY A 390      16.656 -13.984 -13.375  1.00 98.25           C  
ATOM   3016  O   GLY A 390      15.984 -13.305 -12.602  1.00 98.25           O  
ATOM   3017  N   SER A 391      17.766 -13.547 -13.930  1.00 98.25           N  
ATOM   3018  CA  SER A 391      18.297 -12.211 -13.648  1.00 98.25           C  
ATOM   3019  C   SER A 391      17.406 -11.125 -14.250  1.00 98.25           C  
ATOM   3020  CB  SER A 391      19.719 -12.070 -14.188  1.00 98.25           C  
ATOM   3021  O   SER A 391      17.406  -9.984 -13.789  1.00 98.25           O  
ATOM   3022  OG  SER A 391      20.625 -12.883 -13.438  1.00 98.25           O  
ATOM   3023  N   VAL A 392      16.672 -11.492 -15.328  1.00 98.25           N  
ATOM   3024  CA  VAL A 392      15.695 -10.562 -15.875  1.00 98.25           C  
ATOM   3025  C   VAL A 392      14.625 -10.266 -14.828  1.00 98.25           C  
ATOM   3026  CB  VAL A 392      15.047 -11.117 -17.156  1.00 98.25           C  
ATOM   3027  O   VAL A 392      14.281  -9.102 -14.594  1.00 98.25           O  
ATOM   3028  CG1 VAL A 392      13.906 -10.203 -17.625  1.00 98.25           C  
ATOM   3029  CG2 VAL A 392      16.094 -11.273 -18.266  1.00 98.25           C  
ATOM   3030  N   VAL A 393      14.164 -11.312 -14.188  1.00 98.06           N  
ATOM   3031  CA  VAL A 393      13.156 -11.180 -13.148  1.00 98.06           C  
ATOM   3032  C   VAL A 393      13.727 -10.398 -11.969  1.00 98.06           C  
ATOM   3033  CB  VAL A 393      12.641 -12.562 -12.672  1.00 98.06           C  
ATOM   3034  O   VAL A 393      13.078  -9.484 -11.445  1.00 98.06           O  
ATOM   3035  CG1 VAL A 393      11.758 -12.414 -11.438  1.00 98.06           C  
ATOM   3036  CG2 VAL A 393      11.883 -13.266 -13.797  1.00 98.06           C  
ATOM   3037  N   SER A 394      14.922 -10.742 -11.539  1.00 98.19           N  
ATOM   3038  CA  SER A 394      15.570 -10.047 -10.438  1.00 98.19           C  
ATOM   3039  C   SER A 394      15.703  -8.555 -10.727  1.00 98.19           C  
ATOM   3040  CB  SER A 394      16.953 -10.641 -10.156  1.00 98.19           C  
ATOM   3041  O   SER A 394      15.453  -7.723  -9.852  1.00 98.19           O  
ATOM   3042  OG  SER A 394      16.828 -11.984  -9.703  1.00 98.19           O  
ATOM   3043  N   TYR A 395      16.172  -8.250 -11.992  1.00 98.12           N  
ATOM   3044  CA  TYR A 395      16.297  -6.844 -12.367  1.00 98.12           C  
ATOM   3045  C   TYR A 395      14.953  -6.129 -12.266  1.00 98.12           C  
ATOM   3046  CB  TYR A 395      16.844  -6.711 -13.789  1.00 98.12           C  
ATOM   3047  O   TYR A 395      14.859  -5.047 -11.688  1.00 98.12           O  
ATOM   3048  CG  TYR A 395      16.828  -5.297 -14.312  1.00 98.12           C  
ATOM   3049  CD1 TYR A 395      15.773  -4.832 -15.094  1.00 98.12           C  
ATOM   3050  CD2 TYR A 395      17.875  -4.426 -14.039  1.00 98.12           C  
ATOM   3051  CE1 TYR A 395      15.766  -3.531 -15.586  1.00 98.12           C  
ATOM   3052  CE2 TYR A 395      17.875  -3.121 -14.523  1.00 98.12           C  
ATOM   3053  OH  TYR A 395      16.812  -1.394 -15.773  1.00 98.12           O  
ATOM   3054  CZ  TYR A 395      16.812  -2.684 -15.289  1.00 98.12           C  
ATOM   3055  N   TYR A 396      13.836  -6.734 -12.750  1.00 97.25           N  
ATOM   3056  CA  TYR A 396      12.523  -6.105 -12.711  1.00 97.25           C  
ATOM   3057  C   TYR A 396      12.031  -5.949 -11.281  1.00 97.25           C  
ATOM   3058  CB  TYR A 396      11.516  -6.922 -13.523  1.00 97.25           C  
ATOM   3059  O   TYR A 396      11.445  -4.922 -10.922  1.00 97.25           O  
ATOM   3060  CG  TYR A 396      11.383  -6.477 -14.961  1.00 97.25           C  
ATOM   3061  CD1 TYR A 396      10.445  -5.520 -15.328  1.00 97.25           C  
ATOM   3062  CD2 TYR A 396      12.203  -7.012 -15.945  1.00 97.25           C  
ATOM   3063  CE1 TYR A 396      10.320  -5.105 -16.656  1.00 97.25           C  
ATOM   3064  CE2 TYR A 396      12.086  -6.609 -17.281  1.00 97.25           C  
ATOM   3065  OH  TYR A 396      11.031  -5.250 -18.922  1.00 97.25           O  
ATOM   3066  CZ  TYR A 396      11.148  -5.656 -17.609  1.00 97.25           C  
ATOM   3067  N   SER A 397      12.258  -6.980 -10.500  1.00 98.19           N  
ATOM   3068  CA  SER A 397      11.875  -6.902  -9.102  1.00 98.19           C  
ATOM   3069  C   SER A 397      12.562  -5.738  -8.398  1.00 98.19           C  
ATOM   3070  CB  SER A 397      12.203  -8.211  -8.375  1.00 98.19           C  
ATOM   3071  O   SER A 397      11.914  -4.938  -7.727  1.00 98.19           O  
ATOM   3072  OG  SER A 397      11.391  -9.266  -8.859  1.00 98.19           O  
ATOM   3073  N   ASP A 398      13.844  -5.625  -8.648  1.00 98.19           N  
ATOM   3074  CA  ASP A 398      14.648  -4.609  -7.977  1.00 98.19           C  
ATOM   3075  C   ASP A 398      14.312  -3.211  -8.492  1.00 98.19           C  
ATOM   3076  CB  ASP A 398      16.141  -4.895  -8.164  1.00 98.19           C  
ATOM   3077  O   ASP A 398      14.133  -2.279  -7.707  1.00 98.19           O  
ATOM   3078  CG  ASP A 398      16.609  -6.148  -7.438  1.00 98.19           C  
ATOM   3079  OD1 ASP A 398      15.844  -6.676  -6.594  1.00 98.19           O  
ATOM   3080  OD2 ASP A 398      17.734  -6.609  -7.711  1.00 98.19           O  
ATOM   3081  N   SER A 399      14.172  -3.096  -9.773  1.00 96.88           N  
ATOM   3082  CA  SER A 399      13.984  -1.785 -10.391  1.00 96.88           C  
ATOM   3083  C   SER A 399      12.594  -1.232 -10.102  1.00 96.88           C  
ATOM   3084  CB  SER A 399      14.203  -1.865 -11.898  1.00 96.88           C  
ATOM   3085  O   SER A 399      12.422  -0.023  -9.930  1.00 96.88           O  
ATOM   3086  OG  SER A 399      13.172  -2.613 -12.523  1.00 96.88           O  
ATOM   3087  N   ALA A 400      11.664  -2.084  -9.914  1.00 96.38           N  
ATOM   3088  CA  ALA A 400      10.281  -1.626  -9.766  1.00 96.38           C  
ATOM   3089  C   ALA A 400       9.914  -1.470  -8.289  1.00 96.38           C  
ATOM   3090  CB  ALA A 400       9.320  -2.596 -10.453  1.00 96.38           C  
ATOM   3091  O   ALA A 400       9.102  -0.613  -7.938  1.00 96.38           O  
ATOM   3092  N   PHE A 401      10.578  -2.344  -7.348  1.00 98.38           N  
ATOM   3093  CA  PHE A 401      10.109  -2.391  -5.969  1.00 98.38           C  
ATOM   3094  C   PHE A 401      11.273  -2.312  -4.992  1.00 98.38           C  
ATOM   3095  CB  PHE A 401       9.297  -3.670  -5.719  1.00 98.38           C  
ATOM   3096  O   PHE A 401      11.406  -1.339  -4.246  1.00 98.38           O  
ATOM   3097  CG  PHE A 401       8.008  -3.729  -6.484  1.00 98.38           C  
ATOM   3098  CD1 PHE A 401       6.832  -3.236  -5.926  1.00 98.38           C  
ATOM   3099  CD2 PHE A 401       7.965  -4.277  -7.758  1.00 98.38           C  
ATOM   3100  CE1 PHE A 401       5.633  -3.289  -6.633  1.00 98.38           C  
ATOM   3101  CE2 PHE A 401       6.770  -4.332  -8.469  1.00 98.38           C  
ATOM   3102  CZ  PHE A 401       5.602  -3.840  -7.906  1.00 98.38           C  
ATOM   3103  N   THR A 402      12.109  -3.289  -5.074  1.00 98.38           N  
ATOM   3104  CA  THR A 402      13.047  -3.707  -4.039  1.00 98.38           C  
ATOM   3105  C   THR A 402      14.023  -2.582  -3.711  1.00 98.38           C  
ATOM   3106  CB  THR A 402      13.828  -4.961  -4.469  1.00 98.38           C  
ATOM   3107  O   THR A 402      14.180  -2.209  -2.545  1.00 98.38           O  
ATOM   3108  CG2 THR A 402      14.812  -5.391  -3.385  1.00 98.38           C  
ATOM   3109  OG1 THR A 402      12.906  -6.031  -4.711  1.00 98.38           O  
ATOM   3110  N   LYS A 403      14.594  -1.974  -4.754  1.00 98.06           N  
ATOM   3111  CA  LYS A 403      15.625  -0.978  -4.469  1.00 98.06           C  
ATOM   3112  C   LYS A 403      15.031   0.255  -3.797  1.00 98.06           C  
ATOM   3113  CB  LYS A 403      16.344  -0.575  -5.758  1.00 98.06           C  
ATOM   3114  O   LYS A 403      15.641   0.833  -2.896  1.00 98.06           O  
ATOM   3115  CG  LYS A 403      15.477   0.189  -6.742  1.00 98.06           C  
ATOM   3116  CD  LYS A 403      16.281   0.672  -7.941  1.00 98.06           C  
ATOM   3117  CE  LYS A 403      15.398   1.364  -8.969  1.00 98.06           C  
ATOM   3118  NZ  LYS A 403      15.656   2.834  -9.023  1.00 98.06           N  
ATOM   3119  N   SER A 404      13.859   0.650  -4.215  1.00 98.50           N  
ATOM   3120  CA  SER A 404      13.203   1.829  -3.654  1.00 98.50           C  
ATOM   3121  C   SER A 404      12.797   1.598  -2.203  1.00 98.50           C  
ATOM   3122  CB  SER A 404      11.977   2.209  -4.484  1.00 98.50           C  
ATOM   3123  O   SER A 404      12.938   2.488  -1.362  1.00 98.50           O  
ATOM   3124  OG  SER A 404      12.344   2.529  -5.812  1.00 98.50           O  
ATOM   3125  N   ILE A 405      12.398   0.432  -1.862  1.00 98.81           N  
ATOM   3126  CA  ILE A 405      11.930   0.100  -0.519  1.00 98.81           C  
ATOM   3127  C   ILE A 405      13.125  -0.007   0.426  1.00 98.81           C  
ATOM   3128  CB  ILE A 405      11.125  -1.216  -0.510  1.00 98.81           C  
ATOM   3129  O   ILE A 405      13.078   0.491   1.554  1.00 98.81           O  
ATOM   3130  CG1 ILE A 405       9.820  -1.044  -1.295  1.00 98.81           C  
ATOM   3131  CG2 ILE A 405      10.844  -1.668   0.926  1.00 98.81           C  
ATOM   3132  CD1 ILE A 405       9.141  -2.357  -1.669  1.00 98.81           C  
ATOM   3133  N   ILE A 406      14.195  -0.664  -0.037  1.00 98.56           N  
ATOM   3134  CA  ILE A 406      15.422  -0.726   0.756  1.00 98.56           C  
ATOM   3135  C   ILE A 406      15.938   0.687   1.015  1.00 98.56           C  
ATOM   3136  CB  ILE A 406      16.500  -1.577   0.058  1.00 98.56           C  
ATOM   3137  O   ILE A 406      16.297   1.029   2.146  1.00 98.56           O  
ATOM   3138  CG1 ILE A 406      16.062  -3.041  -0.036  1.00 98.56           C  
ATOM   3139  CG2 ILE A 406      17.844  -1.459   0.795  1.00 98.56           C  
ATOM   3140  CD1 ILE A 406      16.969  -3.916  -0.877  1.00 98.56           C  
ATOM   3141  N   ARG A 407      15.922   1.504  -0.049  1.00 98.25           N  
ATOM   3142  CA  ARG A 407      16.422   2.873   0.083  1.00 98.25           C  
ATOM   3143  C   ARG A 407      15.539   3.676   1.043  1.00 98.25           C  
ATOM   3144  CB  ARG A 407      16.469   3.561  -1.282  1.00 98.25           C  
ATOM   3145  O   ARG A 407      16.047   4.445   1.860  1.00 98.25           O  
ATOM   3146  CG  ARG A 407      17.078   4.953  -1.250  1.00 98.25           C  
ATOM   3147  CD  ARG A 407      18.516   4.926  -0.748  1.00 98.25           C  
ATOM   3148  NE  ARG A 407      19.125   6.246  -0.805  1.00 98.25           N  
ATOM   3149  NH1 ARG A 407      21.047   5.629   0.317  1.00 98.25           N  
ATOM   3150  NH2 ARG A 407      20.781   7.785  -0.406  1.00 98.25           N  
ATOM   3151  CZ  ARG A 407      20.312   6.551  -0.298  1.00 98.25           C  
ATOM   3152  N   PHE A 408      14.219   3.545   0.927  1.00 98.69           N  
ATOM   3153  CA  PHE A 408      13.320   4.230   1.849  1.00 98.69           C  
ATOM   3154  C   PHE A 408      13.656   3.885   3.293  1.00 98.69           C  
ATOM   3155  CB  PHE A 408      11.859   3.867   1.551  1.00 98.69           C  
ATOM   3156  O   PHE A 408      13.789   4.777   4.137  1.00 98.69           O  
ATOM   3157  CG  PHE A 408      10.859   4.727   2.273  1.00 98.69           C  
ATOM   3158  CD1 PHE A 408      10.562   4.500   3.611  1.00 98.69           C  
ATOM   3159  CD2 PHE A 408      10.219   5.770   1.614  1.00 98.69           C  
ATOM   3160  CE1 PHE A 408       9.633   5.293   4.281  1.00 98.69           C  
ATOM   3161  CE2 PHE A 408       9.289   6.566   2.279  1.00 98.69           C  
ATOM   3162  CZ  PHE A 408       9.000   6.328   3.613  1.00 98.69           C  
ATOM   3163  N   ALA A 409      13.828   2.576   3.578  1.00 98.56           N  
ATOM   3164  CA  ALA A 409      14.141   2.104   4.926  1.00 98.56           C  
ATOM   3165  C   ALA A 409      15.461   2.686   5.418  1.00 98.56           C  
ATOM   3166  CB  ALA A 409      14.188   0.579   4.957  1.00 98.56           C  
ATOM   3167  O   ALA A 409      15.562   3.125   6.566  1.00 98.56           O  
ATOM   3168  N   GLU A 410      16.438   2.645   4.543  1.00 97.38           N  
ATOM   3169  CA  GLU A 410      17.750   3.145   4.895  1.00 97.38           C  
ATOM   3170  C   GLU A 410      17.703   4.621   5.273  1.00 97.38           C  
ATOM   3171  CB  GLU A 410      18.734   2.930   3.740  1.00 97.38           C  
ATOM   3172  O   GLU A 410      18.234   5.020   6.312  1.00 97.38           O  
ATOM   3173  CG  GLU A 410      20.172   3.301   4.078  1.00 97.38           C  
ATOM   3174  CD  GLU A 410      21.156   3.012   2.945  1.00 97.38           C  
ATOM   3175  OE1 GLU A 410      22.344   2.766   3.223  1.00 97.38           O  
ATOM   3176  OE2 GLU A 410      20.719   3.029   1.773  1.00 97.38           O  
ATOM   3177  N   LEU A 411      17.047   5.469   4.492  1.00 97.69           N  
ATOM   3178  CA  LEU A 411      16.953   6.902   4.746  1.00 97.69           C  
ATOM   3179  C   LEU A 411      16.109   7.188   5.984  1.00 97.69           C  
ATOM   3180  CB  LEU A 411      16.359   7.629   3.535  1.00 97.69           C  
ATOM   3181  O   LEU A 411      16.469   8.031   6.805  1.00 97.69           O  
ATOM   3182  CG  LEU A 411      17.219   7.660   2.273  1.00 97.69           C  
ATOM   3183  CD1 LEU A 411      16.438   8.273   1.113  1.00 97.69           C  
ATOM   3184  CD2 LEU A 411      18.516   8.438   2.525  1.00 97.69           C  
ATOM   3185  N   TYR A 412      15.031   6.453   6.141  1.00 98.31           N  
ATOM   3186  CA  TYR A 412      14.117   6.637   7.258  1.00 98.31           C  
ATOM   3187  C   TYR A 412      14.781   6.262   8.578  1.00 98.31           C  
ATOM   3188  CB  TYR A 412      12.852   5.797   7.055  1.00 98.31           C  
ATOM   3189  O   TYR A 412      14.508   6.879   9.617  1.00 98.31           O  
ATOM   3190  CG  TYR A 412      11.711   6.180   7.973  1.00 98.31           C  
ATOM   3191  CD1 TYR A 412      11.578   5.594   9.227  1.00 98.31           C  
ATOM   3192  CD2 TYR A 412      10.773   7.129   7.586  1.00 98.31           C  
ATOM   3193  CE1 TYR A 412      10.531   5.941  10.078  1.00 98.31           C  
ATOM   3194  CE2 TYR A 412       9.719   7.484   8.422  1.00 98.31           C  
ATOM   3195  OH  TYR A 412       8.570   7.234  10.500  1.00 98.31           O  
ATOM   3196  CZ  TYR A 412       9.609   6.887   9.664  1.00 98.31           C  
ATOM   3197  N   ALA A 413      15.688   5.254   8.586  1.00 97.88           N  
ATOM   3198  CA  ALA A 413      16.344   4.711   9.773  1.00 97.88           C  
ATOM   3199  C   ALA A 413      17.234   5.758  10.430  1.00 97.88           C  
ATOM   3200  CB  ALA A 413      17.156   3.469   9.414  1.00 97.88           C  
ATOM   3201  O   ALA A 413      17.625   5.609  11.594  1.00 97.88           O  
ATOM   3202  N   LYS A 414      17.516   6.883   9.727  1.00 97.50           N  
ATOM   3203  CA  LYS A 414      18.281   7.973  10.312  1.00 97.50           C  
ATOM   3204  C   LYS A 414      17.469   8.719  11.367  1.00 97.50           C  
ATOM   3205  CB  LYS A 414      18.750   8.938   9.227  1.00 97.50           C  
ATOM   3206  O   LYS A 414      18.047   9.375  12.250  1.00 97.50           O  
ATOM   3207  CG  LYS A 414      19.750   8.336   8.250  1.00 97.50           C  
ATOM   3208  CD  LYS A 414      20.141   9.344   7.172  1.00 97.50           C  
ATOM   3209  CE  LYS A 414      21.078   8.711   6.141  1.00 97.50           C  
ATOM   3210  NZ  LYS A 414      21.438   9.680   5.062  1.00 97.50           N  
ATOM   3211  N   TYR A 415      16.172   8.555  11.320  1.00 97.69           N  
ATOM   3212  CA  TYR A 415      15.312   9.414  12.133  1.00 97.69           C  
ATOM   3213  C   TYR A 415      14.469   8.586  13.094  1.00 97.69           C  
ATOM   3214  CB  TYR A 415      14.406  10.266  11.234  1.00 97.69           C  
ATOM   3215  O   TYR A 415      14.023   9.086  14.125  1.00 97.69           O  
ATOM   3216  CG  TYR A 415      15.156  11.055  10.195  1.00 97.69           C  
ATOM   3217  CD1 TYR A 415      15.898  12.180  10.547  1.00 97.69           C  
ATOM   3218  CD2 TYR A 415      15.117  10.688   8.852  1.00 97.69           C  
ATOM   3219  CE1 TYR A 415      16.594  12.914   9.586  1.00 97.69           C  
ATOM   3220  CE2 TYR A 415      15.805  11.414   7.887  1.00 97.69           C  
ATOM   3221  OH  TYR A 415      17.219  13.250   7.312  1.00 97.69           O  
ATOM   3222  CZ  TYR A 415      16.531  12.523   8.266  1.00 97.69           C  
ATOM   3223  N   SER A 416      14.180   7.363  12.727  1.00 97.50           N  
ATOM   3224  CA  SER A 416      13.320   6.508  13.539  1.00 97.50           C  
ATOM   3225  C   SER A 416      13.727   5.043  13.414  1.00 97.50           C  
ATOM   3226  CB  SER A 416      11.859   6.680  13.133  1.00 97.50           C  
ATOM   3227  O   SER A 416      14.344   4.648  12.422  1.00 97.50           O  
ATOM   3228  OG  SER A 416      11.406   7.992  13.430  1.00 97.50           O  
ATOM   3229  N   PRO A 417      13.359   4.180  14.531  1.00 98.12           N  
ATOM   3230  CA  PRO A 417      13.641   2.746  14.430  1.00 98.12           C  
ATOM   3231  C   PRO A 417      12.938   2.088  13.242  1.00 98.12           C  
ATOM   3232  CB  PRO A 417      13.125   2.188  15.758  1.00 98.12           C  
ATOM   3233  O   PRO A 417      11.750   2.336  13.016  1.00 98.12           O  
ATOM   3234  CG  PRO A 417      13.109   3.359  16.688  1.00 98.12           C  
ATOM   3235  CD  PRO A 417      12.797   4.594  15.891  1.00 98.12           C  
ATOM   3236  N   VAL A 418      13.727   1.262  12.508  1.00 98.69           N  
ATOM   3237  CA  VAL A 418      13.203   0.536  11.359  1.00 98.69           C  
ATOM   3238  C   VAL A 418      13.523  -0.950  11.492  1.00 98.69           C  
ATOM   3239  CB  VAL A 418      13.773   1.087  10.031  1.00 98.69           C  
ATOM   3240  O   VAL A 418      14.672  -1.321  11.766  1.00 98.69           O  
ATOM   3241  CG1 VAL A 418      13.305   0.241   8.852  1.00 98.69           C  
ATOM   3242  CG2 VAL A 418      13.367   2.547   9.844  1.00 98.69           C  
ATOM   3243  N   TYR A 419      12.492  -1.782  11.359  1.00 98.75           N  
ATOM   3244  CA  TYR A 419      12.625  -3.229  11.219  1.00 98.75           C  
ATOM   3245  C   TYR A 419      12.359  -3.666   9.781  1.00 98.75           C  
ATOM   3246  CB  TYR A 419      11.664  -3.949  12.172  1.00 98.75           C  
ATOM   3247  O   TYR A 419      11.242  -3.508   9.273  1.00 98.75           O  
ATOM   3248  CG  TYR A 419      11.828  -3.545  13.617  1.00 98.75           C  
ATOM   3249  CD1 TYR A 419      12.758  -4.176  14.438  1.00 98.75           C  
ATOM   3250  CD2 TYR A 419      11.047  -2.533  14.164  1.00 98.75           C  
ATOM   3251  CE1 TYR A 419      12.914  -3.807  15.773  1.00 98.75           C  
ATOM   3252  CE2 TYR A 419      11.188  -2.156  15.500  1.00 98.75           C  
ATOM   3253  OH  TYR A 419      12.273  -2.432  17.609  1.00 98.75           O  
ATOM   3254  CZ  TYR A 419      12.125  -2.799  16.297  1.00 98.75           C  
ATOM   3255  N   PHE A 420      13.391  -4.188   9.156  1.00 98.81           N  
ATOM   3256  CA  PHE A 420      13.289  -4.539   7.750  1.00 98.81           C  
ATOM   3257  C   PHE A 420      13.281  -6.055   7.570  1.00 98.81           C  
ATOM   3258  CB  PHE A 420      14.445  -3.928   6.953  1.00 98.81           C  
ATOM   3259  O   PHE A 420      14.086  -6.762   8.180  1.00 98.81           O  
ATOM   3260  CG  PHE A 420      14.273  -4.020   5.461  1.00 98.81           C  
ATOM   3261  CD1 PHE A 420      14.672  -5.156   4.773  1.00 98.81           C  
ATOM   3262  CD2 PHE A 420      13.719  -2.967   4.750  1.00 98.81           C  
ATOM   3263  CE1 PHE A 420      14.516  -5.246   3.391  1.00 98.81           C  
ATOM   3264  CE2 PHE A 420      13.555  -3.047   3.369  1.00 98.81           C  
ATOM   3265  CZ  PHE A 420      13.961  -4.188   2.691  1.00 98.81           C  
ATOM   3266  N   TYR A 421      12.297  -6.543   6.730  1.00 98.75           N  
ATOM   3267  CA  TYR A 421      12.234  -7.980   6.480  1.00 98.75           C  
ATOM   3268  C   TYR A 421      12.211  -8.273   4.988  1.00 98.75           C  
ATOM   3269  CB  TYR A 421      10.992  -8.586   7.148  1.00 98.75           C  
ATOM   3270  O   TYR A 421      11.883  -7.402   4.180  1.00 98.75           O  
ATOM   3271  CG  TYR A 421       9.711  -8.336   6.387  1.00 98.75           C  
ATOM   3272  CD1 TYR A 421       8.984  -7.160   6.566  1.00 98.75           C  
ATOM   3273  CD2 TYR A 421       9.227  -9.273   5.484  1.00 98.75           C  
ATOM   3274  CE1 TYR A 421       7.805  -6.926   5.867  1.00 98.75           C  
ATOM   3275  CE2 TYR A 421       8.047  -9.055   4.777  1.00 98.75           C  
ATOM   3276  OH  TYR A 421       6.176  -7.652   4.281  1.00 98.75           O  
ATOM   3277  CZ  TYR A 421       7.344  -7.875   4.977  1.00 98.75           C  
ATOM   3278  N   GLN A 422      12.688  -9.453   4.688  1.00 98.69           N  
ATOM   3279  CA  GLN A 422      12.461 -10.109   3.410  1.00 98.69           C  
ATOM   3280  C   GLN A 422      11.695 -11.422   3.598  1.00 98.69           C  
ATOM   3281  CB  GLN A 422      13.781 -10.375   2.693  1.00 98.69           C  
ATOM   3282  O   GLN A 422      12.141 -12.312   4.320  1.00 98.69           O  
ATOM   3283  CG  GLN A 422      13.633 -11.078   1.352  1.00 98.69           C  
ATOM   3284  CD  GLN A 422      14.945 -11.242   0.618  1.00 98.69           C  
ATOM   3285  NE2 GLN A 422      15.367 -12.484   0.423  1.00 98.69           N  
ATOM   3286  OE1 GLN A 422      15.586 -10.258   0.230  1.00 98.69           O  
ATOM   3287  N   PHE A 423      10.516 -11.430   2.963  1.00 98.69           N  
ATOM   3288  CA  PHE A 423       9.766 -12.680   2.984  1.00 98.69           C  
ATOM   3289  C   PHE A 423      10.219 -13.602   1.858  1.00 98.69           C  
ATOM   3290  CB  PHE A 423       8.258 -12.406   2.869  1.00 98.69           C  
ATOM   3291  O   PHE A 423      10.039 -13.281   0.680  1.00 98.69           O  
ATOM   3292  CG  PHE A 423       7.406 -13.633   3.025  1.00 98.69           C  
ATOM   3293  CD1 PHE A 423       6.750 -14.188   1.932  1.00 98.69           C  
ATOM   3294  CD2 PHE A 423       7.266 -14.242   4.266  1.00 98.69           C  
ATOM   3295  CE1 PHE A 423       5.961 -15.320   2.072  1.00 98.69           C  
ATOM   3296  CE2 PHE A 423       6.477 -15.383   4.414  1.00 98.69           C  
ATOM   3297  CZ  PHE A 423       5.824 -15.922   3.316  1.00 98.69           C  
ATOM   3298  N   SER A 424      10.695 -14.797   2.189  1.00 98.25           N  
ATOM   3299  CA  SER A 424      11.336 -15.664   1.209  1.00 98.25           C  
ATOM   3300  C   SER A 424      10.742 -17.078   1.240  1.00 98.25           C  
ATOM   3301  CB  SER A 424      12.844 -15.734   1.462  1.00 98.25           C  
ATOM   3302  O   SER A 424      11.156 -17.938   0.471  1.00 98.25           O  
ATOM   3303  OG  SER A 424      13.445 -14.461   1.304  1.00 98.25           O  
ATOM   3304  N   TYR A 425       9.742 -17.266   2.070  1.00 97.88           N  
ATOM   3305  CA  TYR A 425       9.148 -18.594   2.217  1.00 97.88           C  
ATOM   3306  C   TYR A 425       8.148 -18.859   1.104  1.00 97.88           C  
ATOM   3307  CB  TYR A 425       8.469 -18.734   3.580  1.00 97.88           C  
ATOM   3308  O   TYR A 425       7.188 -18.109   0.926  1.00 97.88           O  
ATOM   3309  CG  TYR A 425       7.746 -20.047   3.770  1.00 97.88           C  
ATOM   3310  CD1 TYR A 425       6.363 -20.125   3.645  1.00 97.88           C  
ATOM   3311  CD2 TYR A 425       8.445 -21.203   4.074  1.00 97.88           C  
ATOM   3312  CE1 TYR A 425       5.691 -21.328   3.818  1.00 97.88           C  
ATOM   3313  CE2 TYR A 425       7.785 -22.422   4.250  1.00 97.88           C  
ATOM   3314  OH  TYR A 425       5.754 -23.656   4.297  1.00 97.88           O  
ATOM   3315  CZ  TYR A 425       6.410 -22.469   4.121  1.00 97.88           C  
ATOM   3316  N   LYS A 426       8.359 -19.938   0.410  1.00 96.69           N  
ATOM   3317  CA  LYS A 426       7.453 -20.422  -0.630  1.00 96.69           C  
ATOM   3318  C   LYS A 426       6.672 -21.641  -0.157  1.00 96.69           C  
ATOM   3319  CB  LYS A 426       8.227 -20.750  -1.904  1.00 96.69           C  
ATOM   3320  O   LYS A 426       7.250 -22.703   0.061  1.00 96.69           O  
ATOM   3321  CG  LYS A 426       7.352 -21.203  -3.062  1.00 96.69           C  
ATOM   3322  CD  LYS A 426       6.641 -20.031  -3.717  1.00 96.69           C  
ATOM   3323  CE  LYS A 426       5.945 -20.438  -5.008  1.00 96.69           C  
ATOM   3324  NZ  LYS A 426       5.246 -19.281  -5.648  1.00 96.69           N  
ATOM   3325  N   GLY A 427       5.398 -21.422   0.016  1.00 95.75           N  
ATOM   3326  CA  GLY A 427       4.527 -22.500   0.464  1.00 95.75           C  
ATOM   3327  C   GLY A 427       3.176 -22.484  -0.224  1.00 95.75           C  
ATOM   3328  O   GLY A 427       2.879 -21.594  -1.017  1.00 95.75           O  
ATOM   3329  N   ALA A 428       2.391 -23.547   0.062  1.00 95.56           N  
ATOM   3330  CA  ALA A 428       1.096 -23.766  -0.577  1.00 95.56           C  
ATOM   3331  C   ALA A 428       0.106 -22.672  -0.208  1.00 95.56           C  
ATOM   3332  CB  ALA A 428       0.535 -25.141  -0.188  1.00 95.56           C  
ATOM   3333  O   ALA A 428      -0.778 -22.328  -0.998  1.00 95.56           O  
ATOM   3334  N   MET A 429       0.206 -22.078   1.025  1.00 95.81           N  
ATOM   3335  CA  MET A 429      -0.719 -21.031   1.474  1.00 95.81           C  
ATOM   3336  C   MET A 429      -0.529 -19.750   0.671  1.00 95.81           C  
ATOM   3337  CB  MET A 429      -0.527 -20.750   2.965  1.00 95.81           C  
ATOM   3338  O   MET A 429      -1.439 -18.922   0.586  1.00 95.81           O  
ATOM   3339  CG  MET A 429      -1.580 -19.828   3.553  1.00 95.81           C  
ATOM   3340  SD  MET A 429      -1.347 -19.547   5.352  1.00 95.81           S  
ATOM   3341  CE  MET A 429      -1.843 -21.172   5.992  1.00 95.81           C  
ATOM   3342  N   GLY A 430       0.619 -19.562   0.041  1.00 94.44           N  
ATOM   3343  CA  GLY A 430       0.926 -18.391  -0.743  1.00 94.44           C  
ATOM   3344  C   GLY A 430       0.255 -18.375  -2.104  1.00 94.44           C  
ATOM   3345  O   GLY A 430       0.134 -17.328  -2.736  1.00 94.44           O  
ATOM   3346  N   ILE A 431      -0.176 -19.500  -2.787  1.00 92.25           N  
ATOM   3347  CA  ILE A 431      -1.027 -19.781  -3.938  1.00 92.25           C  
ATOM   3348  C   ILE A 431      -0.251 -19.531  -5.227  1.00 92.25           C  
ATOM   3349  CB  ILE A 431      -2.314 -18.922  -3.910  1.00 92.25           C  
ATOM   3350  O   ILE A 431      -0.647 -20.000  -6.297  1.00 92.25           O  
ATOM   3351  CG1 ILE A 431      -1.966 -17.438  -3.941  1.00 92.25           C  
ATOM   3352  CG2 ILE A 431      -3.162 -19.266  -2.680  1.00 92.25           C  
ATOM   3353  CD1 ILE A 431      -3.168 -16.516  -4.141  1.00 92.25           C  
ATOM   3354  N   TYR A 432       0.826 -18.750  -5.211  1.00 92.62           N  
ATOM   3355  CA  TYR A 432       1.546 -18.484  -6.453  1.00 92.62           C  
ATOM   3356  C   TYR A 432       2.592 -19.562  -6.715  1.00 92.62           C  
ATOM   3357  CB  TYR A 432       2.213 -17.109  -6.402  1.00 92.62           C  
ATOM   3358  O   TYR A 432       3.275 -20.000  -5.793  1.00 92.62           O  
ATOM   3359  CG  TYR A 432       1.236 -15.961  -6.289  1.00 92.62           C  
ATOM   3360  CD1 TYR A 432       0.224 -15.789  -7.230  1.00 92.62           C  
ATOM   3361  CD2 TYR A 432       1.324 -15.047  -5.242  1.00 92.62           C  
ATOM   3362  CE1 TYR A 432      -0.677 -14.734  -7.129  1.00 92.62           C  
ATOM   3363  CE2 TYR A 432       0.428 -13.992  -5.129  1.00 92.62           C  
ATOM   3364  OH  TYR A 432      -1.457 -12.797  -5.973  1.00 92.62           O  
ATOM   3365  CZ  TYR A 432      -0.568 -13.844  -6.078  1.00 92.62           C  
ATOM   3366  N   GLN A 433       2.732 -19.953  -8.070  1.00 91.81           N  
ATOM   3367  CA  GLN A 433       3.609 -21.078  -8.398  1.00 91.81           C  
ATOM   3368  C   GLN A 433       4.637 -20.688  -9.453  1.00 91.81           C  
ATOM   3369  CB  GLN A 433       2.791 -22.281  -8.883  1.00 91.81           C  
ATOM   3370  O   GLN A 433       5.262 -21.547 -10.070  1.00 91.81           O  
ATOM   3371  CG  GLN A 433       1.805 -22.812  -7.852  1.00 91.81           C  
ATOM   3372  CD  GLN A 433       2.490 -23.359  -6.613  1.00 91.81           C  
ATOM   3373  NE2 GLN A 433       1.905 -23.109  -5.449  1.00 91.81           N  
ATOM   3374  OE1 GLN A 433       3.535 -24.016  -6.707  1.00 91.81           O  
ATOM   3375  N   TYR A 434       4.930 -19.438  -9.500  1.00 94.56           N  
ATOM   3376  CA  TYR A 434       5.910 -19.000 -10.484  1.00 94.56           C  
ATOM   3377  C   TYR A 434       7.320 -19.391 -10.070  1.00 94.56           C  
ATOM   3378  CB  TYR A 434       5.828 -17.484 -10.688  1.00 94.56           C  
ATOM   3379  O   TYR A 434       7.656 -19.359  -8.883  1.00 94.56           O  
ATOM   3380  CG  TYR A 434       4.441 -16.984 -11.016  1.00 94.56           C  
ATOM   3381  CD1 TYR A 434       3.820 -17.328 -12.219  1.00 94.56           C  
ATOM   3382  CD2 TYR A 434       3.744 -16.172 -10.125  1.00 94.56           C  
ATOM   3383  CE1 TYR A 434       2.543 -16.875 -12.523  1.00 94.56           C  
ATOM   3384  CE2 TYR A 434       2.465 -15.711 -10.422  1.00 94.56           C  
ATOM   3385  OH  TYR A 434       0.608 -15.609 -11.922  1.00 94.56           O  
ATOM   3386  CZ  TYR A 434       1.874 -16.062 -11.625  1.00 94.56           C  
ATOM   3387  N   SER A 435       8.109 -19.797 -11.094  1.00 95.50           N  
ATOM   3388  CA  SER A 435       9.508 -20.078 -10.805  1.00 95.50           C  
ATOM   3389  C   SER A 435      10.359 -19.953 -12.062  1.00 95.50           C  
ATOM   3390  CB  SER A 435       9.672 -21.469 -10.203  1.00 95.50           C  
ATOM   3391  O   SER A 435       9.875 -20.172 -13.180  1.00 95.50           O  
ATOM   3392  OG  SER A 435       9.383 -22.469 -11.164  1.00 95.50           O  
ATOM   3393  N   ILE A 436      11.562 -19.578 -11.875  1.00 96.88           N  
ATOM   3394  CA  ILE A 436      12.547 -19.500 -12.953  1.00 96.88           C  
ATOM   3395  C   ILE A 436      13.961 -19.641 -12.367  1.00 96.88           C  
ATOM   3396  CB  ILE A 436      12.422 -18.203 -13.758  1.00 96.88           C  
ATOM   3397  O   ILE A 436      14.266 -19.031 -11.336  1.00 96.88           O  
ATOM   3398  CG1 ILE A 436      13.312 -18.250 -15.008  1.00 96.88           C  
ATOM   3399  CG2 ILE A 436      12.781 -16.984 -12.883  1.00 96.88           C  
ATOM   3400  CD1 ILE A 436      12.961 -17.203 -16.047  1.00 96.88           C  
ATOM   3401  N   GLU A 437      14.742 -20.500 -13.016  1.00 96.56           N  
ATOM   3402  CA  GLU A 437      16.094 -20.750 -12.547  1.00 96.56           C  
ATOM   3403  C   GLU A 437      16.891 -19.453 -12.414  1.00 96.56           C  
ATOM   3404  CB  GLU A 437      16.812 -21.719 -13.492  1.00 96.56           C  
ATOM   3405  O   GLU A 437      16.844 -18.594 -13.297  1.00 96.56           O  
ATOM   3406  CG  GLU A 437      18.203 -22.141 -13.000  1.00 96.56           C  
ATOM   3407  CD  GLU A 437      18.875 -23.141 -13.922  1.00 96.56           C  
ATOM   3408  OE1 GLU A 437      20.031 -23.531 -13.648  1.00 96.56           O  
ATOM   3409  OE2 GLU A 437      18.250 -23.547 -14.922  1.00 96.56           O  
ATOM   3410  N   GLY A 438      17.609 -19.281 -11.266  1.00 95.00           N  
ATOM   3411  CA  GLY A 438      18.500 -18.141 -11.055  1.00 95.00           C  
ATOM   3412  C   GLY A 438      17.844 -17.016 -10.281  1.00 95.00           C  
ATOM   3413  O   GLY A 438      18.484 -16.016  -9.977  1.00 95.00           O  
ATOM   3414  N   ALA A 439      16.516 -17.078 -10.039  1.00 96.88           N  
ATOM   3415  CA  ALA A 439      15.805 -16.062  -9.258  1.00 96.88           C  
ATOM   3416  C   ALA A 439      15.195 -16.672  -7.992  1.00 96.88           C  
ATOM   3417  CB  ALA A 439      14.719 -15.406 -10.102  1.00 96.88           C  
ATOM   3418  O   ALA A 439      14.953 -17.891  -7.934  1.00 96.88           O  
ATOM   3419  N   ASP A 440      14.992 -15.844  -6.969  1.00 95.75           N  
ATOM   3420  CA  ASP A 440      14.188 -16.266  -5.828  1.00 95.75           C  
ATOM   3421  C   ASP A 440      12.734 -16.484  -6.234  1.00 95.75           C  
ATOM   3422  CB  ASP A 440      14.266 -15.227  -4.707  1.00 95.75           C  
ATOM   3423  O   ASP A 440      12.383 -16.328  -7.406  1.00 95.75           O  
ATOM   3424  CG  ASP A 440      15.617 -15.195  -4.012  1.00 95.75           C  
ATOM   3425  OD1 ASP A 440      16.250 -16.266  -3.865  1.00 95.75           O  
ATOM   3426  OD2 ASP A 440      16.047 -14.102  -3.605  1.00 95.75           O  
ATOM   3427  N   ASN A 441      11.773 -16.766  -5.227  1.00 94.81           N  
ATOM   3428  CA  ASN A 441      10.555 -17.266  -5.852  1.00 94.81           C  
ATOM   3429  C   ASN A 441       9.312 -16.891  -5.051  1.00 94.81           C  
ATOM   3430  CB  ASN A 441      10.625 -18.797  -6.020  1.00 94.81           C  
ATOM   3431  O   ASN A 441       8.289 -17.578  -5.109  1.00 94.81           O  
ATOM   3432  CG  ASN A 441      10.906 -19.516  -4.715  1.00 94.81           C  
ATOM   3433  ND2 ASN A 441      11.289 -20.781  -4.805  1.00 94.81           N  
ATOM   3434  OD1 ASN A 441      10.781 -18.922  -3.631  1.00 94.81           O  
ATOM   3435  N   VAL A 442       9.438 -15.828  -4.262  1.00 97.94           N  
ATOM   3436  CA  VAL A 442       8.227 -15.383  -3.588  1.00 97.94           C  
ATOM   3437  C   VAL A 442       7.688 -14.125  -4.273  1.00 97.94           C  
ATOM   3438  CB  VAL A 442       8.477 -15.102  -2.090  1.00 97.94           C  
ATOM   3439  O   VAL A 442       8.391 -13.117  -4.383  1.00 97.94           O  
ATOM   3440  CG1 VAL A 442       7.215 -14.547  -1.427  1.00 97.94           C  
ATOM   3441  CG2 VAL A 442       8.938 -16.375  -1.380  1.00 97.94           C  
ATOM   3442  N   ALA A 443       6.457 -14.219  -4.723  1.00 97.88           N  
ATOM   3443  CA  ALA A 443       5.824 -13.219  -5.578  1.00 97.88           C  
ATOM   3444  C   ALA A 443       5.355 -12.023  -4.766  1.00 97.88           C  
ATOM   3445  CB  ALA A 443       4.656 -13.836  -6.340  1.00 97.88           C  
ATOM   3446  O   ALA A 443       5.223 -12.102  -3.543  1.00 97.88           O  
ATOM   3447  N   HIS A 444       5.109 -10.945  -5.457  1.00 97.94           N  
ATOM   3448  CA  HIS A 444       4.555  -9.703  -4.926  1.00 97.94           C  
ATOM   3449  C   HIS A 444       3.248  -9.961  -4.180  1.00 97.94           C  
ATOM   3450  CB  HIS A 444       4.328  -8.695  -6.051  1.00 97.94           C  
ATOM   3451  O   HIS A 444       2.316 -10.547  -4.738  1.00 97.94           O  
ATOM   3452  CG  HIS A 444       3.871  -7.355  -5.574  1.00 97.94           C  
ATOM   3453  CD2 HIS A 444       2.695  -6.703  -5.738  1.00 97.94           C  
ATOM   3454  ND1 HIS A 444       4.672  -6.520  -4.824  1.00 97.94           N  
ATOM   3455  CE1 HIS A 444       4.008  -5.410  -4.547  1.00 97.94           C  
ATOM   3456  NE2 HIS A 444       2.805  -5.496  -5.094  1.00 97.94           N  
ATOM   3457  N   GLY A 445       3.201  -9.609  -2.867  1.00 96.31           N  
ATOM   3458  CA  GLY A 445       1.990  -9.695  -2.066  1.00 96.31           C  
ATOM   3459  C   GLY A 445       1.704 -11.094  -1.565  1.00 96.31           C  
ATOM   3460  O   GLY A 445       0.664 -11.344  -0.954  1.00 96.31           O  
ATOM   3461  N   GLU A 446       2.609 -11.961  -1.834  1.00 96.62           N  
ATOM   3462  CA  GLU A 446       2.344 -13.367  -1.515  1.00 96.62           C  
ATOM   3463  C   GLU A 446       2.217 -13.570  -0.008  1.00 96.62           C  
ATOM   3464  CB  GLU A 446       3.449 -14.266  -2.078  1.00 96.62           C  
ATOM   3465  O   GLU A 446       1.429 -14.406   0.444  1.00 96.62           O  
ATOM   3466  CG  GLU A 446       3.188 -15.750  -1.888  1.00 96.62           C  
ATOM   3467  CD  GLU A 446       4.082 -16.625  -2.746  1.00 96.62           C  
ATOM   3468  OE1 GLU A 446       4.199 -17.844  -2.455  1.00 96.62           O  
ATOM   3469  OE2 GLU A 446       4.672 -16.109  -3.717  1.00 96.62           O  
ATOM   3470  N   GLU A 447       2.908 -12.828   0.771  1.00 96.44           N  
ATOM   3471  CA  GLU A 447       2.881 -13.031   2.217  1.00 96.44           C  
ATOM   3472  C   GLU A 447       1.514 -12.680   2.797  1.00 96.44           C  
ATOM   3473  CB  GLU A 447       3.971 -12.203   2.900  1.00 96.44           C  
ATOM   3474  O   GLU A 447       1.172 -13.117   3.900  1.00 96.44           O  
ATOM   3475  CG  GLU A 447       3.705 -10.703   2.885  1.00 96.44           C  
ATOM   3476  CD  GLU A 447       4.207 -10.023   1.623  1.00 96.44           C  
ATOM   3477  OE1 GLU A 447       4.379  -8.781   1.634  1.00 96.44           O  
ATOM   3478  OE2 GLU A 447       4.422 -10.727   0.615  1.00 96.44           O  
ATOM   3479  N   SER A 448       0.727 -11.859   2.113  1.00 94.88           N  
ATOM   3480  CA  SER A 448      -0.580 -11.430   2.602  1.00 94.88           C  
ATOM   3481  C   SER A 448      -1.522 -12.617   2.770  1.00 94.88           C  
ATOM   3482  CB  SER A 448      -1.200 -10.406   1.649  1.00 94.88           C  
ATOM   3483  O   SER A 448      -2.463 -12.562   3.564  1.00 94.88           O  
ATOM   3484  OG  SER A 448      -1.415 -10.977   0.369  1.00 94.88           O  
ATOM   3485  N   HIS A 449      -1.233 -13.734   2.100  1.00 94.62           N  
ATOM   3486  CA  HIS A 449      -2.074 -14.922   2.221  1.00 94.62           C  
ATOM   3487  C   HIS A 449      -1.857 -15.617   3.561  1.00 94.62           C  
ATOM   3488  CB  HIS A 449      -1.795 -15.891   1.074  1.00 94.62           C  
ATOM   3489  O   HIS A 449      -2.693 -16.406   3.994  1.00 94.62           O  
ATOM   3490  CG  HIS A 449      -2.254 -15.398  -0.260  1.00 94.62           C  
ATOM   3491  CD2 HIS A 449      -1.560 -14.891  -1.306  1.00 94.62           C  
ATOM   3492  ND1 HIS A 449      -3.578 -15.391  -0.636  1.00 94.62           N  
ATOM   3493  CE1 HIS A 449      -3.682 -14.898  -1.858  1.00 94.62           C  
ATOM   3494  NE2 HIS A 449      -2.471 -14.586  -2.287  1.00 94.62           N  
ATOM   3495  N   TYR A 450      -0.798 -15.266   4.164  1.00 97.12           N  
ATOM   3496  CA  TYR A 450      -0.511 -15.812   5.488  1.00 97.12           C  
ATOM   3497  C   TYR A 450      -1.050 -14.891   6.578  1.00 97.12           C  
ATOM   3498  CB  TYR A 450       0.997 -16.016   5.672  1.00 97.12           C  
ATOM   3499  O   TYR A 450      -1.089 -15.273   7.750  1.00 97.12           O  
ATOM   3500  CG  TYR A 450       1.575 -17.094   4.793  1.00 97.12           C  
ATOM   3501  CD1 TYR A 450       1.749 -18.391   5.277  1.00 97.12           C  
ATOM   3502  CD2 TYR A 450       1.951 -16.828   3.482  1.00 97.12           C  
ATOM   3503  CE1 TYR A 450       2.285 -19.391   4.477  1.00 97.12           C  
ATOM   3504  CE2 TYR A 450       2.486 -17.828   2.672  1.00 97.12           C  
ATOM   3505  OH  TYR A 450       3.180 -20.094   2.377  1.00 97.12           O  
ATOM   3506  CZ  TYR A 450       2.648 -19.094   3.176  1.00 97.12           C  
ATOM   3507  N   LEU A 451      -1.399 -13.680   6.258  1.00 96.19           N  
ATOM   3508  CA  LEU A 451      -1.723 -12.656   7.246  1.00 96.19           C  
ATOM   3509  C   LEU A 451      -3.225 -12.391   7.285  1.00 96.19           C  
ATOM   3510  CB  LEU A 451      -0.973 -11.359   6.934  1.00 96.19           C  
ATOM   3511  O   LEU A 451      -3.746 -11.891   8.281  1.00 96.19           O  
ATOM   3512  CG  LEU A 451       0.549 -11.406   7.082  1.00 96.19           C  
ATOM   3513  CD1 LEU A 451       1.178 -10.156   6.465  1.00 96.19           C  
ATOM   3514  CD2 LEU A 451       0.941 -11.531   8.547  1.00 96.19           C  
ATOM   3515  N   SER A 452      -3.928 -12.719   6.137  1.00 93.62           N  
ATOM   3516  CA  SER A 452      -5.355 -12.430   6.047  1.00 93.62           C  
ATOM   3517  C   SER A 452      -6.148 -13.672   5.652  1.00 93.62           C  
ATOM   3518  CB  SER A 452      -5.613 -11.312   5.039  1.00 93.62           C  
ATOM   3519  O   SER A 452      -5.676 -14.492   4.859  1.00 93.62           O  
ATOM   3520  OG  SER A 452      -4.957 -10.117   5.430  1.00 93.62           O  
ATOM   3521  N   ILE A 453      -7.328 -13.672   6.270  1.00 93.94           N  
ATOM   3522  CA  ILE A 453      -8.219 -14.773   5.906  1.00 93.94           C  
ATOM   3523  C   ILE A 453      -8.734 -14.570   4.480  1.00 93.94           C  
ATOM   3524  CB  ILE A 453      -9.406 -14.883   6.891  1.00 93.94           C  
ATOM   3525  O   ILE A 453      -9.188 -13.484   4.125  1.00 93.94           O  
ATOM   3526  CG1 ILE A 453      -8.906 -15.297   8.281  1.00 93.94           C  
ATOM   3527  CG2 ILE A 453     -10.453 -15.875   6.363  1.00 93.94           C  
ATOM   3528  CD1 ILE A 453     -10.008 -15.375   9.328  1.00 93.94           C  
ATOM   3529  N   THR A 454      -8.578 -15.602   3.744  1.00 91.56           N  
ATOM   3530  CA  THR A 454      -9.125 -15.602   2.395  1.00 91.56           C  
ATOM   3531  C   THR A 454      -9.906 -16.875   2.127  1.00 91.56           C  
ATOM   3532  CB  THR A 454      -8.016 -15.438   1.338  1.00 91.56           C  
ATOM   3533  O   THR A 454      -9.383 -17.984   2.289  1.00 91.56           O  
ATOM   3534  CG2 THR A 454      -8.602 -15.352  -0.067  1.00 91.56           C  
ATOM   3535  OG1 THR A 454      -7.273 -14.250   1.608  1.00 91.56           O  
ATOM   3536  N   LYS A 455     -11.164 -16.625   1.850  1.00 90.19           N  
ATOM   3537  CA  LYS A 455     -12.031 -17.719   1.406  1.00 90.19           C  
ATOM   3538  C   LYS A 455     -12.602 -17.438   0.021  1.00 90.19           C  
ATOM   3539  CB  LYS A 455     -13.164 -17.938   2.406  1.00 90.19           C  
ATOM   3540  O   LYS A 455     -13.430 -16.531  -0.142  1.00 90.19           O  
ATOM   3541  CG  LYS A 455     -12.695 -18.297   3.811  1.00 90.19           C  
ATOM   3542  CD  LYS A 455     -13.867 -18.484   4.762  1.00 90.19           C  
ATOM   3543  CE  LYS A 455     -13.391 -18.781   6.184  1.00 90.19           C  
ATOM   3544  NZ  LYS A 455     -14.539 -18.953   7.121  1.00 90.19           N  
ATOM   3545  N   ALA A 456     -12.094 -18.156  -0.963  1.00 86.62           N  
ATOM   3546  CA  ALA A 456     -12.523 -18.000  -2.350  1.00 86.62           C  
ATOM   3547  C   ALA A 456     -12.617 -19.344  -3.055  1.00 86.62           C  
ATOM   3548  CB  ALA A 456     -11.570 -17.062  -3.102  1.00 86.62           C  
ATOM   3549  O   ALA A 456     -11.609 -20.031  -3.227  1.00 86.62           O  
ATOM   3550  N   GLY A 457     -13.812 -19.609  -3.543  1.00 87.75           N  
ATOM   3551  CA  GLY A 457     -14.008 -20.938  -4.113  1.00 87.75           C  
ATOM   3552  C   GLY A 457     -13.648 -22.062  -3.154  1.00 87.75           C  
ATOM   3553  O   GLY A 457     -14.156 -22.109  -2.031  1.00 87.75           O  
ATOM   3554  N   SER A 458     -12.719 -23.000  -3.574  1.00 88.69           N  
ATOM   3555  CA  SER A 458     -12.305 -24.109  -2.736  1.00 88.69           C  
ATOM   3556  C   SER A 458     -11.141 -23.734  -1.829  1.00 88.69           C  
ATOM   3557  CB  SER A 458     -11.906 -25.312  -3.602  1.00 88.69           C  
ATOM   3558  O   SER A 458     -10.734 -24.500  -0.965  1.00 88.69           O  
ATOM   3559  OG  SER A 458     -10.820 -24.984  -4.453  1.00 88.69           O  
ATOM   3560  N   PHE A 459     -10.641 -22.547  -2.066  1.00 90.94           N  
ATOM   3561  CA  PHE A 459      -9.508 -22.094  -1.266  1.00 90.94           C  
ATOM   3562  C   PHE A 459      -9.969 -21.531   0.070  1.00 90.94           C  
ATOM   3563  CB  PHE A 459      -8.688 -21.047  -2.023  1.00 90.94           C  
ATOM   3564  O   PHE A 459     -10.828 -20.641   0.110  1.00 90.94           O  
ATOM   3565  CG  PHE A 459      -7.484 -20.547  -1.269  1.00 90.94           C  
ATOM   3566  CD1 PHE A 459      -7.527 -19.344  -0.580  1.00 90.94           C  
ATOM   3567  CD2 PHE A 459      -6.309 -21.297  -1.247  1.00 90.94           C  
ATOM   3568  CE1 PHE A 459      -6.414 -18.891   0.121  1.00 90.94           C  
ATOM   3569  CE2 PHE A 459      -5.195 -20.844  -0.549  1.00 90.94           C  
ATOM   3570  CZ  PHE A 459      -5.246 -19.641   0.133  1.00 90.94           C  
ATOM   3571  N   ASP A 460      -9.453 -21.969   1.124  1.00 93.94           N  
ATOM   3572  CA  ASP A 460      -9.727 -21.578   2.502  1.00 93.94           C  
ATOM   3573  C   ASP A 460      -8.484 -21.734   3.373  1.00 93.94           C  
ATOM   3574  CB  ASP A 460     -10.883 -22.391   3.080  1.00 93.94           C  
ATOM   3575  O   ASP A 460      -8.141 -22.844   3.777  1.00 93.94           O  
ATOM   3576  CG  ASP A 460     -11.273 -21.953   4.480  1.00 93.94           C  
ATOM   3577  OD1 ASP A 460     -10.562 -21.125   5.082  1.00 93.94           O  
ATOM   3578  OD2 ASP A 460     -12.305 -22.453   4.988  1.00 93.94           O  
ATOM   3579  N   ASN A 461      -7.875 -20.516   3.660  1.00 95.06           N  
ATOM   3580  CA  ASN A 461      -6.605 -20.625   4.367  1.00 95.06           C  
ATOM   3581  C   ASN A 461      -6.809 -20.688   5.879  1.00 95.06           C  
ATOM   3582  CB  ASN A 461      -5.680 -19.469   4.008  1.00 95.06           C  
ATOM   3583  O   ASN A 461      -5.852 -20.547   6.645  1.00 95.06           O  
ATOM   3584  CG  ASN A 461      -6.305 -18.109   4.281  1.00 95.06           C  
ATOM   3585  ND2 ASN A 461      -5.535 -17.047   4.078  1.00 95.06           N  
ATOM   3586  OD1 ASN A 461      -7.473 -18.016   4.672  1.00 95.06           O  
ATOM   3587  N   THR A 462      -8.023 -20.969   6.266  1.00 94.88           N  
ATOM   3588  CA  THR A 462      -8.289 -21.203   7.680  1.00 94.88           C  
ATOM   3589  C   THR A 462      -8.344 -22.703   7.969  1.00 94.88           C  
ATOM   3590  CB  THR A 462      -9.609 -20.547   8.125  1.00 94.88           C  
ATOM   3591  O   THR A 462      -8.398 -23.125   9.133  1.00 94.88           O  
ATOM   3592  CG2 THR A 462      -9.648 -19.078   7.719  1.00 94.88           C  
ATOM   3593  OG1 THR A 462     -10.711 -21.234   7.508  1.00 94.88           O  
ATOM   3594  N   ASN A 463      -8.438 -23.531   6.906  1.00 94.56           N  
ATOM   3595  CA  ASN A 463      -8.367 -24.969   7.047  1.00 94.56           C  
ATOM   3596  C   ASN A 463      -6.922 -25.469   7.062  1.00 94.56           C  
ATOM   3597  CB  ASN A 463      -9.148 -25.656   5.926  1.00 94.56           C  
ATOM   3598  O   ASN A 463      -6.406 -25.922   6.039  1.00 94.56           O  
ATOM   3599  CG  ASN A 463      -9.328 -27.156   6.164  1.00 94.56           C  
ATOM   3600  ND2 ASN A 463     -10.117 -27.797   5.316  1.00 94.56           N  
ATOM   3601  OD1 ASN A 463      -8.758 -27.719   7.102  1.00 94.56           O  
ATOM   3602  N   TYR A 464      -6.312 -25.422   8.211  1.00 95.06           N  
ATOM   3603  CA  TYR A 464      -4.883 -25.656   8.391  1.00 95.06           C  
ATOM   3604  C   TYR A 464      -4.516 -27.078   7.988  1.00 95.06           C  
ATOM   3605  CB  TYR A 464      -4.473 -25.391   9.844  1.00 95.06           C  
ATOM   3606  O   TYR A 464      -3.398 -27.328   7.527  1.00 95.06           O  
ATOM   3607  CG  TYR A 464      -4.766 -24.000  10.312  1.00 95.06           C  
ATOM   3608  CD1 TYR A 464      -4.250 -22.891   9.641  1.00 95.06           C  
ATOM   3609  CD2 TYR A 464      -5.555 -23.766  11.438  1.00 95.06           C  
ATOM   3610  CE1 TYR A 464      -4.516 -21.594  10.078  1.00 95.06           C  
ATOM   3611  CE2 TYR A 464      -5.828 -22.484  11.883  1.00 95.06           C  
ATOM   3612  OH  TYR A 464      -5.570 -20.125  11.633  1.00 95.06           O  
ATOM   3613  CZ  TYR A 464      -5.305 -21.406  11.195  1.00 95.06           C  
ATOM   3614  N   ALA A 465      -5.426 -28.047   8.070  1.00 95.31           N  
ATOM   3615  CA  ALA A 465      -5.195 -29.453   7.730  1.00 95.31           C  
ATOM   3616  C   ALA A 465      -4.875 -29.609   6.246  1.00 95.31           C  
ATOM   3617  CB  ALA A 465      -6.410 -30.297   8.102  1.00 95.31           C  
ATOM   3618  O   ALA A 465      -4.305 -30.625   5.832  1.00 95.31           O  
ATOM   3619  N   GLN A 466      -5.188 -28.547   5.477  1.00 95.31           N  
ATOM   3620  CA  GLN A 466      -4.992 -28.641   4.035  1.00 95.31           C  
ATOM   3621  C   GLN A 466      -3.617 -28.109   3.635  1.00 95.31           C  
ATOM   3622  CB  GLN A 466      -6.086 -27.859   3.301  1.00 95.31           C  
ATOM   3623  O   GLN A 466      -3.279 -28.078   2.449  1.00 95.31           O  
ATOM   3624  CG  GLN A 466      -7.473 -28.484   3.428  1.00 95.31           C  
ATOM   3625  CD  GLN A 466      -8.516 -27.766   2.584  1.00 95.31           C  
ATOM   3626  NE2 GLN A 466      -9.742 -28.281   2.605  1.00 95.31           N  
ATOM   3627  OE1 GLN A 466      -8.219 -26.766   1.917  1.00 95.31           O  
ATOM   3628  N   PHE A 467      -2.830 -27.703   4.648  1.00 96.81           N  
ATOM   3629  CA  PHE A 467      -1.535 -27.109   4.344  1.00 96.81           C  
ATOM   3630  C   PHE A 467      -0.416 -27.844   5.070  1.00 96.81           C  
ATOM   3631  CB  PHE A 467      -1.520 -25.625   4.727  1.00 96.81           C  
ATOM   3632  O   PHE A 467      -0.627 -28.391   6.156  1.00 96.81           O  
ATOM   3633  CG  PHE A 467      -2.521 -24.797   3.971  1.00 96.81           C  
ATOM   3634  CD1 PHE A 467      -2.242 -24.328   2.688  1.00 96.81           C  
ATOM   3635  CD2 PHE A 467      -3.744 -24.469   4.547  1.00 96.81           C  
ATOM   3636  CE1 PHE A 467      -3.170 -23.562   1.988  1.00 96.81           C  
ATOM   3637  CE2 PHE A 467      -4.672 -23.688   3.852  1.00 96.81           C  
ATOM   3638  CZ  PHE A 467      -4.383 -23.250   2.574  1.00 96.81           C  
ATOM   3639  N   PRO A 468       0.779 -27.875   4.406  1.00 97.44           N  
ATOM   3640  CA  PRO A 468       1.939 -28.438   5.113  1.00 97.44           C  
ATOM   3641  C   PRO A 468       2.207 -27.734   6.445  1.00 97.44           C  
ATOM   3642  CB  PRO A 468       3.092 -28.188   4.133  1.00 97.44           C  
ATOM   3643  O   PRO A 468       1.884 -26.547   6.605  1.00 97.44           O  
ATOM   3644  CG  PRO A 468       2.436 -28.062   2.795  1.00 97.44           C  
ATOM   3645  CD  PRO A 468       1.105 -27.391   2.977  1.00 97.44           C  
ATOM   3646  N   GLU A 469       2.799 -28.469   7.406  1.00 97.31           N  
ATOM   3647  CA  GLU A 469       3.119 -27.938   8.727  1.00 97.31           C  
ATOM   3648  C   GLU A 469       3.979 -26.672   8.617  1.00 97.31           C  
ATOM   3649  CB  GLU A 469       3.834 -28.984   9.578  1.00 97.31           C  
ATOM   3650  O   GLU A 469       3.787 -25.719   9.375  1.00 97.31           O  
ATOM   3651  CG  GLU A 469       4.090 -28.547  11.016  1.00 97.31           C  
ATOM   3652  CD  GLU A 469       4.770 -29.625  11.852  1.00 97.31           C  
ATOM   3653  OE1 GLU A 469       5.105 -29.344  13.023  1.00 97.31           O  
ATOM   3654  OE2 GLU A 469       4.973 -30.734  11.328  1.00 97.31           O  
ATOM   3655  N   SER A 470       4.871 -26.625   7.750  1.00 97.56           N  
ATOM   3656  CA  SER A 470       5.754 -25.469   7.582  1.00 97.56           C  
ATOM   3657  C   SER A 470       4.973 -24.219   7.203  1.00 97.56           C  
ATOM   3658  CB  SER A 470       6.816 -25.766   6.520  1.00 97.56           C  
ATOM   3659  O   SER A 470       5.312 -23.109   7.625  1.00 97.56           O  
ATOM   3660  OG  SER A 470       6.211 -26.078   5.277  1.00 97.56           O  
ATOM   3661  N   ASP A 471       3.904 -24.375   6.418  1.00 97.81           N  
ATOM   3662  CA  ASP A 471       3.039 -23.234   6.078  1.00 97.81           C  
ATOM   3663  C   ASP A 471       2.348 -22.688   7.320  1.00 97.81           C  
ATOM   3664  CB  ASP A 471       1.997 -23.656   5.039  1.00 97.81           C  
ATOM   3665  O   ASP A 471       2.307 -21.469   7.523  1.00 97.81           O  
ATOM   3666  CG  ASP A 471       2.525 -23.609   3.615  1.00 97.81           C  
ATOM   3667  OD1 ASP A 471       1.739 -23.344   2.682  1.00 97.81           O  
ATOM   3668  OD2 ASP A 471       3.738 -23.844   3.426  1.00 97.81           O  
ATOM   3669  N   VAL A 472       1.835 -23.609   8.055  1.00 97.88           N  
ATOM   3670  CA  VAL A 472       1.094 -23.219   9.250  1.00 97.88           C  
ATOM   3671  C   VAL A 472       2.029 -22.531  10.234  1.00 97.88           C  
ATOM   3672  CB  VAL A 472       0.423 -24.438   9.914  1.00 97.88           C  
ATOM   3673  O   VAL A 472       1.684 -21.484  10.805  1.00 97.88           O  
ATOM   3674  CG1 VAL A 472      -0.276 -24.031  11.211  1.00 97.88           C  
ATOM   3675  CG2 VAL A 472      -0.568 -25.094   8.953  1.00 97.88           C  
ATOM   3676  N   VAL A 473       3.246 -23.047  10.406  1.00 98.19           N  
ATOM   3677  CA  VAL A 473       4.234 -22.453  11.305  1.00 98.19           C  
ATOM   3678  C   VAL A 473       4.598 -21.047  10.805  1.00 98.19           C  
ATOM   3679  CB  VAL A 473       5.504 -23.328  11.414  1.00 98.19           C  
ATOM   3680  O   VAL A 473       4.648 -20.094  11.594  1.00 98.19           O  
ATOM   3681  CG1 VAL A 473       6.621 -22.562  12.117  1.00 98.19           C  
ATOM   3682  CG2 VAL A 473       5.191 -24.625  12.141  1.00 98.19           C  
ATOM   3683  N   THR A 474       4.832 -20.922   9.508  1.00 98.31           N  
ATOM   3684  CA  THR A 474       5.172 -19.625   8.938  1.00 98.31           C  
ATOM   3685  C   THR A 474       4.031 -18.641   9.141  1.00 98.31           C  
ATOM   3686  CB  THR A 474       5.492 -19.750   7.438  1.00 98.31           C  
ATOM   3687  O   THR A 474       4.270 -17.469   9.484  1.00 98.31           O  
ATOM   3688  CG2 THR A 474       5.805 -18.391   6.832  1.00 98.31           C  
ATOM   3689  OG1 THR A 474       6.625 -20.609   7.262  1.00 98.31           O  
ATOM   3690  N   HIS A 475       2.826 -19.078   8.898  1.00 97.81           N  
ATOM   3691  CA  HIS A 475       1.651 -18.250   9.172  1.00 97.81           C  
ATOM   3692  C   HIS A 475       1.661 -17.734  10.602  1.00 97.81           C  
ATOM   3693  CB  HIS A 475       0.371 -19.047   8.914  1.00 97.81           C  
ATOM   3694  O   HIS A 475       1.485 -16.531  10.836  1.00 97.81           O  
ATOM   3695  CG  HIS A 475      -0.850 -18.438   9.523  1.00 97.81           C  
ATOM   3696  CD2 HIS A 475      -1.627 -18.844  10.555  1.00 97.81           C  
ATOM   3697  ND1 HIS A 475      -1.402 -17.266   9.062  1.00 97.81           N  
ATOM   3698  CE1 HIS A 475      -2.469 -16.969   9.789  1.00 97.81           C  
ATOM   3699  NE2 HIS A 475      -2.627 -17.906  10.695  1.00 97.81           N  
ATOM   3700  N   TRP A 476       1.858 -18.500  11.594  1.00 98.00           N  
ATOM   3701  CA  TRP A 476       1.772 -18.078  12.984  1.00 98.00           C  
ATOM   3702  C   TRP A 476       2.996 -17.266  13.383  1.00 98.00           C  
ATOM   3703  CB  TRP A 476       1.636 -19.297  13.914  1.00 98.00           C  
ATOM   3704  O   TRP A 476       2.910 -16.391  14.250  1.00 98.00           O  
ATOM   3705  CG  TRP A 476       0.280 -19.938  13.883  1.00 98.00           C  
ATOM   3706  CD1 TRP A 476      -0.012 -21.234  13.555  1.00 98.00           C  
ATOM   3707  CD2 TRP A 476      -0.969 -19.312  14.180  1.00 98.00           C  
ATOM   3708  CE2 TRP A 476      -1.979 -20.281  14.016  1.00 98.00           C  
ATOM   3709  CE3 TRP A 476      -1.334 -18.016  14.562  1.00 98.00           C  
ATOM   3710  NE1 TRP A 476      -1.369 -21.453  13.641  1.00 98.00           N  
ATOM   3711  CH2 TRP A 476      -3.658 -18.719  14.609  1.00 98.00           C  
ATOM   3712  CZ2 TRP A 476      -3.330 -20.000  14.227  1.00 98.00           C  
ATOM   3713  CZ3 TRP A 476      -2.680 -17.734  14.773  1.00 98.00           C  
ATOM   3714  N   ARG A 477       4.121 -17.484  12.695  1.00 98.50           N  
ATOM   3715  CA  ARG A 477       5.254 -16.594  12.898  1.00 98.50           C  
ATOM   3716  C   ARG A 477       4.930 -15.172  12.438  1.00 98.50           C  
ATOM   3717  CB  ARG A 477       6.488 -17.109  12.164  1.00 98.50           C  
ATOM   3718  O   ARG A 477       5.207 -14.203  13.141  1.00 98.50           O  
ATOM   3719  CG  ARG A 477       7.164 -18.281  12.852  1.00 98.50           C  
ATOM   3720  CD  ARG A 477       8.297 -18.859  12.008  1.00 98.50           C  
ATOM   3721  NE  ARG A 477       9.078 -19.844  12.750  1.00 98.50           N  
ATOM   3722  NH1 ARG A 477      10.156 -20.688  10.891  1.00 98.50           N  
ATOM   3723  NH2 ARG A 477      10.594 -21.547  12.969  1.00 98.50           N  
ATOM   3724  CZ  ARG A 477       9.938 -20.703  12.203  1.00 98.50           C  
ATOM   3725  N   LEU A 478       4.277 -15.062  11.266  1.00 98.56           N  
ATOM   3726  CA  LEU A 478       3.916 -13.750  10.734  1.00 98.56           C  
ATOM   3727  C   LEU A 478       2.885 -13.070  11.633  1.00 98.56           C  
ATOM   3728  CB  LEU A 478       3.369 -13.875   9.312  1.00 98.56           C  
ATOM   3729  O   LEU A 478       3.023 -11.883  11.953  1.00 98.56           O  
ATOM   3730  CG  LEU A 478       4.406 -14.023   8.203  1.00 98.56           C  
ATOM   3731  CD1 LEU A 478       5.246 -15.281   8.422  1.00 98.56           C  
ATOM   3732  CD2 LEU A 478       3.727 -14.070   6.836  1.00 98.56           C  
ATOM   3733  N   ILE A 479       1.873 -13.859  12.070  1.00 98.44           N  
ATOM   3734  CA  ILE A 479       0.851 -13.289  12.945  1.00 98.44           C  
ATOM   3735  C   ILE A 479       1.498 -12.766  14.227  1.00 98.44           C  
ATOM   3736  CB  ILE A 479      -0.241 -14.328  13.289  1.00 98.44           C  
ATOM   3737  O   ILE A 479       1.184 -11.664  14.680  1.00 98.44           O  
ATOM   3738  CG1 ILE A 479      -1.019 -14.719  12.023  1.00 98.44           C  
ATOM   3739  CG2 ILE A 479      -1.184 -13.789  14.367  1.00 98.44           C  
ATOM   3740  CD1 ILE A 479      -1.647 -13.539  11.297  1.00 98.44           C  
ATOM   3741  N   GLU A 480       2.480 -13.492  14.766  1.00 98.62           N  
ATOM   3742  CA  GLU A 480       3.170 -13.086  15.992  1.00 98.62           C  
ATOM   3743  C   GLU A 480       4.004 -11.828  15.758  1.00 98.62           C  
ATOM   3744  CB  GLU A 480       4.059 -14.219  16.500  1.00 98.62           C  
ATOM   3745  O   GLU A 480       3.908 -10.867  16.531  1.00 98.62           O  
ATOM   3746  CG  GLU A 480       4.730 -13.922  17.844  1.00 98.62           C  
ATOM   3747  CD  GLU A 480       3.764 -13.906  19.016  1.00 98.62           C  
ATOM   3748  OE1 GLU A 480       4.070 -13.266  20.047  1.00 98.62           O  
ATOM   3749  OE2 GLU A 480       2.693 -14.547  18.891  1.00 98.62           O  
ATOM   3750  N   LEU A 481       4.773 -11.797  14.703  1.00 98.75           N  
ATOM   3751  CA  LEU A 481       5.637 -10.656  14.406  1.00 98.75           C  
ATOM   3752  C   LEU A 481       4.812  -9.406  14.133  1.00 98.75           C  
ATOM   3753  CB  LEU A 481       6.527 -10.961  13.195  1.00 98.75           C  
ATOM   3754  O   LEU A 481       5.074  -8.344  14.711  1.00 98.75           O  
ATOM   3755  CG  LEU A 481       7.633 -12.000  13.414  1.00 98.75           C  
ATOM   3756  CD1 LEU A 481       8.188 -12.477  12.078  1.00 98.75           C  
ATOM   3757  CD2 LEU A 481       8.750 -11.414  14.273  1.00 98.75           C  
ATOM   3758  N   TRP A 482       3.818  -9.523  13.344  1.00 98.69           N  
ATOM   3759  CA  TRP A 482       2.990  -8.383  12.977  1.00 98.69           C  
ATOM   3760  C   TRP A 482       2.201  -7.875  14.180  1.00 98.69           C  
ATOM   3761  CB  TRP A 482       2.033  -8.758  11.844  1.00 98.69           C  
ATOM   3762  O   TRP A 482       2.170  -6.668  14.445  1.00 98.69           O  
ATOM   3763  CG  TRP A 482       2.541  -8.406  10.477  1.00 98.69           C  
ATOM   3764  CD1 TRP A 482       1.983  -7.523   9.594  1.00 98.69           C  
ATOM   3765  CD2 TRP A 482       3.711  -8.930   9.844  1.00 98.69           C  
ATOM   3766  CE2 TRP A 482       3.801  -8.320   8.570  1.00 98.69           C  
ATOM   3767  CE3 TRP A 482       4.691  -9.852  10.219  1.00 98.69           C  
ATOM   3768  NE1 TRP A 482       2.736  -7.469   8.438  1.00 98.69           N  
ATOM   3769  CH2 TRP A 482       5.781  -9.516   8.070  1.00 98.69           C  
ATOM   3770  CZ2 TRP A 482       4.836  -8.609   7.676  1.00 98.69           C  
ATOM   3771  CZ3 TRP A 482       5.719 -10.141   9.336  1.00 98.69           C  
ATOM   3772  N   SER A 483       1.575  -8.789  14.906  1.00 98.62           N  
ATOM   3773  CA  SER A 483       0.782  -8.391  16.062  1.00 98.62           C  
ATOM   3774  C   SER A 483       1.652  -7.727  17.125  1.00 98.62           C  
ATOM   3775  CB  SER A 483       0.056  -9.594  16.656  1.00 98.62           C  
ATOM   3776  O   SER A 483       1.261  -6.719  17.719  1.00 98.62           O  
ATOM   3777  OG  SER A 483       0.981 -10.586  17.078  1.00 98.62           O  
ATOM   3778  N   ASN A 484       2.818  -8.266  17.359  1.00 98.75           N  
ATOM   3779  CA  ASN A 484       3.736  -7.652  18.312  1.00 98.75           C  
ATOM   3780  C   ASN A 484       4.066  -6.215  17.922  1.00 98.75           C  
ATOM   3781  CB  ASN A 484       5.020  -8.477  18.422  1.00 98.75           C  
ATOM   3782  O   ASN A 484       4.090  -5.328  18.766  1.00 98.75           O  
ATOM   3783  CG  ASN A 484       4.832  -9.734  19.250  1.00 98.75           C  
ATOM   3784  ND2 ASN A 484       5.820 -10.617  19.219  1.00 98.75           N  
ATOM   3785  OD1 ASN A 484       3.801  -9.914  19.906  1.00 98.75           O  
ATOM   3786  N   PHE A 485       4.309  -6.055  16.688  1.00 98.81           N  
ATOM   3787  CA  PHE A 485       4.625  -4.699  16.250  1.00 98.81           C  
ATOM   3788  C   PHE A 485       3.436  -3.771  16.469  1.00 98.81           C  
ATOM   3789  CB  PHE A 485       5.039  -4.699  14.773  1.00 98.81           C  
ATOM   3790  O   PHE A 485       3.598  -2.643  16.938  1.00 98.81           O  
ATOM   3791  CG  PHE A 485       5.449  -3.344  14.266  1.00 98.81           C  
ATOM   3792  CD1 PHE A 485       4.562  -2.568  13.523  1.00 98.81           C  
ATOM   3793  CD2 PHE A 485       6.719  -2.846  14.523  1.00 98.81           C  
ATOM   3794  CE1 PHE A 485       4.941  -1.315  13.047  1.00 98.81           C  
ATOM   3795  CE2 PHE A 485       7.102  -1.595  14.047  1.00 98.81           C  
ATOM   3796  CZ  PHE A 485       6.215  -0.832  13.312  1.00 98.81           C  
ATOM   3797  N   TYR A 486       2.217  -4.203  16.078  1.00 98.69           N  
ATOM   3798  CA  TYR A 486       1.021  -3.391  16.281  1.00 98.69           C  
ATOM   3799  C   TYR A 486       0.883  -2.977  17.734  1.00 98.69           C  
ATOM   3800  CB  TYR A 486      -0.229  -4.152  15.828  1.00 98.69           C  
ATOM   3801  O   TYR A 486       0.491  -1.846  18.031  1.00 98.69           O  
ATOM   3802  CG  TYR A 486      -0.255  -4.465  14.352  1.00 98.69           C  
ATOM   3803  CD1 TYR A 486       0.369  -3.625  13.438  1.00 98.69           C  
ATOM   3804  CD2 TYR A 486      -0.902  -5.602  13.875  1.00 98.69           C  
ATOM   3805  CE1 TYR A 486       0.346  -3.908  12.070  1.00 98.69           C  
ATOM   3806  CE2 TYR A 486      -0.931  -5.891  12.516  1.00 98.69           C  
ATOM   3807  OH  TYR A 486      -0.330  -5.324  10.273  1.00 98.69           O  
ATOM   3808  CZ  TYR A 486      -0.304  -5.043  11.625  1.00 98.69           C  
ATOM   3809  N   LYS A 487       1.312  -3.801  18.625  1.00 98.62           N  
ATOM   3810  CA  LYS A 487       1.077  -3.590  20.047  1.00 98.62           C  
ATOM   3811  C   LYS A 487       2.227  -2.816  20.688  1.00 98.62           C  
ATOM   3812  CB  LYS A 487       0.885  -4.930  20.766  1.00 98.62           C  
ATOM   3813  O   LYS A 487       2.004  -1.943  21.531  1.00 98.62           O  
ATOM   3814  CG  LYS A 487      -0.409  -5.645  20.406  1.00 98.62           C  
ATOM   3815  CD  LYS A 487      -0.531  -6.980  21.125  1.00 98.62           C  
ATOM   3816  CE  LYS A 487      -1.848  -7.672  20.797  1.00 98.62           C  
ATOM   3817  NZ  LYS A 487      -1.961  -8.992  21.484  1.00 98.62           N  
ATOM   3818  N   TYR A 488       3.395  -3.055  20.094  1.00 98.38           N  
ATOM   3819  CA  TYR A 488       4.512  -2.598  20.906  1.00 98.38           C  
ATOM   3820  C   TYR A 488       5.473  -1.740  20.094  1.00 98.38           C  
ATOM   3821  CB  TYR A 488       5.258  -3.791  21.516  1.00 98.38           C  
ATOM   3822  O   TYR A 488       6.395  -1.138  20.641  1.00 98.38           O  
ATOM   3823  CG  TYR A 488       4.367  -4.746  22.266  1.00 98.38           C  
ATOM   3824  CD1 TYR A 488       3.730  -4.352  23.438  1.00 98.38           C  
ATOM   3825  CD2 TYR A 488       4.160  -6.043  21.812  1.00 98.38           C  
ATOM   3826  CE1 TYR A 488       2.910  -5.230  24.141  1.00 98.38           C  
ATOM   3827  CE2 TYR A 488       3.342  -6.930  22.500  1.00 98.38           C  
ATOM   3828  OH  TYR A 488       1.911  -7.387  24.359  1.00 98.38           O  
ATOM   3829  CZ  TYR A 488       2.723  -6.516  23.672  1.00 98.38           C  
ATOM   3830  N   GLY A 489       5.270  -1.690  18.812  1.00 98.38           N  
ATOM   3831  CA  GLY A 489       6.219  -0.985  17.969  1.00 98.38           C  
ATOM   3832  C   GLY A 489       7.531  -1.724  17.797  1.00 98.38           C  
ATOM   3833  O   GLY A 489       8.516  -1.152  17.328  1.00 98.38           O  
ATOM   3834  N   ASN A 490       7.641  -2.928  18.312  1.00 98.38           N  
ATOM   3835  CA  ASN A 490       8.750  -3.879  18.297  1.00 98.38           C  
ATOM   3836  C   ASN A 490       8.266  -5.293  17.984  1.00 98.38           C  
ATOM   3837  CB  ASN A 490       9.516  -3.848  19.609  1.00 98.38           C  
ATOM   3838  O   ASN A 490       7.539  -5.891  18.797  1.00 98.38           O  
ATOM   3839  CG  ASN A 490      10.766  -4.711  19.578  1.00 98.38           C  
ATOM   3840  ND2 ASN A 490      11.695  -4.434  20.484  1.00 98.38           N  
ATOM   3841  OD1 ASN A 490      10.883  -5.625  18.766  1.00 98.38           O  
ATOM   3842  N   PRO A 491       8.742  -5.898  16.828  1.00 98.44           N  
ATOM   3843  CA  PRO A 491       8.219  -7.211  16.438  1.00 98.44           C  
ATOM   3844  C   PRO A 491       8.711  -8.336  17.344  1.00 98.44           C  
ATOM   3845  CB  PRO A 491       8.750  -7.391  15.008  1.00 98.44           C  
ATOM   3846  O   PRO A 491       8.133  -9.422  17.359  1.00 98.44           O  
ATOM   3847  CG  PRO A 491       9.742  -6.285  14.828  1.00 98.44           C  
ATOM   3848  CD  PRO A 491       9.562  -5.293  15.938  1.00 98.44           C  
ATOM   3849  N   THR A 492       9.703  -8.109  18.125  1.00 98.19           N  
ATOM   3850  CA  THR A 492      10.227  -9.117  19.047  1.00 98.19           C  
ATOM   3851  C   THR A 492      10.516  -8.508  20.422  1.00 98.19           C  
ATOM   3852  CB  THR A 492      11.516  -9.758  18.500  1.00 98.19           C  
ATOM   3853  O   THR A 492      11.656  -8.484  20.875  1.00 98.19           O  
ATOM   3854  CG2 THR A 492      11.227 -10.562  17.234  1.00 98.19           C  
ATOM   3855  OG1 THR A 492      12.461  -8.734  18.188  1.00 98.19           O  
ATOM   3856  N   PRO A 493       9.445  -7.945  21.094  1.00 98.00           N  
ATOM   3857  CA  PRO A 493       9.633  -7.262  22.375  1.00 98.00           C  
ATOM   3858  C   PRO A 493      10.141  -8.195  23.469  1.00 98.00           C  
ATOM   3859  CB  PRO A 493       8.227  -6.746  22.703  1.00 98.00           C  
ATOM   3860  O   PRO A 493      10.734  -7.738  24.453  1.00 98.00           O  
ATOM   3861  CG  PRO A 493       7.301  -7.672  21.984  1.00 98.00           C  
ATOM   3862  CD  PRO A 493       7.926  -8.047  20.672  1.00 98.00           C  
ATOM   3863  N   GLU A 494       9.875  -9.484  23.328  1.00 97.12           N  
ATOM   3864  CA  GLU A 494      10.336 -10.539  24.234  1.00 97.12           C  
ATOM   3865  C   GLU A 494      10.641 -11.820  23.453  1.00 97.12           C  
ATOM   3866  CB  GLU A 494       9.289 -10.812  25.312  1.00 97.12           C  
ATOM   3867  O   GLU A 494      10.148 -12.016  22.344  1.00 97.12           O  
ATOM   3868  CG  GLU A 494       7.941 -11.273  24.766  1.00 97.12           C  
ATOM   3869  CD  GLU A 494       6.863 -11.375  25.828  1.00 97.12           C  
ATOM   3870  OE1 GLU A 494       5.789 -11.961  25.547  1.00 97.12           O  
ATOM   3871  OE2 GLU A 494       7.090 -10.867  26.953  1.00 97.12           O  
ATOM   3872  N   PRO A 495      11.484 -12.688  24.078  1.00 97.25           N  
ATOM   3873  CA  PRO A 495      11.758 -13.953  23.391  1.00 97.25           C  
ATOM   3874  C   PRO A 495      10.523 -14.844  23.297  1.00 97.25           C  
ATOM   3875  CB  PRO A 495      12.820 -14.602  24.281  1.00 97.25           C  
ATOM   3876  O   PRO A 495       9.781 -15.000  24.266  1.00 97.25           O  
ATOM   3877  CG  PRO A 495      13.391 -13.477  25.078  1.00 97.25           C  
ATOM   3878  CD  PRO A 495      12.320 -12.445  25.281  1.00 97.25           C  
ATOM   3879  N   VAL A 496      10.281 -15.305  22.109  1.00 97.69           N  
ATOM   3880  CA  VAL A 496       9.180 -16.219  21.828  1.00 97.69           C  
ATOM   3881  C   VAL A 496       9.703 -17.453  21.078  1.00 97.69           C  
ATOM   3882  CB  VAL A 496       8.070 -15.531  20.984  1.00 97.69           C  
ATOM   3883  O   VAL A 496      10.391 -17.328  20.062  1.00 97.69           O  
ATOM   3884  CG1 VAL A 496       6.965 -16.531  20.641  1.00 97.69           C  
ATOM   3885  CG2 VAL A 496       7.500 -14.336  21.750  1.00 97.69           C  
ATOM   3886  N   GLU A 497       9.477 -18.656  21.656  1.00 97.50           N  
ATOM   3887  CA  GLU A 497       9.969 -19.906  21.109  1.00 97.50           C  
ATOM   3888  C   GLU A 497       9.586 -20.062  19.641  1.00 97.50           C  
ATOM   3889  CB  GLU A 497       9.438 -21.094  21.906  1.00 97.50           C  
ATOM   3890  O   GLU A 497      10.406 -20.453  18.812  1.00 97.50           O  
ATOM   3891  CG  GLU A 497      10.023 -22.438  21.484  1.00 97.50           C  
ATOM   3892  CD  GLU A 497       9.500 -23.609  22.312  1.00 97.50           C  
ATOM   3893  OE1 GLU A 497       9.836 -24.766  21.984  1.00 97.50           O  
ATOM   3894  OE2 GLU A 497       8.750 -23.359  23.281  1.00 97.50           O  
ATOM   3895  N   LEU A 498       8.281 -19.672  19.328  1.00 97.94           N  
ATOM   3896  CA  LEU A 498       7.797 -19.781  17.953  1.00 97.94           C  
ATOM   3897  C   LEU A 498       8.695 -19.000  17.000  1.00 97.94           C  
ATOM   3898  CB  LEU A 498       6.359 -19.266  17.859  1.00 97.94           C  
ATOM   3899  O   LEU A 498       8.844 -19.375  15.836  1.00 97.94           O  
ATOM   3900  CG  LEU A 498       5.742 -19.250  16.469  1.00 97.94           C  
ATOM   3901  CD1 LEU A 498       5.621 -20.672  15.922  1.00 97.94           C  
ATOM   3902  CD2 LEU A 498       4.379 -18.562  16.484  1.00 97.94           C  
ATOM   3903  N   LEU A 499       9.266 -17.953  17.500  1.00 98.19           N  
ATOM   3904  CA  LEU A 499      10.117 -17.078  16.703  1.00 98.19           C  
ATOM   3905  C   LEU A 499      11.594 -17.422  16.906  1.00 98.19           C  
ATOM   3906  CB  LEU A 499       9.867 -15.617  17.047  1.00 98.19           C  
ATOM   3907  O   LEU A 499      12.469 -16.594  16.656  1.00 98.19           O  
ATOM   3908  CG  LEU A 499       8.430 -15.125  16.906  1.00 98.19           C  
ATOM   3909  CD1 LEU A 499       8.336 -13.648  17.281  1.00 98.19           C  
ATOM   3910  CD2 LEU A 499       7.910 -15.359  15.500  1.00 98.19           C  
ATOM   3911  N   ASN A 500      11.891 -18.562  17.531  1.00 96.62           N  
ATOM   3912  CA  ASN A 500      13.234 -19.062  17.812  1.00 96.62           C  
ATOM   3913  C   ASN A 500      13.992 -18.125  18.734  1.00 96.62           C  
ATOM   3914  CB  ASN A 500      14.016 -19.266  16.516  1.00 96.62           C  
ATOM   3915  O   ASN A 500      15.203 -17.953  18.594  1.00 96.62           O  
ATOM   3916  CG  ASN A 500      13.430 -20.375  15.648  1.00 96.62           C  
ATOM   3917  ND2 ASN A 500      14.031 -20.594  14.484  1.00 96.62           N  
ATOM   3918  OD1 ASN A 500      12.445 -21.016  16.016  1.00 96.62           O  
ATOM   3919  N   ASN A 501      13.219 -17.359  19.516  1.00 96.81           N  
ATOM   3920  CA  ASN A 501      13.758 -16.453  20.531  1.00 96.81           C  
ATOM   3921  C   ASN A 501      14.695 -15.422  19.922  1.00 96.81           C  
ATOM   3922  CB  ASN A 501      14.477 -17.250  21.625  1.00 96.81           C  
ATOM   3923  O   ASN A 501      15.680 -15.023  20.547  1.00 96.81           O  
ATOM   3924  CG  ASN A 501      13.555 -18.188  22.359  1.00 96.81           C  
ATOM   3925  ND2 ASN A 501      14.039 -19.391  22.656  1.00 96.81           N  
ATOM   3926  OD1 ASN A 501      12.406 -17.844  22.672  1.00 96.81           O  
ATOM   3927  N   ILE A 502      14.422 -15.133  18.625  1.00 96.94           N  
ATOM   3928  CA  ILE A 502      15.258 -14.172  17.922  1.00 96.94           C  
ATOM   3929  C   ILE A 502      14.984 -12.766  18.453  1.00 96.94           C  
ATOM   3930  CB  ILE A 502      15.031 -14.227  16.406  1.00 96.94           C  
ATOM   3931  O   ILE A 502      13.859 -12.453  18.844  1.00 96.94           O  
ATOM   3932  CG1 ILE A 502      16.094 -13.414  15.664  1.00 96.94           C  
ATOM   3933  CG2 ILE A 502      13.625 -13.734  16.047  1.00 96.94           C  
ATOM   3934  CD1 ILE A 502      16.109 -13.617  14.156  1.00 96.94           C  
ATOM   3935  N   THR A 503      16.000 -11.945  18.594  1.00 97.00           N  
ATOM   3936  CA  THR A 503      15.891 -10.508  18.766  1.00 97.00           C  
ATOM   3937  C   THR A 503      16.141  -9.773  17.453  1.00 97.00           C  
ATOM   3938  CB  THR A 503      16.875  -9.992  19.844  1.00 97.00           C  
ATOM   3939  O   THR A 503      17.234  -9.859  16.891  1.00 97.00           O  
ATOM   3940  CG2 THR A 503      16.703  -8.492  20.062  1.00 97.00           C  
ATOM   3941  OG1 THR A 503      16.625 -10.672  21.078  1.00 97.00           O  
ATOM   3942  N   TRP A 504      15.102  -9.102  16.969  1.00 96.94           N  
ATOM   3943  CA  TRP A 504      15.094  -8.406  15.695  1.00 96.94           C  
ATOM   3944  C   TRP A 504      15.695  -7.008  15.828  1.00 96.94           C  
ATOM   3945  CB  TRP A 504      13.672  -8.320  15.133  1.00 96.94           C  
ATOM   3946  O   TRP A 504      15.055  -6.102  16.359  1.00 96.94           O  
ATOM   3947  CG  TRP A 504      13.609  -8.000  13.672  1.00 96.94           C  
ATOM   3948  CD1 TRP A 504      14.555  -7.344  12.930  1.00 96.94           C  
ATOM   3949  CD2 TRP A 504      12.547  -8.320  12.773  1.00 96.94           C  
ATOM   3950  CE2 TRP A 504      12.914  -7.832  11.500  1.00 96.94           C  
ATOM   3951  CE3 TRP A 504      11.312  -8.977  12.922  1.00 96.94           C  
ATOM   3952  NE1 TRP A 504      14.141  -7.238  11.617  1.00 96.94           N  
ATOM   3953  CH2 TRP A 504      10.891  -8.625  10.547  1.00 96.94           C  
ATOM   3954  CZ2 TRP A 504      12.086  -7.977  10.375  1.00 96.94           C  
ATOM   3955  CZ3 TRP A 504      10.500  -9.117  11.805  1.00 96.94           C  
ATOM   3956  N   PRO A 505      16.953  -6.770  15.266  1.00 96.25           N  
ATOM   3957  CA  PRO A 505      17.578  -5.449  15.398  1.00 96.25           C  
ATOM   3958  C   PRO A 505      17.016  -4.430  14.414  1.00 96.25           C  
ATOM   3959  CB  PRO A 505      19.047  -5.730  15.102  1.00 96.25           C  
ATOM   3960  O   PRO A 505      16.453  -4.809  13.375  1.00 96.25           O  
ATOM   3961  CG  PRO A 505      19.047  -6.883  14.156  1.00 96.25           C  
ATOM   3962  CD  PRO A 505      17.906  -7.797  14.531  1.00 96.25           C  
ATOM   3963  N   THR A 506      17.156  -3.141  14.773  1.00 97.50           N  
ATOM   3964  CA  THR A 506      16.781  -2.061  13.875  1.00 97.50           C  
ATOM   3965  C   THR A 506      17.859  -1.816  12.828  1.00 97.50           C  
ATOM   3966  CB  THR A 506      16.500  -0.758  14.648  1.00 97.50           C  
ATOM   3967  O   THR A 506      19.031  -2.143  13.047  1.00 97.50           O  
ATOM   3968  CG2 THR A 506      15.352  -0.936  15.633  1.00 97.50           C  
ATOM   3969  OG1 THR A 506      17.688  -0.379  15.367  1.00 97.50           O  
ATOM   3970  N   VAL A 507      17.406  -1.353  11.680  1.00 97.44           N  
ATOM   3971  CA  VAL A 507      18.297  -0.998  10.578  1.00 97.44           C  
ATOM   3972  C   VAL A 507      19.266   0.093  11.031  1.00 97.44           C  
ATOM   3973  CB  VAL A 507      17.516  -0.529   9.336  1.00 97.44           C  
ATOM   3974  O   VAL A 507      18.859   1.062  11.680  1.00 97.44           O  
ATOM   3975  CG1 VAL A 507      18.453   0.041   8.281  1.00 97.44           C  
ATOM   3976  CG2 VAL A 507      16.688  -1.683   8.758  1.00 97.44           C  
ATOM   3977  N   SER A 508      20.562  -0.154  10.820  1.00 91.19           N  
ATOM   3978  CA  SER A 508      21.625   0.829  11.062  1.00 91.19           C  
ATOM   3979  C   SER A 508      22.312   1.217   9.758  1.00 91.19           C  
ATOM   3980  CB  SER A 508      22.641   0.286  12.055  1.00 91.19           C  
ATOM   3981  O   SER A 508      22.406   0.411   8.836  1.00 91.19           O  
ATOM   3982  OG  SER A 508      23.859   1.022  11.984  1.00 91.19           O  
ATOM   3983  N   THR A 509      22.750   2.494   9.664  1.00 79.06           N  
ATOM   3984  CA  THR A 509      23.422   2.996   8.477  1.00 79.06           C  
ATOM   3985  C   THR A 509      24.766   2.303   8.281  1.00 79.06           C  
ATOM   3986  CB  THR A 509      23.641   4.520   8.547  1.00 79.06           C  
ATOM   3987  O   THR A 509      25.281   2.215   7.156  1.00 79.06           O  
ATOM   3988  CG2 THR A 509      22.312   5.262   8.461  1.00 79.06           C  
ATOM   3989  OG1 THR A 509      24.281   4.848   9.789  1.00 79.06           O  
ATOM   3990  N   ASP A 510      25.375   1.769   9.297  1.00 84.44           N  
ATOM   3991  CA  ASP A 510      26.688   1.134   9.227  1.00 84.44           C  
ATOM   3992  C   ASP A 510      26.562  -0.334   8.820  1.00 84.44           C  
ATOM   3993  CB  ASP A 510      27.422   1.256  10.562  1.00 84.44           C  
ATOM   3994  O   ASP A 510      27.422  -0.861   8.109  1.00 84.44           O  
ATOM   3995  CG  ASP A 510      27.797   2.686  10.898  1.00 84.44           C  
ATOM   3996  OD1 ASP A 510      27.984   3.504   9.977  1.00 84.44           O  
ATOM   3997  OD2 ASP A 510      27.906   2.998  12.109  1.00 84.44           O  
ATOM   3998  N   ASN A 511      25.531  -0.965   9.344  1.00 88.94           N  
ATOM   3999  CA  ASN A 511      25.250  -2.379   9.109  1.00 88.94           C  
ATOM   4000  C   ASN A 511      23.750  -2.637   8.961  1.00 88.94           C  
ATOM   4001  CB  ASN A 511      25.828  -3.232  10.242  1.00 88.94           C  
ATOM   4002  O   ASN A 511      23.031  -2.713   9.961  1.00 88.94           O  
ATOM   4003  CG  ASN A 511      25.734  -4.719   9.953  1.00 88.94           C  
ATOM   4004  ND2 ASN A 511      25.766  -5.527  11.008  1.00 88.94           N  
ATOM   4005  OD1 ASN A 511      25.641  -5.133   8.797  1.00 88.94           O  
ATOM   4006  N   PHE A 512      23.281  -2.732   7.699  1.00 96.06           N  
ATOM   4007  CA  PHE A 512      21.859  -2.938   7.395  1.00 96.06           C  
ATOM   4008  C   PHE A 512      21.469  -4.395   7.605  1.00 96.06           C  
ATOM   4009  CB  PHE A 512      21.562  -2.514   5.957  1.00 96.06           C  
ATOM   4010  O   PHE A 512      21.609  -5.219   6.699  1.00 96.06           O  
ATOM   4011  CG  PHE A 512      20.094  -2.314   5.684  1.00 96.06           C  
ATOM   4012  CD1 PHE A 512      19.141  -3.156   6.254  1.00 96.06           C  
ATOM   4013  CD2 PHE A 512      19.656  -1.286   4.855  1.00 96.06           C  
ATOM   4014  CE1 PHE A 512      17.781  -2.977   6.000  1.00 96.06           C  
ATOM   4015  CE2 PHE A 512      18.297  -1.099   4.598  1.00 96.06           C  
ATOM   4016  CZ  PHE A 512      17.359  -1.945   5.172  1.00 96.06           C  
ATOM   4017  N   VAL A 513      21.031  -4.777   8.836  1.00 97.25           N  
ATOM   4018  CA  VAL A 513      20.625  -6.133   9.180  1.00 97.25           C  
ATOM   4019  C   VAL A 513      19.109  -6.277   8.984  1.00 97.25           C  
ATOM   4020  CB  VAL A 513      21.000  -6.500  10.625  1.00 97.25           C  
ATOM   4021  O   VAL A 513      18.344  -5.375   9.328  1.00 97.25           O  
ATOM   4022  CG1 VAL A 513      20.469  -7.883  10.992  1.00 97.25           C  
ATOM   4023  CG2 VAL A 513      22.516  -6.445  10.805  1.00 97.25           C  
ATOM   4024  N   TYR A 514      18.719  -7.316   8.336  1.00 98.06           N  
ATOM   4025  CA  TYR A 514      17.297  -7.559   8.133  1.00 98.06           C  
ATOM   4026  C   TYR A 514      16.938  -8.992   8.477  1.00 98.06           C  
ATOM   4027  CB  TYR A 514      16.906  -7.254   6.680  1.00 98.06           C  
ATOM   4028  O   TYR A 514      17.812  -9.852   8.594  1.00 98.06           O  
ATOM   4029  CG  TYR A 514      17.484  -8.234   5.684  1.00 98.06           C  
ATOM   4030  CD1 TYR A 514      18.781  -8.086   5.199  1.00 98.06           C  
ATOM   4031  CD2 TYR A 514      16.719  -9.305   5.219  1.00 98.06           C  
ATOM   4032  CE1 TYR A 514      19.297  -8.984   4.277  1.00 98.06           C  
ATOM   4033  CE2 TYR A 514      17.234 -10.203   4.297  1.00 98.06           C  
ATOM   4034  OH  TYR A 514      19.047 -10.930   2.920  1.00 98.06           O  
ATOM   4035  CZ  TYR A 514      18.531 -10.039   3.834  1.00 98.06           C  
ATOM   4036  N   LEU A 515      15.617  -9.188   8.766  1.00 98.56           N  
ATOM   4037  CA  LEU A 515      15.109 -10.531   9.031  1.00 98.56           C  
ATOM   4038  C   LEU A 515      14.656 -11.211   7.742  1.00 98.56           C  
ATOM   4039  CB  LEU A 515      13.953 -10.484  10.031  1.00 98.56           C  
ATOM   4040  O   LEU A 515      13.758 -10.711   7.059  1.00 98.56           O  
ATOM   4041  CG  LEU A 515      13.367 -11.828  10.461  1.00 98.56           C  
ATOM   4042  CD1 LEU A 515      14.398 -12.633  11.242  1.00 98.56           C  
ATOM   4043  CD2 LEU A 515      12.102 -11.625  11.281  1.00 98.56           C  
ATOM   4044  N   ASN A 516      15.328 -12.281   7.387  1.00 98.50           N  
ATOM   4045  CA  ASN A 516      14.875 -13.133   6.293  1.00 98.50           C  
ATOM   4046  C   ASN A 516      13.914 -14.211   6.781  1.00 98.50           C  
ATOM   4047  CB  ASN A 516      16.078 -13.781   5.586  1.00 98.50           C  
ATOM   4048  O   ASN A 516      14.281 -15.062   7.586  1.00 98.50           O  
ATOM   4049  CG  ASN A 516      15.672 -14.562   4.355  1.00 98.50           C  
ATOM   4050  ND2 ASN A 516      16.062 -15.828   4.301  1.00 98.50           N  
ATOM   4051  OD1 ASN A 516      15.008 -14.039   3.457  1.00 98.50           O  
ATOM   4052  N   ILE A 517      12.672 -14.062   6.391  1.00 98.44           N  
ATOM   4053  CA  ILE A 517      11.641 -15.008   6.805  1.00 98.44           C  
ATOM   4054  C   ILE A 517      11.492 -16.109   5.758  1.00 98.44           C  
ATOM   4055  CB  ILE A 517      10.289 -14.297   7.031  1.00 98.44           C  
ATOM   4056  O   ILE A 517      10.953 -15.875   4.676  1.00 98.44           O  
ATOM   4057  CG1 ILE A 517      10.438 -13.156   8.047  1.00 98.44           C  
ATOM   4058  CG2 ILE A 517       9.227 -15.305   7.492  1.00 98.44           C  
ATOM   4059  CD1 ILE A 517       9.227 -12.242   8.133  1.00 98.44           C  
ATOM   4060  N   ASN A 518      11.969 -17.328   6.012  1.00 97.06           N  
ATOM   4061  CA  ASN A 518      11.898 -18.562   5.230  1.00 97.06           C  
ATOM   4062  C   ASN A 518      11.477 -19.734   6.094  1.00 97.06           C  
ATOM   4063  CB  ASN A 518      13.250 -18.844   4.562  1.00 97.06           C  
ATOM   4064  O   ASN A 518      10.695 -19.578   7.035  1.00 97.06           O  
ATOM   4065  CG  ASN A 518      13.109 -19.703   3.324  1.00 97.06           C  
ATOM   4066  ND2 ASN A 518      14.031 -19.531   2.383  1.00 97.06           N  
ATOM   4067  OD1 ASN A 518      12.188 -20.516   3.211  1.00 97.06           O  
ATOM   4068  N   ASP A 519      11.852 -20.922   5.652  1.00 94.38           N  
ATOM   4069  CA  ASP A 519      11.531 -22.047   6.523  1.00 94.38           C  
ATOM   4070  C   ASP A 519      12.031 -21.797   7.945  1.00 94.38           C  
ATOM   4071  CB  ASP A 519      12.141 -23.328   5.973  1.00 94.38           C  
ATOM   4072  O   ASP A 519      11.453 -22.312   8.906  1.00 94.38           O  
ATOM   4073  CG  ASP A 519      11.461 -23.812   4.699  1.00 94.38           C  
ATOM   4074  OD1 ASP A 519      10.234 -24.062   4.723  1.00 94.38           O  
ATOM   4075  OD2 ASP A 519      12.156 -23.938   3.670  1.00 94.38           O  
ATOM   4076  N   THR A 520      13.070 -21.047   8.023  1.00 95.62           N  
ATOM   4077  CA  THR A 520      13.633 -20.578   9.289  1.00 95.62           C  
ATOM   4078  C   THR A 520      13.695 -19.047   9.312  1.00 95.62           C  
ATOM   4079  CB  THR A 520      15.039 -21.141   9.516  1.00 95.62           C  
ATOM   4080  O   THR A 520      13.516 -18.391   8.281  1.00 95.62           O  
ATOM   4081  CG2 THR A 520      15.023 -22.672   9.484  1.00 95.62           C  
ATOM   4082  OG1 THR A 520      15.922 -20.672   8.492  1.00 95.62           O  
ATOM   4083  N   LEU A 521      13.805 -18.500  10.523  1.00 98.06           N  
ATOM   4084  CA  LEU A 521      14.055 -17.062  10.703  1.00 98.06           C  
ATOM   4085  C   LEU A 521      15.547 -16.781  10.828  1.00 98.06           C  
ATOM   4086  CB  LEU A 521      13.320 -16.547  11.938  1.00 98.06           C  
ATOM   4087  O   LEU A 521      16.203 -17.312  11.727  1.00 98.06           O  
ATOM   4088  CG  LEU A 521      11.805 -16.781  11.977  1.00 98.06           C  
ATOM   4089  CD1 LEU A 521      11.227 -16.250  13.281  1.00 98.06           C  
ATOM   4090  CD2 LEU A 521      11.125 -16.125  10.781  1.00 98.06           C  
ATOM   4091  N   GLU A 522      16.062 -15.992   9.883  1.00 97.69           N  
ATOM   4092  CA  GLU A 522      17.500 -15.711   9.883  1.00 97.69           C  
ATOM   4093  C   GLU A 522      17.766 -14.211   9.766  1.00 97.69           C  
ATOM   4094  CB  GLU A 522      18.188 -16.453   8.734  1.00 97.69           C  
ATOM   4095  O   GLU A 522      17.125 -13.523   8.961  1.00 97.69           O  
ATOM   4096  CG  GLU A 522      18.109 -17.969   8.852  1.00 97.69           C  
ATOM   4097  CD  GLU A 522      18.734 -18.703   7.676  1.00 97.69           C  
ATOM   4098  OE1 GLU A 522      18.750 -19.953   7.676  1.00 97.69           O  
ATOM   4099  OE2 GLU A 522      19.203 -18.016   6.742  1.00 97.69           O  
ATOM   4100  N   LEU A 523      18.719 -13.727  10.648  1.00 97.88           N  
ATOM   4101  CA  LEU A 523      19.219 -12.359  10.484  1.00 97.88           C  
ATOM   4102  C   LEU A 523      20.328 -12.305   9.438  1.00 97.88           C  
ATOM   4103  CB  LEU A 523      19.734 -11.812  11.820  1.00 97.88           C  
ATOM   4104  O   LEU A 523      21.312 -13.031   9.539  1.00 97.88           O  
ATOM   4105  CG  LEU A 523      18.703 -11.688  12.945  1.00 97.88           C  
ATOM   4106  CD1 LEU A 523      19.391 -11.297  14.250  1.00 97.88           C  
ATOM   4107  CD2 LEU A 523      17.625 -10.680  12.578  1.00 97.88           C  
ATOM   4108  N   LYS A 524      20.047 -11.555   8.445  1.00 97.19           N  
ATOM   4109  CA  LYS A 524      21.031 -11.328   7.383  1.00 97.19           C  
ATOM   4110  C   LYS A 524      21.406  -9.852   7.285  1.00 97.19           C  
ATOM   4111  CB  LYS A 524      20.484 -11.820   6.039  1.00 97.19           C  
ATOM   4112  O   LYS A 524      20.844  -9.016   7.992  1.00 97.19           O  
ATOM   4113  CG  LYS A 524      20.203 -13.312   5.996  1.00 97.19           C  
ATOM   4114  CD  LYS A 524      19.797 -13.766   4.598  1.00 97.19           C  
ATOM   4115  CE  LYS A 524      19.625 -15.273   4.527  1.00 97.19           C  
ATOM   4116  NZ  LYS A 524      19.250 -15.727   3.152  1.00 97.19           N  
ATOM   4117  N   ASP A 525      22.500  -9.562   6.520  1.00 95.75           N  
ATOM   4118  CA  ASP A 525      22.938  -8.180   6.355  1.00 95.75           C  
ATOM   4119  C   ASP A 525      23.094  -7.824   4.879  1.00 95.75           C  
ATOM   4120  CB  ASP A 525      24.250  -7.941   7.094  1.00 95.75           C  
ATOM   4121  O   ASP A 525      23.188  -8.711   4.027  1.00 95.75           O  
ATOM   4122  CG  ASP A 525      25.391  -8.812   6.582  1.00 95.75           C  
ATOM   4123  OD1 ASP A 525      25.312  -9.305   5.434  1.00 95.75           O  
ATOM   4124  OD2 ASP A 525      26.375  -9.008   7.328  1.00 95.75           O  
ATOM   4125  N   THR A 526      22.922  -6.512   4.516  1.00 92.38           N  
ATOM   4126  CA  THR A 526      23.125  -5.973   3.178  1.00 92.38           C  
ATOM   4127  C   THR A 526      22.125  -6.578   2.191  1.00 92.38           C  
ATOM   4128  CB  THR A 526      24.562  -6.238   2.689  1.00 92.38           C  
ATOM   4129  O   THR A 526      22.516  -7.324   1.289  1.00 92.38           O  
ATOM   4130  CG2 THR A 526      25.578  -5.500   3.555  1.00 92.38           C  
ATOM   4131  OG1 THR A 526      24.828  -7.645   2.748  1.00 92.38           O  
ATOM   4132  N   PRO A 527      20.812  -6.223   2.352  1.00 95.38           N  
ATOM   4133  CA  PRO A 527      19.781  -6.816   1.506  1.00 95.38           C  
ATOM   4134  C   PRO A 527      20.062  -6.641   0.015  1.00 95.38           C  
ATOM   4135  CB  PRO A 527      18.516  -6.062   1.918  1.00 95.38           C  
ATOM   4136  O   PRO A 527      20.359  -5.531  -0.431  1.00 95.38           O  
ATOM   4137  CG  PRO A 527      19.016  -4.758   2.461  1.00 95.38           C  
ATOM   4138  CD  PRO A 527      20.359  -4.980   3.078  1.00 95.38           C  
ATOM   4139  N   LYS A 528      20.031  -7.762  -0.713  1.00 96.38           N  
ATOM   4140  CA  LYS A 528      20.094  -7.844  -2.170  1.00 96.38           C  
ATOM   4141  C   LYS A 528      21.422  -7.332  -2.695  1.00 96.38           C  
ATOM   4142  CB  LYS A 528      18.938  -7.051  -2.799  1.00 96.38           C  
ATOM   4143  O   LYS A 528      21.516  -6.836  -3.822  1.00 96.38           O  
ATOM   4144  CG  LYS A 528      17.562  -7.590  -2.457  1.00 96.38           C  
ATOM   4145  CD  LYS A 528      17.328  -8.969  -3.064  1.00 96.38           C  
ATOM   4146  CE  LYS A 528      15.898  -9.445  -2.842  1.00 96.38           C  
ATOM   4147  NZ  LYS A 528      15.672 -10.797  -3.426  1.00 96.38           N  
ATOM   4148  N   SER A 529      22.484  -7.391  -1.906  1.00 94.19           N  
ATOM   4149  CA  SER A 529      23.828  -7.062  -2.373  1.00 94.19           C  
ATOM   4150  C   SER A 529      24.422  -8.203  -3.195  1.00 94.19           C  
ATOM   4151  CB  SER A 529      24.750  -6.746  -1.191  1.00 94.19           C  
ATOM   4152  O   SER A 529      24.125  -9.375  -2.943  1.00 94.19           O  
ATOM   4153  OG  SER A 529      24.359  -5.539  -0.563  1.00 94.19           O  
ATOM   4154  N   PRO A 530      25.250  -7.762  -4.273  1.00 94.75           N  
ATOM   4155  CA  PRO A 530      25.781  -6.434  -4.578  1.00 94.75           C  
ATOM   4156  C   PRO A 530      24.812  -5.578  -5.395  1.00 94.75           C  
ATOM   4157  CB  PRO A 530      27.047  -6.742  -5.387  1.00 94.75           C  
ATOM   4158  O   PRO A 530      25.109  -4.418  -5.688  1.00 94.75           O  
ATOM   4159  CG  PRO A 530      26.719  -7.984  -6.152  1.00 94.75           C  
ATOM   4160  CD  PRO A 530      25.859  -8.859  -5.289  1.00 94.75           C  
ATOM   4161  N   ARG A 531      23.578  -6.047  -5.820  1.00 97.00           N  
ATOM   4162  CA  ARG A 531      22.672  -5.352  -6.727  1.00 97.00           C  
ATOM   4163  C   ARG A 531      22.203  -4.027  -6.129  1.00 97.00           C  
ATOM   4164  CB  ARG A 531      21.469  -6.230  -7.051  1.00 97.00           C  
ATOM   4165  O   ARG A 531      22.281  -2.986  -6.785  1.00 97.00           O  
ATOM   4166  CG  ARG A 531      21.797  -7.473  -7.855  1.00 97.00           C  
ATOM   4167  CD  ARG A 531      20.547  -8.219  -8.297  1.00 97.00           C  
ATOM   4168  NE  ARG A 531      19.844  -8.820  -7.168  1.00 97.00           N  
ATOM   4169  NH1 ARG A 531      18.172  -9.766  -8.445  1.00 97.00           N  
ATOM   4170  NH2 ARG A 531      18.188 -10.047  -6.168  1.00 97.00           N  
ATOM   4171  CZ  ARG A 531      18.734  -9.539  -7.266  1.00 97.00           C  
ATOM   4172  N   TYR A 532      21.828  -4.039  -4.930  1.00 97.31           N  
ATOM   4173  CA  TYR A 532      21.344  -2.811  -4.316  1.00 97.31           C  
ATOM   4174  C   TYR A 532      22.469  -1.791  -4.176  1.00 97.31           C  
ATOM   4175  CB  TYR A 532      20.719  -3.102  -2.941  1.00 97.31           C  
ATOM   4176  O   TYR A 532      22.266  -0.598  -4.410  1.00 97.31           O  
ATOM   4177  CG  TYR A 532      20.359  -1.861  -2.162  1.00 97.31           C  
ATOM   4178  CD1 TYR A 532      21.016  -1.557  -0.964  1.00 97.31           C  
ATOM   4179  CD2 TYR A 532      19.375  -0.991  -2.619  1.00 97.31           C  
ATOM   4180  CE1 TYR A 532      20.672  -0.415  -0.241  1.00 97.31           C  
ATOM   4181  CE2 TYR A 532      19.047   0.153  -1.905  1.00 97.31           C  
ATOM   4182  OH  TYR A 532      19.359   1.564  -0.007  1.00 97.31           O  
ATOM   4183  CZ  TYR A 532      19.703   0.433  -0.719  1.00 97.31           C  
ATOM   4184  N   ASN A 533      23.625  -2.207  -3.770  1.00 96.38           N  
ATOM   4185  CA  ASN A 533      24.750  -1.285  -3.605  1.00 96.38           C  
ATOM   4186  C   ASN A 533      25.078  -0.563  -4.910  1.00 96.38           C  
ATOM   4187  CB  ASN A 533      25.984  -2.025  -3.084  1.00 96.38           C  
ATOM   4188  O   ASN A 533      25.375   0.632  -4.902  1.00 96.38           O  
ATOM   4189  CG  ASN A 533      25.828  -2.484  -1.647  1.00 96.38           C  
ATOM   4190  ND2 ASN A 533      26.703  -3.385  -1.213  1.00 96.38           N  
ATOM   4191  OD1 ASN A 533      24.922  -2.037  -0.936  1.00 96.38           O  
ATOM   4192  N   VAL A 534      25.016  -1.268  -5.969  1.00 97.50           N  
ATOM   4193  CA  VAL A 534      25.281  -0.669  -7.273  1.00 97.50           C  
ATOM   4194  C   VAL A 534      24.219   0.396  -7.574  1.00 97.50           C  
ATOM   4195  CB  VAL A 534      25.297  -1.733  -8.398  1.00 97.50           C  
ATOM   4196  O   VAL A 534      24.562   1.503  -8.008  1.00 97.50           O  
ATOM   4197  CG1 VAL A 534      25.219  -1.072  -9.773  1.00 97.50           C  
ATOM   4198  CG2 VAL A 534      26.547  -2.605  -8.281  1.00 97.50           C  
ATOM   4199  N   TRP A 535      22.906   0.075  -7.328  1.00 97.31           N  
ATOM   4200  CA  TRP A 535      21.844   1.066  -7.531  1.00 97.31           C  
ATOM   4201  C   TRP A 535      22.094   2.311  -6.688  1.00 97.31           C  
ATOM   4202  CB  TRP A 535      20.484   0.474  -7.195  1.00 97.31           C  
ATOM   4203  O   TRP A 535      22.016   3.436  -7.188  1.00 97.31           O  
ATOM   4204  CG  TRP A 535      19.906  -0.383  -8.281  1.00 97.31           C  
ATOM   4205  CD1 TRP A 535      19.766  -1.743  -8.273  1.00 97.31           C  
ATOM   4206  CD2 TRP A 535      19.391   0.064  -9.539  1.00 97.31           C  
ATOM   4207  CE2 TRP A 535      18.953  -1.081 -10.250  1.00 97.31           C  
ATOM   4208  CE3 TRP A 535      19.250   1.322 -10.141  1.00 97.31           C  
ATOM   4209  NE1 TRP A 535      19.188  -2.170  -9.453  1.00 97.31           N  
ATOM   4210  CH2 TRP A 535      18.281   0.240 -12.086  1.00 97.31           C  
ATOM   4211  CZ2 TRP A 535      18.391  -1.003 -11.523  1.00 97.31           C  
ATOM   4212  CZ3 TRP A 535      18.703   1.397 -11.414  1.00 97.31           C  
ATOM   4213  N   ARG A 536      22.391   2.080  -5.449  1.00 96.25           N  
ATOM   4214  CA  ARG A 536      22.656   3.182  -4.527  1.00 96.25           C  
ATOM   4215  C   ARG A 536      23.812   4.047  -5.020  1.00 96.25           C  
ATOM   4216  CB  ARG A 536      22.953   2.648  -3.125  1.00 96.25           C  
ATOM   4217  O   ARG A 536      23.688   5.270  -5.102  1.00 96.25           O  
ATOM   4218  CG  ARG A 536      23.203   3.738  -2.092  1.00 96.25           C  
ATOM   4219  CD  ARG A 536      23.797   3.174  -0.808  1.00 96.25           C  
ATOM   4220  NE  ARG A 536      25.125   2.600  -1.031  1.00 96.25           N  
ATOM   4221  NH1 ARG A 536      25.219   1.524   1.011  1.00 96.25           N  
ATOM   4222  NH2 ARG A 536      26.969   1.359  -0.467  1.00 96.25           N  
ATOM   4223  CZ  ARG A 536      25.766   1.829  -0.162  1.00 96.25           C  
ATOM   4224  N   ASP A 537      24.906   3.438  -5.391  1.00 96.69           N  
ATOM   4225  CA  ASP A 537      26.125   4.148  -5.785  1.00 96.69           C  
ATOM   4226  C   ASP A 537      25.891   4.945  -7.066  1.00 96.69           C  
ATOM   4227  CB  ASP A 537      27.281   3.170  -5.969  1.00 96.69           C  
ATOM   4228  O   ASP A 537      26.312   6.102  -7.168  1.00 96.69           O  
ATOM   4229  CG  ASP A 537      27.750   2.551  -4.664  1.00 96.69           C  
ATOM   4230  OD1 ASP A 537      27.375   3.055  -3.580  1.00 96.69           O  
ATOM   4231  OD2 ASP A 537      28.500   1.554  -4.715  1.00 96.69           O  
ATOM   4232  N   VAL A 538      25.219   4.336  -8.031  1.00 96.50           N  
ATOM   4233  CA  VAL A 538      25.000   5.023  -9.297  1.00 96.50           C  
ATOM   4234  C   VAL A 538      24.094   6.234  -9.086  1.00 96.50           C  
ATOM   4235  CB  VAL A 538      24.391   4.082 -10.359  1.00 96.50           C  
ATOM   4236  O   VAL A 538      24.312   7.293  -9.680  1.00 96.50           O  
ATOM   4237  CG1 VAL A 538      25.375   2.975 -10.734  1.00 96.50           C  
ATOM   4238  CG2 VAL A 538      23.078   3.484  -9.852  1.00 96.50           C  
ATOM   4239  N   PHE A 539      23.062   6.086  -8.234  1.00 95.69           N  
ATOM   4240  CA  PHE A 539      22.188   7.215  -7.949  1.00 95.69           C  
ATOM   4241  C   PHE A 539      22.938   8.312  -7.207  1.00 95.69           C  
ATOM   4242  CB  PHE A 539      20.969   6.762  -7.129  1.00 95.69           C  
ATOM   4243  O   PHE A 539      22.766   9.500  -7.500  1.00 95.69           O  
ATOM   4244  CG  PHE A 539      19.781   6.383  -7.969  1.00 95.69           C  
ATOM   4245  CD1 PHE A 539      18.766   7.297  -8.203  1.00 95.69           C  
ATOM   4246  CD2 PHE A 539      19.688   5.113  -8.516  1.00 95.69           C  
ATOM   4247  CE1 PHE A 539      17.656   6.953  -8.977  1.00 95.69           C  
ATOM   4248  CE2 PHE A 539      18.578   4.758  -9.297  1.00 95.69           C  
ATOM   4249  CZ  PHE A 539      17.562   5.680  -9.523  1.00 95.69           C  
ATOM   4250  N   GLU A 540      23.797   7.953  -6.297  1.00 94.00           N  
ATOM   4251  CA  GLU A 540      24.562   8.938  -5.547  1.00 94.00           C  
ATOM   4252  C   GLU A 540      25.547   9.672  -6.453  1.00 94.00           C  
ATOM   4253  CB  GLU A 540      25.312   8.258  -4.395  1.00 94.00           C  
ATOM   4254  O   GLU A 540      25.734  10.883  -6.324  1.00 94.00           O  
ATOM   4255  CG  GLU A 540      24.422   7.879  -3.219  1.00 94.00           C  
ATOM   4256  CD  GLU A 540      25.188   7.188  -2.094  1.00 94.00           C  
ATOM   4257  OE1 GLU A 540      24.578   6.914  -1.036  1.00 94.00           O  
ATOM   4258  OE2 GLU A 540      26.391   6.922  -2.271  1.00 94.00           O  
ATOM   4259  N   GLU A 541      26.094   8.977  -7.352  1.00 95.25           N  
ATOM   4260  CA  GLU A 541      27.141   9.547  -8.180  1.00 95.25           C  
ATOM   4261  C   GLU A 541      26.562  10.266  -9.391  1.00 95.25           C  
ATOM   4262  CB  GLU A 541      28.125   8.461  -8.625  1.00 95.25           C  
ATOM   4263  O   GLU A 541      27.031  11.352  -9.750  1.00 95.25           O  
ATOM   4264  CG  GLU A 541      29.312   8.984  -9.414  1.00 95.25           C  
ATOM   4265  CD  GLU A 541      30.406   7.949  -9.625  1.00 95.25           C  
ATOM   4266  OE1 GLU A 541      31.391   8.242 -10.344  1.00 95.25           O  
ATOM   4267  OE2 GLU A 541      30.266   6.836  -9.070  1.00 95.25           O  
ATOM   4268  N   TYR A 542      25.484   9.711  -9.961  1.00 95.25           N  
ATOM   4269  CA  TYR A 542      25.094  10.227 -11.266  1.00 95.25           C  
ATOM   4270  C   TYR A 542      23.656  10.734 -11.234  1.00 95.25           C  
ATOM   4271  CB  TYR A 542      25.234   9.148 -12.344  1.00 95.25           C  
ATOM   4272  O   TYR A 542      23.156  11.289 -12.219  1.00 95.25           O  
ATOM   4273  CG  TYR A 542      26.656   8.672 -12.531  1.00 95.25           C  
ATOM   4274  CD1 TYR A 542      27.609   9.469 -13.180  1.00 95.25           C  
ATOM   4275  CD2 TYR A 542      27.062   7.426 -12.062  1.00 95.25           C  
ATOM   4276  CE1 TYR A 542      28.906   9.031 -13.359  1.00 95.25           C  
ATOM   4277  CE2 TYR A 542      28.375   6.980 -12.234  1.00 95.25           C  
ATOM   4278  OH  TYR A 542      30.578   7.355 -13.055  1.00 95.25           O  
ATOM   4279  CZ  TYR A 542      29.281   7.789 -12.883  1.00 95.25           C  
ATOM   4280  N   GLY A 543      22.906  10.406 -10.109  1.00 91.56           N  
ATOM   4281  CA  GLY A 543      21.547  10.914 -10.008  1.00 91.56           C  
ATOM   4282  C   GLY A 543      21.484  12.430 -10.055  1.00 91.56           C  
ATOM   4283  O   GLY A 543      22.344  13.117  -9.508  1.00 91.56           O  
ATOM   4284  N   VAL A 544      20.469  12.984 -10.820  1.00 90.25           N  
ATOM   4285  CA  VAL A 544      20.281  14.430 -10.922  1.00 90.25           C  
ATOM   4286  C   VAL A 544      19.250  14.883  -9.898  1.00 90.25           C  
ATOM   4287  CB  VAL A 544      19.859  14.852 -12.344  1.00 90.25           C  
ATOM   4288  O   VAL A 544      18.078  14.500  -9.977  1.00 90.25           O  
ATOM   4289  CG1 VAL A 544      19.672  16.359 -12.430  1.00 90.25           C  
ATOM   4290  CG2 VAL A 544      20.875  14.367 -13.375  1.00 90.25           C  
ATOM   4291  N   ARG A 545      19.766  15.648  -8.977  1.00 92.19           N  
ATOM   4292  CA  ARG A 545      18.875  16.203  -7.957  1.00 92.19           C  
ATOM   4293  C   ARG A 545      18.094  17.406  -8.500  1.00 92.19           C  
ATOM   4294  CB  ARG A 545      19.672  16.625  -6.719  1.00 92.19           C  
ATOM   4295  O   ARG A 545      18.562  18.094  -9.414  1.00 92.19           O  
ATOM   4296  CG  ARG A 545      20.297  15.453  -5.969  1.00 92.19           C  
ATOM   4297  CD  ARG A 545      20.859  15.891  -4.621  1.00 92.19           C  
ATOM   4298  NE  ARG A 545      21.375  14.750  -3.861  1.00 92.19           N  
ATOM   4299  NH1 ARG A 545      19.484  14.523  -2.545  1.00 92.19           N  
ATOM   4300  NH2 ARG A 545      21.266  13.102  -2.264  1.00 92.19           N  
ATOM   4301  CZ  ARG A 545      20.703  14.125  -2.891  1.00 92.19           C  
ATOM   4302  N   PRO A 546      16.797  17.688  -7.855  1.00 94.25           N  
ATOM   4303  CA  PRO A 546      16.188  16.875  -6.805  1.00 94.25           C  
ATOM   4304  C   PRO A 546      15.695  15.523  -7.320  1.00 94.25           C  
ATOM   4305  CB  PRO A 546      15.008  17.734  -6.320  1.00 94.25           C  
ATOM   4306  O   PRO A 546      15.227  15.422  -8.453  1.00 94.25           O  
ATOM   4307  CG  PRO A 546      14.586  18.516  -7.523  1.00 94.25           C  
ATOM   4308  CD  PRO A 546      15.805  18.828  -8.344  1.00 94.25           C  
ATOM   4309  N   LEU A 547      15.938  14.484  -6.406  1.00 94.88           N  
ATOM   4310  CA  LEU A 547      15.352  13.195  -6.746  1.00 94.88           C  
ATOM   4311  C   LEU A 547      13.906  13.109  -6.273  1.00 94.88           C  
ATOM   4312  CB  LEU A 547      16.172  12.062  -6.121  1.00 94.88           C  
ATOM   4313  O   LEU A 547      13.609  13.422  -5.117  1.00 94.88           O  
ATOM   4314  CG  LEU A 547      17.625  11.938  -6.586  1.00 94.88           C  
ATOM   4315  CD1 LEU A 547      18.344  10.859  -5.781  1.00 94.88           C  
ATOM   4316  CD2 LEU A 547      17.688  11.625  -8.078  1.00 94.88           C  
ATOM   4317  N   ILE A 548      13.016  12.766  -7.223  1.00 95.69           N  
ATOM   4318  CA  ILE A 548      11.609  12.625  -6.871  1.00 95.69           C  
ATOM   4319  C   ILE A 548      11.367  11.258  -6.242  1.00 95.69           C  
ATOM   4320  CB  ILE A 548      10.695  12.820  -8.102  1.00 95.69           C  
ATOM   4321  O   ILE A 548      10.773  11.156  -5.168  1.00 95.69           O  
ATOM   4322  CG1 ILE A 548      10.852  14.242  -8.664  1.00 95.69           C  
ATOM   4323  CG2 ILE A 548       9.234  12.531  -7.742  1.00 95.69           C  
ATOM   4324  CD1 ILE A 548      10.070  14.492  -9.945  1.00 95.69           C  
ATOM   4325  N   VAL A 549      11.789  10.203  -6.855  1.00 96.06           N  
ATOM   4326  CA  VAL A 549      11.766   8.812  -6.410  1.00 96.06           C  
ATOM   4327  C   VAL A 549      13.164   8.211  -6.523  1.00 96.06           C  
ATOM   4328  CB  VAL A 549      10.758   7.973  -7.227  1.00 96.06           C  
ATOM   4329  O   VAL A 549      14.117   8.906  -6.879  1.00 96.06           O  
ATOM   4330  CG1 VAL A 549       9.336   8.523  -7.062  1.00 96.06           C  
ATOM   4331  CG2 VAL A 549      11.156   7.941  -8.695  1.00 96.06           C  
ATOM   4332  N   PHE A 550      13.305   6.910  -6.250  1.00 95.88           N  
ATOM   4333  CA  PHE A 550      14.594   6.219  -6.289  1.00 95.88           C  
ATOM   4334  C   PHE A 550      14.508   4.965  -7.152  1.00 95.88           C  
ATOM   4335  CB  PHE A 550      15.055   5.855  -4.875  1.00 95.88           C  
ATOM   4336  O   PHE A 550      13.547   4.199  -7.043  1.00 95.88           O  
ATOM   4337  CG  PHE A 550      16.422   5.227  -4.824  1.00 95.88           C  
ATOM   4338  CD1 PHE A 550      16.562   3.848  -4.707  1.00 95.88           C  
ATOM   4339  CD2 PHE A 550      17.562   6.012  -4.895  1.00 95.88           C  
ATOM   4340  CE1 PHE A 550      17.828   3.262  -4.660  1.00 95.88           C  
ATOM   4341  CE2 PHE A 550      18.828   5.434  -4.848  1.00 95.88           C  
ATOM   4342  CZ  PHE A 550      18.953   4.059  -4.730  1.00 95.88           C  
TER    4343      PHE A 550                                                      
ENDMDL                                                                          
END                                                                             
