# Supplementary material for: Screening of ester-forming and hydrolyzing enzymes linked to pheromone production in Ips typographus (Linnaeus, 1758)
Source: BMC Genomics. 2026 Mar 24;27:431. doi: 10.1186/s12864-026-12773-0 (PMC13134222; doi:10.1186/s12864-026-12773-0)
Supplement: Supplementary file 5 — Supplementary Material 5. [file 12864_2026_12773_MOESM5_ESM.zip › ItyCE10.pdb]

MODEL     1                                                                     
ATOM      1  N   MET A   1     -27.766  -8.312  78.688  1.00 46.50           N  
ATOM      2  CA  MET A   1     -27.000  -7.473  77.750  1.00 46.50           C  
ATOM      3  C   MET A   1     -26.391  -8.305  76.625  1.00 46.50           C  
ATOM      4  CB  MET A   1     -25.891  -6.738  78.500  1.00 46.50           C  
ATOM      5  O   MET A   1     -25.766  -7.758  75.688  1.00 46.50           O  
ATOM      6  CG  MET A   1     -26.266  -5.320  78.938  1.00 46.50           C  
ATOM      7  SD  MET A   1     -24.797  -4.215  79.000  1.00 46.50           S  
ATOM      8  CE  MET A   1     -24.312  -4.496  80.750  1.00 46.50           C  
ATOM      9  N   ALA A   2     -26.875  -9.617  76.562  1.00 47.88           N  
ATOM     10  CA  ALA A   2     -26.391 -10.727  75.812  1.00 47.88           C  
ATOM     11  C   ALA A   2     -27.375 -11.086  74.688  1.00 47.88           C  
ATOM     12  CB  ALA A   2     -26.125 -11.945  76.688  1.00 47.88           C  
ATOM     13  O   ALA A   2     -27.016 -11.773  73.688  1.00 47.88           O  
ATOM     14  N   GLU A   3     -28.406 -10.203  74.438  1.00 47.94           N  
ATOM     15  CA  GLU A   3     -29.312 -10.453  73.312  1.00 47.94           C  
ATOM     16  C   GLU A   3     -29.281  -9.297  72.312  1.00 47.94           C  
ATOM     17  CB  GLU A   3     -30.734 -10.695  73.812  1.00 47.94           C  
ATOM     18  O   GLU A   3     -29.734  -9.445  71.188  1.00 47.94           O  
ATOM     19  CG  GLU A   3     -31.047 -12.141  74.125  1.00 47.94           C  
ATOM     20  CD  GLU A   3     -32.531 -12.406  74.375  1.00 47.94           C  
ATOM     21  OE1 GLU A   3     -32.906 -13.586  74.562  1.00 47.94           O  
ATOM     22  OE2 GLU A   3     -33.281 -11.430  74.438  1.00 47.94           O  
ATOM     23  N   SER A   4     -28.359  -8.352  72.500  1.00 49.12           N  
ATOM     24  CA  SER A   4     -28.234  -7.227  71.625  1.00 49.12           C  
ATOM     25  C   SER A   4     -26.969  -7.320  70.750  1.00 49.12           C  
ATOM     26  CB  SER A   4     -28.266  -5.906  72.375  1.00 49.12           C  
ATOM     27  O   SER A   4     -26.859  -6.664  69.750  1.00 49.12           O  
ATOM     28  OG  SER A   4     -26.969  -5.582  72.875  1.00 49.12           O  
ATOM     29  N   TYR A   5     -26.219  -8.422  70.875  1.00 47.62           N  
ATOM     30  CA  TYR A   5     -25.016  -8.547  70.062  1.00 47.62           C  
ATOM     31  C   TYR A   5     -25.219  -9.547  68.938  1.00 47.62           C  
ATOM     32  CB  TYR A   5     -23.812  -8.969  70.875  1.00 47.62           C  
ATOM     33  O   TYR A   5     -24.516  -9.508  67.875  1.00 47.62           O  
ATOM     34  CG  TYR A   5     -22.953  -7.816  71.375  1.00 47.62           C  
ATOM     35  CD1 TYR A   5     -21.938  -7.320  70.562  1.00 47.62           C  
ATOM     36  CD2 TYR A   5     -23.156  -7.219  72.562  1.00 47.62           C  
ATOM     37  CE1 TYR A   5     -21.141  -6.258  70.938  1.00 47.62           C  
ATOM     38  CE2 TYR A   5     -22.359  -6.156  73.000  1.00 47.62           C  
ATOM     39  OH  TYR A   5     -20.578  -4.633  72.625  1.00 47.62           O  
ATOM     40  CZ  TYR A   5     -21.359  -5.684  72.188  1.00 47.62           C  
ATOM     41  N   LYS A   6     -26.422 -10.117  68.812  1.00 48.56           N  
ATOM     42  CA  LYS A   6     -26.625 -11.039  67.688  1.00 48.56           C  
ATOM     43  C   LYS A   6     -27.438 -10.383  66.562  1.00 48.56           C  
ATOM     44  CB  LYS A   6     -27.328 -12.305  68.188  1.00 48.56           C  
ATOM     45  O   LYS A   6     -27.344 -10.773  65.438  1.00 48.56           O  
ATOM     46  CG  LYS A   6     -26.391 -13.414  68.625  1.00 48.56           C  
ATOM     47  CD  LYS A   6     -27.141 -14.688  69.000  1.00 48.56           C  
ATOM     48  CE  LYS A   6     -26.188 -15.781  69.438  1.00 48.56           C  
ATOM     49  NZ  LYS A   6     -26.922 -17.016  69.812  1.00 48.56           N  
ATOM     50  N   MET A   7     -27.828  -9.133  66.812  1.00 48.38           N  
ATOM     51  CA  MET A   7     -28.562  -8.477  65.750  1.00 48.38           C  
ATOM     52  C   MET A   7     -27.688  -7.430  65.062  1.00 48.38           C  
ATOM     53  CB  MET A   7     -29.844  -7.832  66.312  1.00 48.38           C  
ATOM     54  O   MET A   7     -27.953  -7.062  63.906  1.00 48.38           O  
ATOM     55  CG  MET A   7     -31.109  -8.570  65.875  1.00 48.38           C  
ATOM     56  SD  MET A   7     -32.625  -7.777  66.562  1.00 48.38           S  
ATOM     57  CE  MET A   7     -32.781  -6.371  65.438  1.00 48.38           C  
ATOM     58  N   PHE A   8     -26.469  -7.262  65.562  1.00 47.47           N  
ATOM     59  CA  PHE A   8     -25.594  -6.336  64.875  1.00 47.47           C  
ATOM     60  C   PHE A   8     -24.578  -7.090  64.000  1.00 47.47           C  
ATOM     61  CB  PHE A   8     -24.875  -5.414  65.812  1.00 47.47           C  
ATOM     62  O   PHE A   8     -24.125  -6.586  62.969  1.00 47.47           O  
ATOM     63  CG  PHE A   8     -24.797  -3.979  65.375  1.00 47.47           C  
ATOM     64  CD1 PHE A   8     -23.703  -3.504  64.688  1.00 47.47           C  
ATOM     65  CD2 PHE A   8     -25.844  -3.104  65.688  1.00 47.47           C  
ATOM     66  CE1 PHE A   8     -23.641  -2.174  64.250  1.00 47.47           C  
ATOM     67  CE2 PHE A   8     -25.781  -1.773  65.250  1.00 47.47           C  
ATOM     68  CZ  PHE A   8     -24.688  -1.311  64.562  1.00 47.47           C  
ATOM     69  N   ASN A   9     -24.594  -8.414  64.062  1.00 48.78           N  
ATOM     70  CA  ASN A   9     -23.703  -9.156  63.188  1.00 48.78           C  
ATOM     71  C   ASN A   9     -24.438  -9.750  62.000  1.00 48.78           C  
ATOM     72  CB  ASN A   9     -22.969 -10.258  63.969  1.00 48.78           C  
ATOM     73  O   ASN A   9     -23.828 -10.016  60.969  1.00 48.78           O  
ATOM     74  CG  ASN A   9     -21.625  -9.805  64.500  1.00 48.78           C  
ATOM     75  ND2 ASN A   9     -21.062 -10.562  65.438  1.00 48.78           N  
ATOM     76  OD1 ASN A   9     -21.078  -8.797  64.062  1.00 48.78           O  
ATOM     77  N   SER A  10     -25.750  -9.625  62.000  1.00 49.16           N  
ATOM     78  CA  SER A  10     -26.453 -10.078  60.781  1.00 49.16           C  
ATOM     79  C   SER A  10     -26.766  -8.922  59.875  1.00 49.16           C  
ATOM     80  CB  SER A  10     -27.734 -10.812  61.156  1.00 49.16           C  
ATOM     81  O   SER A  10     -26.891  -9.102  58.656  1.00 49.16           O  
ATOM     82  OG  SER A  10     -27.453 -11.922  62.000  1.00 49.16           O  
ATOM     83  N   MET A  11     -26.562  -7.664  60.344  1.00 49.34           N  
ATOM     84  CA  MET A  11     -26.797  -6.531  59.469  1.00 49.34           C  
ATOM     85  C   MET A  11     -25.500  -6.047  58.844  1.00 49.34           C  
ATOM     86  CB  MET A  11     -27.469  -5.387  60.219  1.00 49.34           C  
ATOM     87  O   MET A  11     -25.500  -5.574  57.719  1.00 49.34           O  
ATOM     88  CG  MET A  11     -28.672  -4.789  59.500  1.00 49.34           C  
ATOM     89  SD  MET A  11     -29.672  -3.691  60.594  1.00 49.34           S  
ATOM     90  CE  MET A  11     -29.594  -2.150  59.625  1.00 49.34           C  
ATOM     91  N   THR A  12     -24.328  -6.523  59.281  1.00 51.38           N  
ATOM     92  CA  THR A  12     -23.078  -6.191  58.594  1.00 51.38           C  
ATOM     93  C   THR A  12     -22.703  -7.273  57.594  1.00 51.38           C  
ATOM     94  CB  THR A  12     -21.922  -6.016  59.625  1.00 51.38           C  
ATOM     95  O   THR A  12     -22.172  -6.973  56.531  1.00 51.38           O  
ATOM     96  CG2 THR A  12     -20.938  -4.965  59.156  1.00 51.38           C  
ATOM     97  OG1 THR A  12     -22.469  -5.605  60.875  1.00 51.38           O  
ATOM     98  N   ILE A  13     -23.359  -8.414  57.625  1.00 51.56           N  
ATOM     99  CA  ILE A  13     -23.078  -9.430  56.594  1.00 51.56           C  
ATOM    100  C   ILE A  13     -24.109  -9.320  55.469  1.00 51.56           C  
ATOM    101  CB  ILE A  13     -23.094 -10.852  57.188  1.00 51.56           C  
ATOM    102  O   ILE A  13     -23.766  -9.516  54.281  1.00 51.56           O  
ATOM    103  CG1 ILE A  13     -21.922 -11.039  58.156  1.00 51.56           C  
ATOM    104  CG2 ILE A  13     -23.078 -11.906  56.094  1.00 51.56           C  
ATOM    105  CD1 ILE A  13     -21.969 -12.336  58.969  1.00 51.56           C  
ATOM    106  N   LEU A  14     -25.172  -8.523  55.688  1.00 48.78           N  
ATOM    107  CA  LEU A  14     -26.078  -8.312  54.562  1.00 48.78           C  
ATOM    108  C   LEU A  14     -25.750  -7.027  53.812  1.00 48.78           C  
ATOM    109  CB  LEU A  14     -27.531  -8.258  55.062  1.00 48.78           C  
ATOM    110  O   LEU A  14     -25.953  -6.938  52.594  1.00 48.78           O  
ATOM    111  CG  LEU A  14     -28.516  -9.211  54.406  1.00 48.78           C  
ATOM    112  CD1 LEU A  14     -28.922 -10.328  55.375  1.00 48.78           C  
ATOM    113  CD2 LEU A  14     -29.750  -8.453  53.906  1.00 48.78           C  
ATOM    114  N   ILE A  15     -24.859  -6.176  54.375  1.00 52.38           N  
ATOM    115  CA  ILE A  15     -24.391  -5.016  53.625  1.00 52.38           C  
ATOM    116  C   ILE A  15     -23.078  -5.355  52.906  1.00 52.38           C  
ATOM    117  CB  ILE A  15     -24.188  -3.793  54.562  1.00 52.38           C  
ATOM    118  O   ILE A  15     -22.844  -4.910  51.781  1.00 52.38           O  
ATOM    119  CG1 ILE A  15     -25.547  -3.291  55.062  1.00 52.38           C  
ATOM    120  CG2 ILE A  15     -23.438  -2.678  53.812  1.00 52.38           C  
ATOM    121  CD1 ILE A  15     -25.438  -2.225  56.156  1.00 52.38           C  
ATOM    122  N   TYR A  16     -22.422  -6.484  53.250  1.00 48.44           N  
ATOM    123  CA  TYR A  16     -21.266  -6.918  52.469  1.00 48.44           C  
ATOM    124  C   TYR A  16     -21.688  -7.906  51.375  1.00 48.44           C  
ATOM    125  CB  TYR A  16     -20.219  -7.551  53.375  1.00 48.44           C  
ATOM    126  O   TYR A  16     -21.078  -7.949  50.312  1.00 48.44           O  
ATOM    127  CG  TYR A  16     -19.312  -6.547  54.062  1.00 48.44           C  
ATOM    128  CD1 TYR A  16     -18.281  -5.934  53.375  1.00 48.44           C  
ATOM    129  CD2 TYR A  16     -19.516  -6.211  55.406  1.00 48.44           C  
ATOM    130  CE1 TYR A  16     -17.438  -5.008  54.000  1.00 48.44           C  
ATOM    131  CE2 TYR A  16     -18.688  -5.285  56.031  1.00 48.44           C  
ATOM    132  OH  TYR A  16     -16.844  -3.775  55.938  1.00 48.44           O  
ATOM    133  CZ  TYR A  16     -17.656  -4.691  55.312  1.00 48.44           C  
ATOM    134  N   PHE A  17     -22.922  -8.445  51.500  1.00 47.41           N  
ATOM    135  CA  PHE A  17     -23.391  -9.258  50.375  1.00 47.41           C  
ATOM    136  C   PHE A  17     -24.188  -8.414  49.375  1.00 47.41           C  
ATOM    137  CB  PHE A  17     -24.266 -10.414  50.906  1.00 47.41           C  
ATOM    138  O   PHE A  17     -24.094  -8.633  48.188  1.00 47.41           O  
ATOM    139  CG  PHE A  17     -23.844 -11.766  50.375  1.00 47.41           C  
ATOM    140  CD1 PHE A  17     -24.375 -12.281  49.219  1.00 47.41           C  
ATOM    141  CD2 PHE A  17     -22.906 -12.523  51.094  1.00 47.41           C  
ATOM    142  CE1 PHE A  17     -23.984 -13.523  48.719  1.00 47.41           C  
ATOM    143  CE2 PHE A  17     -22.516 -13.773  50.625  1.00 47.41           C  
ATOM    144  CZ  PHE A  17     -23.047 -14.273  49.438  1.00 47.41           C  
ATOM    145  N   PHE A  18     -24.609  -7.191  49.812  1.00 48.44           N  
ATOM    146  CA  PHE A  18     -25.219  -6.316  48.812  1.00 48.44           C  
ATOM    147  C   PHE A  18     -24.172  -5.363  48.250  1.00 48.44           C  
ATOM    148  CB  PHE A  18     -26.375  -5.523  49.438  1.00 48.44           C  
ATOM    149  O   PHE A  18     -24.234  -5.023  47.062  1.00 48.44           O  
ATOM    150  CG  PHE A  18     -27.719  -5.941  48.938  1.00 48.44           C  
ATOM    151  CD1 PHE A  18     -28.250  -5.383  47.781  1.00 48.44           C  
ATOM    152  CD2 PHE A  18     -28.469  -6.891  49.625  1.00 48.44           C  
ATOM    153  CE1 PHE A  18     -29.500  -5.766  47.312  1.00 48.44           C  
ATOM    154  CE2 PHE A  18     -29.719  -7.277  49.156  1.00 48.44           C  
ATOM    155  CZ  PHE A  18     -30.234  -6.715  48.000  1.00 48.44           C  
ATOM    156  N   THR A  19     -22.938  -5.262  48.906  1.00 48.94           N  
ATOM    157  CA  THR A  19     -21.844  -4.543  48.250  1.00 48.94           C  
ATOM    158  C   THR A  19     -20.922  -5.512  47.500  1.00 48.94           C  
ATOM    159  CB  THR A  19     -21.031  -3.713  49.250  1.00 48.94           C  
ATOM    160  O   THR A  19     -20.297  -5.148  46.500  1.00 48.94           O  
ATOM    161  CG2 THR A  19     -21.562  -2.283  49.344  1.00 48.94           C  
ATOM    162  OG1 THR A  19     -21.109  -4.324  50.531  1.00 48.94           O  
ATOM    163  N   TYR A  20     -21.109  -6.852  47.688  1.00 48.50           N  
ATOM    164  CA  TYR A  20     -20.391  -7.781  46.812  1.00 48.50           C  
ATOM    165  C   TYR A  20     -21.281  -8.258  45.688  1.00 48.50           C  
ATOM    166  CB  TYR A  20     -19.875  -8.984  47.625  1.00 48.50           C  
ATOM    167  O   TYR A  20     -20.812  -8.539  44.594  1.00 48.50           O  
ATOM    168  CG  TYR A  20     -18.688  -9.664  47.000  1.00 48.50           C  
ATOM    169  CD1 TYR A  20     -18.859 -10.766  46.156  1.00 48.50           C  
ATOM    170  CD2 TYR A  20     -17.391  -9.203  47.219  1.00 48.50           C  
ATOM    171  CE1 TYR A  20     -17.766 -11.406  45.594  1.00 48.50           C  
ATOM    172  CE2 TYR A  20     -16.297  -9.836  46.656  1.00 48.50           C  
ATOM    173  OH  TYR A  20     -15.406 -11.555  45.250  1.00 48.50           O  
ATOM    174  CZ  TYR A  20     -16.484 -10.930  45.844  1.00 48.50           C  
ATOM    175  N   CYS A  21     -22.609  -7.910  45.781  1.00 45.56           N  
ATOM    176  CA  CYS A  21     -23.484  -8.227  44.625  1.00 45.56           C  
ATOM    177  C   CYS A  21     -23.812  -6.977  43.844  1.00 45.56           C  
ATOM    178  CB  CYS A  21     -24.781  -8.875  45.125  1.00 45.56           C  
ATOM    179  O   CYS A  21     -24.234  -7.070  42.688  1.00 45.56           O  
ATOM    180  SG  CYS A  21     -24.672 -10.656  45.344  1.00 45.56           S  
ATOM    181  N   PHE A  22     -23.203  -5.820  44.125  1.00 45.50           N  
ATOM    182  CA  PHE A  22     -23.391  -4.711  43.188  1.00 45.50           C  
ATOM    183  C   PHE A  22     -22.062  -4.273  42.594  1.00 45.50           C  
ATOM    184  CB  PHE A  22     -24.062  -3.529  43.906  1.00 45.50           C  
ATOM    185  O   PHE A  22     -22.016  -3.328  41.812  1.00 45.50           O  
ATOM    186  CG  PHE A  22     -25.500  -3.338  43.531  1.00 45.50           C  
ATOM    187  CD1 PHE A  22     -25.859  -2.527  42.469  1.00 45.50           C  
ATOM    188  CD2 PHE A  22     -26.516  -3.969  44.281  1.00 45.50           C  
ATOM    189  CE1 PHE A  22     -27.203  -2.348  42.125  1.00 45.50           C  
ATOM    190  CE2 PHE A  22     -27.844  -3.793  43.938  1.00 45.50           C  
ATOM    191  CZ  PHE A  22     -28.188  -2.982  42.875  1.00 45.50           C  
ATOM    192  N   SER A  23     -21.016  -5.145  42.625  1.00 43.28           N  
ATOM    193  CA  SER A  23     -19.969  -4.781  41.688  1.00 43.28           C  
ATOM    194  C   SER A  23     -19.844  -5.824  40.562  1.00 43.28           C  
ATOM    195  CB  SER A  23     -18.625  -4.617  42.375  1.00 43.28           C  
ATOM    196  O   SER A  23     -18.891  -5.809  39.781  1.00 43.28           O  
ATOM    197  OG  SER A  23     -18.391  -5.699  43.281  1.00 43.28           O  
ATOM    198  N   HIS A  24     -20.875  -6.602  40.344  1.00 42.12           N  
ATOM    199  CA  HIS A  24     -20.797  -7.215  39.000  1.00 42.12           C  
ATOM    200  C   HIS A  24     -21.656  -6.449  38.000  1.00 42.12           C  
ATOM    201  CB  HIS A  24     -21.250  -8.680  39.062  1.00 42.12           C  
ATOM    202  O   HIS A  24     -22.875  -6.637  37.969  1.00 42.12           O  
ATOM    203  CG  HIS A  24     -20.188  -9.602  39.594  1.00 42.12           C  
ATOM    204  CD2 HIS A  24     -19.438 -10.531  38.969  1.00 42.12           C  
ATOM    205  ND1 HIS A  24     -19.812  -9.633  40.906  1.00 42.12           N  
ATOM    206  CE1 HIS A  24     -18.875 -10.539  41.094  1.00 42.12           C  
ATOM    207  NE2 HIS A  24     -18.625 -11.102  39.906  1.00 42.12           N  
ATOM    208  N   ALA A  25     -21.781  -5.078  38.188  1.00 44.03           N  
ATOM    209  CA  ALA A  25     -22.172  -4.375  36.969  1.00 44.03           C  
ATOM    210  C   ALA A  25     -22.141  -5.305  35.750  1.00 44.03           C  
ATOM    211  CB  ALA A  25     -21.266  -3.168  36.719  1.00 44.03           C  
ATOM    212  O   ALA A  25     -21.156  -6.020  35.531  1.00 44.03           O  
ATOM    213  N   ILE A  26     -22.859  -6.352  35.688  1.00 44.69           N  
ATOM    214  CA  ILE A  26     -23.219  -6.988  34.438  1.00 44.69           C  
ATOM    215  C   ILE A  26     -22.531  -6.273  33.250  1.00 44.69           C  
ATOM    216  CB  ILE A  26     -24.750  -6.992  34.219  1.00 44.69           C  
ATOM    217  O   ILE A  26     -22.812  -5.109  32.969  1.00 44.69           O  
ATOM    218  CG1 ILE A  26     -25.438  -7.840  35.281  1.00 44.69           C  
ATOM    219  CG2 ILE A  26     -25.094  -7.496  32.812  1.00 44.69           C  
ATOM    220  CD1 ILE A  26     -26.953  -7.746  35.281  1.00 44.69           C  
ATOM    221  N   ALA A  27     -21.234  -5.926  33.312  1.00 49.84           N  
ATOM    222  CA  ALA A  27     -20.516  -5.508  32.094  1.00 49.84           C  
ATOM    223  C   ALA A  27     -20.953  -6.320  30.891  1.00 49.84           C  
ATOM    224  CB  ALA A  27     -19.016  -5.641  32.312  1.00 49.84           C  
ATOM    225  O   ALA A  27     -21.047  -7.547  30.953  1.00 49.84           O  
ATOM    226  N   TYR A  28     -22.172  -6.281  30.453  1.00 56.41           N  
ATOM    227  CA  TYR A  28     -22.516  -6.902  29.172  1.00 56.41           C  
ATOM    228  C   TYR A  28     -21.266  -7.227  28.359  1.00 56.41           C  
ATOM    229  CB  TYR A  28     -23.453  -5.992  28.359  1.00 56.41           C  
ATOM    230  O   TYR A  28     -20.422  -6.359  28.156  1.00 56.41           O  
ATOM    231  CG  TYR A  28     -24.922  -6.250  28.594  1.00 56.41           C  
ATOM    232  CD1 TYR A  28     -25.594  -7.207  27.844  1.00 56.41           C  
ATOM    233  CD2 TYR A  28     -25.625  -5.539  29.562  1.00 56.41           C  
ATOM    234  CE1 TYR A  28     -26.953  -7.449  28.062  1.00 56.41           C  
ATOM    235  CE2 TYR A  28     -26.969  -5.770  29.766  1.00 56.41           C  
ATOM    236  OH  TYR A  28     -28.969  -6.961  29.234  1.00 56.41           O  
ATOM    237  CZ  TYR A  28     -27.625  -6.727  29.016  1.00 56.41           C  
ATOM    238  N   ASP A  29     -20.531  -8.234  28.688  1.00 65.00           N  
ATOM    239  CA  ASP A  29     -19.453  -8.672  27.812  1.00 65.00           C  
ATOM    240  C   ASP A  29     -19.812  -8.453  26.344  1.00 65.00           C  
ATOM    241  CB  ASP A  29     -19.109 -10.141  28.062  1.00 65.00           C  
ATOM    242  O   ASP A  29     -20.938  -8.688  25.938  1.00 65.00           O  
ATOM    243  CG  ASP A  29     -18.266 -10.352  29.312  1.00 65.00           C  
ATOM    244  OD1 ASP A  29     -17.641  -9.383  29.781  1.00 65.00           O  
ATOM    245  OD2 ASP A  29     -18.219 -11.500  29.812  1.00 65.00           O  
ATOM    246  N   GLU A  30     -19.109  -7.465  25.656  1.00 87.44           N  
ATOM    247  CA  GLU A  30     -19.203  -7.246  24.219  1.00 87.44           C  
ATOM    248  C   GLU A  30     -18.859  -8.516  23.438  1.00 87.44           C  
ATOM    249  CB  GLU A  30     -18.281  -6.105  23.781  1.00 87.44           C  
ATOM    250  O   GLU A  30     -17.766  -8.641  22.891  1.00 87.44           O  
ATOM    251  CG  GLU A  30     -18.547  -4.793  24.516  1.00 87.44           C  
ATOM    252  CD  GLU A  30     -19.969  -4.293  24.344  1.00 87.44           C  
ATOM    253  OE1 GLU A  30     -20.516  -3.715  25.312  1.00 87.44           O  
ATOM    254  OE2 GLU A  30     -20.547  -4.484  23.250  1.00 87.44           O  
ATOM    255  N   ILE A  31     -19.781  -9.523  23.562  1.00 93.69           N  
ATOM    256  CA  ILE A  31     -19.547 -10.836  22.953  1.00 93.69           C  
ATOM    257  C   ILE A  31     -20.281 -10.914  21.609  1.00 93.69           C  
ATOM    258  CB  ILE A  31     -20.016 -11.977  23.875  1.00 93.69           C  
ATOM    259  O   ILE A  31     -21.438 -10.531  21.500  1.00 93.69           O  
ATOM    260  CG1 ILE A  31     -19.219 -11.953  25.188  1.00 93.69           C  
ATOM    261  CG2 ILE A  31     -19.875 -13.328  23.188  1.00 93.69           C  
ATOM    262  CD1 ILE A  31     -19.719 -12.938  26.234  1.00 93.69           C  
ATOM    263  N   VAL A  32     -19.594 -11.336  20.547  1.00 93.81           N  
ATOM    264  CA  VAL A  32     -20.141 -11.570  19.219  1.00 93.81           C  
ATOM    265  C   VAL A  32     -19.828 -13.000  18.781  1.00 93.81           C  
ATOM    266  CB  VAL A  32     -19.594 -10.562  18.188  1.00 93.81           C  
ATOM    267  O   VAL A  32     -18.797 -13.562  19.156  1.00 93.81           O  
ATOM    268  CG1 VAL A  32     -20.062 -10.914  16.781  1.00 93.81           C  
ATOM    269  CG2 VAL A  32     -20.016  -9.141  18.562  1.00 93.81           C  
ATOM    270  N   GLU A  33     -20.766 -13.594  18.078  1.00 95.25           N  
ATOM    271  CA  GLU A  33     -20.562 -14.930  17.547  1.00 95.25           C  
ATOM    272  C   GLU A  33     -20.188 -14.891  16.078  1.00 95.25           C  
ATOM    273  CB  GLU A  33     -21.812 -15.789  17.750  1.00 95.25           C  
ATOM    274  O   GLU A  33     -20.953 -14.391  15.250  1.00 95.25           O  
ATOM    275  CG  GLU A  33     -21.625 -17.250  17.328  1.00 95.25           C  
ATOM    276  CD  GLU A  33     -22.844 -18.109  17.641  1.00 95.25           C  
ATOM    277  OE1 GLU A  33     -22.781 -19.344  17.438  1.00 95.25           O  
ATOM    278  OE2 GLU A  33     -23.859 -17.547  18.109  1.00 95.25           O  
ATOM    279  N   VAL A  34     -18.984 -15.391  15.742  1.00 96.38           N  
ATOM    280  CA  VAL A  34     -18.547 -15.578  14.359  1.00 96.38           C  
ATOM    281  C   VAL A  34     -18.547 -17.062  14.008  1.00 96.38           C  
ATOM    282  CB  VAL A  34     -17.141 -14.984  14.125  1.00 96.38           C  
ATOM    283  O   VAL A  34     -18.828 -17.906  14.859  1.00 96.38           O  
ATOM    284  CG1 VAL A  34     -17.125 -13.477  14.398  1.00 96.38           C  
ATOM    285  CG2 VAL A  34     -16.109 -15.688  15.008  1.00 96.38           C  
ATOM    286  N   GLN A  35     -18.266 -17.359  12.828  1.00 96.50           N  
ATOM    287  CA  GLN A  35     -18.359 -18.734  12.352  1.00 96.50           C  
ATOM    288  C   GLN A  35     -17.500 -19.656  13.203  1.00 96.50           C  
ATOM    289  CB  GLN A  35     -17.953 -18.812  10.883  1.00 96.50           C  
ATOM    290  O   GLN A  35     -17.891 -20.812  13.453  1.00 96.50           O  
ATOM    291  CG  GLN A  35     -19.000 -18.297   9.914  1.00 96.50           C  
ATOM    292  CD  GLN A  35     -18.625 -18.531   8.461  1.00 96.50           C  
ATOM    293  NE2 GLN A  35     -19.422 -17.984   7.551  1.00 96.50           N  
ATOM    294  OE1 GLN A  35     -17.625 -19.203   8.164  1.00 96.50           O  
ATOM    295  N   GLN A  36     -16.344 -19.156  13.656  1.00 97.50           N  
ATOM    296  CA  GLN A  36     -15.367 -20.000  14.336  1.00 97.50           C  
ATOM    297  C   GLN A  36     -15.695 -20.141  15.820  1.00 97.50           C  
ATOM    298  CB  GLN A  36     -13.961 -19.438  14.156  1.00 97.50           C  
ATOM    299  O   GLN A  36     -15.250 -21.078  16.484  1.00 97.50           O  
ATOM    300  CG  GLN A  36     -13.391 -19.625  12.758  1.00 97.50           C  
ATOM    301  CD  GLN A  36     -14.047 -18.703  11.734  1.00 97.50           C  
ATOM    302  NE2 GLN A  36     -14.094 -19.156  10.484  1.00 97.50           N  
ATOM    303  OE1 GLN A  36     -14.500 -17.609  12.070  1.00 97.50           O  
ATOM    304  N   GLY A  37     -16.406 -19.234  16.406  1.00 97.44           N  
ATOM    305  CA  GLY A  37     -16.734 -19.266  17.828  1.00 97.44           C  
ATOM    306  C   GLY A  37     -17.094 -17.906  18.406  1.00 97.44           C  
ATOM    307  O   GLY A  37     -17.391 -16.969  17.656  1.00 97.44           O  
ATOM    308  N   LEU A  38     -17.125 -17.781  19.703  1.00 97.50           N  
ATOM    309  CA  LEU A  38     -17.484 -16.562  20.406  1.00 97.50           C  
ATOM    310  C   LEU A  38     -16.250 -15.695  20.656  1.00 97.50           C  
ATOM    311  CB  LEU A  38     -18.172 -16.875  21.734  1.00 97.50           C  
ATOM    312  O   LEU A  38     -15.180 -16.219  21.000  1.00 97.50           O  
ATOM    313  CG  LEU A  38     -19.469 -17.672  21.656  1.00 97.50           C  
ATOM    314  CD1 LEU A  38     -19.938 -18.078  23.047  1.00 97.50           C  
ATOM    315  CD2 LEU A  38     -20.547 -16.859  20.953  1.00 97.50           C  
ATOM    316  N   ILE A  39     -16.438 -14.375  20.422  1.00 96.75           N  
ATOM    317  CA  ILE A  39     -15.320 -13.477  20.703  1.00 96.75           C  
ATOM    318  C   ILE A  39     -15.789 -12.328  21.594  1.00 96.75           C  
ATOM    319  CB  ILE A  39     -14.711 -12.922  19.391  1.00 96.75           C  
ATOM    320  O   ILE A  39     -16.953 -11.906  21.516  1.00 96.75           O  
ATOM    321  CG1 ILE A  39     -15.758 -12.133  18.609  1.00 96.75           C  
ATOM    322  CG2 ILE A  39     -14.125 -14.055  18.547  1.00 96.75           C  
ATOM    323  CD1 ILE A  39     -15.211 -11.430  17.375  1.00 96.75           C  
ATOM    324  N   ARG A  40     -14.805 -11.938  22.469  1.00 96.44           N  
ATOM    325  CA  ARG A  40     -15.031 -10.805  23.359  1.00 96.44           C  
ATOM    326  C   ARG A  40     -14.273  -9.570  22.875  1.00 96.44           C  
ATOM    327  CB  ARG A  40     -14.602 -11.148  24.781  1.00 96.44           C  
ATOM    328  O   ARG A  40     -13.078  -9.641  22.578  1.00 96.44           O  
ATOM    329  CG  ARG A  40     -14.766 -10.000  25.766  1.00 96.44           C  
ATOM    330  CD  ARG A  40     -14.289 -10.383  27.172  1.00 96.44           C  
ATOM    331  NE  ARG A  40     -15.203 -11.320  27.797  1.00 96.44           N  
ATOM    332  NH1 ARG A  40     -13.766 -11.859  29.531  1.00 96.44           N  
ATOM    333  NH2 ARG A  40     -15.836 -12.836  29.406  1.00 96.44           N  
ATOM    334  CZ  ARG A  40     -14.938 -12.008  28.906  1.00 96.44           C  
ATOM    335  N   GLY A  41     -15.031  -8.461  22.766  1.00 96.19           N  
ATOM    336  CA  GLY A  41     -14.422  -7.184  22.438  1.00 96.19           C  
ATOM    337  C   GLY A  41     -14.398  -6.219  23.609  1.00 96.19           C  
ATOM    338  O   GLY A  41     -14.562  -6.629  24.766  1.00 96.19           O  
ATOM    339  N   ARG A  42     -14.062  -4.934  23.328  1.00 95.56           N  
ATOM    340  CA  ARG A  42     -14.039  -3.881  24.344  1.00 95.56           C  
ATOM    341  C   ARG A  42     -14.633  -2.588  23.797  1.00 95.56           C  
ATOM    342  CB  ARG A  42     -12.602  -3.637  24.828  1.00 95.56           C  
ATOM    343  O   ARG A  42     -14.758  -2.414  22.578  1.00 95.56           O  
ATOM    344  CG  ARG A  42     -11.695  -3.027  23.766  1.00 95.56           C  
ATOM    345  CD  ARG A  42     -10.281  -2.809  24.297  1.00 95.56           C  
ATOM    346  NE  ARG A  42      -9.430  -2.148  23.312  1.00 95.56           N  
ATOM    347  NH1 ARG A  42      -7.617  -1.927  24.719  1.00 95.56           N  
ATOM    348  NH2 ARG A  42      -7.500  -1.156  22.562  1.00 95.56           N  
ATOM    349  CZ  ARG A  42      -8.188  -1.745  23.531  1.00 95.56           C  
ATOM    350  N   LEU A  43     -15.117  -1.798  24.703  1.00 95.81           N  
ATOM    351  CA  LEU A  43     -15.656  -0.493  24.344  1.00 95.81           C  
ATOM    352  C   LEU A  43     -14.562   0.570  24.359  1.00 95.81           C  
ATOM    353  CB  LEU A  43     -16.797  -0.094  25.297  1.00 95.81           C  
ATOM    354  O   LEU A  43     -13.742   0.609  25.281  1.00 95.81           O  
ATOM    355  CG  LEU A  43     -18.062  -0.932  25.219  1.00 95.81           C  
ATOM    356  CD1 LEU A  43     -19.047  -0.506  26.312  1.00 95.81           C  
ATOM    357  CD2 LEU A  43     -18.703  -0.810  23.844  1.00 95.81           C  
ATOM    358  N   LEU A  44     -14.516   1.396  23.344  1.00 95.81           N  
ATOM    359  CA  LEU A  44     -13.648   2.564  23.250  1.00 95.81           C  
ATOM    360  C   LEU A  44     -14.438   3.803  22.859  1.00 95.81           C  
ATOM    361  CB  LEU A  44     -12.523   2.316  22.234  1.00 95.81           C  
ATOM    362  O   LEU A  44     -15.586   3.695  22.406  1.00 95.81           O  
ATOM    363  CG  LEU A  44     -11.539   1.195  22.578  1.00 95.81           C  
ATOM    364  CD1 LEU A  44     -10.594   0.945  21.406  1.00 95.81           C  
ATOM    365  CD2 LEU A  44     -10.750   1.535  23.844  1.00 95.81           C  
ATOM    366  N   THR A  45     -13.867   4.945  23.094  1.00 95.31           N  
ATOM    367  CA  THR A  45     -14.531   6.203  22.766  1.00 95.31           C  
ATOM    368  C   THR A  45     -13.609   7.109  21.953  1.00 95.31           C  
ATOM    369  CB  THR A  45     -14.969   6.938  24.047  1.00 95.31           C  
ATOM    370  O   THR A  45     -12.430   7.262  22.281  1.00 95.31           O  
ATOM    371  CG2 THR A  45     -15.750   8.203  23.719  1.00 95.31           C  
ATOM    372  OG1 THR A  45     -15.805   6.066  24.828  1.00 95.31           O  
ATOM    373  N   THR A  46     -14.219   7.617  20.859  1.00 94.38           N  
ATOM    374  CA  THR A  46     -13.461   8.547  20.031  1.00 94.38           C  
ATOM    375  C   THR A  46     -13.273   9.883  20.750  1.00 94.38           C  
ATOM    376  CB  THR A  46     -14.156   8.789  18.672  1.00 94.38           C  
ATOM    377  O   THR A  46     -13.984  10.180  21.719  1.00 94.38           O  
ATOM    378  CG2 THR A  46     -14.531   7.473  18.016  1.00 94.38           C  
ATOM    379  OG1 THR A  46     -15.352   9.562  18.891  1.00 94.38           O  
ATOM    380  N   PRO A  47     -12.289  10.672  20.281  1.00 87.06           N  
ATOM    381  CA  PRO A  47     -12.172  12.031  20.812  1.00 87.06           C  
ATOM    382  C   PRO A  47     -13.445  12.844  20.641  1.00 87.06           C  
ATOM    383  CB  PRO A  47     -11.023  12.633  20.000  1.00 87.06           C  
ATOM    384  O   PRO A  47     -13.703  13.766  21.422  1.00 87.06           O  
ATOM    385  CG  PRO A  47     -10.164  11.461  19.625  1.00 87.06           C  
ATOM    386  CD  PRO A  47     -11.055  10.289  19.328  1.00 87.06           C  
ATOM    387  N   GLY A  48     -14.250  12.562  19.672  1.00 87.00           N  
ATOM    388  CA  GLY A  48     -15.523  13.219  19.438  1.00 87.00           C  
ATOM    389  C   GLY A  48     -16.656  12.648  20.266  1.00 87.00           C  
ATOM    390  O   GLY A  48     -17.828  12.891  19.984  1.00 87.00           O  
ATOM    391  N   ASN A  49     -16.422  11.719  21.203  1.00 91.50           N  
ATOM    392  CA  ASN A  49     -17.344  11.156  22.188  1.00 91.50           C  
ATOM    393  C   ASN A  49     -18.281  10.125  21.562  1.00 91.50           C  
ATOM    394  CB  ASN A  49     -18.156  12.266  22.859  1.00 91.50           C  
ATOM    395  O   ASN A  49     -19.438  10.023  21.953  1.00 91.50           O  
ATOM    396  CG  ASN A  49     -18.641  11.875  24.250  1.00 91.50           C  
ATOM    397  ND2 ASN A  49     -19.766  12.453  24.656  1.00 91.50           N  
ATOM    398  OD1 ASN A  49     -18.016  11.062  24.938  1.00 91.50           O  
ATOM    399  N   THR A  50     -17.828   9.500  20.469  1.00 93.06           N  
ATOM    400  CA  THR A  50     -18.516   8.344  19.922  1.00 93.06           C  
ATOM    401  C   THR A  50     -17.984   7.047  20.516  1.00 93.06           C  
ATOM    402  CB  THR A  50     -18.391   8.297  18.391  1.00 93.06           C  
ATOM    403  O   THR A  50     -16.781   6.793  20.484  1.00 93.06           O  
ATOM    404  CG2 THR A  50     -19.109   7.086  17.812  1.00 93.06           C  
ATOM    405  OG1 THR A  50     -18.969   9.492  17.828  1.00 93.06           O  
ATOM    406  N   THR A  51     -18.859   6.293  21.172  1.00 95.19           N  
ATOM    407  CA  THR A  51     -18.484   4.992  21.703  1.00 95.19           C  
ATOM    408  C   THR A  51     -18.562   3.916  20.625  1.00 95.19           C  
ATOM    409  CB  THR A  51     -19.375   4.598  22.891  1.00 95.19           C  
ATOM    410  O   THR A  51     -19.484   3.908  19.812  1.00 95.19           O  
ATOM    411  CG2 THR A  51     -18.953   3.260  23.484  1.00 95.19           C  
ATOM    412  OG1 THR A  51     -19.297   5.609  23.906  1.00 95.19           O  
ATOM    413  N   TYR A  52     -17.562   3.082  20.562  1.00 95.75           N  
ATOM    414  CA  TYR A  52     -17.578   1.984  19.594  1.00 95.75           C  
ATOM    415  C   TYR A  52     -16.953   0.729  20.203  1.00 95.75           C  
ATOM    416  CB  TYR A  52     -16.828   2.379  18.328  1.00 95.75           C  
ATOM    417  O   TYR A  52     -16.344   0.783  21.266  1.00 95.75           O  
ATOM    418  CG  TYR A  52     -15.352   2.635  18.547  1.00 95.75           C  
ATOM    419  CD1 TYR A  52     -14.898   3.881  18.969  1.00 95.75           C  
ATOM    420  CD2 TYR A  52     -14.406   1.635  18.328  1.00 95.75           C  
ATOM    421  CE1 TYR A  52     -13.547   4.125  19.172  1.00 95.75           C  
ATOM    422  CE2 TYR A  52     -13.055   1.865  18.531  1.00 95.75           C  
ATOM    423  OH  TYR A  52     -11.289   3.346  19.156  1.00 95.75           O  
ATOM    424  CZ  TYR A  52     -12.633   3.111  18.953  1.00 95.75           C  
ATOM    425  N   ARG A  53     -17.156  -0.441  19.531  1.00 96.19           N  
ATOM    426  CA  ARG A  53     -16.578  -1.727  19.906  1.00 96.19           C  
ATOM    427  C   ARG A  53     -15.336  -2.039  19.078  1.00 96.19           C  
ATOM    428  CB  ARG A  53     -17.609  -2.846  19.750  1.00 96.19           C  
ATOM    429  O   ARG A  53     -15.328  -1.840  17.875  1.00 96.19           O  
ATOM    430  CG  ARG A  53     -18.812  -2.713  20.672  1.00 96.19           C  
ATOM    431  CD  ARG A  53     -19.844  -3.807  20.422  1.00 96.19           C  
ATOM    432  NE  ARG A  53     -20.984  -3.688  21.328  1.00 96.19           N  
ATOM    433  NH1 ARG A  53     -22.016  -2.014  20.109  1.00 96.19           N  
ATOM    434  NH2 ARG A  53     -22.984  -2.814  22.031  1.00 96.19           N  
ATOM    435  CZ  ARG A  53     -22.000  -2.840  21.156  1.00 96.19           C  
ATOM    436  N   ALA A  54     -14.375  -2.549  19.812  1.00 97.56           N  
ATOM    437  CA  ALA A  54     -13.125  -2.959  19.172  1.00 97.56           C  
ATOM    438  C   ALA A  54     -12.844  -4.438  19.406  1.00 97.56           C  
ATOM    439  CB  ALA A  54     -11.961  -2.107  19.672  1.00 97.56           C  
ATOM    440  O   ALA A  54     -12.836  -4.895  20.562  1.00 97.56           O  
ATOM    441  N   PHE A  55     -12.672  -5.156  18.359  1.00 98.19           N  
ATOM    442  CA  PHE A  55     -12.227  -6.547  18.359  1.00 98.19           C  
ATOM    443  C   PHE A  55     -10.852  -6.676  17.703  1.00 98.19           C  
ATOM    444  CB  PHE A  55     -13.234  -7.438  17.625  1.00 98.19           C  
ATOM    445  O   PHE A  55     -10.734  -6.633  16.484  1.00 98.19           O  
ATOM    446  CG  PHE A  55     -14.641  -7.316  18.156  1.00 98.19           C  
ATOM    447  CD1 PHE A  55     -15.125  -8.227  19.094  1.00 98.19           C  
ATOM    448  CD2 PHE A  55     -15.477  -6.297  17.719  1.00 98.19           C  
ATOM    449  CE1 PHE A  55     -16.422  -8.117  19.578  1.00 98.19           C  
ATOM    450  CE2 PHE A  55     -16.781  -6.184  18.203  1.00 98.19           C  
ATOM    451  CZ  PHE A  55     -17.250  -7.094  19.125  1.00 98.19           C  
ATOM    452  N   GLN A  56      -9.859  -6.883  18.547  1.00 98.19           N  
ATOM    453  CA  GLN A  56      -8.477  -6.852  18.062  1.00 98.19           C  
ATOM    454  C   GLN A  56      -7.805  -8.211  18.234  1.00 98.19           C  
ATOM    455  CB  GLN A  56      -7.684  -5.770  18.797  1.00 98.19           C  
ATOM    456  O   GLN A  56      -7.855  -8.797  19.328  1.00 98.19           O  
ATOM    457  CG  GLN A  56      -8.227  -4.363  18.594  1.00 98.19           C  
ATOM    458  CD  GLN A  56      -7.629  -3.357  19.562  1.00 98.19           C  
ATOM    459  NE2 GLN A  56      -6.367  -3.004  19.328  1.00 98.19           N  
ATOM    460  OE1 GLN A  56      -8.297  -2.900  20.484  1.00 98.19           O  
ATOM    461  N   GLY A  57      -7.320  -8.695  17.016  1.00 97.88           N  
ATOM    462  CA  GLY A  57      -6.559  -9.938  17.078  1.00 97.88           C  
ATOM    463  C   GLY A  57      -7.402 -11.164  16.797  1.00 97.88           C  
ATOM    464  O   GLY A  57      -7.234 -12.203  17.438  1.00 97.88           O  
ATOM    465  N   ILE A  58      -8.336 -10.969  15.789  1.00 98.50           N  
ATOM    466  CA  ILE A  58      -9.164 -12.094  15.359  1.00 98.50           C  
ATOM    467  C   ILE A  58      -8.391 -12.938  14.344  1.00 98.50           C  
ATOM    468  CB  ILE A  58     -10.500 -11.609  14.742  1.00 98.50           C  
ATOM    469  O   ILE A  58      -8.016 -12.445  13.273  1.00 98.50           O  
ATOM    470  CG1 ILE A  58     -11.242 -10.711  15.734  1.00 98.50           C  
ATOM    471  CG2 ILE A  58     -11.359 -12.805  14.336  1.00 98.50           C  
ATOM    472  CD1 ILE A  58     -12.398  -9.938  15.117  1.00 98.50           C  
ATOM    473  N   PRO A  59      -8.148 -14.289  14.664  1.00 98.44           N  
ATOM    474  CA  PRO A  59      -7.484 -15.117  13.656  1.00 98.44           C  
ATOM    475  C   PRO A  59      -8.336 -15.328  12.406  1.00 98.44           C  
ATOM    476  CB  PRO A  59      -7.250 -16.438  14.391  1.00 98.44           C  
ATOM    477  O   PRO A  59      -9.484 -15.766  12.508  1.00 98.44           O  
ATOM    478  CG  PRO A  59      -8.297 -16.484  15.453  1.00 98.44           C  
ATOM    479  CD  PRO A  59      -8.625 -15.062  15.852  1.00 98.44           C  
ATOM    480  N   PHE A  60      -7.754 -14.945  11.219  1.00 98.56           N  
ATOM    481  CA  PHE A  60      -8.531 -15.156  10.000  1.00 98.56           C  
ATOM    482  C   PHE A  60      -7.957 -16.312   9.180  1.00 98.56           C  
ATOM    483  CB  PHE A  60      -8.578 -13.883   9.156  1.00 98.56           C  
ATOM    484  O   PHE A  60      -8.477 -16.641   8.117  1.00 98.56           O  
ATOM    485  CG  PHE A  60      -7.223 -13.430   8.672  1.00 98.56           C  
ATOM    486  CD1 PHE A  60      -6.551 -12.391   9.312  1.00 98.56           C  
ATOM    487  CD2 PHE A  60      -6.625 -14.039   7.578  1.00 98.56           C  
ATOM    488  CE1 PHE A  60      -5.301 -11.969   8.867  1.00 98.56           C  
ATOM    489  CE2 PHE A  60      -5.379 -13.617   7.125  1.00 98.56           C  
ATOM    490  CZ  PHE A  60      -4.715 -12.586   7.770  1.00 98.56           C  
ATOM    491  N   ALA A  61      -6.875 -16.922   9.688  1.00 98.38           N  
ATOM    492  CA  ALA A  61      -6.242 -18.094   9.102  1.00 98.38           C  
ATOM    493  C   ALA A  61      -5.441 -18.875  10.141  1.00 98.38           C  
ATOM    494  CB  ALA A  61      -5.344 -17.703   7.934  1.00 98.38           C  
ATOM    495  O   ALA A  61      -5.090 -18.328  11.195  1.00 98.38           O  
ATOM    496  N   GLU A  62      -5.223 -20.219   9.844  1.00 98.19           N  
ATOM    497  CA  GLU A  62      -4.293 -20.969  10.680  1.00 98.19           C  
ATOM    498  C   GLU A  62      -2.902 -20.344  10.664  1.00 98.19           C  
ATOM    499  CB  GLU A  62      -4.219 -22.422  10.219  1.00 98.19           C  
ATOM    500  O   GLU A  62      -2.480 -19.781   9.656  1.00 98.19           O  
ATOM    501  CG  GLU A  62      -5.492 -23.219  10.484  1.00 98.19           C  
ATOM    502  CD  GLU A  62      -5.285 -24.719  10.414  1.00 98.19           C  
ATOM    503  OE1 GLU A  62      -6.289 -25.469  10.367  1.00 98.19           O  
ATOM    504  OE2 GLU A  62      -4.113 -25.156  10.406  1.00 98.19           O  
ATOM    505  N   PRO A  63      -2.223 -20.484  11.844  1.00 98.06           N  
ATOM    506  CA  PRO A  63      -0.858 -19.953  11.844  1.00 98.06           C  
ATOM    507  C   PRO A  63       0.016 -20.578  10.758  1.00 98.06           C  
ATOM    508  CB  PRO A  63      -0.337 -20.312  13.234  1.00 98.06           C  
ATOM    509  O   PRO A  63       0.035 -21.797  10.594  1.00 98.06           O  
ATOM    510  CG  PRO A  63      -1.562 -20.453  14.078  1.00 98.06           C  
ATOM    511  CD  PRO A  63      -2.666 -21.016  13.234  1.00 98.06           C  
ATOM    512  N   PRO A  64       0.652 -19.766   9.961  1.00 97.81           N  
ATOM    513  CA  PRO A  64       1.507 -20.281   8.891  1.00 97.81           C  
ATOM    514  C   PRO A  64       2.893 -20.688   9.391  1.00 97.81           C  
ATOM    515  CB  PRO A  64       1.602 -19.109   7.910  1.00 97.81           C  
ATOM    516  O   PRO A  64       3.902 -20.188   8.883  1.00 97.81           O  
ATOM    517  CG  PRO A  64       1.557 -17.891   8.773  1.00 97.81           C  
ATOM    518  CD  PRO A  64       0.621 -18.141   9.922  1.00 97.81           C  
ATOM    519  N   ILE A  65       2.971 -21.594  10.273  1.00 97.75           N  
ATOM    520  CA  ILE A  65       4.215 -22.031  10.898  1.00 97.75           C  
ATOM    521  C   ILE A  65       4.543 -23.453  10.445  1.00 97.75           C  
ATOM    522  CB  ILE A  65       4.125 -21.969  12.438  1.00 97.75           C  
ATOM    523  O   ILE A  65       3.666 -24.188   9.961  1.00 97.75           O  
ATOM    524  CG1 ILE A  65       2.971 -22.844  12.945  1.00 97.75           C  
ATOM    525  CG2 ILE A  65       3.969 -20.516  12.906  1.00 97.75           C  
ATOM    526  CD1 ILE A  65       2.865 -22.906  14.461  1.00 97.75           C  
ATOM    527  N   GLY A  66       5.852 -23.812  10.609  1.00 95.81           N  
ATOM    528  CA  GLY A  66       6.297 -25.156  10.273  1.00 95.81           C  
ATOM    529  C   GLY A  66       6.008 -25.531   8.836  1.00 95.81           C  
ATOM    530  O   GLY A  66       6.406 -24.828   7.910  1.00 95.81           O  
ATOM    531  N   LYS A  67       5.191 -26.609   8.672  1.00 97.06           N  
ATOM    532  CA  LYS A  67       4.910 -27.141   7.336  1.00 97.06           C  
ATOM    533  C   LYS A  67       4.023 -26.188   6.547  1.00 97.06           C  
ATOM    534  CB  LYS A  67       4.242 -28.516   7.430  1.00 97.06           C  
ATOM    535  O   LYS A  67       3.932 -26.281   5.320  1.00 97.06           O  
ATOM    536  CG  LYS A  67       5.164 -29.609   7.941  1.00 97.06           C  
ATOM    537  CD  LYS A  67       6.309 -29.875   6.973  1.00 97.06           C  
ATOM    538  CE  LYS A  67       7.203 -31.016   7.457  1.00 97.06           C  
ATOM    539  NZ  LYS A  67       8.398 -31.188   6.582  1.00 97.06           N  
ATOM    540  N   LEU A  68       3.389 -25.250   7.328  1.00 97.75           N  
ATOM    541  CA  LEU A  68       2.521 -24.297   6.641  1.00 97.75           C  
ATOM    542  C   LEU A  68       3.301 -23.062   6.211  1.00 97.75           C  
ATOM    543  CB  LEU A  68       1.351 -23.891   7.539  1.00 97.75           C  
ATOM    544  O   LEU A  68       2.770 -22.203   5.504  1.00 97.75           O  
ATOM    545  CG  LEU A  68       0.304 -24.969   7.820  1.00 97.75           C  
ATOM    546  CD1 LEU A  68      -0.772 -24.438   8.758  1.00 97.75           C  
ATOM    547  CD2 LEU A  68      -0.314 -25.469   6.516  1.00 97.75           C  
ATOM    548  N   ARG A  69       4.582 -22.922   6.660  1.00 97.94           N  
ATOM    549  CA  ARG A  69       5.426 -21.859   6.141  1.00 97.94           C  
ATOM    550  C   ARG A  69       5.574 -21.969   4.629  1.00 97.94           C  
ATOM    551  CB  ARG A  69       6.805 -21.891   6.805  1.00 97.94           C  
ATOM    552  O   ARG A  69       5.805 -23.047   4.094  1.00 97.94           O  
ATOM    553  CG  ARG A  69       7.723 -20.766   6.367  1.00 97.94           C  
ATOM    554  CD  ARG A  69       9.078 -20.844   7.055  1.00 97.94           C  
ATOM    555  NE  ARG A  69       8.961 -20.688   8.500  1.00 97.94           N  
ATOM    556  NH1 ARG A  69      10.734 -22.094   8.992  1.00 97.94           N  
ATOM    557  NH2 ARG A  69       9.555 -21.094  10.688  1.00 97.94           N  
ATOM    558  CZ  ARG A  69       9.750 -21.297   9.391  1.00 97.94           C  
ATOM    559  N   PHE A  70       5.375 -20.797   3.928  1.00 97.50           N  
ATOM    560  CA  PHE A  70       5.504 -20.688   2.479  1.00 97.50           C  
ATOM    561  C   PHE A  70       4.422 -21.500   1.777  1.00 97.50           C  
ATOM    562  CB  PHE A  70       6.891 -21.141   2.023  1.00 97.50           C  
ATOM    563  O   PHE A  70       4.691 -22.156   0.766  1.00 97.50           O  
ATOM    564  CG  PHE A  70       8.023 -20.406   2.686  1.00 97.50           C  
ATOM    565  CD1 PHE A  70       7.965 -19.031   2.869  1.00 97.50           C  
ATOM    566  CD2 PHE A  70       9.148 -21.094   3.127  1.00 97.50           C  
ATOM    567  CE1 PHE A  70       9.016 -18.344   3.482  1.00 97.50           C  
ATOM    568  CE2 PHE A  70      10.195 -20.422   3.740  1.00 97.50           C  
ATOM    569  CZ  PHE A  70      10.133 -19.047   3.916  1.00 97.50           C  
ATOM    570  N   GLN A  71       3.248 -21.500   2.438  1.00 96.31           N  
ATOM    571  CA  GLN A  71       2.039 -22.109   1.887  1.00 96.31           C  
ATOM    572  C   GLN A  71       0.862 -21.141   1.946  1.00 96.31           C  
ATOM    573  CB  GLN A  71       1.693 -23.391   2.635  1.00 96.31           C  
ATOM    574  O   GLN A  71       0.881 -20.172   2.721  1.00 96.31           O  
ATOM    575  CG  GLN A  71       2.773 -24.469   2.545  1.00 96.31           C  
ATOM    576  CD  GLN A  71       2.895 -25.062   1.157  1.00 96.31           C  
ATOM    577  NE2 GLN A  71       4.086 -25.547   0.820  1.00 96.31           N  
ATOM    578  OE1 GLN A  71       1.925 -25.094   0.394  1.00 96.31           O  
ATOM    579  N   ALA A  72      -0.121 -21.391   1.154  1.00 96.38           N  
ATOM    580  CA  ALA A  72      -1.343 -20.594   1.212  1.00 96.38           C  
ATOM    581  C   ALA A  72      -1.995 -20.688   2.588  1.00 96.38           C  
ATOM    582  CB  ALA A  72      -2.322 -21.031   0.130  1.00 96.38           C  
ATOM    583  O   ALA A  72      -1.925 -21.719   3.246  1.00 96.38           O  
ATOM    584  N   PRO A  73      -2.582 -19.500   3.035  1.00 97.69           N  
ATOM    585  CA  PRO A  73      -3.275 -19.547   4.324  1.00 97.69           C  
ATOM    586  C   PRO A  73      -4.406 -20.578   4.348  1.00 97.69           C  
ATOM    587  CB  PRO A  73      -3.820 -18.141   4.488  1.00 97.69           C  
ATOM    588  O   PRO A  73      -5.102 -20.750   3.346  1.00 97.69           O  
ATOM    589  CG  PRO A  73      -3.992 -17.625   3.092  1.00 97.69           C  
ATOM    590  CD  PRO A  73      -2.895 -18.203   2.240  1.00 97.69           C  
ATOM    591  N   GLN A  74      -4.555 -21.281   5.496  1.00 97.94           N  
ATOM    592  CA  GLN A  74      -5.609 -22.281   5.680  1.00 97.94           C  
ATOM    593  C   GLN A  74      -6.742 -21.719   6.535  1.00 97.94           C  
ATOM    594  CB  GLN A  74      -5.047 -23.547   6.316  1.00 97.94           C  
ATOM    595  O   GLN A  74      -6.543 -20.781   7.305  1.00 97.94           O  
ATOM    596  CG  GLN A  74      -3.930 -24.203   5.508  1.00 97.94           C  
ATOM    597  CD  GLN A  74      -4.383 -24.641   4.133  1.00 97.94           C  
ATOM    598  NE2 GLN A  74      -3.672 -24.203   3.102  1.00 97.94           N  
ATOM    599  OE1 GLN A  74      -5.363 -25.375   3.994  1.00 97.94           O  
ATOM    600  N   THR A  75      -7.883 -22.266   6.359  1.00 97.12           N  
ATOM    601  CA  THR A  75      -9.047 -21.859   7.137  1.00 97.12           C  
ATOM    602  C   THR A  75      -8.742 -21.922   8.633  1.00 97.12           C  
ATOM    603  CB  THR A  75     -10.266 -22.750   6.828  1.00 97.12           C  
ATOM    604  O   THR A  75      -8.117 -22.859   9.109  1.00 97.12           O  
ATOM    605  CG2 THR A  75     -11.477 -22.312   7.645  1.00 97.12           C  
ATOM    606  OG1 THR A  75     -10.578 -22.641   5.434  1.00 97.12           O  
ATOM    607  N   PRO A  76      -9.172 -20.797   9.336  1.00 97.12           N  
ATOM    608  CA  PRO A  76      -8.914 -20.812  10.781  1.00 97.12           C  
ATOM    609  C   PRO A  76      -9.695 -21.906  11.508  1.00 97.12           C  
ATOM    610  CB  PRO A  76      -9.367 -19.422  11.234  1.00 97.12           C  
ATOM    611  O   PRO A  76     -10.820 -22.234  11.125  1.00 97.12           O  
ATOM    612  CG  PRO A  76     -10.430 -19.031  10.258  1.00 97.12           C  
ATOM    613  CD  PRO A  76     -10.070 -19.594   8.914  1.00 97.12           C  
ATOM    614  N   LYS A  77      -9.086 -22.500  12.594  1.00 95.31           N  
ATOM    615  CA  LYS A  77      -9.766 -23.484  13.414  1.00 95.31           C  
ATOM    616  C   LYS A  77     -10.812 -22.828  14.320  1.00 95.31           C  
ATOM    617  CB  LYS A  77      -8.758 -24.266  14.266  1.00 95.31           C  
ATOM    618  O   LYS A  77     -10.641 -21.688  14.742  1.00 95.31           O  
ATOM    619  CG  LYS A  77      -7.832 -25.172  13.453  1.00 95.31           C  
ATOM    620  CD  LYS A  77      -6.930 -26.000  14.352  1.00 95.31           C  
ATOM    621  CE  LYS A  77      -6.016 -26.906  13.547  1.00 95.31           C  
ATOM    622  NZ  LYS A  77      -5.094 -27.688  14.422  1.00 95.31           N  
ATOM    623  N   SER A  78     -11.836 -23.594  14.555  1.00 97.12           N  
ATOM    624  CA  SER A  78     -12.773 -23.156  15.578  1.00 97.12           C  
ATOM    625  C   SER A  78     -12.156 -23.250  16.969  1.00 97.12           C  
ATOM    626  CB  SER A  78     -14.062 -23.984  15.531  1.00 97.12           C  
ATOM    627  O   SER A  78     -11.172 -23.969  17.172  1.00 97.12           O  
ATOM    628  OG  SER A  78     -14.727 -23.797  14.297  1.00 97.12           O  
ATOM    629  N   TRP A  79     -12.625 -22.344  17.812  1.00 96.50           N  
ATOM    630  CA  TRP A  79     -12.172 -22.438  19.203  1.00 96.50           C  
ATOM    631  C   TRP A  79     -13.352 -22.625  20.156  1.00 96.50           C  
ATOM    632  CB  TRP A  79     -11.375 -21.188  19.594  1.00 96.50           C  
ATOM    633  O   TRP A  79     -14.500 -22.359  19.781  1.00 96.50           O  
ATOM    634  CG  TRP A  79     -12.117 -19.906  19.375  1.00 96.50           C  
ATOM    635  CD1 TRP A  79     -12.984 -19.297  20.250  1.00 96.50           C  
ATOM    636  CD2 TRP A  79     -12.062 -19.062  18.219  1.00 96.50           C  
ATOM    637  CE2 TRP A  79     -12.922 -17.969  18.453  1.00 96.50           C  
ATOM    638  CE3 TRP A  79     -11.367 -19.141  17.000  1.00 96.50           C  
ATOM    639  NE1 TRP A  79     -13.469 -18.141  19.688  1.00 96.50           N  
ATOM    640  CH2 TRP A  79     -12.406 -17.047  16.328  1.00 96.50           C  
ATOM    641  CZ2 TRP A  79     -13.102 -16.953  17.516  1.00 96.50           C  
ATOM    642  CZ3 TRP A  79     -11.547 -18.125  16.062  1.00 96.50           C  
ATOM    643  N   GLU A  80     -13.047 -23.219  21.359  1.00 96.25           N  
ATOM    644  CA  GLU A  80     -14.039 -23.375  22.406  1.00 96.25           C  
ATOM    645  C   GLU A  80     -13.969 -22.219  23.406  1.00 96.25           C  
ATOM    646  CB  GLU A  80     -13.852 -24.703  23.141  1.00 96.25           C  
ATOM    647  O   GLU A  80     -12.914 -21.594  23.578  1.00 96.25           O  
ATOM    648  CG  GLU A  80     -14.094 -25.922  22.281  1.00 96.25           C  
ATOM    649  CD  GLU A  80     -13.992 -27.234  23.031  1.00 96.25           C  
ATOM    650  OE1 GLU A  80     -14.227 -28.312  22.438  1.00 96.25           O  
ATOM    651  OE2 GLU A  80     -13.680 -27.188  24.250  1.00 96.25           O  
ATOM    652  N   GLY A  81     -15.086 -21.859  23.953  1.00 96.19           N  
ATOM    653  CA  GLY A  81     -15.125 -20.750  24.891  1.00 96.19           C  
ATOM    654  C   GLY A  81     -15.125 -19.391  24.219  1.00 96.19           C  
ATOM    655  O   GLY A  81     -15.469 -19.266  23.047  1.00 96.19           O  
ATOM    656  N   ILE A  82     -14.844 -18.391  25.031  1.00 97.44           N  
ATOM    657  CA  ILE A  82     -14.828 -17.016  24.531  1.00 97.44           C  
ATOM    658  C   ILE A  82     -13.391 -16.594  24.250  1.00 97.44           C  
ATOM    659  CB  ILE A  82     -15.492 -16.047  25.531  1.00 97.44           C  
ATOM    660  O   ILE A  82     -12.547 -16.594  25.141  1.00 97.44           O  
ATOM    661  CG1 ILE A  82     -16.953 -16.453  25.781  1.00 97.44           C  
ATOM    662  CG2 ILE A  82     -15.398 -14.609  25.016  1.00 97.44           C  
ATOM    663  CD1 ILE A  82     -17.625 -15.656  26.906  1.00 97.44           C  
ATOM    664  N   LEU A  83     -13.117 -16.344  22.938  1.00 97.62           N  
ATOM    665  CA  LEU A  83     -11.805 -15.828  22.578  1.00 97.62           C  
ATOM    666  C   LEU A  83     -11.688 -14.352  22.953  1.00 97.62           C  
ATOM    667  CB  LEU A  83     -11.555 -16.016  21.078  1.00 97.62           C  
ATOM    668  O   LEU A  83     -12.508 -13.531  22.531  1.00 97.62           O  
ATOM    669  CG  LEU A  83     -10.203 -15.539  20.547  1.00 97.62           C  
ATOM    670  CD1 LEU A  83      -9.078 -16.359  21.172  1.00 97.62           C  
ATOM    671  CD2 LEU A  83     -10.164 -15.625  19.031  1.00 97.62           C  
ATOM    672  N   ASN A  84     -10.586 -14.016  23.672  1.00 97.38           N  
ATOM    673  CA  ASN A  84     -10.375 -12.633  24.094  1.00 97.38           C  
ATOM    674  C   ASN A  84      -9.672 -11.828  23.000  1.00 97.38           C  
ATOM    675  CB  ASN A  84      -9.570 -12.586  25.391  1.00 97.38           C  
ATOM    676  O   ASN A  84      -8.492 -12.055  22.719  1.00 97.38           O  
ATOM    677  CG  ASN A  84      -9.562 -11.203  26.016  1.00 97.38           C  
ATOM    678  ND2 ASN A  84      -8.898 -11.078  27.156  1.00 97.38           N  
ATOM    679  OD1 ASN A  84     -10.164 -10.266  25.484  1.00 97.38           O  
ATOM    680  N   THR A  85     -10.383 -10.828  22.438  1.00 97.56           N  
ATOM    681  CA  THR A  85      -9.875  -9.984  21.359  1.00 97.56           C  
ATOM    682  C   THR A  85      -9.906  -8.516  21.781  1.00 97.56           C  
ATOM    683  CB  THR A  85     -10.688 -10.164  20.062  1.00 97.56           C  
ATOM    684  O   THR A  85     -10.258  -7.645  20.969  1.00 97.56           O  
ATOM    685  CG2 THR A  85     -10.633 -11.609  19.578  1.00 97.56           C  
ATOM    686  OG1 THR A  85     -12.055  -9.812  20.312  1.00 97.56           O  
ATOM    687  N   THR A  86      -9.492  -8.219  23.000  1.00 97.38           N  
ATOM    688  CA  THR A  86      -9.586  -6.879  23.562  1.00 97.38           C  
ATOM    689  C   THR A  86      -8.258  -6.133  23.391  1.00 97.38           C  
ATOM    690  CB  THR A  86      -9.977  -6.914  25.047  1.00 97.38           C  
ATOM    691  O   THR A  86      -8.156  -4.957  23.750  1.00 97.38           O  
ATOM    692  CG2 THR A  86     -11.375  -7.492  25.234  1.00 97.38           C  
ATOM    693  OG1 THR A  86      -9.031  -7.727  25.766  1.00 97.38           O  
ATOM    694  N   GLN A  87      -7.223  -6.797  22.812  1.00 96.31           N  
ATOM    695  CA  GLN A  87      -5.918  -6.191  22.578  1.00 96.31           C  
ATOM    696  C   GLN A  87      -5.340  -6.648  21.234  1.00 96.31           C  
ATOM    697  CB  GLN A  87      -4.949  -6.527  23.719  1.00 96.31           C  
ATOM    698  O   GLN A  87      -5.711  -7.707  20.734  1.00 96.31           O  
ATOM    699  CG  GLN A  87      -5.434  -6.082  25.078  1.00 96.31           C  
ATOM    700  CD  GLN A  87      -4.477  -6.469  26.203  1.00 96.31           C  
ATOM    701  NE2 GLN A  87      -5.000  -6.598  27.406  1.00 96.31           N  
ATOM    702  OE1 GLN A  87      -3.275  -6.645  25.969  1.00 96.31           O  
ATOM    703  N   ASP A  88      -4.379  -5.820  20.812  1.00 95.88           N  
ATOM    704  CA  ASP A  88      -3.691  -6.203  19.594  1.00 95.88           C  
ATOM    705  C   ASP A  88      -2.992  -7.551  19.750  1.00 95.88           C  
ATOM    706  CB  ASP A  88      -2.678  -5.129  19.188  1.00 95.88           C  
ATOM    707  O   ASP A  88      -2.529  -7.895  20.828  1.00 95.88           O  
ATOM    708  CG  ASP A  88      -3.328  -3.887  18.609  1.00 95.88           C  
ATOM    709  OD1 ASP A  88      -4.273  -4.012  17.797  1.00 95.88           O  
ATOM    710  OD2 ASP A  88      -2.891  -2.770  18.953  1.00 95.88           O  
ATOM    711  N   ALA A  89      -3.000  -8.305  18.625  1.00 96.25           N  
ATOM    712  CA  ALA A  89      -2.252  -9.555  18.562  1.00 96.25           C  
ATOM    713  C   ALA A  89      -0.861  -9.344  17.969  1.00 96.25           C  
ATOM    714  CB  ALA A  89      -3.016 -10.602  17.766  1.00 96.25           C  
ATOM    715  O   ALA A  89      -0.432  -8.203  17.781  1.00 96.25           O  
ATOM    716  N   ASN A  90      -0.177 -10.477  17.750  1.00 97.25           N  
ATOM    717  CA  ASN A  90       1.170 -10.422  17.188  1.00 97.25           C  
ATOM    718  C   ASN A  90       1.181  -9.773  15.805  1.00 97.25           C  
ATOM    719  CB  ASN A  90       1.780 -11.828  17.125  1.00 97.25           C  
ATOM    720  O   ASN A  90       0.187  -9.836  15.086  1.00 97.25           O  
ATOM    721  CG  ASN A  90       1.994 -12.430  18.500  1.00 97.25           C  
ATOM    722  ND2 ASN A  90       1.851 -13.750  18.594  1.00 97.25           N  
ATOM    723  OD1 ASN A  90       2.285 -11.727  19.469  1.00 97.25           O  
ATOM    724  N   ILE A  91       2.398  -9.133  15.492  1.00 97.50           N  
ATOM    725  CA  ILE A  91       2.613  -8.625  14.141  1.00 97.50           C  
ATOM    726  C   ILE A  91       3.537  -9.570  13.375  1.00 97.50           C  
ATOM    727  CB  ILE A  91       3.203  -7.199  14.164  1.00 97.50           C  
ATOM    728  O   ILE A  91       4.211 -10.414  13.977  1.00 97.50           O  
ATOM    729  CG1 ILE A  91       4.570  -7.199  14.859  1.00 97.50           C  
ATOM    730  CG2 ILE A  91       2.238  -6.227  14.844  1.00 97.50           C  
ATOM    731  CD1 ILE A  91       5.277  -5.848  14.828  1.00 97.50           C  
ATOM    732  N   CYS A  92       3.484  -9.414  12.031  1.00 98.12           N  
ATOM    733  CA  CYS A  92       4.281 -10.297  11.188  1.00 98.12           C  
ATOM    734  C   CYS A  92       5.750  -9.891  11.203  1.00 98.12           C  
ATOM    735  CB  CYS A  92       3.754 -10.297   9.758  1.00 98.12           C  
ATOM    736  O   CYS A  92       6.074  -8.734  11.484  1.00 98.12           O  
ATOM    737  SG  CYS A  92       2.035 -10.828   9.609  1.00 98.12           S  
ATOM    738  N   PHE A  93       6.590 -10.844  10.969  1.00 97.88           N  
ATOM    739  CA  PHE A  93       8.000 -10.531  10.797  1.00 97.88           C  
ATOM    740  C   PHE A  93       8.195  -9.531   9.656  1.00 97.88           C  
ATOM    741  CB  PHE A  93       8.805 -11.805  10.516  1.00 97.88           C  
ATOM    742  O   PHE A  93       7.609  -9.680   8.586  1.00 97.88           O  
ATOM    743  CG  PHE A  93       9.141 -12.594  11.750  1.00 97.88           C  
ATOM    744  CD1 PHE A  93      10.031 -12.094  12.695  1.00 97.88           C  
ATOM    745  CD2 PHE A  93       8.562 -13.836  11.977  1.00 97.88           C  
ATOM    746  CE1 PHE A  93      10.344 -12.820  13.836  1.00 97.88           C  
ATOM    747  CE2 PHE A  93       8.867 -14.570  13.117  1.00 97.88           C  
ATOM    748  CZ  PHE A  93       9.766 -14.062  14.047  1.00 97.88           C  
ATOM    749  N   ALA A  94       8.969  -8.508   9.977  1.00 96.44           N  
ATOM    750  CA  ALA A  94       9.328  -7.469   9.008  1.00 96.44           C  
ATOM    751  C   ALA A  94      10.844  -7.391   8.836  1.00 96.44           C  
ATOM    752  CB  ALA A  94       8.773  -6.117   9.453  1.00 96.44           C  
ATOM    753  O   ALA A  94      11.602  -7.715   9.750  1.00 96.44           O  
ATOM    754  N   ILE A  95      11.398  -7.027   7.672  1.00 95.12           N  
ATOM    755  CA  ILE A  95      12.828  -6.938   7.383  1.00 95.12           C  
ATOM    756  C   ILE A  95      13.445  -5.781   8.164  1.00 95.12           C  
ATOM    757  CB  ILE A  95      13.086  -6.762   5.867  1.00 95.12           C  
ATOM    758  O   ILE A  95      14.523  -5.922   8.742  1.00 95.12           O  
ATOM    759  CG1 ILE A  95      12.695  -8.039   5.109  1.00 95.12           C  
ATOM    760  CG2 ILE A  95      14.547  -6.395   5.609  1.00 95.12           C  
ATOM    761  CD1 ILE A  95      12.906  -7.945   3.604  1.00 95.12           C  
ATOM    762  N   GLU A  96      12.766  -4.684   8.336  1.00 85.75           N  
ATOM    763  CA  GLU A  96      13.336  -3.449   8.867  1.00 85.75           C  
ATOM    764  C   GLU A  96      13.117  -3.342  10.375  1.00 85.75           C  
ATOM    765  CB  GLU A  96      12.734  -2.234   8.164  1.00 85.75           C  
ATOM    766  O   GLU A  96      13.617  -2.414  11.016  1.00 85.75           O  
ATOM    767  CG  GLU A  96      13.039  -2.172   6.672  1.00 85.75           C  
ATOM    768  CD  GLU A  96      12.375  -0.995   5.969  1.00 85.75           C  
ATOM    769  OE1 GLU A  96      12.539  -0.853   4.738  1.00 85.75           O  
ATOM    770  OE2 GLU A  96      11.695  -0.208   6.660  1.00 85.75           O  
ATOM    771  N   THR A  97      12.367  -4.227  10.914  1.00 84.62           N  
ATOM    772  CA  THR A  97      12.047  -4.148  12.336  1.00 84.62           C  
ATOM    773  C   THR A  97      12.430  -5.441  13.055  1.00 84.62           C  
ATOM    774  CB  THR A  97      10.547  -3.865  12.555  1.00 84.62           C  
ATOM    775  O   THR A  97      12.352  -6.523  12.469  1.00 84.62           O  
ATOM    776  CG2 THR A  97      10.250  -3.602  14.031  1.00 84.62           C  
ATOM    777  OG1 THR A  97      10.164  -2.717  11.789  1.00 84.62           O  
ATOM    778  N   ASP A  98      12.969  -5.266  14.211  1.00 87.56           N  
ATOM    779  CA  ASP A  98      13.219  -6.375  15.125  1.00 87.56           C  
ATOM    780  C   ASP A  98      12.562  -6.121  16.484  1.00 87.56           C  
ATOM    781  CB  ASP A  98      14.719  -6.602  15.297  1.00 87.56           C  
ATOM    782  O   ASP A  98      13.031  -5.285  17.250  1.00 87.56           O  
ATOM    783  CG  ASP A  98      15.039  -7.879  16.062  1.00 87.56           C  
ATOM    784  OD1 ASP A  98      14.141  -8.719  16.250  1.00 87.56           O  
ATOM    785  OD2 ASP A  98      16.203  -8.039  16.469  1.00 87.56           O  
ATOM    786  N   SER A  99      11.383  -6.730  16.578  1.00 89.56           N  
ATOM    787  CA  SER A  99      10.633  -6.504  17.812  1.00 89.56           C  
ATOM    788  C   SER A  99      10.141  -7.820  18.406  1.00 89.56           C  
ATOM    789  CB  SER A  99       9.453  -5.570  17.562  1.00 89.56           C  
ATOM    790  O   SER A  99       9.992  -8.812  17.688  1.00 89.56           O  
ATOM    791  OG  SER A  99       8.320  -6.301  17.125  1.00 89.56           O  
ATOM    792  N   SER A 100       9.930  -7.773  19.750  1.00 92.12           N  
ATOM    793  CA  SER A 100       9.422  -8.953  20.453  1.00 92.12           C  
ATOM    794  C   SER A 100       7.973  -9.234  20.078  1.00 92.12           C  
ATOM    795  CB  SER A 100       9.547  -8.773  21.969  1.00 92.12           C  
ATOM    796  O   SER A 100       7.457 -10.320  20.344  1.00 92.12           O  
ATOM    797  OG  SER A 100       8.805  -7.648  22.391  1.00 92.12           O  
ATOM    798  N   GLU A 101       7.355  -8.312  19.375  1.00 94.38           N  
ATOM    799  CA  GLU A 101       5.953  -8.453  18.984  1.00 94.38           C  
ATOM    800  C   GLU A 101       5.812  -9.242  17.688  1.00 94.38           C  
ATOM    801  CB  GLU A 101       5.297  -7.074  18.828  1.00 94.38           C  
ATOM    802  O   GLU A 101       4.707  -9.656  17.328  1.00 94.38           O  
ATOM    803  CG  GLU A 101       5.180  -6.301  20.141  1.00 94.38           C  
ATOM    804  CD  GLU A 101       4.652  -4.891  19.953  1.00 94.38           C  
ATOM    805  OE1 GLU A 101       4.359  -4.215  20.969  1.00 94.38           O  
ATOM    806  OE2 GLU A 101       4.531  -4.453  18.797  1.00 94.38           O  
ATOM    807  N   GLU A 102       6.969  -9.484  16.969  1.00 96.88           N  
ATOM    808  CA  GLU A 102       6.945 -10.211  15.703  1.00 96.88           C  
ATOM    809  C   GLU A 102       6.805 -11.711  15.930  1.00 96.88           C  
ATOM    810  CB  GLU A 102       8.211  -9.906  14.898  1.00 96.88           C  
ATOM    811  O   GLU A 102       7.418 -12.266  16.844  1.00 96.88           O  
ATOM    812  CG  GLU A 102       8.320  -8.461  14.438  1.00 96.88           C  
ATOM    813  CD  GLU A 102       9.609  -8.172  13.680  1.00 96.88           C  
ATOM    814  OE1 GLU A 102       9.547  -7.543  12.602  1.00 96.88           O  
ATOM    815  OE2 GLU A 102      10.688  -8.570  14.172  1.00 96.88           O  
ATOM    816  N   SER A 103       5.949 -12.281  15.047  1.00 97.50           N  
ATOM    817  CA  SER A 103       5.695 -13.719  15.094  1.00 97.50           C  
ATOM    818  C   SER A 103       5.242 -14.234  13.734  1.00 97.50           C  
ATOM    819  CB  SER A 103       4.637 -14.039  16.141  1.00 97.50           C  
ATOM    820  O   SER A 103       4.633 -13.500  12.953  1.00 97.50           O  
ATOM    821  OG  SER A 103       4.301 -15.422  16.109  1.00 97.50           O  
ATOM    822  N   GLU A 104       5.625 -15.539  13.453  1.00 97.25           N  
ATOM    823  CA  GLU A 104       5.055 -16.156  12.258  1.00 97.25           C  
ATOM    824  C   GLU A 104       3.555 -16.391  12.422  1.00 97.25           C  
ATOM    825  CB  GLU A 104       5.758 -17.484  11.945  1.00 97.25           C  
ATOM    826  O   GLU A 104       2.832 -16.516  11.430  1.00 97.25           O  
ATOM    827  CG  GLU A 104       7.133 -17.312  11.312  1.00 97.25           C  
ATOM    828  CD  GLU A 104       7.723 -18.625  10.812  1.00 97.25           C  
ATOM    829  OE1 GLU A 104       8.617 -19.188  11.477  1.00 97.25           O  
ATOM    830  OE2 GLU A 104       7.281 -19.094   9.734  1.00 97.25           O  
ATOM    831  N   ASP A 105       3.111 -16.625  13.602  1.00 97.94           N  
ATOM    832  CA  ASP A 105       1.685 -16.656  13.914  1.00 97.94           C  
ATOM    833  C   ASP A 105       1.097 -15.250  13.969  1.00 97.94           C  
ATOM    834  CB  ASP A 105       1.445 -17.391  15.234  1.00 97.94           C  
ATOM    835  O   ASP A 105       0.926 -14.688  15.055  1.00 97.94           O  
ATOM    836  CG  ASP A 105      -0.028 -17.547  15.562  1.00 97.94           C  
ATOM    837  OD1 ASP A 105      -0.883 -17.234  14.703  1.00 97.94           O  
ATOM    838  OD2 ASP A 105      -0.338 -17.984  16.703  1.00 97.94           O  
ATOM    839  N   CYS A 106       0.923 -14.656  12.836  1.00 98.25           N  
ATOM    840  CA  CYS A 106       0.636 -13.227  12.773  1.00 98.25           C  
ATOM    841  C   CYS A 106      -0.604 -12.961  11.930  1.00 98.25           C  
ATOM    842  CB  CYS A 106       1.830 -12.469  12.195  1.00 98.25           C  
ATOM    843  O   CYS A 106      -0.919 -11.805  11.633  1.00 98.25           O  
ATOM    844  SG  CYS A 106       2.203 -12.883  10.477  1.00 98.25           S  
ATOM    845  N   LEU A 107      -1.377 -13.938  11.398  1.00 98.69           N  
ATOM    846  CA  LEU A 107      -2.506 -13.719  10.500  1.00 98.69           C  
ATOM    847  C   LEU A 107      -3.771 -13.398  11.289  1.00 98.69           C  
ATOM    848  CB  LEU A 107      -2.736 -14.953   9.625  1.00 98.69           C  
ATOM    849  O   LEU A 107      -4.672 -14.234  11.391  1.00 98.69           O  
ATOM    850  CG  LEU A 107      -1.567 -15.375   8.734  1.00 98.69           C  
ATOM    851  CD1 LEU A 107      -1.962 -16.578   7.879  1.00 98.69           C  
ATOM    852  CD2 LEU A 107      -1.115 -14.219   7.852  1.00 98.69           C  
ATOM    853  N   TYR A 108      -3.811 -12.102  11.781  1.00 98.69           N  
ATOM    854  CA  TYR A 108      -4.914 -11.570  12.578  1.00 98.69           C  
ATOM    855  C   TYR A 108      -5.496 -10.320  11.930  1.00 98.69           C  
ATOM    856  CB  TYR A 108      -4.445 -11.250  14.000  1.00 98.69           C  
ATOM    857  O   TYR A 108      -4.785  -9.570  11.250  1.00 98.69           O  
ATOM    858  CG  TYR A 108      -3.939 -12.453  14.758  1.00 98.69           C  
ATOM    859  CD1 TYR A 108      -4.824 -13.312  15.406  1.00 98.69           C  
ATOM    860  CD2 TYR A 108      -2.580 -12.734  14.820  1.00 98.69           C  
ATOM    861  CE1 TYR A 108      -4.359 -14.422  16.109  1.00 98.69           C  
ATOM    862  CE2 TYR A 108      -2.107 -13.836  15.516  1.00 98.69           C  
ATOM    863  OH  TYR A 108      -2.541 -15.773  16.859  1.00 98.69           O  
ATOM    864  CZ  TYR A 108      -3.004 -14.672  16.156  1.00 98.69           C  
ATOM    865  N   LEU A 109      -6.781 -10.133  12.062  1.00 98.75           N  
ATOM    866  CA  LEU A 109      -7.414  -8.883  11.656  1.00 98.75           C  
ATOM    867  C   LEU A 109      -8.172  -8.250  12.820  1.00 98.75           C  
ATOM    868  CB  LEU A 109      -8.367  -9.117  10.484  1.00 98.75           C  
ATOM    869  O   LEU A 109      -8.336  -8.875  13.867  1.00 98.75           O  
ATOM    870  CG  LEU A 109      -9.562 -10.039  10.750  1.00 98.75           C  
ATOM    871  CD1 LEU A 109     -10.664  -9.273  11.477  1.00 98.75           C  
ATOM    872  CD2 LEU A 109     -10.078 -10.633   9.453  1.00 98.75           C  
ATOM    873  N   ASN A 110      -8.445  -7.008  12.672  1.00 98.81           N  
ATOM    874  CA  ASN A 110      -9.195  -6.234  13.656  1.00 98.81           C  
ATOM    875  C   ASN A 110     -10.500  -5.699  13.078  1.00 98.81           C  
ATOM    876  CB  ASN A 110      -8.344  -5.086  14.203  1.00 98.81           C  
ATOM    877  O   ASN A 110     -10.562  -5.367  11.891  1.00 98.81           O  
ATOM    878  CG  ASN A 110      -6.973  -5.543  14.656  1.00 98.81           C  
ATOM    879  ND2 ASN A 110      -5.930  -4.930  14.102  1.00 98.81           N  
ATOM    880  OD1 ASN A 110      -6.848  -6.438  15.492  1.00 98.81           O  
ATOM    881  N   VAL A 111     -11.555  -5.688  13.945  1.00 98.75           N  
ATOM    882  CA  VAL A 111     -12.836  -5.129  13.531  1.00 98.75           C  
ATOM    883  C   VAL A 111     -13.281  -4.059  14.523  1.00 98.75           C  
ATOM    884  CB  VAL A 111     -13.922  -6.227  13.406  1.00 98.75           C  
ATOM    885  O   VAL A 111     -13.289  -4.297  15.734  1.00 98.75           O  
ATOM    886  CG1 VAL A 111     -15.258  -5.617  13.008  1.00 98.75           C  
ATOM    887  CG2 VAL A 111     -13.492  -7.289  12.398  1.00 98.75           C  
ATOM    888  N   TYR A 112     -13.617  -2.854  13.984  1.00 98.56           N  
ATOM    889  CA  TYR A 112     -14.141  -1.738  14.766  1.00 98.56           C  
ATOM    890  C   TYR A 112     -15.539  -1.347  14.305  1.00 98.56           C  
ATOM    891  CB  TYR A 112     -13.195  -0.532  14.672  1.00 98.56           C  
ATOM    892  O   TYR A 112     -15.750  -1.074  13.117  1.00 98.56           O  
ATOM    893  CG  TYR A 112     -11.750  -0.870  14.922  1.00 98.56           C  
ATOM    894  CD1 TYR A 112     -11.258  -0.999  16.219  1.00 98.56           C  
ATOM    895  CD2 TYR A 112     -10.867  -1.060  13.859  1.00 98.56           C  
ATOM    896  CE1 TYR A 112      -9.922  -1.308  16.453  1.00 98.56           C  
ATOM    897  CE2 TYR A 112      -9.531  -1.369  14.086  1.00 98.56           C  
ATOM    898  OH  TYR A 112      -7.742  -1.798  15.609  1.00 98.56           O  
ATOM    899  CZ  TYR A 112      -9.070  -1.491  15.383  1.00 98.56           C  
ATOM    900  N   THR A 113     -16.438  -1.290  15.258  1.00 97.00           N  
ATOM    901  CA  THR A 113     -17.828  -1.038  14.867  1.00 97.00           C  
ATOM    902  C   THR A 113     -18.500  -0.086  15.852  1.00 97.00           C  
ATOM    903  CB  THR A 113     -18.625  -2.350  14.789  1.00 97.00           C  
ATOM    904  O   THR A 113     -18.328  -0.212  17.062  1.00 97.00           O  
ATOM    905  CG2 THR A 113     -18.625  -3.086  16.125  1.00 97.00           C  
ATOM    906  OG1 THR A 113     -19.984  -2.049  14.430  1.00 97.00           O  
ATOM    907  N   PRO A 114     -19.250   0.942  15.250  1.00 94.44           N  
ATOM    908  CA  PRO A 114     -19.969   1.883  16.109  1.00 94.44           C  
ATOM    909  C   PRO A 114     -21.281   1.316  16.641  1.00 94.44           C  
ATOM    910  CB  PRO A 114     -20.219   3.084  15.195  1.00 94.44           C  
ATOM    911  O   PRO A 114     -21.938   1.944  17.469  1.00 94.44           O  
ATOM    912  CG  PRO A 114     -20.359   2.498  13.828  1.00 94.44           C  
ATOM    913  CD  PRO A 114     -19.422   1.334  13.703  1.00 94.44           C  
ATOM    914  N   ILE A 115     -21.688   0.149  16.172  1.00 89.38           N  
ATOM    915  CA  ILE A 115     -22.922  -0.487  16.609  1.00 89.38           C  
ATOM    916  C   ILE A 115     -22.703  -1.158  17.969  1.00 89.38           C  
ATOM    917  CB  ILE A 115     -23.422  -1.519  15.570  1.00 89.38           C  
ATOM    918  O   ILE A 115     -21.797  -1.979  18.125  1.00 89.38           O  
ATOM    919  CG1 ILE A 115     -23.703  -0.836  14.227  1.00 89.38           C  
ATOM    920  CG2 ILE A 115     -24.672  -2.236  16.094  1.00 89.38           C  
ATOM    921  CD1 ILE A 115     -24.078  -1.799  13.109  1.00 89.38           C  
ATOM    922  N   LEU A 116     -23.625  -0.807  18.984  1.00 82.06           N  
ATOM    923  CA  LEU A 116     -23.438  -1.258  20.359  1.00 82.06           C  
ATOM    924  C   LEU A 116     -24.328  -2.463  20.656  1.00 82.06           C  
ATOM    925  CB  LEU A 116     -23.750  -0.125  21.344  1.00 82.06           C  
ATOM    926  O   LEU A 116     -23.984  -3.301  21.500  1.00 82.06           O  
ATOM    927  CG  LEU A 116     -22.828   1.090  21.297  1.00 82.06           C  
ATOM    928  CD1 LEU A 116     -23.266   2.145  22.297  1.00 82.06           C  
ATOM    929  CD2 LEU A 116     -21.375   0.672  21.562  1.00 82.06           C  
ATOM    930  N   ASN A 117     -25.469  -2.576  19.844  1.00 69.56           N  
ATOM    931  CA  ASN A 117     -26.359  -3.711  20.047  1.00 69.56           C  
ATOM    932  C   ASN A 117     -26.562  -4.512  18.766  1.00 69.56           C  
ATOM    933  CB  ASN A 117     -27.719  -3.242  20.578  1.00 69.56           C  
ATOM    934  O   ASN A 117     -26.734  -3.936  17.688  1.00 69.56           O  
ATOM    935  CG  ASN A 117     -27.625  -2.742  22.016  1.00 69.56           C  
ATOM    936  ND2 ASN A 117     -28.609  -1.960  22.438  1.00 69.56           N  
ATOM    937  OD1 ASN A 117     -26.688  -3.059  22.734  1.00 69.56           O  
ATOM    938  N   ASN A 118     -26.219  -5.832  18.766  1.00 62.69           N  
ATOM    939  CA  ASN A 118     -26.406  -6.703  17.609  1.00 62.69           C  
ATOM    940  C   ASN A 118     -27.859  -6.715  17.141  1.00 62.69           C  
ATOM    941  CB  ASN A 118     -25.938  -8.125  17.922  1.00 62.69           C  
ATOM    942  O   ASN A 118     -28.141  -7.172  16.031  1.00 62.69           O  
ATOM    943  CG  ASN A 118     -24.422  -8.234  18.016  1.00 62.69           C  
ATOM    944  ND2 ASN A 118     -23.938  -9.359  18.531  1.00 62.69           N  
ATOM    945  OD1 ASN A 118     -23.703  -7.324  17.609  1.00 62.69           O  
ATOM    946  N   ASN A 119     -28.812  -6.055  17.844  1.00 63.50           N  
ATOM    947  CA  ASN A 119     -30.203  -6.098  17.453  1.00 63.50           C  
ATOM    948  C   ASN A 119     -30.578  -4.914  16.562  1.00 63.50           C  
ATOM    949  CB  ASN A 119     -31.109  -6.133  18.672  1.00 63.50           C  
ATOM    950  O   ASN A 119     -31.719  -4.781  16.141  1.00 63.50           O  
ATOM    951  CG  ASN A 119     -31.047  -7.453  19.422  1.00 63.50           C  
ATOM    952  ND2 ASN A 119     -31.406  -7.441  20.688  1.00 63.50           N  
ATOM    953  OD1 ASN A 119     -30.672  -8.484  18.844  1.00 63.50           O  
ATOM    954  N   ASP A 120     -29.516  -4.062  16.328  1.00 65.19           N  
ATOM    955  CA  ASP A 120     -29.781  -2.945  15.438  1.00 65.19           C  
ATOM    956  C   ASP A 120     -29.875  -3.416  13.984  1.00 65.19           C  
ATOM    957  CB  ASP A 120     -28.688  -1.880  15.570  1.00 65.19           C  
ATOM    958  O   ASP A 120     -29.094  -4.262  13.555  1.00 65.19           O  
ATOM    959  CG  ASP A 120     -29.062  -0.558  14.922  1.00 65.19           C  
ATOM    960  OD1 ASP A 120     -29.953  -0.540  14.047  1.00 65.19           O  
ATOM    961  OD2 ASP A 120     -28.469   0.473  15.289  1.00 65.19           O  
ATOM    962  N   ASP A 121     -31.047  -3.742  13.414  1.00 75.81           N  
ATOM    963  CA  ASP A 121     -31.250  -4.164  12.031  1.00 75.81           C  
ATOM    964  C   ASP A 121     -30.406  -3.326  11.070  1.00 75.81           C  
ATOM    965  CB  ASP A 121     -32.719  -4.070  11.656  1.00 75.81           C  
ATOM    966  O   ASP A 121     -30.422  -3.561   9.859  1.00 75.81           O  
ATOM    967  CG  ASP A 121     -33.594  -5.148  12.312  1.00 75.81           C  
ATOM    968  OD1 ASP A 121     -33.062  -6.246  12.594  1.00 75.81           O  
ATOM    969  OD2 ASP A 121     -34.781  -4.895  12.547  1.00 75.81           O  
ATOM    970  N   ARG A 122     -29.625  -2.340  11.617  1.00 85.38           N  
ATOM    971  CA  ARG A 122     -28.812  -1.522  10.727  1.00 85.38           C  
ATOM    972  C   ARG A 122     -27.578  -2.293  10.250  1.00 85.38           C  
ATOM    973  CB  ARG A 122     -28.375  -0.232  11.430  1.00 85.38           C  
ATOM    974  O   ARG A 122     -26.922  -2.961  11.047  1.00 85.38           O  
ATOM    975  CG  ARG A 122     -29.516   0.750  11.664  1.00 85.38           C  
ATOM    976  CD  ARG A 122     -29.016   2.090  12.180  1.00 85.38           C  
ATOM    977  NE  ARG A 122     -28.406   1.965  13.500  1.00 85.38           N  
ATOM    978  NH1 ARG A 122     -27.406   4.051  13.469  1.00 85.38           N  
ATOM    979  NH2 ARG A 122     -27.156   2.680  15.289  1.00 85.38           N  
ATOM    980  CZ  ARG A 122     -27.656   2.898  14.086  1.00 85.38           C  
ATOM    981  N   LYS A 123     -27.359  -2.402   8.969  1.00 93.50           N  
ATOM    982  CA  LYS A 123     -26.141  -2.953   8.391  1.00 93.50           C  
ATOM    983  C   LYS A 123     -25.281  -1.854   7.766  1.00 93.50           C  
ATOM    984  CB  LYS A 123     -26.469  -4.012   7.340  1.00 93.50           C  
ATOM    985  O   LYS A 123     -25.734  -1.148   6.859  1.00 93.50           O  
ATOM    986  CG  LYS A 123     -27.188  -5.238   7.902  1.00 93.50           C  
ATOM    987  CD  LYS A 123     -27.391  -6.301   6.832  1.00 93.50           C  
ATOM    988  CE  LYS A 123     -28.078  -7.539   7.398  1.00 93.50           C  
ATOM    989  NZ  LYS A 123     -28.266  -8.594   6.355  1.00 93.50           N  
ATOM    990  N   LEU A 124     -24.047  -1.717   8.312  1.00 97.38           N  
ATOM    991  CA  LEU A 124     -23.188  -0.596   7.934  1.00 97.38           C  
ATOM    992  C   LEU A 124     -22.203  -1.005   6.840  1.00 97.38           C  
ATOM    993  CB  LEU A 124     -22.422  -0.073   9.148  1.00 97.38           C  
ATOM    994  O   LEU A 124     -21.812  -2.168   6.762  1.00 97.38           O  
ATOM    995  CG  LEU A 124     -23.266   0.503  10.289  1.00 97.38           C  
ATOM    996  CD1 LEU A 124     -22.359   0.977  11.430  1.00 97.38           C  
ATOM    997  CD2 LEU A 124     -24.141   1.645   9.781  1.00 97.38           C  
ATOM    998  N   PRO A 125     -21.875   0.025   5.973  1.00 98.50           N  
ATOM    999  CA  PRO A 125     -20.766  -0.208   5.039  1.00 98.50           C  
ATOM   1000  C   PRO A 125     -19.438  -0.490   5.746  1.00 98.50           C  
ATOM   1001  CB  PRO A 125     -20.688   1.099   4.246  1.00 98.50           C  
ATOM   1002  O   PRO A 125     -19.234  -0.056   6.883  1.00 98.50           O  
ATOM   1003  CG  PRO A 125     -22.016   1.754   4.469  1.00 98.50           C  
ATOM   1004  CD  PRO A 125     -22.531   1.349   5.820  1.00 98.50           C  
ATOM   1005  N   VAL A 126     -18.594  -1.266   5.051  1.00 98.88           N  
ATOM   1006  CA  VAL A 126     -17.328  -1.725   5.637  1.00 98.88           C  
ATOM   1007  C   VAL A 126     -16.156  -1.169   4.836  1.00 98.88           C  
ATOM   1008  CB  VAL A 126     -17.266  -3.268   5.688  1.00 98.88           C  
ATOM   1009  O   VAL A 126     -16.141  -1.244   3.604  1.00 98.88           O  
ATOM   1010  CG1 VAL A 126     -15.938  -3.727   6.309  1.00 98.88           C  
ATOM   1011  CG2 VAL A 126     -18.438  -3.830   6.469  1.00 98.88           C  
ATOM   1012  N   PHE A 127     -15.273  -0.562   5.562  1.00 98.94           N  
ATOM   1013  CA  PHE A 127     -13.984  -0.164   5.004  1.00 98.94           C  
ATOM   1014  C   PHE A 127     -12.883  -1.118   5.445  1.00 98.94           C  
ATOM   1015  CB  PHE A 127     -13.641   1.270   5.414  1.00 98.94           C  
ATOM   1016  O   PHE A 127     -12.469  -1.097   6.609  1.00 98.94           O  
ATOM   1017  CG  PHE A 127     -12.430   1.826   4.715  1.00 98.94           C  
ATOM   1018  CD1 PHE A 127     -11.688   2.855   5.285  1.00 98.94           C  
ATOM   1019  CD2 PHE A 127     -12.031   1.319   3.484  1.00 98.94           C  
ATOM   1020  CE1 PHE A 127     -10.570   3.373   4.637  1.00 98.94           C  
ATOM   1021  CE2 PHE A 127     -10.914   1.831   2.832  1.00 98.94           C  
ATOM   1022  CZ  PHE A 127     -10.188   2.857   3.410  1.00 98.94           C  
ATOM   1023  N   PHE A 128     -12.430  -1.991   4.551  1.00 98.94           N  
ATOM   1024  CA  PHE A 128     -11.367  -2.967   4.773  1.00 98.94           C  
ATOM   1025  C   PHE A 128     -10.008  -2.391   4.379  1.00 98.94           C  
ATOM   1026  CB  PHE A 128     -11.641  -4.250   3.982  1.00 98.94           C  
ATOM   1027  O   PHE A 128      -9.742  -2.174   3.195  1.00 98.94           O  
ATOM   1028  CG  PHE A 128     -10.688  -5.371   4.301  1.00 98.94           C  
ATOM   1029  CD1 PHE A 128      -9.398  -5.379   3.777  1.00 98.94           C  
ATOM   1030  CD2 PHE A 128     -11.086  -6.422   5.117  1.00 98.94           C  
ATOM   1031  CE1 PHE A 128      -8.516  -6.414   4.066  1.00 98.94           C  
ATOM   1032  CE2 PHE A 128     -10.203  -7.461   5.414  1.00 98.94           C  
ATOM   1033  CZ  PHE A 128      -8.922  -7.457   4.887  1.00 98.94           C  
ATOM   1034  N   TRP A 129      -9.164  -2.172   5.336  1.00 98.88           N  
ATOM   1035  CA  TRP A 129      -7.922  -1.439   5.102  1.00 98.88           C  
ATOM   1036  C   TRP A 129      -6.723  -2.381   5.125  1.00 98.88           C  
ATOM   1037  CB  TRP A 129      -7.742  -0.339   6.152  1.00 98.88           C  
ATOM   1038  O   TRP A 129      -6.578  -3.189   6.043  1.00 98.88           O  
ATOM   1039  CG  TRP A 129      -6.453   0.416   6.027  1.00 98.88           C  
ATOM   1040  CD1 TRP A 129      -5.336   0.268   6.797  1.00 98.88           C  
ATOM   1041  CD2 TRP A 129      -6.152   1.441   5.074  1.00 98.88           C  
ATOM   1042  CE2 TRP A 129      -4.832   1.870   5.328  1.00 98.88           C  
ATOM   1043  CE3 TRP A 129      -6.871   2.039   4.031  1.00 98.88           C  
ATOM   1044  NE1 TRP A 129      -4.355   1.140   6.383  1.00 98.88           N  
ATOM   1045  CH2 TRP A 129      -4.941   3.439   3.561  1.00 98.88           C  
ATOM   1046  CZ2 TRP A 129      -4.215   2.871   4.574  1.00 98.88           C  
ATOM   1047  CZ3 TRP A 129      -6.258   3.035   3.283  1.00 98.88           C  
ATOM   1048  N   ILE A 130      -5.812  -2.229   4.082  1.00 98.88           N  
ATOM   1049  CA  ILE A 130      -4.539  -2.934   4.008  1.00 98.88           C  
ATOM   1050  C   ILE A 130      -3.389  -1.934   4.094  1.00 98.88           C  
ATOM   1051  CB  ILE A 130      -4.430  -3.768   2.711  1.00 98.88           C  
ATOM   1052  O   ILE A 130      -3.289  -1.022   3.268  1.00 98.88           O  
ATOM   1053  CG1 ILE A 130      -5.547  -4.816   2.654  1.00 98.88           C  
ATOM   1054  CG2 ILE A 130      -3.053  -4.430   2.609  1.00 98.88           C  
ATOM   1055  CD1 ILE A 130      -5.555  -5.641   1.374  1.00 98.88           C  
ATOM   1056  N   TYR A 131      -2.564  -2.039   5.090  1.00 98.75           N  
ATOM   1057  CA  TYR A 131      -1.450  -1.120   5.293  1.00 98.75           C  
ATOM   1058  C   TYR A 131      -0.340  -1.374   4.281  1.00 98.75           C  
ATOM   1059  CB  TYR A 131      -0.898  -1.250   6.719  1.00 98.75           C  
ATOM   1060  O   TYR A 131      -0.295  -2.436   3.654  1.00 98.75           O  
ATOM   1061  CG  TYR A 131      -0.310  -2.607   7.020  1.00 98.75           C  
ATOM   1062  CD1 TYR A 131      -1.063  -3.590   7.656  1.00 98.75           C  
ATOM   1063  CD2 TYR A 131       1.002  -2.908   6.668  1.00 98.75           C  
ATOM   1064  CE1 TYR A 131      -0.524  -4.840   7.938  1.00 98.75           C  
ATOM   1065  CE2 TYR A 131       1.551  -4.156   6.941  1.00 98.75           C  
ATOM   1066  OH  TYR A 131       1.320  -6.352   7.852  1.00 98.75           O  
ATOM   1067  CZ  TYR A 131       0.781  -5.113   7.578  1.00 98.75           C  
ATOM   1068  N   GLY A 132       0.529  -0.238   4.094  1.00 98.25           N  
ATOM   1069  CA  GLY A 132       1.686  -0.327   3.217  1.00 98.25           C  
ATOM   1070  C   GLY A 132       2.957  -0.721   3.945  1.00 98.25           C  
ATOM   1071  O   GLY A 132       2.902  -1.252   5.055  1.00 98.25           O  
ATOM   1072  N   GLY A 133       4.094  -0.571   3.326  1.00 97.38           N  
ATOM   1073  CA  GLY A 133       5.383  -0.932   3.896  1.00 97.38           C  
ATOM   1074  C   GLY A 133       6.266  -1.699   2.932  1.00 97.38           C  
ATOM   1075  O   GLY A 133       7.051  -2.557   3.348  1.00 97.38           O  
ATOM   1076  N   GLY A 134       6.020  -1.521   1.674  1.00 97.56           N  
ATOM   1077  CA  GLY A 134       6.875  -2.051   0.622  1.00 97.56           C  
ATOM   1078  C   GLY A 134       6.902  -3.568   0.583  1.00 97.56           C  
ATOM   1079  O   GLY A 134       7.879  -4.164   0.129  1.00 97.56           O  
ATOM   1080  N   PHE A 135       5.930  -4.152   1.347  1.00 98.50           N  
ATOM   1081  CA  PHE A 135       5.816  -5.605   1.438  1.00 98.50           C  
ATOM   1082  C   PHE A 135       6.867  -6.168   2.391  1.00 98.50           C  
ATOM   1083  CB  PHE A 135       5.969  -6.246   0.053  1.00 98.50           C  
ATOM   1084  O   PHE A 135       7.078  -7.383   2.441  1.00 98.50           O  
ATOM   1085  CG  PHE A 135       4.934  -5.793  -0.939  1.00 98.50           C  
ATOM   1086  CD1 PHE A 135       3.602  -6.172  -0.798  1.00 98.50           C  
ATOM   1087  CD2 PHE A 135       5.289  -4.988  -2.016  1.00 98.50           C  
ATOM   1088  CE1 PHE A 135       2.641  -5.754  -1.716  1.00 98.50           C  
ATOM   1089  CE2 PHE A 135       4.332  -4.570  -2.936  1.00 98.50           C  
ATOM   1090  CZ  PHE A 135       3.010  -4.953  -2.785  1.00 98.50           C  
ATOM   1091  N   THR A 136       7.629  -5.297   3.014  1.00 97.69           N  
ATOM   1092  CA  THR A 136       8.727  -5.777   3.850  1.00 97.69           C  
ATOM   1093  C   THR A 136       8.516  -5.359   5.301  1.00 97.69           C  
ATOM   1094  CB  THR A 136      10.078  -5.250   3.346  1.00 97.69           C  
ATOM   1095  O   THR A 136       9.219  -5.840   6.195  1.00 97.69           O  
ATOM   1096  CG2 THR A 136      10.352  -5.699   1.914  1.00 97.69           C  
ATOM   1097  OG1 THR A 136      10.078  -3.818   3.393  1.00 97.69           O  
ATOM   1098  N   HIS A 137       7.707  -4.441   5.570  1.00 97.31           N  
ATOM   1099  CA  HIS A 137       7.406  -3.975   6.918  1.00 97.31           C  
ATOM   1100  C   HIS A 137       5.980  -3.441   7.008  1.00 97.31           C  
ATOM   1101  CB  HIS A 137       8.398  -2.891   7.344  1.00 97.31           C  
ATOM   1102  O   HIS A 137       5.266  -3.389   6.004  1.00 97.31           O  
ATOM   1103  CG  HIS A 137       8.266  -1.618   6.574  1.00 97.31           C  
ATOM   1104  CD2 HIS A 137       7.734  -0.421   6.914  1.00 97.31           C  
ATOM   1105  ND1 HIS A 137       8.711  -1.484   5.273  1.00 97.31           N  
ATOM   1106  CE1 HIS A 137       8.461  -0.257   4.852  1.00 97.31           C  
ATOM   1107  NE2 HIS A 137       7.867   0.409   5.828  1.00 97.31           N  
ATOM   1108  N   GLY A 138       5.633  -3.033   8.297  1.00 96.75           N  
ATOM   1109  CA  GLY A 138       4.305  -2.520   8.594  1.00 96.75           C  
ATOM   1110  C   GLY A 138       3.490  -3.455   9.469  1.00 96.75           C  
ATOM   1111  O   GLY A 138       3.889  -4.598   9.703  1.00 96.75           O  
ATOM   1112  N   ASN A 139       2.318  -2.916   9.953  1.00 97.31           N  
ATOM   1113  CA  ASN A 139       1.419  -3.725  10.773  1.00 97.31           C  
ATOM   1114  C   ASN A 139       0.063  -3.049  10.953  1.00 97.31           C  
ATOM   1115  CB  ASN A 139       2.049  -4.020  12.133  1.00 97.31           C  
ATOM   1116  O   ASN A 139      -0.102  -1.878  10.602  1.00 97.31           O  
ATOM   1117  CG  ASN A 139       2.336  -2.760  12.930  1.00 97.31           C  
ATOM   1118  ND2 ASN A 139       3.604  -2.367  12.977  1.00 97.31           N  
ATOM   1119  OD1 ASN A 139       1.427  -2.146  13.492  1.00 97.31           O  
ATOM   1120  N   ALA A 140      -0.915  -3.863  11.469  1.00 97.56           N  
ATOM   1121  CA  ALA A 140      -2.287  -3.377  11.586  1.00 97.56           C  
ATOM   1122  C   ALA A 140      -2.611  -2.980  13.023  1.00 97.56           C  
ATOM   1123  CB  ALA A 140      -3.270  -4.438  11.094  1.00 97.56           C  
ATOM   1124  O   ALA A 140      -3.766  -3.061  13.445  1.00 97.56           O  
ATOM   1125  N   LEU A 141      -1.646  -2.607  13.742  1.00 97.38           N  
ATOM   1126  CA  LEU A 141      -1.850  -2.230  15.141  1.00 97.38           C  
ATOM   1127  C   LEU A 141      -2.770  -1.020  15.250  1.00 97.38           C  
ATOM   1128  CB  LEU A 141      -0.509  -1.931  15.812  1.00 97.38           C  
ATOM   1129  O   LEU A 141      -2.762  -0.149  14.375  1.00 97.38           O  
ATOM   1130  CG  LEU A 141       0.468  -3.102  15.930  1.00 97.38           C  
ATOM   1131  CD1 LEU A 141       1.789  -2.631  16.531  1.00 97.38           C  
ATOM   1132  CD2 LEU A 141      -0.137  -4.219  16.781  1.00 97.38           C  
ATOM   1133  N   TYR A 142      -3.543  -0.982  16.344  1.00 97.56           N  
ATOM   1134  CA  TYR A 142      -4.453   0.110  16.672  1.00 97.56           C  
ATOM   1135  C   TYR A 142      -3.717   1.443  16.703  1.00 97.56           C  
ATOM   1136  CB  TYR A 142      -5.141  -0.142  18.016  1.00 97.56           C  
ATOM   1137  O   TYR A 142      -4.219   2.451  16.203  1.00 97.56           O  
ATOM   1138  CG  TYR A 142      -6.102   0.950  18.422  1.00 97.56           C  
ATOM   1139  CD1 TYR A 142      -5.715   1.949  19.312  1.00 97.56           C  
ATOM   1140  CD2 TYR A 142      -7.398   0.984  17.906  1.00 97.56           C  
ATOM   1141  CE1 TYR A 142      -6.598   2.957  19.688  1.00 97.56           C  
ATOM   1142  CE2 TYR A 142      -8.289   1.986  18.281  1.00 97.56           C  
ATOM   1143  OH  TYR A 142      -8.758   3.961  19.531  1.00 97.56           O  
ATOM   1144  CZ  TYR A 142      -7.879   2.967  19.172  1.00 97.56           C  
ATOM   1145  N   SER A 143      -2.482   1.461  17.172  1.00 96.88           N  
ATOM   1146  CA  SER A 143      -1.699   2.686  17.297  1.00 96.88           C  
ATOM   1147  C   SER A 143      -1.354   3.273  15.938  1.00 96.88           C  
ATOM   1148  CB  SER A 143      -0.417   2.420  18.094  1.00 96.88           C  
ATOM   1149  O   SER A 143      -1.069   4.465  15.820  1.00 96.88           O  
ATOM   1150  OG  SER A 143       0.376   1.438  17.438  1.00 96.88           O  
ATOM   1151  N   ASN A 144      -1.335   2.473  14.906  1.00 96.75           N  
ATOM   1152  CA  ASN A 144      -0.990   2.934  13.562  1.00 96.75           C  
ATOM   1153  C   ASN A 144      -2.236   3.266  12.750  1.00 96.75           C  
ATOM   1154  CB  ASN A 144      -0.143   1.888  12.836  1.00 96.75           C  
ATOM   1155  O   ASN A 144      -2.195   4.129  11.867  1.00 96.75           O  
ATOM   1156  CG  ASN A 144       1.275   1.812  13.367  1.00 96.75           C  
ATOM   1157  ND2 ASN A 144       1.858   0.620  13.336  1.00 96.75           N  
ATOM   1158  OD1 ASN A 144       1.840   2.816  13.812  1.00 96.75           O  
ATOM   1159  N   PHE A 145      -3.303   2.553  13.094  1.00 97.62           N  
ATOM   1160  CA  PHE A 145      -4.504   2.693  12.273  1.00 97.62           C  
ATOM   1161  C   PHE A 145      -5.750   2.736  13.156  1.00 97.62           C  
ATOM   1162  CB  PHE A 145      -4.609   1.545  11.266  1.00 97.62           C  
ATOM   1163  O   PHE A 145      -6.680   1.953  12.953  1.00 97.62           O  
ATOM   1164  CG  PHE A 145      -3.443   1.463  10.320  1.00 97.62           C  
ATOM   1165  CD1 PHE A 145      -3.303   2.383   9.289  1.00 97.62           C  
ATOM   1166  CD2 PHE A 145      -2.488   0.464  10.461  1.00 97.62           C  
ATOM   1167  CE1 PHE A 145      -2.225   2.309   8.406  1.00 97.62           C  
ATOM   1168  CE2 PHE A 145      -1.409   0.383   9.586  1.00 97.62           C  
ATOM   1169  CZ  PHE A 145      -1.280   1.307   8.555  1.00 97.62           C  
ATOM   1170  N   GLY A 146      -5.719   3.680  14.133  1.00 97.56           N  
ATOM   1171  CA  GLY A 146      -6.918   3.889  14.930  1.00 97.56           C  
ATOM   1172  C   GLY A 146      -8.109   4.344  14.109  1.00 97.56           C  
ATOM   1173  O   GLY A 146      -7.992   5.262  13.297  1.00 97.56           O  
ATOM   1174  N   PRO A 147      -9.312   3.762  14.359  1.00 97.75           N  
ATOM   1175  CA  PRO A 147     -10.484   4.027  13.523  1.00 97.75           C  
ATOM   1176  C   PRO A 147     -11.234   5.293  13.938  1.00 97.75           C  
ATOM   1177  CB  PRO A 147     -11.359   2.787  13.727  1.00 97.75           C  
ATOM   1178  O   PRO A 147     -12.305   5.586  13.398  1.00 97.75           O  
ATOM   1179  CG  PRO A 147     -11.164   2.418  15.164  1.00 97.75           C  
ATOM   1180  CD  PRO A 147      -9.750   2.727  15.547  1.00 97.75           C  
ATOM   1181  N   ASP A 148     -10.688   6.035  14.805  1.00 97.50           N  
ATOM   1182  CA  ASP A 148     -11.414   7.043  15.570  1.00 97.50           C  
ATOM   1183  C   ASP A 148     -11.992   8.117  14.656  1.00 97.50           C  
ATOM   1184  CB  ASP A 148     -10.508   7.680  16.625  1.00 97.50           C  
ATOM   1185  O   ASP A 148     -13.125   8.562  14.852  1.00 97.50           O  
ATOM   1186  CG  ASP A 148     -10.008   6.684  17.656  1.00 97.50           C  
ATOM   1187  OD1 ASP A 148     -10.250   6.883  18.859  1.00 97.50           O  
ATOM   1188  OD2 ASP A 148      -9.352   5.695  17.250  1.00 97.50           O  
ATOM   1189  N   PHE A 149     -11.258   8.422  13.648  1.00 97.19           N  
ATOM   1190  CA  PHE A 149     -11.711   9.492  12.766  1.00 97.19           C  
ATOM   1191  C   PHE A 149     -12.805   8.984  11.828  1.00 97.19           C  
ATOM   1192  CB  PHE A 149     -10.547  10.062  11.961  1.00 97.19           C  
ATOM   1193  O   PHE A 149     -13.805   9.672  11.609  1.00 97.19           O  
ATOM   1194  CG  PHE A 149      -9.445  10.641  12.805  1.00 97.19           C  
ATOM   1195  CD1 PHE A 149      -9.727  11.211  14.039  1.00 97.19           C  
ATOM   1196  CD2 PHE A 149      -8.133  10.625  12.359  1.00 97.19           C  
ATOM   1197  CE1 PHE A 149      -8.711  11.750  14.828  1.00 97.19           C  
ATOM   1198  CE2 PHE A 149      -7.109  11.164  13.141  1.00 97.19           C  
ATOM   1199  CZ  PHE A 149      -7.406  11.734  14.367  1.00 97.19           C  
ATOM   1200  N   LEU A 150     -12.734   7.809  11.391  1.00 97.69           N  
ATOM   1201  CA  LEU A 150     -13.617   7.273  10.352  1.00 97.69           C  
ATOM   1202  C   LEU A 150     -14.867   6.664  10.969  1.00 97.69           C  
ATOM   1203  CB  LEU A 150     -12.883   6.223   9.516  1.00 97.69           C  
ATOM   1204  O   LEU A 150     -15.945   6.719  10.375  1.00 97.69           O  
ATOM   1205  CG  LEU A 150     -11.773   6.742   8.594  1.00 97.69           C  
ATOM   1206  CD1 LEU A 150     -10.891   5.594   8.125  1.00 97.69           C  
ATOM   1207  CD2 LEU A 150     -12.383   7.480   7.402  1.00 97.69           C  
ATOM   1208  N   ILE A 151     -14.750   6.082  12.133  1.00 97.12           N  
ATOM   1209  CA  ILE A 151     -15.852   5.344  12.742  1.00 97.12           C  
ATOM   1210  C   ILE A 151     -17.000   6.305  13.062  1.00 97.12           C  
ATOM   1211  CB  ILE A 151     -15.398   4.598  14.016  1.00 97.12           C  
ATOM   1212  O   ILE A 151     -18.141   5.883  13.195  1.00 97.12           O  
ATOM   1213  CG1 ILE A 151     -16.406   3.508  14.383  1.00 97.12           C  
ATOM   1214  CG2 ILE A 151     -15.203   5.578  15.180  1.00 97.12           C  
ATOM   1215  CD1 ILE A 151     -15.859   2.438  15.312  1.00 97.12           C  
ATOM   1216  N   GLU A 152     -16.703   7.621  13.109  1.00 95.56           N  
ATOM   1217  CA  GLU A 152     -17.703   8.641  13.391  1.00 95.56           C  
ATOM   1218  C   GLU A 152     -18.641   8.836  12.203  1.00 95.56           C  
ATOM   1219  CB  GLU A 152     -17.031   9.969  13.758  1.00 95.56           C  
ATOM   1220  O   GLU A 152     -19.703   9.469  12.336  1.00 95.56           O  
ATOM   1221  CG  GLU A 152     -16.297   9.938  15.094  1.00 95.56           C  
ATOM   1222  CD  GLU A 152     -15.734  11.289  15.492  1.00 95.56           C  
ATOM   1223  OE1 GLU A 152     -15.094  11.383  16.562  1.00 95.56           O  
ATOM   1224  OE2 GLU A 152     -15.930  12.258  14.734  1.00 95.56           O  
ATOM   1225  N   LYS A 153     -18.266   8.211  11.125  1.00 96.75           N  
ATOM   1226  CA  LYS A 153     -19.078   8.336   9.914  1.00 96.75           C  
ATOM   1227  C   LYS A 153     -19.938   7.094   9.703  1.00 96.75           C  
ATOM   1228  CB  LYS A 153     -18.188   8.562   8.695  1.00 96.75           C  
ATOM   1229  O   LYS A 153     -20.375   6.812   8.578  1.00 96.75           O  
ATOM   1230  CG  LYS A 153     -17.375   9.852   8.758  1.00 96.75           C  
ATOM   1231  CD  LYS A 153     -18.281  11.078   8.859  1.00 96.75           C  
ATOM   1232  CE  LYS A 153     -18.016  12.070   7.738  1.00 96.75           C  
ATOM   1233  NZ  LYS A 153     -18.922  13.258   7.824  1.00 96.75           N  
ATOM   1234  N   ASP A 154     -20.203   6.277  10.719  1.00 95.31           N  
ATOM   1235  CA  ASP A 154     -21.094   5.121  10.727  1.00 95.31           C  
ATOM   1236  C   ASP A 154     -20.641   4.082   9.703  1.00 95.31           C  
ATOM   1237  CB  ASP A 154     -22.531   5.551  10.438  1.00 95.31           C  
ATOM   1238  O   ASP A 154     -21.469   3.559   8.938  1.00 95.31           O  
ATOM   1239  CG  ASP A 154     -23.188   6.258  11.617  1.00 95.31           C  
ATOM   1240  OD1 ASP A 154     -22.922   5.875  12.773  1.00 95.31           O  
ATOM   1241  OD2 ASP A 154     -23.969   7.203  11.375  1.00 95.31           O  
ATOM   1242  N   ILE A 155     -19.375   3.891   9.641  1.00 97.69           N  
ATOM   1243  CA  ILE A 155     -18.812   2.799   8.852  1.00 97.69           C  
ATOM   1244  C   ILE A 155     -18.000   1.874   9.750  1.00 97.69           C  
ATOM   1245  CB  ILE A 155     -17.938   3.328   7.695  1.00 97.69           C  
ATOM   1246  O   ILE A 155     -17.500   2.301  10.797  1.00 97.69           O  
ATOM   1247  CG1 ILE A 155     -16.750   4.121   8.250  1.00 97.69           C  
ATOM   1248  CG2 ILE A 155     -18.766   4.184   6.734  1.00 97.69           C  
ATOM   1249  CD1 ILE A 155     -15.742   4.559   7.188  1.00 97.69           C  
ATOM   1250  N   ILE A 156     -17.953   0.574   9.359  1.00 98.50           N  
ATOM   1251  CA  ILE A 156     -17.125  -0.416  10.039  1.00 98.50           C  
ATOM   1252  C   ILE A 156     -15.734  -0.431   9.414  1.00 98.50           C  
ATOM   1253  CB  ILE A 156     -17.766  -1.824   9.977  1.00 98.50           C  
ATOM   1254  O   ILE A 156     -15.586  -0.368   8.195  1.00 98.50           O  
ATOM   1255  CG1 ILE A 156     -19.047  -1.873  10.812  1.00 98.50           C  
ATOM   1256  CG2 ILE A 156     -16.766  -2.887  10.438  1.00 98.50           C  
ATOM   1257  CD1 ILE A 156     -19.766  -3.209  10.758  1.00 98.50           C  
ATOM   1258  N   ILE A 157     -14.750  -0.474  10.336  1.00 98.81           N  
ATOM   1259  CA  ILE A 157     -13.367  -0.507   9.859  1.00 98.81           C  
ATOM   1260  C   ILE A 157     -12.742  -1.863  10.172  1.00 98.81           C  
ATOM   1261  CB  ILE A 157     -12.523   0.630  10.477  1.00 98.81           C  
ATOM   1262  O   ILE A 157     -12.836  -2.350  11.305  1.00 98.81           O  
ATOM   1263  CG1 ILE A 157     -13.180   1.990  10.195  1.00 98.81           C  
ATOM   1264  CG2 ILE A 157     -11.094   0.588   9.945  1.00 98.81           C  
ATOM   1265  CD1 ILE A 157     -14.352   2.314  11.109  1.00 98.81           C  
ATOM   1266  N   VAL A 158     -12.141  -2.426   9.141  1.00 98.94           N  
ATOM   1267  CA  VAL A 158     -11.367  -3.654   9.297  1.00 98.94           C  
ATOM   1268  C   VAL A 158      -9.914  -3.404   8.906  1.00 98.94           C  
ATOM   1269  CB  VAL A 158     -11.953  -4.809   8.461  1.00 98.94           C  
ATOM   1270  O   VAL A 158      -9.641  -2.859   7.832  1.00 98.94           O  
ATOM   1271  CG1 VAL A 158     -11.125  -6.082   8.633  1.00 98.94           C  
ATOM   1272  CG2 VAL A 158     -13.414  -5.059   8.844  1.00 98.94           C  
ATOM   1273  N   THR A 159      -8.969  -3.756   9.797  1.00 98.81           N  
ATOM   1274  CA  THR A 159      -7.543  -3.729   9.492  1.00 98.81           C  
ATOM   1275  C   THR A 159      -6.938  -5.125   9.617  1.00 98.81           C  
ATOM   1276  CB  THR A 159      -6.793  -2.758  10.422  1.00 98.81           C  
ATOM   1277  O   THR A 159      -7.418  -5.949  10.391  1.00 98.81           O  
ATOM   1278  CG2 THR A 159      -7.359  -1.347  10.320  1.00 98.81           C  
ATOM   1279  OG1 THR A 159      -6.914  -3.213  11.781  1.00 98.81           O  
ATOM   1280  N   THR A 160      -5.953  -5.383   8.789  1.00 98.69           N  
ATOM   1281  CA  THR A 160      -5.480  -6.762   8.781  1.00 98.69           C  
ATOM   1282  C   THR A 160      -3.965  -6.816   8.617  1.00 98.69           C  
ATOM   1283  CB  THR A 160      -6.152  -7.578   7.656  1.00 98.69           C  
ATOM   1284  O   THR A 160      -3.373  -5.938   7.988  1.00 98.69           O  
ATOM   1285  CG2 THR A 160      -5.734  -7.062   6.281  1.00 98.69           C  
ATOM   1286  OG1 THR A 160      -5.770  -8.953   7.777  1.00 98.69           O  
ATOM   1287  N   ASN A 161      -3.391  -7.906   9.234  1.00 98.56           N  
ATOM   1288  CA  ASN A 161      -2.006  -8.281   8.961  1.00 98.56           C  
ATOM   1289  C   ASN A 161      -1.906  -9.227   7.770  1.00 98.56           C  
ATOM   1290  CB  ASN A 161      -1.366  -8.914  10.195  1.00 98.56           C  
ATOM   1291  O   ASN A 161      -2.881  -9.891   7.414  1.00 98.56           O  
ATOM   1292  CG  ASN A 161      -1.028  -7.891  11.266  1.00 98.56           C  
ATOM   1293  ND2 ASN A 161      -1.054  -8.320  12.523  1.00 98.56           N  
ATOM   1294  OD1 ASN A 161      -0.750  -6.727  10.961  1.00 98.56           O  
ATOM   1295  N   TYR A 162      -0.745  -9.195   7.160  1.00 98.81           N  
ATOM   1296  CA  TYR A 162      -0.351 -10.180   6.160  1.00 98.81           C  
ATOM   1297  C   TYR A 162       1.157 -10.406   6.176  1.00 98.81           C  
ATOM   1298  CB  TYR A 162      -0.798  -9.742   4.762  1.00 98.81           C  
ATOM   1299  O   TYR A 162       1.908  -9.562   6.676  1.00 98.81           O  
ATOM   1300  CG  TYR A 162      -0.233  -8.406   4.340  1.00 98.81           C  
ATOM   1301  CD1 TYR A 162      -0.927  -7.223   4.582  1.00 98.81           C  
ATOM   1302  CD2 TYR A 162       0.996  -8.328   3.691  1.00 98.81           C  
ATOM   1303  CE1 TYR A 162      -0.410  -5.992   4.191  1.00 98.81           C  
ATOM   1304  CE2 TYR A 162       1.522  -7.102   3.295  1.00 98.81           C  
ATOM   1305  OH  TYR A 162       1.329  -4.727   3.160  1.00 98.81           O  
ATOM   1306  CZ  TYR A 162       0.813  -5.941   3.551  1.00 98.81           C  
ATOM   1307  N   ARG A 163       1.528 -11.672   5.766  1.00 98.81           N  
ATOM   1308  CA  ARG A 163       2.949 -12.008   5.805  1.00 98.81           C  
ATOM   1309  C   ARG A 163       3.762 -11.055   4.938  1.00 98.81           C  
ATOM   1310  CB  ARG A 163       3.174 -13.453   5.344  1.00 98.81           C  
ATOM   1311  O   ARG A 163       3.320 -10.656   3.857  1.00 98.81           O  
ATOM   1312  CG  ARG A 163       2.750 -14.492   6.367  1.00 98.81           C  
ATOM   1313  CD  ARG A 163       2.814 -15.906   5.789  1.00 98.81           C  
ATOM   1314  NE  ARG A 163       1.738 -16.141   4.832  1.00 98.81           N  
ATOM   1315  NH1 ARG A 163       2.348 -18.328   4.383  1.00 98.81           N  
ATOM   1316  NH2 ARG A 163       0.530 -17.406   3.338  1.00 98.81           N  
ATOM   1317  CZ  ARG A 163       1.541 -17.297   4.188  1.00 98.81           C  
ATOM   1318  N   LEU A 164       4.961 -10.625   5.379  1.00 98.62           N  
ATOM   1319  CA  LEU A 164       5.867  -9.656   4.766  1.00 98.62           C  
ATOM   1320  C   LEU A 164       7.215 -10.297   4.457  1.00 98.62           C  
ATOM   1321  CB  LEU A 164       6.059  -8.445   5.684  1.00 98.62           C  
ATOM   1322  O   LEU A 164       7.500 -11.406   4.910  1.00 98.62           O  
ATOM   1323  CG  LEU A 164       4.793  -7.691   6.090  1.00 98.62           C  
ATOM   1324  CD1 LEU A 164       5.086  -6.742   7.246  1.00 98.62           C  
ATOM   1325  CD2 LEU A 164       4.223  -6.934   4.898  1.00 98.62           C  
ATOM   1326  N   GLY A 165       8.031  -9.594   3.615  1.00 98.31           N  
ATOM   1327  CA  GLY A 165       9.375 -10.062   3.328  1.00 98.31           C  
ATOM   1328  C   GLY A 165       9.422 -11.492   2.832  1.00 98.31           C  
ATOM   1329  O   GLY A 165       8.555 -11.914   2.061  1.00 98.31           O  
ATOM   1330  N   PRO A 166      10.438 -12.180   3.238  1.00 98.31           N  
ATOM   1331  CA  PRO A 166      10.570 -13.547   2.729  1.00 98.31           C  
ATOM   1332  C   PRO A 166       9.391 -14.438   3.125  1.00 98.31           C  
ATOM   1333  CB  PRO A 166      11.867 -14.047   3.369  1.00 98.31           C  
ATOM   1334  O   PRO A 166       9.008 -15.336   2.369  1.00 98.31           O  
ATOM   1335  CG  PRO A 166      12.109 -13.109   4.512  1.00 98.31           C  
ATOM   1336  CD  PRO A 166      11.531 -11.773   4.164  1.00 98.31           C  
ATOM   1337  N   PHE A 167       8.789 -14.141   4.168  1.00 98.62           N  
ATOM   1338  CA  PHE A 167       7.676 -14.977   4.609  1.00 98.62           C  
ATOM   1339  C   PHE A 167       6.453 -14.766   3.727  1.00 98.62           C  
ATOM   1340  CB  PHE A 167       7.328 -14.688   6.070  1.00 98.62           C  
ATOM   1341  O   PHE A 167       5.598 -15.641   3.615  1.00 98.62           O  
ATOM   1342  CG  PHE A 167       8.398 -15.102   7.043  1.00 98.62           C  
ATOM   1343  CD1 PHE A 167       8.531 -16.422   7.434  1.00 98.62           C  
ATOM   1344  CD2 PHE A 167       9.281 -14.156   7.566  1.00 98.62           C  
ATOM   1345  CE1 PHE A 167       9.523 -16.812   8.336  1.00 98.62           C  
ATOM   1346  CE2 PHE A 167      10.273 -14.539   8.469  1.00 98.62           C  
ATOM   1347  CZ  PHE A 167      10.391 -15.859   8.852  1.00 98.62           C  
ATOM   1348  N   GLY A 168       6.406 -13.664   3.137  1.00 98.44           N  
ATOM   1349  CA  GLY A 168       5.234 -13.352   2.336  1.00 98.44           C  
ATOM   1350  C   GLY A 168       5.480 -13.461   0.844  1.00 98.44           C  
ATOM   1351  O   GLY A 168       4.547 -13.680   0.069  1.00 98.44           O  
ATOM   1352  N   TYR A 169       6.754 -13.367   0.460  1.00 98.69           N  
ATOM   1353  CA  TYR A 169       6.883 -13.164  -0.979  1.00 98.69           C  
ATOM   1354  C   TYR A 169       8.055 -13.953  -1.539  1.00 98.69           C  
ATOM   1355  CB  TYR A 169       7.059 -11.672  -1.296  1.00 98.69           C  
ATOM   1356  O   TYR A 169       8.461 -13.750  -2.684  1.00 98.69           O  
ATOM   1357  CG  TYR A 169       5.871 -10.828  -0.916  1.00 98.69           C  
ATOM   1358  CD1 TYR A 169       4.727 -10.797  -1.713  1.00 98.69           C  
ATOM   1359  CD2 TYR A 169       5.887 -10.055   0.239  1.00 98.69           C  
ATOM   1360  CE1 TYR A 169       3.629 -10.016  -1.367  1.00 98.69           C  
ATOM   1361  CE2 TYR A 169       4.793  -9.266   0.595  1.00 98.69           C  
ATOM   1362  OH  TYR A 169       2.588  -8.484   0.133  1.00 98.69           O  
ATOM   1363  CZ  TYR A 169       3.672  -9.258  -0.213  1.00 98.69           C  
ATOM   1364  N   LEU A 170       8.672 -14.859  -0.786  1.00 98.38           N  
ATOM   1365  CA  LEU A 170       9.680 -15.773  -1.309  1.00 98.38           C  
ATOM   1366  C   LEU A 170       9.070 -16.719  -2.346  1.00 98.38           C  
ATOM   1367  CB  LEU A 170      10.305 -16.578  -0.172  1.00 98.38           C  
ATOM   1368  O   LEU A 170       8.000 -17.281  -2.129  1.00 98.38           O  
ATOM   1369  CG  LEU A 170      11.523 -17.438  -0.539  1.00 98.38           C  
ATOM   1370  CD1 LEU A 170      12.508 -17.484   0.623  1.00 98.38           C  
ATOM   1371  CD2 LEU A 170      11.094 -18.844  -0.932  1.00 98.38           C  
ATOM   1372  N   SER A 171       9.781 -16.797  -3.490  1.00 98.44           N  
ATOM   1373  CA  SER A 171       9.336 -17.672  -4.559  1.00 98.44           C  
ATOM   1374  C   SER A 171      10.516 -18.297  -5.293  1.00 98.44           C  
ATOM   1375  CB  SER A 171       8.453 -16.922  -5.551  1.00 98.44           C  
ATOM   1376  O   SER A 171      11.586 -17.703  -5.387  1.00 98.44           O  
ATOM   1377  OG  SER A 171       8.094 -17.734  -6.645  1.00 98.44           O  
ATOM   1378  N   THR A 172      10.211 -19.578  -5.797  1.00 98.06           N  
ATOM   1379  CA  THR A 172      11.227 -20.219  -6.629  1.00 98.06           C  
ATOM   1380  C   THR A 172      10.828 -20.172  -8.102  1.00 98.06           C  
ATOM   1381  CB  THR A 172      11.469 -21.688  -6.207  1.00 98.06           C  
ATOM   1382  O   THR A 172      11.516 -20.734  -8.953  1.00 98.06           O  
ATOM   1383  CG2 THR A 172      12.094 -21.766  -4.820  1.00 98.06           C  
ATOM   1384  OG1 THR A 172      10.211 -22.375  -6.188  1.00 98.06           O  
ATOM   1385  N   GLY A 173       9.750 -19.453  -8.383  1.00 96.69           N  
ATOM   1386  CA  GLY A 173       9.336 -19.281  -9.766  1.00 96.69           C  
ATOM   1387  C   GLY A 173       8.742 -20.531 -10.375  1.00 96.69           C  
ATOM   1388  O   GLY A 173       8.461 -20.562 -11.578  1.00 96.69           O  
ATOM   1389  N   ASP A 174       8.625 -21.609  -9.641  1.00 96.25           N  
ATOM   1390  CA  ASP A 174       7.969 -22.844 -10.062  1.00 96.25           C  
ATOM   1391  C   ASP A 174       6.824 -23.219  -9.117  1.00 96.25           C  
ATOM   1392  CB  ASP A 174       8.984 -24.000 -10.133  1.00 96.25           C  
ATOM   1393  O   ASP A 174       6.406 -22.406  -8.297  1.00 96.25           O  
ATOM   1394  CG  ASP A 174       9.695 -24.234  -8.812  1.00 96.25           C  
ATOM   1395  OD1 ASP A 174       9.102 -23.969  -7.746  1.00 96.25           O  
ATOM   1396  OD2 ASP A 174      10.852 -24.703  -8.844  1.00 96.25           O  
ATOM   1397  N   SER A 175       6.281 -24.422  -9.211  1.00 95.88           N  
ATOM   1398  CA  SER A 175       5.059 -24.781  -8.500  1.00 95.88           C  
ATOM   1399  C   SER A 175       5.367 -25.203  -7.066  1.00 95.88           C  
ATOM   1400  CB  SER A 175       4.316 -25.891  -9.234  1.00 95.88           C  
ATOM   1401  O   SER A 175       4.453 -25.391  -6.258  1.00 95.88           O  
ATOM   1402  OG  SER A 175       5.133 -27.047  -9.359  1.00 95.88           O  
ATOM   1403  N   ILE A 176       6.621 -25.344  -6.684  1.00 96.94           N  
ATOM   1404  CA  ILE A 176       6.984 -25.828  -5.355  1.00 96.94           C  
ATOM   1405  C   ILE A 176       6.824 -24.703  -4.336  1.00 96.94           C  
ATOM   1406  CB  ILE A 176       8.430 -26.375  -5.328  1.00 96.94           C  
ATOM   1407  O   ILE A 176       6.211 -24.891  -3.283  1.00 96.94           O  
ATOM   1408  CG1 ILE A 176       8.586 -27.547  -6.305  1.00 96.94           C  
ATOM   1409  CG2 ILE A 176       8.828 -26.781  -3.906  1.00 96.94           C  
ATOM   1410  CD1 ILE A 176       7.676 -28.719  -5.996  1.00 96.94           C  
ATOM   1411  N   ILE A 177       7.414 -23.484  -4.566  1.00 97.25           N  
ATOM   1412  CA  ILE A 177       7.199 -22.250  -3.812  1.00 97.25           C  
ATOM   1413  C   ILE A 177       6.734 -21.141  -4.754  1.00 97.25           C  
ATOM   1414  CB  ILE A 177       8.477 -21.812  -3.062  1.00 97.25           C  
ATOM   1415  O   ILE A 177       7.527 -20.297  -5.156  1.00 97.25           O  
ATOM   1416  CG1 ILE A 177       9.047 -22.984  -2.254  1.00 97.25           C  
ATOM   1417  CG2 ILE A 177       8.195 -20.609  -2.160  1.00 97.25           C  
ATOM   1418  CD1 ILE A 177      10.391 -22.688  -1.593  1.00 97.25           C  
ATOM   1419  N   PRO A 178       5.461 -21.172  -5.172  1.00 96.62           N  
ATOM   1420  CA  PRO A 178       4.957 -20.281  -6.223  1.00 96.62           C  
ATOM   1421  C   PRO A 178       5.020 -18.812  -5.828  1.00 96.62           C  
ATOM   1422  CB  PRO A 178       3.508 -20.734  -6.402  1.00 96.62           C  
ATOM   1423  O   PRO A 178       5.074 -17.938  -6.699  1.00 96.62           O  
ATOM   1424  CG  PRO A 178       3.174 -21.453  -5.141  1.00 96.62           C  
ATOM   1425  CD  PRO A 178       4.426 -22.094  -4.613  1.00 96.62           C  
ATOM   1426  N   GLY A 179       5.031 -18.453  -4.402  1.00 97.00           N  
ATOM   1427  CA  GLY A 179       5.129 -17.078  -3.912  1.00 97.00           C  
ATOM   1428  C   GLY A 179       3.775 -16.438  -3.689  1.00 97.00           C  
ATOM   1429  O   GLY A 179       2.742 -17.109  -3.740  1.00 97.00           O  
ATOM   1430  N   ASN A 180       3.771 -15.172  -3.393  1.00 98.62           N  
ATOM   1431  CA  ASN A 180       2.625 -14.297  -3.178  1.00 98.62           C  
ATOM   1432  C   ASN A 180       1.809 -14.727  -1.962  1.00 98.62           C  
ATOM   1433  CB  ASN A 180       1.739 -14.258  -4.426  1.00 98.62           C  
ATOM   1434  O   ASN A 180       0.578 -14.703  -1.995  1.00 98.62           O  
ATOM   1435  CG  ASN A 180       2.420 -13.586  -5.605  1.00 98.62           C  
ATOM   1436  ND2 ASN A 180       2.023 -13.969  -6.812  1.00 98.62           N  
ATOM   1437  OD1 ASN A 180       3.297 -12.734  -5.430  1.00 98.62           O  
ATOM   1438  N   TRP A 181       2.420 -15.219  -0.978  1.00 98.56           N  
ATOM   1439  CA  TRP A 181       1.731 -15.688   0.221  1.00 98.56           C  
ATOM   1440  C   TRP A 181       1.043 -14.539   0.940  1.00 98.56           C  
ATOM   1441  CB  TRP A 181       2.713 -16.391   1.168  1.00 98.56           C  
ATOM   1442  O   TRP A 181      -0.069 -14.688   1.451  1.00 98.56           O  
ATOM   1443  CG  TRP A 181       3.586 -17.406   0.499  1.00 98.56           C  
ATOM   1444  CD1 TRP A 181       4.953 -17.438   0.474  1.00 98.56           C  
ATOM   1445  CD2 TRP A 181       3.150 -18.547  -0.246  1.00 98.56           C  
ATOM   1446  CE2 TRP A 181       4.309 -19.219  -0.694  1.00 98.56           C  
ATOM   1447  CE3 TRP A 181       1.891 -19.062  -0.578  1.00 98.56           C  
ATOM   1448  NE1 TRP A 181       5.395 -18.516  -0.242  1.00 98.56           N  
ATOM   1449  CH2 TRP A 181       2.998 -20.875  -1.769  1.00 98.56           C  
ATOM   1450  CZ2 TRP A 181       4.242 -20.391  -1.459  1.00 98.56           C  
ATOM   1451  CZ3 TRP A 181       1.829 -20.234  -1.338  1.00 98.56           C  
ATOM   1452  N   GLY A 182       1.752 -13.445   0.980  1.00 98.69           N  
ATOM   1453  CA  GLY A 182       1.156 -12.258   1.571  1.00 98.69           C  
ATOM   1454  C   GLY A 182      -0.117 -11.812   0.873  1.00 98.69           C  
ATOM   1455  O   GLY A 182      -1.098 -11.453   1.527  1.00 98.69           O  
ATOM   1456  N   LEU A 183      -0.126 -11.883  -0.479  1.00 98.88           N  
ATOM   1457  CA  LEU A 183      -1.334 -11.555  -1.228  1.00 98.88           C  
ATOM   1458  C   LEU A 183      -2.439 -12.570  -0.945  1.00 98.88           C  
ATOM   1459  CB  LEU A 183      -1.039 -11.508  -2.729  1.00 98.88           C  
ATOM   1460  O   LEU A 183      -3.611 -12.203  -0.839  1.00 98.88           O  
ATOM   1461  CG  LEU A 183      -0.106 -10.398  -3.203  1.00 98.88           C  
ATOM   1462  CD1 LEU A 183       0.108 -10.492  -4.711  1.00 98.88           C  
ATOM   1463  CD2 LEU A 183      -0.668  -9.031  -2.822  1.00 98.88           C  
ATOM   1464  N   LYS A 184      -2.082 -13.766  -0.801  1.00 98.81           N  
ATOM   1465  CA  LYS A 184      -3.047 -14.812  -0.488  1.00 98.81           C  
ATOM   1466  C   LYS A 184      -3.586 -14.656   0.931  1.00 98.81           C  
ATOM   1467  CB  LYS A 184      -2.410 -16.188  -0.660  1.00 98.81           C  
ATOM   1468  O   LYS A 184      -4.750 -14.961   1.195  1.00 98.81           O  
ATOM   1469  CG  LYS A 184      -2.045 -16.531  -2.098  1.00 98.81           C  
ATOM   1470  CD  LYS A 184      -1.263 -17.844  -2.182  1.00 98.81           C  
ATOM   1471  CE  LYS A 184      -0.821 -18.125  -3.609  1.00 98.81           C  
ATOM   1472  NZ  LYS A 184       0.004 -19.375  -3.688  1.00 98.81           N  
ATOM   1473  N   ASP A 185      -2.756 -14.156   1.842  1.00 98.88           N  
ATOM   1474  CA  ASP A 185      -3.225 -13.836   3.186  1.00 98.88           C  
ATOM   1475  C   ASP A 185      -4.293 -12.742   3.148  1.00 98.88           C  
ATOM   1476  CB  ASP A 185      -2.057 -13.398   4.070  1.00 98.88           C  
ATOM   1477  O   ASP A 185      -5.309 -12.836   3.838  1.00 98.88           O  
ATOM   1478  CG  ASP A 185      -1.038 -14.500   4.301  1.00 98.88           C  
ATOM   1479  OD1 ASP A 185      -1.393 -15.695   4.172  1.00 98.88           O  
ATOM   1480  OD2 ASP A 185       0.128 -14.172   4.613  1.00 98.88           O  
ATOM   1481  N   GLN A 186      -4.023 -11.758   2.354  1.00 98.88           N  
ATOM   1482  CA  GLN A 186      -4.969 -10.656   2.199  1.00 98.88           C  
ATOM   1483  C   GLN A 186      -6.301 -11.156   1.644  1.00 98.88           C  
ATOM   1484  CB  GLN A 186      -4.387  -9.578   1.288  1.00 98.88           C  
ATOM   1485  O   GLN A 186      -7.363 -10.766   2.131  1.00 98.88           O  
ATOM   1486  CG  GLN A 186      -3.119  -8.930   1.829  1.00 98.88           C  
ATOM   1487  CD  GLN A 186      -2.389  -8.109   0.786  1.00 98.88           C  
ATOM   1488  NE2 GLN A 186      -1.125  -7.793   1.057  1.00 98.88           N  
ATOM   1489  OE1 GLN A 186      -2.953  -7.758  -0.254  1.00 98.88           O  
ATOM   1490  N   LYS A 187      -6.258 -11.992   0.607  1.00 98.75           N  
ATOM   1491  CA  LYS A 187      -7.461 -12.609   0.058  1.00 98.75           C  
ATOM   1492  C   LYS A 187      -8.234 -13.359   1.136  1.00 98.75           C  
ATOM   1493  CB  LYS A 187      -7.105 -13.555  -1.091  1.00 98.75           C  
ATOM   1494  O   LYS A 187      -9.453 -13.227   1.239  1.00 98.75           O  
ATOM   1495  CG  LYS A 187      -8.281 -14.367  -1.613  1.00 98.75           C  
ATOM   1496  CD  LYS A 187      -7.836 -15.406  -2.633  1.00 98.75           C  
ATOM   1497  CE  LYS A 187      -8.984 -16.312  -3.041  1.00 98.75           C  
ATOM   1498  NZ  LYS A 187      -8.547 -17.359  -4.016  1.00 98.75           N  
ATOM   1499  N   ALA A 188      -7.555 -14.141   1.943  1.00 98.81           N  
ATOM   1500  CA  ALA A 188      -8.195 -14.891   3.025  1.00 98.81           C  
ATOM   1501  C   ALA A 188      -8.859 -13.945   4.023  1.00 98.81           C  
ATOM   1502  CB  ALA A 188      -7.172 -15.773   3.734  1.00 98.81           C  
ATOM   1503  O   ALA A 188      -9.961 -14.219   4.504  1.00 98.81           O  
ATOM   1504  N   ALA A 189      -8.227 -12.867   4.332  1.00 98.94           N  
ATOM   1505  CA  ALA A 189      -8.781 -11.883   5.254  1.00 98.94           C  
ATOM   1506  C   ALA A 189     -10.031 -11.227   4.668  1.00 98.94           C  
ATOM   1507  CB  ALA A 189      -7.742 -10.820   5.598  1.00 98.94           C  
ATOM   1508  O   ALA A 189     -11.023 -11.023   5.371  1.00 98.94           O  
ATOM   1509  N   ILE A 190      -9.984 -10.914   3.398  1.00 98.88           N  
ATOM   1510  CA  ILE A 190     -11.133 -10.336   2.715  1.00 98.88           C  
ATOM   1511  C   ILE A 190     -12.305 -11.312   2.752  1.00 98.88           C  
ATOM   1512  CB  ILE A 190     -10.797  -9.961   1.254  1.00 98.88           C  
ATOM   1513  O   ILE A 190     -13.430 -10.938   3.084  1.00 98.88           O  
ATOM   1514  CG1 ILE A 190      -9.828  -8.766   1.218  1.00 98.88           C  
ATOM   1515  CG2 ILE A 190     -12.070  -9.656   0.464  1.00 98.88           C  
ATOM   1516  CD1 ILE A 190      -9.141  -8.570  -0.124  1.00 98.88           C  
ATOM   1517  N   LYS A 191     -12.000 -12.508   2.416  1.00 98.75           N  
ATOM   1518  CA  LYS A 191     -13.031 -13.539   2.451  1.00 98.75           C  
ATOM   1519  C   LYS A 191     -13.602 -13.703   3.857  1.00 98.75           C  
ATOM   1520  CB  LYS A 191     -12.477 -14.875   1.953  1.00 98.75           C  
ATOM   1521  O   LYS A 191     -14.820 -13.766   4.039  1.00 98.75           O  
ATOM   1522  CG  LYS A 191     -13.492 -16.016   1.966  1.00 98.75           C  
ATOM   1523  CD  LYS A 191     -12.891 -17.312   1.432  1.00 98.75           C  
ATOM   1524  CE  LYS A 191     -13.898 -18.438   1.451  1.00 98.75           C  
ATOM   1525  NZ  LYS A 191     -14.172 -18.922   2.840  1.00 98.75           N  
ATOM   1526  N   TYR A 192     -12.750 -13.773   4.863  1.00 98.75           N  
ATOM   1527  CA  TYR A 192     -13.180 -13.875   6.250  1.00 98.75           C  
ATOM   1528  C   TYR A 192     -14.125 -12.734   6.613  1.00 98.75           C  
ATOM   1529  CB  TYR A 192     -11.977 -13.867   7.191  1.00 98.75           C  
ATOM   1530  O   TYR A 192     -15.172 -12.961   7.238  1.00 98.75           O  
ATOM   1531  CG  TYR A 192     -12.336 -13.961   8.656  1.00 98.75           C  
ATOM   1532  CD1 TYR A 192     -12.656 -12.820   9.383  1.00 98.75           C  
ATOM   1533  CD2 TYR A 192     -12.367 -15.188   9.305  1.00 98.75           C  
ATOM   1534  CE1 TYR A 192     -13.000 -12.898  10.734  1.00 98.75           C  
ATOM   1535  CE2 TYR A 192     -12.695 -15.281  10.648  1.00 98.75           C  
ATOM   1536  OH  TYR A 192     -13.344 -14.219  12.688  1.00 98.75           O  
ATOM   1537  CZ  TYR A 192     -13.016 -14.133  11.352  1.00 98.75           C  
ATOM   1538  N   THR A 193     -13.711 -11.562   6.219  1.00 98.81           N  
ATOM   1539  CA  THR A 193     -14.539 -10.391   6.504  1.00 98.81           C  
ATOM   1540  C   THR A 193     -15.906 -10.531   5.848  1.00 98.81           C  
ATOM   1541  CB  THR A 193     -13.859  -9.102   6.016  1.00 98.81           C  
ATOM   1542  O   THR A 193     -16.938 -10.297   6.492  1.00 98.81           O  
ATOM   1543  CG2 THR A 193     -14.750  -7.887   6.246  1.00 98.81           C  
ATOM   1544  OG1 THR A 193     -12.625  -8.914   6.730  1.00 98.81           O  
ATOM   1545  N   HIS A 194     -15.938 -10.891   4.578  1.00 98.75           N  
ATOM   1546  CA  HIS A 194     -17.188 -11.102   3.848  1.00 98.75           C  
ATOM   1547  C   HIS A 194     -18.078 -12.102   4.566  1.00 98.75           C  
ATOM   1548  CB  HIS A 194     -16.891 -11.578   2.424  1.00 98.75           C  
ATOM   1549  O   HIS A 194     -19.297 -11.898   4.664  1.00 98.75           O  
ATOM   1550  CG  HIS A 194     -18.125 -11.836   1.615  1.00 98.75           C  
ATOM   1551  CD2 HIS A 194     -18.844 -11.016   0.802  1.00 98.75           C  
ATOM   1552  ND1 HIS A 194     -18.766 -13.055   1.594  1.00 98.75           N  
ATOM   1553  CE1 HIS A 194     -19.828 -12.977   0.799  1.00 98.75           C  
ATOM   1554  NE2 HIS A 194     -19.891 -11.750   0.306  1.00 98.75           N  
ATOM   1555  N   GLU A 195     -17.547 -13.094   5.184  1.00 98.31           N  
ATOM   1556  CA  GLU A 195     -18.312 -14.195   5.770  1.00 98.31           C  
ATOM   1557  C   GLU A 195     -18.766 -13.867   7.188  1.00 98.31           C  
ATOM   1558  CB  GLU A 195     -17.469 -15.477   5.770  1.00 98.31           C  
ATOM   1559  O   GLU A 195     -19.750 -14.406   7.668  1.00 98.31           O  
ATOM   1560  CG  GLU A 195     -17.250 -16.062   4.383  1.00 98.31           C  
ATOM   1561  CD  GLU A 195     -16.297 -17.250   4.383  1.00 98.31           C  
ATOM   1562  OE1 GLU A 195     -16.219 -17.969   3.361  1.00 98.31           O  
ATOM   1563  OE2 GLU A 195     -15.625 -17.484   5.418  1.00 98.31           O  
ATOM   1564  N   ASN A 196     -18.156 -12.898   7.836  1.00 98.19           N  
ATOM   1565  CA  ASN A 196     -18.406 -12.805   9.266  1.00 98.19           C  
ATOM   1566  C   ASN A 196     -18.828 -11.398   9.672  1.00 98.19           C  
ATOM   1567  CB  ASN A 196     -17.172 -13.242  10.062  1.00 98.19           C  
ATOM   1568  O   ASN A 196     -19.266 -11.172  10.805  1.00 98.19           O  
ATOM   1569  CG  ASN A 196     -16.953 -14.742  10.008  1.00 98.19           C  
ATOM   1570  ND2 ASN A 196     -15.984 -15.164   9.195  1.00 98.19           N  
ATOM   1571  OD1 ASN A 196     -17.625 -15.516  10.688  1.00 98.19           O  
ATOM   1572  N   ILE A 197     -18.703 -10.445   8.773  1.00 97.81           N  
ATOM   1573  CA  ILE A 197     -18.797  -9.039   9.164  1.00 97.81           C  
ATOM   1574  C   ILE A 197     -20.234  -8.719   9.594  1.00 97.81           C  
ATOM   1575  CB  ILE A 197     -18.359  -8.109   8.016  1.00 97.81           C  
ATOM   1576  O   ILE A 197     -20.453  -7.750  10.320  1.00 97.81           O  
ATOM   1577  CG1 ILE A 197     -18.047  -6.707   8.555  1.00 97.81           C  
ATOM   1578  CG2 ILE A 197     -19.438  -8.047   6.922  1.00 97.81           C  
ATOM   1579  CD1 ILE A 197     -16.891  -6.668   9.539  1.00 97.81           C  
ATOM   1580  N   ALA A 198     -21.219  -9.539   9.227  1.00 95.56           N  
ATOM   1581  CA  ALA A 198     -22.594  -9.320   9.648  1.00 95.56           C  
ATOM   1582  C   ALA A 198     -22.734  -9.438  11.164  1.00 95.56           C  
ATOM   1583  CB  ALA A 198     -23.531 -10.312   8.961  1.00 95.56           C  
ATOM   1584  O   ALA A 198     -23.562  -8.773  11.773  1.00 95.56           O  
ATOM   1585  N   ALA A 199     -21.906 -10.234  11.727  1.00 94.75           N  
ATOM   1586  CA  ALA A 199     -21.938 -10.414  13.180  1.00 94.75           C  
ATOM   1587  C   ALA A 199     -21.531  -9.125  13.898  1.00 94.75           C  
ATOM   1588  CB  ALA A 199     -21.000 -11.555  13.594  1.00 94.75           C  
ATOM   1589  O   ALA A 199     -21.828  -8.945  15.078  1.00 94.75           O  
ATOM   1590  N   PHE A 200     -20.906  -8.305  13.180  1.00 95.38           N  
ATOM   1591  CA  PHE A 200     -20.406  -7.051  13.758  1.00 95.38           C  
ATOM   1592  C   PHE A 200     -21.281  -5.879  13.328  1.00 95.38           C  
ATOM   1593  CB  PHE A 200     -18.953  -6.801  13.344  1.00 95.38           C  
ATOM   1594  O   PHE A 200     -20.906  -4.719  13.508  1.00 95.38           O  
ATOM   1595  CG  PHE A 200     -18.016  -7.914  13.727  1.00 95.38           C  
ATOM   1596  CD1 PHE A 200     -17.375  -7.898  14.953  1.00 95.38           C  
ATOM   1597  CD2 PHE A 200     -17.781  -8.969  12.859  1.00 95.38           C  
ATOM   1598  CE1 PHE A 200     -16.500  -8.930  15.312  1.00 95.38           C  
ATOM   1599  CE2 PHE A 200     -16.922 -10.000  13.211  1.00 95.38           C  
ATOM   1600  CZ  PHE A 200     -16.281  -9.977  14.438  1.00 95.38           C  
ATOM   1601  N   GLY A 201     -22.438  -6.199  12.609  1.00 95.56           N  
ATOM   1602  CA  GLY A 201     -23.344  -5.164  12.133  1.00 95.56           C  
ATOM   1603  C   GLY A 201     -22.984  -4.656  10.750  1.00 95.56           C  
ATOM   1604  O   GLY A 201     -23.469  -3.611  10.320  1.00 95.56           O  
ATOM   1605  N   GLY A 202     -22.047  -5.297  10.164  1.00 96.94           N  
ATOM   1606  CA  GLY A 202     -21.594  -4.898   8.836  1.00 96.94           C  
ATOM   1607  C   GLY A 202     -22.453  -5.488   7.723  1.00 96.94           C  
ATOM   1608  O   GLY A 202     -23.016  -6.578   7.875  1.00 96.94           O  
ATOM   1609  N   ASP A 203     -22.578  -4.809   6.641  1.00 97.44           N  
ATOM   1610  CA  ASP A 203     -23.203  -5.266   5.398  1.00 97.44           C  
ATOM   1611  C   ASP A 203     -22.172  -5.895   4.465  1.00 97.44           C  
ATOM   1612  CB  ASP A 203     -23.906  -4.105   4.695  1.00 97.44           C  
ATOM   1613  O   ASP A 203     -21.375  -5.188   3.855  1.00 97.44           O  
ATOM   1614  CG  ASP A 203     -24.766  -4.559   3.520  1.00 97.44           C  
ATOM   1615  OD1 ASP A 203     -24.547  -5.676   3.008  1.00 97.44           O  
ATOM   1616  OD2 ASP A 203     -25.641  -3.783   3.098  1.00 97.44           O  
ATOM   1617  N   SER A 204     -22.219  -7.266   4.355  1.00 97.69           N  
ATOM   1618  CA  SER A 204     -21.203  -8.016   3.621  1.00 97.69           C  
ATOM   1619  C   SER A 204     -21.234  -7.668   2.137  1.00 97.69           C  
ATOM   1620  CB  SER A 204     -21.406  -9.516   3.807  1.00 97.69           C  
ATOM   1621  O   SER A 204     -20.281  -7.957   1.409  1.00 97.69           O  
ATOM   1622  OG  SER A 204     -22.672  -9.914   3.311  1.00 97.69           O  
ATOM   1623  N   THR A 205     -22.312  -7.008   1.641  1.00 98.19           N  
ATOM   1624  CA  THR A 205     -22.422  -6.641   0.233  1.00 98.19           C  
ATOM   1625  C   THR A 205     -21.891  -5.230  -0.003  1.00 98.19           C  
ATOM   1626  CB  THR A 205     -23.875  -6.727  -0.251  1.00 98.19           C  
ATOM   1627  O   THR A 205     -21.859  -4.750  -1.139  1.00 98.19           O  
ATOM   1628  CG2 THR A 205     -24.500  -8.070   0.125  1.00 98.19           C  
ATOM   1629  OG1 THR A 205     -24.641  -5.672   0.351  1.00 98.19           O  
ATOM   1630  N   LYS A 206     -21.516  -4.535   1.080  1.00 98.56           N  
ATOM   1631  CA  LYS A 206     -21.000  -3.170   0.976  1.00 98.56           C  
ATOM   1632  C   LYS A 206     -19.609  -3.057   1.575  1.00 98.56           C  
ATOM   1633  CB  LYS A 206     -21.953  -2.189   1.667  1.00 98.56           C  
ATOM   1634  O   LYS A 206     -19.359  -2.217   2.445  1.00 98.56           O  
ATOM   1635  CG  LYS A 206     -23.312  -2.074   1.003  1.00 98.56           C  
ATOM   1636  CD  LYS A 206     -24.156  -0.970   1.635  1.00 98.56           C  
ATOM   1637  CE  LYS A 206     -25.484  -0.804   0.922  1.00 98.56           C  
ATOM   1638  NZ  LYS A 206     -26.297   0.300   1.518  1.00 98.56           N  
ATOM   1639  N   ILE A 207     -18.703  -3.900   1.049  1.00 98.94           N  
ATOM   1640  CA  ILE A 207     -17.297  -3.857   1.449  1.00 98.94           C  
ATOM   1641  C   ILE A 207     -16.484  -3.098   0.403  1.00 98.94           C  
ATOM   1642  CB  ILE A 207     -16.734  -5.277   1.646  1.00 98.94           C  
ATOM   1643  O   ILE A 207     -16.562  -3.398  -0.791  1.00 98.94           O  
ATOM   1644  CG1 ILE A 207     -17.484  -6.016   2.754  1.00 98.94           C  
ATOM   1645  CG2 ILE A 207     -15.227  -5.215   1.957  1.00 98.94           C  
ATOM   1646  CD1 ILE A 207     -17.125  -7.488   2.883  1.00 98.94           C  
ATOM   1647  N   THR A 208     -15.828  -2.012   0.849  1.00 98.94           N  
ATOM   1648  CA  THR A 208     -14.828  -1.304   0.058  1.00 98.94           C  
ATOM   1649  C   THR A 208     -13.422  -1.554   0.609  1.00 98.94           C  
ATOM   1650  CB  THR A 208     -15.109   0.210   0.027  1.00 98.94           C  
ATOM   1651  O   THR A 208     -13.188  -1.387   1.807  1.00 98.94           O  
ATOM   1652  CG2 THR A 208     -14.055   0.946  -0.801  1.00 98.94           C  
ATOM   1653  OG1 THR A 208     -16.406   0.439  -0.547  1.00 98.94           O  
ATOM   1654  N   ILE A 209     -12.531  -2.021  -0.257  1.00 98.94           N  
ATOM   1655  CA  ILE A 209     -11.164  -2.266   0.179  1.00 98.94           C  
ATOM   1656  C   ILE A 209     -10.297  -1.052  -0.139  1.00 98.94           C  
ATOM   1657  CB  ILE A 209     -10.578  -3.533  -0.484  1.00 98.94           C  
ATOM   1658  O   ILE A 209     -10.523  -0.359  -1.134  1.00 98.94           O  
ATOM   1659  CG1 ILE A 209     -10.625  -3.404  -2.012  1.00 98.94           C  
ATOM   1660  CG2 ILE A 209     -11.328  -4.785  -0.017  1.00 98.94           C  
ATOM   1661  CD1 ILE A 209      -9.945  -4.551  -2.748  1.00 98.94           C  
ATOM   1662  N   GLY A 210      -9.391  -0.745   0.758  1.00 98.94           N  
ATOM   1663  CA  GLY A 210      -8.484   0.381   0.585  1.00 98.94           C  
ATOM   1664  C   GLY A 210      -7.090   0.112   1.113  1.00 98.94           C  
ATOM   1665  O   GLY A 210      -6.902  -0.754   1.969  1.00 98.94           O  
ATOM   1666  N   GLY A 211      -6.113   0.813   0.564  1.00 98.75           N  
ATOM   1667  CA  GLY A 211      -4.734   0.681   1.006  1.00 98.75           C  
ATOM   1668  C   GLY A 211      -3.852   1.831   0.560  1.00 98.75           C  
ATOM   1669  O   GLY A 211      -4.238   2.617  -0.307  1.00 98.75           O  
ATOM   1670  N   GLN A 212      -2.734   1.949   1.234  1.00 98.69           N  
ATOM   1671  CA  GLN A 212      -1.720   2.953   0.934  1.00 98.69           C  
ATOM   1672  C   GLN A 212      -0.383   2.301   0.594  1.00 98.69           C  
ATOM   1673  CB  GLN A 212      -1.551   3.914   2.111  1.00 98.69           C  
ATOM   1674  O   GLN A 212       0.016   1.322   1.231  1.00 98.69           O  
ATOM   1675  CG  GLN A 212      -0.610   5.078   1.825  1.00 98.69           C  
ATOM   1676  CD  GLN A 212       0.844   4.738   2.094  1.00 98.69           C  
ATOM   1677  NE2 GLN A 212       1.738   5.258   1.260  1.00 98.69           N  
ATOM   1678  OE1 GLN A 212       1.160   4.012   3.043  1.00 98.69           O  
ATOM   1679  N   SER A 213       0.338   2.852  -0.457  1.00 98.81           N  
ATOM   1680  CA  SER A 213       1.641   2.314  -0.837  1.00 98.81           C  
ATOM   1681  C   SER A 213       1.543   0.837  -1.206  1.00 98.81           C  
ATOM   1682  CB  SER A 213       2.648   2.500   0.297  1.00 98.81           C  
ATOM   1683  O   SER A 213       0.773   0.463  -2.094  1.00 98.81           O  
ATOM   1684  OG  SER A 213       3.975   2.322  -0.175  1.00 98.81           O  
ATOM   1685  N   ALA A 214       2.389  -0.050  -0.612  1.00 98.81           N  
ATOM   1686  CA  ALA A 214       2.289  -1.474  -0.922  1.00 98.81           C  
ATOM   1687  C   ALA A 214       0.886  -2.002  -0.632  1.00 98.81           C  
ATOM   1688  CB  ALA A 214       3.326  -2.266  -0.130  1.00 98.81           C  
ATOM   1689  O   ALA A 214       0.438  -2.967  -1.255  1.00 98.81           O  
ATOM   1690  N   GLY A 215       0.158  -1.448   0.370  1.00 98.88           N  
ATOM   1691  CA  GLY A 215      -1.232  -1.789   0.624  1.00 98.88           C  
ATOM   1692  C   GLY A 215      -2.152  -1.441  -0.531  1.00 98.88           C  
ATOM   1693  O   GLY A 215      -3.082  -2.191  -0.838  1.00 98.88           O  
ATOM   1694  N   ALA A 216      -1.920  -0.297  -1.179  1.00 98.94           N  
ATOM   1695  CA  ALA A 216      -2.680   0.085  -2.367  1.00 98.94           C  
ATOM   1696  C   ALA A 216      -2.338  -0.817  -3.549  1.00 98.94           C  
ATOM   1697  CB  ALA A 216      -2.412   1.546  -2.721  1.00 98.94           C  
ATOM   1698  O   ALA A 216      -3.215  -1.170  -4.344  1.00 98.94           O  
ATOM   1699  N   ALA A 217      -1.021  -1.151  -3.705  1.00 98.94           N  
ATOM   1700  CA  ALA A 217      -0.654  -2.150  -4.707  1.00 98.94           C  
ATOM   1701  C   ALA A 217      -1.375  -3.471  -4.453  1.00 98.94           C  
ATOM   1702  CB  ALA A 217       0.857  -2.367  -4.711  1.00 98.94           C  
ATOM   1703  O   ALA A 217      -1.863  -4.109  -5.391  1.00 98.94           O  
ATOM   1704  N   SER A 218      -1.477  -3.840  -3.215  1.00 98.94           N  
ATOM   1705  CA  SER A 218      -2.211  -5.039  -2.822  1.00 98.94           C  
ATOM   1706  C   SER A 218      -3.674  -4.953  -3.242  1.00 98.94           C  
ATOM   1707  CB  SER A 218      -2.117  -5.254  -1.312  1.00 98.94           C  
ATOM   1708  O   SER A 218      -4.242  -5.930  -3.740  1.00 98.94           O  
ATOM   1709  OG  SER A 218      -0.801  -5.625  -0.938  1.00 98.94           O  
ATOM   1710  N   ILE A 219      -4.250  -3.754  -3.043  1.00 98.94           N  
ATOM   1711  CA  ILE A 219      -5.629  -3.557  -3.471  1.00 98.94           C  
ATOM   1712  C   ILE A 219      -5.746  -3.824  -4.969  1.00 98.94           C  
ATOM   1713  CB  ILE A 219      -6.125  -2.131  -3.139  1.00 98.94           C  
ATOM   1714  O   ILE A 219      -6.652  -4.539  -5.410  1.00 98.94           O  
ATOM   1715  CG1 ILE A 219      -6.176  -1.924  -1.621  1.00 98.94           C  
ATOM   1716  CG2 ILE A 219      -7.496  -1.876  -3.773  1.00 98.94           C  
ATOM   1717  CD1 ILE A 219      -7.039  -2.939  -0.886  1.00 98.94           C  
ATOM   1718  N   GLY A 220      -4.816  -3.230  -5.719  1.00 98.81           N  
ATOM   1719  CA  GLY A 220      -4.801  -3.486  -7.152  1.00 98.81           C  
ATOM   1720  C   GLY A 220      -4.684  -4.961  -7.492  1.00 98.81           C  
ATOM   1721  O   GLY A 220      -5.387  -5.453  -8.375  1.00 98.81           O  
ATOM   1722  N   TYR A 221      -3.865  -5.695  -6.789  1.00 98.94           N  
ATOM   1723  CA  TYR A 221      -3.725  -7.129  -7.020  1.00 98.94           C  
ATOM   1724  C   TYR A 221      -5.004  -7.867  -6.648  1.00 98.94           C  
ATOM   1725  CB  TYR A 221      -2.547  -7.688  -6.211  1.00 98.94           C  
ATOM   1726  O   TYR A 221      -5.395  -8.820  -7.328  1.00 98.94           O  
ATOM   1727  CG  TYR A 221      -1.198  -7.387  -6.820  1.00 98.94           C  
ATOM   1728  CD1 TYR A 221      -0.896  -7.777  -8.125  1.00 98.94           C  
ATOM   1729  CD2 TYR A 221      -0.225  -6.711  -6.094  1.00 98.94           C  
ATOM   1730  CE1 TYR A 221       0.346  -7.500  -8.688  1.00 98.94           C  
ATOM   1731  CE2 TYR A 221       1.021  -6.430  -6.645  1.00 98.94           C  
ATOM   1732  OH  TYR A 221       2.527  -6.555  -8.492  1.00 98.94           O  
ATOM   1733  CZ  TYR A 221       1.297  -6.828  -7.941  1.00 98.94           C  
ATOM   1734  N   GLN A 222      -5.664  -7.414  -5.555  1.00 98.94           N  
ATOM   1735  CA  GLN A 222      -6.910  -8.062  -5.160  1.00 98.94           C  
ATOM   1736  C   GLN A 222      -7.992  -7.859  -6.219  1.00 98.94           C  
ATOM   1737  CB  GLN A 222      -7.391  -7.520  -3.811  1.00 98.94           C  
ATOM   1738  O   GLN A 222      -8.797  -8.758  -6.461  1.00 98.94           O  
ATOM   1739  CG  GLN A 222      -6.422  -7.777  -2.664  1.00 98.94           C  
ATOM   1740  CD  GLN A 222      -6.059  -9.242  -2.523  1.00 98.94           C  
ATOM   1741  NE2 GLN A 222      -4.781  -9.516  -2.271  1.00 98.94           N  
ATOM   1742  OE1 GLN A 222      -6.914 -10.125  -2.639  1.00 98.94           O  
ATOM   1743  N   VAL A 223      -7.957  -6.746  -6.887  1.00 98.75           N  
ATOM   1744  CA  VAL A 223      -8.898  -6.457  -7.965  1.00 98.75           C  
ATOM   1745  C   VAL A 223      -8.539  -7.285  -9.195  1.00 98.75           C  
ATOM   1746  CB  VAL A 223      -8.914  -4.953  -8.320  1.00 98.75           C  
ATOM   1747  O   VAL A 223      -9.430  -7.738  -9.930  1.00 98.75           O  
ATOM   1748  CG1 VAL A 223      -9.703  -4.711  -9.609  1.00 98.75           C  
ATOM   1749  CG2 VAL A 223      -9.508  -4.141  -7.168  1.00 98.75           C  
ATOM   1750  N   LEU A 224      -7.328  -7.570  -9.414  1.00 98.75           N  
ATOM   1751  CA  LEU A 224      -6.863  -8.344 -10.562  1.00 98.75           C  
ATOM   1752  C   LEU A 224      -7.176  -9.820 -10.383  1.00 98.75           C  
ATOM   1753  CB  LEU A 224      -5.359  -8.148 -10.766  1.00 98.75           C  
ATOM   1754  O   LEU A 224      -7.230 -10.570 -11.367  1.00 98.75           O  
ATOM   1755  CG  LEU A 224      -4.902  -6.738 -11.148  1.00 98.75           C  
ATOM   1756  CD1 LEU A 224      -3.391  -6.703 -11.336  1.00 98.75           C  
ATOM   1757  CD2 LEU A 224      -5.617  -6.270 -12.414  1.00 98.75           C  
ATOM   1758  N   HIS A 225      -7.340 -10.242  -9.188  1.00 98.25           N  
ATOM   1759  CA  HIS A 225      -7.609 -11.648  -8.898  1.00 98.25           C  
ATOM   1760  C   HIS A 225      -9.109 -11.938  -8.953  1.00 98.25           C  
ATOM   1761  CB  HIS A 225      -7.055 -12.023  -7.527  1.00 98.25           C  
ATOM   1762  O   HIS A 225      -9.820 -11.742  -7.973  1.00 98.25           O  
ATOM   1763  CG  HIS A 225      -7.137 -13.492  -7.230  1.00 98.25           C  
ATOM   1764  CD2 HIS A 225      -7.828 -14.164  -6.285  1.00 98.25           C  
ATOM   1765  ND1 HIS A 225      -6.441 -14.438  -7.953  1.00 98.25           N  
ATOM   1766  CE1 HIS A 225      -6.703 -15.633  -7.465  1.00 98.25           C  
ATOM   1767  NE2 HIS A 225      -7.543 -15.500  -6.453  1.00 98.25           N  
ATOM   1768  N   LYS A 226      -9.688 -12.539  -9.969  1.00 97.00           N  
ATOM   1769  CA  LYS A 226     -11.109 -12.641 -10.281  1.00 97.00           C  
ATOM   1770  C   LYS A 226     -11.820 -13.562  -9.297  1.00 97.00           C  
ATOM   1771  CB  LYS A 226     -11.305 -13.148 -11.711  1.00 97.00           C  
ATOM   1772  O   LYS A 226     -13.039 -13.477  -9.141  1.00 97.00           O  
ATOM   1773  CG  LYS A 226     -11.055 -12.102 -12.781  1.00 97.00           C  
ATOM   1774  CD  LYS A 226     -11.602 -12.547 -14.133  1.00 97.00           C  
ATOM   1775  CE  LYS A 226     -10.758 -13.656 -14.742  1.00 97.00           C  
ATOM   1776  NZ  LYS A 226     -11.281 -14.086 -16.078  1.00 97.00           N  
ATOM   1777  N   ALA A 227     -11.039 -14.383  -8.656  1.00 96.25           N  
ATOM   1778  CA  ALA A 227     -11.664 -15.258  -7.664  1.00 96.25           C  
ATOM   1779  C   ALA A 227     -12.188 -14.453  -6.477  1.00 96.25           C  
ATOM   1780  CB  ALA A 227     -10.680 -16.312  -7.191  1.00 96.25           C  
ATOM   1781  O   ALA A 227     -12.945 -14.969  -5.652  1.00 96.25           O  
ATOM   1782  N   ASN A 228     -11.805 -13.195  -6.418  1.00 98.19           N  
ATOM   1783  CA  ASN A 228     -12.289 -12.328  -5.348  1.00 98.19           C  
ATOM   1784  C   ASN A 228     -13.641 -11.711  -5.695  1.00 98.19           C  
ATOM   1785  CB  ASN A 228     -11.266 -11.234  -5.039  1.00 98.19           C  
ATOM   1786  O   ASN A 228     -14.242 -11.023  -4.871  1.00 98.19           O  
ATOM   1787  CG  ASN A 228     -10.117 -11.727  -4.180  1.00 98.19           C  
ATOM   1788  ND2 ASN A 228      -9.016 -10.992  -4.188  1.00 98.19           N  
ATOM   1789  OD1 ASN A 228     -10.227 -12.766  -3.520  1.00 98.19           O  
ATOM   1790  N   GLU A 229     -14.117 -11.906  -6.949  1.00 97.56           N  
ATOM   1791  CA  GLU A 229     -15.383 -11.305  -7.359  1.00 97.56           C  
ATOM   1792  C   GLU A 229     -16.484 -11.602  -6.352  1.00 97.56           C  
ATOM   1793  CB  GLU A 229     -15.789 -11.797  -8.750  1.00 97.56           C  
ATOM   1794  O   GLU A 229     -16.625 -12.742  -5.895  1.00 97.56           O  
ATOM   1795  CG  GLU A 229     -16.953 -11.039  -9.359  1.00 97.56           C  
ATOM   1796  CD  GLU A 229     -17.109 -11.258 -10.852  1.00 97.56           C  
ATOM   1797  OE1 GLU A 229     -17.750 -10.422 -11.531  1.00 97.56           O  
ATOM   1798  OE2 GLU A 229     -16.578 -12.281 -11.352  1.00 97.56           O  
ATOM   1799  N   GLY A 230     -17.188 -10.594  -5.980  1.00 97.88           N  
ATOM   1800  CA  GLY A 230     -18.328 -10.758  -5.082  1.00 97.88           C  
ATOM   1801  C   GLY A 230     -17.984 -10.461  -3.633  1.00 97.88           C  
ATOM   1802  O   GLY A 230     -18.875 -10.289  -2.801  1.00 97.88           O  
ATOM   1803  N   TYR A 231     -16.688 -10.328  -3.316  1.00 98.69           N  
ATOM   1804  CA  TYR A 231     -16.312 -10.117  -1.927  1.00 98.69           C  
ATOM   1805  C   TYR A 231     -16.281  -8.625  -1.594  1.00 98.69           C  
ATOM   1806  CB  TYR A 231     -14.938 -10.734  -1.649  1.00 98.69           C  
ATOM   1807  O   TYR A 231     -16.422  -8.242  -0.430  1.00 98.69           O  
ATOM   1808  CG  TYR A 231     -14.945 -12.242  -1.620  1.00 98.69           C  
ATOM   1809  CD1 TYR A 231     -16.109 -12.945  -1.299  1.00 98.69           C  
ATOM   1810  CD2 TYR A 231     -13.797 -12.969  -1.914  1.00 98.69           C  
ATOM   1811  CE1 TYR A 231     -16.109 -14.336  -1.270  1.00 98.69           C  
ATOM   1812  CE2 TYR A 231     -13.797 -14.359  -1.888  1.00 98.69           C  
ATOM   1813  OH  TYR A 231     -14.969 -16.406  -1.537  1.00 98.69           O  
ATOM   1814  CZ  TYR A 231     -14.961 -15.031  -1.565  1.00 98.69           C  
ATOM   1815  N   PHE A 232     -16.109  -7.707  -2.494  1.00 98.81           N  
ATOM   1816  CA  PHE A 232     -16.094  -6.262  -2.289  1.00 98.81           C  
ATOM   1817  C   PHE A 232     -16.719  -5.539  -3.477  1.00 98.81           C  
ATOM   1818  CB  PHE A 232     -14.664  -5.770  -2.064  1.00 98.81           C  
ATOM   1819  O   PHE A 232     -16.875  -6.121  -4.551  1.00 98.81           O  
ATOM   1820  CG  PHE A 232     -13.695  -6.191  -3.141  1.00 98.81           C  
ATOM   1821  CD1 PHE A 232     -12.891  -7.309  -2.969  1.00 98.81           C  
ATOM   1822  CD2 PHE A 232     -13.602  -5.473  -4.324  1.00 98.81           C  
ATOM   1823  CE1 PHE A 232     -11.992  -7.703  -3.963  1.00 98.81           C  
ATOM   1824  CE2 PHE A 232     -12.711  -5.859  -5.324  1.00 98.81           C  
ATOM   1825  CZ  PHE A 232     -11.906  -6.973  -5.141  1.00 98.81           C  
ATOM   1826  N   ARG A 233     -17.031  -4.234  -3.338  1.00 98.69           N  
ATOM   1827  CA  ARG A 233     -17.797  -3.545  -4.367  1.00 98.69           C  
ATOM   1828  C   ARG A 233     -17.109  -2.254  -4.793  1.00 98.69           C  
ATOM   1829  CB  ARG A 233     -19.219  -3.240  -3.865  1.00 98.69           C  
ATOM   1830  O   ARG A 233     -17.625  -1.524  -5.645  1.00 98.69           O  
ATOM   1831  CG  ARG A 233     -19.250  -2.328  -2.648  1.00 98.69           C  
ATOM   1832  CD  ARG A 233     -20.688  -2.041  -2.207  1.00 98.69           C  
ATOM   1833  NE  ARG A 233     -21.078  -0.677  -2.537  1.00 98.69           N  
ATOM   1834  NH1 ARG A 233     -23.156  -0.821  -1.520  1.00 98.69           N  
ATOM   1835  NH2 ARG A 233     -22.516   1.121  -2.555  1.00 98.69           N  
ATOM   1836  CZ  ARG A 233     -22.250  -0.129  -2.203  1.00 98.69           C  
ATOM   1837  N   GLY A 234     -16.016  -1.886  -4.020  1.00 98.81           N  
ATOM   1838  CA  GLY A 234     -15.234  -0.696  -4.312  1.00 98.81           C  
ATOM   1839  C   GLY A 234     -13.789  -0.809  -3.869  1.00 98.81           C  
ATOM   1840  O   GLY A 234     -13.453  -1.669  -3.055  1.00 98.81           O  
ATOM   1841  N   ALA A 235     -12.977   0.041  -4.492  1.00 98.94           N  
ATOM   1842  CA  ALA A 235     -11.555   0.007  -4.176  1.00 98.94           C  
ATOM   1843  C   ALA A 235     -10.984   1.418  -4.047  1.00 98.94           C  
ATOM   1844  CB  ALA A 235     -10.789  -0.774  -5.242  1.00 98.94           C  
ATOM   1845  O   ALA A 235     -11.305   2.297  -4.852  1.00 98.94           O  
ATOM   1846  N   ILE A 236     -10.164   1.634  -2.988  1.00 98.94           N  
ATOM   1847  CA  ILE A 236      -9.430   2.879  -2.783  1.00 98.94           C  
ATOM   1848  C   ILE A 236      -7.930   2.604  -2.789  1.00 98.94           C  
ATOM   1849  CB  ILE A 236      -9.844   3.566  -1.462  1.00 98.94           C  
ATOM   1850  O   ILE A 236      -7.430   1.824  -1.973  1.00 98.94           O  
ATOM   1851  CG1 ILE A 236     -11.344   3.877  -1.469  1.00 98.94           C  
ATOM   1852  CG2 ILE A 236      -9.023   4.840  -1.234  1.00 98.94           C  
ATOM   1853  CD1 ILE A 236     -11.867   4.426  -0.149  1.00 98.94           C  
ATOM   1854  N   GLN A 237      -7.152   3.219  -3.703  1.00 98.88           N  
ATOM   1855  CA  GLN A 237      -5.703   3.076  -3.828  1.00 98.88           C  
ATOM   1856  C   GLN A 237      -5.000   4.414  -3.609  1.00 98.88           C  
ATOM   1857  CB  GLN A 237      -5.336   2.506  -5.195  1.00 98.88           C  
ATOM   1858  O   GLN A 237      -5.188   5.352  -4.387  1.00 98.88           O  
ATOM   1859  CG  GLN A 237      -5.828   1.083  -5.422  1.00 98.88           C  
ATOM   1860  CD  GLN A 237      -5.508   0.564  -6.812  1.00 98.88           C  
ATOM   1861  NE2 GLN A 237      -4.223   0.450  -7.121  1.00 98.88           N  
ATOM   1862  OE1 GLN A 237      -6.410   0.269  -7.602  1.00 98.88           O  
ATOM   1863  N   GLU A 238      -4.164   4.438  -2.527  1.00 98.75           N  
ATOM   1864  CA  GLU A 238      -3.420   5.648  -2.189  1.00 98.75           C  
ATOM   1865  C   GLU A 238      -1.919   5.445  -2.377  1.00 98.75           C  
ATOM   1866  CB  GLU A 238      -3.717   6.078  -0.750  1.00 98.75           C  
ATOM   1867  O   GLU A 238      -1.268   4.801  -1.552  1.00 98.75           O  
ATOM   1868  CG  GLU A 238      -5.195   6.316  -0.472  1.00 98.75           C  
ATOM   1869  CD  GLU A 238      -5.477   6.715   0.968  1.00 98.75           C  
ATOM   1870  OE1 GLU A 238      -6.641   6.602   1.412  1.00 98.75           O  
ATOM   1871  OE2 GLU A 238      -4.527   7.148   1.656  1.00 98.75           O  
ATOM   1872  N   SER A 239      -1.371   6.051  -3.549  1.00 98.69           N  
ATOM   1873  CA  SER A 239       0.064   6.117  -3.809  1.00 98.69           C  
ATOM   1874  C   SER A 239       0.663   4.723  -3.959  1.00 98.69           C  
ATOM   1875  CB  SER A 239       0.779   6.867  -2.686  1.00 98.69           C  
ATOM   1876  O   SER A 239       1.764   4.457  -3.473  1.00 98.69           O  
ATOM   1877  OG  SER A 239       0.333   8.211  -2.617  1.00 98.69           O  
ATOM   1878  N   GLY A 240       0.051   3.816  -4.570  1.00 98.44           N  
ATOM   1879  CA  GLY A 240       0.547   2.494  -4.918  1.00 98.44           C  
ATOM   1880  C   GLY A 240      -0.357   1.753  -5.883  1.00 98.44           C  
ATOM   1881  O   GLY A 240      -1.581   1.892  -5.824  1.00 98.44           O  
ATOM   1882  N   SER A 241       0.268   0.984  -6.781  1.00 98.56           N  
ATOM   1883  CA  SER A 241      -0.420   0.171  -7.777  1.00 98.56           C  
ATOM   1884  C   SER A 241       0.421  -1.035  -8.180  1.00 98.56           C  
ATOM   1885  CB  SER A 241      -0.755   1.008  -9.016  1.00 98.56           C  
ATOM   1886  O   SER A 241       1.642  -1.034  -8.008  1.00 98.56           O  
ATOM   1887  OG  SER A 241      -1.041   0.173 -10.125  1.00 98.56           O  
ATOM   1888  N   PRO A 242      -0.355  -2.072  -8.711  1.00 98.56           N  
ATOM   1889  CA  PRO A 242       0.443  -3.164  -9.273  1.00 98.56           C  
ATOM   1890  C   PRO A 242       1.344  -2.705 -10.422  1.00 98.56           C  
ATOM   1891  CB  PRO A 242      -0.614  -4.152  -9.773  1.00 98.56           C  
ATOM   1892  O   PRO A 242       2.236  -3.445 -10.844  1.00 98.56           O  
ATOM   1893  CG  PRO A 242      -1.823  -3.871  -8.938  1.00 98.56           C  
ATOM   1894  CD  PRO A 242      -1.859  -2.402  -8.633  1.00 98.56           C  
ATOM   1895  N   LEU A 243       1.175  -1.503 -10.930  1.00 98.62           N  
ATOM   1896  CA  LEU A 243       1.981  -0.999 -12.031  1.00 98.62           C  
ATOM   1897  C   LEU A 243       3.234  -0.298 -11.516  1.00 98.62           C  
ATOM   1898  CB  LEU A 243       1.164  -0.035 -12.898  1.00 98.62           C  
ATOM   1899  O   LEU A 243       4.086   0.118 -12.305  1.00 98.62           O  
ATOM   1900  CG  LEU A 243      -0.045  -0.632 -13.617  1.00 98.62           C  
ATOM   1901  CD1 LEU A 243      -0.656   0.394 -14.570  1.00 98.62           C  
ATOM   1902  CD2 LEU A 243       0.353  -1.896 -14.375  1.00 98.62           C  
ATOM   1903  N   SER A 244       3.324  -0.114 -10.219  1.00 98.19           N  
ATOM   1904  CA  SER A 244       4.539   0.459  -9.648  1.00 98.19           C  
ATOM   1905  C   SER A 244       5.730  -0.478  -9.820  1.00 98.19           C  
ATOM   1906  CB  SER A 244       4.336   0.767  -8.164  1.00 98.19           C  
ATOM   1907  O   SER A 244       5.605  -1.688  -9.625  1.00 98.19           O  
ATOM   1908  OG  SER A 244       3.283   1.697  -7.980  1.00 98.19           O  
ATOM   1909  N   ILE A 245       6.934   0.038 -10.070  1.00 96.06           N  
ATOM   1910  CA  ILE A 245       8.102  -0.778 -10.391  1.00 96.06           C  
ATOM   1911  C   ILE A 245       8.555  -1.531  -9.148  1.00 96.06           C  
ATOM   1912  CB  ILE A 245       9.258   0.081 -10.953  1.00 96.06           C  
ATOM   1913  O   ILE A 245       9.258  -2.543  -9.242  1.00 96.06           O  
ATOM   1914  CG1 ILE A 245       9.617   1.196  -9.969  1.00 96.06           C  
ATOM   1915  CG2 ILE A 245       8.883   0.661 -12.320  1.00 96.06           C  
ATOM   1916  CD1 ILE A 245      10.867   1.982 -10.359  1.00 96.06           C  
ATOM   1917  N   TRP A 246       8.227  -1.137  -8.000  1.00 97.06           N  
ATOM   1918  CA  TRP A 246       8.633  -1.773  -6.750  1.00 97.06           C  
ATOM   1919  C   TRP A 246       7.590  -2.791  -6.297  1.00 97.06           C  
ATOM   1920  CB  TRP A 246       8.844  -0.723  -5.656  1.00 97.06           C  
ATOM   1921  O   TRP A 246       7.664  -3.312  -5.180  1.00 97.06           O  
ATOM   1922  CG  TRP A 246       7.766   0.315  -5.590  1.00 97.06           C  
ATOM   1923  CD1 TRP A 246       7.828   1.600  -6.055  1.00 97.06           C  
ATOM   1924  CD2 TRP A 246       6.461   0.158  -5.020  1.00 97.06           C  
ATOM   1925  CE2 TRP A 246       5.785   1.389  -5.176  1.00 97.06           C  
ATOM   1926  CE3 TRP A 246       5.801  -0.906  -4.391  1.00 97.06           C  
ATOM   1927  NE1 TRP A 246       6.641   2.250  -5.809  1.00 97.06           N  
ATOM   1928  CH2 TRP A 246       3.854   0.527  -4.113  1.00 97.06           C  
ATOM   1929  CZ2 TRP A 246       4.477   1.584  -4.723  1.00 97.06           C  
ATOM   1930  CZ3 TRP A 246       4.500  -0.709  -3.943  1.00 97.06           C  
ATOM   1931  N   SER A 247       6.520  -3.025  -7.121  1.00 97.88           N  
ATOM   1932  CA  SER A 247       5.426  -3.883  -6.672  1.00 97.88           C  
ATOM   1933  C   SER A 247       5.559  -5.289  -7.246  1.00 97.88           C  
ATOM   1934  CB  SER A 247       4.078  -3.285  -7.066  1.00 97.88           C  
ATOM   1935  O   SER A 247       4.738  -6.164  -6.957  1.00 97.88           O  
ATOM   1936  OG  SER A 247       3.875  -3.379  -8.461  1.00 97.88           O  
ATOM   1937  N   HIS A 248       6.637  -5.531  -8.055  1.00 97.81           N  
ATOM   1938  CA  HIS A 248       6.785  -6.805  -8.750  1.00 97.81           C  
ATOM   1939  C   HIS A 248       8.258  -7.164  -8.938  1.00 97.81           C  
ATOM   1940  CB  HIS A 248       6.074  -6.762 -10.102  1.00 97.81           C  
ATOM   1941  O   HIS A 248       9.102  -6.277  -9.055  1.00 97.81           O  
ATOM   1942  CG  HIS A 248       6.449  -7.891 -11.008  1.00 97.81           C  
ATOM   1943  CD2 HIS A 248       7.324  -7.949 -12.039  1.00 97.81           C  
ATOM   1944  ND1 HIS A 248       5.891  -9.148 -10.906  1.00 97.81           N  
ATOM   1945  CE1 HIS A 248       6.410  -9.930 -11.836  1.00 97.81           C  
ATOM   1946  NE2 HIS A 248       7.281  -9.227 -12.539  1.00 97.81           N  
ATOM   1947  N   ILE A 249       8.508  -8.492  -8.898  1.00 97.56           N  
ATOM   1948  CA  ILE A 249       9.828  -9.008  -9.234  1.00 97.56           C  
ATOM   1949  C   ILE A 249       9.695 -10.172 -10.211  1.00 97.56           C  
ATOM   1950  CB  ILE A 249      10.602  -9.453  -7.973  1.00 97.56           C  
ATOM   1951  O   ILE A 249       8.727 -10.938 -10.148  1.00 97.56           O  
ATOM   1952  CG1 ILE A 249      12.070  -9.727  -8.312  1.00 97.56           C  
ATOM   1953  CG2 ILE A 249       9.945 -10.695  -7.352  1.00 97.56           C  
ATOM   1954  CD1 ILE A 249      12.961  -9.914  -7.098  1.00 97.56           C  
ATOM   1955  N   ASP A 250      10.648 -10.328 -11.141  1.00 96.31           N  
ATOM   1956  CA  ASP A 250      10.641 -11.430 -12.102  1.00 96.31           C  
ATOM   1957  C   ASP A 250      10.930 -12.758 -11.414  1.00 96.31           C  
ATOM   1958  CB  ASP A 250      11.664 -11.180 -13.211  1.00 96.31           C  
ATOM   1959  O   ASP A 250      11.656 -12.812 -10.422  1.00 96.31           O  
ATOM   1960  CG  ASP A 250      11.266 -10.039 -14.141  1.00 96.31           C  
ATOM   1961  OD1 ASP A 250      10.055  -9.789 -14.312  1.00 96.31           O  
ATOM   1962  OD2 ASP A 250      12.172  -9.391 -14.711  1.00 96.31           O  
ATOM   1963  N   ALA A 251      10.422 -13.844 -12.016  1.00 96.62           N  
ATOM   1964  CA  ALA A 251      10.531 -15.180 -11.438  1.00 96.62           C  
ATOM   1965  C   ALA A 251      11.992 -15.578 -11.242  1.00 96.62           C  
ATOM   1966  CB  ALA A 251       9.820 -16.203 -12.320  1.00 96.62           C  
ATOM   1967  O   ALA A 251      12.352 -16.141 -10.203  1.00 96.62           O  
ATOM   1968  N   ASP A 252      12.812 -15.250 -12.203  1.00 96.62           N  
ATOM   1969  CA  ASP A 252      14.219 -15.617 -12.109  1.00 96.62           C  
ATOM   1970  C   ASP A 252      14.906 -14.891 -10.953  1.00 96.62           C  
ATOM   1971  CB  ASP A 252      14.938 -15.305 -13.422  1.00 96.62           C  
ATOM   1972  O   ASP A 252      15.688 -15.492 -10.211  1.00 96.62           O  
ATOM   1973  CG  ASP A 252      14.570 -16.266 -14.547  1.00 96.62           C  
ATOM   1974  OD1 ASP A 252      14.000 -17.344 -14.266  1.00 96.62           O  
ATOM   1975  OD2 ASP A 252      14.852 -15.938 -15.719  1.00 96.62           O  
ATOM   1976  N   GLU A 253      14.625 -13.594 -10.844  1.00 97.25           N  
ATOM   1977  CA  GLU A 253      15.203 -12.820  -9.750  1.00 97.25           C  
ATOM   1978  C   GLU A 253      14.664 -13.289  -8.398  1.00 97.25           C  
ATOM   1979  CB  GLU A 253      14.922 -11.328  -9.938  1.00 97.25           C  
ATOM   1980  O   GLU A 253      15.398 -13.320  -7.406  1.00 97.25           O  
ATOM   1981  CG  GLU A 253      15.703 -10.695 -11.078  1.00 97.25           C  
ATOM   1982  CD  GLU A 253      15.438  -9.211 -11.242  1.00 97.25           C  
ATOM   1983  OE1 GLU A 253      16.328  -8.391 -10.906  1.00 97.25           O  
ATOM   1984  OE2 GLU A 253      14.328  -8.859 -11.703  1.00 97.25           O  
ATOM   1985  N   SER A 254      13.391 -13.602  -8.375  1.00 97.94           N  
ATOM   1986  CA  SER A 254      12.805 -14.133  -7.152  1.00 97.94           C  
ATOM   1987  C   SER A 254      13.484 -15.438  -6.734  1.00 97.94           C  
ATOM   1988  CB  SER A 254      11.305 -14.375  -7.332  1.00 97.94           C  
ATOM   1989  O   SER A 254      13.758 -15.641  -5.551  1.00 97.94           O  
ATOM   1990  OG  SER A 254      10.719 -14.828  -6.125  1.00 97.94           O  
ATOM   1991  N   ARG A 255      13.750 -16.281  -7.676  1.00 98.12           N  
ATOM   1992  CA  ARG A 255      14.445 -17.531  -7.406  1.00 98.12           C  
ATOM   1993  C   ARG A 255      15.852 -17.281  -6.871  1.00 98.12           C  
ATOM   1994  CB  ARG A 255      14.516 -18.391  -8.672  1.00 98.12           C  
ATOM   1995  O   ARG A 255      16.266 -17.906  -5.898  1.00 98.12           O  
ATOM   1996  CG  ARG A 255      15.164 -19.750  -8.461  1.00 98.12           C  
ATOM   1997  CD  ARG A 255      15.125 -20.594  -9.727  1.00 98.12           C  
ATOM   1998  NE  ARG A 255      15.664 -21.938  -9.500  1.00 98.12           N  
ATOM   1999  NH1 ARG A 255      13.852 -22.703  -8.289  1.00 98.12           N  
ATOM   2000  NH2 ARG A 255      15.641 -24.078  -8.672  1.00 98.12           N  
ATOM   2001  CZ  ARG A 255      15.047 -22.906  -8.820  1.00 98.12           C  
ATOM   2002  N   LYS A 256      16.547 -16.375  -7.516  1.00 97.88           N  
ATOM   2003  CA  LYS A 256      17.875 -16.016  -7.043  1.00 97.88           C  
ATOM   2004  C   LYS A 256      17.828 -15.531  -5.598  1.00 97.88           C  
ATOM   2005  CB  LYS A 256      18.469 -14.930  -7.941  1.00 97.88           C  
ATOM   2006  O   LYS A 256      18.656 -15.938  -4.777  1.00 97.88           O  
ATOM   2007  CG  LYS A 256      19.875 -14.508  -7.543  1.00 97.88           C  
ATOM   2008  CD  LYS A 256      20.484 -13.539  -8.555  1.00 97.88           C  
ATOM   2009  CE  LYS A 256      21.828 -12.992  -8.078  1.00 97.88           C  
ATOM   2010  NZ  LYS A 256      22.141 -13.453  -6.695  1.00 97.88           N  
ATOM   2011  N   TYR A 257      16.875 -14.688  -5.312  1.00 98.25           N  
ATOM   2012  CA  TYR A 257      16.719 -14.219  -3.941  1.00 98.25           C  
ATOM   2013  C   TYR A 257      16.578 -15.391  -2.977  1.00 98.25           C  
ATOM   2014  CB  TYR A 257      15.500 -13.297  -3.828  1.00 98.25           C  
ATOM   2015  O   TYR A 257      17.250 -15.445  -1.951  1.00 98.25           O  
ATOM   2016  CG  TYR A 257      15.203 -12.844  -2.418  1.00 98.25           C  
ATOM   2017  CD1 TYR A 257      14.453 -13.633  -1.554  1.00 98.25           C  
ATOM   2018  CD2 TYR A 257      15.680 -11.625  -1.947  1.00 98.25           C  
ATOM   2019  CE1 TYR A 257      14.180 -13.219  -0.253  1.00 98.25           C  
ATOM   2020  CE2 TYR A 257      15.414 -11.203  -0.649  1.00 98.25           C  
ATOM   2021  OH  TYR A 257      14.398 -11.594   1.475  1.00 98.25           O  
ATOM   2022  CZ  TYR A 257      14.664 -12.008   0.189  1.00 98.25           C  
ATOM   2023  N   ALA A 258      15.695 -16.359  -3.316  1.00 98.31           N  
ATOM   2024  CA  ALA A 258      15.367 -17.469  -2.439  1.00 98.31           C  
ATOM   2025  C   ALA A 258      16.609 -18.297  -2.119  1.00 98.31           C  
ATOM   2026  CB  ALA A 258      14.289 -18.344  -3.080  1.00 98.31           C  
ATOM   2027  O   ALA A 258      16.891 -18.578  -0.951  1.00 98.31           O  
ATOM   2028  N   PHE A 259      17.406 -18.609  -3.074  1.00 98.19           N  
ATOM   2029  CA  PHE A 259      18.578 -19.453  -2.873  1.00 98.19           C  
ATOM   2030  C   PHE A 259      19.703 -18.656  -2.217  1.00 98.19           C  
ATOM   2031  CB  PHE A 259      19.047 -20.047  -4.203  1.00 98.19           C  
ATOM   2032  O   PHE A 259      20.469 -19.203  -1.415  1.00 98.19           O  
ATOM   2033  CG  PHE A 259      18.266 -21.234  -4.660  1.00 98.19           C  
ATOM   2034  CD1 PHE A 259      18.609 -22.516  -4.254  1.00 98.19           C  
ATOM   2035  CD2 PHE A 259      17.156 -21.078  -5.496  1.00 98.19           C  
ATOM   2036  CE1 PHE A 259      17.875 -23.625  -4.672  1.00 98.19           C  
ATOM   2037  CE2 PHE A 259      16.422 -22.188  -5.918  1.00 98.19           C  
ATOM   2038  CZ  PHE A 259      16.781 -23.453  -5.508  1.00 98.19           C  
ATOM   2039  N   ASP A 260      19.812 -17.359  -2.537  1.00 97.62           N  
ATOM   2040  CA  ASP A 260      20.812 -16.531  -1.875  1.00 97.62           C  
ATOM   2041  C   ASP A 260      20.531 -16.406  -0.380  1.00 97.62           C  
ATOM   2042  CB  ASP A 260      20.859 -15.133  -2.514  1.00 97.62           C  
ATOM   2043  O   ASP A 260      21.453 -16.406   0.436  1.00 97.62           O  
ATOM   2044  CG  ASP A 260      21.547 -15.125  -3.863  1.00 97.62           C  
ATOM   2045  OD1 ASP A 260      22.125 -16.156  -4.258  1.00 97.62           O  
ATOM   2046  OD2 ASP A 260      21.516 -14.070  -4.539  1.00 97.62           O  
ATOM   2047  N   LEU A 261      19.281 -16.312  -0.077  1.00 98.25           N  
ATOM   2048  CA  LEU A 261      18.906 -16.250   1.333  1.00 98.25           C  
ATOM   2049  C   LEU A 261      19.344 -17.500   2.072  1.00 98.25           C  
ATOM   2050  CB  LEU A 261      17.406 -16.047   1.485  1.00 98.25           C  
ATOM   2051  O   LEU A 261      19.938 -17.422   3.154  1.00 98.25           O  
ATOM   2052  CG  LEU A 261      16.875 -15.961   2.916  1.00 98.25           C  
ATOM   2053  CD1 LEU A 261      17.422 -14.727   3.615  1.00 98.25           C  
ATOM   2054  CD2 LEU A 261      15.344 -15.945   2.920  1.00 98.25           C  
ATOM   2055  N   ALA A 262      19.078 -18.672   1.502  1.00 98.19           N  
ATOM   2056  CA  ALA A 262      19.469 -19.938   2.104  1.00 98.19           C  
ATOM   2057  C   ALA A 262      20.984 -20.016   2.279  1.00 98.19           C  
ATOM   2058  CB  ALA A 262      18.984 -21.109   1.253  1.00 98.19           C  
ATOM   2059  O   ALA A 262      21.469 -20.422   3.336  1.00 98.19           O  
ATOM   2060  N   LYS A 263      21.688 -19.578   1.252  1.00 97.19           N  
ATOM   2061  CA  LYS A 263      23.141 -19.594   1.297  1.00 97.19           C  
ATOM   2062  C   LYS A 263      23.672 -18.625   2.359  1.00 97.19           C  
ATOM   2063  CB  LYS A 263      23.719 -19.234  -0.071  1.00 97.19           C  
ATOM   2064  O   LYS A 263      24.672 -18.906   3.016  1.00 97.19           O  
ATOM   2065  CG  LYS A 263      23.875 -20.422  -1.012  1.00 97.19           C  
ATOM   2066  CD  LYS A 263      24.500 -20.000  -2.340  1.00 97.19           C  
ATOM   2067  CE  LYS A 263      24.562 -21.172  -3.314  1.00 97.19           C  
ATOM   2068  NZ  LYS A 263      25.047 -20.734  -4.664  1.00 97.19           N  
ATOM   2069  N   LEU A 264      23.000 -17.531   2.486  1.00 97.56           N  
ATOM   2070  CA  LEU A 264      23.375 -16.578   3.518  1.00 97.56           C  
ATOM   2071  C   LEU A 264      23.203 -17.172   4.910  1.00 97.56           C  
ATOM   2072  CB  LEU A 264      22.562 -15.297   3.391  1.00 97.56           C  
ATOM   2073  O   LEU A 264      24.031 -16.969   5.793  1.00 97.56           O  
ATOM   2074  CG  LEU A 264      22.859 -14.188   4.398  1.00 97.56           C  
ATOM   2075  CD1 LEU A 264      24.281 -13.664   4.191  1.00 97.56           C  
ATOM   2076  CD2 LEU A 264      21.844 -13.055   4.281  1.00 97.56           C  
ATOM   2077  N   ILE A 265      22.125 -17.891   5.094  1.00 97.94           N  
ATOM   2078  CA  ILE A 265      21.797 -18.484   6.383  1.00 97.94           C  
ATOM   2079  C   ILE A 265      22.797 -19.609   6.695  1.00 97.94           C  
ATOM   2080  CB  ILE A 265      20.359 -19.047   6.402  1.00 97.94           C  
ATOM   2081  O   ILE A 265      23.297 -19.703   7.812  1.00 97.94           O  
ATOM   2082  CG1 ILE A 265      19.344 -17.891   6.410  1.00 97.94           C  
ATOM   2083  CG2 ILE A 265      20.141 -19.969   7.605  1.00 97.94           C  
ATOM   2084  CD1 ILE A 265      17.906 -18.312   6.125  1.00 97.94           C  
ATOM   2085  N   ASN A 266      23.000 -20.469   5.746  1.00 97.31           N  
ATOM   2086  CA  ASN A 266      23.938 -21.562   5.879  1.00 97.31           C  
ATOM   2087  C   ASN A 266      24.672 -21.844   4.566  1.00 97.31           C  
ATOM   2088  CB  ASN A 266      23.234 -22.828   6.371  1.00 97.31           C  
ATOM   2089  O   ASN A 266      24.125 -22.500   3.678  1.00 97.31           O  
ATOM   2090  CG  ASN A 266      24.203 -23.969   6.668  1.00 97.31           C  
ATOM   2091  ND2 ASN A 266      23.703 -25.000   7.328  1.00 97.31           N  
ATOM   2092  OD1 ASN A 266      25.375 -23.906   6.309  1.00 97.31           O  
ATOM   2093  N   ASP A 267      26.000 -21.359   4.488  1.00 94.75           N  
ATOM   2094  CA  ASP A 267      26.734 -21.422   3.234  1.00 94.75           C  
ATOM   2095  C   ASP A 267      27.219 -22.844   2.939  1.00 94.75           C  
ATOM   2096  CB  ASP A 267      27.938 -20.453   3.271  1.00 94.75           C  
ATOM   2097  O   ASP A 267      27.750 -23.109   1.861  1.00 94.75           O  
ATOM   2098  CG  ASP A 267      28.922 -20.781   4.379  1.00 94.75           C  
ATOM   2099  OD1 ASP A 267      28.672 -21.734   5.156  1.00 94.75           O  
ATOM   2100  OD2 ASP A 267      29.953 -20.078   4.477  1.00 94.75           O  
ATOM   2101  N   THR A 268      27.047 -23.781   3.906  1.00 94.81           N  
ATOM   2102  CA  THR A 268      27.484 -25.156   3.713  1.00 94.81           C  
ATOM   2103  C   THR A 268      26.344 -26.047   3.242  1.00 94.81           C  
ATOM   2104  CB  THR A 268      28.094 -25.750   5.008  1.00 94.81           C  
ATOM   2105  O   THR A 268      26.547 -27.219   2.916  1.00 94.81           O  
ATOM   2106  CG2 THR A 268      29.250 -24.891   5.504  1.00 94.81           C  
ATOM   2107  OG1 THR A 268      27.078 -25.781   6.020  1.00 94.81           O  
ATOM   2108  N   VAL A 269      25.062 -25.438   3.305  1.00 93.62           N  
ATOM   2109  CA  VAL A 269      23.891 -26.203   2.883  1.00 93.62           C  
ATOM   2110  C   VAL A 269      23.969 -26.484   1.383  1.00 93.62           C  
ATOM   2111  CB  VAL A 269      22.578 -25.453   3.219  1.00 93.62           C  
ATOM   2112  O   VAL A 269      24.359 -25.609   0.602  1.00 93.62           O  
ATOM   2113  CG1 VAL A 269      22.469 -24.172   2.406  1.00 93.62           C  
ATOM   2114  CG2 VAL A 269      21.375 -26.359   2.963  1.00 93.62           C  
ATOM   2115  N   GLU A 270      23.891 -27.734   0.957  1.00 93.12           N  
ATOM   2116  CA  GLU A 270      23.906 -28.141  -0.446  1.00 93.12           C  
ATOM   2117  C   GLU A 270      22.500 -28.406  -0.968  1.00 93.12           C  
ATOM   2118  CB  GLU A 270      24.781 -29.391  -0.633  1.00 93.12           C  
ATOM   2119  O   GLU A 270      21.953 -29.484  -0.754  1.00 93.12           O  
ATOM   2120  CG  GLU A 270      26.250 -29.172  -0.277  1.00 93.12           C  
ATOM   2121  CD  GLU A 270      27.125 -30.375  -0.586  1.00 93.12           C  
ATOM   2122  OE1 GLU A 270      28.359 -30.266  -0.497  1.00 93.12           O  
ATOM   2123  OE2 GLU A 270      26.562 -31.453  -0.922  1.00 93.12           O  
ATOM   2124  N   LEU A 271      21.938 -27.359  -1.499  1.00 94.88           N  
ATOM   2125  CA  LEU A 271      20.562 -27.438  -1.950  1.00 94.88           C  
ATOM   2126  C   LEU A 271      20.484 -27.781  -3.436  1.00 94.88           C  
ATOM   2127  CB  LEU A 271      19.812 -26.125  -1.677  1.00 94.88           C  
ATOM   2128  O   LEU A 271      19.469 -28.266  -3.922  1.00 94.88           O  
ATOM   2129  CG  LEU A 271      19.734 -25.688  -0.214  1.00 94.88           C  
ATOM   2130  CD1 LEU A 271      19.125 -24.297  -0.113  1.00 94.88           C  
ATOM   2131  CD2 LEU A 271      18.938 -26.688   0.607  1.00 94.88           C  
ATOM   2132  N   GLY A 272      21.734 -27.609  -4.082  1.00 90.62           N  
ATOM   2133  CA  GLY A 272      21.641 -27.656  -5.531  1.00 90.62           C  
ATOM   2134  C   GLY A 272      20.625 -26.688  -6.094  1.00 90.62           C  
ATOM   2135  O   GLY A 272      20.328 -25.656  -5.473  1.00 90.62           O  
ATOM   2136  N   ASN A 273      20.141 -26.750  -7.293  1.00 90.88           N  
ATOM   2137  CA  ASN A 273      19.078 -25.984  -7.922  1.00 90.88           C  
ATOM   2138  C   ASN A 273      17.719 -26.656  -7.727  1.00 90.88           C  
ATOM   2139  CB  ASN A 273      19.359 -25.781  -9.414  1.00 90.88           C  
ATOM   2140  O   ASN A 273      16.859 -26.578  -8.602  1.00 90.88           O  
ATOM   2141  CG  ASN A 273      18.578 -24.641 -10.008  1.00 90.88           C  
ATOM   2142  ND2 ASN A 273      18.328 -24.703 -11.312  1.00 90.88           N  
ATOM   2143  OD1 ASN A 273      18.188 -23.703  -9.305  1.00 90.88           O  
ATOM   2144  N   ASN A 274      17.453 -27.203  -6.504  1.00 97.88           N  
ATOM   2145  CA  ASN A 274      16.266 -28.000  -6.207  1.00 97.88           C  
ATOM   2146  C   ASN A 274      15.312 -27.250  -5.281  1.00 97.88           C  
ATOM   2147  CB  ASN A 274      16.656 -29.344  -5.590  1.00 97.88           C  
ATOM   2148  O   ASN A 274      15.602 -27.062  -4.094  1.00 97.88           O  
ATOM   2149  CG  ASN A 274      15.461 -30.266  -5.395  1.00 97.88           C  
ATOM   2150  ND2 ASN A 274      15.672 -31.547  -5.617  1.00 97.88           N  
ATOM   2151  OD1 ASN A 274      14.367 -29.812  -5.051  1.00 97.88           O  
ATOM   2152  N   SER A 275      14.141 -26.891  -5.727  1.00 98.06           N  
ATOM   2153  CA  SER A 275      13.156 -26.109  -4.988  1.00 98.06           C  
ATOM   2154  C   SER A 275      12.609 -26.875  -3.795  1.00 98.06           C  
ATOM   2155  CB  SER A 275      12.000 -25.688  -5.906  1.00 98.06           C  
ATOM   2156  O   SER A 275      12.398 -26.312  -2.721  1.00 98.06           O  
ATOM   2157  OG  SER A 275      12.445 -24.797  -6.902  1.00 98.06           O  
ATOM   2158  N   SER A 276      12.422 -28.172  -3.920  1.00 98.31           N  
ATOM   2159  CA  SER A 276      11.914 -29.000  -2.828  1.00 98.31           C  
ATOM   2160  C   SER A 276      12.906 -29.062  -1.672  1.00 98.31           C  
ATOM   2161  CB  SER A 276      11.609 -30.406  -3.322  1.00 98.31           C  
ATOM   2162  O   SER A 276      12.516 -28.969  -0.506  1.00 98.31           O  
ATOM   2163  OG  SER A 276      10.539 -30.406  -4.258  1.00 98.31           O  
ATOM   2164  N   ALA A 277      14.172 -29.188  -2.016  1.00 98.31           N  
ATOM   2165  CA  ALA A 277      15.203 -29.203  -0.982  1.00 98.31           C  
ATOM   2166  C   ALA A 277      15.250 -27.859  -0.250  1.00 98.31           C  
ATOM   2167  CB  ALA A 277      16.562 -29.516  -1.593  1.00 98.31           C  
ATOM   2168  O   ALA A 277      15.414 -27.812   0.972  1.00 98.31           O  
ATOM   2169  N   LEU A 278      15.109 -26.797  -1.035  1.00 98.62           N  
ATOM   2170  CA  LEU A 278      15.086 -25.469  -0.440  1.00 98.62           C  
ATOM   2171  C   LEU A 278      13.914 -25.328   0.522  1.00 98.62           C  
ATOM   2172  CB  LEU A 278      15.000 -24.406  -1.529  1.00 98.62           C  
ATOM   2173  O   LEU A 278      14.078 -24.844   1.646  1.00 98.62           O  
ATOM   2174  CG  LEU A 278      14.922 -22.953  -1.048  1.00 98.62           C  
ATOM   2175  CD1 LEU A 278      16.203 -22.562  -0.312  1.00 98.62           C  
ATOM   2176  CD2 LEU A 278      14.672 -22.016  -2.223  1.00 98.62           C  
ATOM   2177  N   LEU A 279      12.766 -25.703   0.100  1.00 98.50           N  
ATOM   2178  CA  LEU A 279      11.578 -25.625   0.937  1.00 98.50           C  
ATOM   2179  C   LEU A 279      11.773 -26.391   2.242  1.00 98.50           C  
ATOM   2180  CB  LEU A 279      10.359 -26.172   0.190  1.00 98.50           C  
ATOM   2181  O   LEU A 279      11.500 -25.859   3.322  1.00 98.50           O  
ATOM   2182  CG  LEU A 279       9.039 -26.203   0.969  1.00 98.50           C  
ATOM   2183  CD1 LEU A 279       8.656 -24.797   1.411  1.00 98.50           C  
ATOM   2184  CD2 LEU A 279       7.934 -26.812   0.126  1.00 98.50           C  
ATOM   2185  N   ASP A 280      12.258 -27.641   2.129  1.00 98.00           N  
ATOM   2186  CA  ASP A 280      12.492 -28.453   3.318  1.00 98.00           C  
ATOM   2187  C   ASP A 280      13.461 -27.766   4.273  1.00 98.00           C  
ATOM   2188  CB  ASP A 280      13.031 -29.828   2.926  1.00 98.00           C  
ATOM   2189  O   ASP A 280      13.242 -27.734   5.484  1.00 98.00           O  
ATOM   2190  CG  ASP A 280      11.977 -30.719   2.301  1.00 98.00           C  
ATOM   2191  OD1 ASP A 280      10.773 -30.406   2.406  1.00 98.00           O  
ATOM   2192  OD2 ASP A 280      12.359 -31.750   1.699  1.00 98.00           O  
ATOM   2193  N   PHE A 281      14.461 -27.188   3.713  1.00 98.25           N  
ATOM   2194  CA  PHE A 281      15.477 -26.500   4.500  1.00 98.25           C  
ATOM   2195  C   PHE A 281      14.867 -25.312   5.246  1.00 98.25           C  
ATOM   2196  CB  PHE A 281      16.625 -26.016   3.605  1.00 98.25           C  
ATOM   2197  O   PHE A 281      15.031 -25.188   6.461  1.00 98.25           O  
ATOM   2198  CG  PHE A 281      17.578 -25.078   4.289  1.00 98.25           C  
ATOM   2199  CD1 PHE A 281      17.609 -23.734   3.965  1.00 98.25           C  
ATOM   2200  CD2 PHE A 281      18.453 -25.547   5.262  1.00 98.25           C  
ATOM   2201  CE1 PHE A 281      18.484 -22.859   4.598  1.00 98.25           C  
ATOM   2202  CE2 PHE A 281      19.344 -24.688   5.898  1.00 98.25           C  
ATOM   2203  CZ  PHE A 281      19.359 -23.344   5.566  1.00 98.25           C  
ATOM   2204  N   LEU A 282      14.156 -24.484   4.535  1.00 98.31           N  
ATOM   2205  CA  LEU A 282      13.609 -23.266   5.129  1.00 98.31           C  
ATOM   2206  C   LEU A 282      12.523 -23.594   6.148  1.00 98.31           C  
ATOM   2207  CB  LEU A 282      13.039 -22.344   4.043  1.00 98.31           C  
ATOM   2208  O   LEU A 282      12.406 -22.922   7.172  1.00 98.31           O  
ATOM   2209  CG  LEU A 282      14.047 -21.703   3.098  1.00 98.31           C  
ATOM   2210  CD1 LEU A 282      13.328 -20.922   1.999  1.00 98.31           C  
ATOM   2211  CD2 LEU A 282      14.992 -20.781   3.873  1.00 98.31           C  
ATOM   2212  N   GLN A 283      11.734 -24.625   5.945  1.00 98.38           N  
ATOM   2213  CA  GLN A 283      10.680 -25.016   6.875  1.00 98.38           C  
ATOM   2214  C   GLN A 283      11.266 -25.641   8.141  1.00 98.38           C  
ATOM   2215  CB  GLN A 283       9.711 -25.984   6.203  1.00 98.38           C  
ATOM   2216  O   GLN A 283      10.602 -25.672   9.180  1.00 98.38           O  
ATOM   2217  CG  GLN A 283       8.719 -25.328   5.262  1.00 98.38           C  
ATOM   2218  CD  GLN A 283       7.758 -26.312   4.625  1.00 98.38           C  
ATOM   2219  NE2 GLN A 283       6.512 -25.891   4.445  1.00 98.38           N  
ATOM   2220  OE1 GLN A 283       8.141 -27.438   4.297  1.00 98.38           O  
ATOM   2221  N   SER A 284      12.508 -26.078   8.055  1.00 97.38           N  
ATOM   2222  CA  SER A 284      13.148 -26.703   9.203  1.00 97.38           C  
ATOM   2223  C   SER A 284      13.742 -25.672  10.148  1.00 97.38           C  
ATOM   2224  CB  SER A 284      14.234 -27.672   8.750  1.00 97.38           C  
ATOM   2225  O   SER A 284      14.086 -25.984  11.289  1.00 97.38           O  
ATOM   2226  OG  SER A 284      15.406 -26.984   8.359  1.00 97.38           O  
ATOM   2227  N   LEU A 285      13.836 -24.453   9.719  1.00 97.69           N  
ATOM   2228  CA  LEU A 285      14.492 -23.406  10.484  1.00 97.69           C  
ATOM   2229  C   LEU A 285      13.508 -22.734  11.430  1.00 97.69           C  
ATOM   2230  CB  LEU A 285      15.109 -22.359   9.539  1.00 97.69           C  
ATOM   2231  O   LEU A 285      12.305 -22.688  11.164  1.00 97.69           O  
ATOM   2232  CG  LEU A 285      16.219 -22.859   8.617  1.00 97.69           C  
ATOM   2233  CD1 LEU A 285      16.656 -21.750   7.660  1.00 97.69           C  
ATOM   2234  CD2 LEU A 285      17.406 -23.359   9.438  1.00 97.69           C  
ATOM   2235  N   ASP A 286      14.070 -22.156  12.531  1.00 97.31           N  
ATOM   2236  CA  ASP A 286      13.328 -21.156  13.297  1.00 97.31           C  
ATOM   2237  C   ASP A 286      13.094 -19.891  12.484  1.00 97.31           C  
ATOM   2238  CB  ASP A 286      14.070 -20.812  14.594  1.00 97.31           C  
ATOM   2239  O   ASP A 286      14.008 -19.406  11.805  1.00 97.31           O  
ATOM   2240  CG  ASP A 286      13.266 -19.922  15.523  1.00 97.31           C  
ATOM   2241  OD1 ASP A 286      12.828 -18.844  15.094  1.00 97.31           O  
ATOM   2242  OD2 ASP A 286      13.070 -20.312  16.688  1.00 97.31           O  
ATOM   2243  N   ALA A 287      11.867 -19.312  12.578  1.00 97.19           N  
ATOM   2244  CA  ALA A 287      11.516 -18.125  11.781  1.00 97.19           C  
ATOM   2245  C   ALA A 287      12.461 -16.969  12.070  1.00 97.19           C  
ATOM   2246  CB  ALA A 287      10.070 -17.719  12.062  1.00 97.19           C  
ATOM   2247  O   ALA A 287      12.758 -16.172  11.180  1.00 97.19           O  
ATOM   2248  N   LYS A 288      12.969 -16.891  13.273  1.00 96.25           N  
ATOM   2249  CA  LYS A 288      13.844 -15.781  13.664  1.00 96.25           C  
ATOM   2250  C   LYS A 288      15.164 -15.828  12.898  1.00 96.25           C  
ATOM   2251  CB  LYS A 288      14.109 -15.828  15.172  1.00 96.25           C  
ATOM   2252  O   LYS A 288      15.797 -14.789  12.688  1.00 96.25           O  
ATOM   2253  CG  LYS A 288      12.945 -15.344  16.016  1.00 96.25           C  
ATOM   2254  CD  LYS A 288      13.336 -15.219  17.484  1.00 96.25           C  
ATOM   2255  CE  LYS A 288      12.164 -14.727  18.344  1.00 96.25           C  
ATOM   2256  NZ  LYS A 288      12.555 -14.547  19.766  1.00 96.25           N  
ATOM   2257  N   VAL A 289      15.594 -17.000  12.586  1.00 97.31           N  
ATOM   2258  CA  VAL A 289      16.828 -17.156  11.812  1.00 97.31           C  
ATOM   2259  C   VAL A 289      16.641 -16.562  10.414  1.00 97.31           C  
ATOM   2260  CB  VAL A 289      17.266 -18.625  11.703  1.00 97.31           C  
ATOM   2261  O   VAL A 289      17.500 -15.820   9.922  1.00 97.31           O  
ATOM   2262  CG1 VAL A 289      18.438 -18.781  10.750  1.00 97.31           C  
ATOM   2263  CG2 VAL A 289      17.609 -19.188  13.086  1.00 97.31           C  
ATOM   2264  N   ILE A 290      15.531 -16.844   9.812  1.00 97.75           N  
ATOM   2265  CA  ILE A 290      15.219 -16.281   8.492  1.00 97.75           C  
ATOM   2266  C   ILE A 290      15.078 -14.766   8.594  1.00 97.75           C  
ATOM   2267  CB  ILE A 290      13.930 -16.906   7.910  1.00 97.75           C  
ATOM   2268  O   ILE A 290      15.648 -14.031   7.785  1.00 97.75           O  
ATOM   2269  CG1 ILE A 290      14.102 -18.422   7.727  1.00 97.75           C  
ATOM   2270  CG2 ILE A 290      13.562 -16.234   6.586  1.00 97.75           C  
ATOM   2271  CD1 ILE A 290      12.820 -19.141   7.348  1.00 97.75           C  
ATOM   2272  N   ASP A 291      14.352 -14.320   9.570  1.00 96.75           N  
ATOM   2273  CA  ASP A 291      14.133 -12.891   9.773  1.00 96.75           C  
ATOM   2274  C   ASP A 291      15.453 -12.156   9.984  1.00 96.75           C  
ATOM   2275  CB  ASP A 291      13.203 -12.656  10.969  1.00 96.75           C  
ATOM   2276  O   ASP A 291      15.680 -11.094   9.398  1.00 96.75           O  
ATOM   2277  CG  ASP A 291      12.891 -11.188  11.195  1.00 96.75           C  
ATOM   2278  OD1 ASP A 291      12.406 -10.516  10.258  1.00 96.75           O  
ATOM   2279  OD2 ASP A 291      13.117 -10.695  12.320  1.00 96.75           O  
ATOM   2280  N   ALA A 292      16.375 -12.742  10.750  1.00 96.06           N  
ATOM   2281  CA  ALA A 292      17.656 -12.117  11.062  1.00 96.06           C  
ATOM   2282  C   ALA A 292      18.531 -12.008   9.812  1.00 96.06           C  
ATOM   2283  CB  ALA A 292      18.375 -12.898  12.148  1.00 96.06           C  
ATOM   2284  O   ALA A 292      19.344 -11.094   9.695  1.00 96.06           O  
ATOM   2285  N   ALA A 293      18.344 -12.898   8.852  1.00 97.00           N  
ATOM   2286  CA  ALA A 293      19.141 -12.922   7.633  1.00 97.00           C  
ATOM   2287  C   ALA A 293      18.594 -11.945   6.602  1.00 97.00           C  
ATOM   2288  CB  ALA A 293      19.172 -14.336   7.047  1.00 97.00           C  
ATOM   2289  O   ALA A 293      19.344 -11.414   5.777  1.00 97.00           O  
ATOM   2290  N   SER A 294      17.375 -11.586   6.641  1.00 96.50           N  
ATOM   2291  CA  SER A 294      16.656 -10.891   5.582  1.00 96.50           C  
ATOM   2292  C   SER A 294      17.219  -9.484   5.363  1.00 96.50           C  
ATOM   2293  CB  SER A 294      15.164 -10.805   5.922  1.00 96.50           C  
ATOM   2294  O   SER A 294      17.391  -9.055   4.223  1.00 96.50           O  
ATOM   2295  OG  SER A 294      14.586 -12.094   5.977  1.00 96.50           O  
ATOM   2296  N   PRO A 295      17.594  -8.734   6.422  1.00 96.12           N  
ATOM   2297  CA  PRO A 295      18.109  -7.383   6.188  1.00 96.12           C  
ATOM   2298  C   PRO A 295      19.469  -7.379   5.504  1.00 96.12           C  
ATOM   2299  CB  PRO A 295      18.203  -6.793   7.598  1.00 96.12           C  
ATOM   2300  O   PRO A 295      19.906  -6.352   4.980  1.00 96.12           O  
ATOM   2301  CG  PRO A 295      17.234  -7.586   8.406  1.00 96.12           C  
ATOM   2302  CD  PRO A 295      17.188  -8.992   7.875  1.00 96.12           C  
ATOM   2303  N   GLN A 296      20.172  -8.562   5.430  1.00 95.94           N  
ATOM   2304  CA  GLN A 296      21.516  -8.656   4.844  1.00 95.94           C  
ATOM   2305  C   GLN A 296      21.438  -8.922   3.342  1.00 95.94           C  
ATOM   2306  CB  GLN A 296      22.328  -9.758   5.527  1.00 95.94           C  
ATOM   2307  O   GLN A 296      22.453  -8.906   2.650  1.00 95.94           O  
ATOM   2308  CG  GLN A 296      22.547  -9.523   7.016  1.00 95.94           C  
ATOM   2309  CD  GLN A 296      23.344 -10.633   7.668  1.00 95.94           C  
ATOM   2310  NE2 GLN A 296      22.875 -11.117   8.812  1.00 95.94           N  
ATOM   2311  OE1 GLN A 296      24.391 -11.047   7.152  1.00 95.94           O  
ATOM   2312  N   MET A 297      20.266  -9.125   2.910  1.00 96.50           N  
ATOM   2313  CA  MET A 297      20.062  -9.352   1.480  1.00 96.50           C  
ATOM   2314  C   MET A 297      20.203  -8.055   0.699  1.00 96.50           C  
ATOM   2315  CB  MET A 297      18.703  -9.984   1.216  1.00 96.50           C  
ATOM   2316  O   MET A 297      19.969  -6.969   1.241  1.00 96.50           O  
ATOM   2317  CG  MET A 297      18.516 -11.344   1.860  1.00 96.50           C  
ATOM   2318  SD  MET A 297      19.609 -12.625   1.124  1.00 96.50           S  
ATOM   2319  CE  MET A 297      19.000 -12.617  -0.587  1.00 96.50           C  
ATOM   2320  N   THR A 298      20.594  -8.125  -0.619  1.00 92.75           N  
ATOM   2321  CA  THR A 298      20.875  -6.941  -1.427  1.00 92.75           C  
ATOM   2322  C   THR A 298      19.609  -6.469  -2.145  1.00 92.75           C  
ATOM   2323  CB  THR A 298      21.984  -7.223  -2.461  1.00 92.75           C  
ATOM   2324  O   THR A 298      19.594  -5.375  -2.713  1.00 92.75           O  
ATOM   2325  CG2 THR A 298      23.312  -7.520  -1.774  1.00 92.75           C  
ATOM   2326  OG1 THR A 298      21.609  -8.352  -3.262  1.00 92.75           O  
ATOM   2327  N   PHE A 299      18.641  -7.277  -2.256  1.00 94.06           N  
ATOM   2328  CA  PHE A 299      17.344  -6.891  -2.799  1.00 94.06           C  
ATOM   2329  C   PHE A 299      16.219  -7.629  -2.080  1.00 94.06           C  
ATOM   2330  CB  PHE A 299      17.281  -7.176  -4.301  1.00 94.06           C  
ATOM   2331  O   PHE A 299      16.469  -8.484  -1.234  1.00 94.06           O  
ATOM   2332  CG  PHE A 299      17.344  -8.641  -4.648  1.00 94.06           C  
ATOM   2333  CD1 PHE A 299      18.547  -9.336  -4.559  1.00 94.06           C  
ATOM   2334  CD2 PHE A 299      16.203  -9.320  -5.059  1.00 94.06           C  
ATOM   2335  CE1 PHE A 299      18.609 -10.688  -4.879  1.00 94.06           C  
ATOM   2336  CE2 PHE A 299      16.266 -10.672  -5.379  1.00 94.06           C  
ATOM   2337  CZ  PHE A 299      17.469 -11.352  -5.289  1.00 94.06           C  
ATOM   2338  N   ARG A 300      14.930  -7.234  -2.305  1.00 95.19           N  
ATOM   2339  CA  ARG A 300      13.820  -7.738  -1.498  1.00 95.19           C  
ATOM   2340  C   ARG A 300      12.859  -8.578  -2.342  1.00 95.19           C  
ATOM   2341  CB  ARG A 300      13.062  -6.582  -0.843  1.00 95.19           C  
ATOM   2342  O   ARG A 300      12.758  -8.375  -3.553  1.00 95.19           O  
ATOM   2343  CG  ARG A 300      12.453  -5.605  -1.835  1.00 95.19           C  
ATOM   2344  CD  ARG A 300      11.922  -4.355  -1.145  1.00 95.19           C  
ATOM   2345  NE  ARG A 300      12.164  -3.156  -1.944  1.00 95.19           N  
ATOM   2346  NH1 ARG A 300      11.359  -1.684  -0.355  1.00 95.19           N  
ATOM   2347  NH2 ARG A 300      12.148  -0.897  -2.357  1.00 95.19           N  
ATOM   2348  CZ  ARG A 300      11.891  -1.915  -1.551  1.00 95.19           C  
ATOM   2349  N   PRO A 301      12.305  -9.594  -1.623  1.00 97.56           N  
ATOM   2350  CA  PRO A 301      11.273 -10.359  -2.330  1.00 97.56           C  
ATOM   2351  C   PRO A 301       9.992  -9.555  -2.547  1.00 97.56           C  
ATOM   2352  CB  PRO A 301      11.023 -11.547  -1.402  1.00 97.56           C  
ATOM   2353  O   PRO A 301       9.586  -8.789  -1.671  1.00 97.56           O  
ATOM   2354  CG  PRO A 301      11.281 -11.023  -0.027  1.00 97.56           C  
ATOM   2355  CD  PRO A 301      12.422 -10.047  -0.095  1.00 97.56           C  
ATOM   2356  N   LEU A 302       9.305  -9.719  -3.732  1.00 98.31           N  
ATOM   2357  CA  LEU A 302       8.102  -9.016  -4.145  1.00 98.31           C  
ATOM   2358  C   LEU A 302       7.121  -9.961  -4.832  1.00 98.31           C  
ATOM   2359  CB  LEU A 302       8.453  -7.855  -5.086  1.00 98.31           C  
ATOM   2360  O   LEU A 302       7.457 -11.109  -5.113  1.00 98.31           O  
ATOM   2361  CG  LEU A 302       9.352  -6.762  -4.508  1.00 98.31           C  
ATOM   2362  CD1 LEU A 302       9.828  -5.824  -5.613  1.00 98.31           C  
ATOM   2363  CD2 LEU A 302       8.625  -5.988  -3.416  1.00 98.31           C  
ATOM   2364  N   PRO A 303       5.906  -9.477  -4.984  1.00 98.69           N  
ATOM   2365  CA  PRO A 303       4.973 -10.297  -5.762  1.00 98.69           C  
ATOM   2366  C   PRO A 303       5.547 -10.727  -7.109  1.00 98.69           C  
ATOM   2367  CB  PRO A 303       3.768  -9.375  -5.945  1.00 98.69           C  
ATOM   2368  O   PRO A 303       6.293  -9.969  -7.734  1.00 98.69           O  
ATOM   2369  CG  PRO A 303       3.766  -8.500  -4.734  1.00 98.69           C  
ATOM   2370  CD  PRO A 303       5.188  -8.141  -4.406  1.00 98.69           C  
ATOM   2371  N   VAL A 304       5.125 -11.992  -7.531  1.00 98.44           N  
ATOM   2372  CA  VAL A 304       5.625 -12.594  -8.766  1.00 98.44           C  
ATOM   2373  C   VAL A 304       4.449 -13.094  -9.609  1.00 98.44           C  
ATOM   2374  CB  VAL A 304       6.598 -13.758  -8.469  1.00 98.44           C  
ATOM   2375  O   VAL A 304       3.381 -13.391  -9.078  1.00 98.44           O  
ATOM   2376  CG1 VAL A 304       5.871 -14.906  -7.773  1.00 98.44           C  
ATOM   2377  CG2 VAL A 304       7.254 -14.242  -9.766  1.00 98.44           C  
ATOM   2378  N   ILE A 305       4.613 -13.102 -10.914  1.00 98.31           N  
ATOM   2379  CA  ILE A 305       3.715 -13.859 -11.773  1.00 98.31           C  
ATOM   2380  C   ILE A 305       3.957 -15.352 -11.586  1.00 98.31           C  
ATOM   2381  CB  ILE A 305       3.893 -13.469 -13.258  1.00 98.31           C  
ATOM   2382  O   ILE A 305       5.027 -15.859 -11.922  1.00 98.31           O  
ATOM   2383  CG1 ILE A 305       3.600 -11.977 -13.461  1.00 98.31           C  
ATOM   2384  CG2 ILE A 305       2.994 -14.328 -14.148  1.00 98.31           C  
ATOM   2385  CD1 ILE A 305       3.963 -11.453 -14.844  1.00 98.31           C  
ATOM   2386  N   GLU A 306       2.926 -16.094 -11.078  1.00 97.94           N  
ATOM   2387  CA  GLU A 306       3.053 -17.500 -10.711  1.00 97.94           C  
ATOM   2388  C   GLU A 306       2.844 -18.406 -11.914  1.00 97.94           C  
ATOM   2389  CB  GLU A 306       2.055 -17.859  -9.602  1.00 97.94           C  
ATOM   2390  O   GLU A 306       2.238 -18.000 -12.906  1.00 97.94           O  
ATOM   2391  CG  GLU A 306       2.258 -17.078  -8.312  1.00 97.94           C  
ATOM   2392  CD  GLU A 306       1.168 -17.328  -7.285  1.00 97.94           C  
ATOM   2393  OE1 GLU A 306       1.497 -17.625  -6.117  1.00 97.94           O  
ATOM   2394  OE2 GLU A 306      -0.023 -17.203  -7.648  1.00 97.94           O  
ATOM   2395  N   VAL A 307       3.373 -19.516 -11.820  1.00 95.94           N  
ATOM   2396  CA  VAL A 307       3.006 -20.578 -12.758  1.00 95.94           C  
ATOM   2397  C   VAL A 307       1.535 -20.953 -12.570  1.00 95.94           C  
ATOM   2398  CB  VAL A 307       3.895 -21.828 -12.578  1.00 95.94           C  
ATOM   2399  O   VAL A 307       1.005 -20.859 -11.461  1.00 95.94           O  
ATOM   2400  CG1 VAL A 307       5.348 -21.516 -12.930  1.00 95.94           C  
ATOM   2401  CG2 VAL A 307       3.791 -22.359 -11.148  1.00 95.94           C  
ATOM   2402  N   GLU A 308       0.860 -21.234 -13.672  1.00 94.31           N  
ATOM   2403  CA  GLU A 308      -0.555 -21.578 -13.594  1.00 94.31           C  
ATOM   2404  C   GLU A 308      -0.775 -22.781 -12.664  1.00 94.31           C  
ATOM   2405  CB  GLU A 308      -1.115 -21.891 -14.984  1.00 94.31           C  
ATOM   2406  O   GLU A 308      -0.017 -23.750 -12.703  1.00 94.31           O  
ATOM   2407  CG  GLU A 308      -2.596 -21.578 -15.133  1.00 94.31           C  
ATOM   2408  CD  GLU A 308      -3.080 -21.625 -16.578  1.00 94.31           C  
ATOM   2409  OE1 GLU A 308      -4.270 -21.344 -16.828  1.00 94.31           O  
ATOM   2410  OE2 GLU A 308      -2.260 -21.969 -17.453  1.00 94.31           O  
ATOM   2411  N   GLY A 309      -1.726 -22.641 -11.781  1.00 89.50           N  
ATOM   2412  CA  GLY A 309      -2.152 -23.656 -10.836  1.00 89.50           C  
ATOM   2413  C   GLY A 309      -3.410 -23.281 -10.078  1.00 89.50           C  
ATOM   2414  O   GLY A 309      -3.896 -22.156 -10.188  1.00 89.50           O  
ATOM   2415  N   GLU A 310      -4.055 -24.312  -9.492  1.00 84.69           N  
ATOM   2416  CA  GLU A 310      -5.336 -24.109  -8.828  1.00 84.69           C  
ATOM   2417  C   GLU A 310      -5.250 -23.000  -7.785  1.00 84.69           C  
ATOM   2418  CB  GLU A 310      -5.812 -25.422  -8.180  1.00 84.69           C  
ATOM   2419  O   GLU A 310      -6.145 -22.172  -7.684  1.00 84.69           O  
ATOM   2420  CG  GLU A 310      -7.227 -25.344  -7.621  1.00 84.69           C  
ATOM   2421  CD  GLU A 310      -7.684 -26.641  -6.984  1.00 84.69           C  
ATOM   2422  OE1 GLU A 310      -8.797 -26.688  -6.414  1.00 84.69           O  
ATOM   2423  OE2 GLU A 310      -6.926 -27.641  -7.055  1.00 84.69           O  
ATOM   2424  N   ALA A 311      -4.117 -22.875  -7.172  1.00 87.81           N  
ATOM   2425  CA  ALA A 311      -4.012 -21.938  -6.055  1.00 87.81           C  
ATOM   2426  C   ALA A 311      -3.279 -20.672  -6.473  1.00 87.81           C  
ATOM   2427  CB  ALA A 311      -3.303 -22.594  -4.875  1.00 87.81           C  
ATOM   2428  O   ALA A 311      -2.941 -19.828  -5.629  1.00 87.81           O  
ATOM   2429  N   ALA A 312      -2.928 -20.516  -7.789  1.00 96.38           N  
ATOM   2430  CA  ALA A 312      -2.170 -19.344  -8.258  1.00 96.38           C  
ATOM   2431  C   ALA A 312      -2.971 -18.062  -8.070  1.00 96.38           C  
ATOM   2432  CB  ALA A 312      -1.774 -19.531  -9.719  1.00 96.38           C  
ATOM   2433  O   ALA A 312      -4.156 -18.016  -8.414  1.00 96.38           O  
ATOM   2434  N   PHE A 313      -2.289 -17.062  -7.500  1.00 98.00           N  
ATOM   2435  CA  PHE A 313      -2.934 -15.773  -7.250  1.00 98.00           C  
ATOM   2436  C   PHE A 313      -2.805 -14.859  -8.461  1.00 98.00           C  
ATOM   2437  CB  PHE A 313      -2.326 -15.102  -6.016  1.00 98.00           C  
ATOM   2438  O   PHE A 313      -3.781 -14.234  -8.883  1.00 98.00           O  
ATOM   2439  CG  PHE A 313      -3.092 -13.891  -5.547  1.00 98.00           C  
ATOM   2440  CD1 PHE A 313      -2.820 -12.633  -6.074  1.00 98.00           C  
ATOM   2441  CD2 PHE A 313      -4.082 -14.008  -4.582  1.00 98.00           C  
ATOM   2442  CE1 PHE A 313      -3.525 -11.508  -5.645  1.00 98.00           C  
ATOM   2443  CE2 PHE A 313      -4.793 -12.891  -4.148  1.00 98.00           C  
ATOM   2444  CZ  PHE A 313      -4.512 -11.648  -4.680  1.00 98.00           C  
ATOM   2445  N   LEU A 314      -1.677 -14.727  -9.070  1.00 97.88           N  
ATOM   2446  CA  LEU A 314      -1.365 -13.891 -10.227  1.00 97.88           C  
ATOM   2447  C   LEU A 314      -0.648 -14.703 -11.297  1.00 97.88           C  
ATOM   2448  CB  LEU A 314      -0.502 -12.695  -9.805  1.00 97.88           C  
ATOM   2449  O   LEU A 314       0.487 -15.141 -11.102  1.00 97.88           O  
ATOM   2450  CG  LEU A 314      -0.179 -11.680 -10.898  1.00 97.88           C  
ATOM   2451  CD1 LEU A 314      -1.431 -10.898 -11.281  1.00 97.88           C  
ATOM   2452  CD2 LEU A 314       0.930 -10.734 -10.445  1.00 97.88           C  
ATOM   2453  N   THR A 315      -1.305 -14.805 -12.508  1.00 97.12           N  
ATOM   2454  CA  THR A 315      -0.725 -15.664 -13.531  1.00 97.12           C  
ATOM   2455  C   THR A 315      -0.469 -14.875 -14.812  1.00 97.12           C  
ATOM   2456  CB  THR A 315      -1.639 -16.859 -13.844  1.00 97.12           C  
ATOM   2457  O   THR A 315      -0.009 -15.430 -15.812  1.00 97.12           O  
ATOM   2458  CG2 THR A 315      -1.768 -17.781 -12.633  1.00 97.12           C  
ATOM   2459  OG1 THR A 315      -2.939 -16.391 -14.211  1.00 97.12           O  
ATOM   2460  N   GLU A 316      -0.843 -13.648 -14.828  1.00 97.12           N  
ATOM   2461  CA  GLU A 316      -0.678 -12.773 -15.984  1.00 97.12           C  
ATOM   2462  C   GLU A 316      -0.114 -11.414 -15.578  1.00 97.12           C  
ATOM   2463  CB  GLU A 316      -2.010 -12.586 -16.719  1.00 97.12           C  
ATOM   2464  O   GLU A 316      -0.193 -11.031 -14.406  1.00 97.12           O  
ATOM   2465  CG  GLU A 316      -1.911 -11.734 -17.969  1.00 97.12           C  
ATOM   2466  CD  GLU A 316      -0.961 -12.305 -19.016  1.00 97.12           C  
ATOM   2467  OE1 GLU A 316       0.201 -11.844 -19.094  1.00 97.12           O  
ATOM   2468  OE2 GLU A 316      -1.383 -13.219 -19.766  1.00 97.12           O  
ATOM   2469  N   ARG A 317       0.464 -10.672 -16.578  1.00 97.94           N  
ATOM   2470  CA  ARG A 317       1.015  -9.344 -16.328  1.00 97.94           C  
ATOM   2471  C   ARG A 317      -0.077  -8.375 -15.883  1.00 97.94           C  
ATOM   2472  CB  ARG A 317       1.729  -8.812 -17.562  1.00 97.94           C  
ATOM   2473  O   ARG A 317      -1.120  -8.273 -16.531  1.00 97.94           O  
ATOM   2474  CG  ARG A 317       2.979  -9.586 -17.938  1.00 97.94           C  
ATOM   2475  CD  ARG A 317       3.660  -9.000 -19.172  1.00 97.94           C  
ATOM   2476  NE  ARG A 317       4.914  -9.688 -19.469  1.00 97.94           N  
ATOM   2477  NH1 ARG A 317       4.176 -10.602 -21.453  1.00 97.94           N  
ATOM   2478  NH2 ARG A 317       6.309 -11.008 -20.719  1.00 97.94           N  
ATOM   2479  CZ  ARG A 317       5.133 -10.430 -20.547  1.00 97.94           C  
ATOM   2480  N   GLN A 318       0.217  -7.691 -14.812  1.00 98.12           N  
ATOM   2481  CA  GLN A 318      -0.764  -6.770 -14.250  1.00 98.12           C  
ATOM   2482  C   GLN A 318      -1.139  -5.684 -15.250  1.00 98.12           C  
ATOM   2483  CB  GLN A 318      -0.228  -6.137 -12.961  1.00 98.12           C  
ATOM   2484  O   GLN A 318      -2.305  -5.293 -15.344  1.00 98.12           O  
ATOM   2485  CG  GLN A 318       1.046  -5.328 -13.156  1.00 98.12           C  
ATOM   2486  CD  GLN A 318       2.303  -6.160 -13.000  1.00 98.12           C  
ATOM   2487  NE2 GLN A 318       3.453  -5.559 -13.281  1.00 98.12           N  
ATOM   2488  OE1 GLN A 318       2.242  -7.332 -12.617  1.00 98.12           O  
ATOM   2489  N   TYR A 319      -0.149  -5.180 -16.031  1.00 98.38           N  
ATOM   2490  CA  TYR A 319      -0.465  -4.184 -17.047  1.00 98.38           C  
ATOM   2491  C   TYR A 319      -1.460  -4.734 -18.062  1.00 98.38           C  
ATOM   2492  CB  TYR A 319       0.809  -3.723 -17.766  1.00 98.38           C  
ATOM   2493  O   TYR A 319      -2.453  -4.078 -18.391  1.00 98.38           O  
ATOM   2494  CG  TYR A 319       0.599  -2.535 -18.672  1.00 98.38           C  
ATOM   2495  CD1 TYR A 319       0.064  -2.697 -19.953  1.00 98.38           C  
ATOM   2496  CD2 TYR A 319       0.936  -1.252 -18.250  1.00 98.38           C  
ATOM   2497  CE1 TYR A 319      -0.129  -1.606 -20.781  1.00 98.38           C  
ATOM   2498  CE2 TYR A 319       0.746  -0.154 -19.094  1.00 98.38           C  
ATOM   2499  OH  TYR A 319       0.025   0.743 -21.172  1.00 98.38           O  
ATOM   2500  CZ  TYR A 319       0.214  -0.341 -20.344  1.00 98.38           C  
ATOM   2501  N   THR A 320      -1.260  -5.945 -18.547  1.00 98.25           N  
ATOM   2502  CA  THR A 320      -2.125  -6.578 -19.531  1.00 98.25           C  
ATOM   2503  C   THR A 320      -3.537  -6.758 -18.984  1.00 98.25           C  
ATOM   2504  CB  THR A 320      -1.567  -7.945 -19.969  1.00 98.25           C  
ATOM   2505  O   THR A 320      -4.520  -6.465 -19.672  1.00 98.25           O  
ATOM   2506  CG2 THR A 320      -2.516  -8.641 -20.938  1.00 98.25           C  
ATOM   2507  OG1 THR A 320      -0.300  -7.754 -20.609  1.00 98.25           O  
ATOM   2508  N   LEU A 321      -3.674  -7.219 -17.766  1.00 98.44           N  
ATOM   2509  CA  LEU A 321      -4.977  -7.434 -17.156  1.00 98.44           C  
ATOM   2510  C   LEU A 321      -5.758  -6.125 -17.062  1.00 98.44           C  
ATOM   2511  CB  LEU A 321      -4.820  -8.039 -15.750  1.00 98.44           C  
ATOM   2512  O   LEU A 321      -6.953  -6.086 -17.359  1.00 98.44           O  
ATOM   2513  CG  LEU A 321      -4.297  -9.477 -15.695  1.00 98.44           C  
ATOM   2514  CD1 LEU A 321      -3.990  -9.867 -14.250  1.00 98.44           C  
ATOM   2515  CD2 LEU A 321      -5.301 -10.438 -16.312  1.00 98.44           C  
ATOM   2516  N   LEU A 322      -5.086  -5.066 -16.719  1.00 98.38           N  
ATOM   2517  CA  LEU A 322      -5.746  -3.770 -16.625  1.00 98.38           C  
ATOM   2518  C   LEU A 322      -6.102  -3.238 -18.000  1.00 98.38           C  
ATOM   2519  CB  LEU A 322      -4.852  -2.764 -15.891  1.00 98.38           C  
ATOM   2520  O   LEU A 322      -7.207  -2.736 -18.219  1.00 98.38           O  
ATOM   2521  CG  LEU A 322      -4.629  -3.014 -14.398  1.00 98.38           C  
ATOM   2522  CD1 LEU A 322      -3.473  -2.160 -13.883  1.00 98.38           C  
ATOM   2523  CD2 LEU A 322      -5.902  -2.727 -13.609  1.00 98.38           C  
ATOM   2524  N   GLU A 323      -5.168  -3.439 -18.953  1.00 97.75           N  
ATOM   2525  CA  GLU A 323      -5.363  -2.939 -20.312  1.00 97.75           C  
ATOM   2526  C   GLU A 323      -6.531  -3.639 -21.000  1.00 97.75           C  
ATOM   2527  CB  GLU A 323      -4.086  -3.119 -21.141  1.00 97.75           C  
ATOM   2528  O   GLU A 323      -7.324  -3.000 -21.688  1.00 97.75           O  
ATOM   2529  CG  GLU A 323      -4.188  -2.572 -22.562  1.00 97.75           C  
ATOM   2530  CD  GLU A 323      -2.912  -2.758 -23.359  1.00 97.75           C  
ATOM   2531  OE1 GLU A 323      -2.467  -1.792 -24.016  1.00 97.75           O  
ATOM   2532  OE2 GLU A 323      -2.355  -3.877 -23.328  1.00 97.75           O  
ATOM   2533  N   THR A 324      -6.723  -4.887 -20.781  1.00 97.88           N  
ATOM   2534  CA  THR A 324      -7.723  -5.676 -21.484  1.00 97.88           C  
ATOM   2535  C   THR A 324      -9.039  -5.695 -20.719  1.00 97.88           C  
ATOM   2536  CB  THR A 324      -7.238  -7.117 -21.719  1.00 97.88           C  
ATOM   2537  O   THR A 324     -10.047  -6.219 -21.203  1.00 97.88           O  
ATOM   2538  CG2 THR A 324      -5.973  -7.145 -22.562  1.00 97.88           C  
ATOM   2539  OG1 THR A 324      -6.965  -7.730 -20.453  1.00 97.88           O  
ATOM   2540  N   GLY A 325      -9.023  -5.199 -19.531  1.00 97.75           N  
ATOM   2541  CA  GLY A 325     -10.242  -5.164 -18.719  1.00 97.75           C  
ATOM   2542  C   GLY A 325     -10.531  -6.480 -18.031  1.00 97.75           C  
ATOM   2543  O   GLY A 325     -11.656  -6.723 -17.594  1.00 97.75           O  
ATOM   2544  N   GLU A 326      -9.562  -7.410 -17.969  1.00 98.12           N  
ATOM   2545  CA  GLU A 326      -9.734  -8.703 -17.328  1.00 98.12           C  
ATOM   2546  C   GLU A 326      -9.438  -8.617 -15.828  1.00 98.12           C  
ATOM   2547  CB  GLU A 326      -8.836  -9.758 -17.984  1.00 98.12           C  
ATOM   2548  O   GLU A 326      -8.477  -9.219 -15.344  1.00 98.12           O  
ATOM   2549  CG  GLU A 326      -9.211 -10.078 -19.422  1.00 98.12           C  
ATOM   2550  CD  GLU A 326      -8.445 -11.258 -19.984  1.00 98.12           C  
ATOM   2551  OE1 GLU A 326      -8.977 -11.953 -20.891  1.00 98.12           O  
ATOM   2552  OE2 GLU A 326      -7.305 -11.500 -19.531  1.00 98.12           O  
ATOM   2553  N   PHE A 327     -10.141  -7.855 -15.125  1.00 98.44           N  
ATOM   2554  CA  PHE A 327     -10.094  -7.672 -13.680  1.00 98.44           C  
ATOM   2555  C   PHE A 327     -11.492  -7.457 -13.117  1.00 98.44           C  
ATOM   2556  CB  PHE A 327      -9.195  -6.484 -13.320  1.00 98.44           C  
ATOM   2557  O   PHE A 327     -12.461  -7.340 -13.867  1.00 98.44           O  
ATOM   2558  CG  PHE A 327      -9.656  -5.176 -13.898  1.00 98.44           C  
ATOM   2559  CD1 PHE A 327      -9.164  -4.723 -15.117  1.00 98.44           C  
ATOM   2560  CD2 PHE A 327     -10.586  -4.395 -13.227  1.00 98.44           C  
ATOM   2561  CE1 PHE A 327      -9.586  -3.512 -15.656  1.00 98.44           C  
ATOM   2562  CE2 PHE A 327     -11.016  -3.182 -13.758  1.00 98.44           C  
ATOM   2563  CZ  PHE A 327     -10.516  -2.742 -14.977  1.00 98.44           C  
ATOM   2564  N   ILE A 328     -11.695  -7.551 -11.820  1.00 98.56           N  
ATOM   2565  CA  ILE A 328     -12.953  -7.230 -11.156  1.00 98.56           C  
ATOM   2566  C   ILE A 328     -13.266  -5.746 -11.328  1.00 98.56           C  
ATOM   2567  CB  ILE A 328     -12.914  -7.598  -9.656  1.00 98.56           C  
ATOM   2568  O   ILE A 328     -12.531  -4.891 -10.820  1.00 98.56           O  
ATOM   2569  CG1 ILE A 328     -12.555  -9.078  -9.477  1.00 98.56           C  
ATOM   2570  CG2 ILE A 328     -14.250  -7.273  -8.984  1.00 98.56           C  
ATOM   2571  CD1 ILE A 328     -12.250  -9.469  -8.039  1.00 98.56           C  
ATOM   2572  N   ARG A 329     -14.367  -5.426 -11.977  1.00 98.06           N  
ATOM   2573  CA  ARG A 329     -14.719  -4.066 -12.367  1.00 98.06           C  
ATOM   2574  C   ARG A 329     -15.586  -3.398 -11.305  1.00 98.06           C  
ATOM   2575  CB  ARG A 329     -15.438  -4.059 -13.719  1.00 98.06           C  
ATOM   2576  O   ARG A 329     -16.812  -3.443 -11.383  1.00 98.06           O  
ATOM   2577  CG  ARG A 329     -14.633  -4.664 -14.852  1.00 98.06           C  
ATOM   2578  CD  ARG A 329     -15.438  -4.742 -16.141  1.00 98.06           C  
ATOM   2579  NE  ARG A 329     -14.688  -5.379 -17.219  1.00 98.06           N  
ATOM   2580  NH1 ARG A 329     -16.406  -5.316 -18.750  1.00 98.06           N  
ATOM   2581  NH2 ARG A 329     -14.391  -6.223 -19.328  1.00 98.06           N  
ATOM   2582  CZ  ARG A 329     -15.164  -5.637 -18.422  1.00 98.06           C  
ATOM   2583  N   VAL A 330     -14.930  -2.766 -10.398  1.00 98.62           N  
ATOM   2584  CA  VAL A 330     -15.625  -2.039  -9.336  1.00 98.62           C  
ATOM   2585  C   VAL A 330     -15.195  -0.575  -9.344  1.00 98.62           C  
ATOM   2586  CB  VAL A 330     -15.352  -2.664  -7.949  1.00 98.62           C  
ATOM   2587  O   VAL A 330     -14.094  -0.248  -9.789  1.00 98.62           O  
ATOM   2588  CG1 VAL A 330     -15.930  -4.078  -7.875  1.00 98.62           C  
ATOM   2589  CG2 VAL A 330     -13.859  -2.674  -7.648  1.00 98.62           C  
ATOM   2590  N   PRO A 331     -16.094   0.356  -8.883  1.00 98.69           N  
ATOM   2591  CA  PRO A 331     -15.664   1.752  -8.758  1.00 98.69           C  
ATOM   2592  C   PRO A 331     -14.375   1.906  -7.953  1.00 98.69           C  
ATOM   2593  CB  PRO A 331     -16.844   2.418  -8.039  1.00 98.69           C  
ATOM   2594  O   PRO A 331     -14.188   1.220  -6.945  1.00 98.69           O  
ATOM   2595  CG  PRO A 331     -18.031   1.596  -8.414  1.00 98.69           C  
ATOM   2596  CD  PRO A 331     -17.625   0.151  -8.438  1.00 98.69           C  
ATOM   2597  N   THR A 332     -13.531   2.832  -8.477  1.00 98.69           N  
ATOM   2598  CA  THR A 332     -12.195   2.977  -7.902  1.00 98.69           C  
ATOM   2599  C   THR A 332     -11.891   4.441  -7.609  1.00 98.69           C  
ATOM   2600  CB  THR A 332     -11.117   2.404  -8.844  1.00 98.69           C  
ATOM   2601  O   THR A 332     -12.117   5.312  -8.453  1.00 98.69           O  
ATOM   2602  CG2 THR A 332      -9.727   2.584  -8.250  1.00 98.69           C  
ATOM   2603  OG1 THR A 332     -11.367   1.007  -9.047  1.00 98.69           O  
ATOM   2604  N   LEU A 333     -11.523   4.738  -6.355  1.00 98.88           N  
ATOM   2605  CA  LEU A 333     -10.891   5.988  -5.945  1.00 98.88           C  
ATOM   2606  C   LEU A 333      -9.375   5.828  -5.852  1.00 98.88           C  
ATOM   2607  CB  LEU A 333     -11.445   6.453  -4.598  1.00 98.88           C  
ATOM   2608  O   LEU A 333      -8.883   5.020  -5.062  1.00 98.88           O  
ATOM   2609  CG  LEU A 333     -10.805   7.707  -3.994  1.00 98.88           C  
ATOM   2610  CD1 LEU A 333     -11.008   8.906  -4.918  1.00 98.88           C  
ATOM   2611  CD2 LEU A 333     -11.383   7.984  -2.611  1.00 98.88           C  
ATOM   2612  N   ILE A 334      -8.633   6.559  -6.621  1.00 98.75           N  
ATOM   2613  CA  ILE A 334      -7.195   6.340  -6.754  1.00 98.75           C  
ATOM   2614  C   ILE A 334      -6.477   7.684  -6.848  1.00 98.75           C  
ATOM   2615  CB  ILE A 334      -6.867   5.465  -7.984  1.00 98.75           C  
ATOM   2616  O   ILE A 334      -6.992   8.625  -7.453  1.00 98.75           O  
ATOM   2617  CG1 ILE A 334      -5.359   5.195  -8.055  1.00 98.75           C  
ATOM   2618  CG2 ILE A 334      -7.367   6.133  -9.266  1.00 98.75           C  
ATOM   2619  CD1 ILE A 334      -4.973   4.113  -9.055  1.00 98.75           C  
ATOM   2620  N   GLY A 335      -5.262   7.738  -6.156  1.00 98.12           N  
ATOM   2621  CA  GLY A 335      -4.570   9.016  -6.207  1.00 98.12           C  
ATOM   2622  C   GLY A 335      -3.143   8.938  -5.699  1.00 98.12           C  
ATOM   2623  O   GLY A 335      -2.662   7.859  -5.344  1.00 98.12           O  
ATOM   2624  N   THR A 336      -2.453  10.102  -5.711  1.00 98.44           N  
ATOM   2625  CA  THR A 336      -1.075  10.258  -5.258  1.00 98.44           C  
ATOM   2626  C   THR A 336      -0.914  11.539  -4.453  1.00 98.44           C  
ATOM   2627  CB  THR A 336      -0.095  10.266  -6.445  1.00 98.44           C  
ATOM   2628  O   THR A 336      -1.770  12.422  -4.508  1.00 98.44           O  
ATOM   2629  CG2 THR A 336      -0.454  11.352  -7.449  1.00 98.44           C  
ATOM   2630  OG1 THR A 336       1.233  10.492  -5.961  1.00 98.44           O  
ATOM   2631  N   ASN A 337       0.172  11.531  -3.662  1.00 98.69           N  
ATOM   2632  CA  ASN A 337       0.594  12.812  -3.102  1.00 98.69           C  
ATOM   2633  C   ASN A 337       1.355  13.648  -4.125  1.00 98.69           C  
ATOM   2634  CB  ASN A 337       1.449  12.594  -1.852  1.00 98.69           C  
ATOM   2635  O   ASN A 337       1.796  13.125  -5.152  1.00 98.69           O  
ATOM   2636  CG  ASN A 337       0.666  11.984  -0.708  1.00 98.69           C  
ATOM   2637  ND2 ASN A 337       1.375  11.398   0.253  1.00 98.69           N  
ATOM   2638  OD1 ASN A 337      -0.567  12.031  -0.688  1.00 98.69           O  
ATOM   2639  N   SER A 338       1.421  14.977  -3.904  1.00 98.31           N  
ATOM   2640  CA  SER A 338       1.907  15.906  -4.922  1.00 98.31           C  
ATOM   2641  C   SER A 338       3.398  15.711  -5.172  1.00 98.31           C  
ATOM   2642  CB  SER A 338       1.634  17.344  -4.504  1.00 98.31           C  
ATOM   2643  O   SER A 338       3.891  16.000  -6.266  1.00 98.31           O  
ATOM   2644  OG  SER A 338       2.271  17.641  -3.271  1.00 98.31           O  
ATOM   2645  N   GLU A 339       4.188  15.211  -4.188  1.00 98.25           N  
ATOM   2646  CA  GLU A 339       5.617  14.953  -4.328  1.00 98.25           C  
ATOM   2647  C   GLU A 339       6.047  13.750  -3.496  1.00 98.25           C  
ATOM   2648  CB  GLU A 339       6.426  16.188  -3.930  1.00 98.25           C  
ATOM   2649  O   GLU A 339       6.609  13.914  -2.408  1.00 98.25           O  
ATOM   2650  CG  GLU A 339       7.828  16.234  -4.527  1.00 98.25           C  
ATOM   2651  CD  GLU A 339       7.828  16.250  -6.047  1.00 98.25           C  
ATOM   2652  OE1 GLU A 339       7.762  15.172  -6.672  1.00 98.25           O  
ATOM   2653  OE2 GLU A 339       7.898  17.375  -6.617  1.00 98.25           O  
ATOM   2654  N   GLU A 340       5.926  12.531  -3.922  1.00 98.38           N  
ATOM   2655  CA  GLU A 340       5.977  11.242  -3.238  1.00 98.38           C  
ATOM   2656  C   GLU A 340       7.359  10.977  -2.658  1.00 98.38           C  
ATOM   2657  CB  GLU A 340       5.578  10.117  -4.191  1.00 98.38           C  
ATOM   2658  O   GLU A 340       7.496  10.266  -1.661  1.00 98.38           O  
ATOM   2659  CG  GLU A 340       4.113  10.141  -4.598  1.00 98.38           C  
ATOM   2660  CD  GLU A 340       3.188   9.570  -3.537  1.00 98.38           C  
ATOM   2661  OE1 GLU A 340       1.964   9.469  -3.787  1.00 98.38           O  
ATOM   2662  OE2 GLU A 340       3.688   9.219  -2.443  1.00 98.38           O  
ATOM   2663  N   GLU A 341       8.398  11.711  -3.348  1.00 98.00           N  
ATOM   2664  CA  GLU A 341       9.766  11.391  -2.941  1.00 98.00           C  
ATOM   2665  C   GLU A 341      10.461  12.609  -2.348  1.00 98.00           C  
ATOM   2666  CB  GLU A 341      10.562  10.852  -4.129  1.00 98.00           C  
ATOM   2667  O   GLU A 341      11.688  12.688  -2.344  1.00 98.00           O  
ATOM   2668  CG  GLU A 341      10.094   9.492  -4.621  1.00 98.00           C  
ATOM   2669  CD  GLU A 341      10.492   8.352  -3.705  1.00 98.00           C  
ATOM   2670  OE1 GLU A 341      10.148   7.184  -4.000  1.00 98.00           O  
ATOM   2671  OE2 GLU A 341      11.164   8.617  -2.682  1.00 98.00           O  
ATOM   2672  N   ILE A 342       9.773  13.500  -1.806  1.00 98.12           N  
ATOM   2673  CA  ILE A 342      10.375  14.742  -1.326  1.00 98.12           C  
ATOM   2674  C   ILE A 342      11.258  14.453  -0.112  1.00 98.12           C  
ATOM   2675  CB  ILE A 342       9.305  15.797  -0.972  1.00 98.12           C  
ATOM   2676  O   ILE A 342      12.141  15.242   0.222  1.00 98.12           O  
ATOM   2677  CG1 ILE A 342       9.945  17.172  -0.797  1.00 98.12           C  
ATOM   2678  CG2 ILE A 342       8.539  15.383   0.290  1.00 98.12           C  
ATOM   2679  CD1 ILE A 342       9.789  18.094  -2.006  1.00 98.12           C  
ATOM   2680  N   HIS A 343      11.125  13.398   0.607  1.00 97.25           N  
ATOM   2681  CA  HIS A 343      11.953  13.008   1.745  1.00 97.25           C  
ATOM   2682  C   HIS A 343      13.406  12.820   1.332  1.00 97.25           C  
ATOM   2683  CB  HIS A 343      11.422  11.719   2.379  1.00 97.25           C  
ATOM   2684  O   HIS A 343      14.305  12.859   2.176  1.00 97.25           O  
ATOM   2685  CG  HIS A 343      11.555  10.516   1.502  1.00 97.25           C  
ATOM   2686  CD2 HIS A 343      12.586   9.656   1.330  1.00 97.25           C  
ATOM   2687  ND1 HIS A 343      10.547  10.086   0.667  1.00 97.25           N  
ATOM   2688  CE1 HIS A 343      10.953   9.008   0.017  1.00 97.25           C  
ATOM   2689  NE2 HIS A 343      12.188   8.727   0.401  1.00 97.25           N  
ATOM   2690  N   GLN A 344      13.641  12.586   0.089  1.00 97.00           N  
ATOM   2691  CA  GLN A 344      15.016  12.453  -0.388  1.00 97.00           C  
ATOM   2692  C   GLN A 344      15.797  13.750  -0.188  1.00 97.00           C  
ATOM   2693  CB  GLN A 344      15.039  12.047  -1.864  1.00 97.00           C  
ATOM   2694  O   GLN A 344      17.031  13.727  -0.092  1.00 97.00           O  
ATOM   2695  CG  GLN A 344      14.391  10.695  -2.143  1.00 97.00           C  
ATOM   2696  CD  GLN A 344      15.289   9.531  -1.772  1.00 97.00           C  
ATOM   2697  NE2 GLN A 344      14.789   8.312  -1.943  1.00 97.00           N  
ATOM   2698  OE1 GLN A 344      16.438   9.727  -1.338  1.00 97.00           O  
ATOM   2699  N   ALA A 345      15.102  14.805  -0.110  1.00 97.44           N  
ATOM   2700  CA  ALA A 345      15.727  16.109   0.042  1.00 97.44           C  
ATOM   2701  C   ALA A 345      16.125  16.375   1.494  1.00 97.44           C  
ATOM   2702  CB  ALA A 345      14.789  17.219  -0.452  1.00 97.44           C  
ATOM   2703  O   ALA A 345      16.703  17.406   1.812  1.00 97.44           O  
ATOM   2704  N   ALA A 346      15.773  15.492   2.363  1.00 97.06           N  
ATOM   2705  CA  ALA A 346      16.188  15.609   3.756  1.00 97.06           C  
ATOM   2706  C   ALA A 346      17.703  15.445   3.889  1.00 97.06           C  
ATOM   2707  CB  ALA A 346      15.469  14.586   4.621  1.00 97.06           C  
ATOM   2708  O   ALA A 346      18.312  15.930   4.852  1.00 97.06           O  
ATOM   2709  N   ASN A 347      18.312  14.781   2.922  1.00 97.06           N  
ATOM   2710  CA  ASN A 347      19.766  14.617   2.797  1.00 97.06           C  
ATOM   2711  C   ASN A 347      20.266  15.141   1.459  1.00 97.06           C  
ATOM   2712  CB  ASN A 347      20.156  13.148   2.973  1.00 97.06           C  
ATOM   2713  O   ASN A 347      20.328  14.406   0.474  1.00 97.06           O  
ATOM   2714  CG  ASN A 347      21.656  12.945   3.086  1.00 97.06           C  
ATOM   2715  ND2 ASN A 347      22.062  11.852   3.709  1.00 97.06           N  
ATOM   2716  OD1 ASN A 347      22.438  13.781   2.619  1.00 97.06           O  
ATOM   2717  N   LEU A 348      20.672  16.438   1.394  1.00 96.06           N  
ATOM   2718  CA  LEU A 348      21.000  17.109   0.143  1.00 96.06           C  
ATOM   2719  C   LEU A 348      22.312  16.594  -0.437  1.00 96.06           C  
ATOM   2720  CB  LEU A 348      21.078  18.625   0.360  1.00 96.06           C  
ATOM   2721  O   LEU A 348      22.484  16.578  -1.657  1.00 96.06           O  
ATOM   2722  CG  LEU A 348      19.766  19.344   0.664  1.00 96.06           C  
ATOM   2723  CD1 LEU A 348      20.000  20.828   0.867  1.00 96.06           C  
ATOM   2724  CD2 LEU A 348      18.750  19.109  -0.455  1.00 96.06           C  
ATOM   2725  N   THR A 349      23.188  16.203   0.428  1.00 97.06           N  
ATOM   2726  CA  THR A 349      24.453  15.641  -0.032  1.00 97.06           C  
ATOM   2727  C   THR A 349      24.219  14.367  -0.844  1.00 97.06           C  
ATOM   2728  CB  THR A 349      25.391  15.336   1.149  1.00 97.06           C  
ATOM   2729  O   THR A 349      24.750  14.227  -1.950  1.00 97.06           O  
ATOM   2730  CG2 THR A 349      26.703  14.727   0.667  1.00 97.06           C  
ATOM   2731  OG1 THR A 349      25.672  16.547   1.858  1.00 97.06           O  
ATOM   2732  N   SER A 350      23.422  13.484  -0.283  1.00 97.12           N  
ATOM   2733  CA  SER A 350      23.078  12.250  -0.977  1.00 97.12           C  
ATOM   2734  C   SER A 350      22.344  12.539  -2.279  1.00 97.12           C  
ATOM   2735  CB  SER A 350      22.219  11.352  -0.080  1.00 97.12           C  
ATOM   2736  O   SER A 350      22.625  11.930  -3.311  1.00 97.12           O  
ATOM   2737  OG  SER A 350      21.875  10.156  -0.754  1.00 97.12           O  
ATOM   2738  N   LEU A 351      21.344  13.391  -2.188  1.00 97.00           N  
ATOM   2739  CA  LEU A 351      20.562  13.734  -3.369  1.00 97.00           C  
ATOM   2740  C   LEU A 351      21.453  14.328  -4.457  1.00 97.00           C  
ATOM   2741  CB  LEU A 351      19.453  14.734  -3.004  1.00 97.00           C  
ATOM   2742  O   LEU A 351      21.297  13.992  -5.637  1.00 97.00           O  
ATOM   2743  CG  LEU A 351      18.500  15.133  -4.133  1.00 97.00           C  
ATOM   2744  CD1 LEU A 351      17.891  13.891  -4.766  1.00 97.00           C  
ATOM   2745  CD2 LEU A 351      17.422  16.078  -3.615  1.00 97.00           C  
ATOM   2746  N   SER A 352      22.406  15.148  -4.074  1.00 96.94           N  
ATOM   2747  CA  SER A 352      23.344  15.734  -5.023  1.00 96.94           C  
ATOM   2748  C   SER A 352      24.188  14.664  -5.703  1.00 96.94           C  
ATOM   2749  CB  SER A 352      24.266  16.734  -4.320  1.00 96.94           C  
ATOM   2750  O   SER A 352      24.406  14.719  -6.914  1.00 96.94           O  
ATOM   2751  OG  SER A 352      25.172  17.312  -5.238  1.00 96.94           O  
ATOM   2752  N   LYS A 353      24.609  13.695  -4.984  1.00 97.19           N  
ATOM   2753  CA  LYS A 353      25.375  12.578  -5.543  1.00 97.19           C  
ATOM   2754  C   LYS A 353      24.531  11.789  -6.539  1.00 97.19           C  
ATOM   2755  CB  LYS A 353      25.875  11.664  -4.426  1.00 97.19           C  
ATOM   2756  O   LYS A 353      25.047  11.375  -7.586  1.00 97.19           O  
ATOM   2757  CG  LYS A 353      27.031  12.234  -3.621  1.00 97.19           C  
ATOM   2758  CD  LYS A 353      27.516  11.258  -2.553  1.00 97.19           C  
ATOM   2759  CE  LYS A 353      28.625  11.859  -1.706  1.00 97.19           C  
ATOM   2760  NZ  LYS A 353      29.031  10.945  -0.598  1.00 97.19           N  
ATOM   2761  N   THR A 354      23.344  11.602  -6.156  1.00 96.00           N  
ATOM   2762  CA  THR A 354      22.438  10.906  -7.066  1.00 96.00           C  
ATOM   2763  C   THR A 354      22.297  11.672  -8.375  1.00 96.00           C  
ATOM   2764  CB  THR A 354      21.047  10.703  -6.426  1.00 96.00           C  
ATOM   2765  O   THR A 354      22.422  11.102  -9.461  1.00 96.00           O  
ATOM   2766  CG2 THR A 354      20.094  10.039  -7.406  1.00 96.00           C  
ATOM   2767  OG1 THR A 354      21.188   9.875  -5.266  1.00 96.00           O  
ATOM   2768  N   LEU A 355      21.969  12.938  -8.242  1.00 96.12           N  
ATOM   2769  CA  LEU A 355      21.828  13.766  -9.438  1.00 96.12           C  
ATOM   2770  C   LEU A 355      23.094  13.727 -10.281  1.00 96.12           C  
ATOM   2771  CB  LEU A 355      21.500  15.219  -9.047  1.00 96.12           C  
ATOM   2772  O   LEU A 355      23.016  13.531 -11.500  1.00 96.12           O  
ATOM   2773  CG  LEU A 355      21.422  16.219 -10.195  1.00 96.12           C  
ATOM   2774  CD1 LEU A 355      20.391  15.758 -11.227  1.00 96.12           C  
ATOM   2775  CD2 LEU A 355      21.062  17.609  -9.672  1.00 96.12           C  
ATOM   2776  N   ALA A 356      24.250  13.875  -9.703  1.00 95.81           N  
ATOM   2777  CA  ALA A 356      25.516  13.844 -10.422  1.00 95.81           C  
ATOM   2778  C   ALA A 356      25.719  12.508 -11.141  1.00 95.81           C  
ATOM   2779  CB  ALA A 356      26.688  14.109  -9.469  1.00 95.81           C  
ATOM   2780  O   ALA A 356      26.141  12.469 -12.289  1.00 95.81           O  
ATOM   2781  N   SER A 357      25.344  11.461 -10.438  1.00 96.00           N  
ATOM   2782  CA  SER A 357      25.484  10.141 -11.031  1.00 96.00           C  
ATOM   2783  C   SER A 357      24.578   9.984 -12.250  1.00 96.00           C  
ATOM   2784  CB  SER A 357      25.141   9.055 -10.000  1.00 96.00           C  
ATOM   2785  O   SER A 357      24.984   9.391 -13.258  1.00 96.00           O  
ATOM   2786  OG  SER A 357      23.750   8.961  -9.805  1.00 96.00           O  
ATOM   2787  N   PHE A 358      23.344  10.500 -12.219  1.00 94.94           N  
ATOM   2788  CA  PHE A 358      22.406  10.438 -13.344  1.00 94.94           C  
ATOM   2789  C   PHE A 358      22.922  11.273 -14.508  1.00 94.94           C  
ATOM   2790  CB  PHE A 358      21.016  10.914 -12.914  1.00 94.94           C  
ATOM   2791  O   PHE A 358      22.797  10.875 -15.664  1.00 94.94           O  
ATOM   2792  CG  PHE A 358      20.188   9.844 -12.258  1.00 94.94           C  
ATOM   2793  CD1 PHE A 358      18.922   9.523 -12.734  1.00 94.94           C  
ATOM   2794  CD2 PHE A 358      20.672   9.156 -11.148  1.00 94.94           C  
ATOM   2795  CE1 PHE A 358      18.156   8.539 -12.125  1.00 94.94           C  
ATOM   2796  CE2 PHE A 358      19.906   8.172 -10.531  1.00 94.94           C  
ATOM   2797  CZ  PHE A 358      18.656   7.863 -11.023  1.00 94.94           C  
ATOM   2798  N   GLU A 359      23.531  12.383 -14.180  1.00 91.62           N  
ATOM   2799  CA  GLU A 359      24.062  13.242 -15.227  1.00 91.62           C  
ATOM   2800  C   GLU A 359      25.266  12.609 -15.906  1.00 91.62           C  
ATOM   2801  CB  GLU A 359      24.438  14.617 -14.656  1.00 91.62           C  
ATOM   2802  O   GLU A 359      25.469  12.766 -17.109  1.00 91.62           O  
ATOM   2803  CG  GLU A 359      23.234  15.484 -14.305  1.00 91.62           C  
ATOM   2804  CD  GLU A 359      23.625  16.891 -13.852  1.00 91.62           C  
ATOM   2805  OE1 GLU A 359      22.953  17.859 -14.258  1.00 91.62           O  
ATOM   2806  OE2 GLU A 359      24.609  17.000 -13.086  1.00 91.62           O  
ATOM   2807  N   GLU A 360      26.062  11.852 -15.148  1.00 94.06           N  
ATOM   2808  CA  GLU A 360      27.250  11.188 -15.680  1.00 94.06           C  
ATOM   2809  C   GLU A 360      26.875   9.953 -16.500  1.00 94.06           C  
ATOM   2810  CB  GLU A 360      28.203  10.797 -14.547  1.00 94.06           C  
ATOM   2811  O   GLU A 360      27.578   9.586 -17.438  1.00 94.06           O  
ATOM   2812  CG  GLU A 360      28.938  11.977 -13.930  1.00 94.06           C  
ATOM   2813  CD  GLU A 360      29.781  11.594 -12.719  1.00 94.06           C  
ATOM   2814  OE1 GLU A 360      30.391  12.492 -12.102  1.00 94.06           O  
ATOM   2815  OE2 GLU A 360      29.828  10.383 -12.391  1.00 94.06           O  
ATOM   2816  N   ASN A 361      25.750   9.328 -16.078  1.00 94.50           N  
ATOM   2817  CA  ASN A 361      25.250   8.133 -16.734  1.00 94.50           C  
ATOM   2818  C   ASN A 361      23.766   8.281 -17.109  1.00 94.50           C  
ATOM   2819  CB  ASN A 361      25.438   6.898 -15.859  1.00 94.50           C  
ATOM   2820  O   ASN A 361      22.891   7.852 -16.375  1.00 94.50           O  
ATOM   2821  CG  ASN A 361      25.109   5.609 -16.578  1.00 94.50           C  
ATOM   2822  ND2 ASN A 361      25.031   4.512 -15.836  1.00 94.50           N  
ATOM   2823  OD1 ASN A 361      24.906   5.594 -17.797  1.00 94.50           O  
ATOM   2824  N   PRO A 362      23.422   8.891 -18.312  1.00 91.44           N  
ATOM   2825  CA  PRO A 362      22.047   9.234 -18.672  1.00 91.44           C  
ATOM   2826  C   PRO A 362      21.125   8.016 -18.719  1.00 91.44           C  
ATOM   2827  CB  PRO A 362      22.188   9.852 -20.062  1.00 91.44           C  
ATOM   2828  O   PRO A 362      19.906   8.148 -18.547  1.00 91.44           O  
ATOM   2829  CG  PRO A 362      23.578  10.438 -20.078  1.00 91.44           C  
ATOM   2830  CD  PRO A 362      24.469   9.562 -19.250  1.00 91.44           C  
ATOM   2831  N   THR A 363      21.656   6.840 -18.875  1.00 94.19           N  
ATOM   2832  CA  THR A 363      20.812   5.660 -18.922  1.00 94.19           C  
ATOM   2833  C   THR A 363      20.234   5.355 -17.531  1.00 94.19           C  
ATOM   2834  CB  THR A 363      21.578   4.434 -19.453  1.00 94.19           C  
ATOM   2835  O   THR A 363      19.297   4.566 -17.406  1.00 94.19           O  
ATOM   2836  CG2 THR A 363      22.031   4.648 -20.875  1.00 94.19           C  
ATOM   2837  OG1 THR A 363      22.719   4.199 -18.609  1.00 94.19           O  
ATOM   2838  N   SER A 364      20.750   6.012 -16.500  1.00 95.19           N  
ATOM   2839  CA  SER A 364      20.234   5.859 -15.141  1.00 95.19           C  
ATOM   2840  C   SER A 364      18.828   6.430 -15.016  1.00 95.19           C  
ATOM   2841  CB  SER A 364      21.156   6.551 -14.141  1.00 95.19           C  
ATOM   2842  O   SER A 364      18.109   6.125 -14.055  1.00 95.19           O  
ATOM   2843  OG  SER A 364      22.406   5.891 -14.078  1.00 95.19           O  
ATOM   2844  N   TYR A 365      18.406   7.164 -16.016  1.00 95.88           N  
ATOM   2845  CA  TYR A 365      17.062   7.727 -16.016  1.00 95.88           C  
ATOM   2846  C   TYR A 365      16.031   6.680 -16.422  1.00 95.88           C  
ATOM   2847  CB  TYR A 365      16.984   8.930 -16.969  1.00 95.88           C  
ATOM   2848  O   TYR A 365      14.820   6.895 -16.266  1.00 95.88           O  
ATOM   2849  CG  TYR A 365      17.516  10.211 -16.359  1.00 95.88           C  
ATOM   2850  CD1 TYR A 365      16.719  10.977 -15.508  1.00 95.88           C  
ATOM   2851  CD2 TYR A 365      18.797  10.656 -16.656  1.00 95.88           C  
ATOM   2852  CE1 TYR A 365      17.203  12.156 -14.953  1.00 95.88           C  
ATOM   2853  CE2 TYR A 365      19.281  11.836 -16.109  1.00 95.88           C  
ATOM   2854  OH  TYR A 365      18.969  13.742 -14.711  1.00 95.88           O  
ATOM   2855  CZ  TYR A 365      18.484  12.578 -15.258  1.00 95.88           C  
ATOM   2856  N   PHE A 366      16.438   5.551 -16.922  1.00 96.56           N  
ATOM   2857  CA  PHE A 366      15.508   4.488 -17.266  1.00 96.56           C  
ATOM   2858  C   PHE A 366      15.023   3.766 -16.016  1.00 96.56           C  
ATOM   2859  CB  PHE A 366      16.156   3.494 -18.234  1.00 96.56           C  
ATOM   2860  O   PHE A 366      15.836   3.225 -15.258  1.00 96.56           O  
ATOM   2861  CG  PHE A 366      16.594   4.109 -19.531  1.00 96.56           C  
ATOM   2862  CD1 PHE A 366      15.984   5.258 -20.016  1.00 96.56           C  
ATOM   2863  CD2 PHE A 366      17.625   3.543 -20.266  1.00 96.56           C  
ATOM   2864  CE1 PHE A 366      16.391   5.828 -21.219  1.00 96.56           C  
ATOM   2865  CE2 PHE A 366      18.047   4.109 -21.469  1.00 96.56           C  
ATOM   2866  CZ  PHE A 366      17.422   5.254 -21.938  1.00 96.56           C  
ATOM   2867  N   PRO A 367      13.703   3.834 -15.805  1.00 94.31           N  
ATOM   2868  CA  PRO A 367      13.219   2.932 -14.750  1.00 94.31           C  
ATOM   2869  C   PRO A 367      13.453   1.461 -15.086  1.00 94.31           C  
ATOM   2870  CB  PRO A 367      11.727   3.248 -14.672  1.00 94.31           C  
ATOM   2871  O   PRO A 367      13.625   1.109 -16.250  1.00 94.31           O  
ATOM   2872  CG  PRO A 367      11.562   4.523 -15.438  1.00 94.31           C  
ATOM   2873  CD  PRO A 367      12.703   4.652 -16.406  1.00 94.31           C  
ATOM   2874  N   LYS A 368      13.461   0.639 -14.070  1.00 91.69           N  
ATOM   2875  CA  LYS A 368      13.789  -0.779 -14.195  1.00 91.69           C  
ATOM   2876  C   LYS A 368      12.922  -1.452 -15.258  1.00 91.69           C  
ATOM   2877  CB  LYS A 368      13.617  -1.487 -12.852  1.00 91.69           C  
ATOM   2878  O   LYS A 368      13.398  -2.312 -16.000  1.00 91.69           O  
ATOM   2879  CG  LYS A 368      13.977  -2.967 -12.883  1.00 91.69           C  
ATOM   2880  CD  LYS A 368      13.750  -3.623 -11.523  1.00 91.69           C  
ATOM   2881  CE  LYS A 368      14.000  -5.121 -11.578  1.00 91.69           C  
ATOM   2882  NZ  LYS A 368      13.781  -5.770 -10.250  1.00 91.69           N  
ATOM   2883  N   ASP A 369      11.695  -0.995 -15.414  1.00 92.56           N  
ATOM   2884  CA  ASP A 369      10.758  -1.653 -16.328  1.00 92.56           C  
ATOM   2885  C   ASP A 369      10.852  -1.062 -17.719  1.00 92.56           C  
ATOM   2886  CB  ASP A 369       9.328  -1.539 -15.797  1.00 92.56           C  
ATOM   2887  O   ASP A 369      10.070  -1.425 -18.609  1.00 92.56           O  
ATOM   2888  CG  ASP A 369       8.852  -0.102 -15.672  1.00 92.56           C  
ATOM   2889  OD1 ASP A 369       9.695   0.801 -15.461  1.00 92.56           O  
ATOM   2890  OD2 ASP A 369       7.629   0.130 -15.781  1.00 92.56           O  
ATOM   2891  N   PHE A 370      11.750  -0.131 -18.031  1.00 95.50           N  
ATOM   2892  CA  PHE A 370      11.906   0.548 -19.312  1.00 95.50           C  
ATOM   2893  C   PHE A 370      12.836  -0.237 -20.234  1.00 95.50           C  
ATOM   2894  CB  PHE A 370      12.453   1.967 -19.109  1.00 95.50           C  
ATOM   2895  O   PHE A 370      13.922   0.238 -20.578  1.00 95.50           O  
ATOM   2896  CG  PHE A 370      12.062   2.930 -20.188  1.00 95.50           C  
ATOM   2897  CD1 PHE A 370      12.859   3.086 -21.328  1.00 95.50           C  
ATOM   2898  CD2 PHE A 370      10.891   3.678 -20.094  1.00 95.50           C  
ATOM   2899  CE1 PHE A 370      12.500   3.977 -22.328  1.00 95.50           C  
ATOM   2900  CE2 PHE A 370      10.531   4.570 -21.094  1.00 95.50           C  
ATOM   2901  CZ  PHE A 370      11.328   4.719 -22.219  1.00 95.50           C  
ATOM   2902  N   VAL A 371      12.461  -1.468 -20.625  1.00 95.00           N  
ATOM   2903  CA  VAL A 371      13.219  -2.344 -21.516  1.00 95.00           C  
ATOM   2904  C   VAL A 371      13.031  -1.901 -22.969  1.00 95.00           C  
ATOM   2905  CB  VAL A 371      12.797  -3.820 -21.344  1.00 95.00           C  
ATOM   2906  O   VAL A 371      11.953  -2.082 -23.547  1.00 95.00           O  
ATOM   2907  CG1 VAL A 371      13.625  -4.723 -22.266  1.00 95.00           C  
ATOM   2908  CG2 VAL A 371      12.945  -4.258 -19.891  1.00 95.00           C  
ATOM   2909  N   LEU A 372      14.117  -1.375 -23.594  1.00 96.81           N  
ATOM   2910  CA  LEU A 372      14.078  -0.719 -24.891  1.00 96.81           C  
ATOM   2911  C   LEU A 372      13.891  -1.739 -26.016  1.00 96.81           C  
ATOM   2912  CB  LEU A 372      15.359   0.083 -25.125  1.00 96.81           C  
ATOM   2913  O   LEU A 372      14.367  -2.873 -25.906  1.00 96.81           O  
ATOM   2914  CG  LEU A 372      15.594   1.279 -24.203  1.00 96.81           C  
ATOM   2915  CD1 LEU A 372      16.953   1.919 -24.484  1.00 96.81           C  
ATOM   2916  CD2 LEU A 372      14.469   2.299 -24.359  1.00 96.81           C  
ATOM   2917  N   LYS A 373      13.219  -1.322 -27.000  1.00 96.31           N  
ATOM   2918  CA  LYS A 373      13.203  -2.049 -28.266  1.00 96.31           C  
ATOM   2919  C   LYS A 373      14.609  -2.162 -28.859  1.00 96.31           C  
ATOM   2920  CB  LYS A 373      12.273  -1.364 -29.266  1.00 96.31           C  
ATOM   2921  O   LYS A 373      15.477  -1.328 -28.578  1.00 96.31           O  
ATOM   2922  CG  LYS A 373      10.812  -1.338 -28.844  1.00 96.31           C  
ATOM   2923  CD  LYS A 373       9.953  -0.579 -29.844  1.00 96.31           C  
ATOM   2924  CE  LYS A 373       8.492  -0.544 -29.406  1.00 96.31           C  
ATOM   2925  NZ  LYS A 373       7.660   0.289 -30.328  1.00 96.31           N  
ATOM   2926  N   SER A 374      14.883  -3.254 -29.609  1.00 93.44           N  
ATOM   2927  CA  SER A 374      16.219  -3.598 -30.078  1.00 93.44           C  
ATOM   2928  C   SER A 374      16.812  -2.490 -30.953  1.00 93.44           C  
ATOM   2929  CB  SER A 374      16.188  -4.910 -30.859  1.00 93.44           C  
ATOM   2930  O   SER A 374      18.016  -2.254 -30.938  1.00 93.44           O  
ATOM   2931  OG  SER A 374      15.305  -4.824 -31.969  1.00 93.44           O  
ATOM   2932  N   ASP A 375      15.992  -1.682 -31.609  1.00 92.31           N  
ATOM   2933  CA  ASP A 375      16.484  -0.689 -32.562  1.00 92.31           C  
ATOM   2934  C   ASP A 375      16.500   0.706 -31.938  1.00 92.31           C  
ATOM   2935  CB  ASP A 375      15.641  -0.693 -33.844  1.00 92.31           C  
ATOM   2936  O   ASP A 375      16.781   1.692 -32.625  1.00 92.31           O  
ATOM   2937  CG  ASP A 375      14.172  -0.410 -33.562  1.00 92.31           C  
ATOM   2938  OD1 ASP A 375      13.734  -0.500 -32.406  1.00 92.31           O  
ATOM   2939  OD2 ASP A 375      13.445  -0.095 -34.531  1.00 92.31           O  
ATOM   2940  N   ALA A 376      16.250   0.821 -30.578  1.00 93.50           N  
ATOM   2941  CA  ALA A 376      16.156   2.117 -29.906  1.00 93.50           C  
ATOM   2942  C   ALA A 376      17.547   2.662 -29.578  1.00 93.50           C  
ATOM   2943  CB  ALA A 376      15.312   2.002 -28.641  1.00 93.50           C  
ATOM   2944  O   ALA A 376      18.469   1.896 -29.328  1.00 93.50           O  
ATOM   2945  N   ASN A 377      17.719   3.939 -29.766  1.00 95.06           N  
ATOM   2946  CA  ASN A 377      18.922   4.652 -29.375  1.00 95.06           C  
ATOM   2947  C   ASN A 377      18.859   5.082 -27.906  1.00 95.06           C  
ATOM   2948  CB  ASN A 377      19.156   5.867 -30.281  1.00 95.06           C  
ATOM   2949  O   ASN A 377      18.250   6.098 -27.578  1.00 95.06           O  
ATOM   2950  CG  ASN A 377      20.500   6.516 -30.047  1.00 95.06           C  
ATOM   2951  ND2 ASN A 377      21.078   7.062 -31.109  1.00 95.06           N  
ATOM   2952  OD1 ASN A 377      21.016   6.527 -28.938  1.00 95.06           O  
ATOM   2953  N   SER A 378      19.594   4.285 -27.000  1.00 95.56           N  
ATOM   2954  CA  SER A 378      19.469   4.453 -25.562  1.00 95.56           C  
ATOM   2955  C   SER A 378      19.953   5.832 -25.109  1.00 95.56           C  
ATOM   2956  CB  SER A 378      20.250   3.369 -24.812  1.00 95.56           C  
ATOM   2957  O   SER A 378      19.312   6.477 -24.281  1.00 95.56           O  
ATOM   2958  OG  SER A 378      21.625   3.436 -25.141  1.00 95.56           O  
ATOM   2959  N   THR A 379      20.969   6.332 -25.703  1.00 94.56           N  
ATOM   2960  CA  THR A 379      21.531   7.617 -25.312  1.00 94.56           C  
ATOM   2961  C   THR A 379      20.578   8.758 -25.656  1.00 94.56           C  
ATOM   2962  CB  THR A 379      22.891   7.859 -25.969  1.00 94.56           C  
ATOM   2963  O   THR A 379      20.312   9.625 -24.812  1.00 94.56           O  
ATOM   2964  CG2 THR A 379      23.484   9.203 -25.547  1.00 94.56           C  
ATOM   2965  OG1 THR A 379      23.797   6.812 -25.594  1.00 94.56           O  
ATOM   2966  N   SER A 380      20.094   8.766 -26.859  1.00 95.44           N  
ATOM   2967  CA  SER A 380      19.156   9.797 -27.297  1.00 95.44           C  
ATOM   2968  C   SER A 380      17.891   9.789 -26.438  1.00 95.44           C  
ATOM   2969  CB  SER A 380      18.781   9.594 -28.766  1.00 95.44           C  
ATOM   2970  O   SER A 380      17.422  10.852 -26.016  1.00 95.44           O  
ATOM   2971  OG  SER A 380      17.812  10.555 -29.172  1.00 95.44           O  
ATOM   2972  N   ILE A 381      17.391   8.664 -26.156  1.00 97.00           N  
ATOM   2973  CA  ILE A 381      16.172   8.508 -25.359  1.00 97.00           C  
ATOM   2974  C   ILE A 381      16.406   8.992 -23.938  1.00 97.00           C  
ATOM   2975  CB  ILE A 381      15.688   7.039 -25.344  1.00 97.00           C  
ATOM   2976  O   ILE A 381      15.602   9.742 -23.391  1.00 97.00           O  
ATOM   2977  CG1 ILE A 381      15.258   6.609 -26.766  1.00 97.00           C  
ATOM   2978  CG2 ILE A 381      14.539   6.855 -24.344  1.00 97.00           C  
ATOM   2979  CD1 ILE A 381      15.016   5.113 -26.906  1.00 97.00           C  
ATOM   2980  N   ALA A 382      17.516   8.539 -23.312  1.00 96.75           N  
ATOM   2981  CA  ALA A 382      17.875   8.984 -21.969  1.00 96.75           C  
ATOM   2982  C   ALA A 382      17.969  10.508 -21.906  1.00 96.75           C  
ATOM   2983  CB  ALA A 382      19.188   8.352 -21.531  1.00 96.75           C  
ATOM   2984  O   ALA A 382      17.516  11.125 -20.938  1.00 96.75           O  
ATOM   2985  N   ASN A 383      18.484  11.125 -22.938  1.00 95.56           N  
ATOM   2986  CA  ASN A 383      18.609  12.578 -22.969  1.00 95.56           C  
ATOM   2987  C   ASN A 383      17.250  13.258 -23.062  1.00 95.56           C  
ATOM   2988  CB  ASN A 383      19.500  13.008 -24.141  1.00 95.56           C  
ATOM   2989  O   ASN A 383      17.047  14.328 -22.500  1.00 95.56           O  
ATOM   2990  CG  ASN A 383      20.969  12.773 -23.891  1.00 95.56           C  
ATOM   2991  ND2 ASN A 383      21.719  12.484 -24.938  1.00 95.56           N  
ATOM   2992  OD1 ASN A 383      21.422  12.844 -22.734  1.00 95.56           O  
ATOM   2993  N   ASN A 384      16.344  12.594 -23.797  1.00 96.19           N  
ATOM   2994  CA  ASN A 384      14.977  13.117 -23.844  1.00 96.19           C  
ATOM   2995  C   ASN A 384      14.320  13.133 -22.469  1.00 96.19           C  
ATOM   2996  CB  ASN A 384      14.133  12.305 -24.828  1.00 96.19           C  
ATOM   2997  O   ASN A 384      13.656  14.102 -22.109  1.00 96.19           O  
ATOM   2998  CG  ASN A 384      14.422  12.648 -26.281  1.00 96.19           C  
ATOM   2999  ND2 ASN A 384      13.930  11.828 -27.203  1.00 96.19           N  
ATOM   3000  OD1 ASN A 384      15.086  13.648 -26.578  1.00 96.19           O  
ATOM   3001  N   ILE A 385      14.555  12.031 -21.750  1.00 97.12           N  
ATOM   3002  CA  ILE A 385      14.000  11.945 -20.406  1.00 97.12           C  
ATOM   3003  C   ILE A 385      14.648  12.992 -19.500  1.00 97.12           C  
ATOM   3004  CB  ILE A 385      14.180  10.531 -19.812  1.00 97.12           C  
ATOM   3005  O   ILE A 385      13.961  13.695 -18.766  1.00 97.12           O  
ATOM   3006  CG1 ILE A 385      13.344   9.508 -20.594  1.00 97.12           C  
ATOM   3007  CG2 ILE A 385      13.805  10.523 -18.328  1.00 97.12           C  
ATOM   3008  CD1 ILE A 385      13.625   8.062 -20.203  1.00 97.12           C  
ATOM   3009  N   LYS A 386      15.906  13.039 -19.547  1.00 96.50           N  
ATOM   3010  CA  LYS A 386      16.641  14.047 -18.781  1.00 96.50           C  
ATOM   3011  C   LYS A 386      16.109  15.445 -19.078  1.00 96.50           C  
ATOM   3012  CB  LYS A 386      18.141  13.969 -19.078  1.00 96.50           C  
ATOM   3013  O   LYS A 386      15.828  16.219 -18.156  1.00 96.50           O  
ATOM   3014  CG  LYS A 386      18.969  15.039 -18.375  1.00 96.50           C  
ATOM   3015  CD  LYS A 386      20.422  14.977 -18.797  1.00 96.50           C  
ATOM   3016  CE  LYS A 386      21.172  16.234 -18.391  1.00 96.50           C  
ATOM   3017  NZ  LYS A 386      22.594  16.219 -18.859  1.00 96.50           N  
ATOM   3018  N   ASP A 387      15.977  15.789 -20.312  1.00 96.62           N  
ATOM   3019  CA  ASP A 387      15.555  17.125 -20.734  1.00 96.62           C  
ATOM   3020  C   ASP A 387      14.141  17.438 -20.250  1.00 96.62           C  
ATOM   3021  CB  ASP A 387      15.625  17.250 -22.266  1.00 96.62           C  
ATOM   3022  O   ASP A 387      13.828  18.578 -19.953  1.00 96.62           O  
ATOM   3023  CG  ASP A 387      17.047  17.406 -22.781  1.00 96.62           C  
ATOM   3024  OD1 ASP A 387      17.969  17.594 -21.969  1.00 96.62           O  
ATOM   3025  OD2 ASP A 387      17.234  17.359 -24.016  1.00 96.62           O  
ATOM   3026  N   LEU A 388      13.336  16.375 -20.203  1.00 97.50           N  
ATOM   3027  CA  LEU A 388      11.984  16.562 -19.688  1.00 97.50           C  
ATOM   3028  C   LEU A 388      12.016  17.188 -18.297  1.00 97.50           C  
ATOM   3029  CB  LEU A 388      11.227  15.234 -19.656  1.00 97.50           C  
ATOM   3030  O   LEU A 388      11.180  18.031 -17.969  1.00 97.50           O  
ATOM   3031  CG  LEU A 388       9.781  15.289 -19.156  1.00 97.50           C  
ATOM   3032  CD1 LEU A 388       8.953  16.203 -20.047  1.00 97.50           C  
ATOM   3033  CD2 LEU A 388       9.180  13.891 -19.109  1.00 97.50           C  
ATOM   3034  N   TYR A 389      13.078  16.938 -17.547  1.00 97.19           N  
ATOM   3035  CA  TYR A 389      13.094  17.375 -16.141  1.00 97.19           C  
ATOM   3036  C   TYR A 389      14.141  18.453 -15.930  1.00 97.19           C  
ATOM   3037  CB  TYR A 389      13.375  16.188 -15.219  1.00 97.19           C  
ATOM   3038  O   TYR A 389      14.023  19.266 -15.008  1.00 97.19           O  
ATOM   3039  CG  TYR A 389      12.219  15.219 -15.109  1.00 97.19           C  
ATOM   3040  CD1 TYR A 389      11.242  15.383 -14.125  1.00 97.19           C  
ATOM   3041  CD2 TYR A 389      12.102  14.141 -15.977  1.00 97.19           C  
ATOM   3042  CE1 TYR A 389      10.172  14.500 -14.016  1.00 97.19           C  
ATOM   3043  CE2 TYR A 389      11.039  13.250 -15.875  1.00 97.19           C  
ATOM   3044  OH  TYR A 389       9.031  12.555 -14.789  1.00 97.19           O  
ATOM   3045  CZ  TYR A 389      10.086  13.438 -14.898  1.00 97.19           C  
ATOM   3046  N   LEU A 390      15.102  18.547 -16.766  1.00 96.56           N  
ATOM   3047  CA  LEU A 390      16.234  19.359 -16.328  1.00 96.56           C  
ATOM   3048  C   LEU A 390      16.562  20.422 -17.375  1.00 96.56           C  
ATOM   3049  CB  LEU A 390      17.469  18.484 -16.078  1.00 96.56           C  
ATOM   3050  O   LEU A 390      17.328  21.344 -17.109  1.00 96.56           O  
ATOM   3051  CG  LEU A 390      17.375  17.500 -14.914  1.00 96.56           C  
ATOM   3052  CD1 LEU A 390      18.656  16.672 -14.828  1.00 96.56           C  
ATOM   3053  CD2 LEU A 390      17.125  18.250 -13.609  1.00 96.56           C  
ATOM   3054  N   LYS A 391      15.953  20.312 -18.547  1.00 96.25           N  
ATOM   3055  CA  LYS A 391      16.250  21.297 -19.578  1.00 96.25           C  
ATOM   3056  C   LYS A 391      15.820  22.703 -19.125  1.00 96.25           C  
ATOM   3057  CB  LYS A 391      15.555  20.938 -20.891  1.00 96.25           C  
ATOM   3058  O   LYS A 391      14.672  22.906 -18.734  1.00 96.25           O  
ATOM   3059  CG  LYS A 391      15.922  21.844 -22.047  1.00 96.25           C  
ATOM   3060  CD  LYS A 391      15.227  21.406 -23.328  1.00 96.25           C  
ATOM   3061  CE  LYS A 391      15.656  22.266 -24.516  1.00 96.25           C  
ATOM   3062  NZ  LYS A 391      15.000  21.828 -25.781  1.00 96.25           N  
ATOM   3063  N   ASP A 392      16.797  23.688 -19.156  1.00 96.12           N  
ATOM   3064  CA  ASP A 392      16.594  25.094 -18.891  1.00 96.12           C  
ATOM   3065  C   ASP A 392      16.125  25.328 -17.453  1.00 96.12           C  
ATOM   3066  CB  ASP A 392      15.562  25.672 -19.875  1.00 96.12           C  
ATOM   3067  O   ASP A 392      15.414  26.297 -17.172  1.00 96.12           O  
ATOM   3068  CG  ASP A 392      16.000  25.578 -21.328  1.00 96.12           C  
ATOM   3069  OD1 ASP A 392      17.188  25.844 -21.625  1.00 96.12           O  
ATOM   3070  OD2 ASP A 392      15.156  25.234 -22.172  1.00 96.12           O  
ATOM   3071  N   VAL A 393      16.422  24.359 -16.609  1.00 97.12           N  
ATOM   3072  CA  VAL A 393      16.078  24.500 -15.203  1.00 97.12           C  
ATOM   3073  C   VAL A 393      17.203  25.234 -14.477  1.00 97.12           C  
ATOM   3074  CB  VAL A 393      15.820  23.125 -14.547  1.00 97.12           C  
ATOM   3075  O   VAL A 393      18.375  24.906 -14.633  1.00 97.12           O  
ATOM   3076  CG1 VAL A 393      15.688  23.266 -13.031  1.00 97.12           C  
ATOM   3077  CG2 VAL A 393      14.578  22.484 -15.141  1.00 97.12           C  
ATOM   3078  N   PRO A 394      16.906  26.312 -13.695  1.00 97.25           N  
ATOM   3079  CA  PRO A 394      17.922  26.984 -12.898  1.00 97.25           C  
ATOM   3080  C   PRO A 394      18.672  26.031 -11.961  1.00 97.25           C  
ATOM   3081  CB  PRO A 394      17.141  28.031 -12.102  1.00 97.25           C  
ATOM   3082  O   PRO A 394      18.078  25.078 -11.461  1.00 97.25           O  
ATOM   3083  CG  PRO A 394      15.875  28.219 -12.875  1.00 97.25           C  
ATOM   3084  CD  PRO A 394      15.516  26.922 -13.547  1.00 97.25           C  
ATOM   3085  N   ASP A 395      19.906  26.312 -11.773  1.00 95.12           N  
ATOM   3086  CA  ASP A 395      20.781  25.453 -10.984  1.00 95.12           C  
ATOM   3087  C   ASP A 395      20.219  25.234  -9.578  1.00 95.12           C  
ATOM   3088  CB  ASP A 395      22.188  26.031 -10.906  1.00 95.12           C  
ATOM   3089  O   ASP A 395      20.281  24.125  -9.047  1.00 95.12           O  
ATOM   3090  CG  ASP A 395      22.984  25.859 -12.180  1.00 95.12           C  
ATOM   3091  OD1 ASP A 395      22.562  25.062 -13.055  1.00 95.12           O  
ATOM   3092  OD2 ASP A 395      24.031  26.516 -12.320  1.00 95.12           O  
ATOM   3093  N   ASP A 396      19.578  26.266  -8.969  1.00 96.25           N  
ATOM   3094  CA  ASP A 396      19.125  26.172  -7.586  1.00 96.25           C  
ATOM   3095  C   ASP A 396      17.828  25.375  -7.492  1.00 96.25           C  
ATOM   3096  CB  ASP A 396      18.938  27.562  -6.980  1.00 96.25           C  
ATOM   3097  O   ASP A 396      17.312  25.156  -6.395  1.00 96.25           O  
ATOM   3098  CG  ASP A 396      17.859  28.375  -7.688  1.00 96.25           C  
ATOM   3099  OD1 ASP A 396      17.500  28.047  -8.836  1.00 96.25           O  
ATOM   3100  OD2 ASP A 396      17.375  29.344  -7.086  1.00 96.25           O  
ATOM   3101  N   GLU A 397      17.219  24.828  -8.641  1.00 97.81           N  
ATOM   3102  CA  GLU A 397      15.992  24.062  -8.641  1.00 97.81           C  
ATOM   3103  C   GLU A 397      16.234  22.625  -9.125  1.00 97.81           C  
ATOM   3104  CB  GLU A 397      14.930  24.734  -9.523  1.00 97.81           C  
ATOM   3105  O   GLU A 397      15.320  21.797  -9.109  1.00 97.81           O  
ATOM   3106  CG  GLU A 397      14.445  26.078  -8.977  1.00 97.81           C  
ATOM   3107  CD  GLU A 397      13.305  26.672  -9.789  1.00 97.81           C  
ATOM   3108  OE1 GLU A 397      13.023  27.875  -9.641  1.00 97.81           O  
ATOM   3109  OE2 GLU A 397      12.688  25.922 -10.578  1.00 97.81           O  
ATOM   3110  N   LYS A 398      17.453  22.328  -9.578  1.00 97.12           N  
ATOM   3111  CA  LYS A 398      17.750  21.047 -10.195  1.00 97.12           C  
ATOM   3112  C   LYS A 398      17.484  19.891  -9.227  1.00 97.12           C  
ATOM   3113  CB  LYS A 398      19.203  21.000 -10.656  1.00 97.12           C  
ATOM   3114  O   LYS A 398      16.922  18.859  -9.625  1.00 97.12           O  
ATOM   3115  CG  LYS A 398      19.469  21.750 -11.953  1.00 97.12           C  
ATOM   3116  CD  LYS A 398      20.906  21.562 -12.430  1.00 97.12           C  
ATOM   3117  CE  LYS A 398      21.141  22.234 -13.773  1.00 97.12           C  
ATOM   3118  NZ  LYS A 398      22.562  22.109 -14.219  1.00 97.12           N  
ATOM   3119  N   MET A 399      17.797  20.094  -8.008  1.00 97.50           N  
ATOM   3120  CA  MET A 399      17.562  19.031  -7.031  1.00 97.50           C  
ATOM   3121  C   MET A 399      16.062  18.766  -6.863  1.00 97.50           C  
ATOM   3122  CB  MET A 399      18.188  19.391  -5.684  1.00 97.50           C  
ATOM   3123  O   MET A 399      15.648  17.609  -6.742  1.00 97.50           O  
ATOM   3124  CG  MET A 399      19.703  19.297  -5.664  1.00 97.50           C  
ATOM   3125  SD  MET A 399      20.391  19.422  -3.969  1.00 97.50           S  
ATOM   3126  CE  MET A 399      20.391  21.219  -3.754  1.00 97.50           C  
ATOM   3127  N   GLY A 400      15.320  19.828  -6.773  1.00 98.19           N  
ATOM   3128  CA  GLY A 400      13.875  19.672  -6.715  1.00 98.19           C  
ATOM   3129  C   GLY A 400      13.312  18.906  -7.906  1.00 98.19           C  
ATOM   3130  O   GLY A 400      12.430  18.062  -7.750  1.00 98.19           O  
ATOM   3131  N   HIS A 401      13.789  19.125  -9.086  1.00 97.81           N  
ATOM   3132  CA  HIS A 401      13.328  18.438 -10.289  1.00 97.81           C  
ATOM   3133  C   HIS A 401      13.773  16.984 -10.289  1.00 97.81           C  
ATOM   3134  CB  HIS A 401      13.852  19.141 -11.539  1.00 97.81           C  
ATOM   3135  O   HIS A 401      13.117  16.125 -10.875  1.00 97.81           O  
ATOM   3136  CG  HIS A 401      13.039  20.344 -11.938  1.00 97.81           C  
ATOM   3137  CD2 HIS A 401      13.000  21.594 -11.430  1.00 97.81           C  
ATOM   3138  ND1 HIS A 401      12.125  20.312 -12.969  1.00 97.81           N  
ATOM   3139  CE1 HIS A 401      11.562  21.500 -13.086  1.00 97.81           C  
ATOM   3140  NE2 HIS A 401      12.070  22.297 -12.164  1.00 97.81           N  
ATOM   3141  N   MET A 402      14.922  16.797  -9.656  1.00 97.50           N  
ATOM   3142  CA  MET A 402      15.328  15.406  -9.469  1.00 97.50           C  
ATOM   3143  C   MET A 402      14.344  14.672  -8.570  1.00 97.50           C  
ATOM   3144  CB  MET A 402      16.734  15.328  -8.875  1.00 97.50           C  
ATOM   3145  O   MET A 402      13.969  13.531  -8.852  1.00 97.50           O  
ATOM   3146  CG  MET A 402      17.250  13.906  -8.695  1.00 97.50           C  
ATOM   3147  SD  MET A 402      17.406  13.016 -10.289  1.00 97.50           S  
ATOM   3148  CE  MET A 402      17.562  11.312  -9.688  1.00 97.50           C  
ATOM   3149  N   VAL A 403      13.938  15.305  -7.523  1.00 98.25           N  
ATOM   3150  CA  VAL A 403      12.914  14.734  -6.645  1.00 98.25           C  
ATOM   3151  C   VAL A 403      11.641  14.461  -7.441  1.00 98.25           C  
ATOM   3152  CB  VAL A 403      12.609  15.664  -5.453  1.00 98.25           C  
ATOM   3153  O   VAL A 403      11.031  13.398  -7.305  1.00 98.25           O  
ATOM   3154  CG1 VAL A 403      11.367  15.188  -4.695  1.00 98.25           C  
ATOM   3155  CG2 VAL A 403      13.812  15.742  -4.516  1.00 98.25           C  
ATOM   3156  N   ARG A 404      11.297  15.383  -8.258  1.00 98.19           N  
ATOM   3157  CA  ARG A 404      10.125  15.219  -9.109  1.00 98.19           C  
ATOM   3158  C   ARG A 404      10.250  13.977  -9.984  1.00 98.19           C  
ATOM   3159  CB  ARG A 404       9.914  16.453  -9.984  1.00 98.19           C  
ATOM   3160  O   ARG A 404       9.312  13.188 -10.094  1.00 98.19           O  
ATOM   3161  CG  ARG A 404       8.703  16.375 -10.898  1.00 98.19           C  
ATOM   3162  CD  ARG A 404       8.438  17.688 -11.609  1.00 98.19           C  
ATOM   3163  NE  ARG A 404       7.742  18.641 -10.742  1.00 98.19           N  
ATOM   3164  NH1 ARG A 404       9.508  20.125 -10.609  1.00 98.19           N  
ATOM   3165  NH2 ARG A 404       7.547  20.562  -9.508  1.00 98.19           N  
ATOM   3166  CZ  ARG A 404       8.266  19.781 -10.289  1.00 98.19           C  
ATOM   3167  N   PHE A 405      11.367  13.891 -10.656  1.00 98.00           N  
ATOM   3168  CA  PHE A 405      11.617  12.727 -11.484  1.00 98.00           C  
ATOM   3169  C   PHE A 405      11.453  11.438 -10.680  1.00 98.00           C  
ATOM   3170  CB  PHE A 405      13.031  12.781 -12.086  1.00 98.00           C  
ATOM   3171  O   PHE A 405      10.766  10.516 -11.117  1.00 98.00           O  
ATOM   3172  CG  PHE A 405      13.500  11.477 -12.664  1.00 98.00           C  
ATOM   3173  CD1 PHE A 405      14.453  10.711 -12.008  1.00 98.00           C  
ATOM   3174  CD2 PHE A 405      12.984  11.016 -13.875  1.00 98.00           C  
ATOM   3175  CE1 PHE A 405      14.891   9.500 -12.547  1.00 98.00           C  
ATOM   3176  CE2 PHE A 405      13.422   9.812 -14.414  1.00 98.00           C  
ATOM   3177  CZ  PHE A 405      14.367   9.055 -13.750  1.00 98.00           C  
ATOM   3178  N   LEU A 406      11.984  11.367  -9.508  1.00 97.69           N  
ATOM   3179  CA  LEU A 406      11.914  10.180  -8.664  1.00 97.69           C  
ATOM   3180  C   LEU A 406      10.477   9.906  -8.234  1.00 97.69           C  
ATOM   3181  CB  LEU A 406      12.805  10.344  -7.438  1.00 97.69           C  
ATOM   3182  O   LEU A 406      10.031   8.758  -8.234  1.00 97.69           O  
ATOM   3183  CG  LEU A 406      14.312  10.430  -7.699  1.00 97.69           C  
ATOM   3184  CD1 LEU A 406      15.055  10.781  -6.414  1.00 97.69           C  
ATOM   3185  CD2 LEU A 406      14.836   9.117  -8.273  1.00 97.69           C  
ATOM   3186  N   SER A 407       9.750  10.977  -7.906  1.00 98.31           N  
ATOM   3187  CA  SER A 407       8.352  10.844  -7.520  1.00 98.31           C  
ATOM   3188  C   SER A 407       7.512  10.281  -8.664  1.00 98.31           C  
ATOM   3189  CB  SER A 407       7.785  12.188  -7.070  1.00 98.31           C  
ATOM   3190  O   SER A 407       6.723   9.359  -8.461  1.00 98.31           O  
ATOM   3191  OG  SER A 407       8.422  12.633  -5.887  1.00 98.31           O  
ATOM   3192  N   HIS A 408       7.738  10.805  -9.836  1.00 98.25           N  
ATOM   3193  CA  HIS A 408       6.934  10.430 -10.992  1.00 98.25           C  
ATOM   3194  C   HIS A 408       7.168   8.977 -11.383  1.00 98.25           C  
ATOM   3195  CB  HIS A 408       7.238  11.352 -12.180  1.00 98.25           C  
ATOM   3196  O   HIS A 408       6.219   8.234 -11.625  1.00 98.25           O  
ATOM   3197  CG  HIS A 408       6.715  12.742 -12.008  1.00 98.25           C  
ATOM   3198  CD2 HIS A 408       5.895  13.273 -11.070  1.00 98.25           C  
ATOM   3199  ND1 HIS A 408       7.031  13.766 -12.875  1.00 98.25           N  
ATOM   3200  CE1 HIS A 408       6.426  14.867 -12.477  1.00 98.25           C  
ATOM   3201  NE2 HIS A 408       5.730  14.602 -11.391  1.00 98.25           N  
ATOM   3202  N   THR A 409       8.367   8.547 -11.336  1.00 97.19           N  
ATOM   3203  CA  THR A 409       8.711   7.234 -11.859  1.00 97.19           C  
ATOM   3204  C   THR A 409       8.445   6.148 -10.820  1.00 97.19           C  
ATOM   3205  CB  THR A 409      10.180   7.176 -12.312  1.00 97.19           C  
ATOM   3206  O   THR A 409       8.195   4.996 -11.172  1.00 97.19           O  
ATOM   3207  CG2 THR A 409      10.430   8.109 -13.492  1.00 97.19           C  
ATOM   3208  OG1 THR A 409      11.023   7.562 -11.219  1.00 97.19           O  
ATOM   3209  N   THR A 410       8.375   6.551  -9.594  1.00 96.81           N  
ATOM   3210  CA  THR A 410       8.242   5.555  -8.539  1.00 96.81           C  
ATOM   3211  C   THR A 410       6.777   5.379  -8.133  1.00 96.81           C  
ATOM   3212  CB  THR A 410       9.070   5.938  -7.297  1.00 96.81           C  
ATOM   3213  O   THR A 410       6.320   4.254  -7.914  1.00 96.81           O  
ATOM   3214  CG2 THR A 410       8.961   4.879  -6.207  1.00 96.81           C  
ATOM   3215  OG1 THR A 410      10.445   6.078  -7.676  1.00 96.81           O  
ATOM   3216  N   PHE A 411       5.926   6.492  -8.125  1.00 98.19           N  
ATOM   3217  CA  PHE A 411       4.574   6.398  -7.586  1.00 98.19           C  
ATOM   3218  C   PHE A 411       3.570   7.043  -8.531  1.00 98.19           C  
ATOM   3219  CB  PHE A 411       4.496   7.062  -6.207  1.00 98.19           C  
ATOM   3220  O   PHE A 411       2.527   6.457  -8.836  1.00 98.19           O  
ATOM   3221  CG  PHE A 411       5.164   6.273  -5.113  1.00 98.19           C  
ATOM   3222  CD1 PHE A 411       4.492   5.238  -4.477  1.00 98.19           C  
ATOM   3223  CD2 PHE A 411       6.465   6.570  -4.727  1.00 98.19           C  
ATOM   3224  CE1 PHE A 411       5.109   4.508  -3.463  1.00 98.19           C  
ATOM   3225  CE2 PHE A 411       7.086   5.844  -3.715  1.00 98.19           C  
ATOM   3226  CZ  PHE A 411       6.406   4.812  -3.084  1.00 98.19           C  
ATOM   3227  N   THR A 412       3.908   8.203  -9.000  1.00 98.19           N  
ATOM   3228  CA  THR A 412       2.928   9.086  -9.617  1.00 98.19           C  
ATOM   3229  C   THR A 412       2.479   8.539 -10.969  1.00 98.19           C  
ATOM   3230  CB  THR A 412       3.494  10.508  -9.805  1.00 98.19           C  
ATOM   3231  O   THR A 412       1.281   8.383 -11.219  1.00 98.19           O  
ATOM   3232  CG2 THR A 412       2.461  11.430 -10.438  1.00 98.19           C  
ATOM   3233  OG1 THR A 412       3.875  11.031  -8.531  1.00 98.19           O  
ATOM   3234  N   ASN A 413       3.398   8.180 -11.828  1.00 97.94           N  
ATOM   3235  CA  ASN A 413       3.035   7.742 -13.172  1.00 97.94           C  
ATOM   3236  C   ASN A 413       2.268   6.422 -13.141  1.00 97.94           C  
ATOM   3237  CB  ASN A 413       4.281   7.609 -14.047  1.00 97.94           C  
ATOM   3238  O   ASN A 413       1.250   6.273 -13.812  1.00 97.94           O  
ATOM   3239  CG  ASN A 413       4.855   8.953 -14.445  1.00 97.94           C  
ATOM   3240  ND2 ASN A 413       6.078   8.945 -14.969  1.00 97.94           N  
ATOM   3241  OD1 ASN A 413       4.207   9.992 -14.297  1.00 97.94           O  
ATOM   3242  N   PRO A 414       2.744   5.434 -12.391  1.00 98.19           N  
ATOM   3243  CA  PRO A 414       1.978   4.188 -12.359  1.00 98.19           C  
ATOM   3244  C   PRO A 414       0.550   4.383 -11.852  1.00 98.19           C  
ATOM   3245  CB  PRO A 414       2.779   3.301 -11.398  1.00 98.19           C  
ATOM   3246  O   PRO A 414      -0.373   3.709 -12.320  1.00 98.19           O  
ATOM   3247  CG  PRO A 414       4.172   3.838 -11.461  1.00 98.19           C  
ATOM   3248  CD  PRO A 414       4.102   5.320 -11.695  1.00 98.19           C  
ATOM   3249  N   MET A 415       0.329   5.277 -10.938  1.00 98.19           N  
ATOM   3250  CA  MET A 415      -1.015   5.539 -10.422  1.00 98.19           C  
ATOM   3251  C   MET A 415      -1.897   6.152 -11.508  1.00 98.19           C  
ATOM   3252  CB  MET A 415      -0.960   6.469  -9.211  1.00 98.19           C  
ATOM   3253  O   MET A 415      -3.039   5.727 -11.695  1.00 98.19           O  
ATOM   3254  CG  MET A 415      -0.319   5.836  -7.984  1.00 98.19           C  
ATOM   3255  SD  MET A 415      -1.154   4.281  -7.477  1.00 98.19           S  
ATOM   3256  CE  MET A 415      -0.043   3.061  -8.234  1.00 98.19           C  
ATOM   3257  N   ILE A 416      -1.368   7.207 -12.164  1.00 98.00           N  
ATOM   3258  CA  ILE A 416      -2.129   7.859 -13.227  1.00 98.00           C  
ATOM   3259  C   ILE A 416      -2.443   6.848 -14.328  1.00 98.00           C  
ATOM   3260  CB  ILE A 416      -1.362   9.070 -13.812  1.00 98.00           C  
ATOM   3261  O   ILE A 416      -3.574   6.785 -14.820  1.00 98.00           O  
ATOM   3262  CG1 ILE A 416      -1.098  10.109 -12.727  1.00 98.00           C  
ATOM   3263  CG2 ILE A 416      -2.137   9.680 -14.984  1.00 98.00           C  
ATOM   3264  CD1 ILE A 416      -0.228  11.273 -13.180  1.00 98.00           C  
ATOM   3265  N   LYS A 417      -1.434   6.020 -14.648  1.00 97.94           N  
ATOM   3266  CA  LYS A 417      -1.637   5.016 -15.688  1.00 97.94           C  
ATOM   3267  C   LYS A 417      -2.676   3.982 -15.266  1.00 97.94           C  
ATOM   3268  CB  LYS A 417      -0.317   4.320 -16.031  1.00 97.94           C  
ATOM   3269  O   LYS A 417      -3.523   3.578 -16.062  1.00 97.94           O  
ATOM   3270  CG  LYS A 417      -0.423   3.318 -17.172  1.00 97.94           C  
ATOM   3271  CD  LYS A 417      -0.837   3.992 -18.469  1.00 97.94           C  
ATOM   3272  CE  LYS A 417      -0.829   3.012 -19.641  1.00 97.94           C  
ATOM   3273  NZ  LYS A 417      -1.270   3.660 -20.906  1.00 97.94           N  
ATOM   3274  N   HIS A 418      -2.605   3.510 -14.047  1.00 98.50           N  
ATOM   3275  CA  HIS A 418      -3.623   2.602 -13.523  1.00 98.50           C  
ATOM   3276  C   HIS A 418      -5.020   3.203 -13.656  1.00 98.50           C  
ATOM   3277  CB  HIS A 418      -3.338   2.256 -12.062  1.00 98.50           C  
ATOM   3278  O   HIS A 418      -5.938   2.545 -14.148  1.00 98.50           O  
ATOM   3279  CG  HIS A 418      -4.215   1.173 -11.523  1.00 98.50           C  
ATOM   3280  CD2 HIS A 418      -5.535   0.925 -11.703  1.00 98.50           C  
ATOM   3281  ND1 HIS A 418      -3.750   0.188 -10.680  1.00 98.50           N  
ATOM   3282  CE1 HIS A 418      -4.746  -0.623 -10.367  1.00 98.50           C  
ATOM   3283  NE2 HIS A 418      -5.840  -0.197 -10.969  1.00 98.50           N  
ATOM   3284  N   ALA A 419      -5.180   4.465 -13.242  1.00 97.94           N  
ATOM   3285  CA  ALA A 419      -6.465   5.148 -13.359  1.00 97.94           C  
ATOM   3286  C   ALA A 419      -6.910   5.230 -14.820  1.00 97.94           C  
ATOM   3287  CB  ALA A 419      -6.383   6.547 -12.758  1.00 97.94           C  
ATOM   3288  O   ALA A 419      -8.078   4.992 -15.133  1.00 97.94           O  
ATOM   3289  N   ASP A 420      -5.953   5.473 -15.719  1.00 96.50           N  
ATOM   3290  CA  ASP A 420      -6.238   5.566 -17.141  1.00 96.50           C  
ATOM   3291  C   ASP A 420      -6.820   4.258 -17.672  1.00 96.50           C  
ATOM   3292  CB  ASP A 420      -4.973   5.934 -17.922  1.00 96.50           C  
ATOM   3293  O   ASP A 420      -7.836   4.262 -18.375  1.00 96.50           O  
ATOM   3294  CG  ASP A 420      -4.625   7.406 -17.828  1.00 96.50           C  
ATOM   3295  OD1 ASP A 420      -5.414   8.188 -17.250  1.00 96.50           O  
ATOM   3296  OD2 ASP A 420      -3.555   7.797 -18.344  1.00 96.50           O  
ATOM   3297  N   LEU A 421      -6.211   3.189 -17.281  1.00 97.38           N  
ATOM   3298  CA  LEU A 421      -6.582   1.885 -17.828  1.00 97.38           C  
ATOM   3299  C   LEU A 421      -7.922   1.428 -17.266  1.00 97.38           C  
ATOM   3300  CB  LEU A 421      -5.500   0.848 -17.500  1.00 97.38           C  
ATOM   3301  O   LEU A 421      -8.797   0.993 -18.016  1.00 97.38           O  
ATOM   3302  CG  LEU A 421      -4.160   1.027 -18.219  1.00 97.38           C  
ATOM   3303  CD1 LEU A 421      -3.117   0.081 -17.625  1.00 97.38           C  
ATOM   3304  CD2 LEU A 421      -4.312   0.796 -19.719  1.00 97.38           C  
ATOM   3305  N   VAL A 422      -8.141   1.681 -15.984  1.00 97.44           N  
ATOM   3306  CA  VAL A 422      -9.336   1.120 -15.375  1.00 97.44           C  
ATOM   3307  C   VAL A 422     -10.539   2.008 -15.688  1.00 97.44           C  
ATOM   3308  CB  VAL A 422      -9.172   0.961 -13.844  1.00 97.44           C  
ATOM   3309  O   VAL A 422     -11.688   1.548 -15.648  1.00 97.44           O  
ATOM   3310  CG1 VAL A 422      -8.047  -0.017 -13.523  1.00 97.44           C  
ATOM   3311  CG2 VAL A 422      -8.914   2.318 -13.195  1.00 97.44           C  
ATOM   3312  N   ALA A 423     -10.367   3.322 -15.938  1.00 97.19           N  
ATOM   3313  CA  ALA A 423     -11.445   4.262 -16.219  1.00 97.19           C  
ATOM   3314  C   ALA A 423     -12.195   3.867 -17.484  1.00 97.19           C  
ATOM   3315  CB  ALA A 423     -10.898   5.680 -16.359  1.00 97.19           C  
ATOM   3316  O   ALA A 423     -13.328   4.297 -17.703  1.00 97.19           O  
ATOM   3317  N   ASN A 424     -11.570   2.998 -18.312  1.00 96.69           N  
ATOM   3318  CA  ASN A 424     -12.242   2.512 -19.516  1.00 96.69           C  
ATOM   3319  C   ASN A 424     -13.328   1.490 -19.172  1.00 96.69           C  
ATOM   3320  CB  ASN A 424     -11.227   1.908 -20.484  1.00 96.69           C  
ATOM   3321  O   ASN A 424     -14.188   1.198 -20.000  1.00 96.69           O  
ATOM   3322  CG  ASN A 424     -10.422   2.963 -21.219  1.00 96.69           C  
ATOM   3323  ND2 ASN A 424      -9.258   2.574 -21.719  1.00 96.69           N  
ATOM   3324  OD1 ASN A 424     -10.836   4.121 -21.328  1.00 96.69           O  
ATOM   3325  N   TYR A 425     -13.359   1.024 -17.953  1.00 97.50           N  
ATOM   3326  CA  TYR A 425     -14.211  -0.121 -17.656  1.00 97.50           C  
ATOM   3327  C   TYR A 425     -15.102   0.156 -16.453  1.00 97.50           C  
ATOM   3328  CB  TYR A 425     -13.367  -1.373 -17.406  1.00 97.50           C  
ATOM   3329  O   TYR A 425     -16.156  -0.466 -16.297  1.00 97.50           O  
ATOM   3330  CG  TYR A 425     -12.469  -1.742 -18.562  1.00 97.50           C  
ATOM   3331  CD1 TYR A 425     -12.961  -2.461 -19.641  1.00 97.50           C  
ATOM   3332  CD2 TYR A 425     -11.133  -1.374 -18.562  1.00 97.50           C  
ATOM   3333  CE1 TYR A 425     -12.141  -2.807 -20.719  1.00 97.50           C  
ATOM   3334  CE2 TYR A 425     -10.297  -1.713 -19.625  1.00 97.50           C  
ATOM   3335  OH  TYR A 425      -9.992  -2.766 -21.750  1.00 97.50           O  
ATOM   3336  CZ  TYR A 425     -10.812  -2.428 -20.703  1.00 97.50           C  
ATOM   3337  N   THR A 426     -14.656   1.067 -15.562  1.00 96.56           N  
ATOM   3338  CA  THR A 426     -15.414   1.314 -14.336  1.00 96.56           C  
ATOM   3339  C   THR A 426     -15.359   2.791 -13.961  1.00 96.56           C  
ATOM   3340  CB  THR A 426     -14.883   0.462 -13.172  1.00 96.56           C  
ATOM   3341  O   THR A 426     -14.523   3.539 -14.469  1.00 96.56           O  
ATOM   3342  CG2 THR A 426     -14.742  -1.002 -13.578  1.00 96.56           C  
ATOM   3343  OG1 THR A 426     -13.594   0.957 -12.773  1.00 96.56           O  
ATOM   3344  N   ASP A 427     -16.328   3.232 -13.078  1.00 97.75           N  
ATOM   3345  CA  ASP A 427     -16.250   4.570 -12.508  1.00 97.75           C  
ATOM   3346  C   ASP A 427     -14.961   4.758 -11.719  1.00 97.75           C  
ATOM   3347  CB  ASP A 427     -17.469   4.836 -11.602  1.00 97.75           C  
ATOM   3348  O   ASP A 427     -14.641   3.953 -10.844  1.00 97.75           O  
ATOM   3349  CG  ASP A 427     -18.766   4.895 -12.367  1.00 97.75           C  
ATOM   3350  OD1 ASP A 427     -18.750   4.977 -13.609  1.00 97.75           O  
ATOM   3351  OD2 ASP A 427     -19.844   4.855 -11.711  1.00 97.75           O  
ATOM   3352  N   THR A 428     -14.250   5.801 -12.086  1.00 98.25           N  
ATOM   3353  CA  THR A 428     -12.953   6.078 -11.477  1.00 98.25           C  
ATOM   3354  C   THR A 428     -12.852   7.543 -11.062  1.00 98.25           C  
ATOM   3355  CB  THR A 428     -11.797   5.734 -12.438  1.00 98.25           C  
ATOM   3356  O   THR A 428     -13.266   8.438 -11.805  1.00 98.25           O  
ATOM   3357  CG2 THR A 428     -10.445   6.012 -11.797  1.00 98.25           C  
ATOM   3358  OG1 THR A 428     -11.875   4.348 -12.789  1.00 98.25           O  
ATOM   3359  N   TYR A 429     -12.367   7.777  -9.852  1.00 98.56           N  
ATOM   3360  CA  TYR A 429     -12.102   9.102  -9.305  1.00 98.56           C  
ATOM   3361  C   TYR A 429     -10.625   9.258  -8.961  1.00 98.56           C  
ATOM   3362  CB  TYR A 429     -12.953   9.352  -8.055  1.00 98.56           C  
ATOM   3363  O   TYR A 429     -10.047   8.422  -8.258  1.00 98.56           O  
ATOM   3364  CG  TYR A 429     -14.430   9.141  -8.281  1.00 98.56           C  
ATOM   3365  CD1 TYR A 429     -15.242  10.195  -8.711  1.00 98.56           C  
ATOM   3366  CD2 TYR A 429     -15.023   7.902  -8.070  1.00 98.56           C  
ATOM   3367  CE1 TYR A 429     -16.609  10.008  -8.922  1.00 98.56           C  
ATOM   3368  CE2 TYR A 429     -16.391   7.707  -8.273  1.00 98.56           C  
ATOM   3369  OH  TYR A 429     -18.516   8.578  -8.906  1.00 98.56           O  
ATOM   3370  CZ  TYR A 429     -17.172   8.766  -8.703  1.00 98.56           C  
ATOM   3371  N   PHE A 430     -10.031  10.320  -9.438  1.00 98.56           N  
ATOM   3372  CA  PHE A 430      -8.602  10.508  -9.250  1.00 98.56           C  
ATOM   3373  C   PHE A 430      -8.328  11.797  -8.477  1.00 98.56           C  
ATOM   3374  CB  PHE A 430      -7.875  10.547 -10.602  1.00 98.56           C  
ATOM   3375  O   PHE A 430      -9.008  12.805  -8.672  1.00 98.56           O  
ATOM   3376  CG  PHE A 430      -6.379  10.414 -10.484  1.00 98.56           C  
ATOM   3377  CD1 PHE A 430      -5.570  11.539 -10.406  1.00 98.56           C  
ATOM   3378  CD2 PHE A 430      -5.785   9.156 -10.469  1.00 98.56           C  
ATOM   3379  CE1 PHE A 430      -4.184  11.414 -10.305  1.00 98.56           C  
ATOM   3380  CE2 PHE A 430      -4.402   9.023 -10.367  1.00 98.56           C  
ATOM   3381  CZ  PHE A 430      -3.605  10.156 -10.281  1.00 98.56           C  
ATOM   3382  N   TYR A 431      -7.352  11.695  -7.555  1.00 98.69           N  
ATOM   3383  CA  TYR A 431      -6.988  12.883  -6.785  1.00 98.69           C  
ATOM   3384  C   TYR A 431      -5.473  13.031  -6.691  1.00 98.69           C  
ATOM   3385  CB  TYR A 431      -7.594  12.820  -5.383  1.00 98.69           C  
ATOM   3386  O   TYR A 431      -4.738  12.062  -6.898  1.00 98.69           O  
ATOM   3387  CG  TYR A 431      -6.871  11.875  -4.453  1.00 98.69           C  
ATOM   3388  CD1 TYR A 431      -7.191  10.516  -4.418  1.00 98.69           C  
ATOM   3389  CD2 TYR A 431      -5.867  12.336  -3.605  1.00 98.69           C  
ATOM   3390  CE1 TYR A 431      -6.527   9.648  -3.559  1.00 98.69           C  
ATOM   3391  CE2 TYR A 431      -5.199  11.469  -2.744  1.00 98.69           C  
ATOM   3392  OH  TYR A 431      -4.875   9.273  -1.879  1.00 98.69           O  
ATOM   3393  CZ  TYR A 431      -5.535  10.133  -2.729  1.00 98.69           C  
ATOM   3394  N   VAL A 432      -5.043  14.250  -6.504  1.00 98.62           N  
ATOM   3395  CA  VAL A 432      -3.709  14.594  -6.027  1.00 98.62           C  
ATOM   3396  C   VAL A 432      -3.811  15.328  -4.691  1.00 98.62           C  
ATOM   3397  CB  VAL A 432      -2.951  15.469  -7.055  1.00 98.62           C  
ATOM   3398  O   VAL A 432      -4.449  16.375  -4.594  1.00 98.62           O  
ATOM   3399  CG1 VAL A 432      -1.611  15.930  -6.484  1.00 98.62           C  
ATOM   3400  CG2 VAL A 432      -2.748  14.703  -8.359  1.00 98.62           C  
ATOM   3401  N   PHE A 433      -3.238  14.672  -3.654  1.00 98.75           N  
ATOM   3402  CA  PHE A 433      -3.180  15.320  -2.352  1.00 98.75           C  
ATOM   3403  C   PHE A 433      -2.004  16.281  -2.281  1.00 98.75           C  
ATOM   3404  CB  PHE A 433      -3.068  14.273  -1.233  1.00 98.75           C  
ATOM   3405  O   PHE A 433      -0.846  15.867  -2.275  1.00 98.75           O  
ATOM   3406  CG  PHE A 433      -3.209  14.852   0.150  1.00 98.75           C  
ATOM   3407  CD1 PHE A 433      -2.084  15.141   0.914  1.00 98.75           C  
ATOM   3408  CD2 PHE A 433      -4.465  15.109   0.686  1.00 98.75           C  
ATOM   3409  CE1 PHE A 433      -2.211  15.680   2.195  1.00 98.75           C  
ATOM   3410  CE2 PHE A 433      -4.598  15.641   1.965  1.00 98.75           C  
ATOM   3411  CZ  PHE A 433      -3.471  15.922   2.719  1.00 98.75           C  
ATOM   3412  N   SER A 434      -2.285  17.609  -2.156  1.00 98.44           N  
ATOM   3413  CA  SER A 434      -1.221  18.609  -2.266  1.00 98.44           C  
ATOM   3414  C   SER A 434      -1.206  19.531  -1.060  1.00 98.44           C  
ATOM   3415  CB  SER A 434      -1.379  19.422  -3.549  1.00 98.44           C  
ATOM   3416  O   SER A 434      -0.455  20.516  -1.032  1.00 98.44           O  
ATOM   3417  OG  SER A 434      -2.621  20.109  -3.561  1.00 98.44           O  
ATOM   3418  N   TYR A 435      -2.102  19.219  -0.065  1.00 98.31           N  
ATOM   3419  CA  TYR A 435      -2.105  20.031   1.146  1.00 98.31           C  
ATOM   3420  C   TYR A 435      -0.937  19.672   2.053  1.00 98.31           C  
ATOM   3421  CB  TYR A 435      -3.426  19.859   1.903  1.00 98.31           C  
ATOM   3422  O   TYR A 435      -0.851  18.531   2.541  1.00 98.31           O  
ATOM   3423  CG  TYR A 435      -3.490  20.641   3.193  1.00 98.31           C  
ATOM   3424  CD1 TYR A 435      -3.383  20.000   4.426  1.00 98.31           C  
ATOM   3425  CD2 TYR A 435      -3.660  22.031   3.182  1.00 98.31           C  
ATOM   3426  CE1 TYR A 435      -3.443  20.719   5.617  1.00 98.31           C  
ATOM   3427  CE2 TYR A 435      -3.723  22.750   4.367  1.00 98.31           C  
ATOM   3428  OH  TYR A 435      -3.674  22.812   6.754  1.00 98.31           O  
ATOM   3429  CZ  TYR A 435      -3.613  22.094   5.578  1.00 98.31           C  
ATOM   3430  N   ASP A 436      -0.049  20.578   2.289  1.00 97.69           N  
ATOM   3431  CA  ASP A 436       1.130  20.422   3.133  1.00 97.69           C  
ATOM   3432  C   ASP A 436       0.917  21.062   4.504  1.00 97.69           C  
ATOM   3433  CB  ASP A 436       2.363  21.016   2.457  1.00 97.69           C  
ATOM   3434  O   ASP A 436       1.169  22.250   4.684  1.00 97.69           O  
ATOM   3435  CG  ASP A 436       3.646  20.766   3.227  1.00 97.69           C  
ATOM   3436  OD1 ASP A 436       3.646  19.922   4.148  1.00 97.69           O  
ATOM   3437  OD2 ASP A 436       4.668  21.406   2.910  1.00 97.69           O  
ATOM   3438  N   GLY A 437       0.423  20.250   5.406  1.00 97.31           N  
ATOM   3439  CA  GLY A 437       0.141  20.719   6.750  1.00 97.31           C  
ATOM   3440  C   GLY A 437       0.952  20.016   7.816  1.00 97.31           C  
ATOM   3441  O   GLY A 437       1.660  19.047   7.523  1.00 97.31           O  
ATOM   3442  N   ILE A 438       0.907  20.578   9.047  1.00 97.19           N  
ATOM   3443  CA  ILE A 438       1.656  20.078  10.195  1.00 97.19           C  
ATOM   3444  C   ILE A 438       1.235  18.641  10.500  1.00 97.19           C  
ATOM   3445  CB  ILE A 438       1.451  20.969  11.438  1.00 97.19           C  
ATOM   3446  O   ILE A 438       2.061  17.812  10.898  1.00 97.19           O  
ATOM   3447  CG1 ILE A 438       2.102  22.344  11.219  1.00 97.19           C  
ATOM   3448  CG2 ILE A 438       2.010  20.297  12.688  1.00 97.19           C  
ATOM   3449  CD1 ILE A 438       1.816  23.344  12.328  1.00 97.19           C  
ATOM   3450  N   MET A 439      -0.071  18.250  10.312  1.00 97.81           N  
ATOM   3451  CA  MET A 439      -0.587  16.906  10.609  1.00 97.81           C  
ATOM   3452  C   MET A 439       0.086  15.859   9.727  1.00 97.81           C  
ATOM   3453  CB  MET A 439      -2.104  16.859  10.406  1.00 97.81           C  
ATOM   3454  O   MET A 439       0.191  14.695  10.117  1.00 97.81           O  
ATOM   3455  CG  MET A 439      -2.730  15.531  10.789  1.00 97.81           C  
ATOM   3456  SD  MET A 439      -4.555  15.531  10.570  1.00 97.81           S  
ATOM   3457  CE  MET A 439      -5.035  16.688  11.891  1.00 97.81           C  
ATOM   3458  N   GLY A 440       0.522  16.234   8.547  1.00 97.06           N  
ATOM   3459  CA  GLY A 440       1.201  15.312   7.641  1.00 97.06           C  
ATOM   3460  C   GLY A 440       2.559  14.867   8.156  1.00 97.06           C  
ATOM   3461  O   GLY A 440       3.104  13.867   7.688  1.00 97.06           O  
ATOM   3462  N   ASN A 441       3.146  15.656   9.133  1.00 95.94           N  
ATOM   3463  CA  ASN A 441       4.359  15.359   9.898  1.00 95.94           C  
ATOM   3464  C   ASN A 441       5.555  15.141   8.977  1.00 95.94           C  
ATOM   3465  CB  ASN A 441       4.145  14.141  10.789  1.00 95.94           C  
ATOM   3466  O   ASN A 441       6.316  14.188   9.164  1.00 95.94           O  
ATOM   3467  CG  ASN A 441       5.223  13.992  11.844  1.00 95.94           C  
ATOM   3468  ND2 ASN A 441       5.531  12.758  12.211  1.00 95.94           N  
ATOM   3469  OD1 ASN A 441       5.773  14.984  12.328  1.00 95.94           O  
ATOM   3470  N   VAL A 442       5.758  15.883   7.984  1.00 95.12           N  
ATOM   3471  CA  VAL A 442       6.938  15.953   7.133  1.00 95.12           C  
ATOM   3472  C   VAL A 442       7.363  17.406   6.957  1.00 95.12           C  
ATOM   3473  CB  VAL A 442       6.680  15.305   5.754  1.00 95.12           C  
ATOM   3474  O   VAL A 442       6.574  18.250   6.512  1.00 95.12           O  
ATOM   3475  CG1 VAL A 442       7.879  15.508   4.828  1.00 95.12           C  
ATOM   3476  CG2 VAL A 442       6.367  13.820   5.910  1.00 95.12           C  
ATOM   3477  N   ASN A 443       8.656  17.672   7.289  1.00 93.25           N  
ATOM   3478  CA  ASN A 443       9.156  19.047   7.246  1.00 93.25           C  
ATOM   3479  C   ASN A 443      10.305  19.188   6.250  1.00 93.25           C  
ATOM   3480  CB  ASN A 443       9.594  19.500   8.641  1.00 93.25           C  
ATOM   3481  O   ASN A 443      11.430  19.500   6.641  1.00 93.25           O  
ATOM   3482  CG  ASN A 443       9.828  21.000   8.719  1.00 93.25           C  
ATOM   3483  ND2 ASN A 443      10.547  21.438   9.742  1.00 93.25           N  
ATOM   3484  OD1 ASN A 443       9.359  21.766   7.867  1.00 93.25           O  
ATOM   3485  N   VAL A 444      10.102  18.672   5.105  1.00 96.25           N  
ATOM   3486  CA  VAL A 444      11.117  18.781   4.059  1.00 96.25           C  
ATOM   3487  C   VAL A 444      10.562  19.562   2.871  1.00 96.25           C  
ATOM   3488  CB  VAL A 444      11.602  17.375   3.604  1.00 96.25           C  
ATOM   3489  O   VAL A 444       9.461  19.266   2.389  1.00 96.25           O  
ATOM   3490  CG1 VAL A 444      12.617  17.516   2.471  1.00 96.25           C  
ATOM   3491  CG2 VAL A 444      12.195  16.609   4.781  1.00 96.25           C  
ATOM   3492  N   THR A 445      11.328  20.641   2.518  1.00 95.88           N  
ATOM   3493  CA  THR A 445      10.992  21.406   1.318  1.00 95.88           C  
ATOM   3494  C   THR A 445      12.234  21.625   0.454  1.00 95.88           C  
ATOM   3495  CB  THR A 445      10.367  22.766   1.676  1.00 95.88           C  
ATOM   3496  O   THR A 445      13.352  21.609   0.959  1.00 95.88           O  
ATOM   3497  CG2 THR A 445       9.125  22.578   2.543  1.00 95.88           C  
ATOM   3498  OG1 THR A 445      11.328  23.547   2.391  1.00 95.88           O  
ATOM   3499  N   ILE A 446      12.016  21.703  -0.798  1.00 97.25           N  
ATOM   3500  CA  ILE A 446      13.102  21.969  -1.729  1.00 97.25           C  
ATOM   3501  C   ILE A 446      12.578  22.703  -2.955  1.00 97.25           C  
ATOM   3502  CB  ILE A 446      13.805  20.656  -2.154  1.00 97.25           C  
ATOM   3503  O   ILE A 446      11.523  22.359  -3.490  1.00 97.25           O  
ATOM   3504  CG1 ILE A 446      15.078  20.969  -2.955  1.00 97.25           C  
ATOM   3505  CG2 ILE A 446      12.852  19.766  -2.963  1.00 97.25           C  
ATOM   3506  CD1 ILE A 446      16.062  19.812  -3.025  1.00 97.25           C  
ATOM   3507  N   LYS A 447      13.305  23.781  -3.283  1.00 97.38           N  
ATOM   3508  CA  LYS A 447      12.914  24.594  -4.430  1.00 97.38           C  
ATOM   3509  C   LYS A 447      12.812  23.750  -5.695  1.00 97.38           C  
ATOM   3510  CB  LYS A 447      13.914  25.734  -4.641  1.00 97.38           C  
ATOM   3511  O   LYS A 447      13.664  22.891  -5.949  1.00 97.38           O  
ATOM   3512  CG  LYS A 447      13.469  26.781  -5.656  1.00 97.38           C  
ATOM   3513  CD  LYS A 447      14.453  27.938  -5.750  1.00 97.38           C  
ATOM   3514  CE  LYS A 447      14.016  28.969  -6.781  1.00 97.38           C  
ATOM   3515  NZ  LYS A 447      14.969  30.109  -6.859  1.00 97.38           N  
ATOM   3516  N   GLY A 448      11.734  23.906  -6.473  1.00 96.38           N  
ATOM   3517  CA  GLY A 448      11.562  23.219  -7.742  1.00 96.38           C  
ATOM   3518  C   GLY A 448      10.664  22.000  -7.637  1.00 96.38           C  
ATOM   3519  O   GLY A 448      10.344  21.375  -8.648  1.00 96.38           O  
ATOM   3520  N   ALA A 449      10.281  21.594  -6.410  1.00 97.31           N  
ATOM   3521  CA  ALA A 449       9.422  20.422  -6.211  1.00 97.31           C  
ATOM   3522  C   ALA A 449       8.133  20.828  -5.496  1.00 97.31           C  
ATOM   3523  CB  ALA A 449      10.156  19.344  -5.426  1.00 97.31           C  
ATOM   3524  O   ALA A 449       8.070  21.859  -4.844  1.00 97.31           O  
ATOM   3525  N   ASP A 450       7.105  19.969  -5.625  1.00 97.25           N  
ATOM   3526  CA  ASP A 450       5.898  20.094  -4.812  1.00 97.25           C  
ATOM   3527  C   ASP A 450       6.168  19.719  -3.361  1.00 97.25           C  
ATOM   3528  CB  ASP A 450       4.770  19.250  -5.387  1.00 97.25           C  
ATOM   3529  O   ASP A 450       7.324  19.547  -2.961  1.00 97.25           O  
ATOM   3530  CG  ASP A 450       4.203  19.797  -6.680  1.00 97.25           C  
ATOM   3531  OD1 ASP A 450       4.195  21.031  -6.859  1.00 97.25           O  
ATOM   3532  OD2 ASP A 450       3.758  19.000  -7.527  1.00 97.25           O  
ATOM   3533  N   SER A 451       5.121  19.453  -2.529  1.00 96.44           N  
ATOM   3534  CA  SER A 451       5.512  19.578  -1.129  1.00 96.44           C  
ATOM   3535  C   SER A 451       5.004  18.391  -0.308  1.00 96.44           C  
ATOM   3536  CB  SER A 451       4.988  20.875  -0.539  1.00 96.44           C  
ATOM   3537  O   SER A 451       5.340  18.266   0.871  1.00 96.44           O  
ATOM   3538  OG  SER A 451       3.582  20.969  -0.692  1.00 96.44           O  
ATOM   3539  N   VAL A 452       4.215  17.562  -0.870  1.00 98.31           N  
ATOM   3540  CA  VAL A 452       3.613  16.562   0.005  1.00 98.31           C  
ATOM   3541  C   VAL A 452       4.254  15.195  -0.253  1.00 98.31           C  
ATOM   3542  CB  VAL A 452       2.084  16.469  -0.193  1.00 98.31           C  
ATOM   3543  O   VAL A 452       4.234  14.695  -1.380  1.00 98.31           O  
ATOM   3544  CG1 VAL A 452       1.486  15.375   0.685  1.00 98.31           C  
ATOM   3545  CG2 VAL A 452       1.432  17.828   0.111  1.00 98.31           C  
ATOM   3546  N   ASP A 453       4.832  14.617   0.855  1.00 98.44           N  
ATOM   3547  CA  ASP A 453       5.605  13.375   0.829  1.00 98.44           C  
ATOM   3548  C   ASP A 453       4.688  12.156   0.828  1.00 98.44           C  
ATOM   3549  CB  ASP A 453       6.562  13.320   2.021  1.00 98.44           C  
ATOM   3550  O   ASP A 453       3.480  12.281   1.048  1.00 98.44           O  
ATOM   3551  CG  ASP A 453       7.684  12.312   1.831  1.00 98.44           C  
ATOM   3552  OD1 ASP A 453       7.902  11.852   0.691  1.00 98.44           O  
ATOM   3553  OD2 ASP A 453       8.359  11.984   2.832  1.00 98.44           O  
ATOM   3554  N   HIS A 454       5.305  11.078   0.512  1.00 98.38           N  
ATOM   3555  CA  HIS A 454       4.676   9.758   0.492  1.00 98.38           C  
ATOM   3556  C   HIS A 454       4.012   9.445   1.827  1.00 98.38           C  
ATOM   3557  CB  HIS A 454       5.707   8.680   0.155  1.00 98.38           C  
ATOM   3558  O   HIS A 454       4.605   9.656   2.887  1.00 98.38           O  
ATOM   3559  CG  HIS A 454       5.105   7.332  -0.091  1.00 98.38           C  
ATOM   3560  CD2 HIS A 454       5.266   6.156   0.559  1.00 98.38           C  
ATOM   3561  ND1 HIS A 454       4.223   7.090  -1.120  1.00 98.38           N  
ATOM   3562  CE1 HIS A 454       3.863   5.816  -1.092  1.00 98.38           C  
ATOM   3563  NE2 HIS A 454       4.484   5.230  -0.082  1.00 98.38           N  
ATOM   3564  N   ALA A 455       2.623   9.109   1.805  1.00 97.25           N  
ATOM   3565  CA  ALA A 455       1.826   8.555   2.898  1.00 97.25           C  
ATOM   3566  C   ALA A 455       1.336   9.664   3.830  1.00 97.25           C  
ATOM   3567  CB  ALA A 455       2.637   7.527   3.682  1.00 97.25           C  
ATOM   3568  O   ALA A 455       0.729   9.383   4.867  1.00 97.25           O  
ATOM   3569  N   GLU A 456       1.586  10.953   3.510  1.00 97.62           N  
ATOM   3570  CA  GLU A 456       1.146  12.023   4.391  1.00 97.62           C  
ATOM   3571  C   GLU A 456      -0.376  12.078   4.480  1.00 97.62           C  
ATOM   3572  CB  GLU A 456       1.692  13.375   3.910  1.00 97.62           C  
ATOM   3573  O   GLU A 456      -0.929  12.461   5.516  1.00 97.62           O  
ATOM   3574  CG  GLU A 456       3.186  13.547   4.145  1.00 97.62           C  
ATOM   3575  CD  GLU A 456       3.639  15.000   4.055  1.00 97.62           C  
ATOM   3576  OE1 GLU A 456       4.426  15.336   3.141  1.00 97.62           O  
ATOM   3577  OE2 GLU A 456       3.205  15.805   4.906  1.00 97.62           O  
ATOM   3578  N   ASP A 457      -1.062  11.664   3.398  1.00 97.56           N  
ATOM   3579  CA  ASP A 457      -2.516  11.789   3.398  1.00 97.56           C  
ATOM   3580  C   ASP A 457      -3.146  10.836   4.414  1.00 97.56           C  
ATOM   3581  CB  ASP A 457      -3.076  11.516   2.002  1.00 97.56           C  
ATOM   3582  O   ASP A 457      -4.168  11.156   5.023  1.00 97.56           O  
ATOM   3583  CG  ASP A 457      -2.465  10.289   1.348  1.00 97.56           C  
ATOM   3584  OD1 ASP A 457      -1.445   9.766   1.854  1.00 97.56           O  
ATOM   3585  OD2 ASP A 457      -3.008   9.836   0.316  1.00 97.56           O  
ATOM   3586  N   THR A 458      -2.529   9.695   4.699  1.00 97.44           N  
ATOM   3587  CA  THR A 458      -3.080   8.727   5.641  1.00 97.44           C  
ATOM   3588  C   THR A 458      -3.127   9.305   7.051  1.00 97.44           C  
ATOM   3589  CB  THR A 458      -2.260   7.422   5.645  1.00 97.44           C  
ATOM   3590  O   THR A 458      -3.932   8.875   7.879  1.00 97.44           O  
ATOM   3591  CG2 THR A 458      -2.309   6.734   4.281  1.00 97.44           C  
ATOM   3592  OG1 THR A 458      -0.896   7.723   5.965  1.00 97.44           O  
ATOM   3593  N   LYS A 459      -2.336  10.391   7.301  1.00 97.56           N  
ATOM   3594  CA  LYS A 459      -2.299  11.008   8.625  1.00 97.56           C  
ATOM   3595  C   LYS A 459      -3.572  11.812   8.891  1.00 97.56           C  
ATOM   3596  CB  LYS A 459      -1.074  11.914   8.758  1.00 97.56           C  
ATOM   3597  O   LYS A 459      -3.857  12.172  10.039  1.00 97.56           O  
ATOM   3598  CG  LYS A 459       0.251  11.203   8.547  1.00 97.56           C  
ATOM   3599  CD  LYS A 459       0.481  10.125   9.594  1.00 97.56           C  
ATOM   3600  CE  LYS A 459       1.842   9.461   9.430  1.00 97.56           C  
ATOM   3601  NZ  LYS A 459       1.978   8.250  10.297  1.00 97.56           N  
ATOM   3602  N   TYR A 460      -4.254  11.992   7.828  1.00 98.31           N  
ATOM   3603  CA  TYR A 460      -5.508  12.727   7.941  1.00 98.31           C  
ATOM   3604  C   TYR A 460      -6.695  11.773   8.008  1.00 98.31           C  
ATOM   3605  CB  TYR A 460      -5.680  13.688   6.766  1.00 98.31           C  
ATOM   3606  O   TYR A 460      -7.828  12.195   8.250  1.00 98.31           O  
ATOM   3607  CG  TYR A 460      -4.715  14.852   6.785  1.00 98.31           C  
ATOM   3608  CD1 TYR A 460      -5.105  16.094   7.281  1.00 98.31           C  
ATOM   3609  CD2 TYR A 460      -3.418  14.711   6.309  1.00 98.31           C  
ATOM   3610  CE1 TYR A 460      -4.219  17.172   7.301  1.00 98.31           C  
ATOM   3611  CE2 TYR A 460      -2.525  15.773   6.320  1.00 98.31           C  
ATOM   3612  OH  TYR A 460      -2.057  18.062   6.836  1.00 98.31           O  
ATOM   3613  CZ  TYR A 460      -2.936  17.000   6.820  1.00 98.31           C  
ATOM   3614  N   LEU A 461      -6.492  10.461   7.781  1.00 97.94           N  
ATOM   3615  CA  LEU A 461      -7.566   9.477   7.730  1.00 97.94           C  
ATOM   3616  C   LEU A 461      -7.609   8.656   9.016  1.00 97.94           C  
ATOM   3617  CB  LEU A 461      -7.383   8.547   6.531  1.00 97.94           C  
ATOM   3618  O   LEU A 461      -8.695   8.320   9.508  1.00 97.94           O  
ATOM   3619  CG  LEU A 461      -7.648   9.156   5.152  1.00 97.94           C  
ATOM   3620  CD1 LEU A 461      -7.285   8.164   4.055  1.00 97.94           C  
ATOM   3621  CD2 LEU A 461      -9.109   9.586   5.031  1.00 97.94           C  
ATOM   3622  N   PHE A 462      -6.426   8.344   9.547  1.00 97.94           N  
ATOM   3623  CA  PHE A 462      -6.348   7.457  10.703  1.00 97.94           C  
ATOM   3624  C   PHE A 462      -5.707   8.172  11.883  1.00 97.94           C  
ATOM   3625  CB  PHE A 462      -5.551   6.195  10.352  1.00 97.94           C  
ATOM   3626  O   PHE A 462      -4.805   8.992  11.711  1.00 97.94           O  
ATOM   3627  CG  PHE A 462      -6.238   5.297   9.359  1.00 97.94           C  
ATOM   3628  CD1 PHE A 462      -7.254   4.441   9.766  1.00 97.94           C  
ATOM   3629  CD2 PHE A 462      -5.867   5.312   8.023  1.00 97.94           C  
ATOM   3630  CE1 PHE A 462      -7.891   3.609   8.844  1.00 97.94           C  
ATOM   3631  CE2 PHE A 462      -6.500   4.488   7.098  1.00 97.94           C  
ATOM   3632  CZ  PHE A 462      -7.512   3.635   7.512  1.00 97.94           C  
ATOM   3633  N   LYS A 463      -6.277   7.801  13.000  1.00 97.31           N  
ATOM   3634  CA  LYS A 463      -5.609   8.234  14.227  1.00 97.31           C  
ATOM   3635  C   LYS A 463      -4.324   7.453  14.461  1.00 97.31           C  
ATOM   3636  CB  LYS A 463      -6.543   8.078  15.430  1.00 97.31           C  
ATOM   3637  O   LYS A 463      -4.328   6.219  14.453  1.00 97.31           O  
ATOM   3638  CG  LYS A 463      -5.949   8.578  16.734  1.00 97.31           C  
ATOM   3639  CD  LYS A 463      -6.891   8.320  17.906  1.00 97.31           C  
ATOM   3640  CE  LYS A 463      -6.887   6.859  18.328  1.00 97.31           C  
ATOM   3641  NZ  LYS A 463      -7.590   6.648  19.625  1.00 97.31           N  
ATOM   3642  N   LYS A 464      -3.289   8.125  14.609  1.00 96.88           N  
ATOM   3643  CA  LYS A 464      -1.993   7.543  14.945  1.00 96.88           C  
ATOM   3644  C   LYS A 464      -1.506   8.016  16.312  1.00 96.88           C  
ATOM   3645  CB  LYS A 464      -0.959   7.883  13.867  1.00 96.88           C  
ATOM   3646  O   LYS A 464      -1.542   9.219  16.609  1.00 96.88           O  
ATOM   3647  CG  LYS A 464       0.398   7.234  14.086  1.00 96.88           C  
ATOM   3648  CD  LYS A 464       1.292   7.383  12.859  1.00 96.88           C  
ATOM   3649  CE  LYS A 464       2.648   6.727  13.078  1.00 96.88           C  
ATOM   3650  NZ  LYS A 464       3.311   6.387  11.781  1.00 96.88           N  
ATOM   3651  N   THR A 465      -1.109   7.008  17.078  1.00 95.81           N  
ATOM   3652  CA  THR A 465      -0.575   7.324  18.391  1.00 95.81           C  
ATOM   3653  C   THR A 465       0.799   6.688  18.594  1.00 95.81           C  
ATOM   3654  CB  THR A 465      -1.525   6.852  19.516  1.00 95.81           C  
ATOM   3655  O   THR A 465       0.962   5.480  18.406  1.00 95.81           O  
ATOM   3656  CG2 THR A 465      -2.826   7.648  19.500  1.00 95.81           C  
ATOM   3657  OG1 THR A 465      -1.826   5.465  19.328  1.00 95.81           O  
ATOM   3658  N   GLY A 466       1.774   7.523  18.844  1.00 93.12           N  
ATOM   3659  CA  GLY A 466       3.131   7.062  19.094  1.00 93.12           C  
ATOM   3660  C   GLY A 466       3.934   8.016  19.969  1.00 93.12           C  
ATOM   3661  O   GLY A 466       3.453   9.086  20.328  1.00 93.12           O  
ATOM   3662  N   SER A 467       5.180   7.555  20.297  1.00 90.12           N  
ATOM   3663  CA  SER A 467       6.016   8.328  21.203  1.00 90.12           C  
ATOM   3664  C   SER A 467       6.527   9.602  20.531  1.00 90.12           C  
ATOM   3665  CB  SER A 467       7.199   7.488  21.688  1.00 90.12           C  
ATOM   3666  O   SER A 467       6.664  10.633  21.188  1.00 90.12           O  
ATOM   3667  OG  SER A 467       7.973   7.027  20.594  1.00 90.12           O  
ATOM   3668  N   THR A 468       6.711   9.555  19.188  1.00 90.81           N  
ATOM   3669  CA  THR A 468       7.320  10.688  18.500  1.00 90.81           C  
ATOM   3670  C   THR A 468       6.266  11.484  17.734  1.00 90.81           C  
ATOM   3671  CB  THR A 468       8.422  10.227  17.531  1.00 90.81           C  
ATOM   3672  O   THR A 468       6.496  12.641  17.375  1.00 90.81           O  
ATOM   3673  CG2 THR A 468       9.578   9.570  18.297  1.00 90.81           C  
ATOM   3674  OG1 THR A 468       7.875   9.289  16.609  1.00 90.81           O  
ATOM   3675  N   TYR A 469       5.215  10.914  17.469  1.00 95.38           N  
ATOM   3676  CA  TYR A 469       4.148  11.594  16.734  1.00 95.38           C  
ATOM   3677  C   TYR A 469       2.783  11.055  17.156  1.00 95.38           C  
ATOM   3678  CB  TYR A 469       4.340  11.422  15.227  1.00 95.38           C  
ATOM   3679  O   TYR A 469       2.592   9.844  17.266  1.00 95.38           O  
ATOM   3680  CG  TYR A 469       3.186  11.945  14.414  1.00 95.38           C  
ATOM   3681  CD1 TYR A 469       2.217  11.086  13.898  1.00 95.38           C  
ATOM   3682  CD2 TYR A 469       3.062  13.305  14.141  1.00 95.38           C  
ATOM   3683  CE1 TYR A 469       1.153  11.562  13.141  1.00 95.38           C  
ATOM   3684  CE2 TYR A 469       2.002  13.797  13.383  1.00 95.38           C  
ATOM   3685  OH  TYR A 469       0.004  13.398  12.141  1.00 95.38           O  
ATOM   3686  CZ  TYR A 469       1.055  12.922  12.891  1.00 95.38           C  
ATOM   3687  N   SER A 470       1.849  12.031  17.328  1.00 96.62           N  
ATOM   3688  CA  SER A 470       0.452  11.711  17.609  1.00 96.62           C  
ATOM   3689  C   SER A 470      -0.486  12.750  17.016  1.00 96.62           C  
ATOM   3690  CB  SER A 470       0.210  11.586  19.109  1.00 96.62           C  
ATOM   3691  O   SER A 470      -0.246  13.953  17.141  1.00 96.62           O  
ATOM   3692  OG  SER A 470      -1.166  11.391  19.391  1.00 96.62           O  
ATOM   3693  N   ASN A 471      -1.536  12.180  16.328  1.00 96.81           N  
ATOM   3694  CA  ASN A 471      -2.539  13.117  15.828  1.00 96.81           C  
ATOM   3695  C   ASN A 471      -3.891  12.906  16.500  1.00 96.81           C  
ATOM   3696  CB  ASN A 471      -2.678  13.008  14.312  1.00 96.81           C  
ATOM   3697  O   ASN A 471      -4.934  13.164  15.906  1.00 96.81           O  
ATOM   3698  CG  ASN A 471      -3.145  11.633  13.867  1.00 96.81           C  
ATOM   3699  ND2 ASN A 471      -3.238  11.438  12.562  1.00 96.81           N  
ATOM   3700  OD1 ASN A 471      -3.418  10.758  14.695  1.00 96.81           O  
ATOM   3701  N   GLU A 472      -3.875  12.406  17.656  1.00 94.88           N  
ATOM   3702  CA  GLU A 472      -5.086  12.094  18.406  1.00 94.88           C  
ATOM   3703  C   GLU A 472      -5.840  13.359  18.797  1.00 94.88           C  
ATOM   3704  CB  GLU A 472      -4.750  11.273  19.656  1.00 94.88           C  
ATOM   3705  O   GLU A 472      -7.070  13.406  18.734  1.00 94.88           O  
ATOM   3706  CG  GLU A 472      -5.961  10.914  20.500  1.00 94.88           C  
ATOM   3707  CD  GLU A 472      -5.613  10.078  21.734  1.00 94.88           C  
ATOM   3708  OE1 GLU A 472      -6.539   9.539  22.375  1.00 94.88           O  
ATOM   3709  OE2 GLU A 472      -4.406   9.961  22.047  1.00 94.88           O  
ATOM   3710  N   ASP A 473      -5.121  14.375  19.250  1.00 94.88           N  
ATOM   3711  CA  ASP A 473      -5.711  15.641  19.688  1.00 94.88           C  
ATOM   3712  C   ASP A 473      -5.691  16.672  18.578  1.00 94.88           C  
ATOM   3713  CB  ASP A 473      -4.969  16.172  20.922  1.00 94.88           C  
ATOM   3714  O   ASP A 473      -4.672  17.328  18.344  1.00 94.88           O  
ATOM   3715  CG  ASP A 473      -5.609  17.422  21.500  1.00 94.88           C  
ATOM   3716  OD1 ASP A 473      -6.637  17.891  20.969  1.00 94.88           O  
ATOM   3717  OD2 ASP A 473      -5.086  17.938  22.516  1.00 94.88           O  
ATOM   3718  N   LEU A 474      -6.887  16.844  17.891  1.00 95.94           N  
ATOM   3719  CA  LEU A 474      -6.977  17.703  16.719  1.00 95.94           C  
ATOM   3720  C   LEU A 474      -6.773  19.172  17.094  1.00 95.94           C  
ATOM   3721  CB  LEU A 474      -8.328  17.531  16.031  1.00 95.94           C  
ATOM   3722  O   LEU A 474      -6.410  19.984  16.250  1.00 95.94           O  
ATOM   3723  CG  LEU A 474      -8.586  16.172  15.375  1.00 95.94           C  
ATOM   3724  CD1 LEU A 474      -9.961  16.156  14.719  1.00 95.94           C  
ATOM   3725  CD2 LEU A 474      -7.496  15.859  14.352  1.00 95.94           C  
ATOM   3726  N   SER A 475      -6.957  19.531  18.438  1.00 95.75           N  
ATOM   3727  CA  SER A 475      -6.797  20.922  18.891  1.00 95.75           C  
ATOM   3728  C   SER A 475      -5.336  21.344  18.844  1.00 95.75           C  
ATOM   3729  CB  SER A 475      -7.340  21.078  20.312  1.00 95.75           C  
ATOM   3730  O   SER A 475      -5.035  22.547  18.922  1.00 95.75           O  
ATOM   3731  OG  SER A 475      -6.477  20.453  21.250  1.00 95.75           O  
ATOM   3732  N   LYS A 476      -4.457  20.375  18.641  1.00 96.50           N  
ATOM   3733  CA  LYS A 476      -3.029  20.688  18.594  1.00 96.50           C  
ATOM   3734  C   LYS A 476      -2.584  21.047  17.188  1.00 96.50           C  
ATOM   3735  CB  LYS A 476      -2.209  19.516  19.125  1.00 96.50           C  
ATOM   3736  O   LYS A 476      -1.413  21.359  16.953  1.00 96.50           O  
ATOM   3737  CG  LYS A 476      -2.406  19.234  20.609  1.00 96.50           C  
ATOM   3738  CD  LYS A 476      -1.496  18.125  21.109  1.00 96.50           C  
ATOM   3739  CE  LYS A 476      -1.652  17.875  22.594  1.00 96.50           C  
ATOM   3740  NZ  LYS A 476      -0.839  16.719  23.062  1.00 96.50           N  
ATOM   3741  N   PHE A 477      -3.541  20.984  16.234  1.00 97.94           N  
ATOM   3742  CA  PHE A 477      -3.203  21.250  14.836  1.00 97.94           C  
ATOM   3743  C   PHE A 477      -3.895  22.516  14.344  1.00 97.94           C  
ATOM   3744  CB  PHE A 477      -3.588  20.062  13.961  1.00 97.94           C  
ATOM   3745  O   PHE A 477      -4.961  22.875  14.836  1.00 97.94           O  
ATOM   3746  CG  PHE A 477      -2.822  18.797  14.266  1.00 97.94           C  
ATOM   3747  CD1 PHE A 477      -1.574  18.562  13.703  1.00 97.94           C  
ATOM   3748  CD2 PHE A 477      -3.352  17.844  15.125  1.00 97.94           C  
ATOM   3749  CE1 PHE A 477      -0.864  17.406  13.992  1.00 97.94           C  
ATOM   3750  CE2 PHE A 477      -2.648  16.672  15.422  1.00 97.94           C  
ATOM   3751  CZ  PHE A 477      -1.405  16.469  14.852  1.00 97.94           C  
ATOM   3752  N   PRO A 478      -3.242  23.188  13.352  1.00 98.19           N  
ATOM   3753  CA  PRO A 478      -3.857  24.375  12.766  1.00 98.19           C  
ATOM   3754  C   PRO A 478      -5.234  24.109  12.172  1.00 98.19           C  
ATOM   3755  CB  PRO A 478      -2.863  24.781  11.672  1.00 98.19           C  
ATOM   3756  O   PRO A 478      -5.516  22.969  11.750  1.00 98.19           O  
ATOM   3757  CG  PRO A 478      -1.561  24.188  12.102  1.00 98.19           C  
ATOM   3758  CD  PRO A 478      -1.834  22.875  12.781  1.00 98.19           C  
ATOM   3759  N   ALA A 479      -6.094  25.156  12.094  1.00 98.19           N  
ATOM   3760  CA  ALA A 479      -7.461  25.047  11.594  1.00 98.19           C  
ATOM   3761  C   ALA A 479      -7.484  24.469  10.180  1.00 98.19           C  
ATOM   3762  CB  ALA A 479      -8.156  26.406  11.625  1.00 98.19           C  
ATOM   3763  O   ALA A 479      -8.352  23.656   9.852  1.00 98.19           O  
ATOM   3764  N   ALA A 480      -6.574  24.859   9.391  1.00 98.31           N  
ATOM   3765  CA  ALA A 480      -6.527  24.375   8.008  1.00 98.31           C  
ATOM   3766  C   ALA A 480      -6.270  22.875   7.961  1.00 98.31           C  
ATOM   3767  CB  ALA A 480      -5.453  25.125   7.219  1.00 98.31           C  
ATOM   3768  O   ALA A 480      -6.820  22.172   7.109  1.00 98.31           O  
ATOM   3769  N   ASP A 481      -5.426  22.344   8.883  1.00 98.44           N  
ATOM   3770  CA  ASP A 481      -5.180  20.906   8.977  1.00 98.44           C  
ATOM   3771  C   ASP A 481      -6.453  20.156   9.352  1.00 98.44           C  
ATOM   3772  CB  ASP A 481      -4.082  20.625  10.008  1.00 98.44           C  
ATOM   3773  O   ASP A 481      -6.789  19.141   8.734  1.00 98.44           O  
ATOM   3774  CG  ASP A 481      -2.691  20.953   9.492  1.00 98.44           C  
ATOM   3775  OD1 ASP A 481      -1.718  20.266   9.867  1.00 98.44           O  
ATOM   3776  OD2 ASP A 481      -2.566  21.922   8.719  1.00 98.44           O  
ATOM   3777  N   VAL A 482      -7.035  20.688  10.336  1.00 98.38           N  
ATOM   3778  CA  VAL A 482      -8.258  20.062  10.836  1.00 98.38           C  
ATOM   3779  C   VAL A 482      -9.328  20.078   9.750  1.00 98.38           C  
ATOM   3780  CB  VAL A 482      -8.773  20.781  12.109  1.00 98.38           C  
ATOM   3781  O   VAL A 482     -10.023  19.078   9.547  1.00 98.38           O  
ATOM   3782  CG1 VAL A 482     -10.117  20.188  12.547  1.00 98.38           C  
ATOM   3783  CG2 VAL A 482      -7.750  20.688  13.234  1.00 98.38           C  
ATOM   3784  N   LEU A 483      -9.469  21.188   9.031  1.00 98.62           N  
ATOM   3785  CA  LEU A 483     -10.414  21.266   7.926  1.00 98.62           C  
ATOM   3786  C   LEU A 483     -10.109  20.234   6.859  1.00 98.62           C  
ATOM   3787  CB  LEU A 483     -10.391  22.672   7.309  1.00 98.62           C  
ATOM   3788  O   LEU A 483     -11.016  19.531   6.383  1.00 98.62           O  
ATOM   3789  CG  LEU A 483     -11.297  22.891   6.094  1.00 98.62           C  
ATOM   3790  CD1 LEU A 483     -12.750  22.625   6.461  1.00 98.62           C  
ATOM   3791  CD2 LEU A 483     -11.125  24.312   5.559  1.00 98.62           C  
ATOM   3792  N   THR A 484      -8.844  20.125   6.457  1.00 98.62           N  
ATOM   3793  CA  THR A 484      -8.445  19.125   5.469  1.00 98.62           C  
ATOM   3794  C   THR A 484      -8.766  17.719   5.953  1.00 98.62           C  
ATOM   3795  CB  THR A 484      -6.938  19.234   5.152  1.00 98.62           C  
ATOM   3796  O   THR A 484      -9.242  16.891   5.180  1.00 98.62           O  
ATOM   3797  CG2 THR A 484      -6.516  18.188   4.125  1.00 98.62           C  
ATOM   3798  OG1 THR A 484      -6.656  20.531   4.633  1.00 98.62           O  
ATOM   3799  N   HIS A 485      -8.469  17.453   7.207  1.00 98.31           N  
ATOM   3800  CA  HIS A 485      -8.852  16.203   7.836  1.00 98.31           C  
ATOM   3801  C   HIS A 485     -10.344  15.930   7.684  1.00 98.31           C  
ATOM   3802  CB  HIS A 485      -8.469  16.203   9.320  1.00 98.31           C  
ATOM   3803  O   HIS A 485     -10.750  14.844   7.258  1.00 98.31           O  
ATOM   3804  CG  HIS A 485      -9.164  15.148  10.117  1.00 98.31           C  
ATOM   3805  CD2 HIS A 485     -10.172  15.234  11.016  1.00 98.31           C  
ATOM   3806  ND1 HIS A 485      -8.820  13.812  10.047  1.00 98.31           N  
ATOM   3807  CE1 HIS A 485      -9.602  13.125  10.867  1.00 98.31           C  
ATOM   3808  NE2 HIS A 485     -10.430  13.961  11.461  1.00 98.31           N  
ATOM   3809  N   TYR A 486     -11.195  16.828   8.008  1.00 98.50           N  
ATOM   3810  CA  TYR A 486     -12.641  16.656   7.922  1.00 98.50           C  
ATOM   3811  C   TYR A 486     -13.070  16.406   6.480  1.00 98.50           C  
ATOM   3812  CB  TYR A 486     -13.359  17.891   8.477  1.00 98.50           C  
ATOM   3813  O   TYR A 486     -13.953  15.594   6.219  1.00 98.50           O  
ATOM   3814  CG  TYR A 486     -13.328  17.969   9.984  1.00 98.50           C  
ATOM   3815  CD1 TYR A 486     -13.430  16.828  10.773  1.00 98.50           C  
ATOM   3816  CD2 TYR A 486     -13.203  19.203  10.625  1.00 98.50           C  
ATOM   3817  CE1 TYR A 486     -13.398  16.906  12.164  1.00 98.50           C  
ATOM   3818  CE2 TYR A 486     -13.172  19.297  12.016  1.00 98.50           C  
ATOM   3819  OH  TYR A 486     -13.250  18.219  14.148  1.00 98.50           O  
ATOM   3820  CZ  TYR A 486     -13.273  18.141  12.773  1.00 98.50           C  
ATOM   3821  N   ARG A 487     -12.438  17.094   5.539  1.00 98.62           N  
ATOM   3822  CA  ARG A 487     -12.766  16.906   4.129  1.00 98.62           C  
ATOM   3823  C   ARG A 487     -12.406  15.508   3.652  1.00 98.62           C  
ATOM   3824  CB  ARG A 487     -12.047  17.953   3.273  1.00 98.62           C  
ATOM   3825  O   ARG A 487     -13.203  14.852   2.979  1.00 98.62           O  
ATOM   3826  CG  ARG A 487     -12.617  19.359   3.398  1.00 98.62           C  
ATOM   3827  CD  ARG A 487     -11.758  20.391   2.686  1.00 98.62           C  
ATOM   3828  NE  ARG A 487     -12.398  21.703   2.641  1.00 98.62           N  
ATOM   3829  NH1 ARG A 487     -10.500  22.844   2.004  1.00 98.62           N  
ATOM   3830  NH2 ARG A 487     -12.477  23.969   2.309  1.00 98.62           N  
ATOM   3831  CZ  ARG A 487     -11.789  22.828   2.318  1.00 98.62           C  
ATOM   3832  N   LEU A 488     -11.250  14.977   4.066  1.00 98.50           N  
ATOM   3833  CA  LEU A 488     -10.836  13.641   3.658  1.00 98.50           C  
ATOM   3834  C   LEU A 488     -11.742  12.578   4.266  1.00 98.50           C  
ATOM   3835  CB  LEU A 488      -9.383  13.383   4.070  1.00 98.50           C  
ATOM   3836  O   LEU A 488     -12.172  11.656   3.576  1.00 98.50           O  
ATOM   3837  CG  LEU A 488      -8.320  13.609   2.992  1.00 98.50           C  
ATOM   3838  CD1 LEU A 488      -8.227  15.094   2.646  1.00 98.50           C  
ATOM   3839  CD2 LEU A 488      -6.969  13.078   3.451  1.00 98.50           C  
ATOM   3840  N   ILE A 489     -12.062  12.781   5.574  1.00 98.44           N  
ATOM   3841  CA  ILE A 489     -12.938  11.828   6.250  1.00 98.44           C  
ATOM   3842  C   ILE A 489     -14.281  11.766   5.535  1.00 98.44           C  
ATOM   3843  CB  ILE A 489     -13.133  12.203   7.738  1.00 98.44           C  
ATOM   3844  O   ILE A 489     -14.805  10.680   5.266  1.00 98.44           O  
ATOM   3845  CG1 ILE A 489     -11.820  12.039   8.508  1.00 98.44           C  
ATOM   3846  CG2 ILE A 489     -14.250  11.352   8.359  1.00 98.44           C  
ATOM   3847  CD1 ILE A 489     -11.234  10.633   8.453  1.00 98.44           C  
ATOM   3848  N   GLU A 490     -14.773  12.922   5.117  1.00 98.69           N  
ATOM   3849  CA  GLU A 490     -16.078  12.984   4.449  1.00 98.69           C  
ATOM   3850  C   GLU A 490     -16.031  12.305   3.086  1.00 98.69           C  
ATOM   3851  CB  GLU A 490     -16.531  14.438   4.297  1.00 98.69           C  
ATOM   3852  O   GLU A 490     -16.875  11.461   2.773  1.00 98.69           O  
ATOM   3853  CG  GLU A 490     -17.906  14.578   3.666  1.00 98.69           C  
ATOM   3854  CD  GLU A 490     -19.047  14.172   4.590  1.00 98.69           C  
ATOM   3855  OE1 GLU A 490     -20.188  14.016   4.113  1.00 98.69           O  
ATOM   3856  OE2 GLU A 490     -18.781  14.008   5.805  1.00 98.69           O  
ATOM   3857  N   MET A 491     -15.062  12.602   2.293  1.00 98.75           N  
ATOM   3858  CA  MET A 491     -14.977  12.070   0.936  1.00 98.75           C  
ATOM   3859  C   MET A 491     -14.719  10.562   0.953  1.00 98.75           C  
ATOM   3860  CB  MET A 491     -13.867  12.773   0.151  1.00 98.75           C  
ATOM   3861  O   MET A 491     -15.352   9.812   0.204  1.00 98.75           O  
ATOM   3862  CG  MET A 491     -14.188  14.227  -0.190  1.00 98.75           C  
ATOM   3863  SD  MET A 491     -12.914  14.992  -1.271  1.00 98.75           S  
ATOM   3864  CE  MET A 491     -11.602  15.281  -0.059  1.00 98.75           C  
ATOM   3865  N   TRP A 492     -13.836  10.125   1.765  1.00 98.75           N  
ATOM   3866  CA  TRP A 492     -13.523   8.703   1.817  1.00 98.75           C  
ATOM   3867  C   TRP A 492     -14.703   7.902   2.361  1.00 98.75           C  
ATOM   3868  CB  TRP A 492     -12.281   8.461   2.682  1.00 98.75           C  
ATOM   3869  O   TRP A 492     -15.039   6.844   1.832  1.00 98.75           O  
ATOM   3870  CG  TRP A 492     -11.023   8.258   1.896  1.00 98.75           C  
ATOM   3871  CD1 TRP A 492     -10.211   7.160   1.910  1.00 98.75           C  
ATOM   3872  CD2 TRP A 492     -10.430   9.188   0.980  1.00 98.75           C  
ATOM   3873  CE2 TRP A 492      -9.258   8.578   0.476  1.00 98.75           C  
ATOM   3874  CE3 TRP A 492     -10.773  10.469   0.538  1.00 98.75           C  
ATOM   3875  NE1 TRP A 492      -9.148   7.348   1.058  1.00 98.75           N  
ATOM   3876  CH2 TRP A 492      -8.789  10.469  -0.868  1.00 98.75           C  
ATOM   3877  CZ2 TRP A 492      -8.430   9.219  -0.451  1.00 98.75           C  
ATOM   3878  CZ3 TRP A 492      -9.953  11.102  -0.385  1.00 98.75           C  
ATOM   3879  N   SER A 493     -15.281   8.406   3.434  1.00 98.75           N  
ATOM   3880  CA  SER A 493     -16.453   7.711   3.979  1.00 98.75           C  
ATOM   3881  C   SER A 493     -17.609   7.703   2.984  1.00 98.75           C  
ATOM   3882  CB  SER A 493     -16.891   8.352   5.289  1.00 98.75           C  
ATOM   3883  O   SER A 493     -18.312   6.703   2.848  1.00 98.75           O  
ATOM   3884  OG  SER A 493     -17.266   9.703   5.082  1.00 98.75           O  
ATOM   3885  N   ASN A 494     -17.797   8.797   2.254  1.00 98.81           N  
ATOM   3886  CA  ASN A 494     -18.812   8.828   1.214  1.00 98.81           C  
ATOM   3887  C   ASN A 494     -18.562   7.754   0.157  1.00 98.81           C  
ATOM   3888  CB  ASN A 494     -18.875  10.211   0.562  1.00 98.81           C  
ATOM   3889  O   ASN A 494     -19.500   7.078  -0.271  1.00 98.81           O  
ATOM   3890  CG  ASN A 494     -19.578  11.234   1.427  1.00 98.81           C  
ATOM   3891  ND2 ASN A 494     -19.469  12.508   1.055  1.00 98.81           N  
ATOM   3892  OD1 ASN A 494     -20.219  10.891   2.420  1.00 98.81           O  
ATOM   3893  N   PHE A 495     -17.344   7.695  -0.230  1.00 98.88           N  
ATOM   3894  CA  PHE A 495     -17.047   6.684  -1.237  1.00 98.88           C  
ATOM   3895  C   PHE A 495     -17.359   5.289  -0.714  1.00 98.88           C  
ATOM   3896  CB  PHE A 495     -15.578   6.773  -1.662  1.00 98.88           C  
ATOM   3897  O   PHE A 495     -17.922   4.465  -1.432  1.00 98.88           O  
ATOM   3898  CG  PHE A 495     -15.227   5.879  -2.820  1.00 98.88           C  
ATOM   3899  CD1 PHE A 495     -14.641   4.637  -2.607  1.00 98.88           C  
ATOM   3900  CD2 PHE A 495     -15.477   6.281  -4.125  1.00 98.88           C  
ATOM   3901  CE1 PHE A 495     -14.320   3.807  -3.678  1.00 98.88           C  
ATOM   3902  CE2 PHE A 495     -15.156   5.461  -5.199  1.00 98.88           C  
ATOM   3903  CZ  PHE A 495     -14.578   4.223  -4.973  1.00 98.88           C  
ATOM   3904  N   VAL A 496     -16.969   4.996   0.502  1.00 98.88           N  
ATOM   3905  CA  VAL A 496     -17.234   3.701   1.118  1.00 98.88           C  
ATOM   3906  C   VAL A 496     -18.750   3.465   1.190  1.00 98.88           C  
ATOM   3907  CB  VAL A 496     -16.609   3.602   2.527  1.00 98.88           C  
ATOM   3908  O   VAL A 496     -19.219   2.365   0.901  1.00 98.88           O  
ATOM   3909  CG1 VAL A 496     -17.109   2.348   3.248  1.00 98.88           C  
ATOM   3910  CG2 VAL A 496     -15.094   3.609   2.438  1.00 98.88           C  
ATOM   3911  N   LYS A 497     -19.562   4.457   1.401  1.00 98.62           N  
ATOM   3912  CA  LYS A 497     -21.000   4.324   1.591  1.00 98.62           C  
ATOM   3913  C   LYS A 497     -21.734   4.316   0.252  1.00 98.62           C  
ATOM   3914  CB  LYS A 497     -21.531   5.461   2.469  1.00 98.62           C  
ATOM   3915  O   LYS A 497     -22.672   3.533   0.055  1.00 98.62           O  
ATOM   3916  CG  LYS A 497     -21.062   5.391   3.916  1.00 98.62           C  
ATOM   3917  CD  LYS A 497     -21.594   6.570   4.727  1.00 98.62           C  
ATOM   3918  CE  LYS A 497     -21.094   6.523   6.168  1.00 98.62           C  
ATOM   3919  NZ  LYS A 497     -21.562   7.703   6.953  1.00 98.62           N  
ATOM   3920  N   TYR A 498     -21.125   5.117  -0.633  1.00 98.50           N  
ATOM   3921  CA  TYR A 498     -22.000   5.402  -1.775  1.00 98.50           C  
ATOM   3922  C   TYR A 498     -21.266   5.121  -3.088  1.00 98.50           C  
ATOM   3923  CB  TYR A 498     -22.469   6.859  -1.742  1.00 98.50           C  
ATOM   3924  O   TYR A 498     -21.859   5.250  -4.164  1.00 98.50           O  
ATOM   3925  CG  TYR A 498     -23.109   7.258  -0.437  1.00 98.50           C  
ATOM   3926  CD1 TYR A 498     -24.312   6.684  -0.027  1.00 98.50           C  
ATOM   3927  CD2 TYR A 498     -22.531   8.211   0.388  1.00 98.50           C  
ATOM   3928  CE1 TYR A 498     -24.906   7.047   1.174  1.00 98.50           C  
ATOM   3929  CE2 TYR A 498     -23.109   8.586   1.591  1.00 98.50           C  
ATOM   3930  OH  TYR A 498     -24.891   8.359   3.164  1.00 98.50           O  
ATOM   3931  CZ  TYR A 498     -24.312   7.996   1.975  1.00 98.50           C  
ATOM   3932  N   LEU A 499     -19.969   4.805  -3.010  1.00 98.69           N  
ATOM   3933  CA  LEU A 499     -19.109   4.582  -4.176  1.00 98.69           C  
ATOM   3934  C   LEU A 499     -18.984   5.852  -5.004  1.00 98.69           C  
ATOM   3935  CB  LEU A 499     -19.672   3.447  -5.035  1.00 98.69           C  
ATOM   3936  O   LEU A 499     -18.812   5.785  -6.223  1.00 98.69           O  
ATOM   3937  CG  LEU A 499     -19.844   2.090  -4.352  1.00 98.69           C  
ATOM   3938  CD1 LEU A 499     -20.406   1.066  -5.332  1.00 98.69           C  
ATOM   3939  CD2 LEU A 499     -18.500   1.616  -3.783  1.00 98.69           C  
ATOM   3940  N   ASN A 500     -19.234   6.996  -4.383  1.00 98.44           N  
ATOM   3941  CA  ASN A 500     -19.125   8.367  -4.855  1.00 98.44           C  
ATOM   3942  C   ASN A 500     -18.625   9.305  -3.756  1.00 98.44           C  
ATOM   3943  CB  ASN A 500     -20.453   8.867  -5.410  1.00 98.44           C  
ATOM   3944  O   ASN A 500     -19.297   9.477  -2.736  1.00 98.44           O  
ATOM   3945  CG  ASN A 500     -20.344  10.219  -6.078  1.00 98.44           C  
ATOM   3946  ND2 ASN A 500     -21.188  10.461  -7.074  1.00 98.44           N  
ATOM   3947  OD1 ASN A 500     -19.500  11.047  -5.703  1.00 98.44           O  
ATOM   3948  N   PRO A 501     -17.453   9.992  -3.988  1.00 98.38           N  
ATOM   3949  CA  PRO A 501     -16.859  10.797  -2.918  1.00 98.38           C  
ATOM   3950  C   PRO A 501     -17.672  12.062  -2.623  1.00 98.38           C  
ATOM   3951  CB  PRO A 501     -15.484  11.164  -3.461  1.00 98.38           C  
ATOM   3952  O   PRO A 501     -17.562  12.641  -1.539  1.00 98.38           O  
ATOM   3953  CG  PRO A 501     -15.203  10.133  -4.516  1.00 98.38           C  
ATOM   3954  CD  PRO A 501     -16.516   9.742  -5.148  1.00 98.38           C  
ATOM   3955  N   THR A 502     -18.516  12.508  -3.545  1.00 98.19           N  
ATOM   3956  CA  THR A 502     -19.344  13.695  -3.354  1.00 98.19           C  
ATOM   3957  C   THR A 502     -20.766  13.438  -3.832  1.00 98.19           C  
ATOM   3958  CB  THR A 502     -18.766  14.906  -4.094  1.00 98.19           C  
ATOM   3959  O   THR A 502     -21.219  14.047  -4.801  1.00 98.19           O  
ATOM   3960  CG2 THR A 502     -17.422  15.328  -3.500  1.00 98.19           C  
ATOM   3961  OG1 THR A 502     -18.578  14.578  -5.477  1.00 98.19           O  
ATOM   3962  N   PRO A 503     -21.469  12.414  -3.188  1.00 97.88           N  
ATOM   3963  CA  PRO A 503     -22.812  12.031  -3.635  1.00 97.88           C  
ATOM   3964  C   PRO A 503     -23.812  13.195  -3.568  1.00 97.88           C  
ATOM   3965  CB  PRO A 503     -23.203  10.922  -2.662  1.00 97.88           C  
ATOM   3966  O   PRO A 503     -24.812  13.188  -4.281  1.00 97.88           O  
ATOM   3967  CG  PRO A 503     -22.391  11.164  -1.441  1.00 97.88           C  
ATOM   3968  CD  PRO A 503     -21.047  11.680  -1.870  1.00 97.88           C  
ATOM   3969  N   GLU A 504     -23.578  14.188  -2.693  1.00 96.75           N  
ATOM   3970  CA  GLU A 504     -24.359  15.414  -2.547  1.00 96.75           C  
ATOM   3971  C   GLU A 504     -23.453  16.625  -2.369  1.00 96.75           C  
ATOM   3972  CB  GLU A 504     -25.328  15.305  -1.363  1.00 96.75           C  
ATOM   3973  O   GLU A 504     -22.297  16.484  -1.951  1.00 96.75           O  
ATOM   3974  CG  GLU A 504     -26.266  14.109  -1.449  1.00 96.75           C  
ATOM   3975  CD  GLU A 504     -27.156  13.969  -0.230  1.00 96.75           C  
ATOM   3976  OE1 GLU A 504     -28.109  13.156  -0.269  1.00 96.75           O  
ATOM   3977  OE2 GLU A 504     -26.906  14.680   0.771  1.00 96.75           O  
ATOM   3978  N   THR A 505     -24.031  17.797  -2.705  1.00 94.88           N  
ATOM   3979  CA  THR A 505     -23.250  19.000  -2.479  1.00 94.88           C  
ATOM   3980  C   THR A 505     -23.141  19.312  -0.987  1.00 94.88           C  
ATOM   3981  CB  THR A 505     -23.844  20.219  -3.213  1.00 94.88           C  
ATOM   3982  O   THR A 505     -24.047  18.984  -0.217  1.00 94.88           O  
ATOM   3983  CG2 THR A 505     -23.875  19.984  -4.719  1.00 94.88           C  
ATOM   3984  OG1 THR A 505     -25.188  20.438  -2.742  1.00 94.88           O  
ATOM   3985  N   SER A 506     -22.000  19.844  -0.563  1.00 96.94           N  
ATOM   3986  CA  SER A 506     -21.766  20.188   0.832  1.00 96.94           C  
ATOM   3987  C   SER A 506     -20.828  21.391   0.944  1.00 96.94           C  
ATOM   3988  CB  SER A 506     -21.172  19.000   1.588  1.00 96.94           C  
ATOM   3989  O   SER A 506     -19.875  21.516   0.163  1.00 96.94           O  
ATOM   3990  OG  SER A 506     -20.547  19.422   2.791  1.00 96.94           O  
ATOM   3991  N   ASN A 507     -21.188  22.297   1.856  1.00 97.81           N  
ATOM   3992  CA  ASN A 507     -20.328  23.453   2.119  1.00 97.81           C  
ATOM   3993  C   ASN A 507     -18.922  23.016   2.545  1.00 97.81           C  
ATOM   3994  CB  ASN A 507     -20.953  24.344   3.184  1.00 97.81           C  
ATOM   3995  O   ASN A 507     -17.938  23.641   2.160  1.00 97.81           O  
ATOM   3996  CG  ASN A 507     -22.156  25.109   2.668  1.00 97.81           C  
ATOM   3997  ND2 ASN A 507     -23.016  25.562   3.582  1.00 97.81           N  
ATOM   3998  OD1 ASN A 507     -22.328  25.281   1.459  1.00 97.81           O  
ATOM   3999  N   LEU A 508     -18.859  21.938   3.379  1.00 98.25           N  
ATOM   4000  CA  LEU A 508     -17.578  21.422   3.822  1.00 98.25           C  
ATOM   4001  C   LEU A 508     -16.688  21.094   2.631  1.00 98.25           C  
ATOM   4002  CB  LEU A 508     -17.781  20.156   4.680  1.00 98.25           C  
ATOM   4003  O   LEU A 508     -15.477  21.312   2.680  1.00 98.25           O  
ATOM   4004  CG  LEU A 508     -16.516  19.422   5.117  1.00 98.25           C  
ATOM   4005  CD1 LEU A 508     -15.672  20.328   6.016  1.00 98.25           C  
ATOM   4006  CD2 LEU A 508     -16.875  18.125   5.828  1.00 98.25           C  
ATOM   4007  N   LEU A 509     -17.312  20.609   1.576  1.00 98.38           N  
ATOM   4008  CA  LEU A 509     -16.562  20.172   0.403  1.00 98.38           C  
ATOM   4009  C   LEU A 509     -16.625  21.219  -0.702  1.00 98.38           C  
ATOM   4010  CB  LEU A 509     -17.109  18.844  -0.116  1.00 98.38           C  
ATOM   4011  O   LEU A 509     -16.562  20.891  -1.887  1.00 98.38           O  
ATOM   4012  CG  LEU A 509     -17.109  17.672   0.877  1.00 98.38           C  
ATOM   4013  CD1 LEU A 509     -17.656  16.422   0.217  1.00 98.38           C  
ATOM   4014  CD2 LEU A 509     -15.703  17.438   1.420  1.00 98.38           C  
ATOM   4015  N   GLN A 510     -16.875  22.438  -0.343  1.00 98.38           N  
ATOM   4016  CA  GLN A 510     -16.859  23.609  -1.211  1.00 98.38           C  
ATOM   4017  C   GLN A 510     -17.844  23.438  -2.367  1.00 98.38           C  
ATOM   4018  CB  GLN A 510     -15.453  23.859  -1.751  1.00 98.38           C  
ATOM   4019  O   GLN A 510     -17.562  23.859  -3.490  1.00 98.38           O  
ATOM   4020  CG  GLN A 510     -14.422  24.141  -0.667  1.00 98.38           C  
ATOM   4021  CD  GLN A 510     -13.016  24.297  -1.222  1.00 98.38           C  
ATOM   4022  NE2 GLN A 510     -12.922  24.672  -2.494  1.00 98.38           N  
ATOM   4023  OE1 GLN A 510     -12.031  24.094  -0.512  1.00 98.38           O  
ATOM   4024  N   ASN A 511     -18.891  22.672  -2.121  1.00 97.69           N  
ATOM   4025  CA  ASN A 511     -20.016  22.469  -3.043  1.00 97.69           C  
ATOM   4026  C   ASN A 511     -19.531  21.953  -4.395  1.00 97.69           C  
ATOM   4027  CB  ASN A 511     -20.797  23.766  -3.221  1.00 97.69           C  
ATOM   4028  O   ASN A 511     -20.141  22.234  -5.426  1.00 97.69           O  
ATOM   4029  CG  ASN A 511     -21.469  24.219  -1.938  1.00 97.69           C  
ATOM   4030  ND2 ASN A 511     -21.281  25.500  -1.600  1.00 97.69           N  
ATOM   4031  OD1 ASN A 511     -22.141  23.453  -1.258  1.00 97.69           O  
ATOM   4032  N   ILE A 512     -18.344  21.281  -4.324  1.00 96.69           N  
ATOM   4033  CA  ILE A 512     -17.844  20.734  -5.578  1.00 96.69           C  
ATOM   4034  C   ILE A 512     -18.453  19.344  -5.809  1.00 96.69           C  
ATOM   4035  CB  ILE A 512     -16.312  20.656  -5.586  1.00 96.69           C  
ATOM   4036  O   ILE A 512     -18.797  18.641  -4.855  1.00 96.69           O  
ATOM   4037  CG1 ILE A 512     -15.812  19.641  -4.547  1.00 96.69           C  
ATOM   4038  CG2 ILE A 512     -15.695  22.031  -5.328  1.00 96.69           C  
ATOM   4039  CD1 ILE A 512     -14.352  19.250  -4.695  1.00 96.69           C  
ATOM   4040  N   THR A 513     -18.656  19.016  -7.059  1.00 97.19           N  
ATOM   4041  CA  THR A 513     -18.969  17.656  -7.492  1.00 97.19           C  
ATOM   4042  C   THR A 513     -17.734  16.984  -8.109  1.00 97.19           C  
ATOM   4043  CB  THR A 513     -20.125  17.641  -8.500  1.00 97.19           C  
ATOM   4044  O   THR A 513     -17.203  17.484  -9.109  1.00 97.19           O  
ATOM   4045  CG2 THR A 513     -20.484  16.203  -8.906  1.00 97.19           C  
ATOM   4046  OG1 THR A 513     -21.281  18.266  -7.910  1.00 97.19           O  
ATOM   4047  N   TRP A 514     -17.266  15.867  -7.453  1.00 97.56           N  
ATOM   4048  CA  TRP A 514     -16.094  15.133  -7.906  1.00 97.56           C  
ATOM   4049  C   TRP A 514     -16.328  14.500  -9.273  1.00 97.56           C  
ATOM   4050  CB  TRP A 514     -15.695  14.062  -6.891  1.00 97.56           C  
ATOM   4051  O   TRP A 514     -17.078  13.531  -9.391  1.00 97.56           O  
ATOM   4052  CG  TRP A 514     -14.273  13.594  -7.012  1.00 97.56           C  
ATOM   4053  CD1 TRP A 514     -13.633  13.211  -8.156  1.00 97.56           C  
ATOM   4054  CD2 TRP A 514     -13.328  13.453  -5.949  1.00 97.56           C  
ATOM   4055  CE2 TRP A 514     -12.125  12.984  -6.520  1.00 97.56           C  
ATOM   4056  CE3 TRP A 514     -13.383  13.680  -4.566  1.00 97.56           C  
ATOM   4057  NE1 TRP A 514     -12.336  12.844  -7.863  1.00 97.56           N  
ATOM   4058  CH2 TRP A 514     -11.062  12.961  -4.402  1.00 97.56           C  
ATOM   4059  CZ2 TRP A 514     -10.984  12.734  -5.754  1.00 97.56           C  
ATOM   4060  CZ3 TRP A 514     -12.242  13.430  -3.807  1.00 97.56           C  
ATOM   4061  N   PRO A 515     -15.641  15.023 -10.344  1.00 96.31           N  
ATOM   4062  CA  PRO A 515     -15.852  14.438 -11.672  1.00 96.31           C  
ATOM   4063  C   PRO A 515     -15.250  13.047 -11.805  1.00 96.31           C  
ATOM   4064  CB  PRO A 515     -15.141  15.430 -12.602  1.00 96.31           C  
ATOM   4065  O   PRO A 515     -14.227  12.742 -11.188  1.00 96.31           O  
ATOM   4066  CG  PRO A 515     -14.055  16.031 -11.773  1.00 96.31           C  
ATOM   4067  CD  PRO A 515     -14.547  16.156 -10.359  1.00 96.31           C  
ATOM   4068  N   LYS A 516     -15.961  12.242 -12.578  1.00 96.56           N  
ATOM   4069  CA  LYS A 516     -15.367  10.961 -12.930  1.00 96.56           C  
ATOM   4070  C   LYS A 516     -14.148  11.148 -13.828  1.00 96.56           C  
ATOM   4071  CB  LYS A 516     -16.391  10.070 -13.633  1.00 96.56           C  
ATOM   4072  O   LYS A 516     -14.109  12.078 -14.641  1.00 96.56           O  
ATOM   4073  CG  LYS A 516     -17.531   9.602 -12.727  1.00 96.56           C  
ATOM   4074  CD  LYS A 516     -18.547   8.758 -13.484  1.00 96.56           C  
ATOM   4075  CE  LYS A 516     -19.703   8.344 -12.602  1.00 96.56           C  
ATOM   4076  NZ  LYS A 516     -20.766   7.625 -13.367  1.00 96.56           N  
ATOM   4077  N   TYR A 517     -13.164  10.312 -13.555  1.00 95.81           N  
ATOM   4078  CA  TYR A 517     -11.961  10.281 -14.383  1.00 95.81           C  
ATOM   4079  C   TYR A 517     -12.242   9.609 -15.719  1.00 95.81           C  
ATOM   4080  CB  TYR A 517     -10.828   9.555 -13.656  1.00 95.81           C  
ATOM   4081  O   TYR A 517     -12.625   8.438 -15.766  1.00 95.81           O  
ATOM   4082  CG  TYR A 517      -9.469   9.797 -14.266  1.00 95.81           C  
ATOM   4083  CD1 TYR A 517      -9.008   9.008 -15.328  1.00 95.81           C  
ATOM   4084  CD2 TYR A 517      -8.633  10.797 -13.789  1.00 95.81           C  
ATOM   4085  CE1 TYR A 517      -7.758   9.227 -15.891  1.00 95.81           C  
ATOM   4086  CE2 TYR A 517      -7.379  11.023 -14.344  1.00 95.81           C  
ATOM   4087  OH  TYR A 517      -5.711  10.445 -15.945  1.00 95.81           O  
ATOM   4088  CZ  TYR A 517      -6.949  10.234 -15.391  1.00 95.81           C  
ATOM   4089  N   ILE A 518     -12.156  10.383 -16.797  1.00 90.69           N  
ATOM   4090  CA  ILE A 518     -12.414   9.867 -18.141  1.00 90.69           C  
ATOM   4091  C   ILE A 518     -11.125   9.859 -18.953  1.00 90.69           C  
ATOM   4092  CB  ILE A 518     -13.492  10.711 -18.859  1.00 90.69           C  
ATOM   4093  O   ILE A 518     -10.430  10.875 -19.031  1.00 90.69           O  
ATOM   4094  CG1 ILE A 518     -14.797  10.719 -18.062  1.00 90.69           C  
ATOM   4095  CG2 ILE A 518     -13.727  10.180 -20.281  1.00 90.69           C  
ATOM   4096  CD1 ILE A 518     -15.836  11.703 -18.562  1.00 90.69           C  
ATOM   4097  N   ALA A 519     -10.844   8.695 -19.578  1.00 78.12           N  
ATOM   4098  CA  ALA A 519      -9.648   8.570 -20.422  1.00 78.12           C  
ATOM   4099  C   ALA A 519      -9.656   9.594 -21.547  1.00 78.12           C  
ATOM   4100  CB  ALA A 519      -9.547   7.156 -20.984  1.00 78.12           C  
ATOM   4101  O   ALA A 519     -10.641   9.727 -22.266  1.00 78.12           O  
ATOM   4102  N   GLY A 520      -8.680  10.484 -21.688  1.00 75.69           N  
ATOM   4103  CA  GLY A 520      -8.609  11.508 -22.719  1.00 75.69           C  
ATOM   4104  C   GLY A 520      -9.023  12.883 -22.234  1.00 75.69           C  
ATOM   4105  O   GLY A 520      -8.703  13.891 -22.875  1.00 75.69           O  
ATOM   4106  N   ASP A 521      -9.953  12.969 -21.203  1.00 82.75           N  
ATOM   4107  CA  ASP A 521     -10.492  14.148 -20.547  1.00 82.75           C  
ATOM   4108  C   ASP A 521     -10.336  14.047 -19.031  1.00 82.75           C  
ATOM   4109  CB  ASP A 521     -11.969  14.344 -20.906  1.00 82.75           C  
ATOM   4110  O   ASP A 521     -11.320  13.844 -18.312  1.00 82.75           O  
ATOM   4111  CG  ASP A 521     -12.523  15.672 -20.438  1.00 82.75           C  
ATOM   4112  OD1 ASP A 521     -11.734  16.609 -20.172  1.00 82.75           O  
ATOM   4113  OD2 ASP A 521     -13.766  15.797 -20.328  1.00 82.75           O  
ATOM   4114  N   TYR A 522      -9.055  13.953 -18.391  1.00 87.69           N  
ATOM   4115  CA  TYR A 522      -8.422  13.570 -17.125  1.00 87.69           C  
ATOM   4116  C   TYR A 522      -8.750  14.562 -16.016  1.00 87.69           C  
ATOM   4117  CB  TYR A 522      -6.902  13.469 -17.297  1.00 87.69           C  
ATOM   4118  O   TYR A 522      -7.852  15.125 -15.391  1.00 87.69           O  
ATOM   4119  CG  TYR A 522      -6.480  12.648 -18.500  1.00 87.69           C  
ATOM   4120  CD1 TYR A 522      -6.734  11.281 -18.547  1.00 87.69           C  
ATOM   4121  CD2 TYR A 522      -5.820  13.234 -19.578  1.00 87.69           C  
ATOM   4122  CE1 TYR A 522      -6.348  10.516 -19.656  1.00 87.69           C  
ATOM   4123  CE2 TYR A 522      -5.426  12.484 -20.672  1.00 87.69           C  
ATOM   4124  OH  TYR A 522      -5.309  10.383 -21.797  1.00 87.69           O  
ATOM   4125  CZ  TYR A 522      -5.695  11.133 -20.703  1.00 87.69           C  
ATOM   4126  N   HIS A 523     -10.023  14.828 -15.734  1.00 95.88           N  
ATOM   4127  CA  HIS A 523     -10.273  15.734 -14.617  1.00 95.88           C  
ATOM   4128  C   HIS A 523     -10.055  15.031 -13.281  1.00 95.88           C  
ATOM   4129  CB  HIS A 523     -11.695  16.297 -14.688  1.00 95.88           C  
ATOM   4130  O   HIS A 523     -10.312  13.828 -13.156  1.00 95.88           O  
ATOM   4131  CG  HIS A 523     -11.867  17.359 -15.734  1.00 95.88           C  
ATOM   4132  CD2 HIS A 523     -11.898  18.703 -15.641  1.00 95.88           C  
ATOM   4133  ND1 HIS A 523     -12.039  17.047 -17.062  1.00 95.88           N  
ATOM   4134  CE1 HIS A 523     -12.164  18.172 -17.750  1.00 95.88           C  
ATOM   4135  NE2 HIS A 523     -12.086  19.188 -16.906  1.00 95.88           N  
ATOM   4136  N   TYR A 524      -9.484  15.758 -12.383  1.00 97.50           N  
ATOM   4137  CA  TYR A 524      -9.234  15.234 -11.047  1.00 97.50           C  
ATOM   4138  C   TYR A 524      -9.367  16.344 -10.000  1.00 97.50           C  
ATOM   4139  CB  TYR A 524      -7.836  14.609 -10.969  1.00 97.50           C  
ATOM   4140  O   TYR A 524      -9.516  17.516 -10.336  1.00 97.50           O  
ATOM   4141  CG  TYR A 524      -6.715  15.625 -11.016  1.00 97.50           C  
ATOM   4142  CD1 TYR A 524      -6.285  16.156 -12.227  1.00 97.50           C  
ATOM   4143  CD2 TYR A 524      -6.082  16.031  -9.844  1.00 97.50           C  
ATOM   4144  CE1 TYR A 524      -5.250  17.094 -12.273  1.00 97.50           C  
ATOM   4145  CE2 TYR A 524      -5.047  16.969  -9.883  1.00 97.50           C  
ATOM   4146  OH  TYR A 524      -3.617  18.406 -11.133  1.00 97.50           O  
ATOM   4147  CZ  TYR A 524      -4.641  17.484 -11.094  1.00 97.50           C  
ATOM   4148  N   ILE A 525      -9.430  15.883  -8.750  1.00 97.88           N  
ATOM   4149  CA  ILE A 525      -9.469  16.844  -7.648  1.00 97.88           C  
ATOM   4150  C   ILE A 525      -8.070  17.000  -7.047  1.00 97.88           C  
ATOM   4151  CB  ILE A 525     -10.477  16.422  -6.559  1.00 97.88           C  
ATOM   4152  O   ILE A 525      -7.422  16.000  -6.715  1.00 97.88           O  
ATOM   4153  CG1 ILE A 525     -11.906  16.469  -7.109  1.00 97.88           C  
ATOM   4154  CG2 ILE A 525     -10.336  17.297  -5.316  1.00 97.88           C  
ATOM   4155  CD1 ILE A 525     -12.414  17.875  -7.387  1.00 97.88           C  
ATOM   4156  N   ASP A 526      -7.547  18.250  -7.062  1.00 98.38           N  
ATOM   4157  CA  ASP A 526      -6.387  18.609  -6.254  1.00 98.38           C  
ATOM   4158  C   ASP A 526      -6.805  18.969  -4.828  1.00 98.38           C  
ATOM   4159  CB  ASP A 526      -5.637  19.781  -6.891  1.00 98.38           C  
ATOM   4160  O   ASP A 526      -7.520  19.953  -4.613  1.00 98.38           O  
ATOM   4161  CG  ASP A 526      -4.379  20.156  -6.133  1.00 98.38           C  
ATOM   4162  OD1 ASP A 526      -3.373  19.422  -6.207  1.00 98.38           O  
ATOM   4163  OD2 ASP A 526      -4.395  21.203  -5.449  1.00 98.38           O  
ATOM   4164  N   ILE A 527      -6.453  18.094  -3.920  1.00 98.50           N  
ATOM   4165  CA  ILE A 527      -6.812  18.328  -2.523  1.00 98.50           C  
ATOM   4166  C   ILE A 527      -5.723  19.156  -1.841  1.00 98.50           C  
ATOM   4167  CB  ILE A 527      -7.031  17.000  -1.771  1.00 98.50           C  
ATOM   4168  O   ILE A 527      -4.770  18.594  -1.288  1.00 98.50           O  
ATOM   4169  CG1 ILE A 527      -8.094  16.156  -2.482  1.00 98.50           C  
ATOM   4170  CG2 ILE A 527      -7.430  17.266  -0.315  1.00 98.50           C  
ATOM   4171  CD1 ILE A 527      -8.227  14.742  -1.934  1.00 98.50           C  
ATOM   4172  N   GLY A 528      -5.738  20.500  -1.932  1.00 97.88           N  
ATOM   4173  CA  GLY A 528      -4.898  21.469  -1.252  1.00 97.88           C  
ATOM   4174  C   GLY A 528      -5.617  22.203  -0.128  1.00 97.88           C  
ATOM   4175  O   GLY A 528      -6.441  21.609   0.574  1.00 97.88           O  
ATOM   4176  N   GLU A 529      -5.137  23.406   0.130  1.00 96.12           N  
ATOM   4177  CA  GLU A 529      -5.898  24.172   1.115  1.00 96.12           C  
ATOM   4178  C   GLU A 529      -7.367  24.281   0.713  1.00 96.12           C  
ATOM   4179  CB  GLU A 529      -5.301  25.562   1.299  1.00 96.12           C  
ATOM   4180  O   GLU A 529      -8.258  24.172   1.559  1.00 96.12           O  
ATOM   4181  CG  GLU A 529      -5.965  26.375   2.398  1.00 96.12           C  
ATOM   4182  CD  GLU A 529      -5.191  27.641   2.766  1.00 96.12           C  
ATOM   4183  OE1 GLU A 529      -5.719  28.469   3.529  1.00 96.12           O  
ATOM   4184  OE2 GLU A 529      -4.043  27.781   2.287  1.00 96.12           O  
ATOM   4185  N   ASN A 530      -7.629  24.500  -0.635  1.00 97.81           N  
ATOM   4186  CA  ASN A 530      -8.945  24.406  -1.252  1.00 97.81           C  
ATOM   4187  C   ASN A 530      -9.055  23.172  -2.150  1.00 97.81           C  
ATOM   4188  CB  ASN A 530      -9.266  25.672  -2.047  1.00 97.81           C  
ATOM   4189  O   ASN A 530      -8.047  22.641  -2.607  1.00 97.81           O  
ATOM   4190  CG  ASN A 530      -9.297  26.906  -1.176  1.00 97.81           C  
ATOM   4191  ND2 ASN A 530      -8.539  27.938  -1.562  1.00 97.81           N  
ATOM   4192  OD1 ASN A 530     -10.000  26.953  -0.164  1.00 97.81           O  
ATOM   4193  N   LEU A 531     -10.281  22.703  -2.291  1.00 98.31           N  
ATOM   4194  CA  LEU A 531     -10.539  21.656  -3.277  1.00 98.31           C  
ATOM   4195  C   LEU A 531     -10.688  22.250  -4.672  1.00 98.31           C  
ATOM   4196  CB  LEU A 531     -11.797  20.875  -2.908  1.00 98.31           C  
ATOM   4197  O   LEU A 531     -11.547  23.109  -4.898  1.00 98.31           O  
ATOM   4198  CG  LEU A 531     -11.828  20.250  -1.510  1.00 98.31           C  
ATOM   4199  CD1 LEU A 531     -13.180  19.594  -1.253  1.00 98.31           C  
ATOM   4200  CD2 LEU A 531     -10.695  19.250  -1.344  1.00 98.31           C  
ATOM   4201  N   ASN A 532      -9.805  21.781  -5.586  1.00 97.94           N  
ATOM   4202  CA  ASN A 532      -9.836  22.312  -6.945  1.00 97.94           C  
ATOM   4203  C   ASN A 532      -9.984  21.203  -7.973  1.00 97.94           C  
ATOM   4204  CB  ASN A 532      -8.578  23.141  -7.230  1.00 97.94           C  
ATOM   4205  O   ASN A 532      -9.266  20.203  -7.918  1.00 97.94           O  
ATOM   4206  CG  ASN A 532      -8.492  24.391  -6.383  1.00 97.94           C  
ATOM   4207  ND2 ASN A 532      -7.305  24.672  -5.855  1.00 97.94           N  
ATOM   4208  OD1 ASN A 532      -9.484  25.094  -6.203  1.00 97.94           O  
ATOM   4209  N   ILE A 533     -11.047  21.406  -8.836  1.00 97.56           N  
ATOM   4210  CA  ILE A 533     -11.156  20.516  -9.977  1.00 97.56           C  
ATOM   4211  C   ILE A 533     -10.188  20.953 -11.078  1.00 97.56           C  
ATOM   4212  CB  ILE A 533     -12.602  20.469 -10.523  1.00 97.56           C  
ATOM   4213  O   ILE A 533     -10.273  22.078 -11.570  1.00 97.56           O  
ATOM   4214  CG1 ILE A 533     -13.562  19.953  -9.445  1.00 97.56           C  
ATOM   4215  CG2 ILE A 533     -12.672  19.578 -11.773  1.00 97.56           C  
ATOM   4216  CD1 ILE A 533     -15.031  20.062  -9.828  1.00 97.56           C  
ATOM   4217  N   THR A 534      -9.266  20.109 -11.375  1.00 95.50           N  
ATOM   4218  CA  THR A 534      -8.258  20.359 -12.398  1.00 95.50           C  
ATOM   4219  C   THR A 534      -8.219  19.234 -13.422  1.00 95.50           C  
ATOM   4220  CB  THR A 534      -6.863  20.547 -11.773  1.00 95.50           C  
ATOM   4221  O   THR A 534      -8.977  18.266 -13.312  1.00 95.50           O  
ATOM   4222  CG2 THR A 534      -6.340  19.234 -11.211  1.00 95.50           C  
ATOM   4223  OG1 THR A 534      -5.953  21.016 -12.773  1.00 95.50           O  
ATOM   4224  N   ALA A 535      -7.422  19.422 -14.453  1.00 94.75           N  
ATOM   4225  CA  ALA A 535      -7.332  18.406 -15.492  1.00 94.75           C  
ATOM   4226  C   ALA A 535      -5.879  18.062 -15.805  1.00 94.75           C  
ATOM   4227  CB  ALA A 535      -8.055  18.875 -16.750  1.00 94.75           C  
ATOM   4228  O   ALA A 535      -4.977  18.844 -15.516  1.00 94.75           O  
ATOM   4229  N   LYS A 536      -5.664  16.812 -16.312  1.00 93.25           N  
ATOM   4230  CA  LYS A 536      -4.371  16.344 -16.812  1.00 93.25           C  
ATOM   4231  C   LYS A 536      -3.322  16.359 -15.695  1.00 93.25           C  
ATOM   4232  CB  LYS A 536      -3.896  17.219 -17.984  1.00 93.25           C  
ATOM   4233  O   LYS A 536      -2.389  17.156 -15.727  1.00 93.25           O  
ATOM   4234  CG  LYS A 536      -4.824  17.188 -19.188  1.00 93.25           C  
ATOM   4235  CD  LYS A 536      -4.273  18.016 -20.344  1.00 93.25           C  
ATOM   4236  CE  LYS A 536      -5.207  17.984 -21.531  1.00 93.25           C  
ATOM   4237  NZ  LYS A 536      -4.668  18.797 -22.672  1.00 93.25           N  
ATOM   4238  N   PRO A 537      -3.457  15.398 -14.766  1.00 93.44           N  
ATOM   4239  CA  PRO A 537      -2.520  15.359 -13.641  1.00 93.44           C  
ATOM   4240  C   PRO A 537      -1.063  15.258 -14.086  1.00 93.44           C  
ATOM   4241  CB  PRO A 537      -2.943  14.109 -12.867  1.00 93.44           C  
ATOM   4242  O   PRO A 537      -0.729  14.414 -14.922  1.00 93.44           O  
ATOM   4243  CG  PRO A 537      -3.648  13.258 -13.875  1.00 93.44           C  
ATOM   4244  CD  PRO A 537      -4.281  14.156 -14.898  1.00 93.44           C  
ATOM   4245  N   LYS A 538      -0.227  16.234 -13.633  1.00 95.00           N  
ATOM   4246  CA  LYS A 538       1.228  16.266 -13.742  1.00 95.00           C  
ATOM   4247  C   LYS A 538       1.660  16.516 -15.188  1.00 95.00           C  
ATOM   4248  CB  LYS A 538       1.840  14.961 -13.234  1.00 95.00           C  
ATOM   4249  O   LYS A 538       2.732  16.078 -15.602  1.00 95.00           O  
ATOM   4250  CG  LYS A 538       1.538  14.664 -11.773  1.00 95.00           C  
ATOM   4251  CD  LYS A 538       2.061  15.766 -10.859  1.00 95.00           C  
ATOM   4252  CE  LYS A 538       1.749  15.477  -9.398  1.00 95.00           C  
ATOM   4253  NZ  LYS A 538       2.229  16.562  -8.500  1.00 95.00           N  
ATOM   4254  N   SER A 539       0.803  17.141 -16.031  1.00 94.31           N  
ATOM   4255  CA  SER A 539       1.201  17.578 -17.375  1.00 94.31           C  
ATOM   4256  C   SER A 539       2.346  18.578 -17.312  1.00 94.31           C  
ATOM   4257  CB  SER A 539       0.013  18.188 -18.109  1.00 94.31           C  
ATOM   4258  O   SER A 539       2.389  19.422 -16.406  1.00 94.31           O  
ATOM   4259  OG  SER A 539       0.376  18.547 -19.438  1.00 94.31           O  
ATOM   4260  N   PRO A 540       3.309  18.469 -18.344  1.00 94.94           N  
ATOM   4261  CA  PRO A 540       3.342  17.594 -19.500  1.00 94.94           C  
ATOM   4262  C   PRO A 540       4.094  16.281 -19.234  1.00 94.94           C  
ATOM   4263  CB  PRO A 540       4.062  18.422 -20.562  1.00 94.94           C  
ATOM   4264  O   PRO A 540       4.457  15.578 -20.172  1.00 94.94           O  
ATOM   4265  CG  PRO A 540       5.086  19.203 -19.797  1.00 94.94           C  
ATOM   4266  CD  PRO A 540       4.508  19.578 -18.469  1.00 94.94           C  
ATOM   4267  N   TYR A 541       4.430  15.891 -18.000  1.00 97.00           N  
ATOM   4268  CA  TYR A 541       5.324  14.789 -17.672  1.00 97.00           C  
ATOM   4269  C   TYR A 541       4.664  13.445 -17.969  1.00 97.00           C  
ATOM   4270  CB  TYR A 541       5.734  14.852 -16.188  1.00 97.00           C  
ATOM   4271  O   TYR A 541       5.215  12.625 -18.703  1.00 97.00           O  
ATOM   4272  CG  TYR A 541       6.430  16.141 -15.812  1.00 97.00           C  
ATOM   4273  CD1 TYR A 541       7.785  16.328 -16.078  1.00 97.00           C  
ATOM   4274  CD2 TYR A 541       5.738  17.156 -15.180  1.00 97.00           C  
ATOM   4275  CE1 TYR A 541       8.430  17.500 -15.727  1.00 97.00           C  
ATOM   4276  CE2 TYR A 541       6.375  18.344 -14.828  1.00 97.00           C  
ATOM   4277  OH  TYR A 541       8.359  19.672 -14.758  1.00 97.00           O  
ATOM   4278  CZ  TYR A 541       7.723  18.516 -15.102  1.00 97.00           C  
ATOM   4279  N   TYR A 542       3.504  13.289 -17.453  1.00 96.44           N  
ATOM   4280  CA  TYR A 542       2.840  12.000 -17.609  1.00 96.44           C  
ATOM   4281  C   TYR A 542       2.617  11.672 -19.094  1.00 96.44           C  
ATOM   4282  CB  TYR A 542       1.500  11.992 -16.875  1.00 96.44           C  
ATOM   4283  O   TYR A 542       2.939  10.570 -19.547  1.00 96.44           O  
ATOM   4284  CG  TYR A 542       0.656  10.773 -17.156  1.00 96.44           C  
ATOM   4285  CD1 TYR A 542      -0.548  10.875 -17.844  1.00 96.44           C  
ATOM   4286  CD2 TYR A 542       1.061   9.508 -16.734  1.00 96.44           C  
ATOM   4287  CE1 TYR A 542      -1.330   9.758 -18.109  1.00 96.44           C  
ATOM   4288  CE2 TYR A 542       0.287   8.383 -16.984  1.00 96.44           C  
ATOM   4289  OH  TYR A 542      -1.675   7.402 -17.938  1.00 96.44           O  
ATOM   4290  CZ  TYR A 542      -0.905   8.516 -17.672  1.00 96.44           C  
ATOM   4291  N   GLU A 543       2.123  12.609 -19.844  1.00 95.25           N  
ATOM   4292  CA  GLU A 543       1.871  12.375 -21.266  1.00 95.25           C  
ATOM   4293  C   GLU A 543       3.156  12.016 -22.000  1.00 95.25           C  
ATOM   4294  CB  GLU A 543       1.226  13.609 -21.906  1.00 95.25           C  
ATOM   4295  O   GLU A 543       3.150  11.156 -22.891  1.00 95.25           O  
ATOM   4296  CG  GLU A 543      -0.185  13.891 -21.406  1.00 95.25           C  
ATOM   4297  CD  GLU A 543      -0.253  15.047 -20.422  1.00 95.25           C  
ATOM   4298  OE1 GLU A 543      -1.371  15.406 -19.984  1.00 95.25           O  
ATOM   4299  OE2 GLU A 543       0.820  15.586 -20.062  1.00 95.25           O  
ATOM   4300  N   SER A 544       4.191  12.664 -21.641  1.00 97.44           N  
ATOM   4301  CA  SER A 544       5.480  12.375 -22.250  1.00 97.44           C  
ATOM   4302  C   SER A 544       5.910  10.938 -21.984  1.00 97.44           C  
ATOM   4303  CB  SER A 544       6.555  13.336 -21.750  1.00 97.44           C  
ATOM   4304  O   SER A 544       6.348  10.234 -22.906  1.00 97.44           O  
ATOM   4305  OG  SER A 544       6.277  14.664 -22.156  1.00 97.44           O  
ATOM   4306  N   TRP A 545       5.738  10.484 -20.734  1.00 97.56           N  
ATOM   4307  CA  TRP A 545       6.125   9.117 -20.391  1.00 97.56           C  
ATOM   4308  C   TRP A 545       5.266   8.109 -21.156  1.00 97.56           C  
ATOM   4309  CB  TRP A 545       6.004   8.883 -18.891  1.00 97.56           C  
ATOM   4310  O   TRP A 545       5.758   7.066 -21.578  1.00 97.56           O  
ATOM   4311  CG  TRP A 545       7.211   9.305 -18.109  1.00 97.56           C  
ATOM   4312  CD1 TRP A 545       7.348  10.438 -17.359  1.00 97.56           C  
ATOM   4313  CD2 TRP A 545       8.453   8.602 -18.000  1.00 97.56           C  
ATOM   4314  CE2 TRP A 545       9.297   9.367 -17.172  1.00 97.56           C  
ATOM   4315  CE3 TRP A 545       8.930   7.398 -18.531  1.00 97.56           C  
ATOM   4316  NE1 TRP A 545       8.602  10.484 -16.797  1.00 97.56           N  
ATOM   4317  CH2 TRP A 545      11.047   7.789 -17.391  1.00 97.56           C  
ATOM   4318  CZ2 TRP A 545      10.602   8.969 -16.859  1.00 97.56           C  
ATOM   4319  CZ3 TRP A 545      10.227   7.004 -18.219  1.00 97.56           C  
ATOM   4320  N   VAL A 546       3.957   8.430 -21.266  1.00 96.50           N  
ATOM   4321  CA  VAL A 546       3.092   7.551 -22.047  1.00 96.50           C  
ATOM   4322  C   VAL A 546       3.652   7.406 -23.469  1.00 96.50           C  
ATOM   4323  CB  VAL A 546       1.644   8.086 -22.109  1.00 96.50           C  
ATOM   4324  O   VAL A 546       3.770   6.293 -23.984  1.00 96.50           O  
ATOM   4325  CG1 VAL A 546       0.820   7.312 -23.141  1.00 96.50           C  
ATOM   4326  CG2 VAL A 546       0.994   8.008 -20.734  1.00 96.50           C  
ATOM   4327  N   GLN A 547       4.062   8.508 -24.094  1.00 97.06           N  
ATOM   4328  CA  GLN A 547       4.621   8.500 -25.438  1.00 97.06           C  
ATOM   4329  C   GLN A 547       5.938   7.734 -25.484  1.00 97.06           C  
ATOM   4330  CB  GLN A 547       4.828   9.930 -25.938  1.00 97.06           C  
ATOM   4331  O   GLN A 547       6.168   6.941 -26.406  1.00 97.06           O  
ATOM   4332  CG  GLN A 547       3.529  10.672 -26.234  1.00 97.06           C  
ATOM   4333  CD  GLN A 547       3.756  12.125 -26.609  1.00 97.06           C  
ATOM   4334  NE2 GLN A 547       2.670  12.852 -26.844  1.00 97.06           N  
ATOM   4335  OE1 GLN A 547       4.898  12.594 -26.672  1.00 97.06           O  
ATOM   4336  N   TYR A 548       6.758   7.938 -24.438  1.00 97.19           N  
ATOM   4337  CA  TYR A 548       8.047   7.258 -24.391  1.00 97.19           C  
ATOM   4338  C   TYR A 548       7.867   5.746 -24.312  1.00 97.19           C  
ATOM   4339  CB  TYR A 548       8.883   7.750 -23.203  1.00 97.19           C  
ATOM   4340  O   TYR A 548       8.547   4.996 -25.016  1.00 97.19           O  
ATOM   4341  CG  TYR A 548       9.281   9.203 -23.312  1.00 97.19           C  
ATOM   4342  CD1 TYR A 548       9.180   9.891 -24.516  1.00 97.19           C  
ATOM   4343  CD2 TYR A 548       9.773   9.883 -22.203  1.00 97.19           C  
ATOM   4344  CE1 TYR A 548       9.547  11.227 -24.609  1.00 97.19           C  
ATOM   4345  CE2 TYR A 548      10.148  11.219 -22.297  1.00 97.19           C  
ATOM   4346  OH  TYR A 548      10.406  13.211 -23.594  1.00 97.19           O  
ATOM   4347  CZ  TYR A 548      10.031  11.883 -23.500  1.00 97.19           C  
ATOM   4348  N   TYR A 549       6.973   5.301 -23.438  1.00 97.31           N  
ATOM   4349  CA  TYR A 549       6.730   3.869 -23.328  1.00 97.31           C  
ATOM   4350  C   TYR A 549       6.215   3.295 -24.641  1.00 97.31           C  
ATOM   4351  CB  TYR A 549       5.727   3.584 -22.203  1.00 97.31           C  
ATOM   4352  O   TYR A 549       6.680   2.244 -25.094  1.00 97.31           O  
ATOM   4353  CG  TYR A 549       6.375   3.334 -20.859  1.00 97.31           C  
ATOM   4354  CD1 TYR A 549       6.504   2.043 -20.359  1.00 97.31           C  
ATOM   4355  CD2 TYR A 549       6.855   4.391 -20.094  1.00 97.31           C  
ATOM   4356  CE1 TYR A 549       7.094   1.809 -19.125  1.00 97.31           C  
ATOM   4357  CE2 TYR A 549       7.449   4.168 -18.859  1.00 97.31           C  
ATOM   4358  OH  TYR A 549       8.148   2.650 -17.156  1.00 97.31           O  
ATOM   4359  CZ  TYR A 549       7.562   2.877 -18.375  1.00 97.31           C  
ATOM   4360  N   GLU A 550       5.301   3.980 -25.297  1.00 96.00           N  
ATOM   4361  CA  GLU A 550       4.707   3.508 -26.547  1.00 96.00           C  
ATOM   4362  C   GLU A 550       5.742   3.461 -27.656  1.00 96.00           C  
ATOM   4363  CB  GLU A 550       3.529   4.398 -26.953  1.00 96.00           C  
ATOM   4364  O   GLU A 550       5.762   2.520 -28.453  1.00 96.00           O  
ATOM   4365  CG  GLU A 550       2.297   4.223 -26.078  1.00 96.00           C  
ATOM   4366  CD  GLU A 550       1.746   2.807 -26.078  1.00 96.00           C  
ATOM   4367  OE1 GLU A 550       1.168   2.371 -25.062  1.00 96.00           O  
ATOM   4368  OE2 GLU A 550       1.896   2.127 -27.125  1.00 96.00           O  
ATOM   4369  N   GLN A 551       6.609   4.359 -27.703  1.00 96.44           N  
ATOM   4370  CA  GLN A 551       7.543   4.520 -28.812  1.00 96.44           C  
ATOM   4371  C   GLN A 551       8.781   3.652 -28.625  1.00 96.44           C  
ATOM   4372  CB  GLN A 551       7.945   5.984 -28.969  1.00 96.44           C  
ATOM   4373  O   GLN A 551       9.273   3.039 -29.562  1.00 96.44           O  
ATOM   4374  CG  GLN A 551       8.820   6.254 -30.188  1.00 96.44           C  
ATOM   4375  CD  GLN A 551       9.102   7.730 -30.391  1.00 96.44           C  
ATOM   4376  NE2 GLN A 551       9.906   8.047 -31.406  1.00 96.44           N  
ATOM   4377  OE1 GLN A 551       8.609   8.578 -29.641  1.00 96.44           O  
ATOM   4378  N   TRP A 552       9.234   3.521 -27.312  1.00 97.25           N  
ATOM   4379  CA  TRP A 552      10.602   3.029 -27.188  1.00 97.25           C  
ATOM   4380  C   TRP A 552      10.641   1.762 -26.328  1.00 97.25           C  
ATOM   4381  CB  TRP A 552      11.500   4.102 -26.562  1.00 97.25           C  
ATOM   4382  O   TRP A 552      11.656   1.054 -26.312  1.00 97.25           O  
ATOM   4383  CG  TRP A 552      11.695   5.309 -27.422  1.00 97.25           C  
ATOM   4384  CD1 TRP A 552      11.898   5.328 -28.781  1.00 97.25           C  
ATOM   4385  CD2 TRP A 552      11.703   6.676 -27.000  1.00 97.25           C  
ATOM   4386  CE2 TRP A 552      11.914   7.473 -28.156  1.00 97.25           C  
ATOM   4387  CE3 TRP A 552      11.547   7.305 -25.766  1.00 97.25           C  
ATOM   4388  NE1 TRP A 552      12.031   6.625 -29.219  1.00 97.25           N  
ATOM   4389  CH2 TRP A 552      11.820   9.453 -26.859  1.00 97.25           C  
ATOM   4390  CZ2 TRP A 552      11.977   8.867 -28.094  1.00 97.25           C  
ATOM   4391  CZ3 TRP A 552      11.609   8.695 -25.703  1.00 97.25           C  
ATOM   4392  N   VAL A 553       9.641   1.400 -25.625  1.00 97.31           N  
ATOM   4393  CA  VAL A 553       9.695   0.269 -24.703  1.00 97.31           C  
ATOM   4394  C   VAL A 553       9.031  -0.948 -25.344  1.00 97.31           C  
ATOM   4395  CB  VAL A 553       9.016   0.601 -23.359  1.00 97.31           C  
ATOM   4396  O   VAL A 553       7.984  -0.827 -25.984  1.00 97.31           O  
ATOM   4397  CG1 VAL A 553       9.047  -0.610 -22.422  1.00 97.31           C  
ATOM   4398  CG2 VAL A 553       9.703   1.799 -22.688  1.00 97.31           C  
ATOM   4399  N   GLU A 554       9.656  -2.119 -25.141  1.00 96.19           N  
ATOM   4400  CA  GLU A 554       9.172  -3.375 -25.703  1.00 96.19           C  
ATOM   4401  C   GLU A 554       7.922  -3.861 -24.969  1.00 96.19           C  
ATOM   4402  CB  GLU A 554      10.266  -4.445 -25.641  1.00 96.19           C  
ATOM   4403  O   GLU A 554       7.902  -3.938 -23.750  1.00 96.19           O  
ATOM   4404  CG  GLU A 554       9.859  -5.766 -26.281  1.00 96.19           C  
ATOM   4405  CD  GLU A 554       9.852  -5.719 -27.812  1.00 96.19           C  
ATOM   4406  OE1 GLU A 554       9.227  -6.602 -28.438  1.00 96.19           O  
ATOM   4407  OE2 GLU A 554      10.469  -4.789 -28.375  1.00 96.19           O  
ATOM   4408  N   LYS A 555       6.852  -4.105 -25.766  1.00 95.50           N  
ATOM   4409  CA  LYS A 555       5.680  -4.801 -25.234  1.00 95.50           C  
ATOM   4410  C   LYS A 555       5.910  -6.309 -25.188  1.00 95.50           C  
ATOM   4411  CB  LYS A 555       4.441  -4.480 -26.062  1.00 95.50           C  
ATOM   4412  O   LYS A 555       6.711  -6.844 -25.953  1.00 95.50           O  
ATOM   4413  CG  LYS A 555       3.955  -3.047 -25.922  1.00 95.50           C  
ATOM   4414  CD  LYS A 555       2.646  -2.826 -26.672  1.00 95.50           C  
ATOM   4415  CE  LYS A 555       2.104  -1.421 -26.453  1.00 95.50           C  
ATOM   4416  NZ  LYS A 555       0.811  -1.206 -27.172  1.00 95.50           N  
ATOM   4417  N   PRO A 556       5.031  -6.957 -24.359  1.00 95.56           N  
ATOM   4418  CA  PRO A 556       4.074  -6.426 -23.391  1.00 95.56           C  
ATOM   4419  C   PRO A 556       4.750  -5.840 -22.156  1.00 95.56           C  
ATOM   4420  CB  PRO A 556       3.229  -7.648 -23.016  1.00 95.56           C  
ATOM   4421  O   PRO A 556       5.836  -6.281 -21.766  1.00 95.56           O  
ATOM   4422  CG  PRO A 556       4.160  -8.812 -23.156  1.00 95.56           C  
ATOM   4423  CD  PRO A 556       5.105  -8.531 -24.281  1.00 95.56           C  
ATOM   4424  N   PHE A 557       3.965  -4.785 -21.469  1.00 96.75           N  
ATOM   4425  CA  PHE A 557       4.445  -4.184 -20.234  1.00 96.75           C  
ATOM   4426  C   PHE A 557       3.975  -4.984 -19.031  1.00 96.75           C  
ATOM   4427  CB  PHE A 557       3.967  -2.732 -20.125  1.00 96.75           C  
ATOM   4428  O   PHE A 557       2.885  -5.559 -19.047  1.00 96.75           O  
ATOM   4429  CG  PHE A 557       4.324  -1.883 -21.312  1.00 96.75           C  
ATOM   4430  CD1 PHE A 557       5.512  -2.092 -22.000  1.00 96.75           C  
ATOM   4431  CD2 PHE A 557       3.471  -0.873 -21.734  1.00 96.75           C  
ATOM   4432  CE1 PHE A 557       5.844  -1.306 -23.109  1.00 96.75           C  
ATOM   4433  CE2 PHE A 557       3.797  -0.084 -22.844  1.00 96.75           C  
ATOM   4434  CZ  PHE A 557       4.984  -0.301 -23.516  1.00 96.75           C  
ATOM   4435  N   THR A 558       4.836  -5.070 -18.016  1.00 96.81           N  
ATOM   4436  CA  THR A 558       4.426  -5.633 -16.734  1.00 96.81           C  
ATOM   4437  C   THR A 558       3.998  -4.527 -15.773  1.00 96.81           C  
ATOM   4438  CB  THR A 558       5.559  -6.461 -16.109  1.00 96.81           C  
ATOM   4439  O   THR A 558       2.969  -4.645 -15.109  1.00 96.81           O  
ATOM   4440  CG2 THR A 558       5.133  -7.031 -14.758  1.00 96.81           C  
ATOM   4441  OG1 THR A 558       5.902  -7.539 -16.984  1.00 96.81           O  
ATOM   4442  N   THR A 559       4.789  -3.506 -15.703  1.00 97.38           N  
ATOM   4443  CA  THR A 559       4.539  -2.287 -14.938  1.00 97.38           C  
ATOM   4444  C   THR A 559       4.637  -1.059 -15.844  1.00 97.38           C  
ATOM   4445  CB  THR A 559       5.527  -2.146 -13.766  1.00 97.38           C  
ATOM   4446  O   THR A 559       4.785  -1.185 -17.062  1.00 97.38           O  
ATOM   4447  CG2 THR A 559       5.496  -3.379 -12.875  1.00 97.38           C  
ATOM   4448  OG1 THR A 559       6.855  -1.979 -14.289  1.00 97.38           O  
ATOM   4449  N   PHE A 560       4.480   0.156 -15.266  1.00 96.56           N  
ATOM   4450  CA  PHE A 560       4.539   1.399 -16.016  1.00 96.56           C  
ATOM   4451  C   PHE A 560       5.344   2.455 -15.273  1.00 96.56           C  
ATOM   4452  CB  PHE A 560       3.127   1.922 -16.312  1.00 96.56           C  
ATOM   4453  O   PHE A 560       5.191   2.611 -14.055  1.00 96.56           O  
ATOM   4454  CG  PHE A 560       3.100   3.170 -17.141  1.00 96.56           C  
ATOM   4455  CD1 PHE A 560       3.020   4.422 -16.547  1.00 96.56           C  
ATOM   4456  CD2 PHE A 560       3.154   3.092 -18.531  1.00 96.56           C  
ATOM   4457  CE1 PHE A 560       2.994   5.582 -17.328  1.00 96.56           C  
ATOM   4458  CE2 PHE A 560       3.131   4.246 -19.312  1.00 96.56           C  
ATOM   4459  CZ  PHE A 560       3.049   5.488 -18.703  1.00 96.56           C  
TER    4460      PHE A 560                                                      
ENDMDL                                                                          
END                                                                             
