# Supplementary material for: Screening of ester-forming and hydrolyzing enzymes linked to pheromone production in Ips typographus (Linnaeus, 1758)
Source: BMC Genomics. 2026 Mar 24;27:431. doi: 10.1186/s12864-026-12773-0 (PMC13134222; doi:10.1186/s12864-026-12773-0)
Supplement: Supplementary file 5 — Supplementary Material 5. [file 12864_2026_12773_MOESM5_ESM.zip › ItyCE11.pdb]

MODEL     1                                                                     
ATOM      1  N   ARG A   1      39.875 -66.938  29.781  1.00 45.53           N  
ATOM      2  CA  ARG A   1      39.469 -68.188  29.234  1.00 45.53           C  
ATOM      3  C   ARG A   1      39.250 -68.125  27.719  1.00 45.53           C  
ATOM      4  CB  ARG A   1      38.188 -68.688  29.906  1.00 45.53           C  
ATOM      5  O   ARG A   1      38.375 -67.375  27.266  1.00 45.53           O  
ATOM      6  CG  ARG A   1      38.406 -69.688  31.000  1.00 45.53           C  
ATOM      7  CD  ARG A   1      37.094 -70.250  31.578  1.00 45.53           C  
ATOM      8  NE  ARG A   1      37.344 -71.125  32.688  1.00 45.53           N  
ATOM      9  NH1 ARG A   1      35.156 -71.938  32.781  1.00 45.53           N  
ATOM     10  NH2 ARG A   1      36.719 -72.750  34.250  1.00 45.53           N  
ATOM     11  CZ  ARG A   1      36.406 -71.938  33.250  1.00 45.53           C  
ATOM     12  N   PHE A   2      40.312 -68.188  26.875  1.00 32.72           N  
ATOM     13  CA  PHE A   2      40.719 -69.062  25.750  1.00 32.72           C  
ATOM     14  C   PHE A   2      39.500 -69.500  24.938  1.00 32.72           C  
ATOM     15  CB  PHE A   2      41.500 -70.250  26.234  1.00 32.72           C  
ATOM     16  O   PHE A   2      38.531 -70.000  25.500  1.00 32.72           O  
ATOM     17  CG  PHE A   2      42.969 -70.000  26.453  1.00 32.72           C  
ATOM     18  CD1 PHE A   2      43.844 -70.062  25.391  1.00 32.72           C  
ATOM     19  CD2 PHE A   2      43.438 -69.688  27.719  1.00 32.72           C  
ATOM     20  CE1 PHE A   2      45.219 -69.812  25.594  1.00 32.72           C  
ATOM     21  CE2 PHE A   2      44.812 -69.500  27.938  1.00 32.72           C  
ATOM     22  CZ  PHE A   2      45.688 -69.500  26.859  1.00 32.72           C  
ATOM     23  N   TYR A   3      39.438 -69.062  23.688  1.00 40.84           N  
ATOM     24  CA  TYR A   3      39.188 -69.938  22.547  1.00 40.84           C  
ATOM     25  C   TYR A   3      39.594 -69.250  21.250  1.00 40.84           C  
ATOM     26  CB  TYR A   3      37.719 -70.375  22.500  1.00 40.84           C  
ATOM     27  O   TYR A   3      39.125 -68.125  20.953  1.00 40.84           O  
ATOM     28  CG  TYR A   3      37.438 -71.562  23.328  1.00 40.84           C  
ATOM     29  CD1 TYR A   3      37.656 -72.875  22.844  1.00 40.84           C  
ATOM     30  CD2 TYR A   3      36.906 -71.438  24.609  1.00 40.84           C  
ATOM     31  CE1 TYR A   3      37.375 -74.000  23.609  1.00 40.84           C  
ATOM     32  CE2 TYR A   3      36.625 -72.562  25.391  1.00 40.84           C  
ATOM     33  OH  TYR A   3      36.562 -74.938  25.641  1.00 40.84           O  
ATOM     34  CZ  TYR A   3      36.844 -73.812  24.875  1.00 40.84           C  
ATOM     35  N   SER A   4      40.750 -69.625  20.688  1.00 35.34           N  
ATOM     36  CA  SER A   4      41.219 -70.500  19.609  1.00 35.34           C  
ATOM     37  C   SER A   4      40.312 -70.375  18.391  1.00 35.34           C  
ATOM     38  CB  SER A   4      41.250 -72.000  20.078  1.00 35.34           C  
ATOM     39  O   SER A   4      39.062 -70.500  18.516  1.00 35.34           O  
ATOM     40  OG  SER A   4      40.000 -72.438  20.500  1.00 35.34           O  
ATOM     41  N   LEU A   5      40.844 -69.875  17.297  1.00 41.75           N  
ATOM     42  CA  LEU A   5      40.812 -70.688  16.078  1.00 41.75           C  
ATOM     43  C   LEU A   5      40.562 -69.812  14.852  1.00 41.75           C  
ATOM     44  CB  LEU A   5      39.719 -71.750  16.172  1.00 41.75           C  
ATOM     45  O   LEU A   5      39.562 -69.062  14.797  1.00 41.75           O  
ATOM     46  CG  LEU A   5      40.219 -73.250  16.047  1.00 41.75           C  
ATOM     47  CD1 LEU A   5      40.312 -73.875  17.422  1.00 41.75           C  
ATOM     48  CD2 LEU A   5      39.281 -74.000  15.148  1.00 41.75           C  
ATOM     49  N   ASN A   6      41.594 -69.625  14.070  1.00 39.97           N  
ATOM     50  CA  ASN A   6      41.750 -70.125  12.711  1.00 39.97           C  
ATOM     51  C   ASN A   6      41.750 -69.000  11.688  1.00 39.97           C  
ATOM     52  CB  ASN A   6      40.625 -71.125  12.391  1.00 39.97           C  
ATOM     53  O   ASN A   6      40.812 -68.250  11.625  1.00 39.97           O  
ATOM     54  CG  ASN A   6      41.031 -72.562  12.664  1.00 39.97           C  
ATOM     55  ND2 ASN A   6      40.062 -73.500  12.703  1.00 39.97           N  
ATOM     56  OD1 ASN A   6      42.219 -72.875  12.836  1.00 39.97           O  
ATOM     57  N   MET A   7      42.875 -68.625  11.250  1.00 35.84           N  
ATOM     58  CA  MET A   7      43.656 -68.625  10.008  1.00 35.84           C  
ATOM     59  C   MET A   7      42.719 -68.625   8.797  1.00 35.84           C  
ATOM     60  CB  MET A   7      44.562 -69.875   9.961  1.00 35.84           C  
ATOM     61  O   MET A   7      41.875 -69.500   8.633  1.00 35.84           O  
ATOM     62  CG  MET A   7      46.031 -69.562  10.227  1.00 35.84           C  
ATOM     63  SD  MET A   7      47.094 -71.062   9.977  1.00 35.84           S  
ATOM     64  CE  MET A   7      47.688 -71.312  11.672  1.00 35.84           C  
ATOM     65  N   ALA A   8      42.594 -67.500   8.188  1.00 43.09           N  
ATOM     66  CA  ALA A   8      42.656 -67.312   6.734  1.00 43.09           C  
ATOM     67  C   ALA A   8      42.750 -65.875   6.324  1.00 43.09           C  
ATOM     68  CB  ALA A   8      41.438 -68.000   6.102  1.00 43.09           C  
ATOM     69  O   ALA A   8      41.969 -65.062   6.789  1.00 43.09           O  
ATOM     70  N   LEU A   9      43.906 -65.250   6.199  1.00 38.69           N  
ATOM     71  CA  LEU A   9      44.625 -64.438   5.254  1.00 38.69           C  
ATOM     72  C   LEU A   9      43.906 -64.375   3.912  1.00 38.69           C  
ATOM     73  CB  LEU A   9      46.062 -64.938   5.055  1.00 38.69           C  
ATOM     74  O   LEU A   9      43.719 -65.375   3.250  1.00 38.69           O  
ATOM     75  CG  LEU A   9      47.188 -64.062   5.477  1.00 38.69           C  
ATOM     76  CD1 LEU A   9      47.719 -64.438   6.844  1.00 38.69           C  
ATOM     77  CD2 LEU A   9      48.281 -64.062   4.430  1.00 38.69           C  
ATOM     78  N   SER A  10      42.906 -63.562   3.721  1.00 45.94           N  
ATOM     79  CA  SER A  10      42.469 -63.062   2.416  1.00 45.94           C  
ATOM     80  C   SER A  10      42.281 -61.531   2.441  1.00 45.94           C  
ATOM     81  CB  SER A  10      41.188 -63.719   1.973  1.00 45.94           C  
ATOM     82  O   SER A  10      41.688 -61.000   3.365  1.00 45.94           O  
ATOM     83  OG  SER A  10      41.469 -64.938   1.275  1.00 45.94           O  
ATOM     84  N   ALA A  11      43.281 -60.719   2.156  1.00 46.81           N  
ATOM     85  CA  ALA A  11      43.469 -59.656   1.179  1.00 46.81           C  
ATOM     86  C   ALA A  11      42.469 -58.500   1.434  1.00 46.81           C  
ATOM     87  CB  ALA A  11      43.281 -60.188  -0.239  1.00 46.81           C  
ATOM     88  O   ALA A  11      41.281 -58.719   1.516  1.00 46.81           O  
ATOM     89  N   ILE A  12      42.750 -57.594   2.309  1.00 46.81           N  
ATOM     90  CA  ILE A  12      42.594 -56.156   2.594  1.00 46.81           C  
ATOM     91  C   ILE A  12      42.250 -55.406   1.307  1.00 46.81           C  
ATOM     92  CB  ILE A  12      43.844 -55.562   3.246  1.00 46.81           C  
ATOM     93  O   ILE A  12      43.031 -55.406   0.354  1.00 46.81           O  
ATOM     94  CG1 ILE A  12      44.094 -56.188   4.621  1.00 46.81           C  
ATOM     95  CG2 ILE A  12      43.719 -54.031   3.359  1.00 46.81           C  
ATOM     96  CD1 ILE A  12      45.438 -55.812   5.234  1.00 46.81           C  
ATOM     97  N   LEU A  13      41.031 -55.594   0.762  1.00 49.03           N  
ATOM     98  CA  LEU A  13      40.469 -54.594  -0.167  1.00 49.03           C  
ATOM     99  C   LEU A  13      39.688 -53.531   0.576  1.00 49.03           C  
ATOM    100  CB  LEU A  13      39.594 -55.281  -1.206  1.00 49.03           C  
ATOM    101  O   LEU A  13      38.750 -53.844   1.324  1.00 49.03           O  
ATOM    102  CG  LEU A  13      39.875 -54.969  -2.672  1.00 49.03           C  
ATOM    103  CD1 LEU A  13      40.750 -56.062  -3.281  1.00 49.03           C  
ATOM    104  CD2 LEU A  13      38.594 -54.812  -3.461  1.00 49.03           C  
ATOM    105  N   THR A  14      40.281 -52.531   1.212  1.00 49.53           N  
ATOM    106  CA  THR A  14      39.969 -51.156   1.544  1.00 49.53           C  
ATOM    107  C   THR A  14      38.812 -50.625   0.692  1.00 49.53           C  
ATOM    108  CB  THR A  14      41.188 -50.250   1.352  1.00 49.53           C  
ATOM    109  O   THR A  14      38.875 -50.688  -0.538  1.00 49.53           O  
ATOM    110  CG2 THR A  14      42.281 -50.531   2.398  1.00 49.53           C  
ATOM    111  OG1 THR A  14      41.750 -50.469   0.047  1.00 49.53           O  
ATOM    112  N   LEU A  15      37.562 -50.969   0.916  1.00 47.62           N  
ATOM    113  CA  LEU A  15      36.281 -50.375   0.547  1.00 47.62           C  
ATOM    114  C   LEU A  15      36.219 -48.906   0.934  1.00 47.62           C  
ATOM    115  CB  LEU A  15      35.125 -51.156   1.217  1.00 47.62           C  
ATOM    116  O   LEU A  15      36.406 -48.562   2.102  1.00 47.62           O  
ATOM    117  CG  LEU A  15      34.375 -52.156   0.344  1.00 47.62           C  
ATOM    118  CD1 LEU A  15      34.375 -53.531   1.017  1.00 47.62           C  
ATOM    119  CD2 LEU A  15      32.969 -51.688   0.063  1.00 47.62           C  
ATOM    120  N   ALA A  16      36.938 -47.938   0.281  1.00 49.56           N  
ATOM    121  CA  ALA A  16      36.656 -46.531   0.131  1.00 49.56           C  
ATOM    122  C   ALA A  16      35.156 -46.250   0.183  1.00 49.56           C  
ATOM    123  CB  ALA A  16      37.250 -46.000  -1.178  1.00 49.56           C  
ATOM    124  O   ALA A  16      34.375 -46.938  -0.447  1.00 49.56           O  
ATOM    125  N   PRO A  17      34.562 -45.562   1.226  1.00 49.53           N  
ATOM    126  CA  PRO A  17      33.156 -45.125   1.428  1.00 49.53           C  
ATOM    127  C   PRO A  17      32.625 -44.312   0.258  1.00 49.53           C  
ATOM    128  CB  PRO A  17      33.250 -44.281   2.699  1.00 49.53           C  
ATOM    129  O   PRO A  17      33.375 -43.500  -0.336  1.00 49.53           O  
ATOM    130  CG  PRO A  17      34.688 -44.000   2.881  1.00 49.53           C  
ATOM    131  CD  PRO A  17      35.469 -44.719   1.802  1.00 49.53           C  
ATOM    132  N   LEU A  18      32.031 -44.875  -0.852  1.00 47.69           N  
ATOM    133  CA  LEU A  18      31.031 -44.438  -1.812  1.00 47.69           C  
ATOM    134  C   LEU A  18      30.406 -43.125  -1.372  1.00 47.69           C  
ATOM    135  CB  LEU A  18      29.953 -45.500  -1.985  1.00 47.69           C  
ATOM    136  O   LEU A  18      29.828 -43.031  -0.287  1.00 47.69           O  
ATOM    137  CG  LEU A  18      30.062 -46.375  -3.227  1.00 47.69           C  
ATOM    138  CD1 LEU A  18      30.156 -47.844  -2.822  1.00 47.69           C  
ATOM    139  CD2 LEU A  18      28.875 -46.156  -4.156  1.00 47.69           C  
ATOM    140  N   LEU A  19      31.094 -41.969  -1.231  1.00 49.28           N  
ATOM    141  CA  LEU A  19      30.641 -40.594  -1.312  1.00 49.28           C  
ATOM    142  C   LEU A  19      29.422 -40.469  -2.217  1.00 49.28           C  
ATOM    143  CB  LEU A  19      31.766 -39.688  -1.826  1.00 49.28           C  
ATOM    144  O   LEU A  19      29.469 -40.844  -3.385  1.00 49.28           O  
ATOM    145  CG  LEU A  19      32.312 -38.656  -0.841  1.00 49.28           C  
ATOM    146  CD1 LEU A  19      33.719 -39.031  -0.399  1.00 49.28           C  
ATOM    147  CD2 LEU A  19      32.281 -37.250  -1.466  1.00 49.28           C  
ATOM    148  N   THR A  20      28.266 -41.000  -1.978  1.00 46.53           N  
ATOM    149  CA  THR A  20      26.953 -40.656  -2.525  1.00 46.53           C  
ATOM    150  C   THR A  20      26.906 -39.188  -2.889  1.00 46.53           C  
ATOM    151  CB  THR A  20      25.828 -41.000  -1.533  1.00 46.53           C  
ATOM    152  O   THR A  20      27.188 -38.312  -2.053  1.00 46.53           O  
ATOM    153  CG2 THR A  20      25.500 -42.469  -1.559  1.00 46.53           C  
ATOM    154  OG1 THR A  20      26.250 -40.625  -0.210  1.00 46.53           O  
ATOM    155  N   LEU A  21      27.625 -38.656  -3.846  1.00 46.31           N  
ATOM    156  CA  LEU A  21      27.406 -37.406  -4.590  1.00 46.31           C  
ATOM    157  C   LEU A  21      25.922 -37.156  -4.793  1.00 46.31           C  
ATOM    158  CB  LEU A  21      28.125 -37.469  -5.945  1.00 46.31           C  
ATOM    159  O   LEU A  21      25.203 -37.969  -5.352  1.00 46.31           O  
ATOM    160  CG  LEU A  21      29.297 -36.500  -6.141  1.00 46.31           C  
ATOM    161  CD1 LEU A  21      30.578 -37.312  -6.406  1.00 46.31           C  
ATOM    162  CD2 LEU A  21      29.016 -35.531  -7.277  1.00 46.31           C  
ATOM    163  N   THR A  22      25.078 -36.938  -3.820  1.00 47.84           N  
ATOM    164  CA  THR A  22      23.734 -36.375  -4.016  1.00 47.84           C  
ATOM    165  C   THR A  22      23.750 -35.250  -5.062  1.00 47.84           C  
ATOM    166  CB  THR A  22      23.156 -35.812  -2.695  1.00 47.84           C  
ATOM    167  O   THR A  22      24.547 -34.312  -4.965  1.00 47.84           O  
ATOM    168  CG2 THR A  22      22.797 -36.969  -1.741  1.00 47.84           C  
ATOM    169  OG1 THR A  22      24.141 -34.969  -2.068  1.00 47.84           O  
ATOM    170  N   VAL A  23      24.047 -35.500  -6.297  1.00 47.41           N  
ATOM    171  CA  VAL A  23      23.797 -34.562  -7.406  1.00 47.41           C  
ATOM    172  C   VAL A  23      22.469 -33.844  -7.191  1.00 47.41           C  
ATOM    173  CB  VAL A  23      23.781 -35.312  -8.766  1.00 47.41           C  
ATOM    174  O   VAL A  23      21.422 -34.500  -7.035  1.00 47.41           O  
ATOM    175  CG1 VAL A  23      23.516 -34.344  -9.906  1.00 47.41           C  
ATOM    176  CG2 VAL A  23      25.109 -36.062  -8.977  1.00 47.41           C  
ATOM    177  N   SER A  24      22.266 -33.031  -6.168  1.00 57.81           N  
ATOM    178  CA  SER A  24      21.094 -32.188  -6.133  1.00 57.81           C  
ATOM    179  C   SER A  24      20.797 -31.578  -7.508  1.00 57.81           C  
ATOM    180  CB  SER A  24      21.266 -31.047  -5.109  1.00 57.81           C  
ATOM    181  O   SER A  24      21.688 -31.016  -8.148  1.00 57.81           O  
ATOM    182  OG  SER A  24      20.984 -29.797  -5.695  1.00 57.81           O  
ATOM    183  N   LEU A  25      20.047 -32.219  -8.383  1.00 73.25           N  
ATOM    184  CA  LEU A  25      19.562 -31.719  -9.672  1.00 73.25           C  
ATOM    185  C   LEU A  25      19.234 -30.234  -9.602  1.00 73.25           C  
ATOM    186  CB  LEU A  25      18.328 -32.500 -10.109  1.00 73.25           C  
ATOM    187  O   LEU A  25      18.594 -29.781  -8.648  1.00 73.25           O  
ATOM    188  CG  LEU A  25      18.578 -33.781 -10.906  1.00 73.25           C  
ATOM    189  CD1 LEU A  25      17.781 -34.938 -10.312  1.00 73.25           C  
ATOM    190  CD2 LEU A  25      18.219 -33.594 -12.375  1.00 73.25           C  
ATOM    191  N   ASP A  26      20.109 -29.422 -10.117  1.00 88.19           N  
ATOM    192  CA  ASP A  26      19.891 -27.984 -10.250  1.00 88.19           C  
ATOM    193  C   ASP A  26      18.438 -27.656 -10.570  1.00 88.19           C  
ATOM    194  CB  ASP A  26      20.812 -27.406 -11.336  1.00 88.19           C  
ATOM    195  O   ASP A  26      17.797 -28.375 -11.352  1.00 88.19           O  
ATOM    196  CG  ASP A  26      22.219 -27.109 -10.836  1.00 88.19           C  
ATOM    197  OD1 ASP A  26      22.422 -27.047  -9.602  1.00 88.19           O  
ATOM    198  OD2 ASP A  26      23.109 -26.922 -11.680  1.00 88.19           O  
ATOM    199  N   ILE A  27      17.859 -26.812  -9.789  1.00 94.94           N  
ATOM    200  CA  ILE A  27      16.531 -26.281 -10.062  1.00 94.94           C  
ATOM    201  C   ILE A  27      16.625 -25.109 -11.047  1.00 94.94           C  
ATOM    202  CB  ILE A  27      15.820 -25.828  -8.766  1.00 94.94           C  
ATOM    203  O   ILE A  27      16.938 -23.984 -10.648  1.00 94.94           O  
ATOM    204  CG1 ILE A  27      15.766 -26.969  -7.754  1.00 94.94           C  
ATOM    205  CG2 ILE A  27      14.414 -25.297  -9.070  1.00 94.94           C  
ATOM    206  CD1 ILE A  27      15.297 -26.562  -6.367  1.00 94.94           C  
ATOM    207  N   LEU A  28      16.469 -25.422 -12.359  1.00 97.19           N  
ATOM    208  CA  LEU A  28      16.656 -24.438 -13.422  1.00 97.19           C  
ATOM    209  C   LEU A  28      15.328 -24.094 -14.086  1.00 97.19           C  
ATOM    210  CB  LEU A  28      17.641 -24.969 -14.469  1.00 97.19           C  
ATOM    211  O   LEU A  28      14.469 -24.969 -14.242  1.00 97.19           O  
ATOM    212  CG  LEU A  28      19.047 -25.312 -13.961  1.00 97.19           C  
ATOM    213  CD1 LEU A  28      19.891 -25.891 -15.094  1.00 97.19           C  
ATOM    214  CD2 LEU A  28      19.719 -24.094 -13.352  1.00 97.19           C  
ATOM    215  N   VAL A  29      15.141 -22.891 -14.406  1.00 97.19           N  
ATOM    216  CA  VAL A  29      14.000 -22.406 -15.188  1.00 97.19           C  
ATOM    217  C   VAL A  29      14.492 -21.562 -16.359  1.00 97.19           C  
ATOM    218  CB  VAL A  29      13.023 -21.578 -14.320  1.00 97.19           C  
ATOM    219  O   VAL A  29      15.328 -20.672 -16.188  1.00 97.19           O  
ATOM    220  CG1 VAL A  29      11.938 -20.938 -15.180  1.00 97.19           C  
ATOM    221  CG2 VAL A  29      12.398 -22.453 -13.234  1.00 97.19           C  
ATOM    222  N   ASP A  30      14.031 -21.875 -17.578  1.00 97.69           N  
ATOM    223  CA  ASP A  30      14.406 -21.141 -18.781  1.00 97.69           C  
ATOM    224  C   ASP A  30      13.414 -20.016 -19.062  1.00 97.69           C  
ATOM    225  CB  ASP A  30      14.484 -22.078 -19.984  1.00 97.69           C  
ATOM    226  O   ASP A  30      12.234 -20.266 -19.297  1.00 97.69           O  
ATOM    227  CG  ASP A  30      15.633 -23.078 -19.875  1.00 97.69           C  
ATOM    228  OD1 ASP A  30      16.734 -22.688 -19.438  1.00 97.69           O  
ATOM    229  OD2 ASP A  30      15.430 -24.250 -20.250  1.00 97.69           O  
ATOM    230  N   LEU A  31      13.875 -18.766 -18.938  1.00 97.62           N  
ATOM    231  CA  LEU A  31      13.156 -17.594 -19.406  1.00 97.62           C  
ATOM    232  C   LEU A  31      13.570 -17.234 -20.828  1.00 97.62           C  
ATOM    233  CB  LEU A  31      13.406 -16.406 -18.469  1.00 97.62           C  
ATOM    234  O   LEU A  31      14.633 -17.641 -21.297  1.00 97.62           O  
ATOM    235  CG  LEU A  31      13.000 -16.594 -17.000  1.00 97.62           C  
ATOM    236  CD1 LEU A  31      13.562 -15.477 -16.141  1.00 97.62           C  
ATOM    237  CD2 LEU A  31      11.477 -16.672 -16.875  1.00 97.62           C  
ATOM    238  N   PRO A  32      12.688 -16.500 -21.562  1.00 96.75           N  
ATOM    239  CA  PRO A  32      13.047 -16.188 -22.938  1.00 96.75           C  
ATOM    240  C   PRO A  32      14.336 -15.383 -23.047  1.00 96.75           C  
ATOM    241  CB  PRO A  32      11.852 -15.367 -23.438  1.00 96.75           C  
ATOM    242  O   PRO A  32      14.953 -15.328 -24.109  1.00 96.75           O  
ATOM    243  CG  PRO A  32      10.719 -15.773 -22.547  1.00 96.75           C  
ATOM    244  CD  PRO A  32      11.266 -16.156 -21.203  1.00 96.75           C  
ATOM    245  N   TYR A  33      14.844 -14.875 -21.984  1.00 97.38           N  
ATOM    246  CA  TYR A  33      15.984 -13.969 -22.062  1.00 97.38           C  
ATOM    247  C   TYR A  33      17.141 -14.461 -21.203  1.00 97.38           C  
ATOM    248  CB  TYR A  33      15.578 -12.555 -21.641  1.00 97.38           C  
ATOM    249  O   TYR A  33      18.078 -13.711 -20.906  1.00 97.38           O  
ATOM    250  CG  TYR A  33      14.664 -12.523 -20.438  1.00 97.38           C  
ATOM    251  CD1 TYR A  33      13.281 -12.477 -20.594  1.00 97.38           C  
ATOM    252  CD2 TYR A  33      15.188 -12.539 -19.141  1.00 97.38           C  
ATOM    253  CE1 TYR A  33      12.438 -12.445 -19.484  1.00 97.38           C  
ATOM    254  CE2 TYR A  33      14.352 -12.508 -18.031  1.00 97.38           C  
ATOM    255  OH  TYR A  33      12.148 -12.430 -17.109  1.00 97.38           O  
ATOM    256  CZ  TYR A  33      12.977 -12.461 -18.219  1.00 97.38           C  
ATOM    257  N   GLY A  34      17.000 -15.742 -20.656  1.00 97.62           N  
ATOM    258  CA  GLY A  34      18.078 -16.328 -19.891  1.00 97.62           C  
ATOM    259  C   GLY A  34      17.625 -17.422 -18.953  1.00 97.62           C  
ATOM    260  O   GLY A  34      16.422 -17.625 -18.750  1.00 97.62           O  
ATOM    261  N   THR A  35      18.594 -18.203 -18.422  1.00 98.31           N  
ATOM    262  CA  THR A  35      18.312 -19.297 -17.500  1.00 98.31           C  
ATOM    263  C   THR A  35      18.625 -18.891 -16.062  1.00 98.31           C  
ATOM    264  CB  THR A  35      19.109 -20.562 -17.875  1.00 98.31           C  
ATOM    265  O   THR A  35      19.641 -18.234 -15.812  1.00 98.31           O  
ATOM    266  CG2 THR A  35      18.812 -21.703 -16.906  1.00 98.31           C  
ATOM    267  OG1 THR A  35      18.781 -20.969 -19.203  1.00 98.31           O  
ATOM    268  N   ILE A  36      17.703 -19.297 -15.125  1.00 98.38           N  
ATOM    269  CA  ILE A  36      17.938 -18.953 -13.727  1.00 98.38           C  
ATOM    270  C   ILE A  36      17.922 -20.219 -12.875  1.00 98.38           C  
ATOM    271  CB  ILE A  36      16.859 -17.953 -13.211  1.00 98.38           C  
ATOM    272  O   ILE A  36      17.297 -21.219 -13.234  1.00 98.38           O  
ATOM    273  CG1 ILE A  36      15.461 -18.547 -13.375  1.00 98.38           C  
ATOM    274  CG2 ILE A  36      16.984 -16.609 -13.938  1.00 98.38           C  
ATOM    275  CD1 ILE A  36      14.359 -17.703 -12.750  1.00 98.38           C  
ATOM    276  N   ARG A  37      18.672 -20.109 -11.820  1.00 98.06           N  
ATOM    277  CA  ARG A  37      18.766 -21.188 -10.852  1.00 98.06           C  
ATOM    278  C   ARG A  37      18.047 -20.828  -9.555  1.00 98.06           C  
ATOM    279  CB  ARG A  37      20.234 -21.531 -10.555  1.00 98.06           C  
ATOM    280  O   ARG A  37      18.234 -19.750  -9.008  1.00 98.06           O  
ATOM    281  CG  ARG A  37      20.422 -22.625  -9.523  1.00 98.06           C  
ATOM    282  CD  ARG A  37      21.891 -22.828  -9.164  1.00 98.06           C  
ATOM    283  NE  ARG A  37      22.656 -23.328 -10.289  1.00 98.06           N  
ATOM    284  NH1 ARG A  37      24.703 -23.172  -9.234  1.00 98.06           N  
ATOM    285  NH2 ARG A  37      24.578 -23.969 -11.383  1.00 98.06           N  
ATOM    286  CZ  ARG A  37      23.969 -23.484 -10.305  1.00 98.06           C  
ATOM    287  N   GLY A  38      17.188 -21.797  -9.055  1.00 97.56           N  
ATOM    288  CA  GLY A  38      16.500 -21.625  -7.781  1.00 97.56           C  
ATOM    289  C   GLY A  38      17.031 -22.547  -6.691  1.00 97.56           C  
ATOM    290  O   GLY A  38      18.078 -23.172  -6.855  1.00 97.56           O  
ATOM    291  N   ARG A  39      16.328 -22.578  -5.531  1.00 96.50           N  
ATOM    292  CA  ARG A  39      16.688 -23.438  -4.406  1.00 96.50           C  
ATOM    293  C   ARG A  39      15.430 -24.031  -3.756  1.00 96.50           C  
ATOM    294  CB  ARG A  39      17.500 -22.672  -3.367  1.00 96.50           C  
ATOM    295  O   ARG A  39      14.320 -23.562  -4.008  1.00 96.50           O  
ATOM    296  CG  ARG A  39      16.703 -21.609  -2.625  1.00 96.50           C  
ATOM    297  CD  ARG A  39      17.562 -20.875  -1.600  1.00 96.50           C  
ATOM    298  NE  ARG A  39      16.797 -19.859  -0.887  1.00 96.50           N  
ATOM    299  NH1 ARG A  39      17.688 -20.344   1.188  1.00 96.50           N  
ATOM    300  NH2 ARG A  39      16.141 -18.672   0.967  1.00 96.50           N  
ATOM    301  CZ  ARG A  39      16.875 -19.625   0.421  1.00 96.50           C  
ATOM    302  N   GLU A  40      15.586 -25.078  -3.062  1.00 95.88           N  
ATOM    303  CA  GLU A  40      14.500 -25.719  -2.320  1.00 95.88           C  
ATOM    304  C   GLU A  40      14.547 -25.328  -0.844  1.00 95.88           C  
ATOM    305  CB  GLU A  40      14.570 -27.234  -2.467  1.00 95.88           C  
ATOM    306  O   GLU A  40      15.617 -25.234  -0.250  1.00 95.88           O  
ATOM    307  CG  GLU A  40      14.133 -27.734  -3.836  1.00 95.88           C  
ATOM    308  CD  GLU A  40      14.047 -29.250  -3.916  1.00 95.88           C  
ATOM    309  OE1 GLU A  40      13.508 -29.781  -4.918  1.00 95.88           O  
ATOM    310  OE2 GLU A  40      14.523 -29.922  -2.973  1.00 95.88           O  
ATOM    311  N   LEU A  41      13.414 -25.047  -0.298  1.00 95.38           N  
ATOM    312  CA  LEU A  41      13.227 -24.750   1.119  1.00 95.38           C  
ATOM    313  C   LEU A  41      12.102 -25.594   1.706  1.00 95.38           C  
ATOM    314  CB  LEU A  41      12.930 -23.266   1.325  1.00 95.38           C  
ATOM    315  O   LEU A  41      11.367 -26.250   0.968  1.00 95.38           O  
ATOM    316  CG  LEU A  41      14.000 -22.281   0.841  1.00 95.38           C  
ATOM    317  CD1 LEU A  41      13.461 -20.859   0.871  1.00 95.38           C  
ATOM    318  CD2 LEU A  41      15.258 -22.406   1.691  1.00 95.38           C  
ATOM    319  N   ILE A  42      11.984 -25.578   3.020  1.00 93.56           N  
ATOM    320  CA  ILE A  42      10.938 -26.328   3.707  1.00 93.56           C  
ATOM    321  C   ILE A  42      10.086 -25.375   4.543  1.00 93.56           C  
ATOM    322  CB  ILE A  42      11.531 -27.438   4.598  1.00 93.56           C  
ATOM    323  O   ILE A  42      10.625 -24.562   5.301  1.00 93.56           O  
ATOM    324  CG1 ILE A  42      12.352 -28.422   3.754  1.00 93.56           C  
ATOM    325  CG2 ILE A  42      10.422 -28.172   5.363  1.00 93.56           C  
ATOM    326  CD1 ILE A  42      13.055 -29.500   4.566  1.00 93.56           C  
ATOM    327  N   SER A  43       8.766 -25.438   4.316  1.00 91.25           N  
ATOM    328  CA  SER A  43       7.844 -24.625   5.098  1.00 91.25           C  
ATOM    329  C   SER A  43       7.648 -25.203   6.496  1.00 91.25           C  
ATOM    330  CB  SER A  43       6.492 -24.516   4.387  1.00 91.25           C  
ATOM    331  O   SER A  43       7.984 -26.359   6.750  1.00 91.25           O  
ATOM    332  OG  SER A  43       5.773 -25.734   4.488  1.00 91.25           O  
ATOM    333  N   PRO A  44       7.105 -24.438   7.496  1.00 85.06           N  
ATOM    334  CA  PRO A  44       6.793 -24.969   8.828  1.00 85.06           C  
ATOM    335  C   PRO A  44       5.844 -26.156   8.781  1.00 85.06           C  
ATOM    336  CB  PRO A  44       6.137 -23.781   9.531  1.00 85.06           C  
ATOM    337  O   PRO A  44       5.844 -26.984   9.695  1.00 85.06           O  
ATOM    338  CG  PRO A  44       6.719 -22.578   8.867  1.00 85.06           C  
ATOM    339  CD  PRO A  44       6.926 -22.891   7.414  1.00 85.06           C  
ATOM    340  N   GLY A  45       5.031 -26.281   7.785  1.00 85.75           N  
ATOM    341  CA  GLY A  45       4.137 -27.406   7.609  1.00 85.75           C  
ATOM    342  C   GLY A  45       4.809 -28.609   6.969  1.00 85.75           C  
ATOM    343  O   GLY A  45       4.133 -29.516   6.477  1.00 85.75           O  
ATOM    344  N   ASN A  46       6.184 -28.625   6.867  1.00 89.25           N  
ATOM    345  CA  ASN A  46       7.020 -29.703   6.352  1.00 89.25           C  
ATOM    346  C   ASN A  46       6.766 -29.953   4.863  1.00 89.25           C  
ATOM    347  CB  ASN A  46       6.785 -30.984   7.145  1.00 89.25           C  
ATOM    348  O   ASN A  46       6.727 -31.094   4.418  1.00 89.25           O  
ATOM    349  CG  ASN A  46       7.973 -31.922   7.102  1.00 89.25           C  
ATOM    350  ND2 ASN A  46       7.707 -33.219   7.152  1.00 89.25           N  
ATOM    351  OD1 ASN A  46       9.125 -31.484   7.027  1.00 89.25           O  
ATOM    352  N   ARG A  47       6.457 -28.859   4.164  1.00 91.06           N  
ATOM    353  CA  ARG A  47       6.297 -28.922   2.715  1.00 91.06           C  
ATOM    354  C   ARG A  47       7.516 -28.328   2.006  1.00 91.06           C  
ATOM    355  CB  ARG A  47       5.031 -28.172   2.281  1.00 91.06           C  
ATOM    356  O   ARG A  47       7.996 -27.266   2.371  1.00 91.06           O  
ATOM    357  CG  ARG A  47       4.645 -28.422   0.831  1.00 91.06           C  
ATOM    358  CD  ARG A  47       3.318 -27.750   0.485  1.00 91.06           C  
ATOM    359  NE  ARG A  47       2.912 -28.047  -0.887  1.00 91.06           N  
ATOM    360  NH1 ARG A  47       0.885 -26.953  -0.739  1.00 91.06           N  
ATOM    361  NH2 ARG A  47       1.497 -27.969  -2.695  1.00 91.06           N  
ATOM    362  CZ  ARG A  47       1.766 -27.656  -1.438  1.00 91.06           C  
ATOM    363  N   THR A  48       8.047 -29.078   1.020  1.00 94.06           N  
ATOM    364  CA  THR A  48       9.141 -28.578   0.193  1.00 94.06           C  
ATOM    365  C   THR A  48       8.625 -27.594  -0.846  1.00 94.06           C  
ATOM    366  CB  THR A  48       9.875 -29.734  -0.515  1.00 94.06           C  
ATOM    367  O   THR A  48       7.594 -27.828  -1.478  1.00 94.06           O  
ATOM    368  CG2 THR A  48      11.031 -29.219  -1.363  1.00 94.06           C  
ATOM    369  OG1 THR A  48      10.391 -30.641   0.469  1.00 94.06           O  
ATOM    370  N   PHE A  49       9.273 -26.422  -0.944  1.00 95.38           N  
ATOM    371  CA  PHE A  49       8.914 -25.484  -2.000  1.00 95.38           C  
ATOM    372  C   PHE A  49      10.164 -24.891  -2.639  1.00 95.38           C  
ATOM    373  CB  PHE A  49       8.023 -24.375  -1.446  1.00 95.38           C  
ATOM    374  O   PHE A  49      11.258 -25.000  -2.090  1.00 95.38           O  
ATOM    375  CG  PHE A  49       8.727 -23.453  -0.484  1.00 95.38           C  
ATOM    376  CD1 PHE A  49       8.844 -23.781   0.859  1.00 95.38           C  
ATOM    377  CD2 PHE A  49       9.273 -22.250  -0.922  1.00 95.38           C  
ATOM    378  CE1 PHE A  49       9.492 -22.938   1.753  1.00 95.38           C  
ATOM    379  CE2 PHE A  49       9.922 -21.406  -0.035  1.00 95.38           C  
ATOM    380  CZ  PHE A  49      10.031 -21.750   1.303  1.00 95.38           C  
ATOM    381  N   ARG A  50      10.008 -24.344  -3.857  1.00 96.75           N  
ATOM    382  CA  ARG A  50      11.102 -23.750  -4.617  1.00 96.75           C  
ATOM    383  C   ARG A  50      11.047 -22.219  -4.535  1.00 96.75           C  
ATOM    384  CB  ARG A  50      11.055 -24.203  -6.078  1.00 96.75           C  
ATOM    385  O   ARG A  50       9.969 -21.641  -4.562  1.00 96.75           O  
ATOM    386  CG  ARG A  50      11.281 -25.688  -6.270  1.00 96.75           C  
ATOM    387  CD  ARG A  50      11.055 -26.109  -7.715  1.00 96.75           C  
ATOM    388  NE  ARG A  50      11.383 -27.516  -7.922  1.00 96.75           N  
ATOM    389  NH1 ARG A  50      10.586 -27.594 -10.086  1.00 96.75           N  
ATOM    390  NH2 ARG A  50      11.492 -29.469  -9.125  1.00 96.75           N  
ATOM    391  CZ  ARG A  50      11.148 -28.188  -9.047  1.00 96.75           C  
ATOM    392  N   ALA A  51      12.250 -21.656  -4.422  1.00 98.00           N  
ATOM    393  CA  ALA A  51      12.383 -20.203  -4.332  1.00 98.00           C  
ATOM    394  C   ALA A  51      13.336 -19.672  -5.402  1.00 98.00           C  
ATOM    395  CB  ALA A  51      12.875 -19.797  -2.945  1.00 98.00           C  
ATOM    396  O   ALA A  51      14.438 -20.188  -5.582  1.00 98.00           O  
ATOM    397  N   PHE A  52      12.859 -18.688  -6.125  1.00 98.44           N  
ATOM    398  CA  PHE A  52      13.633 -17.906  -7.078  1.00 98.44           C  
ATOM    399  C   PHE A  52      13.664 -16.438  -6.676  1.00 98.44           C  
ATOM    400  CB  PHE A  52      13.062 -18.062  -8.492  1.00 98.44           C  
ATOM    401  O   PHE A  52      12.664 -15.734  -6.816  1.00 98.44           O  
ATOM    402  CG  PHE A  52      12.961 -19.484  -8.961  1.00 98.44           C  
ATOM    403  CD1 PHE A  52      13.945 -20.031  -9.781  1.00 98.44           C  
ATOM    404  CD2 PHE A  52      11.883 -20.281  -8.586  1.00 98.44           C  
ATOM    405  CE1 PHE A  52      13.859 -21.344 -10.219  1.00 98.44           C  
ATOM    406  CE2 PHE A  52      11.789 -21.594  -9.023  1.00 98.44           C  
ATOM    407  CZ  PHE A  52      12.773 -22.125  -9.836  1.00 98.44           C  
ATOM    408  N   GLN A  53      14.758 -16.031  -6.160  1.00 98.31           N  
ATOM    409  CA  GLN A  53      14.867 -14.688  -5.594  1.00 98.31           C  
ATOM    410  C   GLN A  53      15.773 -13.805  -6.441  1.00 98.31           C  
ATOM    411  CB  GLN A  53      15.383 -14.758  -4.156  1.00 98.31           C  
ATOM    412  O   GLN A  53      16.828 -14.250  -6.902  1.00 98.31           O  
ATOM    413  CG  GLN A  53      14.477 -15.523  -3.205  1.00 98.31           C  
ATOM    414  CD  GLN A  53      15.102 -15.727  -1.838  1.00 98.31           C  
ATOM    415  NE2 GLN A  53      15.727 -16.891  -1.639  1.00 98.31           N  
ATOM    416  OE1 GLN A  53      15.016 -14.859  -0.966  1.00 98.31           O  
ATOM    417  N   SER A  54      15.250 -12.578  -6.812  1.00 97.69           N  
ATOM    418  CA  SER A  54      15.969 -11.539  -7.539  1.00 97.69           C  
ATOM    419  C   SER A  54      16.016 -11.836  -9.031  1.00 97.69           C  
ATOM    420  CB  SER A  54      17.391 -11.375  -6.996  1.00 97.69           C  
ATOM    421  O   SER A  54      17.062 -11.680  -9.672  1.00 97.69           O  
ATOM    422  OG  SER A  54      17.375 -10.766  -5.719  1.00 97.69           O  
ATOM    423  N   VAL A  55      14.844 -12.320  -9.562  1.00 98.38           N  
ATOM    424  CA  VAL A  55      14.672 -12.492 -11.000  1.00 98.38           C  
ATOM    425  C   VAL A  55      14.422 -11.141 -11.656  1.00 98.38           C  
ATOM    426  CB  VAL A  55      13.516 -13.469 -11.320  1.00 98.38           C  
ATOM    427  O   VAL A  55      13.477 -10.430 -11.297  1.00 98.38           O  
ATOM    428  CG1 VAL A  55      13.398 -13.688 -12.828  1.00 98.38           C  
ATOM    429  CG2 VAL A  55      13.727 -14.797 -10.602  1.00 98.38           C  
ATOM    430  N   PRO A  56      15.266 -10.695 -12.648  1.00 98.19           N  
ATOM    431  CA  PRO A  56      14.992  -9.422 -13.320  1.00 98.19           C  
ATOM    432  C   PRO A  56      13.695  -9.453 -14.125  1.00 98.19           C  
ATOM    433  CB  PRO A  56      16.203  -9.234 -14.234  1.00 98.19           C  
ATOM    434  O   PRO A  56      13.523 -10.312 -14.992  1.00 98.19           O  
ATOM    435  CG  PRO A  56      17.234 -10.180 -13.695  1.00 98.19           C  
ATOM    436  CD  PRO A  56      16.531 -11.336 -13.047  1.00 98.19           C  
ATOM    437  N   TYR A  57      12.781  -8.531 -13.773  1.00 98.62           N  
ATOM    438  CA  TYR A  57      11.555  -8.477 -14.555  1.00 98.62           C  
ATOM    439  C   TYR A  57      11.570  -7.281 -15.500  1.00 98.62           C  
ATOM    440  CB  TYR A  57      10.328  -8.398 -13.641  1.00 98.62           C  
ATOM    441  O   TYR A  57      10.664  -7.125 -16.328  1.00 98.62           O  
ATOM    442  CG  TYR A  57      10.250  -7.117 -12.844  1.00 98.62           C  
ATOM    443  CD1 TYR A  57      10.727  -7.051 -11.539  1.00 98.62           C  
ATOM    444  CD2 TYR A  57       9.688  -5.969 -13.398  1.00 98.62           C  
ATOM    445  CE1 TYR A  57      10.656  -5.875 -10.797  1.00 98.62           C  
ATOM    446  CE2 TYR A  57       9.609  -4.785 -12.672  1.00 98.62           C  
ATOM    447  OH  TYR A  57      10.016  -3.580 -10.648  1.00 98.62           O  
ATOM    448  CZ  TYR A  57      10.094  -4.746 -11.375  1.00 98.62           C  
ATOM    449  N   ALA A  58      12.555  -6.445 -15.430  1.00 98.56           N  
ATOM    450  CA  ALA A  58      12.789  -5.301 -16.312  1.00 98.56           C  
ATOM    451  C   ALA A  58      14.266  -4.945 -16.375  1.00 98.56           C  
ATOM    452  CB  ALA A  58      11.977  -4.098 -15.844  1.00 98.56           C  
ATOM    453  O   ALA A  58      15.062  -5.402 -15.547  1.00 98.56           O  
ATOM    454  N   ALA A  59      14.656  -4.176 -17.453  1.00 98.38           N  
ATOM    455  CA  ALA A  59      16.016  -3.660 -17.547  1.00 98.38           C  
ATOM    456  C   ALA A  59      16.328  -2.723 -16.375  1.00 98.38           C  
ATOM    457  CB  ALA A  59      16.219  -2.941 -18.875  1.00 98.38           C  
ATOM    458  O   ALA A  59      15.445  -2.039 -15.867  1.00 98.38           O  
ATOM    459  N   PRO A  60      17.641  -2.727 -15.930  1.00 98.06           N  
ATOM    460  CA  PRO A  60      18.000  -1.764 -14.891  1.00 98.06           C  
ATOM    461  C   PRO A  60      17.656  -0.325 -15.266  1.00 98.06           C  
ATOM    462  CB  PRO A  60      19.516  -1.943 -14.750  1.00 98.06           C  
ATOM    463  O   PRO A  60      17.969   0.118 -16.375  1.00 98.06           O  
ATOM    464  CG  PRO A  60      19.781  -3.326 -15.250  1.00 98.06           C  
ATOM    465  CD  PRO A  60      18.828  -3.625 -16.375  1.00 98.06           C  
ATOM    466  N   PRO A  61      16.938   0.361 -14.414  1.00 97.81           N  
ATOM    467  CA  PRO A  61      16.562   1.748 -14.703  1.00 97.81           C  
ATOM    468  C   PRO A  61      17.703   2.734 -14.422  1.00 97.81           C  
ATOM    469  CB  PRO A  61      15.383   1.997 -13.773  1.00 97.81           C  
ATOM    470  O   PRO A  61      17.531   3.668 -13.633  1.00 97.81           O  
ATOM    471  CG  PRO A  61      15.664   1.176 -12.562  1.00 97.81           C  
ATOM    472  CD  PRO A  61      16.359  -0.083 -12.992  1.00 97.81           C  
ATOM    473  N   VAL A  62      18.828   2.578 -15.086  1.00 97.38           N  
ATOM    474  CA  VAL A  62      20.000   3.426 -14.930  1.00 97.38           C  
ATOM    475  C   VAL A  62      20.219   4.254 -16.188  1.00 97.38           C  
ATOM    476  CB  VAL A  62      21.266   2.592 -14.617  1.00 97.38           C  
ATOM    477  O   VAL A  62      19.562   4.023 -17.219  1.00 97.38           O  
ATOM    478  CG1 VAL A  62      21.109   1.851 -13.289  1.00 97.38           C  
ATOM    479  CG2 VAL A  62      21.547   1.607 -15.750  1.00 97.38           C  
ATOM    480  N   GLY A  63      21.078   5.285 -16.047  1.00 95.25           N  
ATOM    481  CA  GLY A  63      21.344   6.152 -17.188  1.00 95.25           C  
ATOM    482  C   GLY A  63      20.094   6.848 -17.703  1.00 95.25           C  
ATOM    483  O   GLY A  63      19.344   7.430 -16.938  1.00 95.25           O  
ATOM    484  N   THR A  64      19.859   6.770 -18.953  1.00 95.38           N  
ATOM    485  CA  THR A  64      18.750   7.496 -19.578  1.00 95.38           C  
ATOM    486  C   THR A  64      17.422   6.863 -19.203  1.00 95.38           C  
ATOM    487  CB  THR A  64      18.906   7.527 -21.109  1.00 95.38           C  
ATOM    488  O   THR A  64      16.359   7.441 -19.453  1.00 95.38           O  
ATOM    489  CG2 THR A  64      20.141   8.312 -21.531  1.00 95.38           C  
ATOM    490  OG1 THR A  64      19.016   6.188 -21.609  1.00 95.38           O  
ATOM    491  N   LEU A  65      17.453   5.617 -18.438  1.00 97.31           N  
ATOM    492  CA  LEU A  65      16.234   4.918 -18.062  1.00 97.31           C  
ATOM    493  C   LEU A  65      15.789   5.305 -16.656  1.00 97.31           C  
ATOM    494  CB  LEU A  65      16.422   3.404 -18.156  1.00 97.31           C  
ATOM    495  O   LEU A  65      14.695   4.922 -16.219  1.00 97.31           O  
ATOM    496  CG  LEU A  65      16.656   2.834 -19.547  1.00 97.31           C  
ATOM    497  CD1 LEU A  65      16.875   1.325 -19.484  1.00 97.31           C  
ATOM    498  CD2 LEU A  65      15.492   3.164 -20.469  1.00 97.31           C  
ATOM    499  N   ARG A  66      16.516   6.039 -15.648  1.00 96.69           N  
ATOM    500  CA  ARG A  66      16.297   6.324 -14.227  1.00 96.69           C  
ATOM    501  C   ARG A  66      14.945   6.980 -14.000  1.00 96.69           C  
ATOM    502  CB  ARG A  66      17.422   7.219 -13.688  1.00 96.69           C  
ATOM    503  O   ARG A  66      14.195   6.582 -13.109  1.00 96.69           O  
ATOM    504  CG  ARG A  66      17.328   7.465 -12.188  1.00 96.69           C  
ATOM    505  CD  ARG A  66      18.516   8.297 -11.688  1.00 96.69           C  
ATOM    506  NE  ARG A  66      19.766   7.559 -11.781  1.00 96.69           N  
ATOM    507  NH1 ARG A  66      21.109   9.398 -11.430  1.00 96.69           N  
ATOM    508  NH2 ARG A  66      22.047   7.336 -11.750  1.00 96.69           N  
ATOM    509  CZ  ARG A  66      20.969   8.102 -11.656  1.00 96.69           C  
ATOM    510  N   PHE A  67      14.352   7.547 -14.766  1.00 97.38           N  
ATOM    511  CA  PHE A  67      13.109   8.281 -14.531  1.00 97.38           C  
ATOM    512  C   PHE A  67      12.094   7.992 -15.625  1.00 97.38           C  
ATOM    513  CB  PHE A  67      13.383   9.781 -14.445  1.00 97.38           C  
ATOM    514  O   PHE A  67      11.125   8.734 -15.789  1.00 97.38           O  
ATOM    515  CG  PHE A  67      14.383  10.164 -13.391  1.00 97.38           C  
ATOM    516  CD1 PHE A  67      14.227   9.742 -12.078  1.00 97.38           C  
ATOM    517  CD2 PHE A  67      15.492  10.945 -13.719  1.00 97.38           C  
ATOM    518  CE1 PHE A  67      15.156  10.086 -11.102  1.00 97.38           C  
ATOM    519  CE2 PHE A  67      16.422  11.297 -12.742  1.00 97.38           C  
ATOM    520  CZ  PHE A  67      16.250  10.867 -11.438  1.00 97.38           C  
ATOM    521  N   GLN A  68      12.375   6.973 -16.344  1.00 96.00           N  
ATOM    522  CA  GLN A  68      11.484   6.605 -17.453  1.00 96.00           C  
ATOM    523  C   GLN A  68      10.750   5.305 -17.156  1.00 96.00           C  
ATOM    524  CB  GLN A  68      12.273   6.477 -18.750  1.00 96.00           C  
ATOM    525  O   GLN A  68      11.062   4.613 -16.188  1.00 96.00           O  
ATOM    526  CG  GLN A  68      13.023   7.742 -19.156  1.00 96.00           C  
ATOM    527  CD  GLN A  68      12.094   8.906 -19.422  1.00 96.00           C  
ATOM    528  NE2 GLN A  68      12.516  10.109 -19.047  1.00 96.00           N  
ATOM    529  OE1 GLN A  68      11.000   8.734 -19.984  1.00 96.00           O  
ATOM    530  N   ALA A  69       9.742   5.027 -17.922  1.00 97.31           N  
ATOM    531  CA  ALA A  69       9.047   3.746 -17.828  1.00 97.31           C  
ATOM    532  C   ALA A  69      10.023   2.582 -17.984  1.00 97.31           C  
ATOM    533  CB  ALA A  69       7.945   3.660 -18.891  1.00 97.31           C  
ATOM    534  O   ALA A  69      11.000   2.680 -18.719  1.00 97.31           O  
ATOM    535  N   PRO A  70       9.758   1.433 -17.203  1.00 98.19           N  
ATOM    536  CA  PRO A  70      10.656   0.283 -17.312  1.00 98.19           C  
ATOM    537  C   PRO A  70      10.680  -0.325 -18.719  1.00 98.19           C  
ATOM    538  CB  PRO A  70      10.078  -0.708 -16.297  1.00 98.19           C  
ATOM    539  O   PRO A  70       9.688  -0.253 -19.438  1.00 98.19           O  
ATOM    540  CG  PRO A  70       8.625  -0.394 -16.250  1.00 98.19           C  
ATOM    541  CD  PRO A  70       8.445   1.092 -16.375  1.00 98.19           C  
ATOM    542  N   GLN A  71      11.844  -0.873 -19.141  1.00 98.25           N  
ATOM    543  CA  GLN A  71      12.031  -1.586 -20.391  1.00 98.25           C  
ATOM    544  C   GLN A  71      12.266  -3.076 -20.156  1.00 98.25           C  
ATOM    545  CB  GLN A  71      13.203  -0.992 -21.172  1.00 98.25           C  
ATOM    546  O   GLN A  71      12.664  -3.479 -19.062  1.00 98.25           O  
ATOM    547  CG  GLN A  71      13.016   0.474 -21.547  1.00 98.25           C  
ATOM    548  CD  GLN A  71      11.766   0.721 -22.375  1.00 98.25           C  
ATOM    549  NE2 GLN A  71      10.984   1.721 -21.969  1.00 98.25           N  
ATOM    550  OE1 GLN A  71      11.508   0.019 -23.344  1.00 98.25           O  
ATOM    551  N   PRO A  72      11.898  -3.869 -21.125  1.00 97.94           N  
ATOM    552  CA  PRO A  72      12.117  -5.309 -20.953  1.00 97.94           C  
ATOM    553  C   PRO A  72      13.562  -5.645 -20.578  1.00 97.94           C  
ATOM    554  CB  PRO A  72      11.766  -5.879 -22.328  1.00 97.94           C  
ATOM    555  O   PRO A  72      14.484  -4.930 -20.969  1.00 97.94           O  
ATOM    556  CG  PRO A  72      10.812  -4.891 -22.922  1.00 97.94           C  
ATOM    557  CD  PRO A  72      11.211  -3.516 -22.453  1.00 97.94           C  
ATOM    558  N   PRO A  73      13.719  -6.816 -19.828  1.00 97.06           N  
ATOM    559  CA  PRO A  73      15.070  -7.230 -19.469  1.00 97.06           C  
ATOM    560  C   PRO A  73      15.945  -7.531 -20.672  1.00 97.06           C  
ATOM    561  CB  PRO A  73      14.844  -8.492 -18.625  1.00 97.06           C  
ATOM    562  O   PRO A  73      15.445  -8.008 -21.703  1.00 97.06           O  
ATOM    563  CG  PRO A  73      13.406  -8.438 -18.234  1.00 97.06           C  
ATOM    564  CD  PRO A  73      12.648  -7.688 -19.297  1.00 97.06           C  
ATOM    565  N   GLU A  74      17.297  -7.262 -20.562  1.00 94.94           N  
ATOM    566  CA  GLU A  74      18.250  -7.668 -21.578  1.00 94.94           C  
ATOM    567  C   GLU A  74      18.578  -9.156 -21.469  1.00 94.94           C  
ATOM    568  CB  GLU A  74      19.531  -6.836 -21.484  1.00 94.94           C  
ATOM    569  O   GLU A  74      18.750  -9.680 -20.375  1.00 94.94           O  
ATOM    570  CG  GLU A  74      19.328  -5.352 -21.734  1.00 94.94           C  
ATOM    571  CD  GLU A  74      18.812  -5.051 -23.125  1.00 94.94           C  
ATOM    572  OE1 GLU A  74      17.906  -4.199 -23.266  1.00 94.94           O  
ATOM    573  OE2 GLU A  74      19.312  -5.672 -24.094  1.00 94.94           O  
ATOM    574  N   PRO A  75      18.625  -9.820 -22.578  1.00 97.38           N  
ATOM    575  CA  PRO A  75      19.031 -11.227 -22.500  1.00 97.38           C  
ATOM    576  C   PRO A  75      20.438 -11.414 -21.938  1.00 97.38           C  
ATOM    577  CB  PRO A  75      18.938 -11.703 -23.953  1.00 97.38           C  
ATOM    578  O   PRO A  75      21.281 -10.516 -22.078  1.00 97.38           O  
ATOM    579  CG  PRO A  75      18.047 -10.719 -24.625  1.00 97.38           C  
ATOM    580  CD  PRO A  75      18.203  -9.391 -23.938  1.00 97.38           C  
ATOM    581  N   TRP A  76      20.609 -12.492 -21.188  1.00 97.06           N  
ATOM    582  CA  TRP A  76      21.953 -12.828 -20.750  1.00 97.06           C  
ATOM    583  C   TRP A  76      22.297 -14.273 -21.109  1.00 97.06           C  
ATOM    584  CB  TRP A  76      22.109 -12.617 -19.250  1.00 97.06           C  
ATOM    585  O   TRP A  76      21.406 -15.062 -21.469  1.00 97.06           O  
ATOM    586  CG  TRP A  76      21.266 -13.547 -18.422  1.00 97.06           C  
ATOM    587  CD1 TRP A  76      21.625 -14.781 -17.953  1.00 97.06           C  
ATOM    588  CD2 TRP A  76      19.938 -13.305 -17.953  1.00 97.06           C  
ATOM    589  CE2 TRP A  76      19.531 -14.445 -17.219  1.00 97.06           C  
ATOM    590  CE3 TRP A  76      19.031 -12.242 -18.109  1.00 97.06           C  
ATOM    591  NE1 TRP A  76      20.578 -15.328 -17.234  1.00 97.06           N  
ATOM    592  CH2 TRP A  76      17.422 -13.492 -16.781  1.00 97.06           C  
ATOM    593  CZ2 TRP A  76      18.281 -14.547 -16.625  1.00 97.06           C  
ATOM    594  CZ3 TRP A  76      17.781 -12.352 -17.516  1.00 97.06           C  
ATOM    595  N   THR A  77      23.625 -14.555 -21.156  1.00 96.94           N  
ATOM    596  CA  THR A  77      24.109 -15.914 -21.375  1.00 96.94           C  
ATOM    597  C   THR A  77      24.469 -16.578 -20.047  1.00 96.94           C  
ATOM    598  CB  THR A  77      25.328 -15.938 -22.297  1.00 96.94           C  
ATOM    599  O   THR A  77      24.719 -15.891 -19.047  1.00 96.94           O  
ATOM    600  CG2 THR A  77      25.000 -15.328 -23.656  1.00 96.94           C  
ATOM    601  OG1 THR A  77      26.391 -15.180 -21.703  1.00 96.94           O  
ATOM    602  N   GLY A  78      24.359 -17.922 -20.000  1.00 95.88           N  
ATOM    603  CA  GLY A  78      24.672 -18.656 -18.781  1.00 95.88           C  
ATOM    604  C   GLY A  78      23.516 -18.703 -17.812  1.00 95.88           C  
ATOM    605  O   GLY A  78      22.375 -18.406 -18.156  1.00 95.88           O  
ATOM    606  N   VAL A  79      23.859 -19.234 -16.609  1.00 97.69           N  
ATOM    607  CA  VAL A  79      22.844 -19.406 -15.570  1.00 97.69           C  
ATOM    608  C   VAL A  79      23.016 -18.328 -14.508  1.00 97.69           C  
ATOM    609  CB  VAL A  79      22.922 -20.812 -14.922  1.00 97.69           C  
ATOM    610  O   VAL A  79      24.094 -18.188 -13.922  1.00 97.69           O  
ATOM    611  CG1 VAL A  79      21.859 -20.953 -13.836  1.00 97.69           C  
ATOM    612  CG2 VAL A  79      22.750 -21.891 -15.984  1.00 97.69           C  
ATOM    613  N   ARG A  80      21.984 -17.547 -14.336  1.00 97.25           N  
ATOM    614  CA  ARG A  80      22.000 -16.562 -13.266  1.00 97.25           C  
ATOM    615  C   ARG A  80      21.578 -17.172 -11.938  1.00 97.25           C  
ATOM    616  CB  ARG A  80      21.094 -15.375 -13.617  1.00 97.25           C  
ATOM    617  O   ARG A  80      20.578 -17.891 -11.875  1.00 97.25           O  
ATOM    618  CG  ARG A  80      21.234 -14.188 -12.680  1.00 97.25           C  
ATOM    619  CD  ARG A  80      20.531 -12.953 -13.211  1.00 97.25           C  
ATOM    620  NE  ARG A  80      20.656 -11.820 -12.297  1.00 97.25           N  
ATOM    621  NH1 ARG A  80      19.953 -10.242 -13.836  1.00 97.25           N  
ATOM    622  NH2 ARG A  80      20.516  -9.609 -11.703  1.00 97.25           N  
ATOM    623  CZ  ARG A  80      20.375 -10.562 -12.617  1.00 97.25           C  
ATOM    624  N   ASN A  81      22.297 -16.812 -10.898  1.00 97.50           N  
ATOM    625  CA  ASN A  81      21.984 -17.312  -9.562  1.00 97.50           C  
ATOM    626  C   ASN A  81      20.891 -16.500  -8.898  1.00 97.50           C  
ATOM    627  CB  ASN A  81      23.234 -17.328  -8.688  1.00 97.50           C  
ATOM    628  O   ASN A  81      21.109 -15.344  -8.531  1.00 97.50           O  
ATOM    629  CG  ASN A  81      23.031 -18.062  -7.375  1.00 97.50           C  
ATOM    630  ND2 ASN A  81      24.094 -18.188  -6.590  1.00 97.50           N  
ATOM    631  OD1 ASN A  81      21.906 -18.484  -7.066  1.00 97.50           O  
ATOM    632  N   THR A  82      19.719 -17.109  -8.727  1.00 97.88           N  
ATOM    633  CA  THR A  82      18.562 -16.469  -8.102  1.00 97.88           C  
ATOM    634  C   THR A  82      18.141 -17.234  -6.848  1.00 97.88           C  
ATOM    635  CB  THR A  82      17.375 -16.375  -9.078  1.00 97.88           C  
ATOM    636  O   THR A  82      16.953 -17.391  -6.586  1.00 97.88           O  
ATOM    637  CG2 THR A  82      17.750 -15.586 -10.320  1.00 97.88           C  
ATOM    638  OG1 THR A  82      17.000 -17.703  -9.469  1.00 97.88           O  
ATOM    639  N   THR A  83      19.078 -17.641  -6.031  1.00 97.81           N  
ATOM    640  CA  THR A  83      18.828 -18.469  -4.852  1.00 97.81           C  
ATOM    641  C   THR A  83      18.719 -17.594  -3.602  1.00 97.81           C  
ATOM    642  CB  THR A  83      19.922 -19.516  -4.648  1.00 97.81           C  
ATOM    643  O   THR A  83      18.344 -18.078  -2.533  1.00 97.81           O  
ATOM    644  CG2 THR A  83      19.938 -20.516  -5.801  1.00 97.81           C  
ATOM    645  OG1 THR A  83      21.203 -18.875  -4.570  1.00 97.81           O  
ATOM    646  N   GLU A  84      19.000 -16.266  -3.713  1.00 96.88           N  
ATOM    647  CA  GLU A  84      18.922 -15.305  -2.611  1.00 96.88           C  
ATOM    648  C   GLU A  84      18.656 -13.891  -3.125  1.00 96.88           C  
ATOM    649  CB  GLU A  84      20.188 -15.336  -1.771  1.00 96.88           C  
ATOM    650  O   GLU A  84      18.906 -13.594  -4.293  1.00 96.88           O  
ATOM    651  CG  GLU A  84      21.453 -14.969  -2.551  1.00 96.88           C  
ATOM    652  CD  GLU A  84      22.734 -15.148  -1.748  1.00 96.88           C  
ATOM    653  OE1 GLU A  84      23.797 -14.711  -2.213  1.00 96.88           O  
ATOM    654  OE2 GLU A  84      22.656 -15.734  -0.645  1.00 96.88           O  
ATOM    655  N   ASP A  85      18.141 -13.102  -2.229  1.00 95.94           N  
ATOM    656  CA  ASP A  85      18.016 -11.688  -2.562  1.00 95.94           C  
ATOM    657  C   ASP A  85      19.375 -11.031  -2.711  1.00 95.94           C  
ATOM    658  CB  ASP A  85      17.188 -10.953  -1.496  1.00 95.94           C  
ATOM    659  O   ASP A  85      20.266 -11.250  -1.887  1.00 95.94           O  
ATOM    660  CG  ASP A  85      15.781 -11.508  -1.347  1.00 95.94           C  
ATOM    661  OD1 ASP A  85      15.016 -11.492  -2.332  1.00 95.94           O  
ATOM    662  OD2 ASP A  85      15.438 -11.961  -0.233  1.00 95.94           O  
ATOM    663  N   THR A  86      19.578 -10.219  -3.756  1.00 94.44           N  
ATOM    664  CA  THR A  86      20.891  -9.625  -3.986  1.00 94.44           C  
ATOM    665  C   THR A  86      20.922  -8.164  -3.535  1.00 94.44           C  
ATOM    666  CB  THR A  86      21.297  -9.711  -5.469  1.00 94.44           C  
ATOM    667  O   THR A  86      21.891  -7.711  -2.936  1.00 94.44           O  
ATOM    668  CG2 THR A  86      21.453 -11.164  -5.910  1.00 94.44           C  
ATOM    669  OG1 THR A  86      20.281  -9.086  -6.270  1.00 94.44           O  
ATOM    670  N   HIS A  87      20.062  -7.449  -3.900  1.00 95.25           N  
ATOM    671  CA  HIS A  87      20.000  -6.031  -3.564  1.00 95.25           C  
ATOM    672  C   HIS A  87      18.578  -5.492  -3.658  1.00 95.25           C  
ATOM    673  CB  HIS A  87      20.922  -5.227  -4.480  1.00 95.25           C  
ATOM    674  O   HIS A  87      17.672  -6.195  -4.117  1.00 95.25           O  
ATOM    675  CG  HIS A  87      20.625  -5.395  -5.938  1.00 95.25           C  
ATOM    676  CD2 HIS A  87      19.984  -4.586  -6.809  1.00 95.25           C  
ATOM    677  ND1 HIS A  87      20.984  -6.516  -6.652  1.00 95.25           N  
ATOM    678  CE1 HIS A  87      20.594  -6.383  -7.902  1.00 95.25           C  
ATOM    679  NE2 HIS A  87      19.969  -5.223  -8.023  1.00 95.25           N  
ATOM    680  N   ILE A  88      18.359  -4.250  -3.146  1.00 95.94           N  
ATOM    681  CA  ILE A  88      17.047  -3.600  -3.117  1.00 95.94           C  
ATOM    682  C   ILE A  88      17.141  -2.219  -3.764  1.00 95.94           C  
ATOM    683  CB  ILE A  88      16.516  -3.479  -1.674  1.00 95.94           C  
ATOM    684  O   ILE A  88      18.234  -1.762  -4.102  1.00 95.94           O  
ATOM    685  CG1 ILE A  88      17.453  -2.631  -0.818  1.00 95.94           C  
ATOM    686  CG2 ILE A  88      16.312  -4.863  -1.056  1.00 95.94           C  
ATOM    687  CD1 ILE A  88      16.938  -2.330   0.578  1.00 95.94           C  
ATOM    688  N   CYS A  89      15.922  -1.649  -4.051  1.00 97.00           N  
ATOM    689  CA  CYS A  89      15.891  -0.286  -4.570  1.00 97.00           C  
ATOM    690  C   CYS A  89      16.328   0.713  -3.506  1.00 97.00           C  
ATOM    691  CB  CYS A  89      14.492   0.063  -5.066  1.00 97.00           C  
ATOM    692  O   CYS A  89      16.312   0.406  -2.312  1.00 97.00           O  
ATOM    693  SG  CYS A  89      13.906  -0.993  -6.410  1.00 97.00           S  
ATOM    694  N   PHE A  90      16.750   1.844  -3.898  1.00 95.94           N  
ATOM    695  CA  PHE A  90      17.047   2.916  -2.957  1.00 95.94           C  
ATOM    696  C   PHE A  90      15.805   3.285  -2.146  1.00 95.94           C  
ATOM    697  CB  PHE A  90      17.578   4.148  -3.693  1.00 95.94           C  
ATOM    698  O   PHE A  90      14.719   3.439  -2.703  1.00 95.94           O  
ATOM    699  CG  PHE A  90      19.047   4.082  -4.012  1.00 95.94           C  
ATOM    700  CD1 PHE A  90      19.984   4.648  -3.158  1.00 95.94           C  
ATOM    701  CD2 PHE A  90      19.484   3.447  -5.164  1.00 95.94           C  
ATOM    702  CE1 PHE A  90      21.344   4.590  -3.449  1.00 95.94           C  
ATOM    703  CE2 PHE A  90      20.844   3.381  -5.465  1.00 95.94           C  
ATOM    704  CZ  PHE A  90      21.766   3.953  -4.605  1.00 95.94           C  
ATOM    705  N   SER A  91      15.984   3.221  -0.794  1.00 90.06           N  
ATOM    706  CA  SER A  91      14.977   3.629   0.177  1.00 90.06           C  
ATOM    707  C   SER A  91      15.398   4.898   0.912  1.00 90.06           C  
ATOM    708  CB  SER A  91      14.719   2.510   1.186  1.00 90.06           C  
ATOM    709  O   SER A  91      16.562   5.055   1.267  1.00 90.06           O  
ATOM    710  OG  SER A  91      14.148   3.025   2.375  1.00 90.06           O  
ATOM    711  N   VAL A  92      14.609   5.949   1.065  1.00 80.12           N  
ATOM    712  CA  VAL A  92      14.922   7.289   1.545  1.00 80.12           C  
ATOM    713  C   VAL A  92      15.227   7.246   3.041  1.00 80.12           C  
ATOM    714  CB  VAL A  92      13.766   8.281   1.265  1.00 80.12           C  
ATOM    715  O   VAL A  92      16.141   7.922   3.512  1.00 80.12           O  
ATOM    716  CG1 VAL A  92      14.070   9.648   1.877  1.00 80.12           C  
ATOM    717  CG2 VAL A  92      13.531   8.406  -0.239  1.00 80.12           C  
ATOM    718  N   LYS A  93      14.648   6.387   3.834  1.00 72.56           N  
ATOM    719  CA  LYS A  93      14.719   6.469   5.289  1.00 72.56           C  
ATOM    720  C   LYS A  93      15.961   5.758   5.820  1.00 72.56           C  
ATOM    721  CB  LYS A  93      13.461   5.871   5.922  1.00 72.56           C  
ATOM    722  O   LYS A  93      16.625   6.254   6.734  1.00 72.56           O  
ATOM    723  CG  LYS A  93      13.266   6.234   7.387  1.00 72.56           C  
ATOM    724  CD  LYS A  93      11.984   5.629   7.949  1.00 72.56           C  
ATOM    725  CE  LYS A  93      11.852   5.898   9.445  1.00 72.56           C  
ATOM    726  NZ  LYS A  93      10.586   5.328  10.000  1.00 72.56           N  
ATOM    727  N   LYS A  94      16.312   4.656   5.219  1.00 74.06           N  
ATOM    728  CA  LYS A  94      17.438   3.877   5.742  1.00 74.06           C  
ATOM    729  C   LYS A  94      18.391   3.461   4.625  1.00 74.06           C  
ATOM    730  CB  LYS A  94      16.938   2.641   6.488  1.00 74.06           C  
ATOM    731  O   LYS A  94      18.016   2.691   3.738  1.00 74.06           O  
ATOM    732  CG  LYS A  94      18.016   1.915   7.285  1.00 74.06           C  
ATOM    733  CD  LYS A  94      17.422   0.753   8.078  1.00 74.06           C  
ATOM    734  CE  LYS A  94      18.516  -0.023   8.812  1.00 74.06           C  
ATOM    735  NZ  LYS A  94      17.938  -1.131   9.633  1.00 74.06           N  
ATOM    736  N   ASP A  95      19.578   4.125   4.699  1.00 80.69           N  
ATOM    737  CA  ASP A  95      20.594   3.760   3.717  1.00 80.69           C  
ATOM    738  C   ASP A  95      21.234   2.416   4.059  1.00 80.69           C  
ATOM    739  CB  ASP A  95      21.672   4.848   3.623  1.00 80.69           C  
ATOM    740  O   ASP A  95      21.422   2.096   5.234  1.00 80.69           O  
ATOM    741  CG  ASP A  95      21.156   6.129   2.988  1.00 80.69           C  
ATOM    742  OD1 ASP A  95      20.125   6.094   2.279  1.00 80.69           O  
ATOM    743  OD2 ASP A  95      21.797   7.184   3.195  1.00 80.69           O  
ATOM    744  N   SER A  96      21.234   1.623   3.115  1.00 85.19           N  
ATOM    745  CA  SER A  96      21.922   0.349   3.303  1.00 85.19           C  
ATOM    746  C   SER A  96      22.828   0.027   2.115  1.00 85.19           C  
ATOM    747  CB  SER A  96      20.906  -0.780   3.504  1.00 85.19           C  
ATOM    748  O   SER A  96      22.672   0.600   1.035  1.00 85.19           O  
ATOM    749  OG  SER A  96      20.422  -1.249   2.256  1.00 85.19           O  
ATOM    750  N   ASP A  97      23.781  -0.821   2.404  1.00 86.94           N  
ATOM    751  CA  ASP A  97      24.703  -1.240   1.357  1.00 86.94           C  
ATOM    752  C   ASP A  97      24.000  -2.105   0.313  1.00 86.94           C  
ATOM    753  CB  ASP A  97      25.891  -2.002   1.960  1.00 86.94           C  
ATOM    754  O   ASP A  97      24.547  -2.359  -0.762  1.00 86.94           O  
ATOM    755  CG  ASP A  97      26.828  -1.107   2.744  1.00 86.94           C  
ATOM    756  OD1 ASP A  97      26.875   0.115   2.488  1.00 86.94           O  
ATOM    757  OD2 ASP A  97      27.547  -1.631   3.623  1.00 86.94           O  
ATOM    758  N   ASP A  98      22.766  -2.445   0.640  1.00 91.62           N  
ATOM    759  CA  ASP A  98      22.016  -3.318  -0.261  1.00 91.62           C  
ATOM    760  C   ASP A  98      21.328  -2.514  -1.359  1.00 91.62           C  
ATOM    761  CB  ASP A  98      20.984  -4.141   0.517  1.00 91.62           C  
ATOM    762  O   ASP A  98      20.812  -3.084  -2.322  1.00 91.62           O  
ATOM    763  CG  ASP A  98      21.625  -5.227   1.372  1.00 91.62           C  
ATOM    764  OD1 ASP A  98      22.781  -5.598   1.124  1.00 91.62           O  
ATOM    765  OD2 ASP A  98      20.938  -5.715   2.301  1.00 91.62           O  
ATOM    766  N   GLU A  99      21.312  -1.130  -1.262  1.00 95.25           N  
ATOM    767  CA  GLU A  99      20.625  -0.285  -2.230  1.00 95.25           C  
ATOM    768  C   GLU A  99      21.375  -0.241  -3.559  1.00 95.25           C  
ATOM    769  CB  GLU A  99      20.438   1.132  -1.680  1.00 95.25           C  
ATOM    770  O   GLU A  99      22.594  -0.065  -3.580  1.00 95.25           O  
ATOM    771  CG  GLU A  99      19.516   1.210  -0.473  1.00 95.25           C  
ATOM    772  CD  GLU A  99      19.484   2.592   0.160  1.00 95.25           C  
ATOM    773  OE1 GLU A  99      18.422   2.980   0.696  1.00 95.25           O  
ATOM    774  OE2 GLU A  99      20.516   3.291   0.119  1.00 95.25           O  
ATOM    775  N   ASN A 100      20.547  -0.396  -4.629  1.00 96.44           N  
ATOM    776  CA  ASN A 100      21.047  -0.409  -6.000  1.00 96.44           C  
ATOM    777  C   ASN A 100      19.969   0.008  -6.992  1.00 96.44           C  
ATOM    778  CB  ASN A 100      21.594  -1.793  -6.359  1.00 96.44           C  
ATOM    779  O   ASN A 100      18.797  -0.358  -6.840  1.00 96.44           O  
ATOM    780  CG  ASN A 100      22.500  -1.767  -7.574  1.00 96.44           C  
ATOM    781  ND2 ASN A 100      23.719  -2.258  -7.414  1.00 96.44           N  
ATOM    782  OD1 ASN A 100      22.094  -1.307  -8.648  1.00 96.44           O  
ATOM    783  N   GLU A 101      20.375   0.867  -8.016  1.00 97.06           N  
ATOM    784  CA  GLU A 101      19.375   1.258  -9.000  1.00 97.06           C  
ATOM    785  C   GLU A 101      18.969   0.073  -9.875  1.00 97.06           C  
ATOM    786  CB  GLU A 101      19.906   2.398  -9.875  1.00 97.06           C  
ATOM    787  O   GLU A 101      17.891   0.073 -10.461  1.00 97.06           O  
ATOM    788  CG  GLU A 101      19.953   3.744  -9.164  1.00 97.06           C  
ATOM    789  CD  GLU A 101      20.328   4.895 -10.086  1.00 97.06           C  
ATOM    790  OE1 GLU A 101      19.422   5.469 -10.734  1.00 97.06           O  
ATOM    791  OE2 GLU A 101      21.531   5.223 -10.172  1.00 97.06           O  
ATOM    792  N   ASP A 102      19.875  -0.852 -10.055  1.00 97.50           N  
ATOM    793  CA  ASP A 102      19.500  -2.100 -10.711  1.00 97.50           C  
ATOM    794  C   ASP A 102      18.672  -2.984  -9.773  1.00 97.50           C  
ATOM    795  CB  ASP A 102      20.734  -2.854 -11.180  1.00 97.50           C  
ATOM    796  O   ASP A 102      19.188  -3.934  -9.188  1.00 97.50           O  
ATOM    797  CG  ASP A 102      20.406  -4.125 -11.945  1.00 97.50           C  
ATOM    798  OD1 ASP A 102      19.219  -4.367 -12.242  1.00 97.50           O  
ATOM    799  OD2 ASP A 102      21.344  -4.895 -12.250  1.00 97.50           O  
ATOM    800  N   CYS A 103      17.438  -2.568  -9.570  1.00 97.75           N  
ATOM    801  CA  CYS A 103      16.688  -3.145  -8.461  1.00 97.75           C  
ATOM    802  C   CYS A 103      15.328  -3.652  -8.945  1.00 97.75           C  
ATOM    803  CB  CYS A 103      16.484  -2.117  -7.352  1.00 97.75           C  
ATOM    804  O   CYS A 103      14.461  -3.996  -8.133  1.00 97.75           O  
ATOM    805  SG  CYS A 103      15.539  -0.663  -7.859  1.00 97.75           S  
ATOM    806  N   LEU A 104      14.938  -3.605 -10.258  1.00 98.69           N  
ATOM    807  CA  LEU A 104      13.656  -4.117 -10.734  1.00 98.69           C  
ATOM    808  C   LEU A 104      13.680  -5.637 -10.844  1.00 98.69           C  
ATOM    809  CB  LEU A 104      13.305  -3.502 -12.086  1.00 98.69           C  
ATOM    810  O   LEU A 104      13.719  -6.184 -11.945  1.00 98.69           O  
ATOM    811  CG  LEU A 104      13.273  -1.974 -12.156  1.00 98.69           C  
ATOM    812  CD1 LEU A 104      12.812  -1.511 -13.531  1.00 98.69           C  
ATOM    813  CD2 LEU A 104      12.367  -1.409 -11.062  1.00 98.69           C  
ATOM    814  N   LEU A 105      13.711  -6.250  -9.641  1.00 98.56           N  
ATOM    815  CA  LEU A 105      13.844  -7.688  -9.422  1.00 98.56           C  
ATOM    816  C   LEU A 105      12.609  -8.250  -8.727  1.00 98.56           C  
ATOM    817  CB  LEU A 105      15.094  -7.988  -8.594  1.00 98.56           C  
ATOM    818  O   LEU A 105      11.977  -7.562  -7.922  1.00 98.56           O  
ATOM    819  CG  LEU A 105      16.406  -7.414  -9.117  1.00 98.56           C  
ATOM    820  CD1 LEU A 105      17.484  -7.500  -8.039  1.00 98.56           C  
ATOM    821  CD2 LEU A 105      16.844  -8.141 -10.383  1.00 98.56           C  
ATOM    822  N   LEU A 106      12.227  -9.508  -9.062  1.00 98.75           N  
ATOM    823  CA  LEU A 106      11.094 -10.125  -8.383  1.00 98.75           C  
ATOM    824  C   LEU A 106      11.477 -11.492  -7.824  1.00 98.75           C  
ATOM    825  CB  LEU A 106       9.906 -10.266  -9.328  1.00 98.75           C  
ATOM    826  O   LEU A 106      12.555 -12.008  -8.133  1.00 98.75           O  
ATOM    827  CG  LEU A 106      10.133 -11.109 -10.578  1.00 98.75           C  
ATOM    828  CD1 LEU A 106      10.016 -12.594 -10.242  1.00 98.75           C  
ATOM    829  CD2 LEU A 106       9.141 -10.727 -11.672  1.00 98.75           C  
ATOM    830  N   ASN A 107      10.664 -11.977  -6.902  1.00 98.81           N  
ATOM    831  CA  ASN A 107      10.781 -13.305  -6.312  1.00 98.81           C  
ATOM    832  C   ASN A 107       9.578 -14.180  -6.645  1.00 98.81           C  
ATOM    833  CB  ASN A 107      10.961 -13.203  -4.797  1.00 98.81           C  
ATOM    834  O   ASN A 107       8.453 -13.695  -6.699  1.00 98.81           O  
ATOM    835  CG  ASN A 107      12.047 -12.219  -4.398  1.00 98.81           C  
ATOM    836  ND2 ASN A 107      11.742 -11.359  -3.434  1.00 98.81           N  
ATOM    837  OD1 ASN A 107      13.141 -12.227  -4.961  1.00 98.81           O  
ATOM    838  N   VAL A 108       9.844 -15.484  -6.965  1.00 98.75           N  
ATOM    839  CA  VAL A 108       8.766 -16.453  -7.172  1.00 98.75           C  
ATOM    840  C   VAL A 108       8.938 -17.625  -6.215  1.00 98.75           C  
ATOM    841  CB  VAL A 108       8.727 -16.953  -8.633  1.00 98.75           C  
ATOM    842  O   VAL A 108      10.016 -18.219  -6.145  1.00 98.75           O  
ATOM    843  CG1 VAL A 108       7.570 -17.922  -8.836  1.00 98.75           C  
ATOM    844  CG2 VAL A 108       8.602 -15.766  -9.594  1.00 98.75           C  
ATOM    845  N   PHE A 109       7.879 -17.906  -5.441  1.00 98.31           N  
ATOM    846  CA  PHE A 109       7.855 -19.031  -4.523  1.00 98.31           C  
ATOM    847  C   PHE A 109       6.738 -20.000  -4.887  1.00 98.31           C  
ATOM    848  CB  PHE A 109       7.676 -18.547  -3.080  1.00 98.31           C  
ATOM    849  O   PHE A 109       5.578 -19.609  -5.027  1.00 98.31           O  
ATOM    850  CG  PHE A 109       8.633 -17.453  -2.686  1.00 98.31           C  
ATOM    851  CD1 PHE A 109       9.914 -17.750  -2.256  1.00 98.31           C  
ATOM    852  CD2 PHE A 109       8.234 -16.125  -2.744  1.00 98.31           C  
ATOM    853  CE1 PHE A 109      10.805 -16.734  -1.892  1.00 98.31           C  
ATOM    854  CE2 PHE A 109       9.117 -15.102  -2.381  1.00 98.31           C  
ATOM    855  CZ  PHE A 109      10.398 -15.414  -1.954  1.00 98.31           C  
ATOM    856  N   THR A 110       7.086 -21.266  -5.023  1.00 95.88           N  
ATOM    857  CA  THR A 110       6.078 -22.219  -5.473  1.00 95.88           C  
ATOM    858  C   THR A 110       6.312 -23.594  -4.848  1.00 95.88           C  
ATOM    859  CB  THR A 110       6.074 -22.344  -7.008  1.00 95.88           C  
ATOM    860  O   THR A 110       7.457 -24.000  -4.660  1.00 95.88           O  
ATOM    861  CG2 THR A 110       7.398 -22.906  -7.520  1.00 95.88           C  
ATOM    862  OG1 THR A 110       5.016 -23.219  -7.406  1.00 95.88           O  
ATOM    863  N   SER A 111       5.254 -24.266  -4.508  1.00 90.50           N  
ATOM    864  CA  SER A 111       5.352 -25.609  -3.943  1.00 90.50           C  
ATOM    865  C   SER A 111       5.754 -26.625  -5.004  1.00 90.50           C  
ATOM    866  CB  SER A 111       4.023 -26.016  -3.307  1.00 90.50           C  
ATOM    867  O   SER A 111       5.453 -26.453  -6.188  1.00 90.50           O  
ATOM    868  OG  SER A 111       2.990 -26.047  -4.277  1.00 90.50           O  
ATOM    869  N   VAL A 112       6.520 -27.625  -4.574  1.00 82.62           N  
ATOM    870  CA  VAL A 112       6.859 -28.734  -5.445  1.00 82.62           C  
ATOM    871  C   VAL A 112       5.656 -29.672  -5.578  1.00 82.62           C  
ATOM    872  CB  VAL A 112       8.086 -29.516  -4.922  1.00 82.62           C  
ATOM    873  O   VAL A 112       5.129 -30.156  -4.574  1.00 82.62           O  
ATOM    874  CG1 VAL A 112       8.391 -30.719  -5.820  1.00 82.62           C  
ATOM    875  CG2 VAL A 112       9.297 -28.594  -4.820  1.00 82.62           C  
ATOM    876  N   GLN A 113       4.918 -29.547  -6.664  1.00 71.62           N  
ATOM    877  CA  GLN A 113       3.736 -30.391  -6.777  1.00 71.62           C  
ATOM    878  C   GLN A 113       4.016 -31.609  -7.641  1.00 71.62           C  
ATOM    879  CB  GLN A 113       2.561 -29.594  -7.352  1.00 71.62           C  
ATOM    880  O   GLN A 113       4.836 -31.562  -8.562  1.00 71.62           O  
ATOM    881  CG  GLN A 113       2.100 -28.453  -6.461  1.00 71.62           C  
ATOM    882  CD  GLN A 113       0.853 -27.766  -6.988  1.00 71.62           C  
ATOM    883  NE2 GLN A 113       0.619 -26.531  -6.543  1.00 71.62           N  
ATOM    884  OE1 GLN A 113       0.105 -28.328  -7.789  1.00 71.62           O  
ATOM    885  N   ASP A 114       3.391 -32.750  -7.160  1.00 63.88           N  
ATOM    886  CA  ASP A 114       3.268 -33.906  -8.031  1.00 63.88           C  
ATOM    887  C   ASP A 114       2.203 -33.688  -9.102  1.00 63.88           C  
ATOM    888  CB  ASP A 114       2.938 -35.156  -7.207  1.00 63.88           C  
ATOM    889  O   ASP A 114       1.104 -33.219  -8.797  1.00 63.88           O  
ATOM    890  CG  ASP A 114       4.074 -35.594  -6.301  1.00 63.88           C  
ATOM    891  OD1 ASP A 114       5.254 -35.406  -6.664  1.00 63.88           O  
ATOM    892  OD2 ASP A 114       3.793 -36.156  -5.219  1.00 63.88           O  
ATOM    893  N   GLY A 115       2.600 -33.500 -10.367  1.00 65.50           N  
ATOM    894  CA  GLY A 115       1.629 -33.344 -11.438  1.00 65.50           C  
ATOM    895  C   GLY A 115       1.622 -31.922 -12.023  1.00 65.50           C  
ATOM    896  O   GLY A 115       2.479 -31.109 -11.688  1.00 65.50           O  
ATOM    897  N   ASP A 116       0.750 -31.766 -13.039  1.00 73.50           N  
ATOM    898  CA  ASP A 116       0.705 -30.578 -13.883  1.00 73.50           C  
ATOM    899  C   ASP A 116      -0.397 -29.625 -13.438  1.00 73.50           C  
ATOM    900  CB  ASP A 116       0.494 -30.969 -15.352  1.00 73.50           C  
ATOM    901  O   ASP A 116      -0.880 -28.812 -14.227  1.00 73.50           O  
ATOM    902  CG  ASP A 116       1.771 -31.438 -16.031  1.00 73.50           C  
ATOM    903  OD1 ASP A 116       2.875 -31.094 -15.547  1.00 73.50           O  
ATOM    904  OD2 ASP A 116       1.674 -32.125 -17.047  1.00 73.50           O  
ATOM    905  N   VAL A 117      -0.674 -29.547 -12.086  1.00 86.75           N  
ATOM    906  CA  VAL A 117      -1.772 -28.656 -11.734  1.00 86.75           C  
ATOM    907  C   VAL A 117      -1.249 -27.234 -11.578  1.00 86.75           C  
ATOM    908  CB  VAL A 117      -2.484 -29.109 -10.445  1.00 86.75           C  
ATOM    909  O   VAL A 117      -0.341 -26.984 -10.781  1.00 86.75           O  
ATOM    910  CG1 VAL A 117      -3.617 -28.141 -10.086  1.00 86.75           C  
ATOM    911  CG2 VAL A 117      -3.016 -30.531 -10.602  1.00 86.75           C  
ATOM    912  N   ALA A 118      -1.778 -26.328 -12.422  1.00 93.69           N  
ATOM    913  CA  ALA A 118      -1.441 -24.906 -12.328  1.00 93.69           C  
ATOM    914  C   ALA A 118      -2.102 -24.266 -11.109  1.00 93.69           C  
ATOM    915  CB  ALA A 118      -1.859 -24.188 -13.602  1.00 93.69           C  
ATOM    916  O   ALA A 118      -3.309 -24.406 -10.906  1.00 93.69           O  
ATOM    917  N   LEU A 119      -1.346 -23.562 -10.211  1.00 96.94           N  
ATOM    918  CA  LEU A 119      -1.793 -23.016  -8.938  1.00 96.94           C  
ATOM    919  C   LEU A 119      -2.191 -21.547  -9.070  1.00 96.94           C  
ATOM    920  CB  LEU A 119      -0.694 -23.156  -7.879  1.00 96.94           C  
ATOM    921  O   LEU A 119      -1.649 -20.828  -9.914  1.00 96.94           O  
ATOM    922  CG  LEU A 119      -0.277 -24.594  -7.523  1.00 96.94           C  
ATOM    923  CD1 LEU A 119       0.938 -24.578  -6.605  1.00 96.94           C  
ATOM    924  CD2 LEU A 119      -1.436 -25.344  -6.875  1.00 96.94           C  
ATOM    925  N   PRO A 120      -3.188 -21.156  -8.242  1.00 98.19           N  
ATOM    926  CA  PRO A 120      -3.451 -19.719  -8.133  1.00 98.19           C  
ATOM    927  C   PRO A 120      -2.217 -18.922  -7.719  1.00 98.19           C  
ATOM    928  CB  PRO A 120      -4.539 -19.641  -7.062  1.00 98.19           C  
ATOM    929  O   PRO A 120      -1.361 -19.438  -6.992  1.00 98.19           O  
ATOM    930  CG  PRO A 120      -5.172 -21.000  -7.059  1.00 98.19           C  
ATOM    931  CD  PRO A 120      -4.121 -22.016  -7.383  1.00 98.19           C  
ATOM    932  N   VAL A 121      -2.109 -17.672  -8.258  1.00 98.88           N  
ATOM    933  CA  VAL A 121      -0.938 -16.844  -8.047  1.00 98.88           C  
ATOM    934  C   VAL A 121      -1.326 -15.602  -7.238  1.00 98.88           C  
ATOM    935  CB  VAL A 121      -0.297 -16.406  -9.391  1.00 98.88           C  
ATOM    936  O   VAL A 121      -2.299 -14.922  -7.562  1.00 98.88           O  
ATOM    937  CG1 VAL A 121       0.968 -15.586  -9.148  1.00 98.88           C  
ATOM    938  CG2 VAL A 121       0.014 -17.641 -10.242  1.00 98.88           C  
ATOM    939  N   MET A 122      -0.608 -15.383  -6.172  1.00 98.88           N  
ATOM    940  CA  MET A 122      -0.763 -14.156  -5.383  1.00 98.88           C  
ATOM    941  C   MET A 122       0.456 -13.258  -5.539  1.00 98.88           C  
ATOM    942  CB  MET A 122      -0.982 -14.492  -3.908  1.00 98.88           C  
ATOM    943  O   MET A 122       1.576 -13.656  -5.215  1.00 98.88           O  
ATOM    944  CG  MET A 122      -2.227 -15.328  -3.646  1.00 98.88           C  
ATOM    945  SD  MET A 122      -2.467 -15.695  -1.865  1.00 98.88           S  
ATOM    946  CE  MET A 122      -3.070 -14.086  -1.288  1.00 98.88           C  
ATOM    947  N   VAL A 123       0.247 -12.031  -5.969  1.00 98.94           N  
ATOM    948  CA  VAL A 123       1.306 -11.070  -6.242  1.00 98.94           C  
ATOM    949  C   VAL A 123       1.246  -9.938  -5.219  1.00 98.94           C  
ATOM    950  CB  VAL A 123       1.201 -10.500  -7.676  1.00 98.94           C  
ATOM    951  O   VAL A 123       0.280  -9.172  -5.188  1.00 98.94           O  
ATOM    952  CG1 VAL A 123       2.375  -9.562  -7.973  1.00 98.94           C  
ATOM    953  CG2 VAL A 123       1.144 -11.633  -8.695  1.00 98.94           C  
ATOM    954  N   TRP A 124       2.305  -9.859  -4.418  1.00 98.88           N  
ATOM    955  CA  TRP A 124       2.355  -8.930  -3.293  1.00 98.88           C  
ATOM    956  C   TRP A 124       3.035  -7.625  -3.697  1.00 98.88           C  
ATOM    957  CB  TRP A 124       3.090  -9.555  -2.105  1.00 98.88           C  
ATOM    958  O   TRP A 124       4.121  -7.637  -4.285  1.00 98.88           O  
ATOM    959  CG  TRP A 124       3.330  -8.609  -0.969  1.00 98.88           C  
ATOM    960  CD1 TRP A 124       4.527  -8.086  -0.573  1.00 98.88           C  
ATOM    961  CD2 TRP A 124       2.346  -8.078  -0.076  1.00 98.88           C  
ATOM    962  CE2 TRP A 124       3.020  -7.234   0.836  1.00 98.88           C  
ATOM    963  CE3 TRP A 124       0.958  -8.234   0.040  1.00 98.88           C  
ATOM    964  NE1 TRP A 124       4.348  -7.258   0.512  1.00 98.88           N  
ATOM    965  CH2 TRP A 124       0.993  -6.719   1.944  1.00 98.88           C  
ATOM    966  CZ2 TRP A 124       2.350  -6.551   1.854  1.00 98.88           C  
ATOM    967  CZ3 TRP A 124       0.294  -7.547   1.053  1.00 98.88           C  
ATOM    968  N   ILE A 125       2.365  -6.461  -3.410  1.00 98.88           N  
ATOM    969  CA  ILE A 125       2.971  -5.141  -3.523  1.00 98.88           C  
ATOM    970  C   ILE A 125       3.180  -4.547  -2.133  1.00 98.88           C  
ATOM    971  CB  ILE A 125       2.107  -4.195  -4.387  1.00 98.88           C  
ATOM    972  O   ILE A 125       2.213  -4.227  -1.437  1.00 98.88           O  
ATOM    973  CG1 ILE A 125       1.754  -4.863  -5.723  1.00 98.88           C  
ATOM    974  CG2 ILE A 125       2.826  -2.861  -4.613  1.00 98.88           C  
ATOM    975  CD1 ILE A 125       0.837  -4.027  -6.605  1.00 98.88           C  
ATOM    976  N   TYR A 126       4.473  -4.434  -1.705  1.00 98.50           N  
ATOM    977  CA  TYR A 126       4.766  -3.969  -0.354  1.00 98.50           C  
ATOM    978  C   TYR A 126       4.539  -2.467  -0.232  1.00 98.50           C  
ATOM    979  CB  TYR A 126       6.207  -4.309   0.030  1.00 98.50           C  
ATOM    980  O   TYR A 126       4.531  -1.749  -1.235  1.00 98.50           O  
ATOM    981  CG  TYR A 126       7.242  -3.643  -0.843  1.00 98.50           C  
ATOM    982  CD1 TYR A 126       7.809  -4.316  -1.924  1.00 98.50           C  
ATOM    983  CD2 TYR A 126       7.656  -2.340  -0.589  1.00 98.50           C  
ATOM    984  CE1 TYR A 126       8.766  -3.705  -2.730  1.00 98.50           C  
ATOM    985  CE2 TYR A 126       8.609  -1.720  -1.389  1.00 98.50           C  
ATOM    986  OH  TYR A 126      10.102  -1.800  -3.250  1.00 98.50           O  
ATOM    987  CZ  TYR A 126       9.156  -2.408  -2.455  1.00 98.50           C  
ATOM    988  N   GLY A 127       4.215  -1.992   1.053  1.00 97.69           N  
ATOM    989  CA  GLY A 127       4.020  -0.586   1.368  1.00 97.69           C  
ATOM    990  C   GLY A 127       5.305   0.123   1.751  1.00 97.69           C  
ATOM    991  O   GLY A 127       6.395  -0.312   1.376  1.00 97.69           O  
ATOM    992  N   GLY A 128       5.191   1.276   2.381  1.00 96.25           N  
ATOM    993  CA  GLY A 128       6.352   2.062   2.771  1.00 96.25           C  
ATOM    994  C   GLY A 128       6.293   3.496   2.281  1.00 96.25           C  
ATOM    995  O   GLY A 128       7.316   4.066   1.894  1.00 96.25           O  
ATOM    996  N   ALA A 129       4.961   3.867   2.043  1.00 96.00           N  
ATOM    997  CA  ALA A 129       4.641   5.250   1.691  1.00 96.00           C  
ATOM    998  C   ALA A 129       5.254   5.629   0.348  1.00 96.00           C  
ATOM    999  CB  ALA A 129       5.121   6.203   2.783  1.00 96.00           C  
ATOM   1000  O   ALA A 129       5.566   6.797   0.110  1.00 96.00           O  
ATOM   1001  N   PHE A 130       5.688   4.621  -0.470  1.00 97.75           N  
ATOM   1002  CA  PHE A 130       6.266   4.828  -1.793  1.00 97.75           C  
ATOM   1003  C   PHE A 130       7.719   5.270  -1.686  1.00 97.75           C  
ATOM   1004  CB  PHE A 130       5.457   5.867  -2.576  1.00 97.75           C  
ATOM   1005  O   PHE A 130       8.297   5.758  -2.660  1.00 97.75           O  
ATOM   1006  CG  PHE A 130       4.047   5.438  -2.885  1.00 97.75           C  
ATOM   1007  CD1 PHE A 130       3.779   4.633  -3.986  1.00 97.75           C  
ATOM   1008  CD2 PHE A 130       2.994   5.832  -2.072  1.00 97.75           C  
ATOM   1009  CE1 PHE A 130       2.477   4.230  -4.273  1.00 97.75           C  
ATOM   1010  CE2 PHE A 130       1.689   5.434  -2.354  1.00 97.75           C  
ATOM   1011  CZ  PHE A 130       1.434   4.633  -3.457  1.00 97.75           C  
ATOM   1012  N   ARG A 131       8.375   5.227  -0.471  1.00 95.62           N  
ATOM   1013  CA  ARG A 131       9.727   5.777  -0.362  1.00 95.62           C  
ATOM   1014  C   ARG A 131      10.656   4.812   0.365  1.00 95.62           C  
ATOM   1015  CB  ARG A 131       9.695   7.125   0.362  1.00 95.62           C  
ATOM   1016  O   ARG A 131      11.875   5.000   0.366  1.00 95.62           O  
ATOM   1017  CG  ARG A 131       9.156   7.055   1.780  1.00 95.62           C  
ATOM   1018  CD  ARG A 131       9.117   8.422   2.439  1.00 95.62           C  
ATOM   1019  NE  ARG A 131       9.156   8.320   3.896  1.00 95.62           N  
ATOM   1020  NH1 ARG A 131       8.992  10.594   4.266  1.00 95.62           N  
ATOM   1021  NH2 ARG A 131       9.148   9.148   6.039  1.00 95.62           N  
ATOM   1022  CZ  ARG A 131       9.102   9.359   4.730  1.00 95.62           C  
ATOM   1023  N   THR A 132      10.023   3.826   1.023  1.00 94.88           N  
ATOM   1024  CA  THR A 132      10.852   2.824   1.689  1.00 94.88           C  
ATOM   1025  C   THR A 132      10.258   1.430   1.507  1.00 94.88           C  
ATOM   1026  CB  THR A 132      11.000   3.131   3.191  1.00 94.88           C  
ATOM   1027  O   THR A 132       9.117   1.286   1.072  1.00 94.88           O  
ATOM   1028  CG2 THR A 132      11.531   4.543   3.416  1.00 94.88           C  
ATOM   1029  OG1 THR A 132       9.719   3.008   3.826  1.00 94.88           O  
ATOM   1030  N   GLY A 133      11.102   0.391   1.881  1.00 94.75           N  
ATOM   1031  CA  GLY A 133      10.680  -1.000   1.837  1.00 94.75           C  
ATOM   1032  C   GLY A 133      11.422  -1.816   0.795  1.00 94.75           C  
ATOM   1033  O   GLY A 133      12.203  -1.271   0.016  1.00 94.75           O  
ATOM   1034  N   SER A 134      11.195  -3.158   0.861  1.00 95.94           N  
ATOM   1035  CA  SER A 134      11.758  -4.094  -0.107  1.00 95.94           C  
ATOM   1036  C   SER A 134      11.016  -5.422  -0.092  1.00 95.94           C  
ATOM   1037  CB  SER A 134      13.242  -4.328   0.177  1.00 95.94           C  
ATOM   1038  O   SER A 134      10.281  -5.719   0.854  1.00 95.94           O  
ATOM   1039  OG  SER A 134      13.414  -5.062   1.379  1.00 95.94           O  
ATOM   1040  N   SER A 135      11.203  -6.148  -1.179  1.00 96.81           N  
ATOM   1041  CA  SER A 135      10.531  -7.438  -1.305  1.00 96.81           C  
ATOM   1042  C   SER A 135      11.414  -8.578  -0.800  1.00 96.81           C  
ATOM   1043  CB  SER A 135      10.141  -7.695  -2.760  1.00 96.81           C  
ATOM   1044  O   SER A 135      11.242  -9.727  -1.199  1.00 96.81           O  
ATOM   1045  OG  SER A 135      11.289  -7.816  -3.580  1.00 96.81           O  
ATOM   1046  N   LYS A 136      12.344  -8.281   0.023  1.00 96.12           N  
ATOM   1047  CA  LYS A 136      13.266  -9.305   0.520  1.00 96.12           C  
ATOM   1048  C   LYS A 136      12.508 -10.438   1.207  1.00 96.12           C  
ATOM   1049  CB  LYS A 136      14.281  -8.695   1.485  1.00 96.12           C  
ATOM   1050  O   LYS A 136      11.469 -10.203   1.835  1.00 96.12           O  
ATOM   1051  CG  LYS A 136      15.344  -7.844   0.807  1.00 96.12           C  
ATOM   1052  CD  LYS A 136      16.422  -7.422   1.788  1.00 96.12           C  
ATOM   1053  CE  LYS A 136      17.578  -6.715   1.080  1.00 96.12           C  
ATOM   1054  NZ  LYS A 136      18.625  -6.270   2.041  1.00 96.12           N  
ATOM   1055  N   TYR A 137      13.070 -11.633   1.102  1.00 96.69           N  
ATOM   1056  CA  TYR A 137      12.531 -12.859   1.685  1.00 96.69           C  
ATOM   1057  C   TYR A 137      12.336 -12.711   3.189  1.00 96.69           C  
ATOM   1058  CB  TYR A 137      13.453 -14.047   1.393  1.00 96.69           C  
ATOM   1059  O   TYR A 137      11.312 -13.125   3.734  1.00 96.69           O  
ATOM   1060  CG  TYR A 137      12.992 -15.336   2.023  1.00 96.69           C  
ATOM   1061  CD1 TYR A 137      13.492 -15.742   3.260  1.00 96.69           C  
ATOM   1062  CD2 TYR A 137      12.070 -16.156   1.387  1.00 96.69           C  
ATOM   1063  CE1 TYR A 137      13.078 -16.938   3.846  1.00 96.69           C  
ATOM   1064  CE2 TYR A 137      11.641 -17.344   1.963  1.00 96.69           C  
ATOM   1065  OH  TYR A 137      11.734 -18.906   3.766  1.00 96.69           O  
ATOM   1066  CZ  TYR A 137      12.148 -17.734   3.191  1.00 96.69           C  
ATOM   1067  N   VAL A 138      13.180 -11.969   3.865  1.00 95.25           N  
ATOM   1068  CA  VAL A 138      13.133 -11.859   5.320  1.00 95.25           C  
ATOM   1069  C   VAL A 138      11.953 -10.984   5.734  1.00 95.25           C  
ATOM   1070  CB  VAL A 138      14.445 -11.281   5.891  1.00 95.25           C  
ATOM   1071  O   VAL A 138      11.477 -11.070   6.867  1.00 95.25           O  
ATOM   1072  CG1 VAL A 138      15.617 -12.234   5.637  1.00 95.25           C  
ATOM   1073  CG2 VAL A 138      14.734  -9.906   5.285  1.00 95.25           C  
ATOM   1074  N   ASN A 139      11.484 -10.109   4.793  1.00 95.06           N  
ATOM   1075  CA  ASN A 139      10.367  -9.219   5.094  1.00 95.06           C  
ATOM   1076  C   ASN A 139       9.023  -9.859   4.742  1.00 95.06           C  
ATOM   1077  CB  ASN A 139      10.523  -7.887   4.359  1.00 95.06           C  
ATOM   1078  O   ASN A 139       8.000  -9.531   5.344  1.00 95.06           O  
ATOM   1079  CG  ASN A 139      11.742  -7.105   4.824  1.00 95.06           C  
ATOM   1080  ND2 ASN A 139      12.383  -6.406   3.898  1.00 95.06           N  
ATOM   1081  OD1 ASN A 139      12.094  -7.129   6.008  1.00 95.06           O  
ATOM   1082  N   PHE A 140       9.109 -10.727   3.766  1.00 97.06           N  
ATOM   1083  CA  PHE A 140       7.902 -11.375   3.266  1.00 97.06           C  
ATOM   1084  C   PHE A 140       8.164 -12.844   2.951  1.00 97.06           C  
ATOM   1085  CB  PHE A 140       7.383 -10.656   2.020  1.00 97.06           C  
ATOM   1086  O   PHE A 140       8.133 -13.250   1.787  1.00 97.06           O  
ATOM   1087  CG  PHE A 140       7.180  -9.180   2.211  1.00 97.06           C  
ATOM   1088  CD1 PHE A 140       6.125  -8.703   2.982  1.00 97.06           C  
ATOM   1089  CD2 PHE A 140       8.039  -8.266   1.622  1.00 97.06           C  
ATOM   1090  CE1 PHE A 140       5.934  -7.332   3.162  1.00 97.06           C  
ATOM   1091  CE2 PHE A 140       7.859  -6.895   1.798  1.00 97.06           C  
ATOM   1092  CZ  PHE A 140       6.805  -6.430   2.566  1.00 97.06           C  
ATOM   1093  N   GLY A 141       8.445 -13.656   4.078  1.00 97.06           N  
ATOM   1094  CA  GLY A 141       8.594 -15.086   3.887  1.00 97.06           C  
ATOM   1095  C   GLY A 141       7.309 -15.773   3.475  1.00 97.06           C  
ATOM   1096  O   GLY A 141       6.293 -15.664   4.160  1.00 97.06           O  
ATOM   1097  N   PRO A 142       7.316 -16.531   2.365  1.00 97.00           N  
ATOM   1098  CA  PRO A 142       6.086 -17.078   1.795  1.00 97.00           C  
ATOM   1099  C   PRO A 142       5.648 -18.375   2.480  1.00 97.00           C  
ATOM   1100  CB  PRO A 142       6.461 -17.344   0.333  1.00 97.00           C  
ATOM   1101  O   PRO A 142       4.695 -19.016   2.039  1.00 97.00           O  
ATOM   1102  CG  PRO A 142       7.898 -17.766   0.375  1.00 97.00           C  
ATOM   1103  CD  PRO A 142       8.594 -16.969   1.449  1.00 97.00           C  
ATOM   1104  N   GLU A 143       6.336 -18.781   3.564  1.00 95.56           N  
ATOM   1105  CA  GLU A 143       6.199 -20.109   4.145  1.00 95.56           C  
ATOM   1106  C   GLU A 143       4.750 -20.391   4.531  1.00 95.56           C  
ATOM   1107  CB  GLU A 143       7.109 -20.266   5.363  1.00 95.56           C  
ATOM   1108  O   GLU A 143       4.238 -21.484   4.270  1.00 95.56           O  
ATOM   1109  CG  GLU A 143       8.594 -20.250   5.027  1.00 95.56           C  
ATOM   1110  CD  GLU A 143       9.180 -18.844   4.961  1.00 95.56           C  
ATOM   1111  OE1 GLU A 143      10.422 -18.703   5.039  1.00 95.56           O  
ATOM   1112  OE2 GLU A 143       8.398 -17.891   4.832  1.00 95.56           O  
ATOM   1113  N   PHE A 144       4.090 -19.391   5.102  1.00 96.19           N  
ATOM   1114  CA  PHE A 144       2.719 -19.609   5.555  1.00 96.19           C  
ATOM   1115  C   PHE A 144       1.769 -19.719   4.371  1.00 96.19           C  
ATOM   1116  CB  PHE A 144       2.271 -18.453   6.473  1.00 96.19           C  
ATOM   1117  O   PHE A 144       0.859 -20.562   4.379  1.00 96.19           O  
ATOM   1118  CG  PHE A 144       3.109 -18.312   7.715  1.00 96.19           C  
ATOM   1119  CD1 PHE A 144       3.668 -19.422   8.328  1.00 96.19           C  
ATOM   1120  CD2 PHE A 144       3.340 -17.062   8.266  1.00 96.19           C  
ATOM   1121  CE1 PHE A 144       4.445 -19.297   9.477  1.00 96.19           C  
ATOM   1122  CE2 PHE A 144       4.117 -16.922   9.414  1.00 96.19           C  
ATOM   1123  CZ  PHE A 144       4.668 -18.031  10.016  1.00 96.19           C  
ATOM   1124  N   LEU A 145       1.984 -19.047   3.326  1.00 97.38           N  
ATOM   1125  CA  LEU A 145       1.096 -19.000   2.170  1.00 97.38           C  
ATOM   1126  C   LEU A 145       1.311 -20.219   1.273  1.00 97.38           C  
ATOM   1127  CB  LEU A 145       1.319 -17.719   1.370  1.00 97.38           C  
ATOM   1128  O   LEU A 145       0.352 -20.766   0.726  1.00 97.38           O  
ATOM   1129  CG  LEU A 145       0.878 -16.422   2.041  1.00 97.38           C  
ATOM   1130  CD1 LEU A 145       1.479 -15.219   1.317  1.00 97.38           C  
ATOM   1131  CD2 LEU A 145      -0.644 -16.328   2.074  1.00 97.38           C  
ATOM   1132  N   ILE A 146       2.545 -20.609   1.160  1.00 95.38           N  
ATOM   1133  CA  ILE A 146       2.883 -21.719   0.273  1.00 95.38           C  
ATOM   1134  C   ILE A 146       2.170 -22.984   0.736  1.00 95.38           C  
ATOM   1135  CB  ILE A 146       4.410 -21.953   0.217  1.00 95.38           C  
ATOM   1136  O   ILE A 146       1.829 -23.844  -0.079  1.00 95.38           O  
ATOM   1137  CG1 ILE A 146       5.098 -20.812  -0.548  1.00 95.38           C  
ATOM   1138  CG2 ILE A 146       4.727 -23.312  -0.418  1.00 95.38           C  
ATOM   1139  CD1 ILE A 146       4.641 -20.688  -1.995  1.00 95.38           C  
ATOM   1140  N   ASP A 147       1.846 -23.078   2.029  1.00 93.75           N  
ATOM   1141  CA  ASP A 147       1.170 -24.250   2.594  1.00 93.75           C  
ATOM   1142  C   ASP A 147      -0.297 -24.281   2.174  1.00 93.75           C  
ATOM   1143  CB  ASP A 147       1.279 -24.250   4.121  1.00 93.75           C  
ATOM   1144  O   ASP A 147      -0.979 -25.297   2.379  1.00 93.75           O  
ATOM   1145  CG  ASP A 147       2.637 -24.703   4.617  1.00 93.75           C  
ATOM   1146  OD1 ASP A 147       3.379 -25.359   3.850  1.00 93.75           O  
ATOM   1147  OD2 ASP A 147       2.965 -24.422   5.793  1.00 93.75           O  
ATOM   1148  N   LYS A 148      -0.734 -23.219   1.462  1.00 95.06           N  
ATOM   1149  CA  LYS A 148      -2.127 -23.141   1.031  1.00 95.06           C  
ATOM   1150  C   LYS A 148      -2.248 -23.344  -0.477  1.00 95.06           C  
ATOM   1151  CB  LYS A 148      -2.744 -21.797   1.435  1.00 95.06           C  
ATOM   1152  O   LYS A 148      -3.242 -22.938  -1.084  1.00 95.06           O  
ATOM   1153  CG  LYS A 148      -2.760 -21.562   2.936  1.00 95.06           C  
ATOM   1154  CD  LYS A 148      -3.723 -22.500   3.646  1.00 95.06           C  
ATOM   1155  CE  LYS A 148      -3.879 -22.141   5.117  1.00 95.06           C  
ATOM   1156  NZ  LYS A 148      -4.840 -23.047   5.812  1.00 95.06           N  
ATOM   1157  N   ASP A 149      -1.257 -23.969  -1.123  1.00 93.56           N  
ATOM   1158  CA  ASP A 149      -1.232 -24.375  -2.527  1.00 93.56           C  
ATOM   1159  C   ASP A 149      -1.422 -23.156  -3.441  1.00 93.56           C  
ATOM   1160  CB  ASP A 149      -2.311 -25.422  -2.811  1.00 93.56           C  
ATOM   1161  O   ASP A 149      -2.264 -23.188  -4.344  1.00 93.56           O  
ATOM   1162  CG  ASP A 149      -2.016 -26.766  -2.168  1.00 93.56           C  
ATOM   1163  OD1 ASP A 149      -0.850 -27.203  -2.199  1.00 93.56           O  
ATOM   1164  OD2 ASP A 149      -2.959 -27.375  -1.628  1.00 93.56           O  
ATOM   1165  N   VAL A 150      -0.629 -22.141  -3.193  1.00 96.81           N  
ATOM   1166  CA  VAL A 150      -0.583 -20.969  -4.059  1.00 96.81           C  
ATOM   1167  C   VAL A 150       0.866 -20.641  -4.426  1.00 96.81           C  
ATOM   1168  CB  VAL A 150      -1.239 -19.734  -3.385  1.00 96.81           C  
ATOM   1169  O   VAL A 150       1.794 -21.062  -3.725  1.00 96.81           O  
ATOM   1170  CG1 VAL A 150      -2.725 -19.984  -3.131  1.00 96.81           C  
ATOM   1171  CG2 VAL A 150      -0.521 -19.391  -2.080  1.00 96.81           C  
ATOM   1172  N   VAL A 151       1.005 -20.016  -5.617  1.00 98.25           N  
ATOM   1173  CA  VAL A 151       2.273 -19.391  -5.973  1.00 98.25           C  
ATOM   1174  C   VAL A 151       2.309 -17.953  -5.434  1.00 98.25           C  
ATOM   1175  CB  VAL A 151       2.498 -19.391  -7.500  1.00 98.25           C  
ATOM   1176  O   VAL A 151       1.330 -17.219  -5.555  1.00 98.25           O  
ATOM   1177  CG1 VAL A 151       3.760 -18.609  -7.859  1.00 98.25           C  
ATOM   1178  CG2 VAL A 151       2.586 -20.812  -8.023  1.00 98.25           C  
ATOM   1179  N   VAL A 152       3.445 -17.594  -4.816  1.00 98.75           N  
ATOM   1180  CA  VAL A 152       3.578 -16.250  -4.270  1.00 98.75           C  
ATOM   1181  C   VAL A 152       4.672 -15.492  -5.023  1.00 98.75           C  
ATOM   1182  CB  VAL A 152       3.891 -16.266  -2.758  1.00 98.75           C  
ATOM   1183  O   VAL A 152       5.785 -15.992  -5.180  1.00 98.75           O  
ATOM   1184  CG1 VAL A 152       4.070 -14.852  -2.217  1.00 98.75           C  
ATOM   1185  CG2 VAL A 152       2.785 -17.000  -1.997  1.00 98.75           C  
ATOM   1186  N   VAL A 153       4.309 -14.305  -5.473  1.00 98.94           N  
ATOM   1187  CA  VAL A 153       5.266 -13.430  -6.137  1.00 98.94           C  
ATOM   1188  C   VAL A 153       5.406 -12.125  -5.352  1.00 98.94           C  
ATOM   1189  CB  VAL A 153       4.844 -13.125  -7.594  1.00 98.94           C  
ATOM   1190  O   VAL A 153       4.406 -11.500  -4.992  1.00 98.94           O  
ATOM   1191  CG1 VAL A 153       5.852 -12.195  -8.266  1.00 98.94           C  
ATOM   1192  CG2 VAL A 153       4.703 -14.430  -8.383  1.00 98.94           C  
ATOM   1193  N   THR A 154       6.660 -11.727  -5.035  1.00 98.88           N  
ATOM   1194  CA  THR A 154       7.004 -10.422  -4.484  1.00 98.88           C  
ATOM   1195  C   THR A 154       8.008  -9.703  -5.379  1.00 98.88           C  
ATOM   1196  CB  THR A 154       7.574 -10.547  -3.059  1.00 98.88           C  
ATOM   1197  O   THR A 154       8.719 -10.344  -6.160  1.00 98.88           O  
ATOM   1198  CG2 THR A 154       6.613 -11.305  -2.146  1.00 98.88           C  
ATOM   1199  OG1 THR A 154       8.820 -11.250  -3.111  1.00 98.88           O  
ATOM   1200  N   PHE A 155       7.992  -8.383  -5.340  1.00 98.88           N  
ATOM   1201  CA  PHE A 155       8.914  -7.707  -6.250  1.00 98.88           C  
ATOM   1202  C   PHE A 155       9.242  -6.305  -5.746  1.00 98.88           C  
ATOM   1203  CB  PHE A 155       8.312  -7.629  -7.660  1.00 98.88           C  
ATOM   1204  O   PHE A 155       8.508  -5.746  -4.926  1.00 98.88           O  
ATOM   1205  CG  PHE A 155       7.023  -6.855  -7.730  1.00 98.88           C  
ATOM   1206  CD1 PHE A 155       5.805  -7.496  -7.543  1.00 98.88           C  
ATOM   1207  CD2 PHE A 155       7.031  -5.492  -7.988  1.00 98.88           C  
ATOM   1208  CE1 PHE A 155       4.609  -6.785  -7.609  1.00 98.88           C  
ATOM   1209  CE2 PHE A 155       5.840  -4.773  -8.055  1.00 98.88           C  
ATOM   1210  CZ  PHE A 155       4.629  -5.422  -7.863  1.00 98.88           C  
ATOM   1211  N   ASN A 156      10.422  -5.820  -6.215  1.00 98.62           N  
ATOM   1212  CA  ASN A 156      10.844  -4.445  -5.965  1.00 98.62           C  
ATOM   1213  C   ASN A 156      10.328  -3.494  -7.043  1.00 98.62           C  
ATOM   1214  CB  ASN A 156      12.367  -4.359  -5.871  1.00 98.62           C  
ATOM   1215  O   ASN A 156      10.109  -3.902  -8.180  1.00 98.62           O  
ATOM   1216  CG  ASN A 156      12.922  -5.074  -4.656  1.00 98.62           C  
ATOM   1217  ND2 ASN A 156      14.133  -5.613  -4.777  1.00 98.62           N  
ATOM   1218  OD1 ASN A 156      12.266  -5.145  -3.611  1.00 98.62           O  
ATOM   1219  N   TYR A 157      10.023  -2.271  -6.672  1.00 98.75           N  
ATOM   1220  CA  TYR A 157       9.750  -1.170  -7.590  1.00 98.75           C  
ATOM   1221  C   TYR A 157      10.430   0.111  -7.125  1.00 98.75           C  
ATOM   1222  CB  TYR A 157       8.242  -0.940  -7.723  1.00 98.75           C  
ATOM   1223  O   TYR A 157      10.828   0.223  -5.961  1.00 98.75           O  
ATOM   1224  CG  TYR A 157       7.570  -0.567  -6.422  1.00 98.75           C  
ATOM   1225  CD1 TYR A 157       7.121  -1.548  -5.539  1.00 98.75           C  
ATOM   1226  CD2 TYR A 157       7.383   0.766  -6.074  1.00 98.75           C  
ATOM   1227  CE1 TYR A 157       6.500  -1.209  -4.344  1.00 98.75           C  
ATOM   1228  CE2 TYR A 157       6.762   1.116  -4.879  1.00 98.75           C  
ATOM   1229  OH  TYR A 157       5.711   0.465  -2.836  1.00 98.75           O  
ATOM   1230  CZ  TYR A 157       6.324   0.124  -4.020  1.00 98.75           C  
ATOM   1231  N   ARG A 158      10.695   1.017  -8.078  1.00 98.62           N  
ATOM   1232  CA  ARG A 158      11.414   2.232  -7.723  1.00 98.62           C  
ATOM   1233  C   ARG A 158      10.625   3.057  -6.707  1.00 98.62           C  
ATOM   1234  CB  ARG A 158      11.703   3.074  -8.969  1.00 98.62           C  
ATOM   1235  O   ARG A 158       9.406   3.184  -6.816  1.00 98.62           O  
ATOM   1236  CG  ARG A 158      12.820   2.521  -9.836  1.00 98.62           C  
ATOM   1237  CD  ARG A 158      12.898   3.234 -11.180  1.00 98.62           C  
ATOM   1238  NE  ARG A 158      11.781   2.877 -12.039  1.00 98.62           N  
ATOM   1239  NH1 ARG A 158      12.430   4.230 -13.797  1.00 98.62           N  
ATOM   1240  NH2 ARG A 158      10.531   2.963 -13.969  1.00 98.62           N  
ATOM   1241  CZ  ARG A 158      11.586   3.357 -13.266  1.00 98.62           C  
ATOM   1242  N   LEU A 159      11.297   3.584  -5.695  1.00 97.88           N  
ATOM   1243  CA  LEU A 159      10.750   4.336  -4.574  1.00 97.88           C  
ATOM   1244  C   LEU A 159      11.273   5.770  -4.570  1.00 97.88           C  
ATOM   1245  CB  LEU A 159      11.094   3.652  -3.248  1.00 97.88           C  
ATOM   1246  O   LEU A 159      12.211   6.090  -5.297  1.00 97.88           O  
ATOM   1247  CG  LEU A 159      10.602   2.215  -3.078  1.00 97.88           C  
ATOM   1248  CD1 LEU A 159      11.352   1.529  -1.939  1.00 97.88           C  
ATOM   1249  CD2 LEU A 159       9.102   2.188  -2.828  1.00 97.88           C  
ATOM   1250  N   GLY A 160      10.609   6.668  -3.793  1.00 96.88           N  
ATOM   1251  CA  GLY A 160      11.070   8.039  -3.627  1.00 96.88           C  
ATOM   1252  C   GLY A 160      11.281   8.766  -4.945  1.00 96.88           C  
ATOM   1253  O   GLY A 160      10.492   8.609  -5.879  1.00 96.88           O  
ATOM   1254  N   PRO A 161      12.297   9.555  -4.996  1.00 97.38           N  
ATOM   1255  CA  PRO A 161      12.516  10.367  -6.195  1.00 97.38           C  
ATOM   1256  C   PRO A 161      12.789   9.516  -7.438  1.00 97.38           C  
ATOM   1257  CB  PRO A 161      13.742  11.211  -5.832  1.00 97.38           C  
ATOM   1258  O   PRO A 161      12.547   9.961  -8.562  1.00 97.38           O  
ATOM   1259  CG  PRO A 161      14.414  10.453  -4.734  1.00 97.38           C  
ATOM   1260  CD  PRO A 161      13.367   9.773  -3.902  1.00 97.38           C  
ATOM   1261  N   PHE A 162      13.195   8.289  -7.258  1.00 98.00           N  
ATOM   1262  CA  PHE A 162      13.516   7.434  -8.398  1.00 98.00           C  
ATOM   1263  C   PHE A 162      12.242   6.906  -9.047  1.00 98.00           C  
ATOM   1264  CB  PHE A 162      14.406   6.266  -7.957  1.00 98.00           C  
ATOM   1265  O   PHE A 162      12.227   6.637 -10.250  1.00 98.00           O  
ATOM   1266  CG  PHE A 162      15.758   6.688  -7.457  1.00 98.00           C  
ATOM   1267  CD1 PHE A 162      16.781   6.992  -8.352  1.00 98.00           C  
ATOM   1268  CD2 PHE A 162      16.016   6.781  -6.094  1.00 98.00           C  
ATOM   1269  CE1 PHE A 162      18.031   7.383  -7.891  1.00 98.00           C  
ATOM   1270  CE2 PHE A 162      17.266   7.172  -5.629  1.00 98.00           C  
ATOM   1271  CZ  PHE A 162      18.281   7.473  -6.527  1.00 98.00           C  
ATOM   1272  N   GLY A 163      11.203   6.805  -8.312  1.00 98.00           N  
ATOM   1273  CA  GLY A 163       9.969   6.254  -8.836  1.00 98.00           C  
ATOM   1274  C   GLY A 163       8.891   7.301  -9.047  1.00 98.00           C  
ATOM   1275  O   GLY A 163       7.969   7.102  -9.844  1.00 98.00           O  
ATOM   1276  N   PHE A 164       9.078   8.438  -8.391  1.00 97.88           N  
ATOM   1277  CA  PHE A 164       7.902   9.305  -8.375  1.00 97.88           C  
ATOM   1278  C   PHE A 164       8.297  10.758  -8.617  1.00 97.88           C  
ATOM   1279  CB  PHE A 164       7.156   9.180  -7.039  1.00 97.88           C  
ATOM   1280  O   PHE A 164       7.621  11.672  -8.148  1.00 97.88           O  
ATOM   1281  CG  PHE A 164       6.586   7.809  -6.793  1.00 97.88           C  
ATOM   1282  CD1 PHE A 164       5.402   7.414  -7.398  1.00 97.88           C  
ATOM   1283  CD2 PHE A 164       7.234   6.914  -5.949  1.00 97.88           C  
ATOM   1284  CE1 PHE A 164       4.867   6.148  -7.172  1.00 97.88           C  
ATOM   1285  CE2 PHE A 164       6.711   5.648  -5.715  1.00 97.88           C  
ATOM   1286  CZ  PHE A 164       5.527   5.266  -6.328  1.00 97.88           C  
ATOM   1287  N   LEU A 165       9.383  10.984  -9.266  1.00 97.44           N  
ATOM   1288  CA  LEU A 165       9.766  12.305  -9.758  1.00 97.44           C  
ATOM   1289  C   LEU A 165       8.961  12.680 -11.000  1.00 97.44           C  
ATOM   1290  CB  LEU A 165      11.266  12.344 -10.086  1.00 97.44           C  
ATOM   1291  O   LEU A 165       8.742  11.844 -11.875  1.00 97.44           O  
ATOM   1292  CG  LEU A 165      11.875  13.727 -10.289  1.00 97.44           C  
ATOM   1293  CD1 LEU A 165      12.047  14.438  -8.953  1.00 97.44           C  
ATOM   1294  CD2 LEU A 165      13.211  13.617 -11.016  1.00 97.44           C  
ATOM   1295  N   ALA A 166       8.508  13.891 -11.070  1.00 97.12           N  
ATOM   1296  CA  ALA A 166       7.777  14.391 -12.227  1.00 97.12           C  
ATOM   1297  C   ALA A 166       8.062  15.867 -12.461  1.00 97.12           C  
ATOM   1298  CB  ALA A 166       6.277  14.156 -12.055  1.00 97.12           C  
ATOM   1299  O   ALA A 166       8.273  16.625 -11.508  1.00 97.12           O  
ATOM   1300  N   THR A 167       8.023  16.250 -13.852  1.00 95.62           N  
ATOM   1301  CA  THR A 167       8.312  17.656 -14.164  1.00 95.62           C  
ATOM   1302  C   THR A 167       7.055  18.359 -14.656  1.00 95.62           C  
ATOM   1303  CB  THR A 167       9.422  17.781 -15.219  1.00 95.62           C  
ATOM   1304  O   THR A 167       7.078  19.562 -14.930  1.00 95.62           O  
ATOM   1305  CG2 THR A 167      10.758  17.297 -14.664  1.00 95.62           C  
ATOM   1306  OG1 THR A 167       9.078  16.984 -16.359  1.00 95.62           O  
ATOM   1307  N   GLU A 168       5.930  17.750 -14.805  1.00 92.88           N  
ATOM   1308  CA  GLU A 168       4.613  18.281 -15.164  1.00 92.88           C  
ATOM   1309  C   GLU A 168       4.629  18.891 -16.562  1.00 92.88           C  
ATOM   1310  CB  GLU A 168       4.148  19.312 -14.133  1.00 92.88           C  
ATOM   1311  O   GLU A 168       3.744  19.688 -16.906  1.00 92.88           O  
ATOM   1312  CG  GLU A 168       3.865  18.719 -12.758  1.00 92.88           C  
ATOM   1313  CD  GLU A 168       3.293  19.734 -11.773  1.00 92.88           C  
ATOM   1314  OE1 GLU A 168       2.605  19.312 -10.812  1.00 92.88           O  
ATOM   1315  OE2 GLU A 168       3.531  20.938 -11.977  1.00 92.88           O  
ATOM   1316  N   ASP A 169       5.719  18.734 -17.359  1.00 91.31           N  
ATOM   1317  CA  ASP A 169       5.766  19.188 -18.734  1.00 91.31           C  
ATOM   1318  C   ASP A 169       6.051  18.016 -19.688  1.00 91.31           C  
ATOM   1319  CB  ASP A 169       6.828  20.281 -18.906  1.00 91.31           C  
ATOM   1320  O   ASP A 169       6.328  18.234 -20.875  1.00 91.31           O  
ATOM   1321  CG  ASP A 169       8.219  19.812 -18.516  1.00 91.31           C  
ATOM   1322  OD1 ASP A 169       8.383  18.641 -18.109  1.00 91.31           O  
ATOM   1323  OD2 ASP A 169       9.156  20.641 -18.594  1.00 91.31           O  
ATOM   1324  N   GLY A 170       6.102  16.766 -19.141  1.00 88.38           N  
ATOM   1325  CA  GLY A 170       6.238  15.570 -19.953  1.00 88.38           C  
ATOM   1326  C   GLY A 170       7.680  15.125 -20.109  1.00 88.38           C  
ATOM   1327  O   GLY A 170       7.941  14.047 -20.656  1.00 88.38           O  
ATOM   1328  N   VAL A 171       8.703  15.938 -19.703  1.00 91.38           N  
ATOM   1329  CA  VAL A 171      10.102  15.539 -19.781  1.00 91.38           C  
ATOM   1330  C   VAL A 171      10.352  14.336 -18.875  1.00 91.38           C  
ATOM   1331  CB  VAL A 171      11.047  16.703 -19.406  1.00 91.38           C  
ATOM   1332  O   VAL A 171      10.992  13.367 -19.281  1.00 91.38           O  
ATOM   1333  CG1 VAL A 171      12.492  16.219 -19.312  1.00 91.38           C  
ATOM   1334  CG2 VAL A 171      10.922  17.844 -20.406  1.00 91.38           C  
ATOM   1335  N   ILE A 172       9.906  14.414 -17.594  1.00 94.75           N  
ATOM   1336  CA  ILE A 172       9.727  13.281 -16.688  1.00 94.75           C  
ATOM   1337  C   ILE A 172       8.242  13.078 -16.406  1.00 94.75           C  
ATOM   1338  CB  ILE A 172      10.508  13.461 -15.375  1.00 94.75           C  
ATOM   1339  O   ILE A 172       7.660  13.797 -15.578  1.00 94.75           O  
ATOM   1340  CG1 ILE A 172      12.000  13.664 -15.664  1.00 94.75           C  
ATOM   1341  CG2 ILE A 172      10.289  12.273 -14.445  1.00 94.75           C  
ATOM   1342  CD1 ILE A 172      12.836  13.953 -14.430  1.00 94.75           C  
ATOM   1343  N   PRO A 173       7.602  12.156 -17.094  1.00 93.75           N  
ATOM   1344  CA  PRO A 173       6.145  12.031 -17.078  1.00 93.75           C  
ATOM   1345  C   PRO A 173       5.598  11.688 -15.695  1.00 93.75           C  
ATOM   1346  CB  PRO A 173       5.875  10.898 -18.062  1.00 93.75           C  
ATOM   1347  O   PRO A 173       4.457  12.031 -15.375  1.00 93.75           O  
ATOM   1348  CG  PRO A 173       7.105  10.828 -18.922  1.00 93.75           C  
ATOM   1349  CD  PRO A 173       8.266  11.344 -18.109  1.00 93.75           C  
ATOM   1350  N   GLY A 174       6.465  11.078 -14.773  1.00 96.06           N  
ATOM   1351  CA  GLY A 174       6.039  10.688 -13.438  1.00 96.06           C  
ATOM   1352  C   GLY A 174       5.551   9.258 -13.367  1.00 96.06           C  
ATOM   1353  O   GLY A 174       5.414   8.586 -14.391  1.00 96.06           O  
ATOM   1354  N   ASN A 175       5.391   8.781 -12.234  1.00 98.31           N  
ATOM   1355  CA  ASN A 175       4.785   7.523 -11.820  1.00 98.31           C  
ATOM   1356  C   ASN A 175       5.605   6.324 -12.305  1.00 98.31           C  
ATOM   1357  CB  ASN A 175       3.348   7.422 -12.328  1.00 98.31           C  
ATOM   1358  O   ASN A 175       5.043   5.305 -12.703  1.00 98.31           O  
ATOM   1359  CG  ASN A 175       2.428   8.438 -11.688  1.00 98.31           C  
ATOM   1360  ND2 ASN A 175       1.425   8.891 -12.430  1.00 98.31           N  
ATOM   1361  OD1 ASN A 175       2.615   8.820 -10.531  1.00 98.31           O  
ATOM   1362  N   ALA A 176       6.938   6.422 -12.477  1.00 98.50           N  
ATOM   1363  CA  ALA A 176       7.781   5.301 -12.883  1.00 98.50           C  
ATOM   1364  C   ALA A 176       7.590   4.105 -11.953  1.00 98.50           C  
ATOM   1365  CB  ALA A 176       9.250   5.723 -12.898  1.00 98.50           C  
ATOM   1366  O   ALA A 176       7.598   2.955 -12.398  1.00 98.50           O  
ATOM   1367  N   GLY A 177       7.504   4.355 -10.664  1.00 98.62           N  
ATOM   1368  CA  GLY A 177       7.289   3.281  -9.703  1.00 98.62           C  
ATOM   1369  C   GLY A 177       6.016   2.498  -9.961  1.00 98.62           C  
ATOM   1370  O   GLY A 177       6.012   1.268  -9.875  1.00 98.62           O  
ATOM   1371  N   LEU A 178       4.891   3.170 -10.258  1.00 98.88           N  
ATOM   1372  CA  LEU A 178       3.650   2.484 -10.602  1.00 98.88           C  
ATOM   1373  C   LEU A 178       3.805   1.711 -11.906  1.00 98.88           C  
ATOM   1374  CB  LEU A 178       2.502   3.488 -10.719  1.00 98.88           C  
ATOM   1375  O   LEU A 178       3.262   0.612 -12.047  1.00 98.88           O  
ATOM   1376  CG  LEU A 178       2.051   4.164  -9.422  1.00 98.88           C  
ATOM   1377  CD1 LEU A 178       0.918   5.145  -9.703  1.00 98.88           C  
ATOM   1378  CD2 LEU A 178       1.622   3.117  -8.398  1.00 98.88           C  
ATOM   1379  N   LYS A 179       4.531   2.273 -12.836  1.00 98.81           N  
ATOM   1380  CA  LYS A 179       4.793   1.600 -14.102  1.00 98.81           C  
ATOM   1381  C   LYS A 179       5.691   0.381 -13.906  1.00 98.81           C  
ATOM   1382  CB  LYS A 179       5.434   2.564 -15.102  1.00 98.81           C  
ATOM   1383  O   LYS A 179       5.539  -0.626 -14.602  1.00 98.81           O  
ATOM   1384  CG  LYS A 179       4.504   3.676 -15.570  1.00 98.81           C  
ATOM   1385  CD  LYS A 179       5.246   4.707 -16.406  1.00 98.81           C  
ATOM   1386  CE  LYS A 179       4.340   5.863 -16.812  1.00 98.81           C  
ATOM   1387  NZ  LYS A 179       5.094   6.938 -17.516  1.00 98.81           N  
ATOM   1388  N   ASP A 180       6.637   0.442 -12.938  1.00 98.88           N  
ATOM   1389  CA  ASP A 180       7.422  -0.736 -12.570  1.00 98.88           C  
ATOM   1390  C   ASP A 180       6.520  -1.866 -12.078  1.00 98.88           C  
ATOM   1391  CB  ASP A 180       8.453  -0.384 -11.500  1.00 98.88           C  
ATOM   1392  O   ASP A 180       6.719  -3.027 -12.438  1.00 98.88           O  
ATOM   1393  CG  ASP A 180       9.516   0.583 -11.992  1.00 98.88           C  
ATOM   1394  OD1 ASP A 180       9.688   0.727 -13.227  1.00 98.88           O  
ATOM   1395  OD2 ASP A 180      10.195   1.203 -11.148  1.00 98.88           O  
ATOM   1396  N   GLN A 181       5.578  -1.473 -11.273  1.00 98.88           N  
ATOM   1397  CA  GLN A 181       4.617  -2.449 -10.773  1.00 98.88           C  
ATOM   1398  C   GLN A 181       3.830  -3.088 -11.914  1.00 98.88           C  
ATOM   1399  CB  GLN A 181       3.656  -1.794  -9.773  1.00 98.88           C  
ATOM   1400  O   GLN A 181       3.658  -4.309 -11.945  1.00 98.88           O  
ATOM   1401  CG  GLN A 181       4.344  -1.237  -8.539  1.00 98.88           C  
ATOM   1402  CD  GLN A 181       3.414  -0.395  -7.680  1.00 98.88           C  
ATOM   1403  NE2 GLN A 181       3.982   0.570  -6.965  1.00 98.88           N  
ATOM   1404  OE1 GLN A 181       2.199  -0.610  -7.664  1.00 98.88           O  
ATOM   1405  N   ALA A 182       3.344  -2.318 -12.875  1.00 98.88           N  
ATOM   1406  CA  ALA A 182       2.613  -2.818 -14.039  1.00 98.88           C  
ATOM   1407  C   ALA A 182       3.479  -3.766 -14.859  1.00 98.88           C  
ATOM   1408  CB  ALA A 182       2.131  -1.656 -14.898  1.00 98.88           C  
ATOM   1409  O   ALA A 182       2.992  -4.781 -15.359  1.00 98.88           O  
ATOM   1410  N   ALA A 183       4.762  -3.473 -14.969  1.00 98.88           N  
ATOM   1411  CA  ALA A 183       5.691  -4.340 -15.688  1.00 98.88           C  
ATOM   1412  C   ALA A 183       5.852  -5.684 -14.984  1.00 98.88           C  
ATOM   1413  CB  ALA A 183       7.051  -3.658 -15.836  1.00 98.88           C  
ATOM   1414  O   ALA A 183       5.902  -6.730 -15.633  1.00 98.88           O  
ATOM   1415  N   ALA A 184       5.961  -5.668 -13.688  1.00 98.88           N  
ATOM   1416  CA  ALA A 184       6.051  -6.906 -12.922  1.00 98.88           C  
ATOM   1417  C   ALA A 184       4.781  -7.742 -13.070  1.00 98.88           C  
ATOM   1418  CB  ALA A 184       6.301  -6.594 -11.445  1.00 98.88           C  
ATOM   1419  O   ALA A 184       4.852  -8.961 -13.234  1.00 98.88           O  
ATOM   1420  N   ILE A 185       3.635  -7.086 -13.016  1.00 98.88           N  
ATOM   1421  CA  ILE A 185       2.352  -7.758 -13.188  1.00 98.88           C  
ATOM   1422  C   ILE A 185       2.295  -8.414 -14.562  1.00 98.88           C  
ATOM   1423  CB  ILE A 185       1.172  -6.777 -13.008  1.00 98.88           C  
ATOM   1424  O   ILE A 185       1.884  -9.570 -14.695  1.00 98.88           O  
ATOM   1425  CG1 ILE A 185       1.068  -6.320 -11.547  1.00 98.88           C  
ATOM   1426  CG2 ILE A 185      -0.138  -7.418 -13.477  1.00 98.88           C  
ATOM   1427  CD1 ILE A 185       0.218  -5.074 -11.352  1.00 98.88           C  
ATOM   1428  N   ARG A 186       2.713  -7.754 -15.562  1.00 98.75           N  
ATOM   1429  CA  ARG A 186       2.771  -8.320 -16.906  1.00 98.75           C  
ATOM   1430  C   ARG A 186       3.734  -9.500 -16.969  1.00 98.75           C  
ATOM   1431  CB  ARG A 186       3.189  -7.254 -17.922  1.00 98.75           C  
ATOM   1432  O   ARG A 186       3.436 -10.523 -17.578  1.00 98.75           O  
ATOM   1433  CG  ARG A 186       3.135  -7.723 -19.359  1.00 98.75           C  
ATOM   1434  CD  ARG A 186       3.209  -6.555 -20.344  1.00 98.75           C  
ATOM   1435  NE  ARG A 186       4.410  -5.750 -20.125  1.00 98.75           N  
ATOM   1436  NH1 ARG A 186       3.291  -3.732 -20.031  1.00 98.75           N  
ATOM   1437  NH2 ARG A 186       5.570  -3.797 -19.797  1.00 98.75           N  
ATOM   1438  CZ  ARG A 186       4.422  -4.430 -19.984  1.00 98.75           C  
ATOM   1439  N   TRP A 187       4.902  -9.320 -16.297  1.00 98.75           N  
ATOM   1440  CA  TRP A 187       5.871 -10.414 -16.234  1.00 98.75           C  
ATOM   1441  C   TRP A 187       5.230 -11.672 -15.656  1.00 98.75           C  
ATOM   1442  CB  TRP A 187       7.078 -10.008 -15.383  1.00 98.75           C  
ATOM   1443  O   TRP A 187       5.402 -12.766 -16.203  1.00 98.75           O  
ATOM   1444  CG  TRP A 187       8.195 -11.008 -15.398  1.00 98.75           C  
ATOM   1445  CD1 TRP A 187       9.305 -11.000 -16.203  1.00 98.75           C  
ATOM   1446  CD2 TRP A 187       8.305 -12.172 -14.578  1.00 98.75           C  
ATOM   1447  CE2 TRP A 187       9.508 -12.820 -14.930  1.00 98.75           C  
ATOM   1448  CE3 TRP A 187       7.504 -12.734 -13.570  1.00 98.75           C  
ATOM   1449  NE1 TRP A 187      10.094 -12.086 -15.922  1.00 98.75           N  
ATOM   1450  CH2 TRP A 187       9.125 -14.531 -13.328  1.00 98.75           C  
ATOM   1451  CZ2 TRP A 187       9.930 -14.008 -14.312  1.00 98.75           C  
ATOM   1452  CZ3 TRP A 187       7.926 -13.906 -12.953  1.00 98.75           C  
ATOM   1453  N   VAL A 188       4.512 -11.484 -14.594  1.00 98.81           N  
ATOM   1454  CA  VAL A 188       3.848 -12.609 -13.945  1.00 98.81           C  
ATOM   1455  C   VAL A 188       2.889 -13.281 -14.930  1.00 98.81           C  
ATOM   1456  CB  VAL A 188       3.086 -12.164 -12.680  1.00 98.81           C  
ATOM   1457  O   VAL A 188       2.896 -14.508 -15.070  1.00 98.81           O  
ATOM   1458  CG1 VAL A 188       2.182 -13.281 -12.164  1.00 98.81           C  
ATOM   1459  CG2 VAL A 188       4.066 -11.727 -11.594  1.00 98.81           C  
ATOM   1460  N   HIS A 189       2.068 -12.500 -15.602  1.00 98.25           N  
ATOM   1461  CA  HIS A 189       1.136 -13.039 -16.594  1.00 98.25           C  
ATOM   1462  C   HIS A 189       1.869 -13.820 -17.672  1.00 98.25           C  
ATOM   1463  CB  HIS A 189       0.315 -11.914 -17.219  1.00 98.25           C  
ATOM   1464  O   HIS A 189       1.424 -14.898 -18.078  1.00 98.25           O  
ATOM   1465  CG  HIS A 189      -0.664 -12.383 -18.250  1.00 98.25           C  
ATOM   1466  CD2 HIS A 189      -1.956 -12.773 -18.125  1.00 98.25           C  
ATOM   1467  ND1 HIS A 189      -0.342 -12.500 -19.578  1.00 98.25           N  
ATOM   1468  CE1 HIS A 189      -1.399 -12.945 -20.234  1.00 98.25           C  
ATOM   1469  NE2 HIS A 189      -2.391 -13.109 -19.391  1.00 98.25           N  
ATOM   1470  N   ASP A 190       3.012 -13.391 -18.109  1.00 98.31           N  
ATOM   1471  CA  ASP A 190       3.701 -13.938 -19.266  1.00 98.31           C  
ATOM   1472  C   ASP A 190       4.484 -15.195 -18.906  1.00 98.31           C  
ATOM   1473  CB  ASP A 190       4.637 -12.891 -19.875  1.00 98.31           C  
ATOM   1474  O   ASP A 190       4.613 -16.109 -19.719  1.00 98.31           O  
ATOM   1475  CG  ASP A 190       3.896 -11.773 -20.594  1.00 98.31           C  
ATOM   1476  OD1 ASP A 190       2.680 -11.914 -20.844  1.00 98.31           O  
ATOM   1477  OD2 ASP A 190       4.539 -10.750 -20.922  1.00 98.31           O  
ATOM   1478  N   TYR A 191       4.902 -15.328 -17.562  1.00 98.56           N  
ATOM   1479  CA  TYR A 191       5.930 -16.344 -17.375  1.00 98.56           C  
ATOM   1480  C   TYR A 191       5.617 -17.219 -16.156  1.00 98.56           C  
ATOM   1481  CB  TYR A 191       7.309 -15.703 -17.219  1.00 98.56           C  
ATOM   1482  O   TYR A 191       6.328 -18.172 -15.875  1.00 98.56           O  
ATOM   1483  CG  TYR A 191       7.715 -14.836 -18.375  1.00 98.56           C  
ATOM   1484  CD1 TYR A 191       7.734 -15.352 -19.672  1.00 98.56           C  
ATOM   1485  CD2 TYR A 191       8.078 -13.508 -18.188  1.00 98.56           C  
ATOM   1486  CE1 TYR A 191       8.109 -14.555 -20.750  1.00 98.56           C  
ATOM   1487  CE2 TYR A 191       8.461 -12.711 -19.266  1.00 98.56           C  
ATOM   1488  OH  TYR A 191       8.844 -12.453 -21.609  1.00 98.56           O  
ATOM   1489  CZ  TYR A 191       8.469 -13.242 -20.547  1.00 98.56           C  
ATOM   1490  N   ILE A 192       4.570 -16.906 -15.445  1.00 98.25           N  
ATOM   1491  CA  ILE A 192       4.363 -17.562 -14.156  1.00 98.25           C  
ATOM   1492  C   ILE A 192       4.051 -19.047 -14.367  1.00 98.25           C  
ATOM   1493  CB  ILE A 192       3.227 -16.875 -13.359  1.00 98.25           C  
ATOM   1494  O   ILE A 192       4.262 -19.859 -13.469  1.00 98.25           O  
ATOM   1495  CG1 ILE A 192       3.277 -17.312 -11.883  1.00 98.25           C  
ATOM   1496  CG2 ILE A 192       1.863 -17.203 -13.977  1.00 98.25           C  
ATOM   1497  CD1 ILE A 192       4.555 -16.906 -11.164  1.00 98.25           C  
ATOM   1498  N   GLN A 193       3.596 -19.453 -15.547  1.00 97.12           N  
ATOM   1499  CA  GLN A 193       3.307 -20.859 -15.852  1.00 97.12           C  
ATOM   1500  C   GLN A 193       4.574 -21.703 -15.797  1.00 97.12           C  
ATOM   1501  CB  GLN A 193       2.643 -20.984 -17.219  1.00 97.12           C  
ATOM   1502  O   GLN A 193       4.508 -22.922 -15.586  1.00 97.12           O  
ATOM   1503  CG  GLN A 193       3.562 -20.625 -18.375  1.00 97.12           C  
ATOM   1504  CD  GLN A 193       3.578 -19.141 -18.688  1.00 97.12           C  
ATOM   1505  NE2 GLN A 193       3.811 -18.781 -19.938  1.00 97.12           N  
ATOM   1506  OE1 GLN A 193       3.381 -18.312 -17.797  1.00 97.12           O  
ATOM   1507  N   LEU A 194       5.688 -21.078 -16.047  1.00 96.62           N  
ATOM   1508  CA  LEU A 194       6.965 -21.797 -15.992  1.00 96.62           C  
ATOM   1509  C   LEU A 194       7.293 -22.203 -14.562  1.00 96.62           C  
ATOM   1510  CB  LEU A 194       8.086 -20.906 -16.547  1.00 96.62           C  
ATOM   1511  O   LEU A 194       8.164 -23.047 -14.344  1.00 96.62           O  
ATOM   1512  CG  LEU A 194       7.922 -20.438 -18.000  1.00 96.62           C  
ATOM   1513  CD1 LEU A 194       9.055 -19.500 -18.375  1.00 96.62           C  
ATOM   1514  CD2 LEU A 194       7.875 -21.641 -18.953  1.00 96.62           C  
ATOM   1515  N   PHE A 195       6.617 -21.609 -13.625  1.00 96.06           N  
ATOM   1516  CA  PHE A 195       6.879 -21.859 -12.219  1.00 96.06           C  
ATOM   1517  C   PHE A 195       5.734 -22.641 -11.586  1.00 96.06           C  
ATOM   1518  CB  PHE A 195       7.090 -20.547 -11.469  1.00 96.06           C  
ATOM   1519  O   PHE A 195       5.699 -22.828 -10.367  1.00 96.06           O  
ATOM   1520  CG  PHE A 195       8.234 -19.719 -11.992  1.00 96.06           C  
ATOM   1521  CD1 PHE A 195       9.492 -19.797 -11.398  1.00 96.06           C  
ATOM   1522  CD2 PHE A 195       8.062 -18.875 -13.070  1.00 96.06           C  
ATOM   1523  CE1 PHE A 195      10.555 -19.047 -11.875  1.00 96.06           C  
ATOM   1524  CE2 PHE A 195       9.125 -18.109 -13.555  1.00 96.06           C  
ATOM   1525  CZ  PHE A 195      10.367 -18.203 -12.961  1.00 96.06           C  
ATOM   1526  N   GLY A 196       4.711 -23.062 -12.406  1.00 95.50           N  
ATOM   1527  CA  GLY A 196       3.594 -23.859 -11.914  1.00 95.50           C  
ATOM   1528  C   GLY A 196       2.371 -23.016 -11.586  1.00 95.50           C  
ATOM   1529  O   GLY A 196       1.404 -23.516 -11.008  1.00 95.50           O  
ATOM   1530  N   GLY A 197       2.457 -21.750 -11.859  1.00 97.31           N  
ATOM   1531  CA  GLY A 197       1.339 -20.844 -11.617  1.00 97.31           C  
ATOM   1532  C   GLY A 197       0.367 -20.781 -12.781  1.00 97.31           C  
ATOM   1533  O   GLY A 197       0.746 -21.016 -13.930  1.00 97.31           O  
ATOM   1534  N   ASP A 198      -0.904 -20.422 -12.516  1.00 97.75           N  
ATOM   1535  CA  ASP A 198      -1.960 -20.234 -13.508  1.00 97.75           C  
ATOM   1536  C   ASP A 198      -2.131 -18.750 -13.844  1.00 97.75           C  
ATOM   1537  CB  ASP A 198      -3.283 -20.812 -13.000  1.00 97.75           C  
ATOM   1538  O   ASP A 198      -2.625 -17.969 -13.023  1.00 97.75           O  
ATOM   1539  CG  ASP A 198      -4.383 -20.781 -14.047  1.00 97.75           C  
ATOM   1540  OD1 ASP A 198      -4.191 -20.156 -15.117  1.00 97.75           O  
ATOM   1541  OD2 ASP A 198      -5.457 -21.359 -13.797  1.00 97.75           O  
ATOM   1542  N   PRO A 199      -1.701 -18.281 -15.031  1.00 97.88           N  
ATOM   1543  CA  PRO A 199      -1.786 -16.875 -15.398  1.00 97.88           C  
ATOM   1544  C   PRO A 199      -3.223 -16.359 -15.430  1.00 97.88           C  
ATOM   1545  CB  PRO A 199      -1.161 -16.828 -16.797  1.00 97.88           C  
ATOM   1546  O   PRO A 199      -3.447 -15.141 -15.422  1.00 97.88           O  
ATOM   1547  CG  PRO A 199      -1.330 -18.219 -17.328  1.00 97.88           C  
ATOM   1548  CD  PRO A 199      -1.203 -19.188 -16.188  1.00 97.88           C  
ATOM   1549  N   ASP A 200      -4.188 -17.250 -15.391  1.00 97.81           N  
ATOM   1550  CA  ASP A 200      -5.598 -16.875 -15.438  1.00 97.81           C  
ATOM   1551  C   ASP A 200      -6.195 -16.797 -14.031  1.00 97.81           C  
ATOM   1552  CB  ASP A 200      -6.391 -17.844 -16.297  1.00 97.81           C  
ATOM   1553  O   ASP A 200      -7.402 -16.609 -13.875  1.00 97.81           O  
ATOM   1554  CG  ASP A 200      -6.023 -17.766 -17.766  1.00 97.81           C  
ATOM   1555  OD1 ASP A 200      -5.785 -16.656 -18.281  1.00 97.81           O  
ATOM   1556  OD2 ASP A 200      -5.980 -18.828 -18.422  1.00 97.81           O  
ATOM   1557  N   GLN A 201      -5.367 -17.016 -13.031  1.00 98.00           N  
ATOM   1558  CA  GLN A 201      -5.785 -16.938 -11.633  1.00 98.00           C  
ATOM   1559  C   GLN A 201      -4.793 -16.125 -10.812  1.00 98.00           C  
ATOM   1560  CB  GLN A 201      -5.938 -18.328 -11.031  1.00 98.00           C  
ATOM   1561  O   GLN A 201      -4.266 -16.594  -9.805  1.00 98.00           O  
ATOM   1562  CG  GLN A 201      -7.113 -19.125 -11.594  1.00 98.00           C  
ATOM   1563  CD  GLN A 201      -7.625 -20.172 -10.633  1.00 98.00           C  
ATOM   1564  NE2 GLN A 201      -7.496 -21.438 -11.016  1.00 98.00           N  
ATOM   1565  OE1 GLN A 201      -8.133 -19.859  -9.547  1.00 98.00           O  
ATOM   1566  N   VAL A 202      -4.566 -14.891 -11.266  1.00 98.88           N  
ATOM   1567  CA  VAL A 202      -3.641 -13.969 -10.609  1.00 98.88           C  
ATOM   1568  C   VAL A 202      -4.422 -12.977  -9.750  1.00 98.88           C  
ATOM   1569  CB  VAL A 202      -2.764 -13.219 -11.633  1.00 98.88           C  
ATOM   1570  O   VAL A 202      -5.371 -12.344 -10.227  1.00 98.88           O  
ATOM   1571  CG1 VAL A 202      -1.877 -12.188 -10.938  1.00 98.88           C  
ATOM   1572  CG2 VAL A 202      -1.914 -14.203 -12.438  1.00 98.88           C  
ATOM   1573  N   THR A 203      -4.066 -12.914  -8.461  1.00 98.94           N  
ATOM   1574  CA  THR A 203      -4.621 -11.945  -7.527  1.00 98.94           C  
ATOM   1575  C   THR A 203      -3.531 -11.016  -7.004  1.00 98.94           C  
ATOM   1576  CB  THR A 203      -5.320 -12.641  -6.348  1.00 98.94           C  
ATOM   1577  O   THR A 203      -2.492 -11.477  -6.527  1.00 98.94           O  
ATOM   1578  CG2 THR A 203      -5.855 -11.617  -5.344  1.00 98.94           C  
ATOM   1579  OG1 THR A 203      -6.410 -13.422  -6.840  1.00 98.94           O  
ATOM   1580  N   LEU A 204      -3.824  -9.703  -7.148  1.00 98.94           N  
ATOM   1581  CA  LEU A 204      -2.930  -8.734  -6.535  1.00 98.94           C  
ATOM   1582  C   LEU A 204      -3.328  -8.469  -5.086  1.00 98.94           C  
ATOM   1583  CB  LEU A 204      -2.939  -7.422  -7.324  1.00 98.94           C  
ATOM   1584  O   LEU A 204      -4.516  -8.445  -4.758  1.00 98.94           O  
ATOM   1585  CG  LEU A 204      -2.711  -7.535  -8.836  1.00 98.94           C  
ATOM   1586  CD1 LEU A 204      -2.721  -6.156  -9.477  1.00 98.94           C  
ATOM   1587  CD2 LEU A 204      -1.396  -8.258  -9.117  1.00 98.94           C  
ATOM   1588  N   PHE A 205      -2.287  -8.328  -4.281  1.00 98.88           N  
ATOM   1589  CA  PHE A 205      -2.590  -7.855  -2.936  1.00 98.88           C  
ATOM   1590  C   PHE A 205      -1.431  -7.039  -2.375  1.00 98.88           C  
ATOM   1591  CB  PHE A 205      -2.902  -9.031  -2.010  1.00 98.88           C  
ATOM   1592  O   PHE A 205      -0.283  -7.215  -2.789  1.00 98.88           O  
ATOM   1593  CG  PHE A 205      -1.727  -9.938  -1.767  1.00 98.88           C  
ATOM   1594  CD1 PHE A 205      -0.994 -10.453  -2.832  1.00 98.88           C  
ATOM   1595  CD2 PHE A 205      -1.355 -10.289  -0.473  1.00 98.88           C  
ATOM   1596  CE1 PHE A 205       0.094 -11.289  -2.609  1.00 98.88           C  
ATOM   1597  CE2 PHE A 205      -0.269 -11.125  -0.244  1.00 98.88           C  
ATOM   1598  CZ  PHE A 205       0.453 -11.633  -1.313  1.00 98.88           C  
ATOM   1599  N   GLY A 206      -1.792  -6.043  -1.505  1.00 98.81           N  
ATOM   1600  CA  GLY A 206      -0.819  -5.105  -0.968  1.00 98.81           C  
ATOM   1601  C   GLY A 206      -1.306  -4.387   0.277  1.00 98.81           C  
ATOM   1602  O   GLY A 206      -2.504  -4.379   0.565  1.00 98.81           O  
ATOM   1603  N   GLN A 207      -0.380  -3.836   1.035  1.00 98.75           N  
ATOM   1604  CA  GLN A 207      -0.685  -3.135   2.277  1.00 98.75           C  
ATOM   1605  C   GLN A 207      -0.147  -1.706   2.250  1.00 98.75           C  
ATOM   1606  CB  GLN A 207      -0.108  -3.889   3.477  1.00 98.75           C  
ATOM   1607  O   GLN A 207       0.953  -1.461   1.749  1.00 98.75           O  
ATOM   1608  CG  GLN A 207      -0.549  -3.332   4.824  1.00 98.75           C  
ATOM   1609  CD  GLN A 207       0.329  -2.193   5.305  1.00 98.75           C  
ATOM   1610  NE2 GLN A 207      -0.294  -1.154   5.852  1.00 98.75           N  
ATOM   1611  OE1 GLN A 207       1.557  -2.246   5.188  1.00 98.75           O  
ATOM   1612  N   SER A 208      -0.879  -0.725   2.811  1.00 98.69           N  
ATOM   1613  CA  SER A 208      -0.462   0.672   2.867  1.00 98.69           C  
ATOM   1614  C   SER A 208      -0.226   1.234   1.469  1.00 98.69           C  
ATOM   1615  CB  SER A 208       0.807   0.821   3.707  1.00 98.69           C  
ATOM   1616  O   SER A 208      -1.130   1.229   0.631  1.00 98.69           O  
ATOM   1617  OG  SER A 208       0.970   2.160   4.141  1.00 98.69           O  
ATOM   1618  N   ALA A 209       0.935   1.796   1.183  1.00 98.69           N  
ATOM   1619  CA  ALA A 209       1.216   2.236  -0.182  1.00 98.69           C  
ATOM   1620  C   ALA A 209       1.053   1.087  -1.173  1.00 98.69           C  
ATOM   1621  CB  ALA A 209       2.623   2.818  -0.274  1.00 98.69           C  
ATOM   1622  O   ALA A 209       0.721   1.308  -2.340  1.00 98.69           O  
ATOM   1623  N   GLY A 210       1.312  -0.150  -0.793  1.00 98.81           N  
ATOM   1624  CA  GLY A 210       1.058  -1.321  -1.617  1.00 98.81           C  
ATOM   1625  C   GLY A 210      -0.416  -1.543  -1.901  1.00 98.81           C  
ATOM   1626  O   GLY A 210      -0.786  -1.956  -3.002  1.00 98.81           O  
ATOM   1627  N   GLY A 211      -1.286  -1.312  -0.837  1.00 98.81           N  
ATOM   1628  CA  GLY A 211      -2.725  -1.346  -1.055  1.00 98.81           C  
ATOM   1629  C   GLY A 211      -3.207  -0.272  -2.012  1.00 98.81           C  
ATOM   1630  O   GLY A 211      -4.039  -0.538  -2.881  1.00 98.81           O  
ATOM   1631  N   ALA A 212      -2.650   0.941  -1.805  1.00 98.88           N  
ATOM   1632  CA  ALA A 212      -2.939   2.025  -2.740  1.00 98.88           C  
ATOM   1633  C   ALA A 212      -2.486   1.665  -4.152  1.00 98.88           C  
ATOM   1634  CB  ALA A 212      -2.266   3.316  -2.283  1.00 98.88           C  
ATOM   1635  O   ALA A 212      -3.189   1.946  -5.125  1.00 98.88           O  
ATOM   1636  N   SER A 213      -1.353   1.011  -4.277  1.00 98.94           N  
ATOM   1637  CA  SER A 213      -0.813   0.583  -5.562  1.00 98.94           C  
ATOM   1638  C   SER A 213      -1.725  -0.440  -6.234  1.00 98.94           C  
ATOM   1639  CB  SER A 213       0.587  -0.007  -5.391  1.00 98.94           C  
ATOM   1640  O   SER A 213      -1.956  -0.375  -7.441  1.00 98.94           O  
ATOM   1641  OG  SER A 213       1.521   1.005  -5.051  1.00 98.94           O  
ATOM   1642  N   VAL A 214      -2.252  -1.359  -5.438  1.00 98.94           N  
ATOM   1643  CA  VAL A 214      -3.217  -2.299  -6.000  1.00 98.94           C  
ATOM   1644  C   VAL A 214      -4.402  -1.534  -6.582  1.00 98.94           C  
ATOM   1645  CB  VAL A 214      -3.703  -3.314  -4.941  1.00 98.94           C  
ATOM   1646  O   VAL A 214      -4.844  -1.815  -7.699  1.00 98.94           O  
ATOM   1647  CG1 VAL A 214      -4.867  -4.141  -5.484  1.00 98.94           C  
ATOM   1648  CG2 VAL A 214      -2.555  -4.223  -4.508  1.00 98.94           C  
ATOM   1649  N   GLY A 215      -4.898  -0.571  -5.820  1.00 98.88           N  
ATOM   1650  CA  GLY A 215      -5.969   0.281  -6.316  1.00 98.88           C  
ATOM   1651  C   GLY A 215      -5.602   1.018  -7.594  1.00 98.88           C  
ATOM   1652  O   GLY A 215      -6.406   1.099  -8.523  1.00 98.88           O  
ATOM   1653  N   TYR A 216      -4.418   1.526  -7.660  1.00 98.94           N  
ATOM   1654  CA  TYR A 216      -3.959   2.201  -8.867  1.00 98.94           C  
ATOM   1655  C   TYR A 216      -3.896   1.231 -10.047  1.00 98.94           C  
ATOM   1656  CB  TYR A 216      -2.582   2.834  -8.641  1.00 98.94           C  
ATOM   1657  O   TYR A 216      -4.219   1.599 -11.180  1.00 98.94           O  
ATOM   1658  CG  TYR A 216      -2.643   4.195  -7.988  1.00 98.94           C  
ATOM   1659  CD1 TYR A 216      -3.377   5.230  -8.562  1.00 98.94           C  
ATOM   1660  CD2 TYR A 216      -1.962   4.445  -6.801  1.00 98.94           C  
ATOM   1661  CE1 TYR A 216      -3.432   6.488  -7.965  1.00 98.94           C  
ATOM   1662  CE2 TYR A 216      -2.012   5.699  -6.199  1.00 98.94           C  
ATOM   1663  OH  TYR A 216      -2.799   7.953  -6.191  1.00 98.94           O  
ATOM   1664  CZ  TYR A 216      -2.748   6.711  -6.785  1.00 98.94           C  
ATOM   1665  N   GLN A 217      -3.484  -0.017  -9.781  1.00 98.94           N  
ATOM   1666  CA  GLN A 217      -3.408  -1.004 -10.852  1.00 98.94           C  
ATOM   1667  C   GLN A 217      -4.797  -1.356 -11.375  1.00 98.94           C  
ATOM   1668  CB  GLN A 217      -2.691  -2.268 -10.367  1.00 98.94           C  
ATOM   1669  O   GLN A 217      -4.953  -1.711 -12.547  1.00 98.94           O  
ATOM   1670  CG  GLN A 217      -1.255  -2.029  -9.922  1.00 98.94           C  
ATOM   1671  CD  GLN A 217      -0.414  -1.357 -10.992  1.00 98.94           C  
ATOM   1672  NE2 GLN A 217       0.432  -0.419 -10.586  1.00 98.94           N  
ATOM   1673  OE1 GLN A 217      -0.523  -1.680 -12.180  1.00 98.94           O  
ATOM   1674  N   LEU A 218      -5.824  -1.207 -10.555  1.00 98.88           N  
ATOM   1675  CA  LEU A 218      -7.207  -1.367 -11.000  1.00 98.88           C  
ATOM   1676  C   LEU A 218      -7.613  -0.224 -11.922  1.00 98.88           C  
ATOM   1677  CB  LEU A 218      -8.156  -1.432  -9.797  1.00 98.88           C  
ATOM   1678  O   LEU A 218      -8.406  -0.421 -12.852  1.00 98.88           O  
ATOM   1679  CG  LEU A 218      -8.125  -2.723  -8.984  1.00 98.88           C  
ATOM   1680  CD1 LEU A 218      -8.836  -2.521  -7.648  1.00 98.88           C  
ATOM   1681  CD2 LEU A 218      -8.758  -3.869  -9.766  1.00 98.88           C  
ATOM   1682  N   LEU A 219      -7.059   0.937 -11.711  1.00 98.62           N  
ATOM   1683  CA  LEU A 219      -7.414   2.133 -12.469  1.00 98.62           C  
ATOM   1684  C   LEU A 219      -6.688   2.170 -13.805  1.00 98.62           C  
ATOM   1685  CB  LEU A 219      -7.090   3.393 -11.664  1.00 98.62           C  
ATOM   1686  O   LEU A 219      -7.086   2.900 -14.719  1.00 98.62           O  
ATOM   1687  CG  LEU A 219      -7.773   3.520 -10.297  1.00 98.62           C  
ATOM   1688  CD1 LEU A 219      -7.441   4.867  -9.664  1.00 98.62           C  
ATOM   1689  CD2 LEU A 219      -9.281   3.344 -10.438  1.00 98.62           C  
ATOM   1690  N   TYR A 220      -5.621   1.430 -13.945  1.00 98.31           N  
ATOM   1691  CA  TYR A 220      -4.809   1.403 -15.156  1.00 98.31           C  
ATOM   1692  C   TYR A 220      -5.348   0.385 -16.156  1.00 98.31           C  
ATOM   1693  CB  TYR A 220      -3.350   1.079 -14.812  1.00 98.31           C  
ATOM   1694  O   TYR A 220      -5.082  -0.813 -16.031  1.00 98.31           O  
ATOM   1695  CG  TYR A 220      -2.414   1.182 -16.000  1.00 98.31           C  
ATOM   1696  CD1 TYR A 220      -1.576   0.123 -16.344  1.00 98.31           C  
ATOM   1697  CD2 TYR A 220      -2.367   2.336 -16.766  1.00 98.31           C  
ATOM   1698  CE1 TYR A 220      -0.712   0.214 -17.422  1.00 98.31           C  
ATOM   1699  CE2 TYR A 220      -1.508   2.438 -17.859  1.00 98.31           C  
ATOM   1700  OH  TYR A 220       0.168   1.467 -19.250  1.00 98.31           O  
ATOM   1701  CZ  TYR A 220      -0.685   1.372 -18.172  1.00 98.31           C  
ATOM   1702  N   LYS A 221      -5.996   0.725 -17.250  1.00 96.94           N  
ATOM   1703  CA  LYS A 221      -6.754  -0.125 -18.172  1.00 96.94           C  
ATOM   1704  C   LYS A 221      -5.828  -1.009 -19.000  1.00 96.94           C  
ATOM   1705  CB  LYS A 221      -7.633   0.725 -19.094  1.00 96.94           C  
ATOM   1706  O   LYS A 221      -6.250  -2.041 -19.516  1.00 96.94           O  
ATOM   1707  CG  LYS A 221      -8.805   1.393 -18.391  1.00 96.94           C  
ATOM   1708  CD  LYS A 221      -9.750   0.365 -17.781  1.00 96.94           C  
ATOM   1709  CE  LYS A 221     -11.000   1.022 -17.203  1.00 96.94           C  
ATOM   1710  NZ  LYS A 221     -11.883   0.031 -16.531  1.00 96.94           N  
ATOM   1711  N   ASN A 222      -4.586  -0.631 -19.031  1.00 96.94           N  
ATOM   1712  CA  ASN A 222      -3.639  -1.448 -19.781  1.00 96.94           C  
ATOM   1713  C   ASN A 222      -3.357  -2.771 -19.078  1.00 96.94           C  
ATOM   1714  CB  ASN A 222      -2.336  -0.683 -20.016  1.00 96.94           C  
ATOM   1715  O   ASN A 222      -2.730  -3.664 -19.656  1.00 96.94           O  
ATOM   1716  CG  ASN A 222      -2.475   0.401 -21.078  1.00 96.94           C  
ATOM   1717  ND2 ASN A 222      -1.365   1.050 -21.406  1.00 96.94           N  
ATOM   1718  OD1 ASN A 222      -3.570   0.654 -21.578  1.00 96.94           O  
ATOM   1719  N   ASN A 223      -3.875  -2.908 -17.922  1.00 98.44           N  
ATOM   1720  CA  ASN A 223      -3.709  -4.152 -17.172  1.00 98.44           C  
ATOM   1721  C   ASN A 223      -4.871  -5.109 -17.422  1.00 98.44           C  
ATOM   1722  CB  ASN A 223      -3.562  -3.869 -15.680  1.00 98.44           C  
ATOM   1723  O   ASN A 223      -4.961  -6.160 -16.781  1.00 98.44           O  
ATOM   1724  CG  ASN A 223      -2.162  -3.428 -15.305  1.00 98.44           C  
ATOM   1725  ND2 ASN A 223      -2.037  -2.762 -14.164  1.00 98.44           N  
ATOM   1726  OD1 ASN A 223      -1.201  -3.684 -16.031  1.00 98.44           O  
ATOM   1727  N   GLU A 224      -5.781  -4.742 -18.281  1.00 98.12           N  
ATOM   1728  CA  GLU A 224      -6.938  -5.594 -18.531  1.00 98.12           C  
ATOM   1729  C   GLU A 224      -6.504  -7.008 -18.922  1.00 98.12           C  
ATOM   1730  CB  GLU A 224      -7.809  -4.992 -19.641  1.00 98.12           C  
ATOM   1731  O   GLU A 224      -5.660  -7.184 -19.797  1.00 98.12           O  
ATOM   1732  CG  GLU A 224      -9.141  -5.707 -19.828  1.00 98.12           C  
ATOM   1733  CD  GLU A 224     -10.102  -4.957 -20.734  1.00 98.12           C  
ATOM   1734  OE1 GLU A 224     -11.328  -5.191 -20.656  1.00 98.12           O  
ATOM   1735  OE2 GLU A 224      -9.625  -4.125 -21.547  1.00 98.12           O  
ATOM   1736  N   GLY A 225      -7.004  -8.016 -18.188  1.00 98.31           N  
ATOM   1737  CA  GLY A 225      -6.770  -9.422 -18.500  1.00 98.31           C  
ATOM   1738  C   GLY A 225      -5.516  -9.969 -17.859  1.00 98.31           C  
ATOM   1739  O   GLY A 225      -5.230 -11.164 -17.969  1.00 98.31           O  
ATOM   1740  N   LEU A 226      -4.797  -9.133 -17.094  1.00 98.75           N  
ATOM   1741  CA  LEU A 226      -3.521  -9.578 -16.547  1.00 98.75           C  
ATOM   1742  C   LEU A 226      -3.701 -10.117 -15.133  1.00 98.75           C  
ATOM   1743  CB  LEU A 226      -2.508  -8.430 -16.531  1.00 98.75           C  
ATOM   1744  O   LEU A 226      -2.891 -10.922 -14.664  1.00 98.75           O  
ATOM   1745  CG  LEU A 226      -2.137  -7.844 -17.906  1.00 98.75           C  
ATOM   1746  CD1 LEU A 226      -1.003  -6.832 -17.750  1.00 98.75           C  
ATOM   1747  CD2 LEU A 226      -1.749  -8.953 -18.875  1.00 98.75           C  
ATOM   1748  N   PHE A 227      -4.719  -9.734 -14.383  1.00 98.81           N  
ATOM   1749  CA  PHE A 227      -5.070 -10.289 -13.078  1.00 98.81           C  
ATOM   1750  C   PHE A 227      -6.586 -10.344 -12.906  1.00 98.81           C  
ATOM   1751  CB  PHE A 227      -4.449  -9.461 -11.953  1.00 98.81           C  
ATOM   1752  O   PHE A 227      -7.324  -9.711 -13.664  1.00 98.81           O  
ATOM   1753  CG  PHE A 227      -4.910  -8.031 -11.922  1.00 98.81           C  
ATOM   1754  CD1 PHE A 227      -4.266  -7.062 -12.688  1.00 98.81           C  
ATOM   1755  CD2 PHE A 227      -5.992  -7.652 -11.141  1.00 98.81           C  
ATOM   1756  CE1 PHE A 227      -4.688  -5.734 -12.664  1.00 98.81           C  
ATOM   1757  CE2 PHE A 227      -6.422  -6.328 -11.109  1.00 98.81           C  
ATOM   1758  CZ  PHE A 227      -5.770  -5.371 -11.875  1.00 98.81           C  
ATOM   1759  N   HIS A 228      -7.023 -11.094 -11.828  1.00 98.56           N  
ATOM   1760  CA  HIS A 228      -8.445 -11.422 -11.820  1.00 98.56           C  
ATOM   1761  C   HIS A 228      -9.039 -11.242 -10.422  1.00 98.56           C  
ATOM   1762  CB  HIS A 228      -8.664 -12.852 -12.305  1.00 98.56           C  
ATOM   1763  O   HIS A 228     -10.195 -11.594 -10.188  1.00 98.56           O  
ATOM   1764  CG  HIS A 228      -8.273 -13.062 -13.734  1.00 98.56           C  
ATOM   1765  CD2 HIS A 228      -9.016 -13.070 -14.867  1.00 98.56           C  
ATOM   1766  ND1 HIS A 228      -6.973 -13.320 -14.117  1.00 98.56           N  
ATOM   1767  CE1 HIS A 228      -6.930 -13.469 -15.430  1.00 98.56           C  
ATOM   1768  NE2 HIS A 228      -8.156 -13.320 -15.914  1.00 98.56           N  
ATOM   1769  N   GLY A 229      -8.242 -10.766  -9.492  1.00 98.75           N  
ATOM   1770  CA  GLY A 229      -8.625 -10.398  -8.141  1.00 98.75           C  
ATOM   1771  C   GLY A 229      -7.684  -9.398  -7.500  1.00 98.75           C  
ATOM   1772  O   GLY A 229      -6.504  -9.336  -7.855  1.00 98.75           O  
ATOM   1773  N   ALA A 230      -8.273  -8.664  -6.562  1.00 98.94           N  
ATOM   1774  CA  ALA A 230      -7.461  -7.641  -5.902  1.00 98.94           C  
ATOM   1775  C   ALA A 230      -7.785  -7.566  -4.414  1.00 98.94           C  
ATOM   1776  CB  ALA A 230      -7.676  -6.281  -6.562  1.00 98.94           C  
ATOM   1777  O   ALA A 230      -8.961  -7.539  -4.027  1.00 98.94           O  
ATOM   1778  N   ILE A 231      -6.723  -7.516  -3.564  1.00 98.94           N  
ATOM   1779  CA  ILE A 231      -6.859  -7.332  -2.123  1.00 98.94           C  
ATOM   1780  C   ILE A 231      -6.137  -6.059  -1.692  1.00 98.94           C  
ATOM   1781  CB  ILE A 231      -6.309  -8.555  -1.347  1.00 98.94           C  
ATOM   1782  O   ILE A 231      -4.910  -5.973  -1.791  1.00 98.94           O  
ATOM   1783  CG1 ILE A 231      -6.992  -9.836  -1.821  1.00 98.94           C  
ATOM   1784  CG2 ILE A 231      -6.496  -8.359   0.161  1.00 98.94           C  
ATOM   1785  CD1 ILE A 231      -6.371 -11.109  -1.263  1.00 98.94           C  
ATOM   1786  N   LEU A 232      -6.875  -5.059  -1.222  1.00 98.88           N  
ATOM   1787  CA  LEU A 232      -6.340  -3.789  -0.741  1.00 98.88           C  
ATOM   1788  C   LEU A 232      -6.336  -3.740   0.783  1.00 98.88           C  
ATOM   1789  CB  LEU A 232      -7.152  -2.617  -1.300  1.00 98.88           C  
ATOM   1790  O   LEU A 232      -7.398  -3.648   1.406  1.00 98.88           O  
ATOM   1791  CG  LEU A 232      -7.012  -2.348  -2.799  1.00 98.88           C  
ATOM   1792  CD1 LEU A 232      -7.754  -3.412  -3.602  1.00 98.88           C  
ATOM   1793  CD2 LEU A 232      -7.523  -0.955  -3.143  1.00 98.88           C  
ATOM   1794  N   GLN A 233      -5.074  -3.857   1.389  1.00 98.81           N  
ATOM   1795  CA  GLN A 233      -4.941  -3.834   2.842  1.00 98.81           C  
ATOM   1796  C   GLN A 233      -4.504  -2.459   3.332  1.00 98.81           C  
ATOM   1797  CB  GLN A 233      -3.949  -4.898   3.307  1.00 98.81           C  
ATOM   1798  O   GLN A 233      -3.361  -2.047   3.105  1.00 98.81           O  
ATOM   1799  CG  GLN A 233      -4.355  -6.320   2.941  1.00 98.81           C  
ATOM   1800  CD  GLN A 233      -3.285  -7.344   3.281  1.00 98.81           C  
ATOM   1801  NE2 GLN A 233      -2.141  -6.867   3.756  1.00 98.81           N  
ATOM   1802  OE1 GLN A 233      -3.488  -8.547   3.119  1.00 98.81           O  
ATOM   1803  N   SER A 234      -5.441  -1.676   4.027  1.00 98.69           N  
ATOM   1804  CA  SER A 234      -5.152  -0.413   4.699  1.00 98.69           C  
ATOM   1805  C   SER A 234      -4.566   0.606   3.725  1.00 98.69           C  
ATOM   1806  CB  SER A 234      -4.184  -0.632   5.859  1.00 98.69           C  
ATOM   1807  O   SER A 234      -3.662   1.363   4.078  1.00 98.69           O  
ATOM   1808  OG  SER A 234      -4.793  -1.394   6.887  1.00 98.69           O  
ATOM   1809  N   GLY A 235      -4.961   0.646   2.512  1.00 98.56           N  
ATOM   1810  CA  GLY A 235      -4.555   1.639   1.528  1.00 98.56           C  
ATOM   1811  C   GLY A 235      -5.395   1.606   0.265  1.00 98.56           C  
ATOM   1812  O   GLY A 235      -5.840   0.540  -0.161  1.00 98.56           O  
ATOM   1813  N   SER A 236      -5.598   2.795  -0.364  1.00 98.69           N  
ATOM   1814  CA  SER A 236      -6.266   2.971  -1.650  1.00 98.69           C  
ATOM   1815  C   SER A 236      -5.773   4.230  -2.359  1.00 98.69           C  
ATOM   1816  CB  SER A 236      -7.781   3.041  -1.464  1.00 98.69           C  
ATOM   1817  O   SER A 236      -5.082   5.055  -1.761  1.00 98.69           O  
ATOM   1818  OG  SER A 236      -8.180   4.348  -1.087  1.00 98.69           O  
ATOM   1819  N   PRO A 237      -6.098   4.285  -3.693  1.00 98.50           N  
ATOM   1820  CA  PRO A 237      -5.723   5.523  -4.383  1.00 98.50           C  
ATOM   1821  C   PRO A 237      -6.422   6.754  -3.809  1.00 98.50           C  
ATOM   1822  CB  PRO A 237      -6.168   5.270  -5.828  1.00 98.50           C  
ATOM   1823  O   PRO A 237      -6.078   7.883  -4.164  1.00 98.50           O  
ATOM   1824  CG  PRO A 237      -6.156   3.783  -5.973  1.00 98.50           C  
ATOM   1825  CD  PRO A 237      -6.555   3.170  -4.664  1.00 98.50           C  
ATOM   1826  N   LEU A 238      -7.395   6.582  -2.881  1.00 98.44           N  
ATOM   1827  CA  LEU A 238      -8.133   7.703  -2.311  1.00 98.44           C  
ATOM   1828  C   LEU A 238      -7.488   8.164  -1.007  1.00 98.44           C  
ATOM   1829  CB  LEU A 238      -9.594   7.320  -2.066  1.00 98.44           C  
ATOM   1830  O   LEU A 238      -7.922   9.156  -0.414  1.00 98.44           O  
ATOM   1831  CG  LEU A 238     -10.375   6.828  -3.283  1.00 98.44           C  
ATOM   1832  CD1 LEU A 238     -11.836   6.605  -2.916  1.00 98.44           C  
ATOM   1833  CD2 LEU A 238     -10.250   7.820  -4.434  1.00 98.44           C  
ATOM   1834  N   SER A 239      -6.473   7.473  -0.565  1.00 97.62           N  
ATOM   1835  CA  SER A 239      -5.766   7.832   0.662  1.00 97.62           C  
ATOM   1836  C   SER A 239      -4.910   9.078   0.463  1.00 97.62           C  
ATOM   1837  CB  SER A 239      -4.891   6.672   1.135  1.00 97.62           C  
ATOM   1838  O   SER A 239      -4.336   9.281  -0.609  1.00 97.62           O  
ATOM   1839  OG  SER A 239      -5.672   5.512   1.373  1.00 97.62           O  
ATOM   1840  N   SER A 240      -4.746   9.898   1.484  1.00 94.75           N  
ATOM   1841  CA  SER A 240      -4.012  11.148   1.378  1.00 94.75           C  
ATOM   1842  C   SER A 240      -2.521  10.898   1.170  1.00 94.75           C  
ATOM   1843  CB  SER A 240      -4.223  12.008   2.627  1.00 94.75           C  
ATOM   1844  O   SER A 240      -1.812  11.750   0.628  1.00 94.75           O  
ATOM   1845  OG  SER A 240      -3.766  11.328   3.785  1.00 94.75           O  
ATOM   1846  N   PHE A 241      -2.023   9.766   1.606  1.00 94.75           N  
ATOM   1847  CA  PHE A 241      -0.603   9.469   1.479  1.00 94.75           C  
ATOM   1848  C   PHE A 241      -0.295   8.875   0.108  1.00 94.75           C  
ATOM   1849  CB  PHE A 241      -0.155   8.500   2.580  1.00 94.75           C  
ATOM   1850  O   PHE A 241       0.844   8.492  -0.168  1.00 94.75           O  
ATOM   1851  CG  PHE A 241      -0.927   7.207   2.604  1.00 94.75           C  
ATOM   1852  CD1 PHE A 241      -1.891   6.977   3.578  1.00 94.75           C  
ATOM   1853  CD2 PHE A 241      -0.688   6.227   1.652  1.00 94.75           C  
ATOM   1854  CE1 PHE A 241      -2.605   5.781   3.602  1.00 94.75           C  
ATOM   1855  CE2 PHE A 241      -1.399   5.027   1.670  1.00 94.75           C  
ATOM   1856  CZ  PHE A 241      -2.357   4.809   2.646  1.00 94.75           C  
ATOM   1857  N   SER A 242      -1.334   8.758  -0.782  1.00 96.31           N  
ATOM   1858  CA  SER A 242      -1.129   8.031  -2.033  1.00 96.31           C  
ATOM   1859  C   SER A 242      -1.063   8.992  -3.219  1.00 96.31           C  
ATOM   1860  CB  SER A 242      -2.246   7.012  -2.254  1.00 96.31           C  
ATOM   1861  O   SER A 242      -0.888   8.562  -4.359  1.00 96.31           O  
ATOM   1862  OG  SER A 242      -3.473   7.664  -2.543  1.00 96.31           O  
ATOM   1863  N   PHE A 243      -1.217  10.305  -2.975  1.00 95.81           N  
ATOM   1864  CA  PHE A 243      -1.279  11.273  -4.066  1.00 95.81           C  
ATOM   1865  C   PHE A 243      -0.556  12.562  -3.688  1.00 95.81           C  
ATOM   1866  CB  PHE A 243      -2.734  11.578  -4.434  1.00 95.81           C  
ATOM   1867  O   PHE A 243      -0.698  13.055  -2.566  1.00 95.81           O  
ATOM   1868  CG  PHE A 243      -2.883  12.578  -5.551  1.00 95.81           C  
ATOM   1869  CD1 PHE A 243      -3.428  13.828  -5.312  1.00 95.81           C  
ATOM   1870  CD2 PHE A 243      -2.475  12.258  -6.840  1.00 95.81           C  
ATOM   1871  CE1 PHE A 243      -3.566  14.758  -6.348  1.00 95.81           C  
ATOM   1872  CE2 PHE A 243      -2.609  13.172  -7.875  1.00 95.81           C  
ATOM   1873  CZ  PHE A 243      -3.156  14.422  -7.629  1.00 95.81           C  
ATOM   1874  N   MET A 244       0.317  13.109  -4.676  1.00 93.88           N  
ATOM   1875  CA  MET A 244       1.144  14.289  -4.457  1.00 93.88           C  
ATOM   1876  C   MET A 244       0.288  15.484  -4.039  1.00 93.88           C  
ATOM   1877  CB  MET A 244       1.939  14.633  -5.715  1.00 93.88           C  
ATOM   1878  O   MET A 244       0.710  16.297  -3.215  1.00 93.88           O  
ATOM   1879  CG  MET A 244       2.953  15.750  -5.516  1.00 93.88           C  
ATOM   1880  SD  MET A 244       4.398  15.211  -4.520  1.00 93.88           S  
ATOM   1881  CE  MET A 244       5.395  16.734  -4.559  1.00 93.88           C  
ATOM   1882  N   GLY A 245      -0.987  15.477  -4.504  1.00 86.44           N  
ATOM   1883  CA  GLY A 245      -1.929  16.516  -4.117  1.00 86.44           C  
ATOM   1884  C   GLY A 245      -1.536  17.891  -4.621  1.00 86.44           C  
ATOM   1885  O   GLY A 245      -1.195  18.047  -5.797  1.00 86.44           O  
ATOM   1886  N   ASP A 246      -1.616  18.922  -3.727  1.00 85.12           N  
ATOM   1887  CA  ASP A 246      -1.479  20.328  -4.039  1.00 85.12           C  
ATOM   1888  C   ASP A 246      -0.011  20.750  -4.051  1.00 85.12           C  
ATOM   1889  CB  ASP A 246      -2.262  21.188  -3.035  1.00 85.12           C  
ATOM   1890  O   ASP A 246       0.307  21.906  -4.340  1.00 85.12           O  
ATOM   1891  CG  ASP A 246      -3.760  20.938  -3.096  1.00 85.12           C  
ATOM   1892  OD1 ASP A 246      -4.285  20.625  -4.184  1.00 85.12           O  
ATOM   1893  OD2 ASP A 246      -4.422  21.078  -2.043  1.00 85.12           O  
ATOM   1894  N   VAL A 247       0.812  19.812  -3.727  1.00 90.25           N  
ATOM   1895  CA  VAL A 247       2.242  20.078  -3.824  1.00 90.25           C  
ATOM   1896  C   VAL A 247       2.715  19.844  -5.258  1.00 90.25           C  
ATOM   1897  CB  VAL A 247       3.053  19.203  -2.848  1.00 90.25           C  
ATOM   1898  O   VAL A 247       2.457  18.781  -5.840  1.00 90.25           O  
ATOM   1899  CG1 VAL A 247       4.551  19.469  -2.992  1.00 90.25           C  
ATOM   1900  CG2 VAL A 247       2.600  19.438  -1.409  1.00 90.25           C  
ATOM   1901  N   SER A 248       3.352  20.969  -5.898  1.00 93.56           N  
ATOM   1902  CA  SER A 248       3.834  20.844  -7.273  1.00 93.56           C  
ATOM   1903  C   SER A 248       4.965  19.828  -7.379  1.00 93.56           C  
ATOM   1904  CB  SER A 248       4.309  22.203  -7.785  1.00 93.56           C  
ATOM   1905  O   SER A 248       6.000  19.984  -6.727  1.00 93.56           O  
ATOM   1906  OG  SER A 248       5.023  22.062  -9.000  1.00 93.56           O  
ATOM   1907  N   ALA A 249       4.750  18.750  -8.180  1.00 96.12           N  
ATOM   1908  CA  ALA A 249       5.797  17.750  -8.430  1.00 96.12           C  
ATOM   1909  C   ALA A 249       7.016  18.406  -9.078  1.00 96.12           C  
ATOM   1910  CB  ALA A 249       5.262  16.625  -9.312  1.00 96.12           C  
ATOM   1911  O   ALA A 249       8.156  18.016  -8.797  1.00 96.12           O  
ATOM   1912  N   LYS A 250       6.766  19.359  -9.984  1.00 96.44           N  
ATOM   1913  CA  LYS A 250       7.844  20.109 -10.633  1.00 96.44           C  
ATOM   1914  C   LYS A 250       8.664  20.891  -9.602  1.00 96.44           C  
ATOM   1915  CB  LYS A 250       7.281  21.062 -11.688  1.00 96.44           C  
ATOM   1916  O   LYS A 250       9.898  20.906  -9.664  1.00 96.44           O  
ATOM   1917  CG  LYS A 250       8.344  21.859 -12.438  1.00 96.44           C  
ATOM   1918  CD  LYS A 250       7.723  22.750 -13.500  1.00 96.44           C  
ATOM   1919  CE  LYS A 250       8.781  23.578 -14.219  1.00 96.44           C  
ATOM   1920  NZ  LYS A 250       8.188  24.406 -15.312  1.00 96.44           N  
ATOM   1921  N   ALA A 251       7.988  21.547  -8.617  1.00 96.81           N  
ATOM   1922  CA  ALA A 251       8.688  22.281  -7.559  1.00 96.81           C  
ATOM   1923  C   ALA A 251       9.578  21.344  -6.746  1.00 96.81           C  
ATOM   1924  CB  ALA A 251       7.688  22.984  -6.648  1.00 96.81           C  
ATOM   1925  O   ALA A 251      10.688  21.719  -6.352  1.00 96.81           O  
ATOM   1926  N   TYR A 252       9.047  20.156  -6.512  1.00 97.25           N  
ATOM   1927  CA  TYR A 252       9.867  19.172  -5.816  1.00 97.25           C  
ATOM   1928  C   TYR A 252      11.102  18.812  -6.633  1.00 97.25           C  
ATOM   1929  CB  TYR A 252       9.047  17.906  -5.527  1.00 97.25           C  
ATOM   1930  O   TYR A 252      12.211  18.750  -6.102  1.00 97.25           O  
ATOM   1931  CG  TYR A 252       9.883  16.734  -5.078  1.00 97.25           C  
ATOM   1932  CD1 TYR A 252      10.180  15.688  -5.953  1.00 97.25           C  
ATOM   1933  CD2 TYR A 252      10.375  16.656  -3.779  1.00 97.25           C  
ATOM   1934  CE1 TYR A 252      10.945  14.602  -5.543  1.00 97.25           C  
ATOM   1935  CE2 TYR A 252      11.141  15.578  -3.359  1.00 97.25           C  
ATOM   1936  OH  TYR A 252      12.180  13.484  -3.836  1.00 97.25           O  
ATOM   1937  CZ  TYR A 252      11.422  14.555  -4.246  1.00 97.25           C  
ATOM   1938  N   ALA A 253      10.930  18.547  -7.922  1.00 97.81           N  
ATOM   1939  CA  ALA A 253      12.039  18.172  -8.797  1.00 97.81           C  
ATOM   1940  C   ALA A 253      13.117  19.266  -8.797  1.00 97.81           C  
ATOM   1941  CB  ALA A 253      11.539  17.922 -10.211  1.00 97.81           C  
ATOM   1942  O   ALA A 253      14.305  18.953  -8.695  1.00 97.81           O  
ATOM   1943  N   ILE A 254      12.719  20.516  -8.852  1.00 97.88           N  
ATOM   1944  CA  ILE A 254      13.633  21.641  -8.828  1.00 97.88           C  
ATOM   1945  C   ILE A 254      14.344  21.703  -7.477  1.00 97.88           C  
ATOM   1946  CB  ILE A 254      12.898  22.969  -9.109  1.00 97.88           C  
ATOM   1947  O   ILE A 254      15.570  21.875  -7.418  1.00 97.88           O  
ATOM   1948  CG1 ILE A 254      12.414  23.016 -10.562  1.00 97.88           C  
ATOM   1949  CG2 ILE A 254      13.797  24.172  -8.797  1.00 97.88           C  
ATOM   1950  CD1 ILE A 254      11.422  24.141 -10.852  1.00 97.88           C  
ATOM   1951  N   ASP A 255      13.586  21.547  -6.402  1.00 97.88           N  
ATOM   1952  CA  ASP A 255      14.125  21.578  -5.047  1.00 97.88           C  
ATOM   1953  C   ASP A 255      15.156  20.469  -4.848  1.00 97.88           C  
ATOM   1954  CB  ASP A 255      13.008  21.438  -4.016  1.00 97.88           C  
ATOM   1955  O   ASP A 255      16.203  20.703  -4.242  1.00 97.88           O  
ATOM   1956  CG  ASP A 255      13.477  21.656  -2.590  1.00 97.88           C  
ATOM   1957  OD1 ASP A 255      14.453  22.406  -2.377  1.00 97.88           O  
ATOM   1958  OD2 ASP A 255      12.875  21.062  -1.669  1.00 97.88           O  
ATOM   1959  N   LEU A 256      14.867  19.344  -5.367  1.00 97.94           N  
ATOM   1960  CA  LEU A 256      15.773  18.203  -5.262  1.00 97.94           C  
ATOM   1961  C   LEU A 256      17.109  18.500  -5.938  1.00 97.94           C  
ATOM   1962  CB  LEU A 256      15.148  16.953  -5.883  1.00 97.94           C  
ATOM   1963  O   LEU A 256      18.172  18.328  -5.332  1.00 97.94           O  
ATOM   1964  CG  LEU A 256      15.969  15.664  -5.797  1.00 97.94           C  
ATOM   1965  CD1 LEU A 256      16.125  15.234  -4.340  1.00 97.94           C  
ATOM   1966  CD2 LEU A 256      15.320  14.562  -6.621  1.00 97.94           C  
ATOM   1967  N   ALA A 257      17.078  18.938  -7.148  1.00 98.31           N  
ATOM   1968  CA  ALA A 257      18.281  19.266  -7.902  1.00 98.31           C  
ATOM   1969  C   ALA A 257      19.062  20.406  -7.238  1.00 98.31           C  
ATOM   1970  CB  ALA A 257      17.938  19.641  -9.344  1.00 98.31           C  
ATOM   1971  O   ALA A 257      20.281  20.359  -7.141  1.00 98.31           O  
ATOM   1972  N   THR A 258      18.312  21.422  -6.766  1.00 97.94           N  
ATOM   1973  CA  THR A 258      18.922  22.578  -6.113  1.00 97.94           C  
ATOM   1974  C   THR A 258      19.625  22.156  -4.816  1.00 97.94           C  
ATOM   1975  CB  THR A 258      17.891  23.672  -5.816  1.00 97.94           C  
ATOM   1976  O   THR A 258      20.656  22.719  -4.457  1.00 97.94           O  
ATOM   1977  CG2 THR A 258      18.531  24.875  -5.113  1.00 97.94           C  
ATOM   1978  OG1 THR A 258      17.297  24.125  -7.047  1.00 97.94           O  
ATOM   1979  N   THR A 259      19.062  21.172  -4.121  1.00 97.75           N  
ATOM   1980  CA  THR A 259      19.656  20.656  -2.898  1.00 97.75           C  
ATOM   1981  C   THR A 259      21.016  20.000  -3.191  1.00 97.75           C  
ATOM   1982  CB  THR A 259      18.734  19.641  -2.203  1.00 97.75           C  
ATOM   1983  O   THR A 259      21.922  20.047  -2.365  1.00 97.75           O  
ATOM   1984  CG2 THR A 259      19.391  19.062  -0.951  1.00 97.75           C  
ATOM   1985  OG1 THR A 259      17.516  20.297  -1.833  1.00 97.75           O  
ATOM   1986  N   ILE A 260      21.156  19.438  -4.402  1.00 98.06           N  
ATOM   1987  CA  ILE A 260      22.406  18.812  -4.816  1.00 98.06           C  
ATOM   1988  C   ILE A 260      23.406  19.875  -5.242  1.00 98.06           C  
ATOM   1989  CB  ILE A 260      22.172  17.797  -5.965  1.00 98.06           C  
ATOM   1990  O   ILE A 260      24.578  19.828  -4.852  1.00 98.06           O  
ATOM   1991  CG1 ILE A 260      21.312  16.625  -5.477  1.00 98.06           C  
ATOM   1992  CG2 ILE A 260      23.516  17.312  -6.523  1.00 98.06           C  
ATOM   1993  CD1 ILE A 260      20.906  15.664  -6.582  1.00 98.06           C  
ATOM   1994  N   ASP A 261      22.938  20.859  -5.980  1.00 97.88           N  
ATOM   1995  CA  ASP A 261      23.812  21.938  -6.434  1.00 97.88           C  
ATOM   1996  C   ASP A 261      23.031  23.250  -6.539  1.00 97.88           C  
ATOM   1997  CB  ASP A 261      24.438  21.594  -7.781  1.00 97.88           C  
ATOM   1998  O   ASP A 261      22.312  23.469  -7.512  1.00 97.88           O  
ATOM   1999  CG  ASP A 261      25.516  22.578  -8.203  1.00 97.88           C  
ATOM   2000  OD1 ASP A 261      25.609  23.672  -7.605  1.00 97.88           O  
ATOM   2001  OD2 ASP A 261      26.281  22.266  -9.133  1.00 97.88           O  
ATOM   2002  N   SER A 262      23.250  24.156  -5.574  1.00 96.94           N  
ATOM   2003  CA  SER A 262      22.484  25.391  -5.453  1.00 96.94           C  
ATOM   2004  C   SER A 262      23.031  26.469  -6.383  1.00 96.94           C  
ATOM   2005  CB  SER A 262      22.500  25.891  -4.012  1.00 96.94           C  
ATOM   2006  O   SER A 262      22.438  27.547  -6.512  1.00 96.94           O  
ATOM   2007  OG  SER A 262      23.828  26.109  -3.564  1.00 96.94           O  
ATOM   2008  N   SER A 263      24.188  26.188  -7.012  1.00 97.31           N  
ATOM   2009  CA  SER A 263      24.797  27.172  -7.883  1.00 97.31           C  
ATOM   2010  C   SER A 263      24.141  27.203  -9.258  1.00 97.31           C  
ATOM   2011  CB  SER A 263      26.297  26.891  -8.039  1.00 97.31           C  
ATOM   2012  O   SER A 263      24.344  28.125 -10.039  1.00 97.31           O  
ATOM   2013  OG  SER A 263      26.516  25.719  -8.797  1.00 97.31           O  
ATOM   2014  N   ILE A 264      23.281  26.234  -9.633  1.00 96.44           N  
ATOM   2015  CA  ILE A 264      22.594  26.125 -10.922  1.00 96.44           C  
ATOM   2016  C   ILE A 264      21.125  26.500 -10.758  1.00 96.44           C  
ATOM   2017  CB  ILE A 264      22.719  24.703 -11.508  1.00 96.44           C  
ATOM   2018  O   ILE A 264      20.469  26.047  -9.820  1.00 96.44           O  
ATOM   2019  CG1 ILE A 264      24.203  24.312 -11.656  1.00 96.44           C  
ATOM   2020  CG2 ILE A 264      22.000  24.609 -12.859  1.00 96.44           C  
ATOM   2021  CD1 ILE A 264      24.406  22.875 -12.109  1.00 96.44           C  
ATOM   2022  N   ASP A 265      20.609  27.328 -11.570  1.00 95.56           N  
ATOM   2023  CA  ASP A 265      19.188  27.688 -11.578  1.00 95.56           C  
ATOM   2024  C   ASP A 265      18.391  26.750 -12.477  1.00 95.56           C  
ATOM   2025  CB  ASP A 265      19.016  29.141 -12.039  1.00 95.56           C  
ATOM   2026  O   ASP A 265      18.484  26.828 -13.703  1.00 95.56           O  
ATOM   2027  CG  ASP A 265      17.562  29.594 -11.992  1.00 95.56           C  
ATOM   2028  OD1 ASP A 265      16.719  28.875 -11.430  1.00 95.56           O  
ATOM   2029  OD2 ASP A 265      17.266  30.688 -12.523  1.00 95.56           O  
ATOM   2030  N   PHE A 266      17.484  25.922 -11.852  1.00 96.56           N  
ATOM   2031  CA  PHE A 266      16.750  24.891 -12.570  1.00 96.56           C  
ATOM   2032  C   PHE A 266      15.312  25.328 -12.828  1.00 96.56           C  
ATOM   2033  CB  PHE A 266      16.766  23.578 -11.789  1.00 96.56           C  
ATOM   2034  O   PHE A 266      14.523  24.578 -13.391  1.00 96.56           O  
ATOM   2035  CG  PHE A 266      18.141  23.000 -11.609  1.00 96.56           C  
ATOM   2036  CD1 PHE A 266      18.828  22.438 -12.688  1.00 96.56           C  
ATOM   2037  CD2 PHE A 266      18.766  23.000 -10.367  1.00 96.56           C  
ATOM   2038  CE1 PHE A 266      20.094  21.891 -12.531  1.00 96.56           C  
ATOM   2039  CE2 PHE A 266      20.031  22.469 -10.195  1.00 96.56           C  
ATOM   2040  CZ  PHE A 266      20.703  21.906 -11.281  1.00 96.56           C  
ATOM   2041  N   SER A 267      14.938  26.547 -12.430  1.00 92.25           N  
ATOM   2042  CA  SER A 267      13.555  27.000 -12.391  1.00 92.25           C  
ATOM   2043  C   SER A 267      12.992  27.188 -13.797  1.00 92.25           C  
ATOM   2044  CB  SER A 267      13.438  28.312 -11.609  1.00 92.25           C  
ATOM   2045  O   SER A 267      11.789  27.031 -14.008  1.00 92.25           O  
ATOM   2046  OG  SER A 267      14.242  29.312 -12.188  1.00 92.25           O  
ATOM   2047  N   ASN A 268      13.789  27.359 -14.828  1.00 90.06           N  
ATOM   2048  CA  ASN A 268      13.250  27.766 -16.125  1.00 90.06           C  
ATOM   2049  C   ASN A 268      13.594  26.750 -17.219  1.00 90.06           C  
ATOM   2050  CB  ASN A 268      13.758  29.156 -16.516  1.00 90.06           C  
ATOM   2051  O   ASN A 268      13.258  26.938 -18.375  1.00 90.06           O  
ATOM   2052  CG  ASN A 268      13.250  30.234 -15.602  1.00 90.06           C  
ATOM   2053  ND2 ASN A 268      14.117  31.203 -15.289  1.00 90.06           N  
ATOM   2054  OD1 ASN A 268      12.094  30.219 -15.164  1.00 90.06           O  
ATOM   2055  N   ASP A 269      14.305  25.609 -16.906  1.00 93.81           N  
ATOM   2056  CA  ASP A 269      14.742  24.656 -17.906  1.00 93.81           C  
ATOM   2057  C   ASP A 269      14.688  23.234 -17.375  1.00 93.81           C  
ATOM   2058  CB  ASP A 269      16.156  24.984 -18.375  1.00 93.81           C  
ATOM   2059  O   ASP A 269      15.641  22.750 -16.734  1.00 93.81           O  
ATOM   2060  CG  ASP A 269      16.578  24.203 -19.609  1.00 93.81           C  
ATOM   2061  OD1 ASP A 269      15.945  23.172 -19.922  1.00 93.81           O  
ATOM   2062  OD2 ASP A 269      17.531  24.625 -20.297  1.00 93.81           O  
ATOM   2063  N   THR A 270      13.547  22.547 -17.625  1.00 94.44           N  
ATOM   2064  CA  THR A 270      13.344  21.203 -17.094  1.00 94.44           C  
ATOM   2065  C   THR A 270      14.281  20.203 -17.781  1.00 94.44           C  
ATOM   2066  CB  THR A 270      11.883  20.750 -17.266  1.00 94.44           C  
ATOM   2067  O   THR A 270      14.672  19.203 -17.188  1.00 94.44           O  
ATOM   2068  CG2 THR A 270      10.953  21.547 -16.359  1.00 94.44           C  
ATOM   2069  OG1 THR A 270      11.492  20.938 -18.625  1.00 94.44           O  
ATOM   2070  N   GLN A 271      14.664  20.516 -19.031  1.00 95.25           N  
ATOM   2071  CA  GLN A 271      15.609  19.641 -19.703  1.00 95.25           C  
ATOM   2072  C   GLN A 271      16.984  19.688 -19.031  1.00 95.25           C  
ATOM   2073  CB  GLN A 271      15.742  20.000 -21.188  1.00 95.25           C  
ATOM   2074  O   GLN A 271      17.641  18.656 -18.859  1.00 95.25           O  
ATOM   2075  CG  GLN A 271      16.500  18.969 -22.016  1.00 95.25           C  
ATOM   2076  CD  GLN A 271      15.867  17.594 -21.953  1.00 95.25           C  
ATOM   2077  NE2 GLN A 271      16.656  16.594 -21.578  1.00 95.25           N  
ATOM   2078  OE1 GLN A 271      14.680  17.438 -22.250  1.00 95.25           O  
ATOM   2079  N   LEU A 272      17.469  20.922 -18.688  1.00 96.88           N  
ATOM   2080  CA  LEU A 272      18.703  21.078 -17.938  1.00 96.88           C  
ATOM   2081  C   LEU A 272      18.625  20.328 -16.594  1.00 96.88           C  
ATOM   2082  CB  LEU A 272      19.000  22.547 -17.688  1.00 96.88           C  
ATOM   2083  O   LEU A 272      19.562  19.656 -16.203  1.00 96.88           O  
ATOM   2084  CG  LEU A 272      20.188  22.859 -16.781  1.00 96.88           C  
ATOM   2085  CD1 LEU A 272      21.484  22.422 -17.438  1.00 96.88           C  
ATOM   2086  CD2 LEU A 272      20.234  24.359 -16.453  1.00 96.88           C  
ATOM   2087  N   LEU A 273      17.484  20.438 -15.977  1.00 97.56           N  
ATOM   2088  CA  LEU A 273      17.234  19.766 -14.711  1.00 97.56           C  
ATOM   2089  C   LEU A 273      17.391  18.250 -14.867  1.00 97.56           C  
ATOM   2090  CB  LEU A 273      15.836  20.078 -14.195  1.00 97.56           C  
ATOM   2091  O   LEU A 273      18.125  17.609 -14.109  1.00 97.56           O  
ATOM   2092  CG  LEU A 273      15.445  19.453 -12.852  1.00 97.56           C  
ATOM   2093  CD1 LEU A 273      14.398  20.312 -12.148  1.00 97.56           C  
ATOM   2094  CD2 LEU A 273      14.922  18.031 -13.062  1.00 97.56           C  
ATOM   2095  N   VAL A 274      16.766  17.688 -15.867  1.00 96.50           N  
ATOM   2096  CA  VAL A 274      16.797  16.234 -16.094  1.00 96.50           C  
ATOM   2097  C   VAL A 274      18.219  15.797 -16.422  1.00 96.50           C  
ATOM   2098  CB  VAL A 274      15.836  15.828 -17.234  1.00 96.50           C  
ATOM   2099  O   VAL A 274      18.703  14.797 -15.883  1.00 96.50           O  
ATOM   2100  CG1 VAL A 274      16.047  14.367 -17.625  1.00 96.50           C  
ATOM   2101  CG2 VAL A 274      14.383  16.078 -16.828  1.00 96.50           C  
ATOM   2102  N   ASP A 275      18.906  16.547 -17.297  1.00 96.94           N  
ATOM   2103  CA  ASP A 275      20.281  16.219 -17.656  1.00 96.94           C  
ATOM   2104  C   ASP A 275      21.172  16.188 -16.422  1.00 96.94           C  
ATOM   2105  CB  ASP A 275      20.828  17.219 -18.672  1.00 96.94           C  
ATOM   2106  O   ASP A 275      22.016  15.297 -16.266  1.00 96.94           O  
ATOM   2107  CG  ASP A 275      20.188  17.094 -20.047  1.00 96.94           C  
ATOM   2108  OD1 ASP A 275      19.578  16.031 -20.328  1.00 96.94           O  
ATOM   2109  OD2 ASP A 275      20.281  18.047 -20.844  1.00 96.94           O  
ATOM   2110  N   PHE A 276      20.953  17.125 -15.547  1.00 98.00           N  
ATOM   2111  CA  PHE A 276      21.734  17.219 -14.320  1.00 98.00           C  
ATOM   2112  C   PHE A 276      21.484  16.000 -13.438  1.00 98.00           C  
ATOM   2113  CB  PHE A 276      21.375  18.500 -13.555  1.00 98.00           C  
ATOM   2114  O   PHE A 276      22.438  15.383 -12.953  1.00 98.00           O  
ATOM   2115  CG  PHE A 276      22.047  18.594 -12.211  1.00 98.00           C  
ATOM   2116  CD1 PHE A 276      21.391  18.203 -11.055  1.00 98.00           C  
ATOM   2117  CD2 PHE A 276      23.344  19.094 -12.094  1.00 98.00           C  
ATOM   2118  CE1 PHE A 276      22.000  18.297  -9.805  1.00 98.00           C  
ATOM   2119  CE2 PHE A 276      23.969  19.188 -10.859  1.00 98.00           C  
ATOM   2120  CZ  PHE A 276      23.297  18.797  -9.711  1.00 98.00           C  
ATOM   2121  N   LEU A 277      20.250  15.648 -13.266  1.00 97.88           N  
ATOM   2122  CA  LEU A 277      19.891  14.539 -12.383  1.00 97.88           C  
ATOM   2123  C   LEU A 277      20.328  13.203 -12.984  1.00 97.88           C  
ATOM   2124  CB  LEU A 277      18.391  14.523 -12.133  1.00 97.88           C  
ATOM   2125  O   LEU A 277      20.672  12.273 -12.250  1.00 97.88           O  
ATOM   2126  CG  LEU A 277      17.844  15.633 -11.227  1.00 97.88           C  
ATOM   2127  CD1 LEU A 277      16.328  15.539 -11.133  1.00 97.88           C  
ATOM   2128  CD2 LEU A 277      18.469  15.539  -9.836  1.00 97.88           C  
ATOM   2129  N   LEU A 278      20.297  13.102 -14.281  1.00 97.56           N  
ATOM   2130  CA  LEU A 278      20.766  11.883 -14.938  1.00 97.56           C  
ATOM   2131  C   LEU A 278      22.266  11.703 -14.719  1.00 97.56           C  
ATOM   2132  CB  LEU A 278      20.469  11.930 -16.438  1.00 97.56           C  
ATOM   2133  O   LEU A 278      22.766  10.570 -14.695  1.00 97.56           O  
ATOM   2134  CG  LEU A 278      19.000  11.719 -16.844  1.00 97.56           C  
ATOM   2135  CD1 LEU A 278      18.844  11.922 -18.344  1.00 97.56           C  
ATOM   2136  CD2 LEU A 278      18.531  10.336 -16.422  1.00 97.56           C  
ATOM   2137  N   ASN A 279      23.000  12.773 -14.508  1.00 97.44           N  
ATOM   2138  CA  ASN A 279      24.453  12.727 -14.305  1.00 97.44           C  
ATOM   2139  C   ASN A 279      24.812  12.617 -12.828  1.00 97.44           C  
ATOM   2140  CB  ASN A 279      25.125  13.945 -14.930  1.00 97.44           C  
ATOM   2141  O   ASN A 279      25.938  12.297 -12.477  1.00 97.44           O  
ATOM   2142  CG  ASN A 279      25.281  13.828 -16.438  1.00 97.44           C  
ATOM   2143  ND2 ASN A 279      25.375  14.969 -17.109  1.00 97.44           N  
ATOM   2144  OD1 ASN A 279      25.297  12.727 -16.984  1.00 97.44           O  
ATOM   2145  N   ALA A 280      23.906  12.820 -11.953  1.00 97.69           N  
ATOM   2146  CA  ALA A 280      24.109  12.672 -10.516  1.00 97.69           C  
ATOM   2147  C   ALA A 280      24.156  11.203 -10.117  1.00 97.69           C  
ATOM   2148  CB  ALA A 280      23.016  13.398  -9.742  1.00 97.69           C  
ATOM   2149  O   ALA A 280      23.531  10.359 -10.758  1.00 97.69           O  
ATOM   2150  N   THR A 281      24.906  10.914  -9.078  1.00 96.88           N  
ATOM   2151  CA  THR A 281      24.891   9.547  -8.570  1.00 96.88           C  
ATOM   2152  C   THR A 281      23.578   9.266  -7.848  1.00 96.88           C  
ATOM   2153  CB  THR A 281      26.062   9.281  -7.625  1.00 96.88           C  
ATOM   2154  O   THR A 281      22.938  10.180  -7.316  1.00 96.88           O  
ATOM   2155  CG2 THR A 281      27.391   9.648  -8.281  1.00 96.88           C  
ATOM   2156  OG1 THR A 281      25.906  10.062  -6.434  1.00 96.88           O  
ATOM   2157  N   ALA A 282      23.109   8.023  -7.797  1.00 96.31           N  
ATOM   2158  CA  ALA A 282      21.906   7.629  -7.070  1.00 96.31           C  
ATOM   2159  C   ALA A 282      22.000   8.047  -5.605  1.00 96.31           C  
ATOM   2160  CB  ALA A 282      21.688   6.121  -7.180  1.00 96.31           C  
ATOM   2161  O   ALA A 282      21.000   8.492  -5.023  1.00 96.31           O  
ATOM   2162  N   ARG A 283      23.172   7.973  -5.051  1.00 94.88           N  
ATOM   2163  CA  ARG A 283      23.359   8.328  -3.646  1.00 94.88           C  
ATOM   2164  C   ARG A 283      23.156   9.828  -3.428  1.00 94.88           C  
ATOM   2165  CB  ARG A 283      24.766   7.926  -3.178  1.00 94.88           C  
ATOM   2166  O   ARG A 283      22.547  10.234  -2.434  1.00 94.88           O  
ATOM   2167  CG  ARG A 283      24.953   7.984  -1.670  1.00 94.88           C  
ATOM   2168  CD  ARG A 283      26.109   7.109  -1.209  1.00 94.88           C  
ATOM   2169  NE  ARG A 283      25.812   5.688  -1.386  1.00 94.88           N  
ATOM   2170  NH1 ARG A 283      25.500   5.262   0.864  1.00 94.88           N  
ATOM   2171  NH2 ARG A 283      25.281   3.572  -0.670  1.00 94.88           N  
ATOM   2172  CZ  ARG A 283      25.531   4.844  -0.397  1.00 94.88           C  
ATOM   2173  N   GLN A 284      23.672  10.641  -4.355  1.00 96.62           N  
ATOM   2174  CA  GLN A 284      23.422  12.078  -4.262  1.00 96.62           C  
ATOM   2175  C   GLN A 284      21.938  12.391  -4.281  1.00 96.62           C  
ATOM   2176  CB  GLN A 284      24.141  12.820  -5.398  1.00 96.62           C  
ATOM   2177  O   GLN A 284      21.453  13.211  -3.496  1.00 96.62           O  
ATOM   2178  CG  GLN A 284      25.641  12.898  -5.230  1.00 96.62           C  
ATOM   2179  CD  GLN A 284      26.344  13.508  -6.434  1.00 96.62           C  
ATOM   2180  NE2 GLN A 284      27.156  14.523  -6.195  1.00 96.62           N  
ATOM   2181  OE1 GLN A 284      26.141  13.062  -7.570  1.00 96.62           O  
ATOM   2182  N   ILE A 285      21.234  11.750  -5.129  1.00 96.94           N  
ATOM   2183  CA  ILE A 285      19.797  11.977  -5.262  1.00 96.94           C  
ATOM   2184  C   ILE A 285      19.078  11.492  -4.000  1.00 96.94           C  
ATOM   2185  CB  ILE A 285      19.219  11.266  -6.508  1.00 96.94           C  
ATOM   2186  O   ILE A 285      18.219  12.195  -3.461  1.00 96.94           O  
ATOM   2187  CG1 ILE A 285      19.781  11.906  -7.785  1.00 96.94           C  
ATOM   2188  CG2 ILE A 285      17.688  11.305  -6.492  1.00 96.94           C  
ATOM   2189  CD1 ILE A 285      19.406  11.164  -9.062  1.00 96.94           C  
ATOM   2190  N   ASP A 286      19.438  10.312  -3.590  1.00 95.38           N  
ATOM   2191  CA  ASP A 286      18.844   9.742  -2.387  1.00 95.38           C  
ATOM   2192  C   ASP A 286      19.062  10.648  -1.179  1.00 95.38           C  
ATOM   2193  CB  ASP A 286      19.406   8.352  -2.113  1.00 95.38           C  
ATOM   2194  O   ASP A 286      18.141  10.953  -0.438  1.00 95.38           O  
ATOM   2195  CG  ASP A 286      18.766   7.672  -0.916  1.00 95.38           C  
ATOM   2196  OD1 ASP A 286      17.516   7.676  -0.809  1.00 95.38           O  
ATOM   2197  OD2 ASP A 286      19.516   7.133  -0.070  1.00 95.38           O  
ATOM   2198  N   HIS A 287      20.297  11.070  -0.967  1.00 94.81           N  
ATOM   2199  CA  HIS A 287      20.641  11.938   0.155  1.00 94.81           C  
ATOM   2200  C   HIS A 287      19.906  13.266   0.070  1.00 94.81           C  
ATOM   2201  CB  HIS A 287      22.156  12.180   0.203  1.00 94.81           C  
ATOM   2202  O   HIS A 287      19.328  13.727   1.061  1.00 94.81           O  
ATOM   2203  CG  HIS A 287      22.594  13.000   1.373  1.00 94.81           C  
ATOM   2204  CD2 HIS A 287      22.719  12.688   2.684  1.00 94.81           C  
ATOM   2205  ND1 HIS A 287      22.953  14.328   1.257  1.00 94.81           N  
ATOM   2206  CE1 HIS A 287      23.297  14.789   2.449  1.00 94.81           C  
ATOM   2207  NE2 HIS A 287      23.156  13.812   3.332  1.00 94.81           N  
ATOM   2208  N   ALA A 288      19.891  13.883  -1.111  1.00 96.31           N  
ATOM   2209  CA  ALA A 288      19.203  15.164  -1.317  1.00 96.31           C  
ATOM   2210  C   ALA A 288      17.703  15.039  -1.026  1.00 96.31           C  
ATOM   2211  CB  ALA A 288      19.422  15.656  -2.742  1.00 96.31           C  
ATOM   2212  O   ALA A 288      17.094  15.969  -0.509  1.00 96.31           O  
ATOM   2213  N   SER A 289      17.141  13.922  -1.291  1.00 95.88           N  
ATOM   2214  CA  SER A 289      15.703  13.711  -1.138  1.00 95.88           C  
ATOM   2215  C   SER A 289      15.289  13.797   0.326  1.00 95.88           C  
ATOM   2216  CB  SER A 289      15.297  12.359  -1.720  1.00 95.88           C  
ATOM   2217  O   SER A 289      14.117  14.031   0.631  1.00 95.88           O  
ATOM   2218  OG  SER A 289      15.734  11.305  -0.887  1.00 95.88           O  
ATOM   2219  N   THR A 290      16.188  13.602   1.264  1.00 94.06           N  
ATOM   2220  CA  THR A 290      15.875  13.680   2.686  1.00 94.06           C  
ATOM   2221  C   THR A 290      15.984  15.117   3.189  1.00 94.06           C  
ATOM   2222  CB  THR A 290      16.797  12.773   3.512  1.00 94.06           C  
ATOM   2223  O   THR A 290      15.648  15.406   4.340  1.00 94.06           O  
ATOM   2224  CG2 THR A 290      16.828  11.352   2.949  1.00 94.06           C  
ATOM   2225  OG1 THR A 290      18.125  13.305   3.488  1.00 94.06           O  
ATOM   2226  N   MET A 291      16.406  16.016   2.344  1.00 94.94           N  
ATOM   2227  CA  MET A 291      16.688  17.391   2.781  1.00 94.94           C  
ATOM   2228  C   MET A 291      15.844  18.391   2.004  1.00 94.94           C  
ATOM   2229  CB  MET A 291      18.172  17.719   2.615  1.00 94.94           C  
ATOM   2230  O   MET A 291      16.031  19.609   2.131  1.00 94.94           O  
ATOM   2231  CG  MET A 291      19.078  16.875   3.498  1.00 94.94           C  
ATOM   2232  SD  MET A 291      20.859  17.297   3.277  1.00 94.94           S  
ATOM   2233  CE  MET A 291      21.125  16.656   1.604  1.00 94.94           C  
ATOM   2234  N   THR A 292      14.969  17.859   1.155  1.00 95.81           N  
ATOM   2235  CA  THR A 292      14.164  18.781   0.365  1.00 95.81           C  
ATOM   2236  C   THR A 292      13.203  19.562   1.260  1.00 95.81           C  
ATOM   2237  CB  THR A 292      13.359  18.031  -0.717  1.00 95.81           C  
ATOM   2238  O   THR A 292      12.758  19.062   2.291  1.00 95.81           O  
ATOM   2239  CG2 THR A 292      14.289  17.297  -1.674  1.00 95.81           C  
ATOM   2240  OG1 THR A 292      12.484  17.094  -0.089  1.00 95.81           O  
ATOM   2241  N   THR A 293      12.875  20.797   0.810  1.00 95.69           N  
ATOM   2242  CA  THR A 293      12.047  21.688   1.620  1.00 95.69           C  
ATOM   2243  C   THR A 293      10.602  21.672   1.124  1.00 95.69           C  
ATOM   2244  CB  THR A 293      12.586  23.125   1.609  1.00 95.69           C  
ATOM   2245  O   THR A 293       9.680  22.000   1.874  1.00 95.69           O  
ATOM   2246  CG2 THR A 293      13.992  23.188   2.197  1.00 95.69           C  
ATOM   2247  OG1 THR A 293      12.617  23.609   0.260  1.00 95.69           O  
ATOM   2248  N   VAL A 294      10.383  21.297  -0.131  1.00 93.75           N  
ATOM   2249  CA  VAL A 294       9.039  21.266  -0.690  1.00 93.75           C  
ATOM   2250  C   VAL A 294       8.258  20.094  -0.091  1.00 93.75           C  
ATOM   2251  CB  VAL A 294       9.070  21.156  -2.232  1.00 93.75           C  
ATOM   2252  O   VAL A 294       7.129  20.266   0.375  1.00 93.75           O  
ATOM   2253  CG1 VAL A 294       7.672  20.859  -2.775  1.00 93.75           C  
ATOM   2254  CG2 VAL A 294       9.617  22.438  -2.850  1.00 93.75           C  
ATOM   2255  N   THR A 295       8.742  18.953  -0.157  1.00 92.25           N  
ATOM   2256  CA  THR A 295       8.211  17.734   0.446  1.00 92.25           C  
ATOM   2257  C   THR A 295       9.289  16.656   0.543  1.00 92.25           C  
ATOM   2258  CB  THR A 295       7.012  17.188  -0.358  1.00 92.25           C  
ATOM   2259  O   THR A 295      10.258  16.672  -0.222  1.00 92.25           O  
ATOM   2260  CG2 THR A 295       7.430  16.812  -1.776  1.00 92.25           C  
ATOM   2261  OG1 THR A 295       6.492  16.016   0.300  1.00 92.25           O  
ATOM   2262  N   GLN A 296       9.148  15.805   1.438  1.00 88.75           N  
ATOM   2263  CA  GLN A 296      10.078  14.680   1.545  1.00 88.75           C  
ATOM   2264  C   GLN A 296       9.445  13.391   1.033  1.00 88.75           C  
ATOM   2265  CB  GLN A 296      10.539  14.500   2.992  1.00 88.75           C  
ATOM   2266  O   GLN A 296      10.031  12.312   1.153  1.00 88.75           O  
ATOM   2267  CG  GLN A 296      11.359  15.672   3.525  1.00 88.75           C  
ATOM   2268  CD  GLN A 296      11.812  15.461   4.957  1.00 88.75           C  
ATOM   2269  NE2 GLN A 296      11.664  16.484   5.785  1.00 88.75           N  
ATOM   2270  OE1 GLN A 296      12.297  14.383   5.316  1.00 88.75           O  
ATOM   2271  N   ARG A 297       8.234  13.594   0.400  1.00 90.56           N  
ATOM   2272  CA  ARG A 297       7.500  12.406  -0.017  1.00 90.56           C  
ATOM   2273  C   ARG A 297       6.918  12.586  -1.415  1.00 90.56           C  
ATOM   2274  CB  ARG A 297       6.383  12.094   0.979  1.00 90.56           C  
ATOM   2275  O   ARG A 297       5.730  12.883  -1.567  1.00 90.56           O  
ATOM   2276  CG  ARG A 297       6.879  11.758   2.377  1.00 90.56           C  
ATOM   2277  CD  ARG A 297       5.730  11.406   3.312  1.00 90.56           C  
ATOM   2278  NE  ARG A 297       6.199  11.180   4.676  1.00 90.56           N  
ATOM   2279  NH1 ARG A 297       4.105  10.695   5.535  1.00 90.56           N  
ATOM   2280  NH2 ARG A 297       5.945  10.664   6.902  1.00 90.56           N  
ATOM   2281  CZ  ARG A 297       5.418  10.852   5.703  1.00 90.56           C  
ATOM   2282  N   PRO A 298       7.852  12.508  -2.385  1.00 95.00           N  
ATOM   2283  CA  PRO A 298       7.215  12.508  -3.705  1.00 95.00           C  
ATOM   2284  C   PRO A 298       6.250  11.344  -3.896  1.00 95.00           C  
ATOM   2285  CB  PRO A 298       8.398  12.406  -4.668  1.00 95.00           C  
ATOM   2286  O   PRO A 298       6.555  10.211  -3.504  1.00 95.00           O  
ATOM   2287  CG  PRO A 298       9.445  11.656  -3.904  1.00 95.00           C  
ATOM   2288  CD  PRO A 298       9.367  12.070  -2.463  1.00 95.00           C  
ATOM   2289  N   LEU A 299       5.098  11.547  -4.543  1.00 96.81           N  
ATOM   2290  CA  LEU A 299       4.004  10.594  -4.664  1.00 96.81           C  
ATOM   2291  C   LEU A 299       3.471  10.555  -6.094  1.00 96.81           C  
ATOM   2292  CB  LEU A 299       2.873  10.945  -3.693  1.00 96.81           C  
ATOM   2293  O   LEU A 299       3.891  11.352  -6.938  1.00 96.81           O  
ATOM   2294  CG  LEU A 299       3.203  10.852  -2.203  1.00 96.81           C  
ATOM   2295  CD1 LEU A 299       2.158  11.594  -1.380  1.00 96.81           C  
ATOM   2296  CD2 LEU A 299       3.289   9.391  -1.771  1.00 96.81           C  
ATOM   2297  N   PRO A 300       2.600   9.578  -6.379  1.00 97.81           N  
ATOM   2298  CA  PRO A 300       1.968   9.531  -7.699  1.00 97.81           C  
ATOM   2299  C   PRO A 300       1.323  10.859  -8.094  1.00 97.81           C  
ATOM   2300  CB  PRO A 300       0.910   8.438  -7.547  1.00 97.81           C  
ATOM   2301  O   PRO A 300       0.811  11.586  -7.230  1.00 97.81           O  
ATOM   2302  CG  PRO A 300       1.472   7.508  -6.523  1.00 97.81           C  
ATOM   2303  CD  PRO A 300       2.166   8.320  -5.465  1.00 97.81           C  
ATOM   2304  N   VAL A 301       1.346  11.164  -9.461  1.00 97.31           N  
ATOM   2305  CA  VAL A 301       0.805  12.406 -10.016  1.00 97.31           C  
ATOM   2306  C   VAL A 301      -0.149  12.086 -11.164  1.00 97.31           C  
ATOM   2307  CB  VAL A 301       1.929  13.344 -10.500  1.00 97.31           C  
ATOM   2308  O   VAL A 301      -0.086  11.000 -11.742  1.00 97.31           O  
ATOM   2309  CG1 VAL A 301       2.846  13.734  -9.344  1.00 97.31           C  
ATOM   2310  CG2 VAL A 301       2.730  12.688 -11.617  1.00 97.31           C  
ATOM   2311  N   ILE A 302      -1.088  12.938 -11.414  1.00 96.44           N  
ATOM   2312  CA  ILE A 302      -1.841  12.906 -12.664  1.00 96.44           C  
ATOM   2313  C   ILE A 302      -0.943  13.336 -13.820  1.00 96.44           C  
ATOM   2314  CB  ILE A 302      -3.096  13.805 -12.594  1.00 96.44           C  
ATOM   2315  O   ILE A 302      -0.440  14.461 -13.836  1.00 96.44           O  
ATOM   2316  CG1 ILE A 302      -4.055  13.297 -11.508  1.00 96.44           C  
ATOM   2317  CG2 ILE A 302      -3.791  13.867 -13.953  1.00 96.44           C  
ATOM   2318  CD1 ILE A 302      -5.262  14.195 -11.281  1.00 96.44           C  
ATOM   2319  N   GLU A 303      -0.773  12.453 -14.852  1.00 95.94           N  
ATOM   2320  CA  GLU A 303       0.151  12.664 -15.969  1.00 95.94           C  
ATOM   2321  C   GLU A 303      -0.539  13.359 -17.141  1.00 95.94           C  
ATOM   2322  CB  GLU A 303       0.746  11.328 -16.422  1.00 95.94           C  
ATOM   2323  O   GLU A 303      -1.770  13.391 -17.203  1.00 95.94           O  
ATOM   2324  CG  GLU A 303       1.493  10.578 -15.336  1.00 95.94           C  
ATOM   2325  CD  GLU A 303       1.923   9.180 -15.758  1.00 95.94           C  
ATOM   2326  OE1 GLU A 303       2.393   8.406 -14.891  1.00 95.94           O  
ATOM   2327  OE2 GLU A 303       1.788   8.859 -16.953  1.00 95.94           O  
ATOM   2328  N   GLN A 304       0.262  13.930 -17.969  1.00 93.88           N  
ATOM   2329  CA  GLN A 304      -0.246  14.336 -19.281  1.00 93.88           C  
ATOM   2330  C   GLN A 304      -0.768  13.141 -20.062  1.00 93.88           C  
ATOM   2331  CB  GLN A 304       0.842  15.055 -20.078  1.00 93.88           C  
ATOM   2332  O   GLN A 304      -0.204  12.047 -20.000  1.00 93.88           O  
ATOM   2333  CG  GLN A 304       1.269  16.391 -19.469  1.00 93.88           C  
ATOM   2334  CD  GLN A 304       2.311  17.109 -20.312  1.00 93.88           C  
ATOM   2335  NE2 GLN A 304       2.723  18.281 -19.859  1.00 93.88           N  
ATOM   2336  OE1 GLN A 304       2.744  16.609 -21.359  1.00 93.88           O  
ATOM   2337  N   ASN A 305      -1.869  13.328 -20.672  1.00 92.56           N  
ATOM   2338  CA  ASN A 305      -2.514  12.258 -21.422  1.00 92.56           C  
ATOM   2339  C   ASN A 305      -1.728  11.906 -22.688  1.00 92.56           C  
ATOM   2340  CB  ASN A 305      -3.949  12.641 -21.781  1.00 92.56           C  
ATOM   2341  O   ASN A 305      -2.096  12.320 -23.781  1.00 92.56           O  
ATOM   2342  CG  ASN A 305      -4.750  11.477 -22.328  1.00 92.56           C  
ATOM   2343  ND2 ASN A 305      -5.863  11.773 -22.984  1.00 92.56           N  
ATOM   2344  OD1 ASN A 305      -4.367  10.312 -22.156  1.00 92.56           O  
ATOM   2345  N   ILE A 306      -0.670  11.219 -22.578  1.00 90.31           N  
ATOM   2346  CA  ILE A 306       0.163  10.734 -23.672  1.00 90.31           C  
ATOM   2347  C   ILE A 306       0.277   9.211 -23.609  1.00 90.31           C  
ATOM   2348  CB  ILE A 306       1.567  11.383 -23.641  1.00 90.31           C  
ATOM   2349  O   ILE A 306      -0.095   8.602 -22.609  1.00 90.31           O  
ATOM   2350  CG1 ILE A 306       2.273  11.055 -22.328  1.00 90.31           C  
ATOM   2351  CG2 ILE A 306       1.472  12.891 -23.859  1.00 90.31           C  
ATOM   2352  CD1 ILE A 306       3.717  11.531 -22.266  1.00 90.31           C  
ATOM   2353  N   GLU A 307       0.672   8.625 -24.719  1.00 89.94           N  
ATOM   2354  CA  GLU A 307       0.830   7.176 -24.766  1.00 89.94           C  
ATOM   2355  C   GLU A 307       1.728   6.680 -23.641  1.00 89.94           C  
ATOM   2356  CB  GLU A 307       1.398   6.738 -26.125  1.00 89.94           C  
ATOM   2357  O   GLU A 307       2.809   7.230 -23.406  1.00 89.94           O  
ATOM   2358  CG  GLU A 307       1.431   5.230 -26.312  1.00 89.94           C  
ATOM   2359  CD  GLU A 307       1.938   4.816 -27.688  1.00 89.94           C  
ATOM   2360  OE1 GLU A 307       1.988   3.596 -27.969  1.00 89.94           O  
ATOM   2361  OE2 GLU A 307       2.291   5.715 -28.484  1.00 89.94           O  
ATOM   2362  N   GLY A 308       1.266   5.773 -22.922  1.00 90.56           N  
ATOM   2363  CA  GLY A 308       2.039   5.168 -21.844  1.00 90.56           C  
ATOM   2364  C   GLY A 308       1.757   5.777 -20.484  1.00 90.56           C  
ATOM   2365  O   GLY A 308       2.291   5.320 -19.469  1.00 90.56           O  
ATOM   2366  N   ALA A 309       0.940   6.844 -20.453  1.00 96.38           N  
ATOM   2367  CA  ALA A 309       0.590   7.457 -19.172  1.00 96.38           C  
ATOM   2368  C   ALA A 309      -0.169   6.477 -18.281  1.00 96.38           C  
ATOM   2369  CB  ALA A 309      -0.238   8.719 -19.391  1.00 96.38           C  
ATOM   2370  O   ALA A 309      -1.043   5.750 -18.750  1.00 96.38           O  
ATOM   2371  N   PHE A 310       0.215   6.473 -17.031  1.00 97.88           N  
ATOM   2372  CA  PHE A 310      -0.401   5.555 -16.078  1.00 97.88           C  
ATOM   2373  C   PHE A 310      -1.683   6.148 -15.500  1.00 97.88           C  
ATOM   2374  CB  PHE A 310       0.574   5.219 -14.938  1.00 97.88           C  
ATOM   2375  O   PHE A 310      -2.723   5.484 -15.477  1.00 97.88           O  
ATOM   2376  CG  PHE A 310       0.135   4.059 -14.086  1.00 97.88           C  
ATOM   2377  CD1 PHE A 310      -0.762   4.250 -13.039  1.00 97.88           C  
ATOM   2378  CD2 PHE A 310       0.621   2.781 -14.328  1.00 97.88           C  
ATOM   2379  CE1 PHE A 310      -1.170   3.178 -12.250  1.00 97.88           C  
ATOM   2380  CE2 PHE A 310       0.219   1.707 -13.539  1.00 97.88           C  
ATOM   2381  CZ  PHE A 310      -0.676   1.907 -12.500  1.00 97.88           C  
ATOM   2382  N   LEU A 311      -1.668   7.320 -14.969  1.00 96.94           N  
ATOM   2383  CA  LEU A 311      -2.771   8.023 -14.320  1.00 96.94           C  
ATOM   2384  C   LEU A 311      -3.023   9.367 -14.984  1.00 96.94           C  
ATOM   2385  CB  LEU A 311      -2.479   8.227 -12.828  1.00 96.94           C  
ATOM   2386  O   LEU A 311      -2.201  10.281 -14.883  1.00 96.94           O  
ATOM   2387  CG  LEU A 311      -3.602   8.836 -11.992  1.00 96.94           C  
ATOM   2388  CD1 LEU A 311      -4.785   7.879 -11.906  1.00 96.94           C  
ATOM   2389  CD2 LEU A 311      -3.098   9.203 -10.602  1.00 96.94           C  
ATOM   2390  N   THR A 312      -4.246   9.555 -15.578  1.00 96.31           N  
ATOM   2391  CA  THR A 312      -4.492  10.766 -16.344  1.00 96.31           C  
ATOM   2392  C   THR A 312      -5.707  11.516 -15.805  1.00 96.31           C  
ATOM   2393  CB  THR A 312      -4.707  10.445 -17.844  1.00 96.31           C  
ATOM   2394  O   THR A 312      -6.062  12.578 -16.312  1.00 96.31           O  
ATOM   2395  CG2 THR A 312      -3.443   9.875 -18.469  1.00 96.31           C  
ATOM   2396  OG1 THR A 312      -5.770   9.492 -17.969  1.00 96.31           O  
ATOM   2397  N   ARG A 313      -6.352  10.938 -14.805  1.00 96.00           N  
ATOM   2398  CA  ARG A 313      -7.551  11.539 -14.234  1.00 96.00           C  
ATOM   2399  C   ARG A 313      -7.605  11.320 -12.727  1.00 96.00           C  
ATOM   2400  CB  ARG A 313      -8.805  10.969 -14.891  1.00 96.00           C  
ATOM   2401  O   ARG A 313      -6.914  10.453 -12.195  1.00 96.00           O  
ATOM   2402  CG  ARG A 313      -9.289  11.766 -16.094  1.00 96.00           C  
ATOM   2403  CD  ARG A 313     -10.523  11.148 -16.719  1.00 96.00           C  
ATOM   2404  NE  ARG A 313     -11.680  11.234 -15.844  1.00 96.00           N  
ATOM   2405  NH1 ARG A 313     -13.055   9.930 -17.156  1.00 96.00           N  
ATOM   2406  NH2 ARG A 313     -13.844  10.805 -15.195  1.00 96.00           N  
ATOM   2407  CZ  ARG A 313     -12.859  10.656 -16.062  1.00 96.00           C  
ATOM   2408  N   GLU A 314      -8.516  12.078 -12.031  1.00 97.38           N  
ATOM   2409  CA  GLU A 314      -8.711  11.977 -10.586  1.00 97.38           C  
ATOM   2410  C   GLU A 314      -9.250  10.602 -10.195  1.00 97.38           C  
ATOM   2411  CB  GLU A 314      -9.664  13.070 -10.094  1.00 97.38           C  
ATOM   2412  O   GLU A 314     -10.281  10.164 -10.719  1.00 97.38           O  
ATOM   2413  CG  GLU A 314      -9.109  14.477 -10.242  1.00 97.38           C  
ATOM   2414  CD  GLU A 314      -9.242  15.031 -11.656  1.00 97.38           C  
ATOM   2415  OE1 GLU A 314      -8.812  16.188 -11.898  1.00 97.38           O  
ATOM   2416  OE2 GLU A 314      -9.781  14.312 -12.523  1.00 97.38           O  
ATOM   2417  N   SER A 315      -8.562   9.906  -9.320  1.00 98.19           N  
ATOM   2418  CA  SER A 315      -8.875   8.539  -8.922  1.00 98.19           C  
ATOM   2419  C   SER A 315     -10.289   8.430  -8.367  1.00 98.19           C  
ATOM   2420  CB  SER A 315      -7.871   8.039  -7.883  1.00 98.19           C  
ATOM   2421  O   SER A 315     -11.023   7.492  -8.688  1.00 98.19           O  
ATOM   2422  OG  SER A 315      -6.555   8.047  -8.414  1.00 98.19           O  
ATOM   2423  N   TYR A 316     -10.703   9.422  -7.531  1.00 98.31           N  
ATOM   2424  CA  TYR A 316     -12.047   9.391  -6.973  1.00 98.31           C  
ATOM   2425  C   TYR A 316     -13.094   9.391  -8.078  1.00 98.31           C  
ATOM   2426  CB  TYR A 316     -12.273  10.578  -6.039  1.00 98.31           C  
ATOM   2427  O   TYR A 316     -14.008   8.555  -8.078  1.00 98.31           O  
ATOM   2428  CG  TYR A 316     -13.617  10.570  -5.352  1.00 98.31           C  
ATOM   2429  CD1 TYR A 316     -14.758  11.008  -6.016  1.00 98.31           C  
ATOM   2430  CD2 TYR A 316     -13.750  10.125  -4.043  1.00 98.31           C  
ATOM   2431  CE1 TYR A 316     -16.000  11.000  -5.391  1.00 98.31           C  
ATOM   2432  CE2 TYR A 316     -14.984  10.117  -3.404  1.00 98.31           C  
ATOM   2433  OH  TYR A 316     -17.328  10.547  -3.461  1.00 98.31           O  
ATOM   2434  CZ  TYR A 316     -16.109  10.555  -4.086  1.00 98.31           C  
ATOM   2435  N   GLU A 317     -12.898  10.258  -9.039  1.00 98.19           N  
ATOM   2436  CA  GLU A 317     -13.875  10.391 -10.125  1.00 98.19           C  
ATOM   2437  C   GLU A 317     -13.875   9.164 -11.023  1.00 98.19           C  
ATOM   2438  CB  GLU A 317     -13.586  11.648 -10.953  1.00 98.19           C  
ATOM   2439  O   GLU A 317     -14.930   8.734 -11.492  1.00 98.19           O  
ATOM   2440  CG  GLU A 317     -13.664  12.945 -10.156  1.00 98.19           C  
ATOM   2441  CD  GLU A 317     -15.031  13.180  -9.523  1.00 98.19           C  
ATOM   2442  OE1 GLU A 317     -15.109  13.883  -8.500  1.00 98.19           O  
ATOM   2443  OE2 GLU A 317     -16.031  12.648 -10.070  1.00 98.19           O  
ATOM   2444  N   THR A 318     -12.742   8.609 -11.203  1.00 98.31           N  
ATOM   2445  CA  THR A 318     -12.609   7.395 -12.000  1.00 98.31           C  
ATOM   2446  C   THR A 318     -13.391   6.246 -11.367  1.00 98.31           C  
ATOM   2447  CB  THR A 318     -11.133   6.988 -12.156  1.00 98.31           C  
ATOM   2448  O   THR A 318     -14.109   5.520 -12.055  1.00 98.31           O  
ATOM   2449  CG2 THR A 318     -11.000   5.723 -12.992  1.00 98.31           C  
ATOM   2450  OG1 THR A 318     -10.422   8.055 -12.805  1.00 98.31           O  
ATOM   2451  N   LEU A 319     -13.297   6.086 -10.055  1.00 98.44           N  
ATOM   2452  CA  LEU A 319     -14.039   5.055  -9.344  1.00 98.44           C  
ATOM   2453  C   LEU A 319     -15.539   5.332  -9.383  1.00 98.44           C  
ATOM   2454  CB  LEU A 319     -13.570   4.961  -7.887  1.00 98.44           C  
ATOM   2455  O   LEU A 319     -16.344   4.422  -9.609  1.00 98.44           O  
ATOM   2456  CG  LEU A 319     -12.211   4.293  -7.656  1.00 98.44           C  
ATOM   2457  CD1 LEU A 319     -11.703   4.602  -6.254  1.00 98.44           C  
ATOM   2458  CD2 LEU A 319     -12.312   2.787  -7.875  1.00 98.44           C  
ATOM   2459  N   LEU A 320     -15.852   6.637  -9.188  1.00 98.06           N  
ATOM   2460  CA  LEU A 320     -17.250   7.055  -9.203  1.00 98.06           C  
ATOM   2461  C   LEU A 320     -17.906   6.711 -10.539  1.00 98.06           C  
ATOM   2462  CB  LEU A 320     -17.359   8.555  -8.938  1.00 98.06           C  
ATOM   2463  O   LEU A 320     -19.047   6.238 -10.570  1.00 98.06           O  
ATOM   2464  CG  LEU A 320     -18.781   9.133  -8.906  1.00 98.06           C  
ATOM   2465  CD1 LEU A 320     -19.562   8.531  -7.746  1.00 98.06           C  
ATOM   2466  CD2 LEU A 320     -18.734  10.656  -8.797  1.00 98.06           C  
ATOM   2467  N   ASP A 321     -17.188   6.824 -11.633  1.00 98.38           N  
ATOM   2468  CA  ASP A 321     -17.703   6.629 -12.977  1.00 98.38           C  
ATOM   2469  C   ASP A 321     -17.625   5.160 -13.391  1.00 98.38           C  
ATOM   2470  CB  ASP A 321     -16.938   7.496 -13.977  1.00 98.38           C  
ATOM   2471  O   ASP A 321     -18.109   4.785 -14.461  1.00 98.38           O  
ATOM   2472  CG  ASP A 321     -17.188   8.984 -13.789  1.00 98.38           C  
ATOM   2473  OD1 ASP A 321     -18.172   9.359 -13.117  1.00 98.38           O  
ATOM   2474  OD2 ASP A 321     -16.375   9.781 -14.312  1.00 98.38           O  
ATOM   2475  N   GLY A 322     -16.984   4.309 -12.570  1.00 98.25           N  
ATOM   2476  CA  GLY A 322     -16.844   2.900 -12.906  1.00 98.25           C  
ATOM   2477  C   GLY A 322     -15.805   2.648 -13.984  1.00 98.25           C  
ATOM   2478  O   GLY A 322     -15.859   1.629 -14.672  1.00 98.25           O  
ATOM   2479  N   ASP A 323     -14.914   3.629 -14.242  1.00 98.19           N  
ATOM   2480  CA  ASP A 323     -13.891   3.504 -15.273  1.00 98.19           C  
ATOM   2481  C   ASP A 323     -12.633   2.832 -14.719  1.00 98.19           C  
ATOM   2482  CB  ASP A 323     -13.539   4.875 -15.852  1.00 98.19           C  
ATOM   2483  O   ASP A 323     -11.570   3.451 -14.656  1.00 98.19           O  
ATOM   2484  CG  ASP A 323     -12.641   4.793 -17.078  1.00 98.19           C  
ATOM   2485  OD1 ASP A 323     -12.523   3.699 -17.672  1.00 98.19           O  
ATOM   2486  OD2 ASP A 323     -12.055   5.832 -17.453  1.00 98.19           O  
ATOM   2487  N   PHE A 324     -12.727   1.634 -14.227  1.00 98.56           N  
ATOM   2488  CA  PHE A 324     -11.625   0.835 -13.703  1.00 98.56           C  
ATOM   2489  C   PHE A 324     -11.805  -0.635 -14.062  1.00 98.56           C  
ATOM   2490  CB  PHE A 324     -11.516   0.996 -12.188  1.00 98.56           C  
ATOM   2491  O   PHE A 324     -12.836  -1.025 -14.609  1.00 98.56           O  
ATOM   2492  CG  PHE A 324     -12.711   0.469 -11.430  1.00 98.56           C  
ATOM   2493  CD1 PHE A 324     -13.828   1.267 -11.234  1.00 98.56           C  
ATOM   2494  CD2 PHE A 324     -12.711  -0.823 -10.922  1.00 98.56           C  
ATOM   2495  CE1 PHE A 324     -14.930   0.781 -10.531  1.00 98.56           C  
ATOM   2496  CE2 PHE A 324     -13.805  -1.314 -10.227  1.00 98.56           C  
ATOM   2497  CZ  PHE A 324     -14.922  -0.511 -10.031  1.00 98.56           C  
ATOM   2498  N   LEU A 325     -10.805  -1.486 -13.938  1.00 98.69           N  
ATOM   2499  CA  LEU A 325     -10.891  -2.926 -14.156  1.00 98.69           C  
ATOM   2500  C   LEU A 325     -11.828  -3.574 -13.148  1.00 98.69           C  
ATOM   2501  CB  LEU A 325      -9.500  -3.566 -14.062  1.00 98.69           C  
ATOM   2502  O   LEU A 325     -11.609  -3.482 -11.938  1.00 98.69           O  
ATOM   2503  CG  LEU A 325      -8.414  -2.963 -14.953  1.00 98.69           C  
ATOM   2504  CD1 LEU A 325      -7.078  -3.654 -14.695  1.00 98.69           C  
ATOM   2505  CD2 LEU A 325      -8.805  -3.068 -16.422  1.00 98.69           C  
ATOM   2506  N   LYS A 326     -12.922  -4.277 -13.617  1.00 98.50           N  
ATOM   2507  CA  LYS A 326     -14.008  -4.777 -12.789  1.00 98.50           C  
ATOM   2508  C   LYS A 326     -13.758  -6.223 -12.359  1.00 98.50           C  
ATOM   2509  CB  LYS A 326     -15.344  -4.680 -13.539  1.00 98.50           C  
ATOM   2510  O   LYS A 326     -14.531  -7.121 -12.695  1.00 98.50           O  
ATOM   2511  CG  LYS A 326     -15.609  -3.312 -14.148  1.00 98.50           C  
ATOM   2512  CD  LYS A 326     -15.672  -2.227 -13.086  1.00 98.50           C  
ATOM   2513  CE  LYS A 326     -16.031  -0.873 -13.688  1.00 98.50           C  
ATOM   2514  NZ  LYS A 326     -15.797   0.241 -12.719  1.00 98.50           N  
ATOM   2515  N   VAL A 327     -12.734  -6.430 -11.570  1.00 98.75           N  
ATOM   2516  CA  VAL A 327     -12.469  -7.727 -10.953  1.00 98.75           C  
ATOM   2517  C   VAL A 327     -12.906  -7.707  -9.492  1.00 98.75           C  
ATOM   2518  CB  VAL A 327     -10.977  -8.109 -11.062  1.00 98.75           C  
ATOM   2519  O   VAL A 327     -13.070  -6.637  -8.898  1.00 98.75           O  
ATOM   2520  CG1 VAL A 327     -10.539  -8.180 -12.523  1.00 98.75           C  
ATOM   2521  CG2 VAL A 327     -10.117  -7.113 -10.289  1.00 98.75           C  
ATOM   2522  N   PRO A 328     -13.234  -8.930  -8.867  1.00 98.81           N  
ATOM   2523  CA  PRO A 328     -13.586  -8.945  -7.449  1.00 98.81           C  
ATOM   2524  C   PRO A 328     -12.492  -8.367  -6.559  1.00 98.81           C  
ATOM   2525  CB  PRO A 328     -13.805 -10.430  -7.152  1.00 98.81           C  
ATOM   2526  O   PRO A 328     -11.305  -8.570  -6.828  1.00 98.81           O  
ATOM   2527  CG  PRO A 328     -14.180 -11.031  -8.469  1.00 98.81           C  
ATOM   2528  CD  PRO A 328     -13.391 -10.336  -9.547  1.00 98.81           C  
ATOM   2529  N   ILE A 329     -12.984  -7.625  -5.441  1.00 98.94           N  
ATOM   2530  CA  ILE A 329     -12.070  -6.906  -4.562  1.00 98.94           C  
ATOM   2531  C   ILE A 329     -12.336  -7.305  -3.111  1.00 98.94           C  
ATOM   2532  CB  ILE A 329     -12.203  -5.379  -4.730  1.00 98.94           C  
ATOM   2533  O   ILE A 329     -13.484  -7.387  -2.682  1.00 98.94           O  
ATOM   2534  CG1 ILE A 329     -11.852  -4.965  -6.164  1.00 98.94           C  
ATOM   2535  CG2 ILE A 329     -11.328  -4.641  -3.715  1.00 98.94           C  
ATOM   2536  CD1 ILE A 329     -12.203  -3.523  -6.500  1.00 98.94           C  
ATOM   2537  N   MET A 330     -11.258  -7.688  -2.457  1.00 98.88           N  
ATOM   2538  CA  MET A 330     -11.219  -7.695  -0.998  1.00 98.88           C  
ATOM   2539  C   MET A 330     -10.453  -6.492  -0.464  1.00 98.88           C  
ATOM   2540  CB  MET A 330     -10.594  -8.992  -0.482  1.00 98.88           C  
ATOM   2541  O   MET A 330      -9.320  -6.242  -0.881  1.00 98.88           O  
ATOM   2542  CG  MET A 330     -10.688  -9.164   1.025  1.00 98.88           C  
ATOM   2543  SD  MET A 330      -9.977 -10.750   1.600  1.00 98.88           S  
ATOM   2544  CE  MET A 330      -8.766 -11.055   0.286  1.00 98.88           C  
ATOM   2545  N   VAL A 331     -11.078  -5.727   0.452  1.00 98.88           N  
ATOM   2546  CA  VAL A 331     -10.484  -4.469   0.896  1.00 98.88           C  
ATOM   2547  C   VAL A 331     -10.828  -4.227   2.363  1.00 98.88           C  
ATOM   2548  CB  VAL A 331     -10.961  -3.279   0.033  1.00 98.88           C  
ATOM   2549  O   VAL A 331     -11.922  -4.559   2.814  1.00 98.88           O  
ATOM   2550  CG1 VAL A 331     -12.484  -3.152   0.087  1.00 98.88           C  
ATOM   2551  CG2 VAL A 331     -10.297  -1.983   0.496  1.00 98.88           C  
ATOM   2552  N   GLY A 332      -9.820  -3.664   3.127  1.00 98.56           N  
ATOM   2553  CA  GLY A 332     -10.141  -3.447   4.531  1.00 98.56           C  
ATOM   2554  C   GLY A 332      -9.109  -2.594   5.250  1.00 98.56           C  
ATOM   2555  O   GLY A 332      -8.164  -2.096   4.637  1.00 98.56           O  
ATOM   2556  N   THR A 333      -9.352  -2.404   6.574  1.00 98.62           N  
ATOM   2557  CA  THR A 333      -8.516  -1.615   7.473  1.00 98.62           C  
ATOM   2558  C   THR A 333      -8.281  -2.354   8.789  1.00 98.62           C  
ATOM   2559  CB  THR A 333      -9.141  -0.238   7.754  1.00 98.62           C  
ATOM   2560  O   THR A 333      -8.945  -3.357   9.062  1.00 98.62           O  
ATOM   2561  CG2 THR A 333      -9.555   0.453   6.461  1.00 98.62           C  
ATOM   2562  OG1 THR A 333     -10.297  -0.407   8.586  1.00 98.62           O  
ATOM   2563  N   THR A 334      -7.262  -1.866   9.484  1.00 98.31           N  
ATOM   2564  CA  THR A 334      -7.191  -2.252  10.891  1.00 98.31           C  
ATOM   2565  C   THR A 334      -8.078  -1.350  11.742  1.00 98.31           C  
ATOM   2566  CB  THR A 334      -5.742  -2.197  11.414  1.00 98.31           C  
ATOM   2567  O   THR A 334      -8.578  -0.328  11.266  1.00 98.31           O  
ATOM   2568  CG2 THR A 334      -4.832  -3.119  10.609  1.00 98.31           C  
ATOM   2569  OG1 THR A 334      -5.258  -0.854  11.312  1.00 98.31           O  
ATOM   2570  N   SER A 335      -8.328  -1.784  12.984  1.00 96.50           N  
ATOM   2571  CA  SER A 335      -9.328  -1.095  13.789  1.00 96.50           C  
ATOM   2572  C   SER A 335      -8.844   0.290  14.211  1.00 96.50           C  
ATOM   2573  CB  SER A 335      -9.680  -1.917  15.031  1.00 96.50           C  
ATOM   2574  O   SER A 335      -9.656   1.193  14.438  1.00 96.50           O  
ATOM   2575  OG  SER A 335      -8.523  -2.135  15.828  1.00 96.50           O  
ATOM   2576  N   GLU A 336      -7.516   0.486  14.320  1.00 96.69           N  
ATOM   2577  CA  GLU A 336      -6.953   1.767  14.742  1.00 96.69           C  
ATOM   2578  C   GLU A 336      -5.621   2.035  14.047  1.00 96.69           C  
ATOM   2579  CB  GLU A 336      -6.770   1.806  16.266  1.00 96.69           C  
ATOM   2580  O   GLU A 336      -4.559   1.938  14.664  1.00 96.69           O  
ATOM   2581  CG  GLU A 336      -6.715   3.213  16.828  1.00 96.69           C  
ATOM   2582  CD  GLU A 336      -7.965   4.031  16.547  1.00 96.69           C  
ATOM   2583  OE1 GLU A 336      -8.008   4.715  15.492  1.00 96.69           O  
ATOM   2584  OE2 GLU A 336      -8.906   3.988  17.359  1.00 96.69           O  
ATOM   2585  N   GLU A 337      -5.551   2.463  12.750  1.00 97.38           N  
ATOM   2586  CA  GLU A 337      -4.438   2.566  11.805  1.00 97.38           C  
ATOM   2587  C   GLU A 337      -3.311   3.424  12.375  1.00 97.38           C  
ATOM   2588  CB  GLU A 337      -4.910   3.145  10.469  1.00 97.38           C  
ATOM   2589  O   GLU A 337      -2.137   3.051  12.297  1.00 97.38           O  
ATOM   2590  CG  GLU A 337      -5.871   2.236   9.719  1.00 97.38           C  
ATOM   2591  CD  GLU A 337      -5.172   1.106   8.977  1.00 97.38           C  
ATOM   2592  OE1 GLU A 337      -5.840   0.376   8.211  1.00 97.38           O  
ATOM   2593  OE2 GLU A 337      -3.943   0.950   9.164  1.00 97.38           O  
ATOM   2594  N   ASP A 338      -3.707   4.562  13.039  1.00 96.12           N  
ATOM   2595  CA  ASP A 338      -2.732   5.605  13.352  1.00 96.12           C  
ATOM   2596  C   ASP A 338      -2.207   5.457  14.773  1.00 96.12           C  
ATOM   2597  CB  ASP A 338      -3.350   6.992  13.156  1.00 96.12           C  
ATOM   2598  O   ASP A 338      -1.449   6.305  15.250  1.00 96.12           O  
ATOM   2599  CG  ASP A 338      -2.311   8.094  13.031  1.00 96.12           C  
ATOM   2600  OD1 ASP A 338      -1.455   8.016  12.117  1.00 96.12           O  
ATOM   2601  OD2 ASP A 338      -2.344   9.039  13.844  1.00 96.12           O  
ATOM   2602  N   ILE A 339      -2.582   4.391  15.422  1.00 95.56           N  
ATOM   2603  CA  ILE A 339      -2.182   4.270  16.812  1.00 95.56           C  
ATOM   2604  C   ILE A 339      -0.662   4.164  16.906  1.00 95.56           C  
ATOM   2605  CB  ILE A 339      -2.850   3.053  17.500  1.00 95.56           C  
ATOM   2606  O   ILE A 339      -0.077   4.465  17.953  1.00 95.56           O  
ATOM   2607  CG1 ILE A 339      -2.705   3.143  19.016  1.00 95.56           C  
ATOM   2608  CG2 ILE A 339      -2.252   1.745  16.969  1.00 95.56           C  
ATOM   2609  CD1 ILE A 339      -3.596   2.172  19.781  1.00 95.56           C  
ATOM   2610  N   TYR A 340      -0.004   3.781  15.836  1.00 92.31           N  
ATOM   2611  CA  TYR A 340       1.450   3.666  15.805  1.00 92.31           C  
ATOM   2612  C   TYR A 340       2.111   5.016  16.062  1.00 92.31           C  
ATOM   2613  CB  TYR A 340       1.915   3.104  14.461  1.00 92.31           C  
ATOM   2614  O   TYR A 340       3.271   5.078  16.469  1.00 92.31           O  
ATOM   2615  CG  TYR A 340       1.812   4.090  13.320  1.00 92.31           C  
ATOM   2616  CD1 TYR A 340       0.642   4.199  12.570  1.00 92.31           C  
ATOM   2617  CD2 TYR A 340       2.881   4.914  12.992  1.00 92.31           C  
ATOM   2618  CE1 TYR A 340       0.542   5.105  11.523  1.00 92.31           C  
ATOM   2619  CE2 TYR A 340       2.793   5.824  11.945  1.00 92.31           C  
ATOM   2620  OH  TYR A 340       1.528   6.812  10.180  1.00 92.31           O  
ATOM   2621  CZ  TYR A 340       1.621   5.914  11.219  1.00 92.31           C  
ATOM   2622  N   SER A 341       1.486   6.156  15.797  1.00 92.62           N  
ATOM   2623  CA  SER A 341       2.045   7.496  15.961  1.00 92.62           C  
ATOM   2624  C   SER A 341       2.238   7.832  17.438  1.00 92.62           C  
ATOM   2625  CB  SER A 341       1.140   8.539  15.312  1.00 92.62           C  
ATOM   2626  O   SER A 341       3.010   8.727  17.781  1.00 92.62           O  
ATOM   2627  OG  SER A 341       1.099   8.359  13.906  1.00 92.62           O  
ATOM   2628  N   VAL A 342       1.626   7.000  18.344  1.00 93.69           N  
ATOM   2629  CA  VAL A 342       1.660   7.285  19.781  1.00 93.69           C  
ATOM   2630  C   VAL A 342       2.934   6.707  20.391  1.00 93.69           C  
ATOM   2631  CB  VAL A 342       0.417   6.719  20.500  1.00 93.69           C  
ATOM   2632  O   VAL A 342       3.219   6.926  21.562  1.00 93.69           O  
ATOM   2633  CG1 VAL A 342       0.493   6.992  22.000  1.00 93.69           C  
ATOM   2634  CG2 VAL A 342      -0.860   7.316  19.906  1.00 93.69           C  
ATOM   2635  N   THR A 343       3.730   5.992  19.641  1.00 91.69           N  
ATOM   2636  CA  THR A 343       5.008   5.492  20.141  1.00 91.69           C  
ATOM   2637  C   THR A 343       5.848   6.633  20.703  1.00 91.69           C  
ATOM   2638  CB  THR A 343       5.797   4.762  19.031  1.00 91.69           C  
ATOM   2639  O   THR A 343       6.656   6.426  21.609  1.00 91.69           O  
ATOM   2640  CG2 THR A 343       5.148   3.428  18.688  1.00 91.69           C  
ATOM   2641  OG1 THR A 343       5.836   5.586  17.859  1.00 91.69           O  
ATOM   2642  N   ASP A 344       5.734   7.883  20.219  1.00 92.38           N  
ATOM   2643  CA  ASP A 344       6.281   9.125  20.766  1.00 92.38           C  
ATOM   2644  C   ASP A 344       5.176   9.984  21.375  1.00 92.38           C  
ATOM   2645  CB  ASP A 344       7.016   9.914  19.672  1.00 92.38           C  
ATOM   2646  O   ASP A 344       4.695  10.930  20.750  1.00 92.38           O  
ATOM   2647  CG  ASP A 344       7.805  11.086  20.234  1.00 92.38           C  
ATOM   2648  OD1 ASP A 344       7.613  11.445  21.406  1.00 92.38           O  
ATOM   2649  OD2 ASP A 344       8.625  11.656  19.484  1.00 92.38           O  
ATOM   2650  N   LEU A 345       4.746   9.625  22.641  1.00 92.81           N  
ATOM   2651  CA  LEU A 345       3.551  10.164  23.281  1.00 92.81           C  
ATOM   2652  C   LEU A 345       3.674  11.672  23.469  1.00 92.81           C  
ATOM   2653  CB  LEU A 345       3.311   9.484  24.625  1.00 92.81           C  
ATOM   2654  O   LEU A 345       2.715  12.414  23.234  1.00 92.81           O  
ATOM   2655  CG  LEU A 345       2.068   9.930  25.391  1.00 92.81           C  
ATOM   2656  CD1 LEU A 345       0.810   9.648  24.578  1.00 92.81           C  
ATOM   2657  CD2 LEU A 345       2.000   9.227  26.750  1.00 92.81           C  
ATOM   2658  N   ASP A 346       4.801  12.156  23.859  1.00 94.31           N  
ATOM   2659  CA  ASP A 346       5.008  13.578  24.125  1.00 94.31           C  
ATOM   2660  C   ASP A 346       4.793  14.414  22.875  1.00 94.31           C  
ATOM   2661  CB  ASP A 346       6.414  13.812  24.688  1.00 94.31           C  
ATOM   2662  O   ASP A 346       4.078  15.414  22.891  1.00 94.31           O  
ATOM   2663  CG  ASP A 346       6.578  13.320  26.109  1.00 94.31           C  
ATOM   2664  OD1 ASP A 346       5.559  13.141  26.812  1.00 94.31           O  
ATOM   2665  OD2 ASP A 346       7.734  13.117  26.531  1.00 94.31           O  
ATOM   2666  N   THR A 347       5.418  13.992  21.797  1.00 95.62           N  
ATOM   2667  CA  THR A 347       5.270  14.695  20.531  1.00 95.62           C  
ATOM   2668  C   THR A 347       3.816  14.664  20.062  1.00 95.62           C  
ATOM   2669  CB  THR A 347       6.176  14.094  19.438  1.00 95.62           C  
ATOM   2670  O   THR A 347       3.291  15.672  19.578  1.00 95.62           O  
ATOM   2671  CG2 THR A 347       6.012  14.828  18.125  1.00 95.62           C  
ATOM   2672  OG1 THR A 347       7.543  14.180  19.859  1.00 95.62           O  
ATOM   2673  N   TYR A 348       3.258  13.484  20.250  1.00 95.88           N  
ATOM   2674  CA  TYR A 348       1.877  13.320  19.812  1.00 95.88           C  
ATOM   2675  C   TYR A 348       0.940  14.227  20.594  1.00 95.88           C  
ATOM   2676  CB  TYR A 348       1.435  11.859  19.953  1.00 95.88           C  
ATOM   2677  O   TYR A 348       0.057  14.867  20.031  1.00 95.88           O  
ATOM   2678  CG  TYR A 348       0.232  11.508  19.109  1.00 95.88           C  
ATOM   2679  CD1 TYR A 348      -1.029  11.375  19.688  1.00 95.88           C  
ATOM   2680  CD2 TYR A 348       0.355  11.305  17.734  1.00 95.88           C  
ATOM   2681  CE1 TYR A 348      -2.141  11.047  18.906  1.00 95.88           C  
ATOM   2682  CE2 TYR A 348      -0.749  10.984  16.953  1.00 95.88           C  
ATOM   2683  OH  TYR A 348      -3.086  10.531  16.781  1.00 95.88           O  
ATOM   2684  CZ  TYR A 348      -1.990  10.852  17.547  1.00 95.88           C  
ATOM   2685  N   GLN A 349       1.151  14.320  21.922  1.00 96.31           N  
ATOM   2686  CA  GLN A 349       0.367  15.203  22.781  1.00 96.31           C  
ATOM   2687  C   GLN A 349       0.542  16.656  22.375  1.00 96.31           C  
ATOM   2688  CB  GLN A 349       0.758  15.016  24.250  1.00 96.31           C  
ATOM   2689  O   GLN A 349      -0.427  17.422  22.328  1.00 96.31           O  
ATOM   2690  CG  GLN A 349      -0.151  15.750  25.219  1.00 96.31           C  
ATOM   2691  CD  GLN A 349      -1.492  15.062  25.406  1.00 96.31           C  
ATOM   2692  NE2 GLN A 349      -2.564  15.852  25.422  1.00 96.31           N  
ATOM   2693  OE1 GLN A 349      -1.563  13.836  25.531  1.00 96.31           O  
ATOM   2694  N   ASP A 350       1.735  17.047  22.062  1.00 97.31           N  
ATOM   2695  CA  ASP A 350       2.010  18.406  21.609  1.00 97.31           C  
ATOM   2696  C   ASP A 350       1.247  18.719  20.312  1.00 97.31           C  
ATOM   2697  CB  ASP A 350       3.512  18.609  21.391  1.00 97.31           C  
ATOM   2698  O   ASP A 350       0.687  19.812  20.172  1.00 97.31           O  
ATOM   2699  CG  ASP A 350       4.297  18.656  22.688  1.00 97.31           C  
ATOM   2700  OD1 ASP A 350       3.689  18.844  23.750  1.00 97.31           O  
ATOM   2701  OD2 ASP A 350       5.539  18.500  22.625  1.00 97.31           O  
ATOM   2702  N   THR A 351       1.247  17.781  19.438  1.00 97.19           N  
ATOM   2703  CA  THR A 351       0.520  17.953  18.188  1.00 97.19           C  
ATOM   2704  C   THR A 351      -0.974  18.125  18.453  1.00 97.19           C  
ATOM   2705  CB  THR A 351       0.743  16.766  17.234  1.00 97.19           C  
ATOM   2706  O   THR A 351      -1.615  19.000  17.875  1.00 97.19           O  
ATOM   2707  CG2 THR A 351      -0.026  16.953  15.930  1.00 97.19           C  
ATOM   2708  OG1 THR A 351       2.141  16.656  16.938  1.00 97.19           O  
ATOM   2709  N   PHE A 352      -1.489  17.281  19.297  1.00 97.62           N  
ATOM   2710  CA  PHE A 352      -2.902  17.391  19.641  1.00 97.62           C  
ATOM   2711  C   PHE A 352      -3.217  18.750  20.266  1.00 97.62           C  
ATOM   2712  CB  PHE A 352      -3.303  16.266  20.609  1.00 97.62           C  
ATOM   2713  O   PHE A 352      -4.230  19.359  19.938  1.00 97.62           O  
ATOM   2714  CG  PHE A 352      -4.746  16.312  21.031  1.00 97.62           C  
ATOM   2715  CD1 PHE A 352      -5.117  16.062  22.344  1.00 97.62           C  
ATOM   2716  CD2 PHE A 352      -5.738  16.594  20.094  1.00 97.62           C  
ATOM   2717  CE1 PHE A 352      -6.453  16.109  22.734  1.00 97.62           C  
ATOM   2718  CE2 PHE A 352      -7.078  16.641  20.484  1.00 97.62           C  
ATOM   2719  CZ  PHE A 352      -7.434  16.391  21.797  1.00 97.62           C  
ATOM   2720  N   THR A 353      -2.375  19.234  21.156  1.00 97.56           N  
ATOM   2721  CA  THR A 353      -2.551  20.547  21.766  1.00 97.56           C  
ATOM   2722  C   THR A 353      -2.598  21.641  20.703  1.00 97.56           C  
ATOM   2723  CB  THR A 353      -1.424  20.844  22.766  1.00 97.56           C  
ATOM   2724  O   THR A 353      -3.441  22.547  20.766  1.00 97.56           O  
ATOM   2725  CG2 THR A 353      -1.581  22.250  23.375  1.00 97.56           C  
ATOM   2726  OG1 THR A 353      -1.457  19.875  23.828  1.00 97.56           O  
ATOM   2727  N   GLU A 354      -1.762  21.547  19.750  1.00 97.44           N  
ATOM   2728  CA  GLU A 354      -1.739  22.516  18.641  1.00 97.44           C  
ATOM   2729  C   GLU A 354      -3.039  22.469  17.844  1.00 97.44           C  
ATOM   2730  CB  GLU A 354      -0.547  22.234  17.719  1.00 97.44           C  
ATOM   2731  O   GLU A 354      -3.600  23.516  17.500  1.00 97.44           O  
ATOM   2732  CG  GLU A 354       0.802  22.562  18.359  1.00 97.44           C  
ATOM   2733  CD  GLU A 354       1.979  22.203  17.453  1.00 97.44           C  
ATOM   2734  OE1 GLU A 354       3.139  22.281  17.922  1.00 97.44           O  
ATOM   2735  OE2 GLU A 354       1.740  21.844  16.281  1.00 97.44           O  
ATOM   2736  N   TYR A 355      -3.543  21.281  17.531  1.00 97.19           N  
ATOM   2737  CA  TYR A 355      -4.789  21.125  16.781  1.00 97.19           C  
ATOM   2738  C   TYR A 355      -5.969  21.672  17.578  1.00 97.19           C  
ATOM   2739  CB  TYR A 355      -5.027  19.656  16.438  1.00 97.19           C  
ATOM   2740  O   TYR A 355      -6.848  22.328  17.016  1.00 97.19           O  
ATOM   2741  CG  TYR A 355      -4.383  19.219  15.156  1.00 97.19           C  
ATOM   2742  CD1 TYR A 355      -5.133  18.625  14.141  1.00 97.19           C  
ATOM   2743  CD2 TYR A 355      -3.016  19.375  14.953  1.00 97.19           C  
ATOM   2744  CE1 TYR A 355      -4.539  18.219  12.945  1.00 97.19           C  
ATOM   2745  CE2 TYR A 355      -2.410  18.969  13.766  1.00 97.19           C  
ATOM   2746  OH  TYR A 355      -2.588  17.984  11.594  1.00 97.19           O  
ATOM   2747  CZ  TYR A 355      -3.182  18.391  12.773  1.00 97.19           C  
ATOM   2748  N   LYS A 356      -5.902  21.500  18.844  1.00 95.69           N  
ATOM   2749  CA  LYS A 356      -6.973  22.000  19.703  1.00 95.69           C  
ATOM   2750  C   LYS A 356      -6.992  23.531  19.703  1.00 95.69           C  
ATOM   2751  CB  LYS A 356      -6.824  21.469  21.125  1.00 95.69           C  
ATOM   2752  O   LYS A 356      -8.062  24.141  19.734  1.00 95.69           O  
ATOM   2753  CG  LYS A 356      -7.305  20.031  21.312  1.00 95.69           C  
ATOM   2754  CD  LYS A 356      -7.344  19.641  22.781  1.00 95.69           C  
ATOM   2755  CE  LYS A 356      -8.555  20.234  23.484  1.00 95.69           C  
ATOM   2756  NZ  LYS A 356      -8.617  19.828  24.922  1.00 95.69           N  
ATOM   2757  N   ALA A 357      -5.785  24.047  19.703  1.00 96.31           N  
ATOM   2758  CA  ALA A 357      -5.648  25.500  19.750  1.00 96.31           C  
ATOM   2759  C   ALA A 357      -6.043  26.125  18.406  1.00 96.31           C  
ATOM   2760  CB  ALA A 357      -4.219  25.891  20.109  1.00 96.31           C  
ATOM   2761  O   ALA A 357      -6.508  27.266  18.359  1.00 96.31           O  
ATOM   2762  N   ASP A 358      -5.934  25.375  17.359  1.00 96.12           N  
ATOM   2763  CA  ASP A 358      -6.258  25.812  16.000  1.00 96.12           C  
ATOM   2764  C   ASP A 358      -6.961  24.703  15.227  1.00 96.12           C  
ATOM   2765  CB  ASP A 358      -4.992  26.250  15.266  1.00 96.12           C  
ATOM   2766  O   ASP A 358      -6.305  23.828  14.656  1.00 96.12           O  
ATOM   2767  CG  ASP A 358      -5.273  26.766  13.867  1.00 96.12           C  
ATOM   2768  OD1 ASP A 358      -6.457  26.906  13.492  1.00 96.12           O  
ATOM   2769  OD2 ASP A 358      -4.297  27.016  13.125  1.00 96.12           O  
ATOM   2770  N   HIS A 359      -8.328  24.734  15.203  1.00 96.25           N  
ATOM   2771  CA  HIS A 359      -9.141  23.688  14.609  1.00 96.25           C  
ATOM   2772  C   HIS A 359      -8.906  23.578  13.109  1.00 96.25           C  
ATOM   2773  CB  HIS A 359     -10.625  23.922  14.898  1.00 96.25           C  
ATOM   2774  O   HIS A 359      -9.172  22.531  12.500  1.00 96.25           O  
ATOM   2775  CG  HIS A 359     -11.008  23.703  16.328  1.00 96.25           C  
ATOM   2776  CD2 HIS A 359     -10.258  23.359  17.406  1.00 96.25           C  
ATOM   2777  ND1 HIS A 359     -12.297  23.812  16.781  1.00 96.25           N  
ATOM   2778  CE1 HIS A 359     -12.328  23.562  18.078  1.00 96.25           C  
ATOM   2779  NE2 HIS A 359     -11.102  23.281  18.484  1.00 96.25           N  
ATOM   2780  N   THR A 360      -8.430  24.641  12.508  1.00 96.25           N  
ATOM   2781  CA  THR A 360      -8.219  24.594  11.070  1.00 96.25           C  
ATOM   2782  C   THR A 360      -7.230  23.484  10.695  1.00 96.25           C  
ATOM   2783  CB  THR A 360      -7.715  25.938  10.531  1.00 96.25           C  
ATOM   2784  O   THR A 360      -7.180  23.047   9.547  1.00 96.25           O  
ATOM   2785  CG2 THR A 360      -8.664  27.062  10.906  1.00 96.25           C  
ATOM   2786  OG1 THR A 360      -6.426  26.219  11.086  1.00 96.25           O  
ATOM   2787  N   LYS A 361      -6.453  22.984  11.594  1.00 96.38           N  
ATOM   2788  CA  LYS A 361      -5.477  21.922  11.352  1.00 96.38           C  
ATOM   2789  C   LYS A 361      -6.156  20.562  11.172  1.00 96.38           C  
ATOM   2790  CB  LYS A 361      -4.469  21.859  12.500  1.00 96.38           C  
ATOM   2791  O   LYS A 361      -5.539  19.609  10.703  1.00 96.38           O  
ATOM   2792  CG  LYS A 361      -3.506  23.031  12.555  1.00 96.38           C  
ATOM   2793  CD  LYS A 361      -2.471  22.859  13.656  1.00 96.38           C  
ATOM   2794  CE  LYS A 361      -1.376  23.906  13.570  1.00 96.38           C  
ATOM   2795  NZ  LYS A 361      -1.612  25.031  14.523  1.00 96.38           N  
ATOM   2796  N   PHE A 362      -7.465  20.500  11.516  1.00 96.81           N  
ATOM   2797  CA  PHE A 362      -8.227  19.266  11.336  1.00 96.81           C  
ATOM   2798  C   PHE A 362      -8.695  19.125   9.891  1.00 96.81           C  
ATOM   2799  CB  PHE A 362      -9.430  19.234  12.281  1.00 96.81           C  
ATOM   2800  O   PHE A 362      -9.094  18.047   9.461  1.00 96.81           O  
ATOM   2801  CG  PHE A 362      -9.086  18.859  13.695  1.00 96.81           C  
ATOM   2802  CD1 PHE A 362      -8.867  17.531  14.047  1.00 96.81           C  
ATOM   2803  CD2 PHE A 362      -8.969  19.844  14.680  1.00 96.81           C  
ATOM   2804  CE1 PHE A 362      -8.547  17.188  15.352  1.00 96.81           C  
ATOM   2805  CE2 PHE A 362      -8.641  19.500  15.984  1.00 96.81           C  
ATOM   2806  CZ  PHE A 362      -8.438  18.172  16.328  1.00 96.81           C  
ATOM   2807  N   ILE A 363      -8.648  20.234   9.156  1.00 96.19           N  
ATOM   2808  CA  ILE A 363      -9.016  20.156   7.746  1.00 96.19           C  
ATOM   2809  C   ILE A 363      -7.957  19.375   6.977  1.00 96.19           C  
ATOM   2810  CB  ILE A 363      -9.195  21.562   7.133  1.00 96.19           C  
ATOM   2811  O   ILE A 363      -6.766  19.672   7.070  1.00 96.19           O  
ATOM   2812  CG1 ILE A 363     -10.312  22.328   7.863  1.00 96.19           C  
ATOM   2813  CG2 ILE A 363      -9.500  21.469   5.633  1.00 96.19           C  
ATOM   2814  CD1 ILE A 363     -10.453  23.781   7.430  1.00 96.19           C  
ATOM   2815  N   PRO A 364      -8.352  18.297   6.273  1.00 94.12           N  
ATOM   2816  CA  PRO A 364      -7.359  17.547   5.500  1.00 94.12           C  
ATOM   2817  C   PRO A 364      -6.457  18.453   4.664  1.00 94.12           C  
ATOM   2818  CB  PRO A 364      -8.219  16.656   4.602  1.00 94.12           C  
ATOM   2819  O   PRO A 364      -6.945  19.359   3.977  1.00 94.12           O  
ATOM   2820  CG  PRO A 364      -9.484  16.453   5.367  1.00 94.12           C  
ATOM   2821  CD  PRO A 364      -9.828  17.734   6.074  1.00 94.12           C  
ATOM   2822  N   SER A 365      -5.199  18.266   4.777  1.00 86.69           N  
ATOM   2823  CA  SER A 365      -4.203  19.125   4.145  1.00 86.69           C  
ATOM   2824  C   SER A 365      -4.117  18.859   2.645  1.00 86.69           C  
ATOM   2825  CB  SER A 365      -2.832  18.922   4.789  1.00 86.69           C  
ATOM   2826  O   SER A 365      -3.678  19.719   1.879  1.00 86.69           O  
ATOM   2827  OG  SER A 365      -2.418  17.562   4.680  1.00 86.69           O  
ATOM   2828  N   LYS A 366      -4.539  17.672   2.180  1.00 87.50           N  
ATOM   2829  CA  LYS A 366      -4.426  17.297   0.775  1.00 87.50           C  
ATOM   2830  C   LYS A 366      -5.785  16.906   0.197  1.00 87.50           C  
ATOM   2831  CB  LYS A 366      -3.438  16.141   0.614  1.00 87.50           C  
ATOM   2832  O   LYS A 366      -6.551  16.188   0.835  1.00 87.50           O  
ATOM   2833  CG  LYS A 366      -1.995  16.500   0.929  1.00 87.50           C  
ATOM   2834  CD  LYS A 366      -1.052  15.336   0.682  1.00 87.50           C  
ATOM   2835  CE  LYS A 366       0.389  15.695   1.016  1.00 87.50           C  
ATOM   2836  NZ  LYS A 366       1.313  14.547   0.807  1.00 87.50           N  
ATOM   2837  N   GLY A 367      -6.062  17.406  -0.946  1.00 87.25           N  
ATOM   2838  CA  GLY A 367      -7.207  16.953  -1.729  1.00 87.25           C  
ATOM   2839  C   GLY A 367      -8.523  17.500  -1.210  1.00 87.25           C  
ATOM   2840  O   GLY A 367      -9.594  17.031  -1.613  1.00 87.25           O  
ATOM   2841  N   PHE A 368      -8.539  18.406  -0.182  1.00 93.75           N  
ATOM   2842  CA  PHE A 368      -9.742  19.031   0.347  1.00 93.75           C  
ATOM   2843  C   PHE A 368      -9.766  20.531   0.026  1.00 93.75           C  
ATOM   2844  CB  PHE A 368      -9.844  18.828   1.860  1.00 93.75           C  
ATOM   2845  O   PHE A 368      -9.133  21.328   0.715  1.00 93.75           O  
ATOM   2846  CG  PHE A 368     -11.234  19.000   2.410  1.00 93.75           C  
ATOM   2847  CD1 PHE A 368     -11.711  20.250   2.748  1.00 93.75           C  
ATOM   2848  CD2 PHE A 368     -12.062  17.891   2.588  1.00 93.75           C  
ATOM   2849  CE1 PHE A 368     -13.000  20.422   3.256  1.00 93.75           C  
ATOM   2850  CE2 PHE A 368     -13.352  18.047   3.094  1.00 93.75           C  
ATOM   2851  CZ  PHE A 368     -13.812  19.312   3.428  1.00 93.75           C  
ATOM   2852  N   HIS A 369     -10.523  20.875  -1.084  1.00 94.19           N  
ATOM   2853  CA  HIS A 369     -10.648  22.234  -1.566  1.00 94.19           C  
ATOM   2854  C   HIS A 369     -12.039  22.797  -1.290  1.00 94.19           C  
ATOM   2855  CB  HIS A 369     -10.336  22.312  -3.062  1.00 94.19           C  
ATOM   2856  O   HIS A 369     -13.023  22.328  -1.857  1.00 94.19           O  
ATOM   2857  CG  HIS A 369      -9.000  21.750  -3.428  1.00 94.19           C  
ATOM   2858  CD2 HIS A 369      -7.785  21.891  -2.846  1.00 94.19           C  
ATOM   2859  ND1 HIS A 369      -8.812  20.938  -4.520  1.00 94.19           N  
ATOM   2860  CE1 HIS A 369      -7.531  20.594  -4.594  1.00 94.19           C  
ATOM   2861  NE2 HIS A 369      -6.891  21.172  -3.590  1.00 94.19           N  
ATOM   2862  N   LEU A 370     -12.125  23.859  -0.426  1.00 95.12           N  
ATOM   2863  CA  LEU A 370     -13.391  24.406   0.055  1.00 95.12           C  
ATOM   2864  C   LEU A 370     -14.172  25.062  -1.082  1.00 95.12           C  
ATOM   2865  CB  LEU A 370     -13.148  25.422   1.173  1.00 95.12           C  
ATOM   2866  O   LEU A 370     -13.586  25.766  -1.914  1.00 95.12           O  
ATOM   2867  CG  LEU A 370     -12.539  24.875   2.467  1.00 95.12           C  
ATOM   2868  CD1 LEU A 370     -12.297  26.016   3.459  1.00 95.12           C  
ATOM   2869  CD2 LEU A 370     -13.453  23.812   3.074  1.00 95.12           C  
ATOM   2870  N   LYS A 371     -15.430  24.781  -1.184  1.00 95.69           N  
ATOM   2871  CA  LYS A 371     -16.344  25.500  -2.078  1.00 95.69           C  
ATOM   2872  C   LYS A 371     -16.312  27.000  -1.808  1.00 95.69           C  
ATOM   2873  CB  LYS A 371     -17.766  24.953  -1.934  1.00 95.69           C  
ATOM   2874  O   LYS A 371     -15.922  27.438  -0.727  1.00 95.69           O  
ATOM   2875  CG  LYS A 371     -17.938  23.531  -2.439  1.00 95.69           C  
ATOM   2876  CD  LYS A 371     -19.359  23.031  -2.217  1.00 95.69           C  
ATOM   2877  CE  LYS A 371     -19.562  21.625  -2.768  1.00 95.69           C  
ATOM   2878  NZ  LYS A 371     -20.922  21.094  -2.449  1.00 95.69           N  
ATOM   2879  N   ASN A 372     -16.672  27.703  -2.855  1.00 93.00           N  
ATOM   2880  CA  ASN A 372     -16.703  29.156  -2.721  1.00 93.00           C  
ATOM   2881  C   ASN A 372     -17.594  29.594  -1.560  1.00 93.00           C  
ATOM   2882  CB  ASN A 372     -17.172  29.812  -4.023  1.00 93.00           C  
ATOM   2883  O   ASN A 372     -18.609  28.969  -1.279  1.00 93.00           O  
ATOM   2884  CG  ASN A 372     -16.172  29.656  -5.148  1.00 93.00           C  
ATOM   2885  ND2 ASN A 372     -16.641  29.766  -6.383  1.00 93.00           N  
ATOM   2886  OD1 ASN A 372     -14.977  29.438  -4.910  1.00 93.00           O  
ATOM   2887  N   ASN A 373     -17.188  30.453  -0.696  1.00 90.31           N  
ATOM   2888  CA  ASN A 373     -17.953  31.109   0.352  1.00 90.31           C  
ATOM   2889  C   ASN A 373     -18.047  30.250   1.604  1.00 90.31           C  
ATOM   2890  CB  ASN A 373     -19.359  31.469  -0.157  1.00 90.31           C  
ATOM   2891  O   ASN A 373     -18.922  30.453   2.445  1.00 90.31           O  
ATOM   2892  CG  ASN A 373     -19.328  32.469  -1.285  1.00 90.31           C  
ATOM   2893  ND2 ASN A 373     -20.328  32.406  -2.166  1.00 90.31           N  
ATOM   2894  OD1 ASN A 373     -18.422  33.312  -1.365  1.00 90.31           O  
ATOM   2895  N   VAL A 374     -17.375  29.156   1.630  1.00 94.06           N  
ATOM   2896  CA  VAL A 374     -17.297  28.344   2.834  1.00 94.06           C  
ATOM   2897  C   VAL A 374     -16.062  28.719   3.641  1.00 94.06           C  
ATOM   2898  CB  VAL A 374     -17.281  26.828   2.494  1.00 94.06           C  
ATOM   2899  O   VAL A 374     -14.945  28.750   3.102  1.00 94.06           O  
ATOM   2900  CG1 VAL A 374     -17.094  26.000   3.760  1.00 94.06           C  
ATOM   2901  CG2 VAL A 374     -18.562  26.438   1.772  1.00 94.06           C  
ATOM   2902  N   SER A 375     -16.250  29.078   4.871  1.00 94.69           N  
ATOM   2903  CA  SER A 375     -15.156  29.469   5.746  1.00 94.69           C  
ATOM   2904  C   SER A 375     -14.445  28.250   6.328  1.00 94.69           C  
ATOM   2905  CB  SER A 375     -15.664  30.375   6.879  1.00 94.69           C  
ATOM   2906  O   SER A 375     -15.094  27.281   6.699  1.00 94.69           O  
ATOM   2907  OG  SER A 375     -14.680  30.500   7.895  1.00 94.69           O  
ATOM   2908  N   ASP A 376     -13.062  28.328   6.387  1.00 95.12           N  
ATOM   2909  CA  ASP A 376     -12.273  27.266   7.000  1.00 95.12           C  
ATOM   2910  C   ASP A 376     -12.719  27.016   8.438  1.00 95.12           C  
ATOM   2911  CB  ASP A 376     -10.781  27.594   6.957  1.00 95.12           C  
ATOM   2912  O   ASP A 376     -12.719  25.875   8.906  1.00 95.12           O  
ATOM   2913  CG  ASP A 376     -10.211  27.562   5.555  1.00 95.12           C  
ATOM   2914  OD1 ASP A 376     -10.859  27.031   4.637  1.00 95.12           O  
ATOM   2915  OD2 ASP A 376      -9.094  28.094   5.363  1.00 95.12           O  
ATOM   2916  N   GLU A 377     -13.164  28.000   9.117  1.00 94.81           N  
ATOM   2917  CA  GLU A 377     -13.516  27.906  10.531  1.00 94.81           C  
ATOM   2918  C   GLU A 377     -14.758  27.031  10.727  1.00 94.81           C  
ATOM   2919  CB  GLU A 377     -13.750  29.297  11.117  1.00 94.81           C  
ATOM   2920  O   GLU A 377     -14.805  26.219  11.648  1.00 94.81           O  
ATOM   2921  CG  GLU A 377     -12.492  30.156  11.195  1.00 94.81           C  
ATOM   2922  CD  GLU A 377     -12.117  30.797   9.867  1.00 94.81           C  
ATOM   2923  OE1 GLU A 377     -10.961  31.234   9.711  1.00 94.81           O  
ATOM   2924  OE2 GLU A 377     -13.000  30.859   8.977  1.00 94.81           O  
ATOM   2925  N   ILE A 378     -15.719  27.188   9.836  1.00 95.00           N  
ATOM   2926  CA  ILE A 378     -16.953  26.438   9.930  1.00 95.00           C  
ATOM   2927  C   ILE A 378     -16.688  24.953   9.703  1.00 95.00           C  
ATOM   2928  CB  ILE A 378     -18.016  26.953   8.922  1.00 95.00           C  
ATOM   2929  O   ILE A 378     -17.141  24.109  10.461  1.00 95.00           O  
ATOM   2930  CG1 ILE A 378     -18.531  28.328   9.344  1.00 95.00           C  
ATOM   2931  CG2 ILE A 378     -19.156  25.953   8.789  1.00 95.00           C  
ATOM   2932  CD1 ILE A 378     -19.391  29.016   8.289  1.00 95.00           C  
ATOM   2933  N   VAL A 379     -15.906  24.703   8.688  1.00 96.94           N  
ATOM   2934  CA  VAL A 379     -15.562  23.328   8.352  1.00 96.94           C  
ATOM   2935  C   VAL A 379     -14.766  22.688   9.484  1.00 96.94           C  
ATOM   2936  CB  VAL A 379     -14.758  23.250   7.031  1.00 96.94           C  
ATOM   2937  O   VAL A 379     -15.070  21.578   9.930  1.00 96.94           O  
ATOM   2938  CG1 VAL A 379     -14.414  21.797   6.691  1.00 96.94           C  
ATOM   2939  CG2 VAL A 379     -15.547  23.891   5.891  1.00 96.94           C  
ATOM   2940  N   ALA A 380     -13.727  23.453   9.906  1.00 96.94           N  
ATOM   2941  CA  ALA A 380     -12.852  22.969  10.977  1.00 96.94           C  
ATOM   2942  C   ALA A 380     -13.656  22.641  12.234  1.00 96.94           C  
ATOM   2943  CB  ALA A 380     -11.781  24.016  11.289  1.00 96.94           C  
ATOM   2944  O   ALA A 380     -13.422  21.609  12.867  1.00 96.94           O  
ATOM   2945  N   ASP A 381     -14.648  23.391  12.547  1.00 95.25           N  
ATOM   2946  CA  ASP A 381     -15.461  23.188  13.742  1.00 95.25           C  
ATOM   2947  C   ASP A 381     -16.344  21.953  13.602  1.00 95.25           C  
ATOM   2948  CB  ASP A 381     -16.312  24.422  14.031  1.00 95.25           C  
ATOM   2949  O   ASP A 381     -16.500  21.172  14.547  1.00 95.25           O  
ATOM   2950  CG  ASP A 381     -16.859  24.453  15.453  1.00 95.25           C  
ATOM   2951  OD1 ASP A 381     -16.047  24.406  16.406  1.00 95.25           O  
ATOM   2952  OD2 ASP A 381     -18.094  24.531  15.617  1.00 95.25           O  
ATOM   2953  N   ASP A 382     -16.891  21.766  12.438  1.00 96.81           N  
ATOM   2954  CA  ASP A 382     -17.703  20.578  12.203  1.00 96.81           C  
ATOM   2955  C   ASP A 382     -16.891  19.297  12.398  1.00 96.81           C  
ATOM   2956  CB  ASP A 382     -18.312  20.609  10.797  1.00 96.81           C  
ATOM   2957  O   ASP A 382     -17.375  18.344  13.031  1.00 96.81           O  
ATOM   2958  CG  ASP A 382     -19.531  21.500  10.695  1.00 96.81           C  
ATOM   2959  OD1 ASP A 382     -19.953  22.078  11.719  1.00 96.81           O  
ATOM   2960  OD2 ASP A 382     -20.078  21.625   9.578  1.00 96.81           O  
ATOM   2961  N   ILE A 383     -15.656  19.344  11.867  1.00 97.62           N  
ATOM   2962  CA  ILE A 383     -14.805  18.172  11.992  1.00 97.62           C  
ATOM   2963  C   ILE A 383     -14.414  17.969  13.453  1.00 97.62           C  
ATOM   2964  CB  ILE A 383     -13.531  18.297  11.117  1.00 97.62           C  
ATOM   2965  O   ILE A 383     -14.484  16.844  13.969  1.00 97.62           O  
ATOM   2966  CG1 ILE A 383     -13.906  18.328   9.633  1.00 97.62           C  
ATOM   2967  CG2 ILE A 383     -12.562  17.156  11.414  1.00 97.62           C  
ATOM   2968  CD1 ILE A 383     -12.750  18.688   8.711  1.00 97.62           C  
ATOM   2969  N   TYR A 384     -14.000  19.016  14.078  1.00 97.31           N  
ATOM   2970  CA  TYR A 384     -13.625  18.938  15.492  1.00 97.31           C  
ATOM   2971  C   TYR A 384     -14.773  18.391  16.328  1.00 97.31           C  
ATOM   2972  CB  TYR A 384     -13.211  20.328  16.016  1.00 97.31           C  
ATOM   2973  O   TYR A 384     -14.586  17.469  17.125  1.00 97.31           O  
ATOM   2974  CG  TYR A 384     -12.875  20.344  17.484  1.00 97.31           C  
ATOM   2975  CD1 TYR A 384     -13.844  20.672  18.438  1.00 97.31           C  
ATOM   2976  CD2 TYR A 384     -11.594  20.031  17.922  1.00 97.31           C  
ATOM   2977  CE1 TYR A 384     -13.539  20.688  19.781  1.00 97.31           C  
ATOM   2978  CE2 TYR A 384     -11.281  20.047  19.281  1.00 97.31           C  
ATOM   2979  OH  TYR A 384     -11.953  20.391  21.547  1.00 97.31           O  
ATOM   2980  CZ  TYR A 384     -12.258  20.375  20.203  1.00 97.31           C  
ATOM   2981  N   HIS A 385     -15.930  18.891  16.156  1.00 96.62           N  
ATOM   2982  CA  HIS A 385     -17.078  18.500  16.953  1.00 96.62           C  
ATOM   2983  C   HIS A 385     -17.516  17.078  16.656  1.00 96.62           C  
ATOM   2984  CB  HIS A 385     -18.250  19.469  16.719  1.00 96.62           C  
ATOM   2985  O   HIS A 385     -18.031  16.375  17.516  1.00 96.62           O  
ATOM   2986  CG  HIS A 385     -18.047  20.812  17.344  1.00 96.62           C  
ATOM   2987  CD2 HIS A 385     -18.094  22.047  16.797  1.00 96.62           C  
ATOM   2988  ND1 HIS A 385     -17.766  20.984  18.672  1.00 96.62           N  
ATOM   2989  CE1 HIS A 385     -17.641  22.281  18.938  1.00 96.62           C  
ATOM   2990  NE2 HIS A 385     -17.828  22.938  17.812  1.00 96.62           N  
ATOM   2991  N   MET A 386     -17.328  16.625  15.453  1.00 97.50           N  
ATOM   2992  CA  MET A 386     -17.609  15.234  15.094  1.00 97.50           C  
ATOM   2993  C   MET A 386     -16.844  14.266  15.984  1.00 97.50           C  
ATOM   2994  CB  MET A 386     -17.266  14.984  13.625  1.00 97.50           C  
ATOM   2995  O   MET A 386     -17.375  13.234  16.391  1.00 97.50           O  
ATOM   2996  CG  MET A 386     -17.578  13.570  13.148  1.00 97.50           C  
ATOM   2997  SD  MET A 386     -17.062  13.273  11.422  1.00 97.50           S  
ATOM   2998  CE  MET A 386     -17.938  14.625  10.578  1.00 97.50           C  
ATOM   2999  N   TYR A 387     -15.711  14.656  16.469  1.00 97.81           N  
ATOM   3000  CA  TYR A 387     -14.883  13.719  17.219  1.00 97.81           C  
ATOM   3001  C   TYR A 387     -14.867  14.062  18.703  1.00 97.81           C  
ATOM   3002  CB  TYR A 387     -13.453  13.719  16.656  1.00 97.81           C  
ATOM   3003  O   TYR A 387     -14.688  13.188  19.547  1.00 97.81           O  
ATOM   3004  CG  TYR A 387     -13.281  12.867  15.430  1.00 97.81           C  
ATOM   3005  CD1 TYR A 387     -12.938  11.523  15.523  1.00 97.81           C  
ATOM   3006  CD2 TYR A 387     -13.453  13.414  14.156  1.00 97.81           C  
ATOM   3007  CE1 TYR A 387     -12.773  10.734  14.383  1.00 97.81           C  
ATOM   3008  CE2 TYR A 387     -13.297  12.641  13.016  1.00 97.81           C  
ATOM   3009  OH  TYR A 387     -12.797  10.531  12.008  1.00 97.81           O  
ATOM   3010  CZ  TYR A 387     -12.953  11.305  13.141  1.00 97.81           C  
ATOM   3011  N   PHE A 388     -15.148  15.273  19.078  1.00 97.62           N  
ATOM   3012  CA  PHE A 388     -14.734  15.625  20.422  1.00 97.62           C  
ATOM   3013  C   PHE A 388     -15.922  16.125  21.250  1.00 97.62           C  
ATOM   3014  CB  PHE A 388     -13.633  16.688  20.391  1.00 97.62           C  
ATOM   3015  O   PHE A 388     -15.805  16.344  22.453  1.00 97.62           O  
ATOM   3016  CG  PHE A 388     -12.344  16.203  19.797  1.00 97.62           C  
ATOM   3017  CD1 PHE A 388     -11.453  15.438  20.547  1.00 97.62           C  
ATOM   3018  CD2 PHE A 388     -12.008  16.516  18.484  1.00 97.62           C  
ATOM   3019  CE1 PHE A 388     -10.258  14.992  19.984  1.00 97.62           C  
ATOM   3020  CE2 PHE A 388     -10.812  16.078  17.922  1.00 97.62           C  
ATOM   3021  CZ  PHE A 388      -9.938  15.312  18.688  1.00 97.62           C  
ATOM   3022  N   ASP A 389     -17.094  16.281  20.641  1.00 96.44           N  
ATOM   3023  CA  ASP A 389     -18.281  16.672  21.406  1.00 96.44           C  
ATOM   3024  C   ASP A 389     -18.641  15.617  22.438  1.00 96.44           C  
ATOM   3025  CB  ASP A 389     -19.453  16.938  20.469  1.00 96.44           C  
ATOM   3026  O   ASP A 389     -18.844  14.453  22.094  1.00 96.44           O  
ATOM   3027  CG  ASP A 389     -19.438  18.312  19.844  1.00 96.44           C  
ATOM   3028  OD1 ASP A 389     -18.516  19.109  20.141  1.00 96.44           O  
ATOM   3029  OD2 ASP A 389     -20.344  18.609  19.047  1.00 96.44           O  
ATOM   3030  N   GLY A 390     -18.641  15.984  23.781  1.00 96.75           N  
ATOM   3031  CA  GLY A 390     -19.094  15.109  24.859  1.00 96.75           C  
ATOM   3032  C   GLY A 390     -18.047  14.086  25.266  1.00 96.75           C  
ATOM   3033  O   GLY A 390     -18.328  13.188  26.047  1.00 96.75           O  
ATOM   3034  N   VAL A 391     -16.844  14.203  24.656  1.00 97.56           N  
ATOM   3035  CA  VAL A 391     -15.789  13.250  24.984  1.00 97.56           C  
ATOM   3036  C   VAL A 391     -15.023  13.734  26.219  1.00 97.56           C  
ATOM   3037  CB  VAL A 391     -14.828  13.047  23.797  1.00 97.56           C  
ATOM   3038  O   VAL A 391     -14.477  14.844  26.219  1.00 97.56           O  
ATOM   3039  CG1 VAL A 391     -13.703  12.078  24.188  1.00 97.56           C  
ATOM   3040  CG2 VAL A 391     -15.586  12.531  22.578  1.00 97.56           C  
ATOM   3041  N   PRO A 392     -14.953  12.969  27.281  1.00 97.75           N  
ATOM   3042  CA  PRO A 392     -14.156  13.344  28.453  1.00 97.75           C  
ATOM   3043  C   PRO A 392     -12.688  13.594  28.109  1.00 97.75           C  
ATOM   3044  CB  PRO A 392     -14.312  12.141  29.375  1.00 97.75           C  
ATOM   3045  O   PRO A 392     -12.141  12.961  27.203  1.00 97.75           O  
ATOM   3046  CG  PRO A 392     -15.570  11.469  28.938  1.00 97.75           C  
ATOM   3047  CD  PRO A 392     -15.703  11.641  27.453  1.00 97.75           C  
ATOM   3048  N   GLU A 393     -12.031  14.492  28.844  1.00 95.81           N  
ATOM   3049  CA  GLU A 393     -10.664  14.930  28.594  1.00 95.81           C  
ATOM   3050  C   GLU A 393      -9.703  13.750  28.562  1.00 95.81           C  
ATOM   3051  CB  GLU A 393     -10.219  15.930  29.672  1.00 95.81           C  
ATOM   3052  O   GLU A 393      -8.789  13.711  27.734  1.00 95.81           O  
ATOM   3053  CG  GLU A 393      -8.867  16.562  29.391  1.00 95.81           C  
ATOM   3054  CD  GLU A 393      -8.516  17.688  30.375  1.00 95.81           C  
ATOM   3055  OE1 GLU A 393      -7.418  18.266  30.250  1.00 95.81           O  
ATOM   3056  OE2 GLU A 393      -9.352  17.969  31.266  1.00 95.81           O  
ATOM   3057  N   GLU A 394      -9.867  12.727  29.375  1.00 96.19           N  
ATOM   3058  CA  GLU A 394      -8.938  11.602  29.500  1.00 96.19           C  
ATOM   3059  C   GLU A 394      -9.000  10.703  28.266  1.00 96.19           C  
ATOM   3060  CB  GLU A 394      -9.234  10.789  30.750  1.00 96.19           C  
ATOM   3061  O   GLU A 394      -8.094   9.898  28.031  1.00 96.19           O  
ATOM   3062  CG  GLU A 394     -10.617  10.148  30.766  1.00 96.19           C  
ATOM   3063  CD  GLU A 394     -11.078   9.727  32.156  1.00 96.19           C  
ATOM   3064  OE1 GLU A 394     -12.094   9.000  32.250  1.00 96.19           O  
ATOM   3065  OE2 GLU A 394     -10.422  10.133  33.125  1.00 96.19           O  
ATOM   3066  N   TYR A 395     -10.047  10.852  27.391  1.00 98.00           N  
ATOM   3067  CA  TYR A 395     -10.203  10.008  26.219  1.00 98.00           C  
ATOM   3068  C   TYR A 395      -9.914  10.789  24.938  1.00 98.00           C  
ATOM   3069  CB  TYR A 395     -11.617   9.422  26.156  1.00 98.00           C  
ATOM   3070  O   TYR A 395      -9.922  10.219  23.844  1.00 98.00           O  
ATOM   3071  CG  TYR A 395     -11.914   8.453  27.281  1.00 98.00           C  
ATOM   3072  CD1 TYR A 395     -11.031   7.418  27.594  1.00 98.00           C  
ATOM   3073  CD2 TYR A 395     -13.086   8.562  28.016  1.00 98.00           C  
ATOM   3074  CE1 TYR A 395     -11.305   6.520  28.609  1.00 98.00           C  
ATOM   3075  CE2 TYR A 395     -13.375   7.668  29.047  1.00 98.00           C  
ATOM   3076  OH  TYR A 395     -12.750   5.770  30.359  1.00 98.00           O  
ATOM   3077  CZ  TYR A 395     -12.477   6.656  29.344  1.00 98.00           C  
ATOM   3078  N   GLN A 396      -9.656  12.094  25.016  1.00 97.81           N  
ATOM   3079  CA  GLN A 396      -9.547  12.953  23.844  1.00 97.81           C  
ATOM   3080  C   GLN A 396      -8.328  12.594  23.000  1.00 97.81           C  
ATOM   3081  CB  GLN A 396      -9.484  14.422  24.266  1.00 97.81           C  
ATOM   3082  O   GLN A 396      -8.375  12.664  21.781  1.00 97.81           O  
ATOM   3083  CG  GLN A 396     -10.820  14.992  24.719  1.00 97.81           C  
ATOM   3084  CD  GLN A 396     -10.758  16.484  24.984  1.00 97.81           C  
ATOM   3085  NE2 GLN A 396     -11.922  17.109  25.125  1.00 97.81           N  
ATOM   3086  OE1 GLN A 396      -9.680  17.078  25.047  1.00 97.81           O  
ATOM   3087  N   LEU A 397      -7.258  12.219  23.656  1.00 97.25           N  
ATOM   3088  CA  LEU A 397      -6.082  11.828  22.891  1.00 97.25           C  
ATOM   3089  C   LEU A 397      -6.383  10.602  22.031  1.00 97.25           C  
ATOM   3090  CB  LEU A 397      -4.902  11.531  23.812  1.00 97.25           C  
ATOM   3091  O   LEU A 397      -5.953  10.531  20.875  1.00 97.25           O  
ATOM   3092  CG  LEU A 397      -3.543  11.328  23.141  1.00 97.25           C  
ATOM   3093  CD1 LEU A 397      -3.160  12.570  22.344  1.00 97.25           C  
ATOM   3094  CD2 LEU A 397      -2.477  11.008  24.188  1.00 97.25           C  
ATOM   3095  N   GLY A 398      -7.055   9.609  22.578  1.00 97.81           N  
ATOM   3096  CA  GLY A 398      -7.488   8.453  21.812  1.00 97.81           C  
ATOM   3097  C   GLY A 398      -8.367   8.820  20.641  1.00 97.81           C  
ATOM   3098  O   GLY A 398      -8.234   8.242  19.547  1.00 97.81           O  
ATOM   3099  N   TYR A 399      -9.242   9.781  20.766  1.00 98.00           N  
ATOM   3100  CA  TYR A 399     -10.117  10.234  19.688  1.00 98.00           C  
ATOM   3101  C   TYR A 399      -9.328  10.992  18.625  1.00 98.00           C  
ATOM   3102  CB  TYR A 399     -11.234  11.117  20.234  1.00 98.00           C  
ATOM   3103  O   TYR A 399      -9.711  11.016  17.453  1.00 98.00           O  
ATOM   3104  CG  TYR A 399     -12.438  10.344  20.719  1.00 98.00           C  
ATOM   3105  CD1 TYR A 399     -13.625  10.328  20.000  1.00 98.00           C  
ATOM   3106  CD2 TYR A 399     -12.383   9.617  21.906  1.00 98.00           C  
ATOM   3107  CE1 TYR A 399     -14.734   9.617  20.453  1.00 98.00           C  
ATOM   3108  CE2 TYR A 399     -13.484   8.906  22.375  1.00 98.00           C  
ATOM   3109  OH  TYR A 399     -15.742   8.203  22.094  1.00 98.00           O  
ATOM   3110  CZ  TYR A 399     -14.656   8.906  21.641  1.00 98.00           C  
ATOM   3111  N   PHE A 400      -8.289  11.641  19.094  1.00 98.19           N  
ATOM   3112  CA  PHE A 400      -7.379  12.242  18.125  1.00 98.19           C  
ATOM   3113  C   PHE A 400      -6.707  11.164  17.281  1.00 98.19           C  
ATOM   3114  CB  PHE A 400      -6.320  13.086  18.844  1.00 98.19           C  
ATOM   3115  O   PHE A 400      -6.535  11.336  16.078  1.00 98.19           O  
ATOM   3116  CG  PHE A 400      -5.434  13.867  17.906  1.00 98.19           C  
ATOM   3117  CD1 PHE A 400      -4.051  13.766  17.984  1.00 98.19           C  
ATOM   3118  CD2 PHE A 400      -5.988  14.688  16.922  1.00 98.19           C  
ATOM   3119  CE1 PHE A 400      -3.230  14.484  17.109  1.00 98.19           C  
ATOM   3120  CE2 PHE A 400      -5.176  15.406  16.062  1.00 98.19           C  
ATOM   3121  CZ  PHE A 400      -3.797  15.305  16.156  1.00 98.19           C  
ATOM   3122  N   VAL A 401      -6.309  10.047  17.891  1.00 97.88           N  
ATOM   3123  CA  VAL A 401      -5.805   8.891  17.156  1.00 97.88           C  
ATOM   3124  C   VAL A 401      -6.848   8.422  16.156  1.00 97.88           C  
ATOM   3125  CB  VAL A 401      -5.422   7.734  18.109  1.00 97.88           C  
ATOM   3126  O   VAL A 401      -6.527   8.172  14.984  1.00 97.88           O  
ATOM   3127  CG1 VAL A 401      -5.055   6.480  17.312  1.00 97.88           C  
ATOM   3128  CG2 VAL A 401      -4.270   8.148  19.016  1.00 97.88           C  
ATOM   3129  N   ARG A 402      -8.047   8.328  16.562  1.00 97.81           N  
ATOM   3130  CA  ARG A 402      -9.148   7.902  15.711  1.00 97.81           C  
ATOM   3131  C   ARG A 402      -9.305   8.844  14.516  1.00 97.81           C  
ATOM   3132  CB  ARG A 402     -10.453   7.848  16.500  1.00 97.81           C  
ATOM   3133  O   ARG A 402      -9.477   8.383  13.383  1.00 97.81           O  
ATOM   3134  CG  ARG A 402     -11.656   7.391  15.688  1.00 97.81           C  
ATOM   3135  CD  ARG A 402     -12.859   7.098  16.578  1.00 97.81           C  
ATOM   3136  NE  ARG A 402     -12.586   6.020  17.516  1.00 97.81           N  
ATOM   3137  NH1 ARG A 402     -14.094   6.750  19.109  1.00 97.81           N  
ATOM   3138  NH2 ARG A 402     -12.844   4.863  19.484  1.00 97.81           N  
ATOM   3139  CZ  ARG A 402     -13.172   5.879  18.703  1.00 97.81           C  
ATOM   3140  N   TYR A 403      -9.344  10.117  14.828  1.00 97.88           N  
ATOM   3141  CA  TYR A 403      -9.422  11.094  13.742  1.00 97.88           C  
ATOM   3142  C   TYR A 403      -8.344  10.844  12.703  1.00 97.88           C  
ATOM   3143  CB  TYR A 403      -9.305  12.516  14.297  1.00 97.88           C  
ATOM   3144  O   TYR A 403      -8.625  10.805  11.500  1.00 97.88           O  
ATOM   3145  CG  TYR A 403      -8.914  13.539  13.250  1.00 97.88           C  
ATOM   3146  CD1 TYR A 403      -7.609  14.016  13.164  1.00 97.88           C  
ATOM   3147  CD2 TYR A 403      -9.852  14.031  12.352  1.00 97.88           C  
ATOM   3148  CE1 TYR A 403      -7.246  14.953  12.203  1.00 97.88           C  
ATOM   3149  CE2 TYR A 403      -9.508  14.977  11.391  1.00 97.88           C  
ATOM   3150  OH  TYR A 403      -7.852  16.359  10.375  1.00 97.88           O  
ATOM   3151  CZ  TYR A 403      -8.203  15.430  11.328  1.00 97.88           C  
ATOM   3152  N   ASN A 404      -7.082  10.664  13.148  1.00 97.44           N  
ATOM   3153  CA  ASN A 404      -5.973  10.453  12.219  1.00 97.44           C  
ATOM   3154  C   ASN A 404      -6.117   9.141  11.461  1.00 97.44           C  
ATOM   3155  CB  ASN A 404      -4.637  10.492  12.969  1.00 97.44           C  
ATOM   3156  O   ASN A 404      -5.836   9.078  10.258  1.00 97.44           O  
ATOM   3157  CG  ASN A 404      -4.191  11.906  13.297  1.00 97.44           C  
ATOM   3158  ND2 ASN A 404      -4.152  12.234  14.578  1.00 97.44           N  
ATOM   3159  OD1 ASN A 404      -3.885  12.695  12.398  1.00 97.44           O  
ATOM   3160  N   SER A 405      -6.551   8.117  12.164  1.00 97.81           N  
ATOM   3161  CA  SER A 405      -6.797   6.836  11.508  1.00 97.81           C  
ATOM   3162  C   SER A 405      -7.844   6.965  10.414  1.00 97.81           C  
ATOM   3163  CB  SER A 405      -7.242   5.793  12.531  1.00 97.81           C  
ATOM   3164  O   SER A 405      -7.645   6.492   9.289  1.00 97.81           O  
ATOM   3165  OG  SER A 405      -6.207   5.527  13.469  1.00 97.81           O  
ATOM   3166  N   ASP A 406      -8.938   7.633  10.766  1.00 97.62           N  
ATOM   3167  CA  ASP A 406     -10.047   7.801   9.820  1.00 97.62           C  
ATOM   3168  C   ASP A 406      -9.641   8.688   8.648  1.00 97.62           C  
ATOM   3169  CB  ASP A 406     -11.266   8.398  10.531  1.00 97.62           C  
ATOM   3170  O   ASP A 406      -9.930   8.375   7.496  1.00 97.62           O  
ATOM   3171  CG  ASP A 406     -11.914   7.426  11.508  1.00 97.62           C  
ATOM   3172  OD1 ASP A 406     -11.594   6.219  11.477  1.00 97.62           O  
ATOM   3173  OD2 ASP A 406     -12.750   7.875  12.312  1.00 97.62           O  
ATOM   3174  N   ASN A 407      -8.961   9.766   8.945  1.00 96.12           N  
ATOM   3175  CA  ASN A 407      -8.625  10.773   7.945  1.00 96.12           C  
ATOM   3176  C   ASN A 407      -7.633  10.227   6.918  1.00 96.12           C  
ATOM   3177  CB  ASN A 407      -8.055  12.023   8.609  1.00 96.12           C  
ATOM   3178  O   ASN A 407      -7.789  10.453   5.715  1.00 96.12           O  
ATOM   3179  CG  ASN A 407      -7.789  13.141   7.621  1.00 96.12           C  
ATOM   3180  ND2 ASN A 407      -6.590  13.711   7.676  1.00 96.12           N  
ATOM   3181  OD1 ASN A 407      -8.656  13.492   6.816  1.00 96.12           O  
ATOM   3182  N   LYS A 408      -6.734   9.375   7.328  1.00 95.81           N  
ATOM   3183  CA  LYS A 408      -5.645   8.953   6.453  1.00 95.81           C  
ATOM   3184  C   LYS A 408      -5.934   7.586   5.836  1.00 95.81           C  
ATOM   3185  CB  LYS A 408      -4.320   8.906   7.219  1.00 95.81           C  
ATOM   3186  O   LYS A 408      -5.477   7.289   4.730  1.00 95.81           O  
ATOM   3187  CG  LYS A 408      -3.818  10.273   7.660  1.00 95.81           C  
ATOM   3188  CD  LYS A 408      -2.525  10.164   8.453  1.00 95.81           C  
ATOM   3189  CE  LYS A 408      -2.072  11.523   8.977  1.00 95.81           C  
ATOM   3190  NZ  LYS A 408      -0.866  11.406   9.852  1.00 95.81           N  
ATOM   3191  N   TYR A 409      -6.699   6.734   6.566  1.00 97.81           N  
ATOM   3192  CA  TYR A 409      -6.762   5.336   6.148  1.00 97.81           C  
ATOM   3193  C   TYR A 409      -8.203   4.879   6.000  1.00 97.81           C  
ATOM   3194  CB  TYR A 409      -6.027   4.441   7.152  1.00 97.81           C  
ATOM   3195  O   TYR A 409      -8.680   4.637   4.883  1.00 97.81           O  
ATOM   3196  CG  TYR A 409      -4.562   4.766   7.297  1.00 97.81           C  
ATOM   3197  CD1 TYR A 409      -3.623   4.238   6.410  1.00 97.81           C  
ATOM   3198  CD2 TYR A 409      -4.109   5.598   8.312  1.00 97.81           C  
ATOM   3199  CE1 TYR A 409      -2.270   4.531   6.539  1.00 97.81           C  
ATOM   3200  CE2 TYR A 409      -2.758   5.895   8.453  1.00 97.81           C  
ATOM   3201  OH  TYR A 409      -0.508   5.652   7.695  1.00 97.81           O  
ATOM   3202  CZ  TYR A 409      -1.848   5.359   7.562  1.00 97.81           C  
ATOM   3203  N   SER A 410      -8.969   4.840   7.098  1.00 97.88           N  
ATOM   3204  CA  SER A 410     -10.250   4.148   7.168  1.00 97.88           C  
ATOM   3205  C   SER A 410     -11.258   4.770   6.211  1.00 97.88           C  
ATOM   3206  CB  SER A 410     -10.797   4.180   8.594  1.00 97.88           C  
ATOM   3207  O   SER A 410     -11.875   4.066   5.406  1.00 97.88           O  
ATOM   3208  OG  SER A 410      -9.898   3.549   9.492  1.00 97.88           O  
ATOM   3209  N   LYS A 411     -11.359   6.141   6.234  1.00 97.50           N  
ATOM   3210  CA  LYS A 411     -12.422   6.750   5.441  1.00 97.50           C  
ATOM   3211  C   LYS A 411     -12.164   6.570   3.947  1.00 97.50           C  
ATOM   3212  CB  LYS A 411     -12.562   8.234   5.773  1.00 97.50           C  
ATOM   3213  O   LYS A 411     -13.078   6.238   3.189  1.00 97.50           O  
ATOM   3214  CG  LYS A 411     -11.430   9.102   5.234  1.00 97.50           C  
ATOM   3215  CD  LYS A 411     -11.664  10.578   5.516  1.00 97.50           C  
ATOM   3216  CE  LYS A 411     -10.523  11.438   5.004  1.00 97.50           C  
ATOM   3217  NZ  LYS A 411     -10.797  12.891   5.184  1.00 97.50           N  
ATOM   3218  N   PRO A 412     -10.945   6.875   3.424  1.00 98.25           N  
ATOM   3219  CA  PRO A 412     -10.727   6.684   1.987  1.00 98.25           C  
ATOM   3220  C   PRO A 412     -10.875   5.227   1.556  1.00 98.25           C  
ATOM   3221  CB  PRO A 412      -9.297   7.176   1.776  1.00 98.25           C  
ATOM   3222  O   PRO A 412     -11.367   4.949   0.459  1.00 98.25           O  
ATOM   3223  CG  PRO A 412      -8.656   7.090   3.127  1.00 98.25           C  
ATOM   3224  CD  PRO A 412      -9.695   7.402   4.164  1.00 98.25           C  
ATOM   3225  N   VAL A 413     -10.516   4.215   2.377  1.00 98.75           N  
ATOM   3226  CA  VAL A 413     -10.602   2.797   2.047  1.00 98.75           C  
ATOM   3227  C   VAL A 413     -12.062   2.357   2.029  1.00 98.75           C  
ATOM   3228  CB  VAL A 413      -9.797   1.935   3.045  1.00 98.75           C  
ATOM   3229  O   VAL A 413     -12.484   1.626   1.132  1.00 98.75           O  
ATOM   3230  CG1 VAL A 413     -10.117   0.453   2.859  1.00 98.75           C  
ATOM   3231  CG2 VAL A 413      -8.297   2.182   2.877  1.00 98.75           C  
ATOM   3232  N   ILE A 414     -12.844   2.838   3.010  1.00 98.50           N  
ATOM   3233  CA  ILE A 414     -14.273   2.545   3.035  1.00 98.50           C  
ATOM   3234  C   ILE A 414     -14.945   3.150   1.807  1.00 98.50           C  
ATOM   3235  CB  ILE A 414     -14.938   3.074   4.328  1.00 98.50           C  
ATOM   3236  O   ILE A 414     -15.766   2.500   1.155  1.00 98.50           O  
ATOM   3237  CG1 ILE A 414     -14.391   2.328   5.551  1.00 98.50           C  
ATOM   3238  CG2 ILE A 414     -16.469   2.951   4.242  1.00 98.50           C  
ATOM   3239  CD1 ILE A 414     -14.789   2.953   6.883  1.00 98.50           C  
ATOM   3240  N   LYS A 415     -14.578   4.406   1.441  1.00 98.38           N  
ATOM   3241  CA  LYS A 415     -15.141   5.070   0.269  1.00 98.38           C  
ATOM   3242  C   LYS A 415     -14.789   4.312  -1.011  1.00 98.38           C  
ATOM   3243  CB  LYS A 415     -14.641   6.512   0.179  1.00 98.38           C  
ATOM   3244  O   LYS A 415     -15.633   4.156  -1.896  1.00 98.38           O  
ATOM   3245  CG  LYS A 415     -15.227   7.297  -0.989  1.00 98.38           C  
ATOM   3246  CD  LYS A 415     -16.750   7.367  -0.912  1.00 98.38           C  
ATOM   3247  CE  LYS A 415     -17.203   8.289   0.206  1.00 98.38           C  
ATOM   3248  NZ  LYS A 415     -18.703   8.367   0.283  1.00 98.38           N  
ATOM   3249  N   HIS A 416     -13.555   3.844  -1.141  1.00 98.69           N  
ATOM   3250  CA  HIS A 416     -13.172   3.029  -2.289  1.00 98.69           C  
ATOM   3251  C   HIS A 416     -14.086   1.818  -2.438  1.00 98.69           C  
ATOM   3252  CB  HIS A 416     -11.719   2.576  -2.160  1.00 98.69           C  
ATOM   3253  O   HIS A 416     -14.602   1.556  -3.525  1.00 98.69           O  
ATOM   3254  CG  HIS A 416     -11.195   1.872  -3.373  1.00 98.69           C  
ATOM   3255  CD2 HIS A 416     -11.664   0.793  -4.043  1.00 98.69           C  
ATOM   3256  ND1 HIS A 416     -10.055   2.268  -4.031  1.00 98.69           N  
ATOM   3257  CE1 HIS A 416      -9.844   1.462  -5.059  1.00 98.69           C  
ATOM   3258  NE2 HIS A 416     -10.805   0.559  -5.090  1.00 98.69           N  
ATOM   3259  N   ALA A 417     -14.281   1.105  -1.315  1.00 98.62           N  
ATOM   3260  CA  ALA A 417     -15.133  -0.079  -1.327  1.00 98.62           C  
ATOM   3261  C   ALA A 417     -16.562   0.274  -1.750  1.00 98.62           C  
ATOM   3262  CB  ALA A 417     -15.141  -0.745   0.047  1.00 98.62           C  
ATOM   3263  O   ALA A 417     -17.156  -0.417  -2.578  1.00 98.62           O  
ATOM   3264  N   GLN A 418     -17.047   1.355  -1.153  1.00 97.88           N  
ATOM   3265  CA  GLN A 418     -18.406   1.785  -1.436  1.00 97.88           C  
ATOM   3266  C   GLN A 418     -18.594   2.107  -2.916  1.00 97.88           C  
ATOM   3267  CB  GLN A 418     -18.781   3.002  -0.584  1.00 97.88           C  
ATOM   3268  O   GLN A 418     -19.562   1.675  -3.537  1.00 97.88           O  
ATOM   3269  CG  GLN A 418     -20.219   3.463  -0.760  1.00 97.88           C  
ATOM   3270  CD  GLN A 418     -20.562   4.664   0.100  1.00 97.88           C  
ATOM   3271  NE2 GLN A 418     -21.844   4.844   0.389  1.00 97.88           N  
ATOM   3272  OE1 GLN A 418     -19.672   5.430   0.501  1.00 97.88           O  
ATOM   3273  N   LEU A 419     -17.641   2.848  -3.541  1.00 98.19           N  
ATOM   3274  CA  LEU A 419     -17.734   3.236  -4.945  1.00 98.19           C  
ATOM   3275  C   LEU A 419     -17.562   2.025  -5.855  1.00 98.19           C  
ATOM   3276  CB  LEU A 419     -16.672   4.289  -5.277  1.00 98.19           C  
ATOM   3277  O   LEU A 419     -18.344   1.851  -6.805  1.00 98.19           O  
ATOM   3278  CG  LEU A 419     -16.812   5.645  -4.582  1.00 98.19           C  
ATOM   3279  CD1 LEU A 419     -15.648   6.555  -4.949  1.00 98.19           C  
ATOM   3280  CD2 LEU A 419     -18.141   6.293  -4.953  1.00 98.19           C  
ATOM   3281  N   ALA A 420     -16.625   1.175  -5.562  1.00 98.44           N  
ATOM   3282  CA  ALA A 420     -16.328   0.006  -6.391  1.00 98.44           C  
ATOM   3283  C   ALA A 420     -17.500  -0.983  -6.359  1.00 98.44           C  
ATOM   3284  CB  ALA A 420     -15.047  -0.675  -5.930  1.00 98.44           C  
ATOM   3285  O   ALA A 420     -17.781  -1.645  -7.363  1.00 98.44           O  
ATOM   3286  N   ALA A 421     -18.203  -1.099  -5.250  1.00 98.31           N  
ATOM   3287  CA  ALA A 421     -19.281  -2.074  -5.047  1.00 98.31           C  
ATOM   3288  C   ALA A 421     -20.438  -1.812  -5.992  1.00 98.31           C  
ATOM   3289  CB  ALA A 421     -19.750  -2.047  -3.596  1.00 98.31           C  
ATOM   3290  O   ALA A 421     -21.266  -2.701  -6.234  1.00 98.31           O  
ATOM   3291  N   ASN A 422     -20.453  -0.617  -6.625  1.00 97.75           N  
ATOM   3292  CA  ASN A 422     -21.484  -0.334  -7.613  1.00 97.75           C  
ATOM   3293  C   ASN A 422     -21.219  -1.071  -8.922  1.00 97.75           C  
ATOM   3294  CB  ASN A 422     -21.594   1.172  -7.863  1.00 97.75           C  
ATOM   3295  O   ASN A 422     -22.125  -1.225  -9.750  1.00 97.75           O  
ATOM   3296  CG  ASN A 422     -22.266   1.905  -6.723  1.00 97.75           C  
ATOM   3297  ND2 ASN A 422     -21.906   3.168  -6.531  1.00 97.75           N  
ATOM   3298  OD1 ASN A 422     -23.109   1.344  -6.023  1.00 97.75           O  
ATOM   3299  N   PHE A 423     -20.031  -1.632  -9.102  1.00 98.19           N  
ATOM   3300  CA  PHE A 423     -19.656  -2.098 -10.438  1.00 98.19           C  
ATOM   3301  C   PHE A 423     -19.125  -3.520 -10.383  1.00 98.19           C  
ATOM   3302  CB  PHE A 423     -18.625  -1.162 -11.070  1.00 98.19           C  
ATOM   3303  O   PHE A 423     -19.078  -4.215 -11.398  1.00 98.19           O  
ATOM   3304  CG  PHE A 423     -19.109   0.258 -11.219  1.00 98.19           C  
ATOM   3305  CD1 PHE A 423     -19.906   0.632 -12.289  1.00 98.19           C  
ATOM   3306  CD2 PHE A 423     -18.750   1.221 -10.281  1.00 98.19           C  
ATOM   3307  CE1 PHE A 423     -20.344   1.946 -12.430  1.00 98.19           C  
ATOM   3308  CE2 PHE A 423     -19.188   2.535 -10.414  1.00 98.19           C  
ATOM   3309  CZ  PHE A 423     -19.984   2.896 -11.484  1.00 98.19           C  
ATOM   3310  N   THR A 424     -18.609  -3.922  -9.219  1.00 98.31           N  
ATOM   3311  CA  THR A 424     -18.047  -5.258  -9.094  1.00 98.31           C  
ATOM   3312  C   THR A 424     -18.234  -5.797  -7.680  1.00 98.31           C  
ATOM   3313  CB  THR A 424     -16.547  -5.254  -9.445  1.00 98.31           C  
ATOM   3314  O   THR A 424     -18.719  -5.086  -6.797  1.00 98.31           O  
ATOM   3315  CG2 THR A 424     -15.727  -4.512  -8.391  1.00 98.31           C  
ATOM   3316  OG1 THR A 424     -16.078  -6.605  -9.523  1.00 98.31           O  
ATOM   3317  N   ASP A 425     -17.938  -7.117  -7.516  1.00 98.56           N  
ATOM   3318  CA  ASP A 425     -18.031  -7.723  -6.191  1.00 98.56           C  
ATOM   3319  C   ASP A 425     -16.953  -7.184  -5.262  1.00 98.56           C  
ATOM   3320  CB  ASP A 425     -17.938  -9.250  -6.285  1.00 98.56           C  
ATOM   3321  O   ASP A 425     -15.773  -7.125  -5.637  1.00 98.56           O  
ATOM   3322  CG  ASP A 425     -19.109  -9.875  -7.016  1.00 98.56           C  
ATOM   3323  OD1 ASP A 425     -20.125  -9.188  -7.227  1.00 98.56           O  
ATOM   3324  OD2 ASP A 425     -19.016 -11.062  -7.379  1.00 98.56           O  
ATOM   3325  N   VAL A 426     -17.391  -6.777  -4.031  1.00 98.81           N  
ATOM   3326  CA  VAL A 426     -16.469  -6.250  -3.025  1.00 98.81           C  
ATOM   3327  C   VAL A 426     -16.750  -6.902  -1.673  1.00 98.81           C  
ATOM   3328  CB  VAL A 426     -16.578  -4.715  -2.910  1.00 98.81           C  
ATOM   3329  O   VAL A 426     -17.922  -7.035  -1.273  1.00 98.81           O  
ATOM   3330  CG1 VAL A 426     -15.711  -4.195  -1.769  1.00 98.81           C  
ATOM   3331  CG2 VAL A 426     -16.188  -4.051  -4.230  1.00 98.81           C  
ATOM   3332  N   TYR A 427     -15.703  -7.375  -1.002  1.00 98.88           N  
ATOM   3333  CA  TYR A 427     -15.727  -7.828   0.384  1.00 98.88           C  
ATOM   3334  C   TYR A 427     -14.922  -6.895   1.278  1.00 98.88           C  
ATOM   3335  CB  TYR A 427     -15.180  -9.258   0.493  1.00 98.88           C  
ATOM   3336  O   TYR A 427     -13.758  -6.590   0.984  1.00 98.88           O  
ATOM   3337  CG  TYR A 427     -15.930 -10.258  -0.352  1.00 98.88           C  
ATOM   3338  CD1 TYR A 427     -17.000 -10.969   0.169  1.00 98.88           C  
ATOM   3339  CD2 TYR A 427     -15.562 -10.492  -1.672  1.00 98.88           C  
ATOM   3340  CE1 TYR A 427     -17.703 -11.898  -0.605  1.00 98.88           C  
ATOM   3341  CE2 TYR A 427     -16.250 -11.414  -2.455  1.00 98.88           C  
ATOM   3342  OH  TYR A 427     -18.000 -13.023  -2.686  1.00 98.88           O  
ATOM   3343  CZ  TYR A 427     -17.312 -12.109  -1.914  1.00 98.88           C  
ATOM   3344  N   PHE A 428     -15.531  -6.422   2.330  1.00 98.88           N  
ATOM   3345  CA  PHE A 428     -14.859  -5.465   3.197  1.00 98.88           C  
ATOM   3346  C   PHE A 428     -14.633  -6.051   4.586  1.00 98.88           C  
ATOM   3347  CB  PHE A 428     -15.664  -4.168   3.299  1.00 98.88           C  
ATOM   3348  O   PHE A 428     -15.516  -6.715   5.133  1.00 98.88           O  
ATOM   3349  CG  PHE A 428     -14.906  -3.021   3.912  1.00 98.88           C  
ATOM   3350  CD1 PHE A 428     -14.930  -2.811   5.285  1.00 98.88           C  
ATOM   3351  CD2 PHE A 428     -14.172  -2.158   3.113  1.00 98.88           C  
ATOM   3352  CE1 PHE A 428     -14.227  -1.750   5.855  1.00 98.88           C  
ATOM   3353  CE2 PHE A 428     -13.461  -1.098   3.676  1.00 98.88           C  
ATOM   3354  CZ  PHE A 428     -13.500  -0.895   5.047  1.00 98.88           C  
ATOM   3355  N   TYR A 429     -13.398  -5.777   5.145  1.00 98.81           N  
ATOM   3356  CA  TYR A 429     -13.102  -6.273   6.484  1.00 98.81           C  
ATOM   3357  C   TYR A 429     -12.500  -5.172   7.352  1.00 98.81           C  
ATOM   3358  CB  TYR A 429     -12.141  -7.465   6.410  1.00 98.81           C  
ATOM   3359  O   TYR A 429     -12.008  -4.168   6.836  1.00 98.81           O  
ATOM   3360  CG  TYR A 429     -10.719  -7.078   6.086  1.00 98.81           C  
ATOM   3361  CD1 TYR A 429     -10.289  -6.961   4.762  1.00 98.81           C  
ATOM   3362  CD2 TYR A 429      -9.797  -6.832   7.098  1.00 98.81           C  
ATOM   3363  CE1 TYR A 429      -8.984  -6.609   4.457  1.00 98.81           C  
ATOM   3364  CE2 TYR A 429      -8.484  -6.477   6.801  1.00 98.81           C  
ATOM   3365  OH  TYR A 429      -6.789  -6.020   5.188  1.00 98.81           O  
ATOM   3366  CZ  TYR A 429      -8.086  -6.367   5.484  1.00 98.81           C  
ATOM   3367  N   VAL A 430     -12.664  -5.336   8.625  1.00 98.56           N  
ATOM   3368  CA  VAL A 430     -11.875  -4.660   9.648  1.00 98.56           C  
ATOM   3369  C   VAL A 430     -11.141  -5.691  10.500  1.00 98.56           C  
ATOM   3370  CB  VAL A 430     -12.758  -3.762  10.539  1.00 98.56           C  
ATOM   3371  O   VAL A 430     -11.766  -6.594  11.062  1.00 98.56           O  
ATOM   3372  CG1 VAL A 430     -11.945  -3.182  11.695  1.00 98.56           C  
ATOM   3373  CG2 VAL A 430     -13.391  -2.643   9.711  1.00 98.56           C  
ATOM   3374  N   PHE A 431      -9.805  -5.559  10.492  1.00 98.56           N  
ATOM   3375  CA  PHE A 431      -9.008  -6.414  11.359  1.00 98.56           C  
ATOM   3376  C   PHE A 431      -8.898  -5.816  12.758  1.00 98.56           C  
ATOM   3377  CB  PHE A 431      -7.609  -6.625  10.773  1.00 98.56           C  
ATOM   3378  O   PHE A 431      -8.281  -4.770  12.945  1.00 98.56           O  
ATOM   3379  CG  PHE A 431      -6.762  -7.594  11.555  1.00 98.56           C  
ATOM   3380  CD1 PHE A 431      -5.840  -7.141  12.492  1.00 98.56           C  
ATOM   3381  CD2 PHE A 431      -6.895  -8.961  11.359  1.00 98.56           C  
ATOM   3382  CE1 PHE A 431      -5.055  -8.039  13.211  1.00 98.56           C  
ATOM   3383  CE2 PHE A 431      -6.113  -9.867  12.078  1.00 98.56           C  
ATOM   3384  CZ  PHE A 431      -5.195  -9.398  13.000  1.00 98.56           C  
ATOM   3385  N   SER A 432      -9.469  -6.516  13.773  1.00 97.75           N  
ATOM   3386  CA  SER A 432      -9.523  -5.930  15.102  1.00 97.75           C  
ATOM   3387  C   SER A 432      -8.945  -6.875  16.156  1.00 97.75           C  
ATOM   3388  CB  SER A 432     -10.969  -5.570  15.469  1.00 97.75           C  
ATOM   3389  O   SER A 432      -9.031  -6.609  17.359  1.00 97.75           O  
ATOM   3390  OG  SER A 432     -11.789  -6.723  15.469  1.00 97.75           O  
ATOM   3391  N   TYR A 433      -8.359  -7.984  15.695  1.00 97.88           N  
ATOM   3392  CA  TYR A 433      -7.770  -8.930  16.641  1.00 97.88           C  
ATOM   3393  C   TYR A 433      -6.441  -8.406  17.172  1.00 97.88           C  
ATOM   3394  CB  TYR A 433      -7.566 -10.297  15.984  1.00 97.88           C  
ATOM   3395  O   TYR A 433      -5.508  -8.164  16.406  1.00 97.88           O  
ATOM   3396  CG  TYR A 433      -6.938 -11.320  16.891  1.00 97.88           C  
ATOM   3397  CD1 TYR A 433      -5.602 -11.688  16.750  1.00 97.88           C  
ATOM   3398  CD2 TYR A 433      -7.676 -11.922  17.906  1.00 97.88           C  
ATOM   3399  CE1 TYR A 433      -5.016 -12.633  17.578  1.00 97.88           C  
ATOM   3400  CE2 TYR A 433      -7.102 -12.867  18.750  1.00 97.88           C  
ATOM   3401  OH  TYR A 433      -5.203 -14.156  19.406  1.00 97.88           O  
ATOM   3402  CZ  TYR A 433      -5.773 -13.219  18.578  1.00 97.88           C  
ATOM   3403  N   ASP A 434      -6.320  -8.219  18.453  1.00 96.50           N  
ATOM   3404  CA  ASP A 434      -5.129  -7.734  19.141  1.00 96.50           C  
ATOM   3405  C   ASP A 434      -4.418  -8.867  19.875  1.00 96.50           C  
ATOM   3406  CB  ASP A 434      -5.496  -6.625  20.125  1.00 96.50           C  
ATOM   3407  O   ASP A 434      -4.762  -9.195  21.016  1.00 96.50           O  
ATOM   3408  CG  ASP A 434      -4.285  -5.992  20.781  1.00 96.50           C  
ATOM   3409  OD1 ASP A 434      -3.162  -6.125  20.250  1.00 96.50           O  
ATOM   3410  OD2 ASP A 434      -4.453  -5.363  21.859  1.00 96.50           O  
ATOM   3411  N   GLY A 435      -3.529  -9.500  19.141  1.00 96.25           N  
ATOM   3412  CA  GLY A 435      -2.795 -10.625  19.703  1.00 96.25           C  
ATOM   3413  C   GLY A 435      -1.299 -10.383  19.781  1.00 96.25           C  
ATOM   3414  O   GLY A 435      -0.804  -9.367  19.297  1.00 96.25           O  
ATOM   3415  N   VAL A 436      -0.568 -11.305  20.422  1.00 96.25           N  
ATOM   3416  CA  VAL A 436       0.870 -11.234  20.656  1.00 96.25           C  
ATOM   3417  C   VAL A 436       1.616 -11.258  19.328  1.00 96.25           C  
ATOM   3418  CB  VAL A 436       1.352 -12.398  21.562  1.00 96.25           C  
ATOM   3419  O   VAL A 436       2.625 -10.570  19.156  1.00 96.25           O  
ATOM   3420  CG1 VAL A 436       2.873 -12.375  21.703  1.00 96.25           C  
ATOM   3421  CG2 VAL A 436       0.685 -12.320  22.938  1.00 96.25           C  
ATOM   3422  N   MET A 437       1.121 -12.000  18.281  1.00 96.88           N  
ATOM   3423  CA  MET A 437       1.777 -12.172  16.984  1.00 96.88           C  
ATOM   3424  C   MET A 437       1.879 -10.836  16.250  1.00 96.88           C  
ATOM   3425  CB  MET A 437       1.021 -13.188  16.125  1.00 96.88           C  
ATOM   3426  O   MET A 437       2.793 -10.633  15.445  1.00 96.88           O  
ATOM   3427  CG  MET A 437       1.706 -13.500  14.805  1.00 96.88           C  
ATOM   3428  SD  MET A 437       0.824 -14.789  13.844  1.00 96.88           S  
ATOM   3429  CE  MET A 437       1.150 -16.234  14.891  1.00 96.88           C  
ATOM   3430  N   GLY A 438       0.923  -9.945  16.484  1.00 95.19           N  
ATOM   3431  CA  GLY A 438       0.921  -8.641  15.828  1.00 95.19           C  
ATOM   3432  C   GLY A 438       2.080  -7.762  16.250  1.00 95.19           C  
ATOM   3433  O   GLY A 438       2.428  -6.805  15.555  1.00 95.19           O  
ATOM   3434  N   ASP A 439       2.742  -8.117  17.500  1.00 92.75           N  
ATOM   3435  CA  ASP A 439       3.943  -7.496  18.047  1.00 92.75           C  
ATOM   3436  C   ASP A 439       3.773  -5.984  18.172  1.00 92.75           C  
ATOM   3437  CB  ASP A 439       5.160  -7.816  17.172  1.00 92.75           C  
ATOM   3438  O   ASP A 439       4.668  -5.223  17.812  1.00 92.75           O  
ATOM   3439  CG  ASP A 439       6.477  -7.508  17.859  1.00 92.75           C  
ATOM   3440  OD1 ASP A 439       6.559  -7.602  19.094  1.00 92.75           O  
ATOM   3441  OD2 ASP A 439       7.445  -7.160  17.141  1.00 92.75           O  
ATOM   3442  N   TRP A 440       2.637  -5.570  18.641  1.00 88.81           N  
ATOM   3443  CA  TRP A 440       2.355  -4.168  18.922  1.00 88.81           C  
ATOM   3444  C   TRP A 440       1.768  -4.008  20.328  1.00 88.81           C  
ATOM   3445  CB  TRP A 440       1.396  -3.586  17.875  1.00 88.81           C  
ATOM   3446  O   TRP A 440       0.752  -4.625  20.656  1.00 88.81           O  
ATOM   3447  CG  TRP A 440       1.274  -2.092  17.938  1.00 88.81           C  
ATOM   3448  CD1 TRP A 440       0.314  -1.365  18.578  1.00 88.81           C  
ATOM   3449  CD2 TRP A 440       2.145  -1.144  17.312  1.00 88.81           C  
ATOM   3450  CE2 TRP A 440       1.649   0.143  17.625  1.00 88.81           C  
ATOM   3451  CE3 TRP A 440       3.295  -1.256  16.516  1.00 88.81           C  
ATOM   3452  NE1 TRP A 440       0.534  -0.020  18.391  1.00 88.81           N  
ATOM   3453  CH2 TRP A 440       3.393   1.172  16.391  1.00 88.81           C  
ATOM   3454  CZ2 TRP A 440       2.268   1.311  17.156  1.00 88.81           C  
ATOM   3455  CZ3 TRP A 440       3.908  -0.093  16.062  1.00 88.81           C  
ATOM   3456  N   ASN A 441       2.270  -2.984  21.172  1.00 86.50           N  
ATOM   3457  CA  ASN A 441       1.848  -2.916  22.562  1.00 86.50           C  
ATOM   3458  C   ASN A 441       1.429  -1.501  22.953  1.00 86.50           C  
ATOM   3459  CB  ASN A 441       2.961  -3.412  23.484  1.00 86.50           C  
ATOM   3460  O   ASN A 441       1.202  -1.218  24.125  1.00 86.50           O  
ATOM   3461  CG  ASN A 441       3.096  -4.922  23.484  1.00 86.50           C  
ATOM   3462  ND2 ASN A 441       4.129  -5.430  24.141  1.00 86.50           N  
ATOM   3463  OD1 ASN A 441       2.279  -5.629  22.875  1.00 86.50           O  
ATOM   3464  N   VAL A 442       1.237  -0.636  22.078  1.00 90.62           N  
ATOM   3465  CA  VAL A 442       0.863   0.732  22.422  1.00 90.62           C  
ATOM   3466  C   VAL A 442      -0.652   0.828  22.578  1.00 90.62           C  
ATOM   3467  CB  VAL A 442       1.345   1.737  21.344  1.00 90.62           C  
ATOM   3468  O   VAL A 442      -1.408   0.357  21.734  1.00 90.62           O  
ATOM   3469  CG1 VAL A 442       0.829   3.143  21.656  1.00 90.62           C  
ATOM   3470  CG2 VAL A 442       2.869   1.732  21.250  1.00 90.62           C  
ATOM   3471  N   THR A 443      -1.085   1.397  23.797  1.00 92.00           N  
ATOM   3472  CA  THR A 443      -2.504   1.615  24.062  1.00 92.00           C  
ATOM   3473  C   THR A 443      -2.756   3.049  24.516  1.00 92.00           C  
ATOM   3474  CB  THR A 443      -3.031   0.633  25.125  1.00 92.00           C  
ATOM   3475  O   THR A 443      -1.899   3.660  25.156  1.00 92.00           O  
ATOM   3476  CG2 THR A 443      -2.836  -0.813  24.672  1.00 92.00           C  
ATOM   3477  OG1 THR A 443      -2.328   0.845  26.344  1.00 92.00           O  
ATOM   3478  N   VAL A 444      -3.834   3.594  24.125  1.00 94.69           N  
ATOM   3479  CA  VAL A 444      -4.297   4.922  24.516  1.00 94.69           C  
ATOM   3480  C   VAL A 444      -5.793   4.883  24.812  1.00 94.69           C  
ATOM   3481  CB  VAL A 444      -3.996   5.969  23.422  1.00 94.69           C  
ATOM   3482  O   VAL A 444      -6.586   4.434  23.969  1.00 94.69           O  
ATOM   3483  CG1 VAL A 444      -4.465   7.355  23.859  1.00 94.69           C  
ATOM   3484  CG2 VAL A 444      -2.506   5.984  23.094  1.00 94.69           C  
ATOM   3485  N   PRO A 445      -6.145   5.258  26.047  1.00 95.31           N  
ATOM   3486  CA  PRO A 445      -7.578   5.289  26.344  1.00 95.31           C  
ATOM   3487  C   PRO A 445      -8.383   6.035  25.297  1.00 95.31           C  
ATOM   3488  CB  PRO A 445      -7.645   6.012  27.703  1.00 95.31           C  
ATOM   3489  O   PRO A 445      -7.984   7.117  24.844  1.00 95.31           O  
ATOM   3490  CG  PRO A 445      -6.316   5.762  28.328  1.00 95.31           C  
ATOM   3491  CD  PRO A 445      -5.270   5.738  27.250  1.00 95.31           C  
ATOM   3492  N   GLY A 446      -9.492   5.445  24.812  1.00 94.50           N  
ATOM   3493  CA  GLY A 446     -10.367   6.047  23.812  1.00 94.50           C  
ATOM   3494  C   GLY A 446     -10.094   5.562  22.406  1.00 94.50           C  
ATOM   3495  O   GLY A 446     -10.914   5.762  21.500  1.00 94.50           O  
ATOM   3496  N   ALA A 447      -8.898   4.938  22.188  1.00 95.50           N  
ATOM   3497  CA  ALA A 447      -8.539   4.461  20.859  1.00 95.50           C  
ATOM   3498  C   ALA A 447      -8.680   2.943  20.750  1.00 95.50           C  
ATOM   3499  CB  ALA A 447      -7.113   4.883  20.500  1.00 95.50           C  
ATOM   3500  O   ALA A 447      -8.688   2.248  21.781  1.00 95.50           O  
ATOM   3501  N   GLY A 448      -8.812   2.393  19.516  1.00 92.62           N  
ATOM   3502  CA  GLY A 448      -8.734   0.961  19.266  1.00 92.62           C  
ATOM   3503  C   GLY A 448      -7.332   0.404  19.469  1.00 92.62           C  
ATOM   3504  O   GLY A 448      -6.414   1.136  19.844  1.00 92.62           O  
ATOM   3505  N   TYR A 449      -7.090  -0.919  19.141  1.00 92.94           N  
ATOM   3506  CA  TYR A 449      -5.887  -1.573  19.641  1.00 92.94           C  
ATOM   3507  C   TYR A 449      -5.004  -2.043  18.484  1.00 92.94           C  
ATOM   3508  CB  TYR A 449      -6.254  -2.760  20.531  1.00 92.94           C  
ATOM   3509  O   TYR A 449      -3.824  -2.346  18.688  1.00 92.94           O  
ATOM   3510  CG  TYR A 449      -6.996  -2.367  21.797  1.00 92.94           C  
ATOM   3511  CD1 TYR A 449      -6.312  -1.882  22.906  1.00 92.94           C  
ATOM   3512  CD2 TYR A 449      -8.383  -2.480  21.859  1.00 92.94           C  
ATOM   3513  CE1 TYR A 449      -6.992  -1.520  24.062  1.00 92.94           C  
ATOM   3514  CE2 TYR A 449      -9.070  -2.121  23.016  1.00 92.94           C  
ATOM   3515  OH  TYR A 449      -9.047  -1.286  25.250  1.00 92.94           O  
ATOM   3516  CZ  TYR A 449      -8.367  -1.643  24.109  1.00 92.94           C  
ATOM   3517  N   VAL A 450      -5.602  -2.070  17.297  1.00 96.62           N  
ATOM   3518  CA  VAL A 450      -4.809  -2.695  16.250  1.00 96.62           C  
ATOM   3519  C   VAL A 450      -4.309  -1.630  15.273  1.00 96.62           C  
ATOM   3520  CB  VAL A 450      -5.625  -3.770  15.484  1.00 96.62           C  
ATOM   3521  O   VAL A 450      -5.109  -0.926  14.648  1.00 96.62           O  
ATOM   3522  CG1 VAL A 450      -4.781  -4.402  14.383  1.00 96.62           C  
ATOM   3523  CG2 VAL A 450      -6.129  -4.836  16.453  1.00 96.62           C  
ATOM   3524  N   GLY A 451      -2.967  -1.530  15.156  1.00 96.56           N  
ATOM   3525  CA  GLY A 451      -2.326  -0.481  14.383  1.00 96.56           C  
ATOM   3526  C   GLY A 451      -2.064  -0.879  12.938  1.00 96.56           C  
ATOM   3527  O   GLY A 451      -2.303  -2.025  12.555  1.00 96.56           O  
ATOM   3528  N   HIS A 452      -1.588   0.030  12.141  1.00 97.62           N  
ATOM   3529  CA  HIS A 452      -1.269  -0.048  10.719  1.00 97.62           C  
ATOM   3530  C   HIS A 452      -0.249  -1.147  10.445  1.00 97.62           C  
ATOM   3531  CB  HIS A 452      -0.741   1.296  10.219  1.00 97.62           C  
ATOM   3532  O   HIS A 452       0.828  -1.167  11.047  1.00 97.62           O  
ATOM   3533  CG  HIS A 452      -0.586   1.359   8.727  1.00 97.62           C  
ATOM   3534  CD2 HIS A 452       0.517   1.490   7.957  1.00 97.62           C  
ATOM   3535  ND1 HIS A 452      -1.657   1.287   7.867  1.00 97.62           N  
ATOM   3536  CE1 HIS A 452      -1.218   1.370   6.621  1.00 97.62           C  
ATOM   3537  NE2 HIS A 452       0.098   1.495   6.648  1.00 97.62           N  
ATOM   3538  N   GLY A 453      -0.690  -2.184   9.633  1.00 96.06           N  
ATOM   3539  CA  GLY A 453       0.235  -3.213   9.188  1.00 96.06           C  
ATOM   3540  C   GLY A 453       0.286  -4.410  10.117  1.00 96.06           C  
ATOM   3541  O   GLY A 453       0.943  -5.410   9.812  1.00 96.06           O  
ATOM   3542  N   GLU A 454      -0.394  -4.344  11.242  1.00 96.06           N  
ATOM   3543  CA  GLU A 454      -0.334  -5.441  12.203  1.00 96.06           C  
ATOM   3544  C   GLU A 454      -0.922  -6.723  11.617  1.00 96.06           C  
ATOM   3545  CB  GLU A 454      -1.070  -5.066  13.492  1.00 96.06           C  
ATOM   3546  O   GLU A 454      -0.481  -7.824  11.953  1.00 96.06           O  
ATOM   3547  CG  GLU A 454      -0.346  -4.023  14.328  1.00 96.06           C  
ATOM   3548  CD  GLU A 454      -0.946  -3.848  15.719  1.00 96.06           C  
ATOM   3549  OE1 GLU A 454      -1.603  -2.812  15.969  1.00 96.06           O  
ATOM   3550  OE2 GLU A 454      -0.756  -4.754  16.562  1.00 96.06           O  
ATOM   3551  N   ASP A 455      -1.894  -6.648  10.773  1.00 97.12           N  
ATOM   3552  CA  ASP A 455      -2.523  -7.836  10.203  1.00 97.12           C  
ATOM   3553  C   ASP A 455      -1.554  -8.594   9.297  1.00 97.12           C  
ATOM   3554  CB  ASP A 455      -3.781  -7.453   9.422  1.00 97.12           C  
ATOM   3555  O   ASP A 455      -1.648  -9.812   9.164  1.00 97.12           O  
ATOM   3556  CG  ASP A 455      -3.545  -6.316   8.438  1.00 97.12           C  
ATOM   3557  OD1 ASP A 455      -2.584  -5.539   8.625  1.00 97.12           O  
ATOM   3558  OD2 ASP A 455      -4.328  -6.199   7.473  1.00 97.12           O  
ATOM   3559  N   ASP A 456      -0.538  -7.953   8.734  1.00 97.19           N  
ATOM   3560  CA  ASP A 456       0.441  -8.594   7.867  1.00 97.19           C  
ATOM   3561  C   ASP A 456       1.241  -9.648   8.625  1.00 97.19           C  
ATOM   3562  CB  ASP A 456       1.386  -7.559   7.258  1.00 97.19           C  
ATOM   3563  O   ASP A 456       1.703 -10.633   8.039  1.00 97.19           O  
ATOM   3564  CG  ASP A 456       0.757  -6.781   6.113  1.00 97.19           C  
ATOM   3565  OD1 ASP A 456      -0.360  -7.133   5.680  1.00 97.19           O  
ATOM   3566  OD2 ASP A 456       1.387  -5.812   5.641  1.00 97.19           O  
ATOM   3567  N   ARG A 457       1.312  -9.508   9.930  1.00 96.75           N  
ATOM   3568  CA  ARG A 457       2.088 -10.438  10.734  1.00 96.75           C  
ATOM   3569  C   ARG A 457       1.407 -11.797  10.805  1.00 96.75           C  
ATOM   3570  CB  ARG A 457       2.295  -9.883  12.148  1.00 96.75           C  
ATOM   3571  O   ARG A 457       2.020 -12.789  11.227  1.00 96.75           O  
ATOM   3572  CG  ARG A 457       3.111  -8.602  12.195  1.00 96.75           C  
ATOM   3573  CD  ARG A 457       4.566  -8.844  11.812  1.00 96.75           C  
ATOM   3574  NE  ARG A 457       5.395  -7.672  12.062  1.00 96.75           N  
ATOM   3575  NH1 ARG A 457       6.695  -7.922  10.172  1.00 96.75           N  
ATOM   3576  NH2 ARG A 457       7.078  -6.176  11.609  1.00 96.75           N  
ATOM   3577  CZ  ARG A 457       6.387  -7.258  11.281  1.00 96.75           C  
ATOM   3578  N   TYR A 458       0.186 -11.773  10.406  1.00 97.81           N  
ATOM   3579  CA  TYR A 458      -0.582 -13.008  10.422  1.00 97.81           C  
ATOM   3580  C   TYR A 458      -0.575 -13.672   9.055  1.00 97.81           C  
ATOM   3581  CB  TYR A 458      -2.023 -12.742  10.867  1.00 97.81           C  
ATOM   3582  O   TYR A 458      -1.074 -14.789   8.898  1.00 97.81           O  
ATOM   3583  CG  TYR A 458      -2.152 -12.367  12.320  1.00 97.81           C  
ATOM   3584  CD1 TYR A 458      -2.508 -13.320  13.281  1.00 97.81           C  
ATOM   3585  CD2 TYR A 458      -1.920 -11.062  12.750  1.00 97.81           C  
ATOM   3586  CE1 TYR A 458      -2.629 -12.977  14.625  1.00 97.81           C  
ATOM   3587  CE2 TYR A 458      -2.037 -10.711  14.086  1.00 97.81           C  
ATOM   3588  OH  TYR A 458      -2.510 -11.328  16.344  1.00 97.81           O  
ATOM   3589  CZ  TYR A 458      -2.393 -11.672  15.016  1.00 97.81           C  
ATOM   3590  N   LEU A 459      -0.010 -13.016   8.031  1.00 97.75           N  
ATOM   3591  CA  LEU A 459       0.024 -13.531   6.672  1.00 97.75           C  
ATOM   3592  C   LEU A 459       1.433 -13.984   6.297  1.00 97.75           C  
ATOM   3593  CB  LEU A 459      -0.471 -12.477   5.680  1.00 97.75           C  
ATOM   3594  O   LEU A 459       1.604 -14.984   5.598  1.00 97.75           O  
ATOM   3595  CG  LEU A 459      -1.970 -12.180   5.703  1.00 97.75           C  
ATOM   3596  CD1 LEU A 459      -2.289 -11.008   4.777  1.00 97.75           C  
ATOM   3597  CD2 LEU A 459      -2.770 -13.414   5.309  1.00 97.75           C  
ATOM   3598  N   TRP A 460       2.398 -13.180   6.844  1.00 97.50           N  
ATOM   3599  CA  TRP A 460       3.771 -13.375   6.387  1.00 97.50           C  
ATOM   3600  C   TRP A 460       4.645 -13.922   7.512  1.00 97.50           C  
ATOM   3601  CB  TRP A 460       4.359 -12.062   5.863  1.00 97.50           C  
ATOM   3602  O   TRP A 460       4.414 -13.625   8.688  1.00 97.50           O  
ATOM   3603  CG  TRP A 460       3.658 -11.523   4.652  1.00 97.50           C  
ATOM   3604  CD1 TRP A 460       2.809 -10.453   4.598  1.00 97.50           C  
ATOM   3605  CD2 TRP A 460       3.744 -12.039   3.318  1.00 97.50           C  
ATOM   3606  CE2 TRP A 460       2.922 -11.227   2.506  1.00 97.50           C  
ATOM   3607  CE3 TRP A 460       4.441 -13.102   2.730  1.00 97.50           C  
ATOM   3608  NE1 TRP A 460       2.363 -10.273   3.311  1.00 97.50           N  
ATOM   3609  CH2 TRP A 460       3.465 -12.500   0.585  1.00 97.50           C  
ATOM   3610  CZ2 TRP A 460       2.775 -11.445   1.135  1.00 97.50           C  
ATOM   3611  CZ3 TRP A 460       4.293 -13.320   1.366  1.00 97.50           C  
ATOM   3612  N   HIS A 461       5.590 -14.750   7.062  1.00 95.56           N  
ATOM   3613  CA  HIS A 461       6.711 -15.031   7.953  1.00 95.56           C  
ATOM   3614  C   HIS A 461       7.703 -13.875   7.973  1.00 95.56           C  
ATOM   3615  CB  HIS A 461       7.418 -16.312   7.527  1.00 95.56           C  
ATOM   3616  O   HIS A 461       8.320 -13.555   6.949  1.00 95.56           O  
ATOM   3617  CG  HIS A 461       8.672 -16.594   8.297  1.00 95.56           C  
ATOM   3618  CD2 HIS A 461       9.039 -16.266   9.555  1.00 95.56           C  
ATOM   3619  ND1 HIS A 461       9.734 -17.297   7.758  1.00 95.56           N  
ATOM   3620  CE1 HIS A 461      10.695 -17.375   8.664  1.00 95.56           C  
ATOM   3621  NE2 HIS A 461      10.297 -16.766   9.758  1.00 95.56           N  
ATOM   3622  N   VAL A 462       7.875 -13.344   9.148  1.00 94.94           N  
ATOM   3623  CA  VAL A 462       8.758 -12.188   9.289  1.00 94.94           C  
ATOM   3624  C   VAL A 462       9.867 -12.508  10.289  1.00 94.94           C  
ATOM   3625  CB  VAL A 462       7.984 -10.930   9.742  1.00 94.94           C  
ATOM   3626  O   VAL A 462       9.609 -13.086  11.352  1.00 94.94           O  
ATOM   3627  CG1 VAL A 462       8.930  -9.742   9.883  1.00 94.94           C  
ATOM   3628  CG2 VAL A 462       6.867 -10.617   8.750  1.00 94.94           C  
ATOM   3629  N   THR A 463      11.070 -12.156   9.859  1.00 93.94           N  
ATOM   3630  CA  THR A 463      12.211 -12.344  10.758  1.00 93.94           C  
ATOM   3631  C   THR A 463      13.070 -11.086  10.805  1.00 93.94           C  
ATOM   3632  CB  THR A 463      13.070 -13.539  10.320  1.00 93.94           C  
ATOM   3633  O   THR A 463      13.438 -10.539   9.758  1.00 93.94           O  
ATOM   3634  CG2 THR A 463      14.219 -13.773  11.297  1.00 93.94           C  
ATOM   3635  OG1 THR A 463      12.258 -14.719  10.266  1.00 93.94           O  
ATOM   3636  N   SER A 464      13.234 -10.617  12.055  1.00 91.44           N  
ATOM   3637  CA  SER A 464      14.180  -9.539  12.328  1.00 91.44           C  
ATOM   3638  C   SER A 464      15.031  -9.836  13.555  1.00 91.44           C  
ATOM   3639  CB  SER A 464      13.438  -8.211  12.516  1.00 91.44           C  
ATOM   3640  O   SER A 464      14.969 -10.938  14.109  1.00 91.44           O  
ATOM   3641  OG  SER A 464      12.781  -8.180  13.773  1.00 91.44           O  
ATOM   3642  N   SER A 465      15.922  -8.867  13.906  1.00 89.88           N  
ATOM   3643  CA  SER A 465      16.797  -9.062  15.062  1.00 89.88           C  
ATOM   3644  C   SER A 465      15.984  -9.195  16.344  1.00 89.88           C  
ATOM   3645  CB  SER A 465      17.781  -7.902  15.188  1.00 89.88           C  
ATOM   3646  O   SER A 465      16.406  -9.891  17.281  1.00 89.88           O  
ATOM   3647  OG  SER A 465      17.109  -6.668  15.305  1.00 89.88           O  
ATOM   3648  N   SER A 466      14.781  -8.664  16.438  1.00 91.12           N  
ATOM   3649  CA  SER A 466      14.031  -8.602  17.688  1.00 91.12           C  
ATOM   3650  C   SER A 466      12.719  -9.359  17.594  1.00 91.12           C  
ATOM   3651  CB  SER A 466      13.766  -7.148  18.078  1.00 91.12           C  
ATOM   3652  O   SER A 466      11.945  -9.414  18.547  1.00 91.12           O  
ATOM   3653  OG  SER A 466      13.039  -6.477  17.062  1.00 91.12           O  
ATOM   3654  N   TYR A 467      12.430  -9.969  16.453  1.00 94.00           N  
ATOM   3655  CA  TYR A 467      11.125 -10.594  16.281  1.00 94.00           C  
ATOM   3656  C   TYR A 467      11.172 -11.695  15.234  1.00 94.00           C  
ATOM   3657  CB  TYR A 467      10.078  -9.547  15.891  1.00 94.00           C  
ATOM   3658  O   TYR A 467      11.828 -11.547  14.195  1.00 94.00           O  
ATOM   3659  CG  TYR A 467       8.719 -10.133  15.586  1.00 94.00           C  
ATOM   3660  CD1 TYR A 467       8.359 -10.461  14.289  1.00 94.00           C  
ATOM   3661  CD2 TYR A 467       7.793 -10.352  16.609  1.00 94.00           C  
ATOM   3662  CE1 TYR A 467       7.105 -11.000  14.000  1.00 94.00           C  
ATOM   3663  CE2 TYR A 467       6.539 -10.883  16.328  1.00 94.00           C  
ATOM   3664  OH  TYR A 467       4.965 -11.734  14.750  1.00 94.00           O  
ATOM   3665  CZ  TYR A 467       6.207 -11.203  15.031  1.00 94.00           C  
ATOM   3666  N   SER A 468      10.516 -12.789  15.516  1.00 94.62           N  
ATOM   3667  CA  SER A 468      10.266 -13.859  14.555  1.00 94.62           C  
ATOM   3668  C   SER A 468       8.953 -14.578  14.859  1.00 94.62           C  
ATOM   3669  CB  SER A 468      11.414 -14.867  14.562  1.00 94.62           C  
ATOM   3670  O   SER A 468       8.664 -14.906  16.016  1.00 94.62           O  
ATOM   3671  OG  SER A 468      11.148 -15.945  13.688  1.00 94.62           O  
ATOM   3672  N   ASN A 469       8.195 -14.703  13.758  1.00 95.12           N  
ATOM   3673  CA  ASN A 469       6.977 -15.484  13.969  1.00 95.12           C  
ATOM   3674  C   ASN A 469       7.047 -16.828  13.258  1.00 95.12           C  
ATOM   3675  CB  ASN A 469       5.746 -14.703  13.500  1.00 95.12           C  
ATOM   3676  O   ASN A 469       6.023 -17.375  12.828  1.00 95.12           O  
ATOM   3677  CG  ASN A 469       5.785 -14.383  12.016  1.00 95.12           C  
ATOM   3678  ND2 ASN A 469       4.684 -13.859  11.492  1.00 95.12           N  
ATOM   3679  OD1 ASN A 469       6.801 -14.609  11.352  1.00 95.12           O  
ATOM   3680  N   TYR A 470       8.281 -17.375  13.078  1.00 91.75           N  
ATOM   3681  CA  TYR A 470       8.492 -18.656  12.414  1.00 91.75           C  
ATOM   3682  C   TYR A 470       7.914 -19.797  13.227  1.00 91.75           C  
ATOM   3683  CB  TYR A 470       9.984 -18.891  12.164  1.00 91.75           C  
ATOM   3684  O   TYR A 470       7.234 -20.672  12.688  1.00 91.75           O  
ATOM   3685  CG  TYR A 470      10.289 -20.188  11.453  1.00 91.75           C  
ATOM   3686  CD1 TYR A 470      10.680 -21.312  12.164  1.00 91.75           C  
ATOM   3687  CD2 TYR A 470      10.180 -20.281  10.070  1.00 91.75           C  
ATOM   3688  CE1 TYR A 470      10.961 -22.516  11.516  1.00 91.75           C  
ATOM   3689  CE2 TYR A 470      10.461 -21.469   9.406  1.00 91.75           C  
ATOM   3690  OH  TYR A 470      11.125 -23.766   9.484  1.00 91.75           O  
ATOM   3691  CZ  TYR A 470      10.844 -22.578  10.141  1.00 91.75           C  
ATOM   3692  N   ASP A 471       8.242 -19.875  14.578  1.00 93.19           N  
ATOM   3693  CA  ASP A 471       7.781 -20.938  15.477  1.00 93.19           C  
ATOM   3694  C   ASP A 471       6.441 -20.562  16.109  1.00 93.19           C  
ATOM   3695  CB  ASP A 471       8.820 -21.203  16.562  1.00 93.19           C  
ATOM   3696  O   ASP A 471       6.398 -19.828  17.094  1.00 93.19           O  
ATOM   3697  CG  ASP A 471       8.438 -22.359  17.469  1.00 93.19           C  
ATOM   3698  OD1 ASP A 471       7.418 -23.031  17.203  1.00 93.19           O  
ATOM   3699  OD2 ASP A 471       9.156 -22.594  18.469  1.00 93.19           O  
ATOM   3700  N   LEU A 472       5.293 -21.109  15.508  1.00 94.88           N  
ATOM   3701  CA  LEU A 472       3.943 -20.719  15.898  1.00 94.88           C  
ATOM   3702  C   LEU A 472       3.629 -21.219  17.312  1.00 94.88           C  
ATOM   3703  CB  LEU A 472       2.918 -21.281  14.914  1.00 94.88           C  
ATOM   3704  O   LEU A 472       2.711 -20.703  17.953  1.00 94.88           O  
ATOM   3705  CG  LEU A 472       2.943 -20.688  13.500  1.00 94.88           C  
ATOM   3706  CD1 LEU A 472       1.883 -21.359  12.633  1.00 94.88           C  
ATOM   3707  CD2 LEU A 472       2.732 -19.188  13.547  1.00 94.88           C  
ATOM   3708  N   SER A 473       4.477 -22.219  17.859  1.00 95.12           N  
ATOM   3709  CA  SER A 473       4.258 -22.750  19.203  1.00 95.12           C  
ATOM   3710  C   SER A 473       4.590 -21.719  20.266  1.00 95.12           C  
ATOM   3711  CB  SER A 473       5.094 -24.016  19.422  1.00 95.12           C  
ATOM   3712  O   SER A 473       4.195 -21.859  21.422  1.00 95.12           O  
ATOM   3713  OG  SER A 473       6.469 -23.688  19.547  1.00 95.12           O  
ATOM   3714  N   GLN A 474       5.199 -20.625  19.844  1.00 95.50           N  
ATOM   3715  CA  GLN A 474       5.570 -19.578  20.797  1.00 95.50           C  
ATOM   3716  C   GLN A 474       4.426 -18.578  20.984  1.00 95.50           C  
ATOM   3717  CB  GLN A 474       6.828 -18.844  20.312  1.00 95.50           C  
ATOM   3718  O   GLN A 474       4.531 -17.656  21.781  1.00 95.50           O  
ATOM   3719  CG  GLN A 474       8.070 -19.719  20.297  1.00 95.50           C  
ATOM   3720  CD  GLN A 474       9.320 -18.969  19.875  1.00 95.50           C  
ATOM   3721  NE2 GLN A 474      10.461 -19.641  19.906  1.00 95.50           N  
ATOM   3722  OE1 GLN A 474       9.250 -17.781  19.531  1.00 95.50           O  
ATOM   3723  N   PHE A 475       3.312 -18.797  20.250  1.00 97.12           N  
ATOM   3724  CA  PHE A 475       2.203 -17.844  20.297  1.00 97.12           C  
ATOM   3725  C   PHE A 475       0.965 -18.500  20.906  1.00 97.12           C  
ATOM   3726  CB  PHE A 475       1.887 -17.312  18.891  1.00 97.12           C  
ATOM   3727  O   PHE A 475       0.789 -19.719  20.812  1.00 97.12           O  
ATOM   3728  CG  PHE A 475       3.004 -16.500  18.281  1.00 97.12           C  
ATOM   3729  CD1 PHE A 475       3.158 -15.164  18.594  1.00 97.12           C  
ATOM   3730  CD2 PHE A 475       3.898 -17.094  17.406  1.00 97.12           C  
ATOM   3731  CE1 PHE A 475       4.191 -14.414  18.031  1.00 97.12           C  
ATOM   3732  CE2 PHE A 475       4.934 -16.359  16.844  1.00 97.12           C  
ATOM   3733  CZ  PHE A 475       5.078 -15.016  17.156  1.00 97.12           C  
ATOM   3734  N   PRO A 476       0.161 -17.688  21.594  1.00 97.88           N  
ATOM   3735  CA  PRO A 476      -1.102 -18.219  22.109  1.00 97.88           C  
ATOM   3736  C   PRO A 476      -1.949 -18.891  21.031  1.00 97.88           C  
ATOM   3737  CB  PRO A 476      -1.805 -16.984  22.672  1.00 97.88           C  
ATOM   3738  O   PRO A 476      -1.875 -18.500  19.859  1.00 97.88           O  
ATOM   3739  CG  PRO A 476      -0.705 -16.000  22.922  1.00 97.88           C  
ATOM   3740  CD  PRO A 476       0.357 -16.203  21.891  1.00 97.88           C  
ATOM   3741  N   SER A 477      -2.748 -19.875  21.422  1.00 97.94           N  
ATOM   3742  CA  SER A 477      -3.586 -20.609  20.469  1.00 97.94           C  
ATOM   3743  C   SER A 477      -4.520 -19.672  19.719  1.00 97.94           C  
ATOM   3744  CB  SER A 477      -4.402 -21.672  21.203  1.00 97.94           C  
ATOM   3745  O   SER A 477      -4.793 -19.891  18.531  1.00 97.94           O  
ATOM   3746  OG  SER A 477      -5.246 -21.078  22.188  1.00 97.94           O  
ATOM   3747  N   SER A 478      -5.035 -18.641  20.328  1.00 98.06           N  
ATOM   3748  CA  SER A 478      -5.930 -17.703  19.688  1.00 98.06           C  
ATOM   3749  C   SER A 478      -5.230 -16.969  18.547  1.00 98.06           C  
ATOM   3750  CB  SER A 478      -6.469 -16.688  20.703  1.00 98.06           C  
ATOM   3751  O   SER A 478      -5.840 -16.688  17.516  1.00 98.06           O  
ATOM   3752  OG  SER A 478      -5.406 -16.000  21.344  1.00 98.06           O  
ATOM   3753  N   ASP A 479      -3.920 -16.688  18.688  1.00 98.19           N  
ATOM   3754  CA  ASP A 479      -3.137 -16.078  17.625  1.00 98.19           C  
ATOM   3755  C   ASP A 479      -3.000 -17.031  16.438  1.00 98.19           C  
ATOM   3756  CB  ASP A 479      -1.752 -15.672  18.125  1.00 98.19           C  
ATOM   3757  O   ASP A 479      -3.137 -16.625  15.281  1.00 98.19           O  
ATOM   3758  CG  ASP A 479      -1.784 -14.430  19.000  1.00 98.19           C  
ATOM   3759  OD1 ASP A 479      -2.811 -14.188  19.672  1.00 98.19           O  
ATOM   3760  OD2 ASP A 479      -0.776 -13.695  19.031  1.00 98.19           O  
ATOM   3761  N   VAL A 480      -2.713 -18.250  16.797  1.00 97.94           N  
ATOM   3762  CA  VAL A 480      -2.520 -19.250  15.758  1.00 97.94           C  
ATOM   3763  C   VAL A 480      -3.828 -19.469  15.000  1.00 97.94           C  
ATOM   3764  CB  VAL A 480      -2.018 -20.594  16.344  1.00 97.94           C  
ATOM   3765  O   VAL A 480      -3.828 -19.594  13.773  1.00 97.94           O  
ATOM   3766  CG1 VAL A 480      -1.929 -21.672  15.266  1.00 97.94           C  
ATOM   3767  CG2 VAL A 480      -0.662 -20.406  17.031  1.00 97.94           C  
ATOM   3768  N   VAL A 481      -4.984 -19.469  15.695  1.00 98.44           N  
ATOM   3769  CA  VAL A 481      -6.289 -19.609  15.055  1.00 98.44           C  
ATOM   3770  C   VAL A 481      -6.547 -18.438  14.133  1.00 98.44           C  
ATOM   3771  CB  VAL A 481      -7.418 -19.734  16.109  1.00 98.44           C  
ATOM   3772  O   VAL A 481      -6.977 -18.609  12.992  1.00 98.44           O  
ATOM   3773  CG1 VAL A 481      -8.789 -19.578  15.438  1.00 98.44           C  
ATOM   3774  CG2 VAL A 481      -7.324 -21.062  16.844  1.00 98.44           C  
ATOM   3775  N   THR A 482      -6.312 -17.234  14.586  1.00 98.50           N  
ATOM   3776  CA  THR A 482      -6.512 -16.047  13.766  1.00 98.50           C  
ATOM   3777  C   THR A 482      -5.598 -16.062  12.547  1.00 98.50           C  
ATOM   3778  CB  THR A 482      -6.262 -14.758  14.586  1.00 98.50           C  
ATOM   3779  O   THR A 482      -6.016 -15.703  11.445  1.00 98.50           O  
ATOM   3780  CG2 THR A 482      -6.453 -13.516  13.727  1.00 98.50           C  
ATOM   3781  OG1 THR A 482      -7.180 -14.711  15.688  1.00 98.50           O  
ATOM   3782  N   HIS A 483      -4.320 -16.438  12.766  1.00 98.00           N  
ATOM   3783  CA  HIS A 483      -3.373 -16.625  11.680  1.00 98.00           C  
ATOM   3784  C   HIS A 483      -3.928 -17.594  10.633  1.00 98.00           C  
ATOM   3785  CB  HIS A 483      -2.039 -17.156  12.211  1.00 98.00           C  
ATOM   3786  O   HIS A 483      -3.926 -17.281   9.438  1.00 98.00           O  
ATOM   3787  CG  HIS A 483      -1.151 -17.734  11.156  1.00 98.00           C  
ATOM   3788  CD2 HIS A 483      -0.827 -19.016  10.867  1.00 98.00           C  
ATOM   3789  ND1 HIS A 483      -0.477 -16.953  10.242  1.00 98.00           N  
ATOM   3790  CE1 HIS A 483       0.226 -17.719   9.438  1.00 98.00           C  
ATOM   3791  NE2 HIS A 483       0.031 -18.984   9.797  1.00 98.00           N  
ATOM   3792  N   ASP A 484      -4.484 -18.719  11.023  1.00 98.25           N  
ATOM   3793  CA  ASP A 484      -5.035 -19.703  10.109  1.00 98.25           C  
ATOM   3794  C   ASP A 484      -6.289 -19.188   9.414  1.00 98.25           C  
ATOM   3795  CB  ASP A 484      -5.355 -21.000  10.859  1.00 98.25           C  
ATOM   3796  O   ASP A 484      -6.492 -19.438   8.219  1.00 98.25           O  
ATOM   3797  CG  ASP A 484      -4.113 -21.797  11.242  1.00 98.25           C  
ATOM   3798  OD1 ASP A 484      -3.027 -21.531  10.680  1.00 98.25           O  
ATOM   3799  OD2 ASP A 484      -4.223 -22.688  12.102  1.00 98.25           O  
ATOM   3800  N   ARG A 485      -7.059 -18.391  10.109  1.00 98.69           N  
ATOM   3801  CA  ARG A 485      -8.242 -17.781   9.516  1.00 98.69           C  
ATOM   3802  C   ARG A 485      -7.863 -16.812   8.414  1.00 98.69           C  
ATOM   3803  CB  ARG A 485      -9.078 -17.078  10.586  1.00 98.69           C  
ATOM   3804  O   ARG A 485      -8.430 -16.844   7.316  1.00 98.69           O  
ATOM   3805  CG  ARG A 485      -9.859 -18.016  11.484  1.00 98.69           C  
ATOM   3806  CD  ARG A 485     -10.500 -17.281  12.648  1.00 98.69           C  
ATOM   3807  NE  ARG A 485     -11.344 -18.172  13.445  1.00 98.69           N  
ATOM   3808  NH1 ARG A 485     -11.602 -16.688  15.195  1.00 98.69           N  
ATOM   3809  NH2 ARG A 485     -12.609 -18.734  15.273  1.00 98.69           N  
ATOM   3810  CZ  ARG A 485     -11.852 -17.859  14.641  1.00 98.69           C  
ATOM   3811  N   MET A 486      -6.863 -16.000   8.711  1.00 98.50           N  
ATOM   3812  CA  MET A 486      -6.449 -15.008   7.730  1.00 98.50           C  
ATOM   3813  C   MET A 486      -5.863 -15.672   6.488  1.00 98.50           C  
ATOM   3814  CB  MET A 486      -5.426 -14.047   8.344  1.00 98.50           C  
ATOM   3815  O   MET A 486      -6.203 -15.297   5.363  1.00 98.50           O  
ATOM   3816  CG  MET A 486      -6.023 -13.062   9.336  1.00 98.50           C  
ATOM   3817  SD  MET A 486      -4.965 -11.586   9.586  1.00 98.50           S  
ATOM   3818  CE  MET A 486      -5.125 -10.805   7.953  1.00 98.50           C  
ATOM   3819  N   LEU A 487      -5.020 -16.703   6.656  1.00 98.44           N  
ATOM   3820  CA  LEU A 487      -4.445 -17.422   5.520  1.00 98.44           C  
ATOM   3821  C   LEU A 487      -5.539 -18.047   4.664  1.00 98.44           C  
ATOM   3822  CB  LEU A 487      -3.473 -18.500   6.000  1.00 98.44           C  
ATOM   3823  O   LEU A 487      -5.504 -17.953   3.434  1.00 98.44           O  
ATOM   3824  CG  LEU A 487      -2.152 -18.000   6.594  1.00 98.44           C  
ATOM   3825  CD1 LEU A 487      -1.371 -19.172   7.188  1.00 98.44           C  
ATOM   3826  CD2 LEU A 487      -1.324 -17.281   5.535  1.00 98.44           C  
ATOM   3827  N   THR A 488      -6.539 -18.609   5.316  1.00 98.69           N  
ATOM   3828  CA  THR A 488      -7.621 -19.297   4.617  1.00 98.69           C  
ATOM   3829  C   THR A 488      -8.477 -18.297   3.842  1.00 98.69           C  
ATOM   3830  CB  THR A 488      -8.508 -20.078   5.598  1.00 98.69           C  
ATOM   3831  O   THR A 488      -8.781 -18.516   2.668  1.00 98.69           O  
ATOM   3832  CG2 THR A 488      -9.680 -20.734   4.871  1.00 98.69           C  
ATOM   3833  OG1 THR A 488      -7.723 -21.094   6.238  1.00 98.69           O  
ATOM   3834  N   LEU A 489      -8.797 -17.188   4.449  1.00 98.81           N  
ATOM   3835  CA  LEU A 489      -9.625 -16.188   3.795  1.00 98.81           C  
ATOM   3836  C   LEU A 489      -8.906 -15.594   2.590  1.00 98.81           C  
ATOM   3837  CB  LEU A 489      -9.992 -15.070   4.781  1.00 98.81           C  
ATOM   3838  O   LEU A 489      -9.492 -15.461   1.514  1.00 98.81           O  
ATOM   3839  CG  LEU A 489     -10.984 -15.445   5.883  1.00 98.81           C  
ATOM   3840  CD1 LEU A 489     -10.961 -14.398   6.992  1.00 98.81           C  
ATOM   3841  CD2 LEU A 489     -12.391 -15.586   5.309  1.00 98.81           C  
ATOM   3842  N   TRP A 490      -7.676 -15.250   2.715  1.00 98.75           N  
ATOM   3843  CA  TRP A 490      -6.910 -14.625   1.642  1.00 98.75           C  
ATOM   3844  C   TRP A 490      -6.672 -15.609   0.498  1.00 98.75           C  
ATOM   3845  CB  TRP A 490      -5.570 -14.109   2.170  1.00 98.75           C  
ATOM   3846  O   TRP A 490      -6.828 -15.250  -0.673  1.00 98.75           O  
ATOM   3847  CG  TRP A 490      -5.586 -12.656   2.543  1.00 98.75           C  
ATOM   3848  CD1 TRP A 490      -4.875 -11.648   1.955  1.00 98.75           C  
ATOM   3849  CD2 TRP A 490      -6.344 -12.047   3.594  1.00 98.75           C  
ATOM   3850  CE2 TRP A 490      -6.047 -10.672   3.584  1.00 98.75           C  
ATOM   3851  CE3 TRP A 490      -7.250 -12.539   4.543  1.00 98.75           C  
ATOM   3852  NE1 TRP A 490      -5.148 -10.445   2.576  1.00 98.75           N  
ATOM   3853  CH2 TRP A 490      -7.508 -10.281   5.406  1.00 98.75           C  
ATOM   3854  CZ2 TRP A 490      -6.625  -9.773   4.488  1.00 98.75           C  
ATOM   3855  CZ3 TRP A 490      -7.824 -11.648   5.441  1.00 98.75           C  
ATOM   3856  N   THR A 491      -6.309 -16.844   0.858  1.00 98.69           N  
ATOM   3857  CA  THR A 491      -6.020 -17.797  -0.202  1.00 98.69           C  
ATOM   3858  C   THR A 491      -7.309 -18.297  -0.843  1.00 98.69           C  
ATOM   3859  CB  THR A 491      -5.207 -19.000   0.331  1.00 98.69           C  
ATOM   3860  O   THR A 491      -7.348 -18.562  -2.045  1.00 98.69           O  
ATOM   3861  CG2 THR A 491      -3.811 -18.562   0.765  1.00 98.69           C  
ATOM   3862  OG1 THR A 491      -5.887 -19.562   1.456  1.00 98.69           O  
ATOM   3863  N   ASN A 492      -8.398 -18.422  -0.112  1.00 98.81           N  
ATOM   3864  CA  ASN A 492      -9.688 -18.719  -0.730  1.00 98.81           C  
ATOM   3865  C   ASN A 492     -10.070 -17.672  -1.766  1.00 98.81           C  
ATOM   3866  CB  ASN A 492     -10.781 -18.844   0.334  1.00 98.81           C  
ATOM   3867  O   ASN A 492     -10.539 -18.000  -2.854  1.00 98.81           O  
ATOM   3868  CG  ASN A 492     -10.766 -20.188   1.033  1.00 98.81           C  
ATOM   3869  ND2 ASN A 492     -11.617 -20.344   2.039  1.00 98.81           N  
ATOM   3870  OD1 ASN A 492      -9.992 -21.094   0.671  1.00 98.81           O  
ATOM   3871  N   PHE A 493      -9.883 -16.453  -1.373  1.00 98.81           N  
ATOM   3872  CA  PHE A 493     -10.203 -15.391  -2.320  1.00 98.81           C  
ATOM   3873  C   PHE A 493      -9.367 -15.523  -3.586  1.00 98.81           C  
ATOM   3874  CB  PHE A 493      -9.977 -14.016  -1.684  1.00 98.81           C  
ATOM   3875  O   PHE A 493      -9.883 -15.375  -4.695  1.00 98.81           O  
ATOM   3876  CG  PHE A 493     -10.398 -12.859  -2.562  1.00 98.81           C  
ATOM   3877  CD1 PHE A 493      -9.445 -12.102  -3.232  1.00 98.81           C  
ATOM   3878  CD2 PHE A 493     -11.734 -12.539  -2.717  1.00 98.81           C  
ATOM   3879  CE1 PHE A 493      -9.828 -11.039  -4.047  1.00 98.81           C  
ATOM   3880  CE2 PHE A 493     -12.125 -11.477  -3.527  1.00 98.81           C  
ATOM   3881  CZ  PHE A 493     -11.172 -10.727  -4.191  1.00 98.81           C  
ATOM   3882  N   ALA A 494      -8.102 -15.789  -3.430  1.00 98.56           N  
ATOM   3883  CA  ALA A 494      -7.207 -15.953  -4.574  1.00 98.56           C  
ATOM   3884  C   ALA A 494      -7.625 -17.141  -5.430  1.00 98.56           C  
ATOM   3885  CB  ALA A 494      -5.766 -16.125  -4.102  1.00 98.56           C  
ATOM   3886  O   ALA A 494      -7.555 -17.094  -6.660  1.00 98.56           O  
ATOM   3887  N   LYS A 495      -8.195 -18.188  -4.812  1.00 98.38           N  
ATOM   3888  CA  LYS A 495      -8.531 -19.422  -5.500  1.00 98.38           C  
ATOM   3889  C   LYS A 495      -9.930 -19.359  -6.109  1.00 98.38           C  
ATOM   3890  CB  LYS A 495      -8.430 -20.609  -4.543  1.00 98.38           C  
ATOM   3891  O   LYS A 495     -10.141 -19.828  -7.230  1.00 98.38           O  
ATOM   3892  CG  LYS A 495      -7.012 -20.922  -4.082  1.00 98.38           C  
ATOM   3893  CD  LYS A 495      -6.992 -22.016  -3.021  1.00 98.38           C  
ATOM   3894  CE  LYS A 495      -5.590 -22.234  -2.473  1.00 98.38           C  
ATOM   3895  NZ  LYS A 495      -5.586 -23.203  -1.339  1.00 98.38           N  
ATOM   3896  N   TYR A 496     -10.805 -18.625  -5.387  1.00 98.38           N  
ATOM   3897  CA  TYR A 496     -12.203 -18.797  -5.750  1.00 98.38           C  
ATOM   3898  C   TYR A 496     -12.883 -17.453  -6.012  1.00 98.38           C  
ATOM   3899  CB  TYR A 496     -12.953 -19.562  -4.652  1.00 98.38           C  
ATOM   3900  O   TYR A 496     -14.039 -17.406  -6.426  1.00 98.38           O  
ATOM   3901  CG  TYR A 496     -12.320 -20.875  -4.277  1.00 98.38           C  
ATOM   3902  CD1 TYR A 496     -12.297 -21.938  -5.172  1.00 98.38           C  
ATOM   3903  CD2 TYR A 496     -11.734 -21.047  -3.027  1.00 98.38           C  
ATOM   3904  CE1 TYR A 496     -11.711 -23.156  -4.832  1.00 98.38           C  
ATOM   3905  CE2 TYR A 496     -11.148 -22.266  -2.676  1.00 98.38           C  
ATOM   3906  OH  TYR A 496     -10.562 -24.516  -3.242  1.00 98.38           O  
ATOM   3907  CZ  TYR A 496     -11.141 -23.312  -3.584  1.00 98.38           C  
ATOM   3908  N   ARG A 497     -12.180 -16.375  -5.723  1.00 98.38           N  
ATOM   3909  CA  ARG A 497     -12.727 -15.023  -5.820  1.00 98.38           C  
ATOM   3910  C   ARG A 497     -13.867 -14.820  -4.828  1.00 98.38           C  
ATOM   3911  CB  ARG A 497     -13.211 -14.742  -7.242  1.00 98.38           C  
ATOM   3912  O   ARG A 497     -14.766 -14.008  -5.066  1.00 98.38           O  
ATOM   3913  CG  ARG A 497     -12.141 -14.922  -8.305  1.00 98.38           C  
ATOM   3914  CD  ARG A 497     -10.945 -14.008  -8.070  1.00 98.38           C  
ATOM   3915  NE  ARG A 497      -9.914 -14.195  -9.086  1.00 98.38           N  
ATOM   3916  NH1 ARG A 497      -8.578 -15.547  -7.777  1.00 98.38           N  
ATOM   3917  NH2 ARG A 497      -7.938 -15.016  -9.914  1.00 98.38           N  
ATOM   3918  CZ  ARG A 497      -8.812 -14.914  -8.930  1.00 98.38           C  
ATOM   3919  N   ASN A 498     -13.938 -15.641  -3.879  1.00 98.56           N  
ATOM   3920  CA  ASN A 498     -14.844 -15.680  -2.734  1.00 98.56           C  
ATOM   3921  C   ASN A 498     -14.125 -16.156  -1.472  1.00 98.56           C  
ATOM   3922  CB  ASN A 498     -16.047 -16.578  -3.027  1.00 98.56           C  
ATOM   3923  O   ASN A 498     -13.648 -17.281  -1.408  1.00 98.56           O  
ATOM   3924  CG  ASN A 498     -17.094 -16.531  -1.935  1.00 98.56           C  
ATOM   3925  ND2 ASN A 498     -18.312 -16.922  -2.271  1.00 98.56           N  
ATOM   3926  OD1 ASN A 498     -16.797 -16.156  -0.796  1.00 98.56           O  
ATOM   3927  N   PRO A 499     -14.031 -15.273  -0.392  1.00 98.56           N  
ATOM   3928  CA  PRO A 499     -13.258 -15.625   0.797  1.00 98.56           C  
ATOM   3929  C   PRO A 499     -13.898 -16.750   1.607  1.00 98.56           C  
ATOM   3930  CB  PRO A 499     -13.219 -14.320   1.601  1.00 98.56           C  
ATOM   3931  O   PRO A 499     -13.219 -17.406   2.402  1.00 98.56           O  
ATOM   3932  CG  PRO A 499     -13.555 -13.258   0.610  1.00 98.56           C  
ATOM   3933  CD  PRO A 499     -14.477 -13.836  -0.424  1.00 98.56           C  
ATOM   3934  N   THR A 500     -15.180 -17.031   1.452  1.00 98.56           N  
ATOM   3935  CA  THR A 500     -15.883 -18.094   2.168  1.00 98.56           C  
ATOM   3936  C   THR A 500     -16.719 -18.938   1.208  1.00 98.56           C  
ATOM   3937  CB  THR A 500     -16.781 -17.516   3.271  1.00 98.56           C  
ATOM   3938  O   THR A 500     -17.938 -18.953   1.304  1.00 98.56           O  
ATOM   3939  CG2 THR A 500     -15.961 -16.891   4.391  1.00 98.56           C  
ATOM   3940  OG1 THR A 500     -17.641 -16.516   2.703  1.00 98.56           O  
ATOM   3941  N   PRO A 501     -16.062 -19.578   0.151  1.00 98.12           N  
ATOM   3942  CA  PRO A 501     -16.797 -20.359  -0.847  1.00 98.12           C  
ATOM   3943  C   PRO A 501     -17.594 -21.516  -0.230  1.00 98.12           C  
ATOM   3944  CB  PRO A 501     -15.688 -20.891  -1.764  1.00 98.12           C  
ATOM   3945  O   PRO A 501     -18.547 -22.000  -0.838  1.00 98.12           O  
ATOM   3946  CG  PRO A 501     -14.469 -20.938  -0.905  1.00 98.12           C  
ATOM   3947  CD  PRO A 501     -14.500 -19.750   0.025  1.00 98.12           C  
ATOM   3948  N   GLU A 502     -17.156 -21.984   0.947  1.00 97.06           N  
ATOM   3949  CA  GLU A 502     -17.844 -23.016   1.733  1.00 97.06           C  
ATOM   3950  C   GLU A 502     -17.812 -22.672   3.221  1.00 97.06           C  
ATOM   3951  CB  GLU A 502     -17.203 -24.391   1.498  1.00 97.06           C  
ATOM   3952  O   GLU A 502     -16.969 -21.891   3.672  1.00 97.06           O  
ATOM   3953  CG  GLU A 502     -15.742 -24.469   1.906  1.00 97.06           C  
ATOM   3954  CD  GLU A 502     -15.086 -25.781   1.548  1.00 97.06           C  
ATOM   3955  OE1 GLU A 502     -13.914 -26.016   1.928  1.00 97.06           O  
ATOM   3956  OE2 GLU A 502     -15.750 -26.609   0.882  1.00 97.06           O  
ATOM   3957  N   GLN A 503     -18.734 -23.125   3.928  1.00 96.19           N  
ATOM   3958  CA  GLN A 503     -18.766 -22.938   5.375  1.00 96.19           C  
ATOM   3959  C   GLN A 503     -17.766 -23.875   6.066  1.00 96.19           C  
ATOM   3960  CB  GLN A 503     -20.172 -23.172   5.926  1.00 96.19           C  
ATOM   3961  O   GLN A 503     -17.828 -25.094   5.891  1.00 96.19           O  
ATOM   3962  CG  GLN A 503     -21.188 -22.125   5.484  1.00 96.19           C  
ATOM   3963  CD  GLN A 503     -22.562 -22.359   6.074  1.00 96.19           C  
ATOM   3964  NE2 GLN A 503     -23.391 -21.328   6.066  1.00 96.19           N  
ATOM   3965  OE1 GLN A 503     -22.875 -23.469   6.535  1.00 96.19           O  
ATOM   3966  N   LEU A 504     -16.812 -23.250   6.762  1.00 98.06           N  
ATOM   3967  CA  LEU A 504     -15.766 -23.969   7.488  1.00 98.06           C  
ATOM   3968  C   LEU A 504     -15.844 -23.672   8.984  1.00 98.06           C  
ATOM   3969  CB  LEU A 504     -14.383 -23.594   6.949  1.00 98.06           C  
ATOM   3970  O   LEU A 504     -16.094 -22.531   9.375  1.00 98.06           O  
ATOM   3971  CG  LEU A 504     -14.125 -23.906   5.477  1.00 98.06           C  
ATOM   3972  CD1 LEU A 504     -12.758 -23.359   5.051  1.00 98.06           C  
ATOM   3973  CD2 LEU A 504     -14.211 -25.406   5.223  1.00 98.06           C  
ATOM   3974  N   GLU A 505     -15.711 -24.703   9.750  1.00 98.25           N  
ATOM   3975  CA  GLU A 505     -15.672 -24.531  11.203  1.00 98.25           C  
ATOM   3976  C   GLU A 505     -14.586 -23.531  11.609  1.00 98.25           C  
ATOM   3977  CB  GLU A 505     -15.445 -25.875  11.906  1.00 98.25           C  
ATOM   3978  O   GLU A 505     -14.797 -22.703  12.484  1.00 98.25           O  
ATOM   3979  CG  GLU A 505     -15.562 -25.797  13.422  1.00 98.25           C  
ATOM   3980  CD  GLU A 505     -15.344 -27.141  14.102  1.00 98.25           C  
ATOM   3981  OE1 GLU A 505     -15.320 -27.188  15.352  1.00 98.25           O  
ATOM   3982  OE2 GLU A 505     -15.203 -28.156  13.375  1.00 98.25           O  
ATOM   3983  N   LEU A 506     -13.391 -23.688  10.938  1.00 98.31           N  
ATOM   3984  CA  LEU A 506     -12.281 -22.781  11.211  1.00 98.31           C  
ATOM   3985  C   LEU A 506     -12.727 -21.328  11.062  1.00 98.31           C  
ATOM   3986  CB  LEU A 506     -11.109 -23.062  10.266  1.00 98.31           C  
ATOM   3987  O   LEU A 506     -12.273 -20.453  11.812  1.00 98.31           O  
ATOM   3988  CG  LEU A 506      -9.922 -22.109  10.359  1.00 98.31           C  
ATOM   3989  CD1 LEU A 506      -9.250 -22.219  11.727  1.00 98.31           C  
ATOM   3990  CD2 LEU A 506      -8.914 -22.391   9.242  1.00 98.31           C  
ATOM   3991  N   LEU A 507     -13.625 -21.078  10.109  1.00 98.62           N  
ATOM   3992  CA  LEU A 507     -14.086 -19.734   9.820  1.00 98.62           C  
ATOM   3993  C   LEU A 507     -15.422 -19.453  10.492  1.00 98.62           C  
ATOM   3994  CB  LEU A 507     -14.211 -19.531   8.305  1.00 98.62           C  
ATOM   3995  O   LEU A 507     -16.188 -18.594  10.047  1.00 98.62           O  
ATOM   3996  CG  LEU A 507     -12.938 -19.734   7.488  1.00 98.62           C  
ATOM   3997  CD1 LEU A 507     -13.203 -19.469   6.012  1.00 98.62           C  
ATOM   3998  CD2 LEU A 507     -11.812 -18.859   8.008  1.00 98.62           C  
ATOM   3999  N   GLN A 508     -15.812 -20.312  11.492  1.00 98.44           N  
ATOM   4000  CA  GLN A 508     -17.016 -20.172  12.297  1.00 98.44           C  
ATOM   4001  C   GLN A 508     -18.266 -20.188  11.422  1.00 98.44           C  
ATOM   4002  CB  GLN A 508     -16.969 -18.875  13.109  1.00 98.44           C  
ATOM   4003  O   GLN A 508     -19.219 -19.453  11.672  1.00 98.44           O  
ATOM   4004  CG  GLN A 508     -15.820 -18.812  14.102  1.00 98.44           C  
ATOM   4005  CD  GLN A 508     -15.742 -17.469  14.820  1.00 98.44           C  
ATOM   4006  NE2 GLN A 508     -15.031 -17.453  15.945  1.00 98.44           N  
ATOM   4007  OE1 GLN A 508     -16.312 -16.469  14.367  1.00 98.44           O  
ATOM   4008  N   ASN A 509     -18.094 -20.906  10.312  1.00 98.06           N  
ATOM   4009  CA  ASN A 509     -19.203 -21.172   9.383  1.00 98.06           C  
ATOM   4010  C   ASN A 509     -19.828 -19.859   8.898  1.00 98.06           C  
ATOM   4011  CB  ASN A 509     -20.250 -22.062  10.039  1.00 98.06           C  
ATOM   4012  O   ASN A 509     -21.047 -19.812   8.648  1.00 98.06           O  
ATOM   4013  CG  ASN A 509     -19.734 -23.453  10.359  1.00 98.06           C  
ATOM   4014  ND2 ASN A 509     -19.953 -23.891  11.586  1.00 98.06           N  
ATOM   4015  OD1 ASN A 509     -19.125 -24.109   9.508  1.00 98.06           O  
ATOM   4016  N   VAL A 510     -18.969 -18.812   8.898  1.00 97.81           N  
ATOM   4017  CA  VAL A 510     -19.469 -17.516   8.461  1.00 97.81           C  
ATOM   4018  C   VAL A 510     -19.531 -17.469   6.938  1.00 97.81           C  
ATOM   4019  CB  VAL A 510     -18.578 -16.359   9.000  1.00 97.81           C  
ATOM   4020  O   VAL A 510     -18.688 -18.062   6.258  1.00 97.81           O  
ATOM   4021  CG1 VAL A 510     -17.484 -16.016   7.988  1.00 97.81           C  
ATOM   4022  CG2 VAL A 510     -19.438 -15.141   9.312  1.00 97.81           C  
ATOM   4023  N   THR A 511     -20.578 -16.875   6.391  1.00 98.12           N  
ATOM   4024  CA  THR A 511     -20.656 -16.469   4.996  1.00 98.12           C  
ATOM   4025  C   THR A 511     -20.406 -14.969   4.859  1.00 98.12           C  
ATOM   4026  CB  THR A 511     -22.016 -16.828   4.379  1.00 98.12           C  
ATOM   4027  O   THR A 511     -21.234 -14.156   5.305  1.00 98.12           O  
ATOM   4028  CG2 THR A 511     -22.094 -16.422   2.914  1.00 98.12           C  
ATOM   4029  OG1 THR A 511     -22.219 -18.250   4.477  1.00 98.12           O  
ATOM   4030  N   TRP A 512     -19.203 -14.594   4.258  1.00 98.25           N  
ATOM   4031  CA  TRP A 512     -18.781 -13.203   4.086  1.00 98.25           C  
ATOM   4032  C   TRP A 512     -19.625 -12.500   3.033  1.00 98.25           C  
ATOM   4033  CB  TRP A 512     -17.297 -13.141   3.697  1.00 98.25           C  
ATOM   4034  O   TRP A 512     -19.516 -12.789   1.840  1.00 98.25           O  
ATOM   4035  CG  TRP A 512     -16.656 -11.820   3.982  1.00 98.25           C  
ATOM   4036  CD1 TRP A 512     -17.266 -10.594   4.012  1.00 98.25           C  
ATOM   4037  CD2 TRP A 512     -15.273 -11.594   4.273  1.00 98.25           C  
ATOM   4038  CE2 TRP A 512     -15.109 -10.203   4.469  1.00 98.25           C  
ATOM   4039  CE3 TRP A 512     -14.156 -12.422   4.391  1.00 98.25           C  
ATOM   4040  NE1 TRP A 512     -16.344  -9.617   4.305  1.00 98.25           N  
ATOM   4041  CH2 TRP A 512     -12.797 -10.469   4.883  1.00 98.25           C  
ATOM   4042  CZ2 TRP A 512     -13.875  -9.625   4.777  1.00 98.25           C  
ATOM   4043  CZ3 TRP A 512     -12.922 -11.852   4.695  1.00 98.25           C  
ATOM   4044  N   PRO A 513     -20.500 -11.516   3.455  1.00 97.62           N  
ATOM   4045  CA  PRO A 513     -21.375 -10.844   2.494  1.00 97.62           C  
ATOM   4046  C   PRO A 513     -20.625  -9.852   1.608  1.00 97.62           C  
ATOM   4047  CB  PRO A 513     -22.391 -10.133   3.385  1.00 97.62           C  
ATOM   4048  O   PRO A 513     -19.641  -9.250   2.041  1.00 97.62           O  
ATOM   4049  CG  PRO A 513     -21.656  -9.852   4.656  1.00 97.62           C  
ATOM   4050  CD  PRO A 513     -20.719 -10.992   4.930  1.00 97.62           C  
ATOM   4051  N   LYS A 514     -21.125  -9.727   0.375  1.00 98.19           N  
ATOM   4052  CA  LYS A 514     -20.641  -8.664  -0.502  1.00 98.19           C  
ATOM   4053  C   LYS A 514     -21.141  -7.297  -0.044  1.00 98.19           C  
ATOM   4054  CB  LYS A 514     -21.062  -8.922  -1.947  1.00 98.19           C  
ATOM   4055  O   LYS A 514     -22.234  -7.195   0.533  1.00 98.19           O  
ATOM   4056  CG  LYS A 514     -20.484 -10.195  -2.541  1.00 98.19           C  
ATOM   4057  CD  LYS A 514     -21.062 -10.484  -3.920  1.00 98.19           C  
ATOM   4058  CE  LYS A 514     -20.594 -11.828  -4.457  1.00 98.19           C  
ATOM   4059  NZ  LYS A 514     -21.297 -12.188  -5.730  1.00 98.19           N  
ATOM   4060  N   VAL A 515     -20.344  -6.285  -0.290  1.00 98.19           N  
ATOM   4061  CA  VAL A 515     -20.734  -4.922   0.054  1.00 98.19           C  
ATOM   4062  C   VAL A 515     -21.875  -4.465  -0.848  1.00 98.19           C  
ATOM   4063  CB  VAL A 515     -19.547  -3.947  -0.065  1.00 98.19           C  
ATOM   4064  O   VAL A 515     -21.812  -4.602  -2.070  1.00 98.19           O  
ATOM   4065  CG1 VAL A 515     -20.000  -2.504   0.124  1.00 98.19           C  
ATOM   4066  CG2 VAL A 515     -18.453  -4.305   0.953  1.00 98.19           C  
ATOM   4067  N   VAL A 516     -22.953  -4.070  -0.229  1.00 93.94           N  
ATOM   4068  CA  VAL A 516     -24.047  -3.336  -0.856  1.00 93.94           C  
ATOM   4069  C   VAL A 516     -24.125  -1.926  -0.277  1.00 93.94           C  
ATOM   4070  CB  VAL A 516     -25.391  -4.062  -0.669  1.00 93.94           C  
ATOM   4071  O   VAL A 516     -24.266  -1.753   0.935  1.00 93.94           O  
ATOM   4072  CG1 VAL A 516     -26.531  -3.281  -1.337  1.00 93.94           C  
ATOM   4073  CG2 VAL A 516     -25.328  -5.480  -1.228  1.00 93.94           C  
ATOM   4074  N   PRO A 517     -23.922  -0.924  -1.113  1.00 82.38           N  
ATOM   4075  CA  PRO A 517     -23.750   0.459  -0.661  1.00 82.38           C  
ATOM   4076  C   PRO A 517     -24.828   0.890   0.338  1.00 82.38           C  
ATOM   4077  CB  PRO A 517     -23.859   1.270  -1.955  1.00 82.38           C  
ATOM   4078  O   PRO A 517     -24.516   1.561   1.327  1.00 82.38           O  
ATOM   4079  CG  PRO A 517     -23.312   0.362  -3.018  1.00 82.38           C  
ATOM   4080  CD  PRO A 517     -23.734  -1.044  -2.697  1.00 82.38           C  
ATOM   4081  N   ASP A 518     -25.984   0.449   0.319  1.00 82.56           N  
ATOM   4082  CA  ASP A 518     -27.062   0.908   1.188  1.00 82.56           C  
ATOM   4083  C   ASP A 518     -27.062   0.149   2.514  1.00 82.56           C  
ATOM   4084  CB  ASP A 518     -28.422   0.751   0.493  1.00 82.56           C  
ATOM   4085  O   ASP A 518     -27.547   0.663   3.529  1.00 82.56           O  
ATOM   4086  CG  ASP A 518     -28.609   1.721  -0.660  1.00 82.56           C  
ATOM   4087  OD1 ASP A 518     -27.953   2.779  -0.683  1.00 82.56           O  
ATOM   4088  OD2 ASP A 518     -29.438   1.425  -1.552  1.00 82.56           O  
ATOM   4089  N   THR A 519     -26.547  -1.147   2.490  1.00 89.44           N  
ATOM   4090  CA  THR A 519     -26.516  -2.008   3.668  1.00 89.44           C  
ATOM   4091  C   THR A 519     -25.094  -2.473   3.957  1.00 89.44           C  
ATOM   4092  CB  THR A 519     -27.422  -3.232   3.492  1.00 89.44           C  
ATOM   4093  O   THR A 519     -24.844  -3.668   4.141  1.00 89.44           O  
ATOM   4094  CG2 THR A 519     -28.891  -2.812   3.379  1.00 89.44           C  
ATOM   4095  OG1 THR A 519     -27.047  -3.938   2.305  1.00 89.44           O  
ATOM   4096  N   PHE A 520     -24.109  -1.669   3.820  1.00 95.81           N  
ATOM   4097  CA  PHE A 520     -22.672  -1.872   3.854  1.00 95.81           C  
ATOM   4098  C   PHE A 520     -22.281  -2.824   4.977  1.00 95.81           C  
ATOM   4099  CB  PHE A 520     -21.938  -0.535   4.023  1.00 95.81           C  
ATOM   4100  O   PHE A 520     -21.844  -2.389   6.047  1.00 95.81           O  
ATOM   4101  CG  PHE A 520     -20.531  -0.537   3.484  1.00 95.81           C  
ATOM   4102  CD1 PHE A 520     -19.688  -1.612   3.717  1.00 95.81           C  
ATOM   4103  CD2 PHE A 520     -20.062   0.539   2.744  1.00 95.81           C  
ATOM   4104  CE1 PHE A 520     -18.391  -1.616   3.219  1.00 95.81           C  
ATOM   4105  CE2 PHE A 520     -18.766   0.542   2.242  1.00 95.81           C  
ATOM   4106  CZ  PHE A 520     -17.938  -0.536   2.482  1.00 95.81           C  
ATOM   4107  N   GLN A 521     -22.422  -4.184   4.754  1.00 98.00           N  
ATOM   4108  CA  GLN A 521     -22.000  -5.207   5.707  1.00 98.00           C  
ATOM   4109  C   GLN A 521     -20.531  -5.570   5.516  1.00 98.00           C  
ATOM   4110  CB  GLN A 521     -22.875  -6.453   5.574  1.00 98.00           C  
ATOM   4111  O   GLN A 521     -20.016  -5.523   4.395  1.00 98.00           O  
ATOM   4112  CG  GLN A 521     -24.328  -6.234   5.973  1.00 98.00           C  
ATOM   4113  CD  GLN A 521     -25.172  -7.500   5.875  1.00 98.00           C  
ATOM   4114  NE2 GLN A 521     -25.750  -7.910   6.992  1.00 98.00           N  
ATOM   4115  OE1 GLN A 521     -25.281  -8.102   4.801  1.00 98.00           O  
ATOM   4116  N   TYR A 522     -19.922  -5.801   6.641  1.00 98.38           N  
ATOM   4117  CA  TYR A 522     -18.516  -6.184   6.559  1.00 98.38           C  
ATOM   4118  C   TYR A 522     -18.172  -7.219   7.621  1.00 98.38           C  
ATOM   4119  CB  TYR A 522     -17.609  -4.957   6.715  1.00 98.38           C  
ATOM   4120  O   TYR A 522     -18.969  -7.488   8.516  1.00 98.38           O  
ATOM   4121  CG  TYR A 522     -17.625  -4.371   8.102  1.00 98.38           C  
ATOM   4122  CD1 TYR A 522     -18.641  -3.508   8.516  1.00 98.38           C  
ATOM   4123  CD2 TYR A 522     -16.609  -4.676   9.008  1.00 98.38           C  
ATOM   4124  CE1 TYR A 522     -18.641  -2.965   9.797  1.00 98.38           C  
ATOM   4125  CE2 TYR A 522     -16.609  -4.141  10.297  1.00 98.38           C  
ATOM   4126  OH  TYR A 522     -17.641  -2.750  11.945  1.00 98.38           O  
ATOM   4127  CZ  TYR A 522     -17.625  -3.285  10.680  1.00 98.38           C  
ATOM   4128  N   LEU A 523     -17.016  -7.871   7.387  1.00 98.69           N  
ATOM   4129  CA  LEU A 523     -16.531  -8.859   8.344  1.00 98.69           C  
ATOM   4130  C   LEU A 523     -15.523  -8.227   9.305  1.00 98.69           C  
ATOM   4131  CB  LEU A 523     -15.875 -10.039   7.617  1.00 98.69           C  
ATOM   4132  O   LEU A 523     -14.508  -7.676   8.883  1.00 98.69           O  
ATOM   4133  CG  LEU A 523     -15.406 -11.203   8.492  1.00 98.69           C  
ATOM   4134  CD1 LEU A 523     -16.594 -11.914   9.117  1.00 98.69           C  
ATOM   4135  CD2 LEU A 523     -14.555 -12.172   7.680  1.00 98.69           C  
ATOM   4136  N   ASP A 524     -15.836  -8.211  10.609  1.00 98.56           N  
ATOM   4137  CA  ASP A 524     -14.867  -7.883  11.648  1.00 98.56           C  
ATOM   4138  C   ASP A 524     -14.031  -9.102  12.023  1.00 98.56           C  
ATOM   4139  CB  ASP A 524     -15.578  -7.324  12.883  1.00 98.56           C  
ATOM   4140  O   ASP A 524     -14.562 -10.086  12.539  1.00 98.56           O  
ATOM   4141  CG  ASP A 524     -14.617  -6.906  13.977  1.00 98.56           C  
ATOM   4142  OD1 ASP A 524     -13.734  -6.051  13.727  1.00 98.56           O  
ATOM   4143  OD2 ASP A 524     -14.734  -7.434  15.109  1.00 98.56           O  
ATOM   4144  N   ILE A 525     -12.758  -9.055  11.656  1.00 98.50           N  
ATOM   4145  CA  ILE A 525     -11.852 -10.148  11.984  1.00 98.50           C  
ATOM   4146  C   ILE A 525     -11.195  -9.891  13.344  1.00 98.50           C  
ATOM   4147  CB  ILE A 525     -10.766 -10.336  10.898  1.00 98.50           C  
ATOM   4148  O   ILE A 525     -10.156  -9.242  13.422  1.00 98.50           O  
ATOM   4149  CG1 ILE A 525     -11.422 -10.547   9.523  1.00 98.50           C  
ATOM   4150  CG2 ILE A 525      -9.844 -11.500  11.250  1.00 98.50           C  
ATOM   4151  CD1 ILE A 525     -10.430 -10.539   8.367  1.00 98.50           C  
ATOM   4152  N   GLY A 526     -11.836 -10.250  14.445  1.00 97.75           N  
ATOM   4153  CA  GLY A 526     -11.375 -10.211  15.828  1.00 97.75           C  
ATOM   4154  C   GLY A 526     -11.164 -11.594  16.422  1.00 97.75           C  
ATOM   4155  O   GLY A 526     -10.758 -12.523  15.727  1.00 97.75           O  
ATOM   4156  N   THR A 527     -11.344 -11.594  17.719  1.00 96.56           N  
ATOM   4157  CA  THR A 527     -11.289 -12.914  18.344  1.00 96.56           C  
ATOM   4158  C   THR A 527     -12.258 -13.875  17.656  1.00 96.56           C  
ATOM   4159  CB  THR A 527     -11.602 -12.844  19.844  1.00 96.56           C  
ATOM   4160  O   THR A 527     -11.914 -15.023  17.375  1.00 96.56           O  
ATOM   4161  CG2 THR A 527     -11.578 -14.234  20.484  1.00 96.56           C  
ATOM   4162  OG1 THR A 527     -10.625 -12.023  20.500  1.00 96.56           O  
ATOM   4163  N   ASP A 528     -13.453 -13.367  17.375  1.00 98.19           N  
ATOM   4164  CA  ASP A 528     -14.453 -14.047  16.562  1.00 98.19           C  
ATOM   4165  C   ASP A 528     -14.648 -13.344  15.227  1.00 98.19           C  
ATOM   4166  CB  ASP A 528     -15.789 -14.133  17.312  1.00 98.19           C  
ATOM   4167  O   ASP A 528     -14.352 -12.156  15.094  1.00 98.19           O  
ATOM   4168  CG  ASP A 528     -15.703 -14.930  18.594  1.00 98.19           C  
ATOM   4169  OD1 ASP A 528     -15.148 -16.047  18.594  1.00 98.19           O  
ATOM   4170  OD2 ASP A 528     -16.188 -14.430  19.641  1.00 98.19           O  
ATOM   4171  N   LEU A 529     -15.047 -14.133  14.219  1.00 98.62           N  
ATOM   4172  CA  LEU A 529     -15.477 -13.539  12.961  1.00 98.62           C  
ATOM   4173  C   LEU A 529     -16.938 -13.086  13.047  1.00 98.62           C  
ATOM   4174  CB  LEU A 529     -15.312 -14.531  11.805  1.00 98.62           C  
ATOM   4175  O   LEU A 529     -17.828 -13.906  13.219  1.00 98.62           O  
ATOM   4176  CG  LEU A 529     -13.914 -15.141  11.633  1.00 98.62           C  
ATOM   4177  CD1 LEU A 529     -13.906 -16.109  10.461  1.00 98.62           C  
ATOM   4178  CD2 LEU A 529     -12.875 -14.039  11.430  1.00 98.62           C  
ATOM   4179  N   VAL A 530     -17.125 -11.766  12.977  1.00 98.50           N  
ATOM   4180  CA  VAL A 530     -18.453 -11.211  13.180  1.00 98.50           C  
ATOM   4181  C   VAL A 530     -18.859 -10.367  11.969  1.00 98.50           C  
ATOM   4182  CB  VAL A 530     -18.531 -10.359  14.461  1.00 98.50           C  
ATOM   4183  O   VAL A 530     -18.094  -9.508  11.523  1.00 98.50           O  
ATOM   4184  CG1 VAL A 530     -19.922  -9.773  14.641  1.00 98.50           C  
ATOM   4185  CG2 VAL A 530     -18.141 -11.203  15.680  1.00 98.50           C  
ATOM   4186  N   ILE A 531     -20.062 -10.695  11.367  1.00 98.38           N  
ATOM   4187  CA  ILE A 531     -20.641  -9.844  10.336  1.00 98.38           C  
ATOM   4188  C   ILE A 531     -21.359  -8.656  10.992  1.00 98.38           C  
ATOM   4189  CB  ILE A 531     -21.625 -10.625   9.438  1.00 98.38           C  
ATOM   4190  O   ILE A 531     -22.266  -8.844  11.805  1.00 98.38           O  
ATOM   4191  CG1 ILE A 531     -20.906 -11.820   8.789  1.00 98.38           C  
ATOM   4192  CG2 ILE A 531     -22.234  -9.711   8.367  1.00 98.38           C  
ATOM   4193  CD1 ILE A 531     -19.750 -11.438   7.883  1.00 98.38           C  
ATOM   4194  N   THR A 532     -20.922  -7.520  10.680  1.00 97.12           N  
ATOM   4195  CA  THR A 532     -21.547  -6.301  11.195  1.00 97.12           C  
ATOM   4196  C   THR A 532     -21.734  -5.277  10.086  1.00 97.12           C  
ATOM   4197  CB  THR A 532     -20.688  -5.684  12.320  1.00 97.12           C  
ATOM   4198  O   THR A 532     -21.609  -5.605   8.898  1.00 97.12           O  
ATOM   4199  CG2 THR A 532     -19.359  -5.156  11.789  1.00 97.12           C  
ATOM   4200  OG1 THR A 532     -21.422  -4.602  12.922  1.00 97.12           O  
ATOM   4201  N   SER A 533     -22.312  -4.105  10.414  1.00 96.81           N  
ATOM   4202  CA  SER A 533     -22.672  -3.154   9.367  1.00 96.81           C  
ATOM   4203  C   SER A 533     -22.156  -1.755   9.688  1.00 96.81           C  
ATOM   4204  CB  SER A 533     -24.188  -3.113   9.180  1.00 96.81           C  
ATOM   4205  O   SER A 533     -21.844  -1.454  10.836  1.00 96.81           O  
ATOM   4206  OG  SER A 533     -24.703  -4.410   8.914  1.00 96.81           O  
ATOM   4207  N   ASN A 534     -21.984  -0.996   8.617  1.00 94.88           N  
ATOM   4208  CA  ASN A 534     -21.656   0.425   8.695  1.00 94.88           C  
ATOM   4209  C   ASN A 534     -20.312   0.658   9.391  1.00 94.88           C  
ATOM   4210  CB  ASN A 534     -22.766   1.192   9.414  1.00 94.88           C  
ATOM   4211  O   ASN A 534     -20.266   1.203  10.492  1.00 94.88           O  
ATOM   4212  CG  ASN A 534     -24.109   1.042   8.734  1.00 94.88           C  
ATOM   4213  ND2 ASN A 534     -25.141   0.737   9.516  1.00 94.88           N  
ATOM   4214  OD1 ASN A 534     -24.219   1.196   7.512  1.00 94.88           O  
ATOM   4215  N   PRO A 535     -19.250   0.269   8.648  1.00 95.31           N  
ATOM   4216  CA  PRO A 535     -17.906   0.414   9.227  1.00 95.31           C  
ATOM   4217  C   PRO A 535     -17.594   1.851   9.641  1.00 95.31           C  
ATOM   4218  CB  PRO A 535     -16.984  -0.044   8.094  1.00 95.31           C  
ATOM   4219  O   PRO A 535     -17.812   2.781   8.859  1.00 95.31           O  
ATOM   4220  CG  PRO A 535     -17.750   0.219   6.844  1.00 95.31           C  
ATOM   4221  CD  PRO A 535     -19.203   0.011   7.125  1.00 95.31           C  
ATOM   4222  N   LYS A 536     -17.188   2.062  10.867  1.00 95.44           N  
ATOM   4223  CA  LYS A 536     -16.703   3.297  11.469  1.00 95.44           C  
ATOM   4224  C   LYS A 536     -17.828   4.316  11.641  1.00 95.44           C  
ATOM   4225  CB  LYS A 536     -15.570   3.895  10.617  1.00 95.44           C  
ATOM   4226  O   LYS A 536     -17.578   5.523  11.672  1.00 95.44           O  
ATOM   4227  CG  LYS A 536     -14.297   3.064  10.609  1.00 95.44           C  
ATOM   4228  CD  LYS A 536     -13.688   2.961  12.000  1.00 95.44           C  
ATOM   4229  CE  LYS A 536     -12.367   2.205  11.977  1.00 95.44           C  
ATOM   4230  NZ  LYS A 536     -11.797   2.043  13.352  1.00 95.44           N  
ATOM   4231  N   ALA A 537     -19.141   3.883  11.609  1.00 95.50           N  
ATOM   4232  CA  ALA A 537     -20.219   4.777  12.000  1.00 95.50           C  
ATOM   4233  C   ALA A 537     -20.031   5.273  13.430  1.00 95.50           C  
ATOM   4234  CB  ALA A 537     -21.562   4.078  11.852  1.00 95.50           C  
ATOM   4235  O   ALA A 537     -19.531   4.539  14.289  1.00 95.50           O  
ATOM   4236  N   PRO A 538     -20.375   6.609  13.695  1.00 95.50           N  
ATOM   4237  CA  PRO A 538     -21.000   7.559  12.773  1.00 95.50           C  
ATOM   4238  C   PRO A 538     -19.984   8.391  12.000  1.00 95.50           C  
ATOM   4239  CB  PRO A 538     -21.844   8.445  13.695  1.00 95.50           C  
ATOM   4240  O   PRO A 538     -20.359   9.328  11.289  1.00 95.50           O  
ATOM   4241  CG  PRO A 538     -21.062   8.531  14.961  1.00 95.50           C  
ATOM   4242  CD  PRO A 538     -20.391   7.211  15.203  1.00 95.50           C  
ATOM   4243  N   TYR A 539     -18.688   8.188  12.078  1.00 97.25           N  
ATOM   4244  CA  TYR A 539     -17.625   9.055  11.594  1.00 97.25           C  
ATOM   4245  C   TYR A 539     -17.531   9.000  10.070  1.00 97.25           C  
ATOM   4246  CB  TYR A 539     -16.281   8.664  12.219  1.00 97.25           C  
ATOM   4247  O   TYR A 539     -17.406  10.031   9.414  1.00 97.25           O  
ATOM   4248  CG  TYR A 539     -16.281   8.672  13.727  1.00 97.25           C  
ATOM   4249  CD1 TYR A 539     -16.328   9.867  14.438  1.00 97.25           C  
ATOM   4250  CD2 TYR A 539     -16.266   7.480  14.445  1.00 97.25           C  
ATOM   4251  CE1 TYR A 539     -16.328   9.883  15.828  1.00 97.25           C  
ATOM   4252  CE2 TYR A 539     -16.266   7.480  15.836  1.00 97.25           C  
ATOM   4253  OH  TYR A 539     -16.297   8.695  17.891  1.00 97.25           O  
ATOM   4254  CZ  TYR A 539     -16.297   8.688  16.516  1.00 97.25           C  
ATOM   4255  N   TYR A 540     -17.641   7.816   9.539  1.00 97.12           N  
ATOM   4256  CA  TYR A 540     -17.562   7.719   8.078  1.00 97.12           C  
ATOM   4257  C   TYR A 540     -18.688   8.516   7.430  1.00 97.12           C  
ATOM   4258  CB  TYR A 540     -17.641   6.254   7.637  1.00 97.12           C  
ATOM   4259  O   TYR A 540     -18.453   9.281   6.492  1.00 97.12           O  
ATOM   4260  CG  TYR A 540     -17.750   6.078   6.141  1.00 97.12           C  
ATOM   4261  CD1 TYR A 540     -18.938   5.633   5.559  1.00 97.12           C  
ATOM   4262  CD2 TYR A 540     -16.672   6.355   5.312  1.00 97.12           C  
ATOM   4263  CE1 TYR A 540     -19.031   5.469   4.180  1.00 97.12           C  
ATOM   4264  CE2 TYR A 540     -16.766   6.195   3.934  1.00 97.12           C  
ATOM   4265  OH  TYR A 540     -18.047   5.590   2.014  1.00 97.12           O  
ATOM   4266  CZ  TYR A 540     -17.953   5.750   3.379  1.00 97.12           C  
ATOM   4267  N   GLU A 541     -19.906   8.359   7.961  1.00 95.94           N  
ATOM   4268  CA  GLU A 541     -21.047   9.102   7.422  1.00 95.94           C  
ATOM   4269  C   GLU A 541     -20.828  10.609   7.574  1.00 95.94           C  
ATOM   4270  CB  GLU A 541     -22.344   8.680   8.109  1.00 95.94           C  
ATOM   4271  O   GLU A 541     -21.156  11.375   6.664  1.00 95.94           O  
ATOM   4272  CG  GLU A 541     -22.797   7.270   7.762  1.00 95.94           C  
ATOM   4273  CD  GLU A 541     -23.875   6.738   8.688  1.00 95.94           C  
ATOM   4274  OE1 GLU A 541     -24.234   5.539   8.586  1.00 95.94           O  
ATOM   4275  OE2 GLU A 541     -24.375   7.523   9.523  1.00 95.94           O  
ATOM   4276  N   GLY A 542     -20.359  10.969   8.711  1.00 97.38           N  
ATOM   4277  CA  GLY A 542     -20.031  12.375   8.938  1.00 97.38           C  
ATOM   4278  C   GLY A 542     -19.062  12.938   7.922  1.00 97.38           C  
ATOM   4279  O   GLY A 542     -19.281  14.031   7.395  1.00 97.38           O  
ATOM   4280  N   TRP A 543     -18.000  12.164   7.613  1.00 97.38           N  
ATOM   4281  CA  TRP A 543     -17.016  12.609   6.633  1.00 97.38           C  
ATOM   4282  C   TRP A 543     -17.656  12.711   5.242  1.00 97.38           C  
ATOM   4283  CB  TRP A 543     -15.820  11.664   6.598  1.00 97.38           C  
ATOM   4284  O   TRP A 543     -17.375  13.656   4.496  1.00 97.38           O  
ATOM   4285  CG  TRP A 543     -14.773  11.977   7.621  1.00 97.38           C  
ATOM   4286  CD1 TRP A 543     -14.445  11.227   8.719  1.00 97.38           C  
ATOM   4287  CD2 TRP A 543     -13.914  13.117   7.645  1.00 97.38           C  
ATOM   4288  CE2 TRP A 543     -13.094  13.000   8.789  1.00 97.38           C  
ATOM   4289  CE3 TRP A 543     -13.758  14.234   6.812  1.00 97.38           C  
ATOM   4290  NE1 TRP A 543     -13.438  11.844   9.422  1.00 97.38           N  
ATOM   4291  CH2 TRP A 543     -12.000  15.039   8.281  1.00 97.38           C  
ATOM   4292  CZ2 TRP A 543     -12.125  13.961   9.117  1.00 97.38           C  
ATOM   4293  CZ3 TRP A 543     -12.805  15.188   7.141  1.00 97.38           C  
ATOM   4294  N   SER A 544     -18.453  11.727   4.887  1.00 96.12           N  
ATOM   4295  CA  SER A 544     -19.125  11.750   3.592  1.00 96.12           C  
ATOM   4296  C   SER A 544     -19.953  13.016   3.434  1.00 96.12           C  
ATOM   4297  CB  SER A 544     -20.000  10.516   3.414  1.00 96.12           C  
ATOM   4298  O   SER A 544     -19.938  13.656   2.379  1.00 96.12           O  
ATOM   4299  OG  SER A 544     -19.219   9.344   3.352  1.00 96.12           O  
ATOM   4300  N   GLU A 545     -20.672  13.422   4.484  1.00 96.94           N  
ATOM   4301  CA  GLU A 545     -21.500  14.617   4.465  1.00 96.94           C  
ATOM   4302  C   GLU A 545     -20.641  15.875   4.355  1.00 96.94           C  
ATOM   4303  CB  GLU A 545     -22.375  14.688   5.719  1.00 96.94           C  
ATOM   4304  O   GLU A 545     -20.969  16.781   3.582  1.00 96.94           O  
ATOM   4305  CG  GLU A 545     -23.484  13.641   5.758  1.00 96.94           C  
ATOM   4306  CD  GLU A 545     -24.234  13.609   7.078  1.00 96.94           C  
ATOM   4307  OE1 GLU A 545     -25.109  12.727   7.258  1.00 96.94           O  
ATOM   4308  OE2 GLU A 545     -23.953  14.469   7.938  1.00 96.94           O  
ATOM   4309  N   ILE A 546     -19.531  15.867   5.109  1.00 97.12           N  
ATOM   4310  CA  ILE A 546     -18.641  17.016   5.121  1.00 97.12           C  
ATOM   4311  C   ILE A 546     -18.031  17.219   3.732  1.00 97.12           C  
ATOM   4312  CB  ILE A 546     -17.516  16.859   6.176  1.00 97.12           C  
ATOM   4313  O   ILE A 546     -17.953  18.328   3.229  1.00 97.12           O  
ATOM   4314  CG1 ILE A 546     -18.078  17.141   7.578  1.00 97.12           C  
ATOM   4315  CG2 ILE A 546     -16.344  17.781   5.859  1.00 97.12           C  
ATOM   4316  CD1 ILE A 546     -17.094  16.828   8.703  1.00 97.12           C  
ATOM   4317  N   TYR A 547     -17.594  16.172   3.066  1.00 96.31           N  
ATOM   4318  CA  TYR A 547     -17.016  16.297   1.733  1.00 96.31           C  
ATOM   4319  C   TYR A 547     -18.047  16.828   0.738  1.00 96.31           C  
ATOM   4320  CB  TYR A 547     -16.484  14.938   1.258  1.00 96.31           C  
ATOM   4321  O   TYR A 547     -17.734  17.719  -0.060  1.00 96.31           O  
ATOM   4322  CG  TYR A 547     -15.008  14.750   1.508  1.00 96.31           C  
ATOM   4323  CD1 TYR A 547     -14.094  14.766   0.453  1.00 96.31           C  
ATOM   4324  CD2 TYR A 547     -14.516  14.562   2.797  1.00 96.31           C  
ATOM   4325  CE1 TYR A 547     -12.734  14.586   0.678  1.00 96.31           C  
ATOM   4326  CE2 TYR A 547     -13.156  14.391   3.033  1.00 96.31           C  
ATOM   4327  OH  TYR A 547     -10.930  14.227   2.197  1.00 96.31           O  
ATOM   4328  CZ  TYR A 547     -12.273  14.406   1.969  1.00 96.31           C  
ATOM   4329  N   GLU A 548     -19.203  16.297   0.813  1.00 95.50           N  
ATOM   4330  CA  GLU A 548     -20.250  16.734  -0.105  1.00 95.50           C  
ATOM   4331  C   GLU A 548     -20.641  18.172   0.158  1.00 95.50           C  
ATOM   4332  CB  GLU A 548     -21.469  15.812   0.007  1.00 95.50           C  
ATOM   4333  O   GLU A 548     -20.875  18.953  -0.780  1.00 95.50           O  
ATOM   4334  CG  GLU A 548     -21.266  14.430  -0.578  1.00 95.50           C  
ATOM   4335  CD  GLU A 548     -20.875  14.445  -2.047  1.00 95.50           C  
ATOM   4336  OE1 GLU A 548     -20.172  13.508  -2.504  1.00 95.50           O  
ATOM   4337  OE2 GLU A 548     -21.250  15.414  -2.746  1.00 95.50           O  
ATOM   4338  N   LYS A 549     -20.719  18.516   1.392  1.00 96.19           N  
ATOM   4339  CA  LYS A 549     -21.203  19.828   1.802  1.00 96.19           C  
ATOM   4340  C   LYS A 549     -20.156  20.906   1.528  1.00 96.19           C  
ATOM   4341  CB  LYS A 549     -21.578  19.828   3.285  1.00 96.19           C  
ATOM   4342  O   LYS A 549     -20.484  21.984   1.045  1.00 96.19           O  
ATOM   4343  CG  LYS A 549     -22.141  21.141   3.781  1.00 96.19           C  
ATOM   4344  CD  LYS A 549     -22.594  21.047   5.230  1.00 96.19           C  
ATOM   4345  CE  LYS A 549     -23.141  22.375   5.738  1.00 96.19           C  
ATOM   4346  NZ  LYS A 549     -23.625  22.281   7.148  1.00 96.19           N  
ATOM   4347  N   TYR A 550     -18.844  20.578   1.745  1.00 97.00           N  
ATOM   4348  CA  TYR A 550     -17.891  21.672   1.842  1.00 97.00           C  
ATOM   4349  C   TYR A 550     -16.828  21.562   0.756  1.00 97.00           C  
ATOM   4350  CB  TYR A 550     -17.219  21.688   3.223  1.00 97.00           C  
ATOM   4351  O   TYR A 550     -16.188  22.562   0.396  1.00 97.00           O  
ATOM   4352  CG  TYR A 550     -18.188  21.922   4.359  1.00 97.00           C  
ATOM   4353  CD1 TYR A 550     -19.094  22.984   4.328  1.00 97.00           C  
ATOM   4354  CD2 TYR A 550     -18.203  21.078   5.465  1.00 97.00           C  
ATOM   4355  CE1 TYR A 550     -19.984  23.188   5.371  1.00 97.00           C  
ATOM   4356  CE2 TYR A 550     -19.094  21.281   6.516  1.00 97.00           C  
ATOM   4357  OH  TYR A 550     -20.859  22.547   7.500  1.00 97.00           O  
ATOM   4358  CZ  TYR A 550     -19.984  22.344   6.461  1.00 97.00           C  
ATOM   4359  N   ASN A 551     -16.531  20.375   0.214  1.00 96.19           N  
ATOM   4360  CA  ASN A 551     -15.414  20.172  -0.700  1.00 96.19           C  
ATOM   4361  C   ASN A 551     -15.828  20.391  -2.152  1.00 96.19           C  
ATOM   4362  CB  ASN A 551     -14.828  18.766  -0.523  1.00 96.19           C  
ATOM   4363  O   ASN A 551     -16.969  20.125  -2.525  1.00 96.19           O  
ATOM   4364  CG  ASN A 551     -13.414  18.656  -1.056  1.00 96.19           C  
ATOM   4365  ND2 ASN A 551     -12.961  17.438  -1.287  1.00 96.19           N  
ATOM   4366  OD1 ASN A 551     -12.734  19.672  -1.255  1.00 96.19           O  
ATOM   4367  N   GLN A 552     -14.859  20.922  -2.939  1.00 95.56           N  
ATOM   4368  CA  GLN A 552     -15.102  21.219  -4.348  1.00 95.56           C  
ATOM   4369  C   GLN A 552     -14.727  20.047  -5.234  1.00 95.56           C  
ATOM   4370  CB  GLN A 552     -14.328  22.469  -4.773  1.00 95.56           C  
ATOM   4371  O   GLN A 552     -13.656  19.453  -5.070  1.00 95.56           O  
ATOM   4372  CG  GLN A 552     -14.609  22.906  -6.203  1.00 95.56           C  
ATOM   4373  CD  GLN A 552     -13.938  24.219  -6.559  1.00 95.56           C  
ATOM   4374  NE2 GLN A 552     -14.383  24.844  -7.641  1.00 95.56           N  
ATOM   4375  OE1 GLN A 552     -13.023  24.672  -5.863  1.00 95.56           O  
ATOM   4376  N   ARG A 553     -15.641  19.672  -6.219  1.00 95.56           N  
ATOM   4377  CA  ARG A 553     -15.305  18.719  -7.258  1.00 95.56           C  
ATOM   4378  C   ARG A 553     -14.438  19.359  -8.336  1.00 95.56           C  
ATOM   4379  CB  ARG A 553     -16.562  18.125  -7.883  1.00 95.56           C  
ATOM   4380  O   ARG A 553     -14.523  20.562  -8.578  1.00 95.56           O  
ATOM   4381  CG  ARG A 553     -17.359  17.234  -6.945  1.00 95.56           C  
ATOM   4382  CD  ARG A 553     -17.859  15.984  -7.645  1.00 95.56           C  
ATOM   4383  NE  ARG A 553     -18.734  15.195  -6.781  1.00 95.56           N  
ATOM   4384  NH1 ARG A 553     -17.875  13.148  -7.410  1.00 95.56           N  
ATOM   4385  NH2 ARG A 553     -19.562  13.250  -5.871  1.00 95.56           N  
ATOM   4386  CZ  ARG A 553     -18.719  13.867  -6.691  1.00 95.56           C  
ATOM   4387  N   PRO A 554     -13.727  18.406  -9.078  1.00 95.94           N  
ATOM   4388  CA  PRO A 554     -13.531  16.969  -8.906  1.00 95.94           C  
ATOM   4389  C   PRO A 554     -12.656  16.625  -7.703  1.00 95.94           C  
ATOM   4390  CB  PRO A 554     -12.852  16.547 -10.211  1.00 95.94           C  
ATOM   4391  O   PRO A 554     -11.773  17.406  -7.336  1.00 95.94           O  
ATOM   4392  CG  PRO A 554     -12.039  17.734 -10.617  1.00 95.94           C  
ATOM   4393  CD  PRO A 554     -12.789  18.969 -10.250  1.00 95.94           C  
ATOM   4394  N   PHE A 555     -12.992  15.367  -7.113  1.00 96.62           N  
ATOM   4395  CA  PHE A 555     -12.148  14.852  -6.039  1.00 96.62           C  
ATOM   4396  C   PHE A 555     -11.070  13.922  -6.590  1.00 96.62           C  
ATOM   4397  CB  PHE A 555     -13.000  14.109  -4.996  1.00 96.62           C  
ATOM   4398  O   PHE A 555     -11.359  13.070  -7.434  1.00 96.62           O  
ATOM   4399  CG  PHE A 555     -14.094  14.953  -4.398  1.00 96.62           C  
ATOM   4400  CD1 PHE A 555     -13.969  16.328  -4.336  1.00 96.62           C  
ATOM   4401  CD2 PHE A 555     -15.242  14.359  -3.900  1.00 96.62           C  
ATOM   4402  CE1 PHE A 555     -14.984  17.109  -3.781  1.00 96.62           C  
ATOM   4403  CE2 PHE A 555     -16.266  15.133  -3.346  1.00 96.62           C  
ATOM   4404  CZ  PHE A 555     -16.125  16.500  -3.285  1.00 96.62           C  
ATOM   4405  N   THR A 556      -9.914  14.125  -6.137  1.00 96.31           N  
ATOM   4406  CA  THR A 556      -8.875  13.148  -6.473  1.00 96.31           C  
ATOM   4407  C   THR A 556      -8.789  12.062  -5.414  1.00 96.31           C  
ATOM   4408  CB  THR A 556      -7.500  13.836  -6.625  1.00 96.31           C  
ATOM   4409  O   THR A 556      -8.734  10.875  -5.738  1.00 96.31           O  
ATOM   4410  CG2 THR A 556      -6.430  12.820  -7.016  1.00 96.31           C  
ATOM   4411  OG1 THR A 556      -7.582  14.844  -7.641  1.00 96.31           O  
ATOM   4412  N   ILE A 557      -8.789  12.398  -4.160  1.00 96.38           N  
ATOM   4413  CA  ILE A 557      -8.742  11.516  -3.002  1.00 96.38           C  
ATOM   4414  C   ILE A 557      -9.898  11.828  -2.062  1.00 96.38           C  
ATOM   4415  CB  ILE A 557      -7.395  11.633  -2.252  1.00 96.38           C  
ATOM   4416  O   ILE A 557     -10.672  12.758  -2.305  1.00 96.38           O  
ATOM   4417  CG1 ILE A 557      -7.188  13.070  -1.761  1.00 96.38           C  
ATOM   4418  CG2 ILE A 557      -6.234  11.188  -3.148  1.00 96.38           C  
ATOM   4419  CD1 ILE A 557      -5.926  13.266  -0.930  1.00 96.38           C  
ATOM   4420  N   PHE A 558     -10.070  11.023  -1.052  1.00 95.81           N  
ATOM   4421  CA  PHE A 558     -11.164  11.188  -0.103  1.00 95.81           C  
ATOM   4422  C   PHE A 558     -10.633  11.297   1.322  1.00 95.81           C  
ATOM   4423  CB  PHE A 558     -12.148  10.016  -0.211  1.00 95.81           C  
ATOM   4424  O   PHE A 558     -11.203  12.016   2.148  1.00 95.81           O  
ATOM   4425  CG  PHE A 558     -13.422  10.219   0.569  1.00 95.81           C  
ATOM   4426  CD1 PHE A 558     -13.695   9.445   1.690  1.00 95.81           C  
ATOM   4427  CD2 PHE A 558     -14.344  11.180   0.181  1.00 95.81           C  
ATOM   4428  CE1 PHE A 558     -14.867   9.633   2.414  1.00 95.81           C  
ATOM   4429  CE2 PHE A 558     -15.516  11.375   0.899  1.00 95.81           C  
ATOM   4430  CZ  PHE A 558     -15.781  10.594   2.016  1.00 95.81           C  
TER    4431      ALA A   1                                                      
ENDMDL                                                                          
END                                                                             
