# Supplementary material for: Screening of ester-forming and hydrolyzing enzymes linked to pheromone production in Ips typographus (Linnaeus, 1758)
Source: BMC Genomics. 2026 Mar 24;27:431. doi: 10.1186/s12864-026-12773-0 (PMC13134222; doi:10.1186/s12864-026-12773-0)
Supplement: Supplementary file 5 — Supplementary Material 5. [file 12864_2026_12773_MOESM5_ESM.zip › ItyCE12.pdb]

MODEL     1                                                                     
ATOM      1  N   MET A   1      23.219  -6.465  74.562  1.00 35.78           N  
ATOM      2  CA  MET A   1      23.219  -6.047  73.188  1.00 35.78           C  
ATOM      3  C   MET A   1      21.797  -5.992  72.625  1.00 35.78           C  
ATOM      4  CB  MET A   1      24.078  -6.992  72.312  1.00 35.78           C  
ATOM      5  O   MET A   1      21.078  -6.988  72.688  1.00 35.78           O  
ATOM      6  CG  MET A   1      25.531  -6.555  72.188  1.00 35.78           C  
ATOM      7  SD  MET A   1      26.547  -7.773  71.312  1.00 35.78           S  
ATOM      8  CE  MET A   1      26.297  -7.199  69.625  1.00 35.78           C  
ATOM      9  N   ARG A   2      20.969  -5.094  73.125  1.00 33.88           N  
ATOM     10  CA  ARG A   2      19.828  -4.223  72.875  1.00 33.88           C  
ATOM     11  C   ARG A   2      19.000  -4.730  71.688  1.00 33.88           C  
ATOM     12  CB  ARG A   2      20.297  -2.789  72.625  1.00 33.88           C  
ATOM     13  O   ARG A   2      19.516  -4.934  70.625  1.00 33.88           O  
ATOM     14  CG  ARG A   2      20.594  -1.991  73.875  1.00 33.88           C  
ATOM     15  CD  ARG A   2      20.844  -0.521  73.562  1.00 33.88           C  
ATOM     16  NE  ARG A   2      21.062   0.258  74.750  1.00 33.88           N  
ATOM     17  NH1 ARG A   2      20.984   2.312  73.750  1.00 33.88           N  
ATOM     18  NH2 ARG A   2      21.328   2.191  76.000  1.00 33.88           N  
ATOM     19  CZ  ARG A   2      21.125   1.585  74.812  1.00 33.88           C  
ATOM     20  N   PHE A   3      17.906  -5.484  71.938  1.00 28.30           N  
ATOM     21  CA  PHE A   3      16.531  -5.852  71.625  1.00 28.30           C  
ATOM     22  C   PHE A   3      15.914  -4.840  70.688  1.00 28.30           C  
ATOM     23  CB  PHE A   3      15.695  -5.953  72.938  1.00 28.30           C  
ATOM     24  O   PHE A   3      15.844  -3.648  71.000  1.00 28.30           O  
ATOM     25  CG  PHE A   3      15.453  -7.367  73.375  1.00 28.30           C  
ATOM     26  CD1 PHE A   3      14.383  -8.094  72.875  1.00 28.30           C  
ATOM     27  CD2 PHE A   3      16.312  -7.965  74.312  1.00 28.30           C  
ATOM     28  CE1 PHE A   3      14.156  -9.406  73.312  1.00 28.30           C  
ATOM     29  CE2 PHE A   3      16.094  -9.273  74.750  1.00 28.30           C  
ATOM     30  CZ  PHE A   3      15.008  -9.992  74.250  1.00 28.30           C  
ATOM     31  N   HIS A   4      16.000  -4.977  69.312  1.00 33.00           N  
ATOM     32  CA  HIS A   4      15.336  -4.230  68.250  1.00 33.00           C  
ATOM     33  C   HIS A   4      14.203  -5.039  67.688  1.00 33.00           C  
ATOM     34  CB  HIS A   4      16.344  -3.838  67.188  1.00 33.00           C  
ATOM     35  O   HIS A   4      14.406  -6.168  67.188  1.00 33.00           O  
ATOM     36  CG  HIS A   4      17.234  -2.701  67.562  1.00 33.00           C  
ATOM     37  CD2 HIS A   4      18.484  -2.379  67.188  1.00 33.00           C  
ATOM     38  ND1 HIS A   4      16.859  -1.738  68.500  1.00 33.00           N  
ATOM     39  CE1 HIS A   4      17.844  -0.869  68.625  1.00 33.00           C  
ATOM     40  NE2 HIS A   4      18.844  -1.235  67.875  1.00 33.00           N  
ATOM     41  N   TRP A   5      12.945  -5.008  68.125  1.00 32.88           N  
ATOM     42  CA  TRP A   5      11.547  -5.164  67.750  1.00 32.88           C  
ATOM     43  C   TRP A   5      11.266  -4.523  66.375  1.00 32.88           C  
ATOM     44  CB  TRP A   5      10.633  -4.551  68.812  1.00 32.88           C  
ATOM     45  O   TRP A   5      11.469  -3.322  66.188  1.00 32.88           O  
ATOM     46  CG  TRP A   5      10.312  -5.477  69.938  1.00 32.88           C  
ATOM     47  CD1 TRP A   5      11.133  -6.414  70.500  1.00 32.88           C  
ATOM     48  CD2 TRP A   5       9.070  -5.562  70.625  1.00 32.88           C  
ATOM     49  CE2 TRP A   5       9.211  -6.570  71.625  1.00 32.88           C  
ATOM     50  CE3 TRP A   5       7.848  -4.883  70.562  1.00 32.88           C  
ATOM     51  NE1 TRP A   5      10.484  -7.074  71.500  1.00 32.88           N  
ATOM     52  CH2 TRP A   5       6.996  -6.234  72.375  1.00 32.88           C  
ATOM     53  CZ2 TRP A   5       8.180  -6.918  72.500  1.00 32.88           C  
ATOM     54  CZ3 TRP A   5       6.820  -5.227  71.438  1.00 32.88           C  
ATOM     55  N   ARG A   6      11.422  -5.129  65.188  1.00 33.78           N  
ATOM     56  CA  ARG A   6      11.102  -4.855  63.812  1.00 33.78           C  
ATOM     57  C   ARG A   6       9.656  -5.227  63.500  1.00 33.78           C  
ATOM     58  CB  ARG A   6      12.055  -5.613  62.875  1.00 33.78           C  
ATOM     59  O   ARG A   6       9.242  -6.367  63.719  1.00 33.78           O  
ATOM     60  CG  ARG A   6      13.391  -4.930  62.688  1.00 33.78           C  
ATOM     61  CD  ARG A   6      14.234  -5.629  61.625  1.00 33.78           C  
ATOM     62  NE  ARG A   6      15.453  -4.887  61.312  1.00 33.78           N  
ATOM     63  NH1 ARG A   6      16.125  -6.289  59.625  1.00 33.78           N  
ATOM     64  NH2 ARG A   6      17.406  -4.469  60.188  1.00 33.78           N  
ATOM     65  CZ  ARG A   6      16.328  -5.215  60.375  1.00 33.78           C  
ATOM     66  N   ILE A   7       8.617  -4.445  63.719  1.00 36.34           N  
ATOM     67  CA  ILE A   7       7.246  -4.160  63.281  1.00 36.34           C  
ATOM     68  C   ILE A   7       7.148  -4.262  61.781  1.00 36.34           C  
ATOM     69  CB  ILE A   7       6.785  -2.768  63.750  1.00 36.34           C  
ATOM     70  O   ILE A   7       7.902  -3.602  61.031  1.00 36.34           O  
ATOM     71  CG1 ILE A   7       6.746  -2.711  65.312  1.00 36.34           C  
ATOM     72  CG2 ILE A   7       5.418  -2.418  63.156  1.00 36.34           C  
ATOM     73  CD1 ILE A   7       6.527  -1.313  65.875  1.00 36.34           C  
ATOM     74  N   TRP A   8       6.859  -5.395  61.094  1.00 35.03           N  
ATOM     75  CA  TRP A   8       6.398  -5.836  59.781  1.00 35.03           C  
ATOM     76  C   TRP A   8       5.070  -5.176  59.438  1.00 35.03           C  
ATOM     77  CB  TRP A   8       6.250  -7.359  59.750  1.00 35.03           C  
ATOM     78  O   TRP A   8       4.086  -5.309  60.156  1.00 35.03           O  
ATOM     79  CG  TRP A   8       7.555  -8.102  59.750  1.00 35.03           C  
ATOM     80  CD1 TRP A   8       8.234  -8.570  60.844  1.00 35.03           C  
ATOM     81  CD2 TRP A   8       8.336  -8.445  58.625  1.00 35.03           C  
ATOM     82  CE2 TRP A   8       9.484  -9.133  59.094  1.00 35.03           C  
ATOM     83  CE3 TRP A   8       8.180  -8.250  57.250  1.00 35.03           C  
ATOM     84  NE1 TRP A   8       9.398  -9.188  60.438  1.00 35.03           N  
ATOM     85  CH2 TRP A   8      10.289  -9.406  56.875  1.00 35.03           C  
ATOM     86  CZ2 TRP A   8      10.469  -9.617  58.219  1.00 35.03           C  
ATOM     87  CZ3 TRP A   8       9.156  -8.734  56.375  1.00 35.03           C  
ATOM     88  N   THR A   9       4.941  -3.941  58.969  1.00 37.12           N  
ATOM     89  CA  THR A   9       3.883  -3.225  58.281  1.00 37.12           C  
ATOM     90  C   THR A   9       3.566  -3.896  56.938  1.00 37.12           C  
ATOM     91  CB  THR A   9       4.266  -1.754  58.031  1.00 37.12           C  
ATOM     92  O   THR A   9       4.457  -4.098  56.125  1.00 37.12           O  
ATOM     93  CG2 THR A   9       3.277  -0.809  58.719  1.00 37.12           C  
ATOM     94  OG1 THR A   9       5.578  -1.515  58.562  1.00 37.12           O  
ATOM     95  N   LEU A  10       2.736  -4.922  56.781  1.00 35.59           N  
ATOM     96  CA  LEU A  10       1.855  -5.543  55.812  1.00 35.59           C  
ATOM     97  C   LEU A  10       1.195  -4.488  54.906  1.00 35.59           C  
ATOM     98  CB  LEU A  10       0.784  -6.383  56.500  1.00 35.59           C  
ATOM     99  O   LEU A  10       0.414  -3.668  55.406  1.00 35.59           O  
ATOM    100  CG  LEU A  10       1.094  -7.871  56.656  1.00 35.59           C  
ATOM    101  CD1 LEU A  10       0.449  -8.406  57.938  1.00 35.59           C  
ATOM    102  CD2 LEU A  10       0.619  -8.656  55.438  1.00 35.59           C  
ATOM    103  N   VAL A  11       1.809  -3.834  53.969  1.00 39.94           N  
ATOM    104  CA  VAL A  11       1.383  -3.059  52.781  1.00 39.94           C  
ATOM    105  C   VAL A  11       0.504  -3.920  51.906  1.00 39.94           C  
ATOM    106  CB  VAL A  11       2.592  -2.512  52.000  1.00 39.94           C  
ATOM    107  O   VAL A  11       0.922  -4.992  51.438  1.00 39.94           O  
ATOM    108  CG1 VAL A  11       2.127  -1.795  50.750  1.00 39.94           C  
ATOM    109  CG2 VAL A  11       3.424  -1.575  52.875  1.00 39.94           C  
ATOM    110  N   LEU A  12      -0.765  -4.199  52.125  1.00 37.09           N  
ATOM    111  CA  LEU A  12      -1.931  -4.617  51.344  1.00 37.09           C  
ATOM    112  C   LEU A  12      -2.062  -3.799  50.094  1.00 37.09           C  
ATOM    113  CB  LEU A  12      -3.205  -4.484  52.188  1.00 37.09           C  
ATOM    114  O   LEU A  12      -2.320  -2.594  50.125  1.00 37.09           O  
ATOM    115  CG  LEU A  12      -3.697  -5.758  52.875  1.00 37.09           C  
ATOM    116  CD1 LEU A  12      -4.273  -5.426  54.250  1.00 37.09           C  
ATOM    117  CD2 LEU A  12      -4.734  -6.469  52.031  1.00 37.09           C  
ATOM    118  N   ILE A  13      -1.240  -3.875  49.094  1.00 41.81           N  
ATOM    119  CA  ILE A  13      -1.340  -3.434  47.688  1.00 41.81           C  
ATOM    120  C   ILE A  13      -2.600  -4.016  47.062  1.00 41.81           C  
ATOM    121  CB  ILE A  13      -0.091  -3.840  46.875  1.00 41.81           C  
ATOM    122  O   ILE A  13      -2.783  -5.234  47.031  1.00 41.81           O  
ATOM    123  CG1 ILE A  13       1.164  -3.178  47.469  1.00 41.81           C  
ATOM    124  CG2 ILE A  13      -0.266  -3.475  45.406  1.00 41.81           C  
ATOM    125  CD1 ILE A  13       2.469  -3.729  46.906  1.00 41.81           C  
ATOM    126  N   SER A  14      -3.801  -3.629  47.344  1.00 39.50           N  
ATOM    127  CA  SER A  14      -5.066  -3.658  46.625  1.00 39.50           C  
ATOM    128  C   SER A  14      -4.852  -3.467  45.125  1.00 39.50           C  
ATOM    129  CB  SER A  14      -6.012  -2.578  47.156  1.00 39.50           C  
ATOM    130  O   SER A  14      -4.332  -2.436  44.688  1.00 39.50           O  
ATOM    131  OG  SER A  14      -5.320  -1.357  47.344  1.00 39.50           O  
ATOM    132  N   LEU A  15      -4.305  -4.355  44.344  1.00 44.16           N  
ATOM    133  CA  LEU A  15      -4.305  -4.633  42.906  1.00 44.16           C  
ATOM    134  C   LEU A  15      -5.695  -4.441  42.312  1.00 44.16           C  
ATOM    135  CB  LEU A  15      -3.812  -6.059  42.656  1.00 44.16           C  
ATOM    136  O   LEU A  15      -6.621  -5.191  42.656  1.00 44.16           O  
ATOM    137  CG  LEU A  15      -2.406  -6.191  42.062  1.00 44.16           C  
ATOM    138  CD1 LEU A  15      -1.493  -6.926  43.031  1.00 44.16           C  
ATOM    139  CD2 LEU A  15      -2.449  -6.914  40.719  1.00 44.16           C  
ATOM    140  N   HIS A  16      -6.367  -3.357  42.406  1.00 40.59           N  
ATOM    141  CA  HIS A  16      -7.527  -3.018  41.594  1.00 40.59           C  
ATOM    142  C   HIS A  16      -7.230  -3.213  40.125  1.00 40.59           C  
ATOM    143  CB  HIS A  16      -7.965  -1.575  41.875  1.00 40.59           C  
ATOM    144  O   HIS A  16      -6.473  -2.443  39.531  1.00 40.59           O  
ATOM    145  CG  HIS A  16      -8.750  -1.406  43.125  1.00 40.59           C  
ATOM    146  CD2 HIS A  16     -10.078  -1.272  43.344  1.00 40.59           C  
ATOM    147  ND1 HIS A  16      -8.156  -1.357  44.375  1.00 40.59           N  
ATOM    148  CE1 HIS A  16      -9.094  -1.201  45.281  1.00 40.59           C  
ATOM    149  NE2 HIS A  16     -10.273  -1.146  44.688  1.00 40.59           N  
ATOM    150  N   GLY A  17      -6.867  -4.352  39.594  1.00 44.03           N  
ATOM    151  CA  GLY A  17      -6.945  -4.781  38.219  1.00 44.03           C  
ATOM    152  C   GLY A  17      -8.141  -4.207  37.469  1.00 44.03           C  
ATOM    153  O   GLY A  17      -9.266  -4.238  38.000  1.00 44.03           O  
ATOM    154  N   ILE A  18      -8.336  -2.943  37.219  1.00 50.34           N  
ATOM    155  CA  ILE A  18      -9.312  -2.393  36.281  1.00 50.34           C  
ATOM    156  C   ILE A  18      -9.781  -3.482  35.312  1.00 50.34           C  
ATOM    157  CB  ILE A  18      -8.727  -1.200  35.500  1.00 50.34           C  
ATOM    158  O   ILE A  18      -8.977  -4.051  34.562  1.00 50.34           O  
ATOM    159  CG1 ILE A  18      -8.375  -0.051  36.438  1.00 50.34           C  
ATOM    160  CG2 ILE A  18      -9.703  -0.733  34.406  1.00 50.34           C  
ATOM    161  CD1 ILE A  18      -7.559   1.061  35.781  1.00 50.34           C  
ATOM    162  N   LEU A  19     -10.445  -4.551  35.656  1.00 52.75           N  
ATOM    163  CA  LEU A  19     -11.141  -5.512  34.812  1.00 52.75           C  
ATOM    164  C   LEU A  19     -11.867  -4.805  33.688  1.00 52.75           C  
ATOM    165  CB  LEU A  19     -12.133  -6.332  35.625  1.00 52.75           C  
ATOM    166  O   LEU A  19     -12.648  -3.883  33.906  1.00 52.75           O  
ATOM    167  CG  LEU A  19     -12.117  -7.844  35.406  1.00 52.75           C  
ATOM    168  CD1 LEU A  19     -11.219  -8.523  36.438  1.00 52.75           C  
ATOM    169  CD2 LEU A  19     -13.531  -8.414  35.469  1.00 52.75           C  
ATOM    170  N   SER A  20     -11.203  -4.332  32.625  1.00 68.88           N  
ATOM    171  CA  SER A  20     -11.844  -3.883  31.391  1.00 68.88           C  
ATOM    172  C   SER A  20     -13.078  -4.719  31.078  1.00 68.88           C  
ATOM    173  CB  SER A  20     -10.859  -3.945  30.219  1.00 68.88           C  
ATOM    174  O   SER A  20     -13.078  -5.938  31.266  1.00 68.88           O  
ATOM    175  OG  SER A  20     -11.414  -4.676  29.141  1.00 68.88           O  
ATOM    176  N   GLU A  21     -14.336  -4.117  31.141  1.00 86.81           N  
ATOM    177  CA  GLU A  21     -15.633  -4.699  30.812  1.00 86.81           C  
ATOM    178  C   GLU A  21     -15.562  -5.500  29.516  1.00 86.81           C  
ATOM    179  CB  GLU A  21     -16.703  -3.605  30.703  1.00 86.81           C  
ATOM    180  O   GLU A  21     -15.156  -4.977  28.484  1.00 86.81           O  
ATOM    181  CG  GLU A  21     -18.125  -4.125  30.781  1.00 86.81           C  
ATOM    182  CD  GLU A  21     -19.172  -3.018  30.828  1.00 86.81           C  
ATOM    183  OE1 GLU A  21     -20.375  -3.326  30.844  1.00 86.81           O  
ATOM    184  OE2 GLU A  21     -18.766  -1.833  30.844  1.00 86.81           O  
ATOM    185  N   GLU A  22     -15.703  -6.867  29.578  1.00 92.44           N  
ATOM    186  CA  GLU A  22     -15.719  -7.797  28.453  1.00 92.44           C  
ATOM    187  C   GLU A  22     -17.078  -7.793  27.750  1.00 92.44           C  
ATOM    188  CB  GLU A  22     -15.367  -9.211  28.922  1.00 92.44           C  
ATOM    189  O   GLU A  22     -18.109  -7.559  28.391  1.00 92.44           O  
ATOM    190  CG  GLU A  22     -13.945  -9.352  29.453  1.00 92.44           C  
ATOM    191  CD  GLU A  22     -13.609 -10.766  29.906  1.00 92.44           C  
ATOM    192  OE1 GLU A  22     -12.445 -11.023  30.266  1.00 92.44           O  
ATOM    193  OE2 GLU A  22     -14.523 -11.625  29.891  1.00 92.44           O  
ATOM    194  N   VAL A  23     -17.031  -7.871  26.422  1.00 96.38           N  
ATOM    195  CA  VAL A  23     -18.219  -7.941  25.562  1.00 96.38           C  
ATOM    196  C   VAL A  23     -18.094  -9.125  24.609  1.00 96.38           C  
ATOM    197  CB  VAL A  23     -18.422  -6.633  24.766  1.00 96.38           C  
ATOM    198  O   VAL A  23     -16.984  -9.539  24.266  1.00 96.38           O  
ATOM    199  CG1 VAL A  23     -18.734  -5.469  25.719  1.00 96.38           C  
ATOM    200  CG2 VAL A  23     -17.188  -6.328  23.922  1.00 96.38           C  
ATOM    201  N   GLU A  24     -19.266  -9.688  24.250  1.00 96.50           N  
ATOM    202  CA  GLU A  24     -19.266 -10.883  23.422  1.00 96.50           C  
ATOM    203  C   GLU A  24     -20.047 -10.656  22.125  1.00 96.50           C  
ATOM    204  CB  GLU A  24     -19.844 -12.070  24.188  1.00 96.50           C  
ATOM    205  O   GLU A  24     -21.094  -9.992  22.141  1.00 96.50           O  
ATOM    206  CG  GLU A  24     -19.750 -13.391  23.438  1.00 96.50           C  
ATOM    207  CD  GLU A  24     -20.250 -14.586  24.234  1.00 96.50           C  
ATOM    208  OE1 GLU A  24     -20.594 -15.625  23.641  1.00 96.50           O  
ATOM    209  OE2 GLU A  24     -20.281 -14.469  25.484  1.00 96.50           O  
ATOM    210  N   VAL A  25     -19.547 -11.109  21.031  1.00 97.31           N  
ATOM    211  CA  VAL A  25     -20.188 -11.109  19.719  1.00 97.31           C  
ATOM    212  C   VAL A  25     -20.062 -12.492  19.078  1.00 97.31           C  
ATOM    213  CB  VAL A  25     -19.578 -10.039  18.781  1.00 97.31           C  
ATOM    214  O   VAL A  25     -19.047 -13.172  19.234  1.00 97.31           O  
ATOM    215  CG1 VAL A  25     -20.156 -10.148  17.375  1.00 97.31           C  
ATOM    216  CG2 VAL A  25     -19.797  -8.641  19.359  1.00 97.31           C  
ATOM    217  N   THR A  26     -21.109 -13.008  18.453  1.00 96.88           N  
ATOM    218  CA  THR A  26     -21.094 -14.281  17.750  1.00 96.88           C  
ATOM    219  C   THR A  26     -21.000 -14.055  16.234  1.00 96.88           C  
ATOM    220  CB  THR A  26     -22.344 -15.125  18.062  1.00 96.88           C  
ATOM    221  O   THR A  26     -21.875 -13.430  15.641  1.00 96.88           O  
ATOM    222  CG2 THR A  26     -22.297 -16.453  17.328  1.00 96.88           C  
ATOM    223  OG1 THR A  26     -22.406 -15.359  19.469  1.00 96.88           O  
ATOM    224  N   VAL A  27     -19.859 -14.547  15.672  1.00 96.38           N  
ATOM    225  CA  VAL A  27     -19.672 -14.508  14.227  1.00 96.38           C  
ATOM    226  C   VAL A  27     -19.844 -15.906  13.641  1.00 96.38           C  
ATOM    227  CB  VAL A  27     -18.281 -13.930  13.852  1.00 96.38           C  
ATOM    228  O   VAL A  27     -20.078 -16.875  14.367  1.00 96.38           O  
ATOM    229  CG1 VAL A  27     -18.125 -12.508  14.391  1.00 96.38           C  
ATOM    230  CG2 VAL A  27     -17.172 -14.836  14.375  1.00 96.38           C  
ATOM    231  N   GLU A  28     -19.703 -16.031  12.383  1.00 94.69           N  
ATOM    232  CA  GLU A  28     -19.953 -17.266  11.672  1.00 94.69           C  
ATOM    233  C   GLU A  28     -19.078 -18.406  12.203  1.00 94.69           C  
ATOM    234  CB  GLU A  28     -19.734 -17.094  10.172  1.00 94.69           C  
ATOM    235  O   GLU A  28     -19.531 -19.547  12.305  1.00 94.69           O  
ATOM    236  CG  GLU A  28     -20.109 -18.312   9.344  1.00 94.69           C  
ATOM    237  CD  GLU A  28     -19.984 -18.078   7.844  1.00 94.69           C  
ATOM    238  OE1 GLU A  28     -20.172 -19.047   7.062  1.00 94.69           O  
ATOM    239  OE2 GLU A  28     -19.719 -16.922   7.449  1.00 94.69           O  
ATOM    240  N   ASP A  29     -17.859 -18.016  12.617  1.00 94.69           N  
ATOM    241  CA  ASP A  29     -16.859 -19.047  12.953  1.00 94.69           C  
ATOM    242  C   ASP A  29     -16.906 -19.375  14.438  1.00 94.69           C  
ATOM    243  CB  ASP A  29     -15.461 -18.578  12.555  1.00 94.69           C  
ATOM    244  O   ASP A  29     -16.297 -20.359  14.875  1.00 94.69           O  
ATOM    245  CG  ASP A  29     -15.320 -18.297  11.070  1.00 94.69           C  
ATOM    246  OD1 ASP A  29     -15.461 -19.250  10.258  1.00 94.69           O  
ATOM    247  OD2 ASP A  29     -15.062 -17.141  10.703  1.00 94.69           O  
ATOM    248  N   GLY A  30     -17.656 -18.609  15.258  1.00 96.38           N  
ATOM    249  CA  GLY A  30     -17.766 -18.891  16.672  1.00 96.38           C  
ATOM    250  C   GLY A  30     -17.922 -17.641  17.531  1.00 96.38           C  
ATOM    251  O   GLY A  30     -18.031 -16.531  16.984  1.00 96.38           O  
ATOM    252  N   ASP A  31     -18.000 -17.797  18.828  1.00 97.62           N  
ATOM    253  CA  ASP A  31     -18.141 -16.703  19.781  1.00 97.62           C  
ATOM    254  C   ASP A  31     -16.812 -16.016  20.031  1.00 97.62           C  
ATOM    255  CB  ASP A  31     -18.719 -17.219  21.109  1.00 97.62           C  
ATOM    256  O   ASP A  31     -15.766 -16.672  20.109  1.00 97.62           O  
ATOM    257  CG  ASP A  31     -20.125 -17.781  20.953  1.00 97.62           C  
ATOM    258  OD1 ASP A  31     -20.828 -17.422  19.984  1.00 97.62           O  
ATOM    259  OD2 ASP A  31     -20.547 -18.578  21.828  1.00 97.62           O  
ATOM    260  N   ILE A  32     -16.922 -14.688  20.141  1.00 97.94           N  
ATOM    261  CA  ILE A  32     -15.734 -13.859  20.328  1.00 97.94           C  
ATOM    262  C   ILE A  32     -15.930 -12.969  21.562  1.00 97.94           C  
ATOM    263  CB  ILE A  32     -15.430 -13.000  19.094  1.00 97.94           C  
ATOM    264  O   ILE A  32     -17.016 -12.406  21.766  1.00 97.94           O  
ATOM    265  CG1 ILE A  32     -15.172 -13.898  17.875  1.00 97.94           C  
ATOM    266  CG2 ILE A  32     -14.234 -12.078  19.344  1.00 97.94           C  
ATOM    267  CD1 ILE A  32     -15.211 -13.164  16.547  1.00 97.94           C  
ATOM    268  N   ILE A  33     -14.898 -12.945  22.359  1.00 97.94           N  
ATOM    269  CA  ILE A  33     -14.906 -12.000  23.469  1.00 97.94           C  
ATOM    270  C   ILE A  33     -13.969 -10.836  23.156  1.00 97.94           C  
ATOM    271  CB  ILE A  33     -14.500 -12.672  24.797  1.00 97.94           C  
ATOM    272  O   ILE A  33     -12.852 -11.039  22.672  1.00 97.94           O  
ATOM    273  CG1 ILE A  33     -14.758 -11.734  25.984  1.00 97.94           C  
ATOM    274  CG2 ILE A  33     -13.023 -13.102  24.750  1.00 97.94           C  
ATOM    275  CD1 ILE A  33     -14.812 -12.430  27.328  1.00 97.94           C  
ATOM    276  N   GLY A  34     -14.492  -9.570  23.297  1.00 98.12           N  
ATOM    277  CA  GLY A  34     -13.719  -8.352  23.172  1.00 98.12           C  
ATOM    278  C   GLY A  34     -13.703  -7.508  24.438  1.00 98.12           C  
ATOM    279  O   GLY A  34     -13.906  -8.023  25.531  1.00 98.12           O  
ATOM    280  N   GLN A  35     -13.383  -6.195  24.266  1.00 97.56           N  
ATOM    281  CA  GLN A  35     -13.320  -5.297  25.406  1.00 97.56           C  
ATOM    282  C   GLN A  35     -13.727  -3.879  25.031  1.00 97.56           C  
ATOM    283  CB  GLN A  35     -11.914  -5.293  26.016  1.00 97.56           C  
ATOM    284  O   GLN A  35     -13.773  -3.539  23.844  1.00 97.56           O  
ATOM    285  CG  GLN A  35     -10.836  -4.809  25.062  1.00 97.56           C  
ATOM    286  CD  GLN A  35      -9.438  -5.000  25.609  1.00 97.56           C  
ATOM    287  NE2 GLN A  35      -8.430  -4.594  24.844  1.00 97.56           N  
ATOM    288  OE1 GLN A  35      -9.258  -5.504  26.719  1.00 97.56           O  
ATOM    289  N   ILE A  36     -14.133  -3.180  26.047  1.00 97.62           N  
ATOM    290  CA  ILE A  36     -14.414  -1.758  25.875  1.00 97.62           C  
ATOM    291  C   ILE A  36     -13.148  -0.946  26.141  1.00 97.62           C  
ATOM    292  CB  ILE A  36     -15.547  -1.294  26.828  1.00 97.62           C  
ATOM    293  O   ILE A  36     -12.477  -1.141  27.156  1.00 97.62           O  
ATOM    294  CG1 ILE A  36     -16.828  -2.082  26.547  1.00 97.62           C  
ATOM    295  CG2 ILE A  36     -15.789   0.212  26.688  1.00 97.62           C  
ATOM    296  CD1 ILE A  36     -17.953  -1.816  27.531  1.00 97.62           C  
ATOM    297  N   GLU A  37     -12.750  -0.059  25.156  1.00 96.62           N  
ATOM    298  CA  GLU A  37     -11.602   0.839  25.266  1.00 96.62           C  
ATOM    299  C   GLU A  37     -12.008   2.287  25.016  1.00 96.62           C  
ATOM    300  CB  GLU A  37     -10.500   0.428  24.297  1.00 96.62           C  
ATOM    301  O   GLU A  37     -13.164   2.562  24.672  1.00 96.62           O  
ATOM    302  CG  GLU A  37      -9.914  -0.952  24.562  1.00 96.62           C  
ATOM    303  CD  GLU A  37      -8.719  -1.283  23.688  1.00 96.62           C  
ATOM    304  OE1 GLU A  37      -8.188  -2.414  23.797  1.00 96.62           O  
ATOM    305  OE2 GLU A  37      -8.305  -0.404  22.906  1.00 96.62           O  
ATOM    306  N   THR A  38     -11.094   3.188  25.266  1.00 96.81           N  
ATOM    307  CA  THR A  38     -11.359   4.598  25.016  1.00 96.81           C  
ATOM    308  C   THR A  38     -10.297   5.199  24.109  1.00 96.81           C  
ATOM    309  CB  THR A  38     -11.422   5.395  26.344  1.00 96.81           C  
ATOM    310  O   THR A  38      -9.125   4.801  24.156  1.00 96.81           O  
ATOM    311  CG2 THR A  38     -12.586   4.938  27.203  1.00 96.81           C  
ATOM    312  OG1 THR A  38     -10.195   5.199  27.062  1.00 96.81           O  
ATOM    313  N   THR A  39     -10.812   6.098  23.203  1.00 95.88           N  
ATOM    314  CA  THR A  39      -9.875   6.809  22.344  1.00 95.88           C  
ATOM    315  C   THR A  39      -8.938   7.676  23.172  1.00 95.88           C  
ATOM    316  CB  THR A  39     -10.609   7.680  21.312  1.00 95.88           C  
ATOM    317  O   THR A  39      -9.297   8.125  24.266  1.00 95.88           O  
ATOM    318  CG2 THR A  39     -11.523   6.836  20.438  1.00 95.88           C  
ATOM    319  OG1 THR A  39     -11.391   8.664  22.000  1.00 95.88           O  
ATOM    320  N   LEU A  40      -7.762   7.895  22.641  1.00 92.56           N  
ATOM    321  CA  LEU A  40      -6.711   8.594  23.375  1.00 92.56           C  
ATOM    322  C   LEU A  40      -6.996  10.086  23.438  1.00 92.56           C  
ATOM    323  CB  LEU A  40      -5.348   8.352  22.719  1.00 92.56           C  
ATOM    324  O   LEU A  40      -6.762  10.727  24.469  1.00 92.56           O  
ATOM    325  CG  LEU A  40      -4.789   6.930  22.828  1.00 92.56           C  
ATOM    326  CD1 LEU A  40      -3.541   6.785  21.969  1.00 92.56           C  
ATOM    327  CD2 LEU A  40      -4.488   6.574  24.281  1.00 92.56           C  
ATOM    328  N   ARG A  41      -7.676  10.688  22.438  1.00 91.06           N  
ATOM    329  CA  ARG A  41      -7.785  12.141  22.359  1.00 91.06           C  
ATOM    330  C   ARG A  41      -9.094  12.625  22.984  1.00 91.06           C  
ATOM    331  CB  ARG A  41      -7.695  12.602  20.906  1.00 91.06           C  
ATOM    332  O   ARG A  41      -9.102  13.617  23.703  1.00 91.06           O  
ATOM    333  CG  ARG A  41      -6.309  12.445  20.297  1.00 91.06           C  
ATOM    334  CD  ARG A  41      -6.285  12.875  18.828  1.00 91.06           C  
ATOM    335  NE  ARG A  41      -6.598  14.289  18.688  1.00 91.06           N  
ATOM    336  NH1 ARG A  41      -7.105  14.156  16.438  1.00 91.06           N  
ATOM    337  NH2 ARG A  41      -7.242  16.172  17.516  1.00 91.06           N  
ATOM    338  CZ  ARG A  41      -6.980  14.867  17.547  1.00 91.06           C  
ATOM    339  N   ARG A  42     -10.117  11.891  22.750  1.00 91.62           N  
ATOM    340  CA  ARG A  42     -11.422  12.414  23.141  1.00 91.62           C  
ATOM    341  C   ARG A  42     -12.070  11.547  24.219  1.00 91.62           C  
ATOM    342  CB  ARG A  42     -12.344  12.508  21.922  1.00 91.62           C  
ATOM    343  O   ARG A  42     -13.211  11.789  24.609  1.00 91.62           O  
ATOM    344  CG  ARG A  42     -11.883  13.508  20.875  1.00 91.62           C  
ATOM    345  CD  ARG A  42     -12.898  13.648  19.750  1.00 91.62           C  
ATOM    346  NE  ARG A  42     -12.484  14.672  18.781  1.00 91.62           N  
ATOM    347  NH1 ARG A  42     -13.164  13.484  16.922  1.00 91.62           N  
ATOM    348  NH2 ARG A  42     -12.219  15.562  16.688  1.00 91.62           N  
ATOM    349  CZ  ARG A  42     -12.625  14.570  17.469  1.00 91.62           C  
ATOM    350  N   ASN A  43     -11.406  10.469  24.594  1.00 94.88           N  
ATOM    351  CA  ASN A  43     -11.891   9.570  25.641  1.00 94.88           C  
ATOM    352  C   ASN A  43     -13.242   8.969  25.281  1.00 94.88           C  
ATOM    353  CB  ASN A  43     -11.969  10.305  26.984  1.00 94.88           C  
ATOM    354  O   ASN A  43     -14.125   8.859  26.141  1.00 94.88           O  
ATOM    355  CG  ASN A  43     -11.898   9.359  28.172  1.00 94.88           C  
ATOM    356  ND2 ASN A  43     -12.562   9.719  29.250  1.00 94.88           N  
ATOM    357  OD1 ASN A  43     -11.250   8.305  28.109  1.00 94.88           O  
ATOM    358  N   THR A  44     -13.477   8.781  24.016  1.00 95.44           N  
ATOM    359  CA  THR A  44     -14.688   8.141  23.516  1.00 95.44           C  
ATOM    360  C   THR A  44     -14.594   6.625  23.656  1.00 95.44           C  
ATOM    361  CB  THR A  44     -14.945   8.508  22.047  1.00 95.44           C  
ATOM    362  O   THR A  44     -13.609   6.016  23.234  1.00 95.44           O  
ATOM    363  CG2 THR A  44     -16.250   7.902  21.531  1.00 95.44           C  
ATOM    364  OG1 THR A  44     -15.016   9.938  21.922  1.00 95.44           O  
ATOM    365  N   SER A  45     -15.633   6.023  24.312  1.00 97.00           N  
ATOM    366  CA  SER A  45     -15.664   4.574  24.469  1.00 97.00           C  
ATOM    367  C   SER A  45     -16.000   3.871  23.156  1.00 97.00           C  
ATOM    368  CB  SER A  45     -16.672   4.176  25.547  1.00 97.00           C  
ATOM    369  O   SER A  45     -16.812   4.371  22.375  1.00 97.00           O  
ATOM    370  OG  SER A  45     -16.266   4.648  26.812  1.00 97.00           O  
ATOM    371  N   TYR A  46     -15.367   2.811  22.906  1.00 97.88           N  
ATOM    372  CA  TYR A  46     -15.672   1.960  21.766  1.00 97.88           C  
ATOM    373  C   TYR A  46     -15.391   0.496  22.078  1.00 97.88           C  
ATOM    374  CB  TYR A  46     -14.852   2.393  20.547  1.00 97.88           C  
ATOM    375  O   TYR A  46     -14.766   0.183  23.094  1.00 97.88           O  
ATOM    376  CG  TYR A  46     -13.359   2.223  20.719  1.00 97.88           C  
ATOM    377  CD1 TYR A  46     -12.586   3.238  21.281  1.00 97.88           C  
ATOM    378  CD2 TYR A  46     -12.727   1.049  20.328  1.00 97.88           C  
ATOM    379  CE1 TYR A  46     -11.211   3.088  21.453  1.00 97.88           C  
ATOM    380  CE2 TYR A  46     -11.352   0.888  20.500  1.00 97.88           C  
ATOM    381  OH  TYR A  46      -9.250   1.757  21.219  1.00 97.88           O  
ATOM    382  CZ  TYR A  46     -10.609   1.911  21.047  1.00 97.88           C  
ATOM    383  N   TYR A  47     -15.984  -0.396  21.297  1.00 98.38           N  
ATOM    384  CA  TYR A  47     -15.773  -1.834  21.422  1.00 98.38           C  
ATOM    385  C   TYR A  47     -14.625  -2.301  20.531  1.00 98.38           C  
ATOM    386  CB  TYR A  47     -17.047  -2.600  21.078  1.00 98.38           C  
ATOM    387  O   TYR A  47     -14.562  -1.942  19.359  1.00 98.38           O  
ATOM    388  CG  TYR A  47     -18.234  -2.211  21.922  1.00 98.38           C  
ATOM    389  CD1 TYR A  47     -18.547  -2.898  23.094  1.00 98.38           C  
ATOM    390  CD2 TYR A  47     -19.062  -1.157  21.547  1.00 98.38           C  
ATOM    391  CE1 TYR A  47     -19.641  -2.547  23.875  1.00 98.38           C  
ATOM    392  CE2 TYR A  47     -20.172  -0.795  22.312  1.00 98.38           C  
ATOM    393  OH  TYR A  47     -21.531  -1.142  24.250  1.00 98.38           O  
ATOM    394  CZ  TYR A  47     -20.438  -1.495  23.484  1.00 98.38           C  
ATOM    395  N   SER A  48     -13.773  -3.070  21.156  1.00 98.38           N  
ATOM    396  CA  SER A  48     -12.578  -3.523  20.469  1.00 98.38           C  
ATOM    397  C   SER A  48     -12.477  -5.047  20.453  1.00 98.38           C  
ATOM    398  CB  SER A  48     -11.320  -2.926  21.109  1.00 98.38           C  
ATOM    399  O   SER A  48     -12.641  -5.684  21.500  1.00 98.38           O  
ATOM    400  OG  SER A  48     -10.156  -3.412  20.469  1.00 98.38           O  
ATOM    401  N   PHE A  49     -12.234  -5.625  19.281  1.00 98.62           N  
ATOM    402  CA  PHE A  49     -11.961  -7.039  19.047  1.00 98.62           C  
ATOM    403  C   PHE A  49     -10.656  -7.219  18.281  1.00 98.62           C  
ATOM    404  CB  PHE A  49     -13.117  -7.695  18.281  1.00 98.62           C  
ATOM    405  O   PHE A  49     -10.594  -6.938  17.078  1.00 98.62           O  
ATOM    406  CG  PHE A  49     -14.461  -7.504  18.938  1.00 98.62           C  
ATOM    407  CD1 PHE A  49     -15.000  -8.492  19.750  1.00 98.62           C  
ATOM    408  CD2 PHE A  49     -15.188  -6.336  18.719  1.00 98.62           C  
ATOM    409  CE1 PHE A  49     -16.250  -8.320  20.344  1.00 98.62           C  
ATOM    410  CE2 PHE A  49     -16.422  -6.156  19.328  1.00 98.62           C  
ATOM    411  CZ  PHE A  49     -16.953  -7.148  20.125  1.00 98.62           C  
ATOM    412  N   LYS A  50      -9.633  -7.750  18.953  1.00 98.50           N  
ATOM    413  CA  LYS A  50      -8.281  -7.797  18.391  1.00 98.50           C  
ATOM    414  C   LYS A  50      -7.797  -9.234  18.250  1.00 98.50           C  
ATOM    415  CB  LYS A  50      -7.312  -7.000  19.266  1.00 98.50           C  
ATOM    416  O   LYS A  50      -7.891 -10.023  19.188  1.00 98.50           O  
ATOM    417  CG  LYS A  50      -7.664  -5.527  19.406  1.00 98.50           C  
ATOM    418  CD  LYS A  50      -6.719  -4.812  20.359  1.00 98.50           C  
ATOM    419  CE  LYS A  50      -7.039  -5.133  21.812  1.00 98.50           C  
ATOM    420  NZ  LYS A  50      -6.156  -4.387  22.750  1.00 98.50           N  
ATOM    421  N   GLY A  51      -7.414  -9.547  16.938  1.00 98.06           N  
ATOM    422  CA  GLY A  51      -6.734 -10.805  16.703  1.00 98.06           C  
ATOM    423  C   GLY A  51      -7.684 -11.953  16.406  1.00 98.06           C  
ATOM    424  O   GLY A  51      -7.492 -13.062  16.906  1.00 98.06           O  
ATOM    425  N   ILE A  52      -8.797 -11.617  15.602  1.00 98.50           N  
ATOM    426  CA  ILE A  52      -9.719 -12.656  15.148  1.00 98.50           C  
ATOM    427  C   ILE A  52      -9.141 -13.367  13.938  1.00 98.50           C  
ATOM    428  CB  ILE A  52     -11.102 -12.062  14.812  1.00 98.50           C  
ATOM    429  O   ILE A  52      -8.797 -12.734  12.938  1.00 98.50           O  
ATOM    430  CG1 ILE A  52     -11.648 -11.258  16.000  1.00 98.50           C  
ATOM    431  CG2 ILE A  52     -12.086 -13.172  14.414  1.00 98.50           C  
ATOM    432  CD1 ILE A  52     -12.812 -10.336  15.648  1.00 98.50           C  
ATOM    433  N   PRO A  53      -8.984 -14.734  14.000  1.00 98.31           N  
ATOM    434  CA  PRO A  53      -8.516 -15.414  12.797  1.00 98.31           C  
ATOM    435  C   PRO A  53      -9.484 -15.281  11.625  1.00 98.31           C  
ATOM    436  CB  PRO A  53      -8.398 -16.875  13.242  1.00 98.31           C  
ATOM    437  O   PRO A  53     -10.680 -15.555  11.773  1.00 98.31           O  
ATOM    438  CG  PRO A  53      -9.344 -17.000  14.391  1.00 98.31           C  
ATOM    439  CD  PRO A  53      -9.430 -15.672  15.086  1.00 98.31           C  
ATOM    440  N   PHE A  54      -8.969 -14.773  10.469  1.00 98.50           N  
ATOM    441  CA  PHE A  54      -9.859 -14.688   9.320  1.00 98.50           C  
ATOM    442  C   PHE A  54      -9.477 -15.727   8.266  1.00 98.50           C  
ATOM    443  CB  PHE A  54      -9.820 -13.289   8.703  1.00 98.50           C  
ATOM    444  O   PHE A  54     -10.164 -15.867   7.250  1.00 98.50           O  
ATOM    445  CG  PHE A  54      -8.508 -12.938   8.055  1.00 98.50           C  
ATOM    446  CD1 PHE A  54      -7.547 -12.203   8.742  1.00 98.50           C  
ATOM    447  CD2 PHE A  54      -8.227 -13.352   6.762  1.00 98.50           C  
ATOM    448  CE1 PHE A  54      -6.332 -11.883   8.148  1.00 98.50           C  
ATOM    449  CE2 PHE A  54      -7.012 -13.039   6.160  1.00 98.50           C  
ATOM    450  CZ  PHE A  54      -6.066 -12.297   6.852  1.00 98.50           C  
ATOM    451  N   ALA A  55      -8.367 -16.484   8.484  1.00 98.25           N  
ATOM    452  CA  ALA A  55      -7.918 -17.562   7.621  1.00 98.25           C  
ATOM    453  C   ALA A  55      -7.113 -18.594   8.414  1.00 98.25           C  
ATOM    454  CB  ALA A  55      -7.082 -17.016   6.465  1.00 98.25           C  
ATOM    455  O   ALA A  55      -6.586 -18.297   9.484  1.00 98.25           O  
ATOM    456  N   ALA A  56      -7.098 -19.875   7.855  1.00 98.19           N  
ATOM    457  CA  ALA A  56      -6.242 -20.891   8.445  1.00 98.19           C  
ATOM    458  C   ALA A  56      -4.781 -20.453   8.438  1.00 98.19           C  
ATOM    459  CB  ALA A  56      -6.402 -22.219   7.699  1.00 98.19           C  
ATOM    460  O   ALA A  56      -4.348 -19.734   7.539  1.00 98.19           O  
ATOM    461  N   PRO A  57      -4.039 -20.938   9.477  1.00 98.06           N  
ATOM    462  CA  PRO A  57      -2.621 -20.578   9.492  1.00 98.06           C  
ATOM    463  C   PRO A  57      -1.892 -21.000   8.219  1.00 98.06           C  
ATOM    464  CB  PRO A  57      -2.080 -21.328  10.711  1.00 98.06           C  
ATOM    465  O   PRO A  57      -2.033 -22.141   7.781  1.00 98.06           O  
ATOM    466  CG  PRO A  57      -3.268 -21.516  11.594  1.00 98.06           C  
ATOM    467  CD  PRO A  57      -4.477 -21.734  10.734  1.00 98.06           C  
ATOM    468  N   PRO A  58      -1.199 -20.078   7.598  1.00 98.00           N  
ATOM    469  CA  PRO A  58      -0.489 -20.406   6.359  1.00 98.00           C  
ATOM    470  C   PRO A  58       0.865 -21.062   6.613  1.00 98.00           C  
ATOM    471  CB  PRO A  58      -0.315 -19.047   5.680  1.00 98.00           C  
ATOM    472  O   PRO A  58       1.891 -20.594   6.117  1.00 98.00           O  
ATOM    473  CG  PRO A  58      -0.161 -18.078   6.809  1.00 98.00           C  
ATOM    474  CD  PRO A  58      -1.043 -18.516   7.941  1.00 98.00           C  
ATOM    475  N   ILE A  59       0.914 -22.141   7.309  1.00 97.88           N  
ATOM    476  CA  ILE A  59       2.117 -22.891   7.660  1.00 97.88           C  
ATOM    477  C   ILE A  59       2.070 -24.281   7.016  1.00 97.88           C  
ATOM    478  CB  ILE A  59       2.275 -23.016   9.188  1.00 97.88           C  
ATOM    479  O   ILE A  59       1.049 -24.672   6.449  1.00 97.88           O  
ATOM    480  CG1 ILE A  59       1.056 -23.719   9.797  1.00 97.88           C  
ATOM    481  CG2 ILE A  59       2.492 -21.641   9.828  1.00 97.88           C  
ATOM    482  CD1 ILE A  59       1.163 -23.953  11.297  1.00 97.88           C  
ATOM    483  N   GLY A  60       3.234 -24.969   7.086  1.00 96.62           N  
ATOM    484  CA  GLY A  60       3.309 -26.312   6.516  1.00 96.62           C  
ATOM    485  C   GLY A  60       2.926 -26.359   5.051  1.00 96.62           C  
ATOM    486  O   GLY A  60       3.467 -25.609   4.238  1.00 96.62           O  
ATOM    487  N   ASP A  61       1.860 -27.141   4.781  1.00 96.69           N  
ATOM    488  CA  ASP A  61       1.435 -27.344   3.400  1.00 96.69           C  
ATOM    489  C   ASP A  61       0.771 -26.094   2.840  1.00 96.69           C  
ATOM    490  CB  ASP A  61       0.477 -28.531   3.303  1.00 96.69           C  
ATOM    491  O   ASP A  61       0.636 -25.938   1.623  1.00 96.69           O  
ATOM    492  CG  ASP A  61       1.172 -29.875   3.490  1.00 96.69           C  
ATOM    493  OD1 ASP A  61       2.402 -29.953   3.285  1.00 96.69           O  
ATOM    494  OD2 ASP A  61       0.483 -30.859   3.842  1.00 96.69           O  
ATOM    495  N   LEU A  62       0.411 -25.203   3.787  1.00 97.81           N  
ATOM    496  CA  LEU A  62      -0.260 -24.000   3.336  1.00 97.81           C  
ATOM    497  C   LEU A  62       0.743 -22.859   3.131  1.00 97.81           C  
ATOM    498  CB  LEU A  62      -1.329 -23.562   4.344  1.00 97.81           C  
ATOM    499  O   LEU A  62       0.362 -21.750   2.764  1.00 97.81           O  
ATOM    500  CG  LEU A  62      -2.566 -24.453   4.441  1.00 97.81           C  
ATOM    501  CD1 LEU A  62      -3.523 -23.922   5.504  1.00 97.81           C  
ATOM    502  CD2 LEU A  62      -3.264 -24.547   3.088  1.00 97.81           C  
ATOM    503  N   ARG A  63       1.993 -23.203   3.457  1.00 97.94           N  
ATOM    504  CA  ARG A  63       3.016 -22.250   3.014  1.00 97.94           C  
ATOM    505  C   ARG A  63       3.033 -22.141   1.492  1.00 97.94           C  
ATOM    506  CB  ARG A  63       4.395 -22.672   3.523  1.00 97.94           C  
ATOM    507  O   ARG A  63       3.061 -23.156   0.790  1.00 97.94           O  
ATOM    508  CG  ARG A  63       5.465 -21.609   3.361  1.00 97.94           C  
ATOM    509  CD  ARG A  63       6.812 -22.078   3.891  1.00 97.94           C  
ATOM    510  NE  ARG A  63       6.793 -22.250   5.340  1.00 97.94           N  
ATOM    511  NH1 ARG A  63       8.953 -23.062   5.484  1.00 97.94           N  
ATOM    512  NH2 ARG A  63       7.680 -22.828   7.379  1.00 97.94           N  
ATOM    513  CZ  ARG A  63       7.809 -22.719   6.066  1.00 97.94           C  
ATOM    514  N   PHE A  64       3.004 -20.828   0.942  1.00 97.69           N  
ATOM    515  CA  PHE A  64       3.002 -20.531  -0.486  1.00 97.69           C  
ATOM    516  C   PHE A  64       1.738 -21.062  -1.149  1.00 97.69           C  
ATOM    517  CB  PHE A  64       4.242 -21.125  -1.162  1.00 97.69           C  
ATOM    518  O   PHE A  64       1.797 -21.625  -2.242  1.00 97.69           O  
ATOM    519  CG  PHE A  64       5.539 -20.672  -0.554  1.00 97.69           C  
ATOM    520  CD1 PHE A  64       5.809 -19.312  -0.390  1.00 97.69           C  
ATOM    521  CD2 PHE A  64       6.492 -21.594  -0.147  1.00 97.69           C  
ATOM    522  CE1 PHE A  64       7.012 -18.891   0.172  1.00 97.69           C  
ATOM    523  CE2 PHE A  64       7.695 -21.172   0.415  1.00 97.69           C  
ATOM    524  CZ  PHE A  64       7.953 -19.828   0.573  1.00 97.69           C  
ATOM    525  N   ALA A  65       0.658 -21.016  -0.391  1.00 97.38           N  
ATOM    526  CA  ALA A  65      -0.656 -21.391  -0.903  1.00 97.38           C  
ATOM    527  C   ALA A  65      -1.695 -20.328  -0.603  1.00 97.38           C  
ATOM    528  CB  ALA A  65      -1.093 -22.734  -0.309  1.00 97.38           C  
ATOM    529  O   ALA A  65      -1.512 -19.516   0.307  1.00 97.38           O  
ATOM    530  N   SER A  66      -2.703 -20.281  -1.376  1.00 97.75           N  
ATOM    531  CA  SER A  66      -3.816 -19.375  -1.119  1.00 97.75           C  
ATOM    532  C   SER A  66      -4.426 -19.625   0.257  1.00 97.75           C  
ATOM    533  CB  SER A  66      -4.891 -19.516  -2.197  1.00 97.75           C  
ATOM    534  O   SER A  66      -4.441 -20.750   0.739  1.00 97.75           O  
ATOM    535  OG  SER A  66      -4.398 -19.094  -3.459  1.00 97.75           O  
ATOM    536  N   PRO A  67      -4.852 -18.469   0.917  1.00 98.25           N  
ATOM    537  CA  PRO A  67      -5.465 -18.625   2.236  1.00 98.25           C  
ATOM    538  C   PRO A  67      -6.727 -19.500   2.199  1.00 98.25           C  
ATOM    539  CB  PRO A  67      -5.801 -17.188   2.650  1.00 98.25           C  
ATOM    540  O   PRO A  67      -7.461 -19.484   1.210  1.00 98.25           O  
ATOM    541  CG  PRO A  67      -6.016 -16.469   1.362  1.00 98.25           C  
ATOM    542  CD  PRO A  67      -5.062 -17.016   0.340  1.00 98.25           C  
ATOM    543  N   ARG A  68      -6.977 -20.281   3.299  1.00 97.94           N  
ATOM    544  CA  ARG A  68      -8.133 -21.156   3.443  1.00 97.94           C  
ATOM    545  C   ARG A  68      -9.008 -20.719   4.617  1.00 97.94           C  
ATOM    546  CB  ARG A  68      -7.691 -22.609   3.631  1.00 97.94           C  
ATOM    547  O   ARG A  68      -8.562 -19.953   5.473  1.00 97.94           O  
ATOM    548  CG  ARG A  68      -6.863 -23.156   2.479  1.00 97.94           C  
ATOM    549  CD  ARG A  68      -7.723 -23.438   1.255  1.00 97.94           C  
ATOM    550  NE  ARG A  68      -6.949 -24.062   0.189  1.00 97.94           N  
ATOM    551  NH1 ARG A  68      -8.719 -24.234  -1.283  1.00 97.94           N  
ATOM    552  NH2 ARG A  68      -6.645 -25.000  -1.889  1.00 97.94           N  
ATOM    553  CZ  ARG A  68      -7.441 -24.438  -0.992  1.00 97.94           C  
ATOM    554  N   ASN A  69     -10.195 -21.219   4.602  1.00 97.44           N  
ATOM    555  CA  ASN A  69     -11.117 -20.922   5.691  1.00 97.44           C  
ATOM    556  C   ASN A  69     -10.586 -21.422   7.031  1.00 97.44           C  
ATOM    557  CB  ASN A  69     -12.500 -21.516   5.406  1.00 97.44           C  
ATOM    558  O   ASN A  69      -9.945 -22.469   7.094  1.00 97.44           O  
ATOM    559  CG  ASN A  69     -13.219 -20.828   4.273  1.00 97.44           C  
ATOM    560  ND2 ASN A  69     -14.141 -21.531   3.633  1.00 97.44           N  
ATOM    561  OD1 ASN A  69     -12.945 -19.656   3.971  1.00 97.44           O  
ATOM    562  N   VAL A  70     -10.883 -20.578   8.008  1.00 95.44           N  
ATOM    563  CA  VAL A  70     -10.555 -21.016   9.359  1.00 95.44           C  
ATOM    564  C   VAL A  70     -11.562 -22.062   9.828  1.00 95.44           C  
ATOM    565  CB  VAL A  70     -10.523 -19.828  10.352  1.00 95.44           C  
ATOM    566  O   VAL A  70     -12.742 -22.000   9.461  1.00 95.44           O  
ATOM    567  CG1 VAL A  70     -11.914 -19.219  10.508  1.00 95.44           C  
ATOM    568  CG2 VAL A  70      -9.969 -20.266  11.703  1.00 95.44           C  
ATOM    569  N   SER A  71     -11.031 -23.062  10.586  1.00 93.81           N  
ATOM    570  CA  SER A  71     -11.961 -23.969  11.242  1.00 93.81           C  
ATOM    571  C   SER A  71     -12.727 -23.266  12.367  1.00 93.81           C  
ATOM    572  CB  SER A  71     -11.211 -25.172  11.805  1.00 93.81           C  
ATOM    573  O   SER A  71     -12.188 -22.375  13.023  1.00 93.81           O  
ATOM    574  OG  SER A  71     -10.539 -25.875  10.773  1.00 93.81           O  
ATOM    575  N   LYS A  72     -13.969 -23.641  12.453  1.00 94.94           N  
ATOM    576  CA  LYS A  72     -14.703 -23.125  13.602  1.00 94.94           C  
ATOM    577  C   LYS A  72     -14.000 -23.484  14.914  1.00 94.94           C  
ATOM    578  CB  LYS A  72     -16.125 -23.672  13.617  1.00 94.94           C  
ATOM    579  O   LYS A  72     -13.438 -24.562  15.047  1.00 94.94           O  
ATOM    580  CG  LYS A  72     -17.000 -23.172  12.461  1.00 94.94           C  
ATOM    581  CD  LYS A  72     -18.438 -23.641  12.602  1.00 94.94           C  
ATOM    582  CE  LYS A  72     -19.297 -23.156  11.438  1.00 94.94           C  
ATOM    583  NZ  LYS A  72     -20.703 -23.641  11.562  1.00 94.94           N  
ATOM    584  N   TRP A  73     -13.859 -22.422  15.766  1.00 94.44           N  
ATOM    585  CA  TRP A  73     -13.219 -22.734  17.031  1.00 94.44           C  
ATOM    586  C   TRP A  73     -14.258 -23.078  18.094  1.00 94.44           C  
ATOM    587  CB  TRP A  73     -12.367 -21.547  17.516  1.00 94.44           C  
ATOM    588  O   TRP A  73     -15.430 -22.734  17.969  1.00 94.44           O  
ATOM    589  CG  TRP A  73     -13.102 -20.250  17.578  1.00 94.44           C  
ATOM    590  CD1 TRP A  73     -13.867 -19.781  18.609  1.00 94.44           C  
ATOM    591  CD2 TRP A  73     -13.148 -19.250  16.562  1.00 94.44           C  
ATOM    592  CE2 TRP A  73     -13.961 -18.203  17.047  1.00 94.44           C  
ATOM    593  CE3 TRP A  73     -12.578 -19.125  15.281  1.00 94.44           C  
ATOM    594  NE1 TRP A  73     -14.391 -18.547  18.297  1.00 94.44           N  
ATOM    595  CH2 TRP A  73     -13.656 -16.953  15.047  1.00 94.44           C  
ATOM    596  CZ2 TRP A  73     -14.219 -17.047  16.297  1.00 94.44           C  
ATOM    597  CZ3 TRP A  73     -12.836 -17.984  14.539  1.00 94.44           C  
ATOM    598  N   ASN A  74     -13.852 -24.000  19.062  1.00 92.44           N  
ATOM    599  CA  ASN A  74     -14.680 -24.375  20.203  1.00 92.44           C  
ATOM    600  C   ASN A  74     -14.562 -23.344  21.328  1.00 92.44           C  
ATOM    601  CB  ASN A  74     -14.312 -25.766  20.719  1.00 92.44           C  
ATOM    602  O   ASN A  74     -13.484 -22.797  21.562  1.00 92.44           O  
ATOM    603  CG  ASN A  74     -14.727 -26.859  19.750  1.00 92.44           C  
ATOM    604  ND2 ASN A  74     -14.070 -28.016  19.844  1.00 92.44           N  
ATOM    605  OD1 ASN A  74     -15.641 -26.688  18.938  1.00 92.44           O  
ATOM    606  N   GLY A  75     -15.680 -23.078  21.969  1.00 93.62           N  
ATOM    607  CA  GLY A  75     -15.672 -22.094  23.031  1.00 93.62           C  
ATOM    608  C   GLY A  75     -15.672 -20.656  22.531  1.00 93.62           C  
ATOM    609  O   GLY A  75     -16.125 -20.391  21.422  1.00 93.62           O  
ATOM    610  N   THR A  76     -15.234 -19.750  23.406  1.00 96.25           N  
ATOM    611  CA  THR A  76     -15.188 -18.328  23.078  1.00 96.25           C  
ATOM    612  C   THR A  76     -13.758 -17.891  22.750  1.00 96.25           C  
ATOM    613  CB  THR A  76     -15.742 -17.469  24.219  1.00 96.25           C  
ATOM    614  O   THR A  76     -12.836 -18.141  23.547  1.00 96.25           O  
ATOM    615  CG2 THR A  76     -15.781 -15.992  23.844  1.00 96.25           C  
ATOM    616  OG1 THR A  76     -17.062 -17.906  24.547  1.00 96.25           O  
ATOM    617  N   TRP A  77     -13.602 -17.406  21.562  1.00 97.62           N  
ATOM    618  CA  TRP A  77     -12.289 -16.906  21.156  1.00 97.62           C  
ATOM    619  C   TRP A  77     -11.969 -15.586  21.859  1.00 97.62           C  
ATOM    620  CB  TRP A  77     -12.211 -16.719  19.641  1.00 97.62           C  
ATOM    621  O   TRP A  77     -12.742 -14.633  21.781  1.00 97.62           O  
ATOM    622  CG  TRP A  77     -10.859 -16.312  19.141  1.00 97.62           C  
ATOM    623  CD1 TRP A  77     -10.406 -15.047  18.922  1.00 97.62           C  
ATOM    624  CD2 TRP A  77      -9.781 -17.188  18.797  1.00 97.62           C  
ATOM    625  CE2 TRP A  77      -8.703 -16.375  18.375  1.00 97.62           C  
ATOM    626  CE3 TRP A  77      -9.617 -18.578  18.812  1.00 97.62           C  
ATOM    627  NE1 TRP A  77      -9.117 -15.078  18.453  1.00 97.62           N  
ATOM    628  CH2 TRP A  77      -7.348 -18.281  17.984  1.00 97.62           C  
ATOM    629  CZ2 TRP A  77      -7.480 -16.922  17.969  1.00 97.62           C  
ATOM    630  CZ3 TRP A  77      -8.398 -19.109  18.406  1.00 97.62           C  
ATOM    631  N   ASP A  78     -10.781 -15.500  22.516  1.00 97.69           N  
ATOM    632  CA  ASP A  78     -10.352 -14.305  23.234  1.00 97.69           C  
ATOM    633  C   ASP A  78      -9.727 -13.289  22.281  1.00 97.69           C  
ATOM    634  CB  ASP A  78      -9.359 -14.664  24.344  1.00 97.69           C  
ATOM    635  O   ASP A  78      -8.562 -13.430  21.891  1.00 97.69           O  
ATOM    636  CG  ASP A  78      -8.953 -13.469  25.188  1.00 97.69           C  
ATOM    637  OD1 ASP A  78      -9.375 -12.336  24.875  1.00 97.69           O  
ATOM    638  OD2 ASP A  78      -8.195 -13.664  26.156  1.00 97.69           O  
ATOM    639  N   ALA A  79     -10.523 -12.273  21.938  1.00 97.94           N  
ATOM    640  CA  ALA A  79     -10.070 -11.227  21.031  1.00 97.94           C  
ATOM    641  C   ALA A  79      -9.820  -9.922  21.781  1.00 97.94           C  
ATOM    642  CB  ALA A  79     -11.086 -11.016  19.906  1.00 97.94           C  
ATOM    643  O   ALA A  79     -10.148  -8.844  21.281  1.00 97.94           O  
ATOM    644  N   THR A  80      -9.281 -10.008  23.016  1.00 97.88           N  
ATOM    645  CA  THR A  80      -9.031  -8.836  23.844  1.00 97.88           C  
ATOM    646  C   THR A  80      -7.609  -8.320  23.625  1.00 97.88           C  
ATOM    647  CB  THR A  80      -9.234  -9.156  25.328  1.00 97.88           C  
ATOM    648  O   THR A  80      -7.258  -7.234  24.094  1.00 97.88           O  
ATOM    649  CG2 THR A  80     -10.680  -9.562  25.609  1.00 97.88           C  
ATOM    650  OG1 THR A  80      -8.367 -10.227  25.719  1.00 97.88           O  
ATOM    651  N   GLN A  81      -6.766  -9.078  22.859  1.00 96.88           N  
ATOM    652  CA  GLN A  81      -5.395  -8.664  22.578  1.00 96.88           C  
ATOM    653  C   GLN A  81      -5.020  -8.930  21.125  1.00 96.88           C  
ATOM    654  CB  GLN A  81      -4.418  -9.391  23.516  1.00 96.88           C  
ATOM    655  O   GLN A  81      -5.555  -9.844  20.500  1.00 96.88           O  
ATOM    656  CG  GLN A  81      -4.711  -9.172  25.000  1.00 96.88           C  
ATOM    657  CD  GLN A  81      -3.705  -9.859  25.891  1.00 96.88           C  
ATOM    658  NE2 GLN A  81      -3.670  -9.461  27.156  1.00 96.88           N  
ATOM    659  OE1 GLN A  81      -2.969 -10.750  25.453  1.00 96.88           O  
ATOM    660  N   TYR A  82      -4.102  -8.094  20.719  1.00 97.69           N  
ATOM    661  CA  TYR A  82      -3.555  -8.344  19.391  1.00 97.69           C  
ATOM    662  C   TYR A  82      -2.834  -9.688  19.344  1.00 97.69           C  
ATOM    663  CB  TYR A  82      -2.596  -7.223  18.984  1.00 97.69           C  
ATOM    664  O   TYR A  82      -2.293 -10.148  20.359  1.00 97.69           O  
ATOM    665  CG  TYR A  82      -3.281  -5.902  18.734  1.00 97.69           C  
ATOM    666  CD1 TYR A  82      -4.109  -5.727  17.625  1.00 97.69           C  
ATOM    667  CD2 TYR A  82      -3.104  -4.828  19.594  1.00 97.69           C  
ATOM    668  CE1 TYR A  82      -4.742  -4.512  17.391  1.00 97.69           C  
ATOM    669  CE2 TYR A  82      -3.730  -3.609  19.375  1.00 97.69           C  
ATOM    670  OH  TYR A  82      -5.168  -2.256  18.031  1.00 97.69           O  
ATOM    671  CZ  TYR A  82      -4.547  -3.461  18.266  1.00 97.69           C  
ATOM    672  N   ARG A  83      -2.789 -10.250  18.094  1.00 96.75           N  
ATOM    673  CA  ARG A  83      -2.006 -11.461  17.875  1.00 96.75           C  
ATOM    674  C   ARG A  83      -0.770 -11.156  17.031  1.00 96.75           C  
ATOM    675  CB  ARG A  83      -2.857 -12.531  17.188  1.00 96.75           C  
ATOM    676  O   ARG A  83      -0.451  -9.992  16.766  1.00 96.75           O  
ATOM    677  CG  ARG A  83      -4.047 -12.992  18.016  1.00 96.75           C  
ATOM    678  CD  ARG A  83      -3.621 -13.867  19.188  1.00 96.75           C  
ATOM    679  NE  ARG A  83      -4.770 -14.469  19.859  1.00 96.75           N  
ATOM    680  NH1 ARG A  83      -4.051 -13.945  21.984  1.00 96.75           N  
ATOM    681  NH2 ARG A  83      -6.031 -15.062  21.688  1.00 96.75           N  
ATOM    682  CZ  ARG A  83      -4.949 -14.492  21.172  1.00 96.75           C  
ATOM    683  N   ASN A  84      -0.195 -12.273  16.641  1.00 97.31           N  
ATOM    684  CA  ASN A  84       1.127 -12.117  16.047  1.00 97.31           C  
ATOM    685  C   ASN A  84       1.064 -11.328  14.742  1.00 97.31           C  
ATOM    686  CB  ASN A  84       1.769 -13.492  15.805  1.00 97.31           C  
ATOM    687  O   ASN A  84       0.129 -11.492  13.961  1.00 97.31           O  
ATOM    688  CG  ASN A  84       2.072 -14.227  17.094  1.00 97.31           C  
ATOM    689  ND2 ASN A  84       1.877 -15.539  17.094  1.00 97.31           N  
ATOM    690  OD1 ASN A  84       2.480 -13.617  18.094  1.00 97.31           O  
ATOM    691  N   ALA A  85       1.965 -10.406  14.578  1.00 97.38           N  
ATOM    692  CA  ALA A  85       2.273  -9.883  13.250  1.00 97.38           C  
ATOM    693  C   ALA A  85       2.871 -10.961  12.359  1.00 97.38           C  
ATOM    694  CB  ALA A  85       3.229  -8.695  13.359  1.00 97.38           C  
ATOM    695  O   ALA A  85       3.336 -11.992  12.852  1.00 97.38           O  
ATOM    696  N   CYS A  86       2.768 -10.703  11.008  1.00 98.00           N  
ATOM    697  CA  CYS A  86       3.408 -11.648  10.094  1.00 98.00           C  
ATOM    698  C   CYS A  86       4.926 -11.570  10.203  1.00 98.00           C  
ATOM    699  CB  CYS A  86       2.975 -11.383   8.656  1.00 98.00           C  
ATOM    700  O   CYS A  86       5.480 -10.484  10.383  1.00 98.00           O  
ATOM    701  SG  CYS A  86       1.233 -11.742   8.336  1.00 98.00           S  
ATOM    702  N   ILE A  87       5.551 -12.750  10.102  1.00 97.50           N  
ATOM    703  CA  ILE A  87       6.992 -12.836  10.297  1.00 97.50           C  
ATOM    704  C   ILE A  87       7.707 -11.992   9.242  1.00 97.50           C  
ATOM    705  CB  ILE A  87       7.488 -14.297  10.234  1.00 97.50           C  
ATOM    706  O   ILE A  87       7.332 -12.008   8.070  1.00 97.50           O  
ATOM    707  CG1 ILE A  87       8.961 -14.383  10.656  1.00 97.50           C  
ATOM    708  CG2 ILE A  87       7.293 -14.875   8.828  1.00 97.50           C  
ATOM    709  CD1 ILE A  87       9.414 -15.781  11.039  1.00 97.50           C  
ATOM    710  N   GLN A  88       8.727 -11.219   9.688  1.00 95.94           N  
ATOM    711  CA  GLN A  88       9.414 -10.281   8.805  1.00 95.94           C  
ATOM    712  C   GLN A  88      10.758  -9.859   9.398  1.00 95.94           C  
ATOM    713  CB  GLN A  88       8.547  -9.055   8.539  1.00 95.94           C  
ATOM    714  O   GLN A  88      10.992 -10.016  10.594  1.00 95.94           O  
ATOM    715  CG  GLN A  88       8.164  -8.289   9.797  1.00 95.94           C  
ATOM    716  CD  GLN A  88       7.133  -7.203   9.539  1.00 95.94           C  
ATOM    717  NE2 GLN A  88       5.863  -7.531   9.734  1.00 95.94           N  
ATOM    718  OE1 GLN A  88       7.480  -6.078   9.164  1.00 95.94           O  
ATOM    719  N   LEU A  89      11.617  -9.328   8.578  1.00 92.25           N  
ATOM    720  CA  LEU A  89      12.844  -8.688   9.031  1.00 92.25           C  
ATOM    721  C   LEU A  89      12.562  -7.285   9.562  1.00 92.25           C  
ATOM    722  CB  LEU A  89      13.867  -8.625   7.902  1.00 92.25           C  
ATOM    723  O   LEU A  89      11.805  -6.527   8.945  1.00 92.25           O  
ATOM    724  CG  LEU A  89      14.609  -9.922   7.578  1.00 92.25           C  
ATOM    725  CD1 LEU A  89      15.328  -9.812   6.238  1.00 92.25           C  
ATOM    726  CD2 LEU A  89      15.594 -10.266   8.688  1.00 92.25           C  
ATOM    727  N   SER A  90      12.992  -6.910  10.758  1.00 79.31           N  
ATOM    728  CA  SER A  90      12.664  -5.703  11.508  1.00 79.31           C  
ATOM    729  C   SER A  90      13.164  -4.453  10.797  1.00 79.31           C  
ATOM    730  CB  SER A  90      13.250  -5.773  12.914  1.00 79.31           C  
ATOM    731  O   SER A  90      12.594  -3.371  10.953  1.00 79.31           O  
ATOM    732  OG  SER A  90      14.672  -5.840  12.867  1.00 79.31           O  
ATOM    733  N   SER A  91      14.062  -4.598   9.742  1.00 70.69           N  
ATOM    734  CA  SER A  91      14.609  -3.404   9.109  1.00 70.69           C  
ATOM    735  C   SER A  91      14.742  -3.590   7.602  1.00 70.69           C  
ATOM    736  CB  SER A  91      15.969  -3.055   9.711  1.00 70.69           C  
ATOM    737  O   SER A  91      14.750  -4.719   7.109  1.00 70.69           O  
ATOM    738  OG  SER A  91      16.969  -3.959   9.266  1.00 70.69           O  
ATOM    739  N   LEU A  92      14.430  -2.441   6.926  1.00 71.38           N  
ATOM    740  CA  LEU A  92      14.711  -2.396   5.496  1.00 71.38           C  
ATOM    741  C   LEU A  92      16.219  -2.355   5.242  1.00 71.38           C  
ATOM    742  CB  LEU A  92      14.039  -1.179   4.855  1.00 71.38           C  
ATOM    743  O   LEU A  92      16.703  -1.448   4.570  1.00 71.38           O  
ATOM    744  CG  LEU A  92      12.547  -1.311   4.547  1.00 71.38           C  
ATOM    745  CD1 LEU A  92      11.867   0.052   4.629  1.00 71.38           C  
ATOM    746  CD2 LEU A  92      12.336  -1.937   3.172  1.00 71.38           C  
ATOM    747  N   ASP A  93      16.984  -3.145   6.039  1.00 72.50           N  
ATOM    748  CA  ASP A  93      18.438  -3.246   5.906  1.00 72.50           C  
ATOM    749  C   ASP A  93      18.812  -4.160   4.746  1.00 72.50           C  
ATOM    750  CB  ASP A  93      19.062  -3.758   7.207  1.00 72.50           C  
ATOM    751  O   ASP A  93      18.484  -5.344   4.742  1.00 72.50           O  
ATOM    752  CG  ASP A  93      20.578  -3.857   7.141  1.00 72.50           C  
ATOM    753  OD1 ASP A  93      21.156  -3.496   6.098  1.00 72.50           O  
ATOM    754  OD2 ASP A  93      21.188  -4.305   8.133  1.00 72.50           O  
ATOM    755  N   ILE A  94      19.578  -3.600   3.816  1.00 75.94           N  
ATOM    756  CA  ILE A  94      19.922  -4.309   2.590  1.00 75.94           C  
ATOM    757  C   ILE A  94      20.859  -5.473   2.910  1.00 75.94           C  
ATOM    758  CB  ILE A  94      20.578  -3.367   1.552  1.00 75.94           C  
ATOM    759  O   ILE A  94      21.062  -6.363   2.080  1.00 75.94           O  
ATOM    760  CG1 ILE A  94      21.828  -2.711   2.141  1.00 75.94           C  
ATOM    761  CG2 ILE A  94      19.578  -2.311   1.079  1.00 75.94           C  
ATOM    762  CD1 ILE A  94      22.688  -1.998   1.110  1.00 75.94           C  
ATOM    763  N   THR A  95      21.406  -5.535   4.160  1.00 76.94           N  
ATOM    764  CA  THR A  95      22.312  -6.625   4.523  1.00 76.94           C  
ATOM    765  C   THR A  95      21.531  -7.844   5.000  1.00 76.94           C  
ATOM    766  CB  THR A  95      23.312  -6.191   5.617  1.00 76.94           C  
ATOM    767  O   THR A  95      22.094  -8.922   5.176  1.00 76.94           O  
ATOM    768  CG2 THR A  95      24.062  -4.930   5.207  1.00 76.94           C  
ATOM    769  OG1 THR A  95      22.594  -5.930   6.828  1.00 76.94           O  
ATOM    770  N   ALA A  96      20.281  -7.637   5.242  1.00 78.56           N  
ATOM    771  CA  ALA A  96      19.375  -8.703   5.680  1.00 78.56           C  
ATOM    772  C   ALA A  96      19.844  -9.312   6.996  1.00 78.56           C  
ATOM    773  CB  ALA A  96      19.266  -9.781   4.605  1.00 78.56           C  
ATOM    774  O   ALA A  96      19.734 -10.523   7.195  1.00 78.56           O  
ATOM    775  N   THR A  97      20.484  -8.531   7.828  1.00 82.38           N  
ATOM    776  CA  THR A  97      21.016  -9.023   9.094  1.00 82.38           C  
ATOM    777  C   THR A  97      20.188  -8.523  10.266  1.00 82.38           C  
ATOM    778  CB  THR A  97      22.484  -8.602   9.289  1.00 82.38           C  
ATOM    779  O   THR A  97      20.547  -8.711  11.430  1.00 82.38           O  
ATOM    780  CG2 THR A  97      23.375  -9.180   8.203  1.00 82.38           C  
ATOM    781  OG1 THR A  97      22.578  -7.168   9.250  1.00 82.38           O  
ATOM    782  N   GLY A  98      19.125  -7.902   9.953  1.00 84.19           N  
ATOM    783  CA  GLY A  98      18.250  -7.379  10.992  1.00 84.19           C  
ATOM    784  C   GLY A  98      17.531  -8.461  11.773  1.00 84.19           C  
ATOM    785  O   GLY A  98      17.562  -9.633  11.391  1.00 84.19           O  
ATOM    786  N   SER A  99      16.969  -8.062  12.914  1.00 90.94           N  
ATOM    787  CA  SER A  99      16.219  -8.992  13.750  1.00 90.94           C  
ATOM    788  C   SER A  99      14.922  -9.430  13.062  1.00 90.94           C  
ATOM    789  CB  SER A  99      15.898  -8.367  15.102  1.00 90.94           C  
ATOM    790  O   SER A  99      14.344  -8.680  12.281  1.00 90.94           O  
ATOM    791  OG  SER A  99      15.047  -7.238  14.945  1.00 90.94           O  
ATOM    792  N   ILE A 100      14.617 -10.695  13.258  1.00 93.88           N  
ATOM    793  CA  ILE A 100      13.367 -11.258  12.758  1.00 93.88           C  
ATOM    794  C   ILE A 100      12.312 -11.234  13.859  1.00 93.88           C  
ATOM    795  CB  ILE A 100      13.562 -12.695  12.227  1.00 93.88           C  
ATOM    796  O   ILE A 100      12.602 -11.578  15.008  1.00 93.88           O  
ATOM    797  CG1 ILE A 100      14.469 -12.695  10.992  1.00 93.88           C  
ATOM    798  CG2 ILE A 100      12.211 -13.344  11.914  1.00 93.88           C  
ATOM    799  CD1 ILE A 100      14.812 -14.086  10.477  1.00 93.88           C  
ATOM    800  N   SER A 101      11.117 -10.734  13.578  1.00 94.75           N  
ATOM    801  CA  SER A 101       9.977 -10.711  14.484  1.00 94.75           C  
ATOM    802  C   SER A 101       8.719 -11.250  13.805  1.00 94.75           C  
ATOM    803  CB  SER A 101       9.719  -9.289  14.984  1.00 94.75           C  
ATOM    804  O   SER A 101       8.680 -11.383  12.578  1.00 94.75           O  
ATOM    805  OG  SER A 101       9.352  -8.438  13.922  1.00 94.75           O  
ATOM    806  N   GLY A 102       7.738 -11.609  14.586  1.00 96.50           N  
ATOM    807  CA  GLY A 102       6.473 -12.086  14.055  1.00 96.50           C  
ATOM    808  C   GLY A 102       6.395 -13.602  13.961  1.00 96.50           C  
ATOM    809  O   GLY A 102       7.234 -14.305  14.531  1.00 96.50           O  
ATOM    810  N   ASP A 103       5.277 -14.047  13.281  1.00 97.62           N  
ATOM    811  CA  ASP A 103       4.984 -15.477  13.172  1.00 97.62           C  
ATOM    812  C   ASP A 103       4.293 -15.789  11.844  1.00 97.62           C  
ATOM    813  CB  ASP A 103       4.113 -15.938  14.344  1.00 97.62           C  
ATOM    814  O   ASP A 103       3.559 -14.953  11.312  1.00 97.62           O  
ATOM    815  CG  ASP A 103       4.160 -17.438  14.555  1.00 97.62           C  
ATOM    816  OD1 ASP A 103       3.604 -18.188  13.727  1.00 97.62           O  
ATOM    817  OD2 ASP A 103       4.758 -17.875  15.562  1.00 97.62           O  
ATOM    818  N   GLU A 104       4.555 -17.062  11.344  1.00 97.62           N  
ATOM    819  CA  GLU A 104       3.854 -17.453  10.117  1.00 97.62           C  
ATOM    820  C   GLU A 104       2.346 -17.516  10.344  1.00 97.62           C  
ATOM    821  CB  GLU A 104       4.367 -18.797   9.602  1.00 97.62           C  
ATOM    822  O   GLU A 104       1.565 -17.297   9.414  1.00 97.62           O  
ATOM    823  CG  GLU A 104       5.754 -18.719   8.977  1.00 97.62           C  
ATOM    824  CD  GLU A 104       6.199 -20.047   8.367  1.00 97.62           C  
ATOM    825  OE1 GLU A 104       5.859 -20.312   7.191  1.00 97.62           O  
ATOM    826  OE2 GLU A 104       6.895 -20.812   9.062  1.00 97.62           O  
ATOM    827  N   ASP A 105       1.962 -17.953  11.477  1.00 97.94           N  
ATOM    828  CA  ASP A 105       0.556 -17.922  11.867  1.00 97.94           C  
ATOM    829  C   ASP A 105       0.127 -16.500  12.219  1.00 97.94           C  
ATOM    830  CB  ASP A 105       0.300 -18.859  13.047  1.00 97.94           C  
ATOM    831  O   ASP A 105       0.171 -16.094  13.391  1.00 97.94           O  
ATOM    832  CG  ASP A 105      -1.166 -18.938  13.438  1.00 97.94           C  
ATOM    833  OD1 ASP A 105      -2.016 -18.344  12.727  1.00 97.94           O  
ATOM    834  OD2 ASP A 105      -1.474 -19.578  14.461  1.00 97.94           O  
ATOM    835  N   CYS A 106      -0.227 -15.719  11.195  1.00 98.31           N  
ATOM    836  CA  CYS A 106      -0.336 -14.281  11.406  1.00 98.31           C  
ATOM    837  C   CYS A 106      -1.598 -13.727  10.758  1.00 98.31           C  
ATOM    838  CB  CYS A 106       0.893 -13.562  10.852  1.00 98.31           C  
ATOM    839  O   CYS A 106      -1.804 -12.516  10.727  1.00 98.31           O  
ATOM    840  SG  CYS A 106       1.072 -13.703   9.062  1.00 98.31           S  
ATOM    841  N   LEU A 107      -2.518 -14.500  10.141  1.00 98.69           N  
ATOM    842  CA  LEU A 107      -3.674 -13.984   9.414  1.00 98.69           C  
ATOM    843  C   LEU A 107      -4.832 -13.703  10.367  1.00 98.69           C  
ATOM    844  CB  LEU A 107      -4.113 -14.977   8.336  1.00 98.69           C  
ATOM    845  O   LEU A 107      -5.789 -14.477  10.430  1.00 98.69           O  
ATOM    846  CG  LEU A 107      -3.074 -15.328   7.270  1.00 98.69           C  
ATOM    847  CD1 LEU A 107      -3.668 -16.281   6.242  1.00 98.69           C  
ATOM    848  CD2 LEU A 107      -2.557 -14.062   6.590  1.00 98.69           C  
ATOM    849  N   TYR A 108      -4.688 -12.516  11.094  1.00 98.75           N  
ATOM    850  CA  TYR A 108      -5.660 -12.055  12.078  1.00 98.75           C  
ATOM    851  C   TYR A 108      -6.230 -10.695  11.695  1.00 98.75           C  
ATOM    852  CB  TYR A 108      -5.016 -11.969  13.469  1.00 98.75           C  
ATOM    853  O   TYR A 108      -5.547  -9.883  11.062  1.00 98.75           O  
ATOM    854  CG  TYR A 108      -4.539 -13.305  13.992  1.00 98.75           C  
ATOM    855  CD1 TYR A 108      -5.430 -14.203  14.586  1.00 98.75           C  
ATOM    856  CD2 TYR A 108      -3.201 -13.672  13.906  1.00 98.75           C  
ATOM    857  CE1 TYR A 108      -4.992 -15.430  15.078  1.00 98.75           C  
ATOM    858  CE2 TYR A 108      -2.754 -14.891  14.391  1.00 98.75           C  
ATOM    859  OH  TYR A 108      -3.221 -16.984  15.453  1.00 98.75           O  
ATOM    860  CZ  TYR A 108      -3.656 -15.766  14.977  1.00 98.75           C  
ATOM    861  N   ILE A 109      -7.469 -10.461  12.070  1.00 98.88           N  
ATOM    862  CA  ILE A 109      -8.203  -9.242  11.766  1.00 98.88           C  
ATOM    863  C   ILE A 109      -8.688  -8.594  13.062  1.00 98.88           C  
ATOM    864  CB  ILE A 109      -9.398  -9.516  10.828  1.00 98.88           C  
ATOM    865  O   ILE A 109      -8.945  -9.281  14.047  1.00 98.88           O  
ATOM    866  CG1 ILE A 109     -10.039  -8.203  10.375  1.00 98.88           C  
ATOM    867  CG2 ILE A 109     -10.430 -10.422  11.516  1.00 98.88           C  
ATOM    868  CD1 ILE A 109     -10.992  -8.352   9.195  1.00 98.88           C  
ATOM    869  N   ASN A 110      -8.656  -7.277  13.086  1.00 98.88           N  
ATOM    870  CA  ASN A 110      -9.133  -6.480  14.211  1.00 98.88           C  
ATOM    871  C   ASN A 110     -10.344  -5.637  13.820  1.00 98.88           C  
ATOM    872  CB  ASN A 110      -8.016  -5.590  14.750  1.00 98.88           C  
ATOM    873  O   ASN A 110     -10.367  -5.031  12.750  1.00 98.88           O  
ATOM    874  CG  ASN A 110      -6.711  -6.336  14.938  1.00 98.88           C  
ATOM    875  ND2 ASN A 110      -5.668  -5.891  14.250  1.00 98.88           N  
ATOM    876  OD1 ASN A 110      -6.641  -7.305  15.703  1.00 98.88           O  
ATOM    877  N   VAL A 111     -11.375  -5.633  14.742  1.00 98.88           N  
ATOM    878  CA  VAL A 111     -12.594  -4.883  14.469  1.00 98.88           C  
ATOM    879  C   VAL A 111     -12.906  -3.951  15.633  1.00 98.88           C  
ATOM    880  CB  VAL A 111     -13.789  -5.828  14.203  1.00 98.88           C  
ATOM    881  O   VAL A 111     -12.906  -4.375  16.797  1.00 98.88           O  
ATOM    882  CG1 VAL A 111     -15.055  -5.027  13.875  1.00 98.88           C  
ATOM    883  CG2 VAL A 111     -13.469  -6.805  13.078  1.00 98.88           C  
ATOM    884  N   TYR A 112     -13.125  -2.691  15.281  1.00 98.75           N  
ATOM    885  CA  TYR A 112     -13.477  -1.664  16.250  1.00 98.75           C  
ATOM    886  C   TYR A 112     -14.805  -1.004  15.898  1.00 98.75           C  
ATOM    887  CB  TYR A 112     -12.375  -0.605  16.344  1.00 98.75           C  
ATOM    888  O   TYR A 112     -15.023  -0.620  14.742  1.00 98.75           O  
ATOM    889  CG  TYR A 112     -10.984  -1.185  16.453  1.00 98.75           C  
ATOM    890  CD1 TYR A 112     -10.430  -1.468  17.703  1.00 98.75           C  
ATOM    891  CD2 TYR A 112     -10.227  -1.449  15.320  1.00 98.75           C  
ATOM    892  CE1 TYR A 112      -9.148  -2.000  17.812  1.00 98.75           C  
ATOM    893  CE2 TYR A 112      -8.945  -1.981  15.422  1.00 98.75           C  
ATOM    894  OH  TYR A 112      -7.148  -2.779  16.781  1.00 98.75           O  
ATOM    895  CZ  TYR A 112      -8.414  -2.254  16.672  1.00 98.75           C  
ATOM    896  N   THR A 113     -15.625  -0.891  16.875  1.00 98.62           N  
ATOM    897  CA  THR A 113     -16.922  -0.301  16.578  1.00 98.62           C  
ATOM    898  C   THR A 113     -17.391   0.583  17.734  1.00 98.62           C  
ATOM    899  CB  THR A 113     -17.984  -1.388  16.312  1.00 98.62           C  
ATOM    900  O   THR A 113     -17.109   0.290  18.906  1.00 98.62           O  
ATOM    901  CG2 THR A 113     -18.219  -2.250  17.547  1.00 98.62           C  
ATOM    902  OG1 THR A 113     -19.219  -0.762  15.938  1.00 98.62           O  
ATOM    903  N   PRO A 114     -18.062   1.712  17.391  1.00 97.94           N  
ATOM    904  CA  PRO A 114     -18.516   2.613  18.438  1.00 97.94           C  
ATOM    905  C   PRO A 114     -19.734   2.068  19.203  1.00 97.94           C  
ATOM    906  CB  PRO A 114     -18.875   3.893  17.688  1.00 97.94           C  
ATOM    907  O   PRO A 114     -20.000   2.482  20.328  1.00 97.94           O  
ATOM    908  CG  PRO A 114     -19.203   3.434  16.297  1.00 97.94           C  
ATOM    909  CD  PRO A 114     -18.312   2.287  15.945  1.00 97.94           C  
ATOM    910  N   ASP A 115     -20.422   1.160  18.562  1.00 96.50           N  
ATOM    911  CA  ASP A 115     -21.688   0.705  19.156  1.00 96.50           C  
ATOM    912  C   ASP A 115     -22.094  -0.648  18.594  1.00 96.50           C  
ATOM    913  CB  ASP A 115     -22.781   1.736  18.938  1.00 96.50           C  
ATOM    914  O   ASP A 115     -22.406  -0.757  17.391  1.00 96.50           O  
ATOM    915  CG  ASP A 115     -24.078   1.396  19.656  1.00 96.50           C  
ATOM    916  OD1 ASP A 115     -24.156   0.318  20.297  1.00 96.50           O  
ATOM    917  OD2 ASP A 115     -25.016   2.213  19.609  1.00 96.50           O  
ATOM    918  N   LEU A 116     -22.344  -1.664  19.422  1.00 96.75           N  
ATOM    919  CA  LEU A 116     -22.719  -3.006  18.984  1.00 96.75           C  
ATOM    920  C   LEU A 116     -24.203  -3.082  18.688  1.00 96.75           C  
ATOM    921  CB  LEU A 116     -22.344  -4.039  20.062  1.00 96.75           C  
ATOM    922  O   LEU A 116     -24.656  -4.004  18.000  1.00 96.75           O  
ATOM    923  CG  LEU A 116     -20.859  -4.383  20.172  1.00 96.75           C  
ATOM    924  CD1 LEU A 116     -20.625  -5.285  21.391  1.00 96.75           C  
ATOM    925  CD2 LEU A 116     -20.359  -5.055  18.906  1.00 96.75           C  
ATOM    926  N   ASN A 117     -24.906  -2.104  19.141  1.00 95.81           N  
ATOM    927  CA  ASN A 117     -26.344  -2.100  18.891  1.00 95.81           C  
ATOM    928  C   ASN A 117     -26.703  -1.295  17.641  1.00 95.81           C  
ATOM    929  CB  ASN A 117     -27.109  -1.550  20.109  1.00 95.81           C  
ATOM    930  O   ASN A 117     -27.859  -1.262  17.234  1.00 95.81           O  
ATOM    931  CG  ASN A 117     -27.016  -2.471  21.312  1.00 95.81           C  
ATOM    932  ND2 ASN A 117     -26.922  -1.887  22.500  1.00 95.81           N  
ATOM    933  OD1 ASN A 117     -27.047  -3.695  21.172  1.00 95.81           O  
ATOM    934  N   ALA A 118     -25.672  -0.575  17.094  1.00 96.25           N  
ATOM    935  CA  ALA A 118     -25.891   0.168  15.859  1.00 96.25           C  
ATOM    936  C   ALA A 118     -26.031  -0.779  14.672  1.00 96.25           C  
ATOM    937  CB  ALA A 118     -24.750   1.148  15.625  1.00 96.25           C  
ATOM    938  O   ALA A 118     -25.672  -1.953  14.758  1.00 96.25           O  
ATOM    939  N   SER A 119     -26.688  -0.293  13.688  1.00 96.44           N  
ATOM    940  CA  SER A 119     -26.781  -1.028  12.430  1.00 96.44           C  
ATOM    941  C   SER A 119     -26.438  -0.139  11.234  1.00 96.44           C  
ATOM    942  CB  SER A 119     -28.188  -1.601  12.250  1.00 96.44           C  
ATOM    943  O   SER A 119     -26.500   1.089  11.336  1.00 96.44           O  
ATOM    944  OG  SER A 119     -29.156  -0.564  12.227  1.00 96.44           O  
ATOM    945  N   ASN A 120     -25.750  -0.746  10.250  1.00 97.75           N  
ATOM    946  CA  ASN A 120     -25.500  -0.146   8.945  1.00 97.75           C  
ATOM    947  C   ASN A 120     -24.469   0.984   9.047  1.00 97.75           C  
ATOM    948  CB  ASN A 120     -26.797   0.365   8.320  1.00 97.75           C  
ATOM    949  O   ASN A 120     -24.625   2.018   8.391  1.00 97.75           O  
ATOM    950  CG  ASN A 120     -27.734  -0.757   7.934  1.00 97.75           C  
ATOM    951  ND2 ASN A 120     -29.031  -0.549   8.156  1.00 97.75           N  
ATOM    952  OD1 ASN A 120     -27.297  -1.803   7.441  1.00 97.75           O  
ATOM    953  N   LEU A 121     -23.547   0.886   9.961  1.00 98.69           N  
ATOM    954  CA  LEU A 121     -22.453   1.850  10.008  1.00 98.69           C  
ATOM    955  C   LEU A 121     -21.516   1.658   8.828  1.00 98.69           C  
ATOM    956  CB  LEU A 121     -21.688   1.717  11.320  1.00 98.69           C  
ATOM    957  O   LEU A 121     -21.234   0.525   8.430  1.00 98.69           O  
ATOM    958  CG  LEU A 121     -22.453   2.057  12.602  1.00 98.69           C  
ATOM    959  CD1 LEU A 121     -21.625   1.707  13.828  1.00 98.69           C  
ATOM    960  CD2 LEU A 121     -22.844   3.529  12.617  1.00 98.69           C  
ATOM    961  N   PRO A 122     -21.000   2.871   8.234  1.00 98.75           N  
ATOM    962  CA  PRO A 122     -19.922   2.732   7.254  1.00 98.75           C  
ATOM    963  C   PRO A 122     -18.719   1.980   7.809  1.00 98.75           C  
ATOM    964  CB  PRO A 122     -19.562   4.180   6.922  1.00 98.75           C  
ATOM    965  O   PRO A 122     -18.438   2.051   9.008  1.00 98.75           O  
ATOM    966  CG  PRO A 122     -20.750   4.980   7.355  1.00 98.75           C  
ATOM    967  CD  PRO A 122     -21.344   4.336   8.578  1.00 98.75           C  
ATOM    968  N   VAL A 123     -18.094   1.168   6.910  1.00 98.94           N  
ATOM    969  CA  VAL A 123     -16.938   0.366   7.305  1.00 98.94           C  
ATOM    970  C   VAL A 123     -15.680   0.880   6.602  1.00 98.94           C  
ATOM    971  CB  VAL A 123     -17.156  -1.131   6.988  1.00 98.94           C  
ATOM    972  O   VAL A 123     -15.664   1.022   5.375  1.00 98.94           O  
ATOM    973  CG1 VAL A 123     -15.953  -1.958   7.457  1.00 98.94           C  
ATOM    974  CG2 VAL A 123     -18.438  -1.634   7.641  1.00 98.94           C  
ATOM    975  N   LEU A 124     -14.703   1.195   7.375  1.00 98.88           N  
ATOM    976  CA  LEU A 124     -13.398   1.614   6.875  1.00 98.88           C  
ATOM    977  C   LEU A 124     -12.344   0.560   7.168  1.00 98.88           C  
ATOM    978  CB  LEU A 124     -12.992   2.953   7.496  1.00 98.88           C  
ATOM    979  O   LEU A 124     -12.047   0.282   8.336  1.00 98.88           O  
ATOM    980  CG  LEU A 124     -11.742   3.617   6.910  1.00 98.88           C  
ATOM    981  CD1 LEU A 124     -11.953   3.939   5.438  1.00 98.88           C  
ATOM    982  CD2 LEU A 124     -11.398   4.879   7.695  1.00 98.88           C  
ATOM    983  N   VAL A 125     -11.734   0.010   6.094  1.00 98.94           N  
ATOM    984  CA  VAL A 125     -10.781  -1.085   6.219  1.00 98.94           C  
ATOM    985  C   VAL A 125      -9.383  -0.599   5.832  1.00 98.94           C  
ATOM    986  CB  VAL A 125     -11.188  -2.295   5.348  1.00 98.94           C  
ATOM    987  O   VAL A 125      -9.164  -0.177   4.695  1.00 98.94           O  
ATOM    988  CG1 VAL A 125     -10.211  -3.453   5.547  1.00 98.94           C  
ATOM    989  CG2 VAL A 125     -12.609  -2.732   5.676  1.00 98.94           C  
ATOM    990  N   TRP A 126      -8.492  -0.706   6.770  1.00 98.88           N  
ATOM    991  CA  TRP A 126      -7.121  -0.239   6.574  1.00 98.88           C  
ATOM    992  C   TRP A 126      -6.219  -1.379   6.117  1.00 98.88           C  
ATOM    993  CB  TRP A 126      -6.574   0.378   7.863  1.00 98.88           C  
ATOM    994  O   TRP A 126      -6.195  -2.447   6.734  1.00 98.88           O  
ATOM    995  CG  TRP A 126      -5.109   0.688   7.816  1.00 98.88           C  
ATOM    996  CD1 TRP A 126      -4.109   0.069   8.516  1.00 98.88           C  
ATOM    997  CD2 TRP A 126      -4.477   1.700   7.023  1.00 98.88           C  
ATOM    998  CE2 TRP A 126      -3.090   1.638   7.297  1.00 98.88           C  
ATOM    999  CE3 TRP A 126      -4.945   2.654   6.113  1.00 98.88           C  
ATOM   1000  NE1 TRP A 126      -2.895   0.635   8.211  1.00 98.88           N  
ATOM   1001  CH2 TRP A 126      -2.656   3.418   5.801  1.00 98.88           C  
ATOM   1002  CZ2 TRP A 126      -2.170   2.494   6.688  1.00 98.88           C  
ATOM   1003  CZ3 TRP A 126      -4.027   3.506   5.508  1.00 98.88           C  
ATOM   1004  N   ILE A 127      -5.434  -1.133   4.996  1.00 98.81           N  
ATOM   1005  CA  ILE A 127      -4.379  -2.018   4.516  1.00 98.81           C  
ATOM   1006  C   ILE A 127      -3.023  -1.321   4.641  1.00 98.81           C  
ATOM   1007  CB  ILE A 127      -4.625  -2.449   3.053  1.00 98.81           C  
ATOM   1008  O   ILE A 127      -2.736  -0.370   3.910  1.00 98.81           O  
ATOM   1009  CG1 ILE A 127      -6.020  -3.061   2.904  1.00 98.81           C  
ATOM   1010  CG2 ILE A 127      -3.543  -3.432   2.590  1.00 98.81           C  
ATOM   1011  CD1 ILE A 127      -6.391  -3.420   1.472  1.00 98.81           C  
ATOM   1012  N   TYR A 128      -2.252  -1.770   5.602  1.00 98.56           N  
ATOM   1013  CA  TYR A 128      -0.998  -1.082   5.887  1.00 98.56           C  
ATOM   1014  C   TYR A 128       0.017  -1.322   4.773  1.00 98.56           C  
ATOM   1015  CB  TYR A 128      -0.421  -1.543   7.227  1.00 98.56           C  
ATOM   1016  O   TYR A 128      -0.072  -2.314   4.047  1.00 98.56           O  
ATOM   1017  CG  TYR A 128      -0.138  -3.025   7.289  1.00 98.56           C  
ATOM   1018  CD1 TYR A 128      -1.041  -3.902   7.887  1.00 98.56           C  
ATOM   1019  CD2 TYR A 128       1.032  -3.551   6.754  1.00 98.56           C  
ATOM   1020  CE1 TYR A 128      -0.784  -5.266   7.945  1.00 98.56           C  
ATOM   1021  CE2 TYR A 128       1.300  -4.914   6.809  1.00 98.56           C  
ATOM   1022  OH  TYR A 128       0.647  -7.113   7.465  1.00 98.56           O  
ATOM   1023  CZ  TYR A 128       0.387  -5.762   7.406  1.00 98.56           C  
ATOM   1024  N   GLY A 129       0.971  -0.268   4.629  1.00 97.69           N  
ATOM   1025  CA  GLY A 129       2.082  -0.359   3.693  1.00 97.69           C  
ATOM   1026  C   GLY A 129       3.322  -0.984   4.301  1.00 97.69           C  
ATOM   1027  O   GLY A 129       3.232  -1.743   5.270  1.00 97.69           O  
ATOM   1028  N   GLY A 130       4.488  -0.822   3.662  1.00 96.00           N  
ATOM   1029  CA  GLY A 130       5.723  -1.402   4.164  1.00 96.00           C  
ATOM   1030  C   GLY A 130       6.496  -2.170   3.109  1.00 96.00           C  
ATOM   1031  O   GLY A 130       7.066  -3.225   3.393  1.00 96.00           O  
ATOM   1032  N   ALA A 131       6.320  -1.749   1.848  1.00 96.12           N  
ATOM   1033  CA  ALA A 131       7.055  -2.262   0.693  1.00 96.12           C  
ATOM   1034  C   ALA A 131       6.789  -3.750   0.490  1.00 96.12           C  
ATOM   1035  CB  ALA A 131       8.555  -2.010   0.858  1.00 96.12           C  
ATOM   1036  O   ALA A 131       7.652  -4.480  -0.003  1.00 96.12           O  
ATOM   1037  N   PHE A 132       5.676  -4.266   1.179  1.00 97.69           N  
ATOM   1038  CA  PHE A 132       5.262  -5.656   1.052  1.00 97.69           C  
ATOM   1039  C   PHE A 132       6.176  -6.570   1.861  1.00 97.69           C  
ATOM   1040  CB  PHE A 132       5.258  -6.086  -0.418  1.00 97.69           C  
ATOM   1041  O   PHE A 132       6.109  -7.793   1.730  1.00 97.69           O  
ATOM   1042  CG  PHE A 132       4.324  -5.281  -1.283  1.00 97.69           C  
ATOM   1043  CD1 PHE A 132       2.949  -5.449  -1.188  1.00 97.69           C  
ATOM   1044  CD2 PHE A 132       4.824  -4.359  -2.193  1.00 97.69           C  
ATOM   1045  CE1 PHE A 132       2.082  -4.707  -1.986  1.00 97.69           C  
ATOM   1046  CE2 PHE A 132       3.965  -3.615  -2.996  1.00 97.69           C  
ATOM   1047  CZ  PHE A 132       2.594  -3.791  -2.893  1.00 97.69           C  
ATOM   1048  N   ILE A 133       7.176  -6.043   2.568  1.00 96.25           N  
ATOM   1049  CA  ILE A 133       8.117  -6.906   3.275  1.00 96.25           C  
ATOM   1050  C   ILE A 133       8.055  -6.621   4.773  1.00 96.25           C  
ATOM   1051  CB  ILE A 133       9.562  -6.715   2.756  1.00 96.25           C  
ATOM   1052  O   ILE A 133       8.641  -7.352   5.578  1.00 96.25           O  
ATOM   1053  CG1 ILE A 133       9.984  -5.246   2.885  1.00 96.25           C  
ATOM   1054  CG2 ILE A 133       9.680  -7.191   1.307  1.00 96.25           C  
ATOM   1055  CD1 ILE A 133      11.461  -5.000   2.615  1.00 96.25           C  
ATOM   1056  N   ASN A 134       7.379  -5.535   5.160  1.00 93.69           N  
ATOM   1057  CA  ASN A 134       7.254  -5.180   6.566  1.00 93.69           C  
ATOM   1058  C   ASN A 134       5.910  -4.516   6.859  1.00 93.69           C  
ATOM   1059  CB  ASN A 134       8.406  -4.270   6.996  1.00 93.69           C  
ATOM   1060  O   ASN A 134       5.254  -4.008   5.949  1.00 93.69           O  
ATOM   1061  CG  ASN A 134       8.258  -2.855   6.465  1.00 93.69           C  
ATOM   1062  ND2 ASN A 134       8.609  -1.874   7.285  1.00 93.69           N  
ATOM   1063  OD1 ASN A 134       7.832  -2.648   5.324  1.00 93.69           O  
ATOM   1064  N   GLY A 135       5.543  -4.539   8.188  1.00 94.94           N  
ATOM   1065  CA  GLY A 135       4.328  -3.906   8.672  1.00 94.94           C  
ATOM   1066  C   GLY A 135       3.576  -4.750   9.680  1.00 94.94           C  
ATOM   1067  O   GLY A 135       3.914  -5.914   9.898  1.00 94.94           O  
ATOM   1068  N   ASN A 136       2.574  -4.020  10.289  1.00 95.12           N  
ATOM   1069  CA  ASN A 136       1.773  -4.664  11.328  1.00 95.12           C  
ATOM   1070  C   ASN A 136       0.456  -3.928  11.555  1.00 95.12           C  
ATOM   1071  CB  ASN A 136       2.564  -4.754  12.641  1.00 95.12           C  
ATOM   1072  O   ASN A 136       0.447  -2.719  11.797  1.00 95.12           O  
ATOM   1073  CG  ASN A 136       1.808  -5.488  13.727  1.00 95.12           C  
ATOM   1074  ND2 ASN A 136       2.428  -5.617  14.891  1.00 95.12           N  
ATOM   1075  OD1 ASN A 136       0.676  -5.934  13.523  1.00 95.12           O  
ATOM   1076  N   SER A 137      -0.630  -4.750  11.570  1.00 96.94           N  
ATOM   1077  CA  SER A 137      -1.941  -4.117  11.680  1.00 96.94           C  
ATOM   1078  C   SER A 137      -2.139  -3.494  13.055  1.00 96.94           C  
ATOM   1079  CB  SER A 137      -3.051  -5.137  11.406  1.00 96.94           C  
ATOM   1080  O   SER A 137      -2.938  -2.570  13.219  1.00 96.94           O  
ATOM   1081  OG  SER A 137      -3.064  -6.145  12.406  1.00 96.94           O  
ATOM   1082  N   SER A 138      -1.463  -3.934  14.047  1.00 96.44           N  
ATOM   1083  CA  SER A 138      -1.655  -3.480  15.422  1.00 96.44           C  
ATOM   1084  C   SER A 138      -1.099  -2.076  15.617  1.00 96.44           C  
ATOM   1085  CB  SER A 138      -0.992  -4.449  16.406  1.00 96.44           C  
ATOM   1086  O   SER A 138      -1.391  -1.425  16.625  1.00 96.44           O  
ATOM   1087  OG  SER A 138       0.419  -4.414  16.266  1.00 96.44           O  
ATOM   1088  N   ALA A 139      -0.335  -1.635  14.672  1.00 95.44           N  
ATOM   1089  CA  ALA A 139       0.281  -0.313  14.758  1.00 95.44           C  
ATOM   1090  C   ALA A 139      -0.743   0.787  14.492  1.00 95.44           C  
ATOM   1091  CB  ALA A 139       1.442  -0.203  13.773  1.00 95.44           C  
ATOM   1092  O   ALA A 139      -0.485   1.962  14.766  1.00 95.44           O  
ATOM   1093  N   TYR A 140      -1.865   0.453  14.008  1.00 96.75           N  
ATOM   1094  CA  TYR A 140      -2.861   1.431  13.586  1.00 96.75           C  
ATOM   1095  C   TYR A 140      -4.156   1.267  14.375  1.00 96.75           C  
ATOM   1096  CB  TYR A 140      -3.146   1.297  12.086  1.00 96.75           C  
ATOM   1097  O   TYR A 140      -4.918   0.327  14.141  1.00 96.75           O  
ATOM   1098  CG  TYR A 140      -1.902   1.296  11.234  1.00 96.75           C  
ATOM   1099  CD1 TYR A 140      -1.298   2.490  10.844  1.00 96.75           C  
ATOM   1100  CD2 TYR A 140      -1.329   0.102  10.805  1.00 96.75           C  
ATOM   1101  CE1 TYR A 140      -0.153   2.494  10.055  1.00 96.75           C  
ATOM   1102  CE2 TYR A 140      -0.184   0.094  10.016  1.00 96.75           C  
ATOM   1103  OH  TYR A 140       1.529   1.292   8.867  1.00 96.75           O  
ATOM   1104  CZ  TYR A 140       0.396   1.294   9.648  1.00 96.75           C  
ATOM   1105  N   THR A 141      -4.410   2.283  15.250  1.00 94.88           N  
ATOM   1106  CA  THR A 141      -5.566   2.223  16.141  1.00 94.88           C  
ATOM   1107  C   THR A 141      -6.703   3.088  15.602  1.00 94.88           C  
ATOM   1108  CB  THR A 141      -5.203   2.676  17.562  1.00 94.88           C  
ATOM   1109  O   THR A 141      -6.488   3.938  14.734  1.00 94.88           O  
ATOM   1110  CG2 THR A 141      -3.992   1.913  18.094  1.00 94.88           C  
ATOM   1111  OG1 THR A 141      -4.906   4.078  17.547  1.00 94.88           O  
ATOM   1112  N   PRO A 142      -7.926   2.850  16.109  1.00 97.06           N  
ATOM   1113  CA  PRO A 142      -9.102   3.547  15.586  1.00 97.06           C  
ATOM   1114  C   PRO A 142      -9.266   4.949  16.172  1.00 97.06           C  
ATOM   1115  CB  PRO A 142     -10.266   2.641  15.992  1.00 97.06           C  
ATOM   1116  O   PRO A 142     -10.297   5.590  15.953  1.00 97.06           O  
ATOM   1117  CG  PRO A 142      -9.859   2.072  17.312  1.00 97.06           C  
ATOM   1118  CD  PRO A 142      -8.375   1.857  17.297  1.00 97.06           C  
ATOM   1119  N   ASP A 143      -8.312   5.434  16.922  1.00 95.62           N  
ATOM   1120  CA  ASP A 143      -8.453   6.621  17.766  1.00 95.62           C  
ATOM   1121  C   ASP A 143      -8.969   7.809  16.953  1.00 95.62           C  
ATOM   1122  CB  ASP A 143      -7.109   6.969  18.406  1.00 95.62           C  
ATOM   1123  O   ASP A 143      -9.883   8.508  17.391  1.00 95.62           O  
ATOM   1124  CG  ASP A 143      -6.758   6.059  19.578  1.00 95.62           C  
ATOM   1125  OD1 ASP A 143      -7.047   6.410  20.734  1.00 95.62           O  
ATOM   1126  OD2 ASP A 143      -6.188   4.977  19.328  1.00 95.62           O  
ATOM   1127  N   ASN A 144      -8.484   7.992  15.805  1.00 96.12           N  
ATOM   1128  CA  ASN A 144      -8.867   9.188  15.055  1.00 96.12           C  
ATOM   1129  C   ASN A 144     -10.133   8.945  14.234  1.00 96.12           C  
ATOM   1130  CB  ASN A 144      -7.727   9.641  14.148  1.00 96.12           C  
ATOM   1131  O   ASN A 144     -10.844   9.891  13.891  1.00 96.12           O  
ATOM   1132  CG  ASN A 144      -6.664  10.422  14.891  1.00 96.12           C  
ATOM   1133  ND2 ASN A 144      -5.520  10.625  14.250  1.00 96.12           N  
ATOM   1134  OD1 ASN A 144      -6.871  10.844  16.031  1.00 96.12           O  
ATOM   1135  N   PHE A 145     -10.539   7.750  14.000  1.00 97.81           N  
ATOM   1136  CA  PHE A 145     -11.617   7.500  13.047  1.00 97.81           C  
ATOM   1137  C   PHE A 145     -12.898   7.105  13.781  1.00 97.81           C  
ATOM   1138  CB  PHE A 145     -11.219   6.406  12.055  1.00 97.81           C  
ATOM   1139  O   PHE A 145     -14.000   7.363  13.289  1.00 97.81           O  
ATOM   1140  CG  PHE A 145     -10.250   6.863  11.008  1.00 97.81           C  
ATOM   1141  CD1 PHE A 145     -10.641   7.754  10.016  1.00 97.81           C  
ATOM   1142  CD2 PHE A 145      -8.938   6.398  11.008  1.00 97.81           C  
ATOM   1143  CE1 PHE A 145      -9.742   8.180   9.039  1.00 97.81           C  
ATOM   1144  CE2 PHE A 145      -8.031   6.820  10.039  1.00 97.81           C  
ATOM   1145  CZ  PHE A 145      -8.438   7.707   9.055  1.00 97.81           C  
ATOM   1146  N   ILE A 146     -12.773   6.441  14.922  1.00 97.50           N  
ATOM   1147  CA  ILE A 146     -13.922   5.789  15.539  1.00 97.50           C  
ATOM   1148  C   ILE A 146     -14.945   6.840  15.969  1.00 97.50           C  
ATOM   1149  CB  ILE A 146     -13.500   4.930  16.750  1.00 97.50           C  
ATOM   1150  O   ILE A 146     -16.156   6.574  15.984  1.00 97.50           O  
ATOM   1151  CG1 ILE A 146     -14.609   3.947  17.125  1.00 97.50           C  
ATOM   1152  CG2 ILE A 146     -13.125   5.824  17.938  1.00 97.50           C  
ATOM   1153  CD1 ILE A 146     -14.875   2.875  16.078  1.00 97.50           C  
ATOM   1154  N   ASP A 147     -14.539   8.086  16.172  1.00 95.25           N  
ATOM   1155  CA  ASP A 147     -15.422   9.164  16.594  1.00 95.25           C  
ATOM   1156  C   ASP A 147     -16.266   9.672  15.430  1.00 95.25           C  
ATOM   1157  CB  ASP A 147     -14.617  10.312  17.203  1.00 95.25           C  
ATOM   1158  O   ASP A 147     -17.234  10.414  15.633  1.00 95.25           O  
ATOM   1159  CG  ASP A 147     -14.031   9.969  18.562  1.00 95.25           C  
ATOM   1160  OD1 ASP A 147     -14.664   9.219  19.328  1.00 95.25           O  
ATOM   1161  OD2 ASP A 147     -12.922  10.461  18.859  1.00 95.25           O  
ATOM   1162  N   SER A 148     -15.938   9.203  14.289  1.00 96.38           N  
ATOM   1163  CA  SER A 148     -16.688   9.617  13.109  1.00 96.38           C  
ATOM   1164  C   SER A 148     -17.891   8.703  12.859  1.00 96.38           C  
ATOM   1165  CB  SER A 148     -15.781   9.641  11.875  1.00 96.38           C  
ATOM   1166  O   SER A 148     -18.547   8.805  11.820  1.00 96.38           O  
ATOM   1167  OG  SER A 148     -14.750  10.594  12.023  1.00 96.38           O  
ATOM   1168  N   GLY A 149     -18.172   7.816  13.789  1.00 97.12           N  
ATOM   1169  CA  GLY A 149     -19.359   6.980  13.703  1.00 97.12           C  
ATOM   1170  C   GLY A 149     -19.250   5.898  12.648  1.00 97.12           C  
ATOM   1171  O   GLY A 149     -20.219   5.617  11.945  1.00 97.12           O  
ATOM   1172  N   LEU A 150     -18.094   5.273  12.508  1.00 98.62           N  
ATOM   1173  CA  LEU A 150     -17.891   4.180  11.562  1.00 98.62           C  
ATOM   1174  C   LEU A 150     -17.203   2.996  12.242  1.00 98.62           C  
ATOM   1175  CB  LEU A 150     -17.047   4.648  10.367  1.00 98.62           C  
ATOM   1176  O   LEU A 150     -16.672   3.131  13.352  1.00 98.62           O  
ATOM   1177  CG  LEU A 150     -15.688   5.258  10.695  1.00 98.62           C  
ATOM   1178  CD1 LEU A 150     -14.648   4.160  10.906  1.00 98.62           C  
ATOM   1179  CD2 LEU A 150     -15.250   6.207   9.586  1.00 98.62           C  
ATOM   1180  N   VAL A 151     -17.328   1.799  11.586  1.00 98.88           N  
ATOM   1181  CA  VAL A 151     -16.578   0.616  11.984  1.00 98.88           C  
ATOM   1182  C   VAL A 151     -15.188   0.652  11.344  1.00 98.88           C  
ATOM   1183  CB  VAL A 151     -17.312  -0.686  11.586  1.00 98.88           C  
ATOM   1184  O   VAL A 151     -15.055   0.936  10.148  1.00 98.88           O  
ATOM   1185  CG1 VAL A 151     -16.453  -1.907  11.898  1.00 98.88           C  
ATOM   1186  CG2 VAL A 151     -18.656  -0.779  12.312  1.00 98.88           C  
ATOM   1187  N   PHE A 152     -14.203   0.455  12.148  1.00 98.88           N  
ATOM   1188  CA  PHE A 152     -12.820   0.458  11.664  1.00 98.88           C  
ATOM   1189  C   PHE A 152     -12.227  -0.943  11.727  1.00 98.88           C  
ATOM   1190  CB  PHE A 152     -11.969   1.430  12.484  1.00 98.88           C  
ATOM   1191  O   PHE A 152     -12.305  -1.614  12.758  1.00 98.88           O  
ATOM   1192  CG  PHE A 152     -10.570   1.602  11.953  1.00 98.88           C  
ATOM   1193  CD1 PHE A 152      -9.477   1.118  12.664  1.00 98.88           C  
ATOM   1194  CD2 PHE A 152     -10.344   2.246  10.742  1.00 98.88           C  
ATOM   1195  CE1 PHE A 152      -8.180   1.275  12.180  1.00 98.88           C  
ATOM   1196  CE2 PHE A 152      -9.055   2.408  10.250  1.00 98.88           C  
ATOM   1197  CZ  PHE A 152      -7.977   1.923  10.969  1.00 98.88           C  
ATOM   1198  N   VAL A 153     -11.625  -1.350  10.594  1.00 98.94           N  
ATOM   1199  CA  VAL A 153     -11.086  -2.701  10.492  1.00 98.94           C  
ATOM   1200  C   VAL A 153      -9.625  -2.641  10.047  1.00 98.94           C  
ATOM   1201  CB  VAL A 153     -11.906  -3.568   9.508  1.00 98.94           C  
ATOM   1202  O   VAL A 153      -9.281  -1.883   9.133  1.00 98.94           O  
ATOM   1203  CG1 VAL A 153     -11.289  -4.957   9.359  1.00 98.94           C  
ATOM   1204  CG2 VAL A 153     -13.359  -3.676   9.977  1.00 98.94           C  
ATOM   1205  N   THR A 154      -8.758  -3.414  10.727  1.00 98.81           N  
ATOM   1206  CA  THR A 154      -7.383  -3.662  10.305  1.00 98.81           C  
ATOM   1207  C   THR A 154      -7.094  -5.160  10.258  1.00 98.81           C  
ATOM   1208  CB  THR A 154      -6.375  -2.967  11.234  1.00 98.81           C  
ATOM   1209  O   THR A 154      -7.820  -5.957  10.859  1.00 98.81           O  
ATOM   1210  CG2 THR A 154      -6.652  -1.470  11.320  1.00 98.81           C  
ATOM   1211  OG1 THR A 154      -6.473  -3.537  12.547  1.00 98.81           O  
ATOM   1212  N   PHE A 155      -6.113  -5.586   9.508  1.00 98.88           N  
ATOM   1213  CA  PHE A 155      -5.770  -7.000   9.438  1.00 98.88           C  
ATOM   1214  C   PHE A 155      -4.344  -7.188   8.930  1.00 98.88           C  
ATOM   1215  CB  PHE A 155      -6.750  -7.754   8.531  1.00 98.88           C  
ATOM   1216  O   PHE A 155      -3.748  -6.258   8.383  1.00 98.88           O  
ATOM   1217  CG  PHE A 155      -6.789  -7.238   7.121  1.00 98.88           C  
ATOM   1218  CD1 PHE A 155      -7.699  -6.258   6.746  1.00 98.88           C  
ATOM   1219  CD2 PHE A 155      -5.910  -7.738   6.164  1.00 98.88           C  
ATOM   1220  CE1 PHE A 155      -7.734  -5.781   5.438  1.00 98.88           C  
ATOM   1221  CE2 PHE A 155      -5.941  -7.266   4.855  1.00 98.88           C  
ATOM   1222  CZ  PHE A 155      -6.855  -6.285   4.492  1.00 98.88           C  
ATOM   1223  N   ASN A 156      -3.803  -8.383   9.188  1.00 98.75           N  
ATOM   1224  CA  ASN A 156      -2.486  -8.758   8.680  1.00 98.75           C  
ATOM   1225  C   ASN A 156      -2.590  -9.516   7.359  1.00 98.75           C  
ATOM   1226  CB  ASN A 156      -1.730  -9.602   9.711  1.00 98.75           C  
ATOM   1227  O   ASN A 156      -3.613 -10.141   7.074  1.00 98.75           O  
ATOM   1228  CG  ASN A 156      -1.351  -8.805  10.945  1.00 98.75           C  
ATOM   1229  ND2 ASN A 156      -1.327  -9.469  12.094  1.00 98.75           N  
ATOM   1230  OD1 ASN A 156      -1.081  -7.602  10.867  1.00 98.75           O  
ATOM   1231  N   TYR A 157      -1.560  -9.391   6.543  1.00 98.81           N  
ATOM   1232  CA  TYR A 157      -1.351 -10.219   5.363  1.00 98.81           C  
ATOM   1233  C   TYR A 157       0.116 -10.609   5.223  1.00 98.81           C  
ATOM   1234  CB  TYR A 157      -1.819  -9.492   4.102  1.00 98.81           C  
ATOM   1235  O   TYR A 157       0.995  -9.961   5.789  1.00 98.81           O  
ATOM   1236  CG  TYR A 157      -1.089  -8.195   3.846  1.00 98.81           C  
ATOM   1237  CD1 TYR A 157      -1.608  -6.977   4.285  1.00 98.81           C  
ATOM   1238  CD2 TYR A 157       0.122  -8.180   3.160  1.00 98.81           C  
ATOM   1239  CE1 TYR A 157      -0.939  -5.781   4.047  1.00 98.81           C  
ATOM   1240  CE2 TYR A 157       0.800  -6.992   2.918  1.00 98.81           C  
ATOM   1241  OH  TYR A 157       0.929  -4.617   3.129  1.00 98.81           O  
ATOM   1242  CZ  TYR A 157       0.262  -5.801   3.365  1.00 98.81           C  
ATOM   1243  N   ARG A 158       0.337 -11.836   4.570  1.00 98.75           N  
ATOM   1244  CA  ARG A 158       1.693 -12.359   4.441  1.00 98.75           C  
ATOM   1245  C   ARG A 158       2.590 -11.375   3.695  1.00 98.75           C  
ATOM   1246  CB  ARG A 158       1.683 -13.711   3.725  1.00 98.75           C  
ATOM   1247  O   ARG A 158       2.148 -10.719   2.748  1.00 98.75           O  
ATOM   1248  CG  ARG A 158       1.188 -14.859   4.586  1.00 98.75           C  
ATOM   1249  CD  ARG A 158       1.048 -16.141   3.781  1.00 98.75           C  
ATOM   1250  NE  ARG A 158      -0.108 -16.094   2.891  1.00 98.75           N  
ATOM   1251  NH1 ARG A 158       0.206 -18.219   2.039  1.00 98.75           N  
ATOM   1252  NH2 ARG A 158      -1.550 -16.938   1.312  1.00 98.75           N  
ATOM   1253  CZ  ARG A 158      -0.481 -17.094   2.082  1.00 98.75           C  
ATOM   1254  N   LEU A 159       3.852 -11.211   4.109  1.00 98.31           N  
ATOM   1255  CA  LEU A 159       4.836 -10.242   3.625  1.00 98.31           C  
ATOM   1256  C   LEU A 159       6.055 -10.953   3.047  1.00 98.31           C  
ATOM   1257  CB  LEU A 159       5.266  -9.305   4.754  1.00 98.31           C  
ATOM   1258  O   LEU A 159       6.238 -12.156   3.266  1.00 98.31           O  
ATOM   1259  CG  LEU A 159       4.148  -8.516   5.438  1.00 98.31           C  
ATOM   1260  CD1 LEU A 159       4.680  -7.824   6.691  1.00 98.31           C  
ATOM   1261  CD2 LEU A 159       3.547  -7.496   4.477  1.00 98.31           C  
ATOM   1262  N   GLY A 160       6.844 -10.227   2.240  1.00 97.38           N  
ATOM   1263  CA  GLY A 160       8.133 -10.703   1.764  1.00 97.38           C  
ATOM   1264  C   GLY A 160       8.055 -12.016   1.020  1.00 97.38           C  
ATOM   1265  O   GLY A 160       7.141 -12.227   0.216  1.00 97.38           O  
ATOM   1266  N   VAL A 161       9.000 -12.859   1.311  1.00 97.69           N  
ATOM   1267  CA  VAL A 161       9.164 -14.102   0.567  1.00 97.69           C  
ATOM   1268  C   VAL A 161       7.934 -14.984   0.763  1.00 97.69           C  
ATOM   1269  CB  VAL A 161      10.438 -14.859   1.001  1.00 97.69           C  
ATOM   1270  O   VAL A 161       7.516 -15.688  -0.158  1.00 97.69           O  
ATOM   1271  CG1 VAL A 161      10.352 -15.266   2.471  1.00 97.69           C  
ATOM   1272  CG2 VAL A 161      10.656 -16.078   0.117  1.00 97.69           C  
ATOM   1273  N   LEU A 162       7.258 -14.867   1.862  1.00 98.38           N  
ATOM   1274  CA  LEU A 162       6.109 -15.727   2.145  1.00 98.38           C  
ATOM   1275  C   LEU A 162       4.855 -15.195   1.457  1.00 98.38           C  
ATOM   1276  CB  LEU A 162       5.875 -15.828   3.652  1.00 98.38           C  
ATOM   1277  O   LEU A 162       3.920 -15.953   1.196  1.00 98.38           O  
ATOM   1278  CG  LEU A 162       6.957 -16.547   4.461  1.00 98.38           C  
ATOM   1279  CD1 LEU A 162       6.609 -16.531   5.945  1.00 98.38           C  
ATOM   1280  CD2 LEU A 162       7.141 -17.969   3.959  1.00 98.38           C  
ATOM   1281  N   GLY A 163       4.902 -13.969   1.162  1.00 98.25           N  
ATOM   1282  CA  GLY A 163       3.707 -13.375   0.578  1.00 98.25           C  
ATOM   1283  C   GLY A 163       3.812 -13.180  -0.922  1.00 98.25           C  
ATOM   1284  O   GLY A 163       2.797 -13.117  -1.618  1.00 98.25           O  
ATOM   1285  N   PHE A 164       5.062 -13.164  -1.413  1.00 98.44           N  
ATOM   1286  CA  PHE A 164       5.113 -12.664  -2.781  1.00 98.44           C  
ATOM   1287  C   PHE A 164       6.141 -13.438  -3.602  1.00 98.44           C  
ATOM   1288  CB  PHE A 164       5.453 -11.172  -2.799  1.00 98.44           C  
ATOM   1289  O   PHE A 164       6.449 -13.062  -4.734  1.00 98.44           O  
ATOM   1290  CG  PHE A 164       4.375 -10.297  -2.213  1.00 98.44           C  
ATOM   1291  CD1 PHE A 164       3.283  -9.906  -2.980  1.00 98.44           C  
ATOM   1292  CD2 PHE A 164       4.453  -9.867  -0.895  1.00 98.44           C  
ATOM   1293  CE1 PHE A 164       2.285  -9.102  -2.439  1.00 98.44           C  
ATOM   1294  CE2 PHE A 164       3.459  -9.062  -0.349  1.00 98.44           C  
ATOM   1295  CZ  PHE A 164       2.377  -8.680  -1.123  1.00 98.44           C  
ATOM   1296  N   LEU A 165       6.719 -14.492  -3.137  1.00 98.12           N  
ATOM   1297  CA  LEU A 165       7.598 -15.328  -3.945  1.00 98.12           C  
ATOM   1298  C   LEU A 165       6.840 -15.930  -5.125  1.00 98.12           C  
ATOM   1299  CB  LEU A 165       8.211 -16.453  -3.094  1.00 98.12           C  
ATOM   1300  O   LEU A 165       5.750 -16.484  -4.953  1.00 98.12           O  
ATOM   1301  CG  LEU A 165       9.383 -17.203  -3.717  1.00 98.12           C  
ATOM   1302  CD1 LEU A 165      10.602 -16.312  -3.822  1.00 98.12           C  
ATOM   1303  CD2 LEU A 165       9.695 -18.453  -2.900  1.00 98.12           C  
ATOM   1304  N   SER A 166       7.445 -15.789  -6.281  1.00 97.94           N  
ATOM   1305  CA  SER A 166       6.770 -16.297  -7.469  1.00 97.94           C  
ATOM   1306  C   SER A 166       7.773 -16.828  -8.492  1.00 97.94           C  
ATOM   1307  CB  SER A 166       5.910 -15.211  -8.109  1.00 97.94           C  
ATOM   1308  O   SER A 166       8.844 -16.250  -8.672  1.00 97.94           O  
ATOM   1309  OG  SER A 166       5.297 -15.680  -9.297  1.00 97.94           O  
ATOM   1310  N   ASN A 167       7.344 -17.969  -9.062  1.00 96.88           N  
ATOM   1311  CA  ASN A 167       8.070 -18.484 -10.227  1.00 96.88           C  
ATOM   1312  C   ASN A 167       7.293 -18.234 -11.516  1.00 96.88           C  
ATOM   1313  CB  ASN A 167       8.383 -19.969 -10.062  1.00 96.88           C  
ATOM   1314  O   ASN A 167       7.586 -18.859 -12.539  1.00 96.88           O  
ATOM   1315  CG  ASN A 167       9.508 -20.438 -10.961  1.00 96.88           C  
ATOM   1316  ND2 ASN A 167       9.352 -21.625 -11.531  1.00 96.88           N  
ATOM   1317  OD1 ASN A 167      10.508 -19.734 -11.133  1.00 96.88           O  
ATOM   1318  N   GLU A 168       6.199 -17.438 -11.344  1.00 95.56           N  
ATOM   1319  CA  GLU A 168       5.348 -16.953 -12.430  1.00 95.56           C  
ATOM   1320  C   GLU A 168       4.746 -18.125 -13.211  1.00 95.56           C  
ATOM   1321  CB  GLU A 168       6.137 -16.047 -13.367  1.00 95.56           C  
ATOM   1322  O   GLU A 168       4.652 -18.062 -14.445  1.00 95.56           O  
ATOM   1323  CG  GLU A 168       6.648 -14.773 -12.695  1.00 95.56           C  
ATOM   1324  CD  GLU A 168       7.414 -13.867 -13.648  1.00 95.56           C  
ATOM   1325  OE1 GLU A 168       6.879 -12.805 -14.031  1.00 95.56           O  
ATOM   1326  OE2 GLU A 168       8.562 -14.219 -14.000  1.00 95.56           O  
ATOM   1327  N   ASP A 169       4.523 -19.203 -12.531  1.00 95.75           N  
ATOM   1328  CA  ASP A 169       3.789 -20.344 -13.094  1.00 95.75           C  
ATOM   1329  C   ASP A 169       2.719 -20.828 -12.125  1.00 95.75           C  
ATOM   1330  CB  ASP A 169       4.746 -21.484 -13.445  1.00 95.75           C  
ATOM   1331  O   ASP A 169       2.508 -20.234 -11.062  1.00 95.75           O  
ATOM   1332  CG  ASP A 169       5.492 -22.016 -12.234  1.00 95.75           C  
ATOM   1333  OD1 ASP A 169       4.965 -21.938 -11.109  1.00 95.75           O  
ATOM   1334  OD2 ASP A 169       6.621 -22.531 -12.414  1.00 95.75           O  
ATOM   1335  N   GLU A 170       2.004 -21.859 -12.492  1.00 95.75           N  
ATOM   1336  CA  GLU A 170       0.835 -22.312 -11.742  1.00 95.75           C  
ATOM   1337  C   GLU A 170       1.232 -22.844 -10.367  1.00 95.75           C  
ATOM   1338  CB  GLU A 170       0.074 -23.375 -12.531  1.00 95.75           C  
ATOM   1339  O   GLU A 170       0.497 -22.688  -9.398  1.00 95.75           O  
ATOM   1340  CG  GLU A 170      -0.652 -22.844 -13.750  1.00 95.75           C  
ATOM   1341  CD  GLU A 170      -1.461 -23.906 -14.484  1.00 95.75           C  
ATOM   1342  OE1 GLU A 170      -2.008 -23.609 -15.570  1.00 95.75           O  
ATOM   1343  OE2 GLU A 170      -1.550 -25.047 -13.961  1.00 95.75           O  
ATOM   1344  N   ALA A 171       2.338 -23.391 -10.211  1.00 96.25           N  
ATOM   1345  CA  ALA A 171       2.766 -24.031  -8.969  1.00 96.25           C  
ATOM   1346  C   ALA A 171       3.195 -22.984  -7.938  1.00 96.25           C  
ATOM   1347  CB  ALA A 171       3.906 -25.016  -9.242  1.00 96.25           C  
ATOM   1348  O   ALA A 171       3.115 -23.234  -6.730  1.00 96.25           O  
ATOM   1349  N   LEU A 172       3.666 -21.891  -8.328  1.00 97.38           N  
ATOM   1350  CA  LEU A 172       4.102 -20.797  -7.477  1.00 97.38           C  
ATOM   1351  C   LEU A 172       3.756 -19.453  -8.109  1.00 97.38           C  
ATOM   1352  CB  LEU A 172       5.609 -20.875  -7.223  1.00 97.38           C  
ATOM   1353  O   LEU A 172       4.645 -18.734  -8.570  1.00 97.38           O  
ATOM   1354  CG  LEU A 172       6.160 -20.000  -6.102  1.00 97.38           C  
ATOM   1355  CD1 LEU A 172       5.477 -20.328  -4.781  1.00 97.38           C  
ATOM   1356  CD2 LEU A 172       7.672 -20.156  -5.984  1.00 97.38           C  
ATOM   1357  N   PRO A 173       2.516 -19.172  -8.141  1.00 97.12           N  
ATOM   1358  CA  PRO A 173       2.004 -18.016  -8.875  1.00 97.12           C  
ATOM   1359  C   PRO A 173       2.338 -16.688  -8.188  1.00 97.12           C  
ATOM   1360  CB  PRO A 173       0.493 -18.250  -8.898  1.00 97.12           C  
ATOM   1361  O   PRO A 173       2.340 -15.641  -8.836  1.00 97.12           O  
ATOM   1362  CG  PRO A 173       0.220 -19.109  -7.715  1.00 97.12           C  
ATOM   1363  CD  PRO A 173       1.377 -20.062  -7.535  1.00 97.12           C  
ATOM   1364  N   GLY A 174       2.631 -16.688  -6.832  1.00 97.19           N  
ATOM   1365  CA  GLY A 174       2.852 -15.461  -6.070  1.00 97.19           C  
ATOM   1366  C   GLY A 174       1.564 -14.812  -5.594  1.00 97.19           C  
ATOM   1367  O   GLY A 174       0.504 -15.445  -5.609  1.00 97.19           O  
ATOM   1368  N   ASN A 175       1.611 -13.633  -5.066  1.00 98.44           N  
ATOM   1369  CA  ASN A 175       0.530 -12.742  -4.648  1.00 98.44           C  
ATOM   1370  C   ASN A 175      -0.285 -13.352  -3.512  1.00 98.44           C  
ATOM   1371  CB  ASN A 175      -0.378 -12.406  -5.832  1.00 98.44           C  
ATOM   1372  O   ASN A 175      -1.505 -13.188  -3.457  1.00 98.44           O  
ATOM   1373  CG  ASN A 175       0.316 -11.555  -6.879  1.00 98.44           C  
ATOM   1374  ND2 ASN A 175      -0.141 -11.656  -8.117  1.00 98.44           N  
ATOM   1375  OD1 ASN A 175       1.257 -10.820  -6.570  1.00 98.44           O  
ATOM   1376  N   PHE A 176       0.293 -14.141  -2.705  1.00 98.69           N  
ATOM   1377  CA  PHE A 176      -0.404 -14.727  -1.570  1.00 98.69           C  
ATOM   1378  C   PHE A 176      -0.850 -13.656  -0.588  1.00 98.69           C  
ATOM   1379  CB  PHE A 176       0.492 -15.750  -0.859  1.00 98.69           C  
ATOM   1380  O   PHE A 176      -1.892 -13.789   0.058  1.00 98.69           O  
ATOM   1381  CG  PHE A 176       1.020 -16.828  -1.766  1.00 98.69           C  
ATOM   1382  CD1 PHE A 176       0.157 -17.750  -2.355  1.00 98.69           C  
ATOM   1383  CD2 PHE A 176       2.381 -16.922  -2.027  1.00 98.69           C  
ATOM   1384  CE1 PHE A 176       0.643 -18.750  -3.195  1.00 98.69           C  
ATOM   1385  CE2 PHE A 176       2.873 -17.922  -2.865  1.00 98.69           C  
ATOM   1386  CZ  PHE A 176       2.002 -18.828  -3.445  1.00 98.69           C  
ATOM   1387  N   GLY A 177       0.003 -12.664  -0.459  1.00 98.69           N  
ATOM   1388  CA  GLY A 177      -0.367 -11.539   0.385  1.00 98.69           C  
ATOM   1389  C   GLY A 177      -1.615 -10.820  -0.090  1.00 98.69           C  
ATOM   1390  O   GLY A 177      -2.457 -10.430   0.719  1.00 98.69           O  
ATOM   1391  N   ILE A 178      -1.763 -10.680  -1.429  1.00 98.81           N  
ATOM   1392  CA  ILE A 178      -2.961 -10.062  -1.987  1.00 98.81           C  
ATOM   1393  C   ILE A 178      -4.164 -10.969  -1.750  1.00 98.81           C  
ATOM   1394  CB  ILE A 178      -2.797  -9.773  -3.496  1.00 98.81           C  
ATOM   1395  O   ILE A 178      -5.246 -10.500  -1.385  1.00 98.81           O  
ATOM   1396  CG1 ILE A 178      -1.612  -8.828  -3.732  1.00 98.81           C  
ATOM   1397  CG2 ILE A 178      -4.090  -9.188  -4.078  1.00 98.81           C  
ATOM   1398  CD1 ILE A 178      -1.710  -7.512  -2.975  1.00 98.81           C  
ATOM   1399  N   LYS A 179      -3.980 -12.219  -1.877  1.00 98.81           N  
ATOM   1400  CA  LYS A 179      -5.043 -13.195  -1.646  1.00 98.81           C  
ATOM   1401  C   LYS A 179      -5.480 -13.195  -0.184  1.00 98.81           C  
ATOM   1402  CB  LYS A 179      -4.582 -14.594  -2.055  1.00 98.81           C  
ATOM   1403  O   LYS A 179      -6.664 -13.367   0.115  1.00 98.81           O  
ATOM   1404  CG  LYS A 179      -4.336 -14.750  -3.549  1.00 98.81           C  
ATOM   1405  CD  LYS A 179      -3.709 -16.109  -3.871  1.00 98.81           C  
ATOM   1406  CE  LYS A 179      -3.428 -16.250  -5.359  1.00 98.81           C  
ATOM   1407  NZ  LYS A 179      -2.727 -17.531  -5.672  1.00 98.81           N  
ATOM   1408  N   ASP A 180      -4.555 -12.961   0.704  1.00 98.88           N  
ATOM   1409  CA  ASP A 180      -4.902 -12.812   2.113  1.00 98.88           C  
ATOM   1410  C   ASP A 180      -5.828 -11.617   2.330  1.00 98.88           C  
ATOM   1411  CB  ASP A 180      -3.639 -12.664   2.963  1.00 98.88           C  
ATOM   1412  O   ASP A 180      -6.777 -11.695   3.111  1.00 98.88           O  
ATOM   1413  CG  ASP A 180      -2.764 -13.898   2.951  1.00 98.88           C  
ATOM   1414  OD1 ASP A 180      -3.275 -15.008   2.674  1.00 98.88           O  
ATOM   1415  OD2 ASP A 180      -1.550 -13.773   3.223  1.00 98.88           O  
ATOM   1416  N   GLN A 181      -5.555 -10.570   1.610  1.00 98.88           N  
ATOM   1417  CA  GLN A 181      -6.371  -9.367   1.709  1.00 98.88           C  
ATOM   1418  C   GLN A 181      -7.793  -9.625   1.216  1.00 98.88           C  
ATOM   1419  CB  GLN A 181      -5.742  -8.227   0.915  1.00 98.88           C  
ATOM   1420  O   GLN A 181      -8.766  -9.188   1.839  1.00 98.88           O  
ATOM   1421  CG  GLN A 181      -4.367  -7.805   1.425  1.00 98.88           C  
ATOM   1422  CD  GLN A 181      -3.707  -6.766   0.543  1.00 98.88           C  
ATOM   1423  NE2 GLN A 181      -2.379  -6.785   0.494  1.00 98.88           N  
ATOM   1424  OE1 GLN A 181      -4.383  -5.949  -0.090  1.00 98.88           O  
ATOM   1425  N   ILE A 182      -7.977 -10.312   0.144  1.00 98.88           N  
ATOM   1426  CA  ILE A 182      -9.281 -10.664  -0.395  1.00 98.88           C  
ATOM   1427  C   ILE A 182     -10.031 -11.555   0.598  1.00 98.88           C  
ATOM   1428  CB  ILE A 182      -9.164 -11.367  -1.763  1.00 98.88           C  
ATOM   1429  O   ILE A 182     -11.219 -11.352   0.847  1.00 98.88           O  
ATOM   1430  CG1 ILE A 182      -8.734 -10.375  -2.846  1.00 98.88           C  
ATOM   1431  CG2 ILE A 182     -10.477 -12.055  -2.137  1.00 98.88           C  
ATOM   1432  CD1 ILE A 182      -8.398 -11.016  -4.184  1.00 98.88           C  
ATOM   1433  N   LYS A 183      -9.305 -12.500   1.199  1.00 98.81           N  
ATOM   1434  CA  LYS A 183      -9.914 -13.359   2.211  1.00 98.81           C  
ATOM   1435  C   LYS A 183     -10.406 -12.539   3.402  1.00 98.81           C  
ATOM   1436  CB  LYS A 183      -8.930 -14.422   2.680  1.00 98.81           C  
ATOM   1437  O   LYS A 183     -11.492 -12.781   3.924  1.00 98.81           O  
ATOM   1438  CG  LYS A 183      -9.508 -15.406   3.684  1.00 98.81           C  
ATOM   1439  CD  LYS A 183     -10.578 -16.281   3.051  1.00 98.81           C  
ATOM   1440  CE  LYS A 183     -11.062 -17.359   4.016  1.00 98.81           C  
ATOM   1441  NZ  LYS A 183     -12.117 -18.219   3.400  1.00 98.81           N  
ATOM   1442  N   ALA A 184      -9.641 -11.602   3.834  1.00 98.88           N  
ATOM   1443  CA  ALA A 184     -10.047 -10.719   4.922  1.00 98.88           C  
ATOM   1444  C   ALA A 184     -11.297  -9.930   4.551  1.00 98.88           C  
ATOM   1445  CB  ALA A 184      -8.914  -9.766   5.289  1.00 98.88           C  
ATOM   1446  O   ALA A 184     -12.219  -9.797   5.359  1.00 98.88           O  
ATOM   1447  N   LEU A 185     -11.359  -9.445   3.344  1.00 98.94           N  
ATOM   1448  CA  LEU A 185     -12.523  -8.680   2.902  1.00 98.94           C  
ATOM   1449  C   LEU A 185     -13.758  -9.562   2.803  1.00 98.94           C  
ATOM   1450  CB  LEU A 185     -12.242  -8.016   1.551  1.00 98.94           C  
ATOM   1451  O   LEU A 185     -14.875  -9.117   3.078  1.00 98.94           O  
ATOM   1452  CG  LEU A 185     -11.203  -6.895   1.546  1.00 98.94           C  
ATOM   1453  CD1 LEU A 185     -10.961  -6.402   0.123  1.00 98.94           C  
ATOM   1454  CD2 LEU A 185     -11.648  -5.746   2.445  1.00 98.94           C  
ATOM   1455  N   LYS A 186     -13.539 -10.773   2.412  1.00 98.81           N  
ATOM   1456  CA  LYS A 186     -14.656 -11.719   2.434  1.00 98.81           C  
ATOM   1457  C   LYS A 186     -15.156 -11.945   3.857  1.00 98.81           C  
ATOM   1458  CB  LYS A 186     -14.250 -13.047   1.799  1.00 98.81           C  
ATOM   1459  O   LYS A 186     -16.359 -12.016   4.094  1.00 98.81           O  
ATOM   1460  CG  LYS A 186     -14.086 -12.992   0.288  1.00 98.81           C  
ATOM   1461  CD  LYS A 186     -13.656 -14.336  -0.281  1.00 98.81           C  
ATOM   1462  CE  LYS A 186     -13.656 -14.328  -1.803  1.00 98.81           C  
ATOM   1463  NZ  LYS A 186     -13.133 -15.609  -2.365  1.00 98.81           N  
ATOM   1464  N   TRP A 187     -14.211 -12.023   4.750  1.00 98.75           N  
ATOM   1465  CA  TRP A 187     -14.586 -12.133   6.156  1.00 98.75           C  
ATOM   1466  C   TRP A 187     -15.414 -10.922   6.594  1.00 98.75           C  
ATOM   1467  CB  TRP A 187     -13.336 -12.258   7.035  1.00 98.75           C  
ATOM   1468  O   TRP A 187     -16.422 -11.078   7.273  1.00 98.75           O  
ATOM   1469  CG  TRP A 187     -13.633 -12.578   8.469  1.00 98.75           C  
ATOM   1470  CD1 TRP A 187     -13.641 -13.812   9.062  1.00 98.75           C  
ATOM   1471  CD2 TRP A 187     -13.977 -11.641   9.500  1.00 98.75           C  
ATOM   1472  CE2 TRP A 187     -14.172 -12.375  10.688  1.00 98.75           C  
ATOM   1473  CE3 TRP A 187     -14.141 -10.250   9.531  1.00 98.75           C  
ATOM   1474  NE1 TRP A 187     -13.961 -13.695  10.391  1.00 98.75           N  
ATOM   1475  CH2 TRP A 187     -14.672 -10.406  11.898  1.00 98.75           C  
ATOM   1476  CZ2 TRP A 187     -14.523 -11.773  11.898  1.00 98.75           C  
ATOM   1477  CZ3 TRP A 187     -14.484  -9.648  10.734  1.00 98.75           C  
ATOM   1478  N   VAL A 188     -14.945  -9.750   6.184  1.00 98.88           N  
ATOM   1479  CA  VAL A 188     -15.656  -8.523   6.508  1.00 98.88           C  
ATOM   1480  C   VAL A 188     -17.078  -8.594   5.965  1.00 98.88           C  
ATOM   1481  CB  VAL A 188     -14.930  -7.281   5.945  1.00 98.88           C  
ATOM   1482  O   VAL A 188     -18.047  -8.305   6.680  1.00 98.88           O  
ATOM   1483  CG1 VAL A 188     -15.836  -6.051   6.027  1.00 98.88           C  
ATOM   1484  CG2 VAL A 188     -13.625  -7.039   6.699  1.00 98.88           C  
ATOM   1485  N   GLN A 189     -17.281  -9.039   4.793  1.00 98.81           N  
ATOM   1486  CA  GLN A 189     -18.594  -9.156   4.160  1.00 98.81           C  
ATOM   1487  C   GLN A 189     -19.516 -10.094   4.949  1.00 98.81           C  
ATOM   1488  CB  GLN A 189     -18.453  -9.648   2.719  1.00 98.81           C  
ATOM   1489  O   GLN A 189     -20.703  -9.820   5.109  1.00 98.81           O  
ATOM   1490  CG  GLN A 189     -17.938  -8.586   1.754  1.00 98.81           C  
ATOM   1491  CD  GLN A 189     -18.891  -7.406   1.617  1.00 98.81           C  
ATOM   1492  NE2 GLN A 189     -18.328  -6.203   1.553  1.00 98.81           N  
ATOM   1493  OE1 GLN A 189     -20.109  -7.582   1.569  1.00 98.81           O  
ATOM   1494  N   ASN A 190     -18.922 -11.039   5.496  1.00 98.38           N  
ATOM   1495  CA  ASN A 190     -19.719 -12.094   6.121  1.00 98.38           C  
ATOM   1496  C   ASN A 190     -20.000 -11.781   7.586  1.00 98.38           C  
ATOM   1497  CB  ASN A 190     -19.000 -13.438   5.996  1.00 98.38           C  
ATOM   1498  O   ASN A 190     -20.984 -12.289   8.148  1.00 98.38           O  
ATOM   1499  CG  ASN A 190     -18.969 -13.953   4.570  1.00 98.38           C  
ATOM   1500  ND2 ASN A 190     -17.984 -14.781   4.258  1.00 98.38           N  
ATOM   1501  OD1 ASN A 190     -19.828 -13.609   3.754  1.00 98.38           O  
ATOM   1502  N   ASN A 191     -19.250 -10.852   8.148  1.00 98.69           N  
ATOM   1503  CA  ASN A 191     -19.344 -10.844   9.609  1.00 98.69           C  
ATOM   1504  C   ASN A 191     -19.531  -9.430  10.148  1.00 98.69           C  
ATOM   1505  CB  ASN A 191     -18.094 -11.484  10.227  1.00 98.69           C  
ATOM   1506  O   ASN A 191     -19.953  -9.242  11.289  1.00 98.69           O  
ATOM   1507  CG  ASN A 191     -17.984 -12.969   9.914  1.00 98.69           C  
ATOM   1508  ND2 ASN A 191     -17.078 -13.320   9.016  1.00 98.69           N  
ATOM   1509  OD1 ASN A 191     -18.719 -13.789  10.477  1.00 98.69           O  
ATOM   1510  N   ILE A 192     -19.250  -8.453   9.344  1.00 98.75           N  
ATOM   1511  CA  ILE A 192     -19.094  -7.102   9.867  1.00 98.75           C  
ATOM   1512  C   ILE A 192     -20.438  -6.590  10.383  1.00 98.75           C  
ATOM   1513  CB  ILE A 192     -18.531  -6.145   8.797  1.00 98.75           C  
ATOM   1514  O   ILE A 192     -20.484  -5.699  11.234  1.00 98.75           O  
ATOM   1515  CG1 ILE A 192     -17.969  -4.879   9.453  1.00 98.75           C  
ATOM   1516  CG2 ILE A 192     -19.609  -5.797   7.762  1.00 98.75           C  
ATOM   1517  CD1 ILE A 192     -16.797  -5.133  10.391  1.00 98.75           C  
ATOM   1518  N   ALA A 193     -21.578  -7.133   9.922  1.00 98.50           N  
ATOM   1519  CA  ALA A 193     -22.891  -6.719  10.383  1.00 98.50           C  
ATOM   1520  C   ALA A 193     -23.078  -7.031  11.867  1.00 98.50           C  
ATOM   1521  CB  ALA A 193     -23.984  -7.398   9.555  1.00 98.50           C  
ATOM   1522  O   ALA A 193     -23.828  -6.344  12.562  1.00 98.50           O  
ATOM   1523  N   TYR A 194     -22.391  -8.039  12.359  1.00 98.25           N  
ATOM   1524  CA  TYR A 194     -22.500  -8.406  13.766  1.00 98.25           C  
ATOM   1525  C   TYR A 194     -21.828  -7.379  14.656  1.00 98.25           C  
ATOM   1526  CB  TYR A 194     -21.891  -9.789  14.000  1.00 98.25           C  
ATOM   1527  O   TYR A 194     -22.000  -7.395  15.875  1.00 98.25           O  
ATOM   1528  CG  TYR A 194     -22.594 -10.906  13.266  1.00 98.25           C  
ATOM   1529  CD1 TYR A 194     -23.906 -11.250  13.578  1.00 98.25           C  
ATOM   1530  CD2 TYR A 194     -21.953 -11.617  12.258  1.00 98.25           C  
ATOM   1531  CE1 TYR A 194     -24.562 -12.273  12.898  1.00 98.25           C  
ATOM   1532  CE2 TYR A 194     -22.594 -12.641  11.578  1.00 98.25           C  
ATOM   1533  OH  TYR A 194     -24.547 -13.977  11.234  1.00 98.25           O  
ATOM   1534  CZ  TYR A 194     -23.906 -12.961  11.906  1.00 98.25           C  
ATOM   1535  N   PHE A 195     -21.078  -6.582  14.039  1.00 98.44           N  
ATOM   1536  CA  PHE A 195     -20.375  -5.531  14.766  1.00 98.44           C  
ATOM   1537  C   PHE A 195     -21.016  -4.172  14.500  1.00 98.44           C  
ATOM   1538  CB  PHE A 195     -18.891  -5.504  14.367  1.00 98.44           C  
ATOM   1539  O   PHE A 195     -20.438  -3.133  14.828  1.00 98.44           O  
ATOM   1540  CG  PHE A 195     -18.156  -6.777  14.695  1.00 98.44           C  
ATOM   1541  CD1 PHE A 195     -17.469  -6.910  15.891  1.00 98.44           C  
ATOM   1542  CD2 PHE A 195     -18.156  -7.836  13.797  1.00 98.44           C  
ATOM   1543  CE1 PHE A 195     -16.781  -8.086  16.188  1.00 98.44           C  
ATOM   1544  CE2 PHE A 195     -17.469  -9.016  14.094  1.00 98.44           C  
ATOM   1545  CZ  PHE A 195     -16.797  -9.141  15.289  1.00 98.44           C  
ATOM   1546  N   GLY A 196     -22.234  -4.148  13.805  1.00 98.44           N  
ATOM   1547  CA  GLY A 196     -22.953  -2.920  13.516  1.00 98.44           C  
ATOM   1548  C   GLY A 196     -22.625  -2.328  12.164  1.00 98.44           C  
ATOM   1549  O   GLY A 196     -23.188  -1.309  11.766  1.00 98.44           O  
ATOM   1550  N   GLY A 197     -21.562  -2.895  11.492  1.00 98.69           N  
ATOM   1551  CA  GLY A 197     -21.109  -2.396  10.203  1.00 98.69           C  
ATOM   1552  C   GLY A 197     -22.031  -2.781   9.055  1.00 98.69           C  
ATOM   1553  O   GLY A 197     -22.719  -3.795   9.125  1.00 98.69           O  
ATOM   1554  N   ASP A 198     -21.969  -2.031   7.969  1.00 98.75           N  
ATOM   1555  CA  ASP A 198     -22.734  -2.262   6.746  1.00 98.75           C  
ATOM   1556  C   ASP A 198     -21.859  -2.885   5.660  1.00 98.75           C  
ATOM   1557  CB  ASP A 198     -23.344  -0.953   6.238  1.00 98.75           C  
ATOM   1558  O   ASP A 198     -21.031  -2.203   5.055  1.00 98.75           O  
ATOM   1559  CG  ASP A 198     -24.219  -1.145   5.020  1.00 98.75           C  
ATOM   1560  OD1 ASP A 198     -24.375  -2.291   4.543  1.00 98.75           O  
ATOM   1561  OD2 ASP A 198     -24.781  -0.138   4.527  1.00 98.75           O  
ATOM   1562  N   PRO A 199     -22.094  -4.219   5.367  1.00 98.69           N  
ATOM   1563  CA  PRO A 199     -21.266  -4.883   4.359  1.00 98.69           C  
ATOM   1564  C   PRO A 199     -21.438  -4.281   2.965  1.00 98.69           C  
ATOM   1565  CB  PRO A 199     -21.766  -6.332   4.391  1.00 98.69           C  
ATOM   1566  O   PRO A 199     -20.641  -4.543   2.070  1.00 98.69           O  
ATOM   1567  CG  PRO A 199     -23.141  -6.254   4.973  1.00 98.69           C  
ATOM   1568  CD  PRO A 199     -23.172  -5.137   5.977  1.00 98.69           C  
ATOM   1569  N   ASN A 200     -22.438  -3.430   2.771  1.00 98.62           N  
ATOM   1570  CA  ASN A 200     -22.703  -2.805   1.480  1.00 98.62           C  
ATOM   1571  C   ASN A 200     -22.141  -1.385   1.419  1.00 98.62           C  
ATOM   1572  CB  ASN A 200     -24.203  -2.799   1.186  1.00 98.62           C  
ATOM   1573  O   ASN A 200     -22.438  -0.642   0.479  1.00 98.62           O  
ATOM   1574  CG  ASN A 200     -24.766  -4.195   1.016  1.00 98.62           C  
ATOM   1575  ND2 ASN A 200     -25.922  -4.441   1.615  1.00 98.62           N  
ATOM   1576  OD1 ASN A 200     -24.172  -5.043   0.351  1.00 98.62           O  
ATOM   1577  N   ASN A 201     -21.438  -0.978   2.414  1.00 98.75           N  
ATOM   1578  CA  ASN A 201     -20.781   0.321   2.510  1.00 98.75           C  
ATOM   1579  C   ASN A 201     -19.375   0.197   3.104  1.00 98.75           C  
ATOM   1580  CB  ASN A 201     -21.625   1.292   3.338  1.00 98.75           C  
ATOM   1581  O   ASN A 201     -19.109   0.726   4.184  1.00 98.75           O  
ATOM   1582  CG  ASN A 201     -21.156   2.729   3.203  1.00 98.75           C  
ATOM   1583  ND2 ASN A 201     -21.750   3.619   3.988  1.00 98.75           N  
ATOM   1584  OD1 ASN A 201     -20.281   3.037   2.400  1.00 98.75           O  
ATOM   1585  N   VAL A 202     -18.547  -0.508   2.348  1.00 98.94           N  
ATOM   1586  CA  VAL A 202     -17.172  -0.786   2.754  1.00 98.94           C  
ATOM   1587  C   VAL A 202     -16.203   0.062   1.929  1.00 98.94           C  
ATOM   1588  CB  VAL A 202     -16.828  -2.285   2.604  1.00 98.94           C  
ATOM   1589  O   VAL A 202     -16.281   0.075   0.698  1.00 98.94           O  
ATOM   1590  CG1 VAL A 202     -15.367  -2.541   2.961  1.00 98.94           C  
ATOM   1591  CG2 VAL A 202     -17.750  -3.133   3.477  1.00 98.94           C  
ATOM   1592  N   THR A 203     -15.367   0.806   2.664  1.00 98.94           N  
ATOM   1593  CA  THR A 203     -14.289   1.551   2.035  1.00 98.94           C  
ATOM   1594  C   THR A 203     -12.930   0.953   2.410  1.00 98.94           C  
ATOM   1595  CB  THR A 203     -14.320   3.037   2.438  1.00 98.94           C  
ATOM   1596  O   THR A 203     -12.625   0.786   3.592  1.00 98.94           O  
ATOM   1597  CG2 THR A 203     -13.211   3.820   1.751  1.00 98.94           C  
ATOM   1598  OG1 THR A 203     -15.586   3.596   2.062  1.00 98.94           O  
ATOM   1599  N   ILE A 204     -12.141   0.588   1.380  1.00 98.94           N  
ATOM   1600  CA  ILE A 204     -10.773   0.148   1.639  1.00 98.94           C  
ATOM   1601  C   ILE A 204      -9.805   1.301   1.391  1.00 98.94           C  
ATOM   1602  CB  ILE A 204     -10.398  -1.067   0.762  1.00 98.94           C  
ATOM   1603  O   ILE A 204     -10.016   2.113   0.488  1.00 98.94           O  
ATOM   1604  CG1 ILE A 204     -10.570  -0.729  -0.723  1.00 98.94           C  
ATOM   1605  CG2 ILE A 204     -11.234  -2.291   1.146  1.00 98.94           C  
ATOM   1606  CD1 ILE A 204     -10.109  -1.831  -1.666  1.00 98.94           C  
ATOM   1607  N   PHE A 205      -8.820   1.330   2.312  1.00 98.88           N  
ATOM   1608  CA  PHE A 205      -7.828   2.377   2.105  1.00 98.88           C  
ATOM   1609  C   PHE A 205      -6.461   1.930   2.602  1.00 98.88           C  
ATOM   1610  CB  PHE A 205      -8.250   3.668   2.816  1.00 98.88           C  
ATOM   1611  O   PHE A 205      -6.359   1.035   3.445  1.00 98.88           O  
ATOM   1612  CG  PHE A 205      -8.148   3.594   4.316  1.00 98.88           C  
ATOM   1613  CD1 PHE A 205      -8.867   2.637   5.027  1.00 98.88           C  
ATOM   1614  CD2 PHE A 205      -7.344   4.484   5.016  1.00 98.88           C  
ATOM   1615  CE1 PHE A 205      -8.773   2.566   6.414  1.00 98.88           C  
ATOM   1616  CE2 PHE A 205      -7.250   4.418   6.402  1.00 98.88           C  
ATOM   1617  CZ  PHE A 205      -7.969   3.461   7.102  1.00 98.88           C  
ATOM   1618  N   GLY A 206      -5.395   2.461   1.889  1.00 98.69           N  
ATOM   1619  CA  GLY A 206      -4.027   2.066   2.199  1.00 98.69           C  
ATOM   1620  C   GLY A 206      -3.004   3.123   1.830  1.00 98.69           C  
ATOM   1621  O   GLY A 206      -3.318   4.078   1.114  1.00 98.69           O  
ATOM   1622  N   GLU A 207      -1.853   2.928   2.389  1.00 98.56           N  
ATOM   1623  CA  GLU A 207      -0.710   3.797   2.121  1.00 98.56           C  
ATOM   1624  C   GLU A 207       0.448   3.014   1.510  1.00 98.56           C  
ATOM   1625  CB  GLU A 207      -0.253   4.496   3.404  1.00 98.56           C  
ATOM   1626  O   GLU A 207       0.736   1.891   1.933  1.00 98.56           O  
ATOM   1627  CG  GLU A 207       0.757   5.609   3.172  1.00 98.56           C  
ATOM   1628  CD  GLU A 207       2.191   5.109   3.090  1.00 98.56           C  
ATOM   1629  OE1 GLU A 207       3.021   5.762   2.414  1.00 98.56           O  
ATOM   1630  OE2 GLU A 207       2.486   4.062   3.703  1.00 98.56           O  
ATOM   1631  N   SER A 208       1.138   3.633   0.475  1.00 98.62           N  
ATOM   1632  CA  SER A 208       2.299   2.984  -0.123  1.00 98.62           C  
ATOM   1633  C   SER A 208       1.941   1.608  -0.675  1.00 98.62           C  
ATOM   1634  CB  SER A 208       3.428   2.855   0.900  1.00 98.62           C  
ATOM   1635  O   SER A 208       1.055   1.485  -1.522  1.00 98.62           O  
ATOM   1636  OG  SER A 208       4.652   2.539   0.262  1.00 98.62           O  
ATOM   1637  N   ALA A 209       2.656   0.557  -0.256  1.00 98.56           N  
ATOM   1638  CA  ALA A 209       2.340  -0.788  -0.729  1.00 98.56           C  
ATOM   1639  C   ALA A 209       0.896  -1.159  -0.403  1.00 98.56           C  
ATOM   1640  CB  ALA A 209       3.299  -1.807  -0.117  1.00 98.56           C  
ATOM   1641  O   ALA A 209       0.267  -1.931  -1.131  1.00 98.56           O  
ATOM   1642  N   GLY A 210       0.345  -0.697   0.709  1.00 98.75           N  
ATOM   1643  CA  GLY A 210      -1.059  -0.899   1.031  1.00 98.75           C  
ATOM   1644  C   GLY A 210      -1.999  -0.255   0.031  1.00 98.75           C  
ATOM   1645  O   GLY A 210      -3.033  -0.829  -0.316  1.00 98.75           O  
ATOM   1646  N   ALA A 211      -1.653   0.982  -0.437  1.00 98.88           N  
ATOM   1647  CA  ALA A 211      -2.424   1.661  -1.475  1.00 98.88           C  
ATOM   1648  C   ALA A 211      -2.320   0.923  -2.807  1.00 98.88           C  
ATOM   1649  CB  ALA A 211      -1.952   3.105  -1.631  1.00 98.88           C  
ATOM   1650  O   ALA A 211      -3.301   0.825  -3.547  1.00 98.88           O  
ATOM   1651  N   ALA A 212      -1.114   0.415  -3.125  1.00 98.75           N  
ATOM   1652  CA  ALA A 212      -0.954  -0.414  -4.316  1.00 98.75           C  
ATOM   1653  C   ALA A 212      -1.817  -1.669  -4.230  1.00 98.75           C  
ATOM   1654  CB  ALA A 212       0.513  -0.794  -4.508  1.00 98.75           C  
ATOM   1655  O   ALA A 212      -2.408  -2.094  -5.227  1.00 98.75           O  
ATOM   1656  N   SER A 213      -1.921  -2.244  -3.055  1.00 98.81           N  
ATOM   1657  CA  SER A 213      -2.811  -3.381  -2.840  1.00 98.81           C  
ATOM   1658  C   SER A 213      -4.266  -3.002  -3.096  1.00 98.81           C  
ATOM   1659  CB  SER A 213      -2.658  -3.920  -1.416  1.00 98.81           C  
ATOM   1660  O   SER A 213      -5.000  -3.744  -3.750  1.00 98.81           O  
ATOM   1661  OG  SER A 213      -1.399  -4.547  -1.247  1.00 98.81           O  
ATOM   1662  N   VAL A 214      -4.633  -1.838  -2.555  1.00 98.94           N  
ATOM   1663  CA  VAL A 214      -5.992  -1.354  -2.787  1.00 98.94           C  
ATOM   1664  C   VAL A 214      -6.254  -1.254  -4.289  1.00 98.94           C  
ATOM   1665  CB  VAL A 214      -6.227   0.015  -2.111  1.00 98.94           C  
ATOM   1666  O   VAL A 214      -7.301  -1.690  -4.770  1.00 98.94           O  
ATOM   1667  CG1 VAL A 214      -7.531   0.643  -2.607  1.00 98.94           C  
ATOM   1668  CG2 VAL A 214      -6.250  -0.136  -0.592  1.00 98.94           C  
ATOM   1669  N   HIS A 215      -5.352  -0.747  -4.977  1.00 98.75           N  
ATOM   1670  CA  HIS A 215      -5.500  -0.562  -6.414  1.00 98.75           C  
ATOM   1671  C   HIS A 215      -5.594  -1.902  -7.137  1.00 98.75           C  
ATOM   1672  CB  HIS A 215      -4.336   0.256  -6.973  1.00 98.75           C  
ATOM   1673  O   HIS A 215      -6.371  -2.051  -8.078  1.00 98.75           O  
ATOM   1674  CG  HIS A 215      -4.648   0.942  -8.266  1.00 98.75           C  
ATOM   1675  CD2 HIS A 215      -5.820   1.105  -8.922  1.00 98.75           C  
ATOM   1676  ND1 HIS A 215      -3.686   1.558  -9.031  1.00 98.75           N  
ATOM   1677  CE1 HIS A 215      -4.254   2.072 -10.109  1.00 98.75           C  
ATOM   1678  NE2 HIS A 215      -5.551   1.812 -10.070  1.00 98.75           N  
ATOM   1679  N   ILE A 216      -4.816  -2.898  -6.699  1.00 98.69           N  
ATOM   1680  CA  ILE A 216      -4.953  -4.242  -7.246  1.00 98.69           C  
ATOM   1681  C   ILE A 216      -6.352  -4.781  -6.953  1.00 98.69           C  
ATOM   1682  CB  ILE A 216      -3.883  -5.199  -6.676  1.00 98.69           C  
ATOM   1683  O   ILE A 216      -6.992  -5.371  -7.828  1.00 98.69           O  
ATOM   1684  CG1 ILE A 216      -2.490  -4.809  -7.188  1.00 98.69           C  
ATOM   1685  CG2 ILE A 216      -4.211  -6.652  -7.027  1.00 98.69           C  
ATOM   1686  CD1 ILE A 216      -1.349  -5.523  -6.477  1.00 98.69           C  
ATOM   1687  N   LEU A 217      -6.863  -4.598  -5.797  1.00 98.81           N  
ATOM   1688  CA  LEU A 217      -8.203  -5.043  -5.434  1.00 98.81           C  
ATOM   1689  C   LEU A 217      -9.258  -4.359  -6.305  1.00 98.81           C  
ATOM   1690  CB  LEU A 217      -8.484  -4.758  -3.957  1.00 98.81           C  
ATOM   1691  O   LEU A 217     -10.234  -4.992  -6.719  1.00 98.81           O  
ATOM   1692  CG  LEU A 217      -7.617  -5.508  -2.947  1.00 98.81           C  
ATOM   1693  CD1 LEU A 217      -7.898  -5.008  -1.533  1.00 98.81           C  
ATOM   1694  CD2 LEU A 217      -7.852  -7.008  -3.045  1.00 98.81           C  
ATOM   1695  N   VAL A 218      -9.039  -3.086  -6.617  1.00 98.62           N  
ATOM   1696  CA  VAL A 218      -9.930  -2.348  -7.504  1.00 98.62           C  
ATOM   1697  C   VAL A 218      -9.938  -2.998  -8.883  1.00 98.62           C  
ATOM   1698  CB  VAL A 218      -9.516  -0.863  -7.617  1.00 98.62           C  
ATOM   1699  O   VAL A 218     -10.977  -3.025  -9.555  1.00 98.62           O  
ATOM   1700  CG1 VAL A 218     -10.219  -0.196  -8.797  1.00 98.62           C  
ATOM   1701  CG2 VAL A 218      -9.828  -0.122  -6.316  1.00 98.62           C  
ATOM   1702  N   GLN A 219      -8.922  -3.629  -9.281  1.00 97.88           N  
ATOM   1703  CA  GLN A 219      -8.766  -4.188 -10.625  1.00 97.88           C  
ATOM   1704  C   GLN A 219      -9.086  -5.676 -10.641  1.00 97.88           C  
ATOM   1705  CB  GLN A 219      -7.348  -3.949 -11.141  1.00 97.88           C  
ATOM   1706  O   GLN A 219      -9.219  -6.277 -11.711  1.00 97.88           O  
ATOM   1707  CG  GLN A 219      -7.027  -2.486 -11.414  1.00 97.88           C  
ATOM   1708  CD  GLN A 219      -5.617  -2.281 -11.938  1.00 97.88           C  
ATOM   1709  NE2 GLN A 219      -4.734  -1.787 -11.078  1.00 97.88           N  
ATOM   1710  OE1 GLN A 219      -5.324  -2.564 -13.102  1.00 97.88           O  
ATOM   1711  N   SER A 220      -9.188  -6.273  -9.484  1.00 97.25           N  
ATOM   1712  CA  SER A 220      -9.336  -7.727  -9.414  1.00 97.25           C  
ATOM   1713  C   SER A 220     -10.805  -8.133  -9.461  1.00 97.25           C  
ATOM   1714  CB  SER A 220      -8.688  -8.273  -8.148  1.00 97.25           C  
ATOM   1715  O   SER A 220     -11.617  -7.645  -8.672  1.00 97.25           O  
ATOM   1716  OG  SER A 220      -8.875  -9.680  -8.055  1.00 97.25           O  
ATOM   1717  N   SER A 221     -11.102  -9.125 -10.273  1.00 95.69           N  
ATOM   1718  CA  SER A 221     -12.469  -9.633 -10.328  1.00 95.69           C  
ATOM   1719  C   SER A 221     -12.805 -10.422  -9.062  1.00 95.69           C  
ATOM   1720  CB  SER A 221     -12.664 -10.523 -11.555  1.00 95.69           C  
ATOM   1721  O   SER A 221     -13.977 -10.516  -8.688  1.00 95.69           O  
ATOM   1722  OG  SER A 221     -11.781 -11.633 -11.516  1.00 95.69           O  
ATOM   1723  N   ALA A 222     -11.805 -10.930  -8.422  1.00 96.62           N  
ATOM   1724  CA  ALA A 222     -12.008 -11.695  -7.191  1.00 96.62           C  
ATOM   1725  C   ALA A 222     -12.492 -10.797  -6.059  1.00 96.62           C  
ATOM   1726  CB  ALA A 222     -10.711 -12.398  -6.785  1.00 96.62           C  
ATOM   1727  O   ALA A 222     -13.008 -11.289  -5.047  1.00 96.62           O  
ATOM   1728  N   ALA A 223     -12.328  -9.516  -6.227  1.00 98.12           N  
ATOM   1729  CA  ALA A 223     -12.695  -8.594  -5.160  1.00 98.12           C  
ATOM   1730  C   ALA A 223     -14.016  -7.898  -5.473  1.00 98.12           C  
ATOM   1731  CB  ALA A 223     -11.594  -7.562  -4.938  1.00 98.12           C  
ATOM   1732  O   ALA A 223     -14.477  -7.047  -4.703  1.00 98.12           O  
ATOM   1733  N   THR A 224     -14.641  -8.234  -6.605  1.00 97.75           N  
ATOM   1734  CA  THR A 224     -15.898  -7.602  -7.004  1.00 97.75           C  
ATOM   1735  C   THR A 224     -16.953  -7.766  -5.918  1.00 97.75           C  
ATOM   1736  CB  THR A 224     -16.422  -8.188  -8.328  1.00 97.75           C  
ATOM   1737  O   THR A 224     -17.219  -8.883  -5.457  1.00 97.75           O  
ATOM   1738  CG2 THR A 224     -17.766  -7.566  -8.711  1.00 97.75           C  
ATOM   1739  OG1 THR A 224     -15.477  -7.926  -9.367  1.00 97.75           O  
ATOM   1740  N   GLY A 225     -17.484  -6.648  -5.492  1.00 98.06           N  
ATOM   1741  CA  GLY A 225     -18.594  -6.652  -4.543  1.00 98.06           C  
ATOM   1742  C   GLY A 225     -18.125  -6.648  -3.098  1.00 98.06           C  
ATOM   1743  O   GLY A 225     -18.953  -6.598  -2.178  1.00 98.06           O  
ATOM   1744  N   LEU A 226     -16.797  -6.641  -2.877  1.00 98.81           N  
ATOM   1745  CA  LEU A 226     -16.281  -6.730  -1.514  1.00 98.81           C  
ATOM   1746  C   LEU A 226     -16.125  -5.340  -0.903  1.00 98.81           C  
ATOM   1747  CB  LEU A 226     -14.953  -7.473  -1.487  1.00 98.81           C  
ATOM   1748  O   LEU A 226     -16.078  -5.199   0.321  1.00 98.81           O  
ATOM   1749  CG  LEU A 226     -14.984  -8.945  -1.899  1.00 98.81           C  
ATOM   1750  CD1 LEU A 226     -13.594  -9.562  -1.797  1.00 98.81           C  
ATOM   1751  CD2 LEU A 226     -15.977  -9.719  -1.040  1.00 98.81           C  
ATOM   1752  N   PHE A 227     -15.984  -4.312  -1.674  1.00 98.88           N  
ATOM   1753  CA  PHE A 227     -15.891  -2.924  -1.245  1.00 98.88           C  
ATOM   1754  C   PHE A 227     -16.656  -2.012  -2.191  1.00 98.88           C  
ATOM   1755  CB  PHE A 227     -14.430  -2.480  -1.168  1.00 98.88           C  
ATOM   1756  O   PHE A 227     -17.000  -2.410  -3.305  1.00 98.88           O  
ATOM   1757  CG  PHE A 227     -13.695  -2.564  -2.482  1.00 98.88           C  
ATOM   1758  CD1 PHE A 227     -13.031  -3.727  -2.852  1.00 98.88           C  
ATOM   1759  CD2 PHE A 227     -13.680  -1.479  -3.350  1.00 98.88           C  
ATOM   1760  CE1 PHE A 227     -12.359  -3.807  -4.066  1.00 98.88           C  
ATOM   1761  CE2 PHE A 227     -13.008  -1.552  -4.566  1.00 98.88           C  
ATOM   1762  CZ  PHE A 227     -12.344  -2.715  -4.922  1.00 98.88           C  
ATOM   1763  N   HIS A 228     -16.812  -0.717  -1.688  1.00 98.81           N  
ATOM   1764  CA  HIS A 228     -17.703   0.146  -2.455  1.00 98.81           C  
ATOM   1765  C   HIS A 228     -17.078   1.514  -2.695  1.00 98.81           C  
ATOM   1766  CB  HIS A 228     -19.047   0.305  -1.734  1.00 98.81           C  
ATOM   1767  O   HIS A 228     -17.594   2.316  -3.473  1.00 98.81           O  
ATOM   1768  CG  HIS A 228     -19.766  -0.989  -1.497  1.00 98.81           C  
ATOM   1769  CD2 HIS A 228     -20.750  -1.595  -2.186  1.00 98.81           C  
ATOM   1770  ND1 HIS A 228     -19.469  -1.816  -0.436  1.00 98.81           N  
ATOM   1771  CE1 HIS A 228     -20.250  -2.879  -0.482  1.00 98.81           C  
ATOM   1772  NE2 HIS A 228     -21.047  -2.770  -1.534  1.00 98.81           N  
ATOM   1773  N   LYS A 229     -15.953   1.707  -2.008  1.00 98.88           N  
ATOM   1774  CA  LYS A 229     -15.094   2.881  -2.162  1.00 98.88           C  
ATOM   1775  C   LYS A 229     -13.633   2.541  -1.884  1.00 98.88           C  
ATOM   1776  CB  LYS A 229     -15.562   4.008  -1.235  1.00 98.88           C  
ATOM   1777  O   LYS A 229     -13.344   1.603  -1.142  1.00 98.88           O  
ATOM   1778  CG  LYS A 229     -16.984   4.469  -1.488  1.00 98.88           C  
ATOM   1779  CD  LYS A 229     -17.500   5.344  -0.352  1.00 98.88           C  
ATOM   1780  CE  LYS A 229     -18.234   4.523   0.702  1.00 98.88           C  
ATOM   1781  NZ  LYS A 229     -19.703   4.711   0.625  1.00 98.88           N  
ATOM   1782  N   ALA A 230     -12.773   3.373  -2.531  1.00 98.94           N  
ATOM   1783  CA  ALA A 230     -11.352   3.072  -2.361  1.00 98.94           C  
ATOM   1784  C   ALA A 230     -10.539   4.352  -2.191  1.00 98.94           C  
ATOM   1785  CB  ALA A 230     -10.836   2.270  -3.551  1.00 98.94           C  
ATOM   1786  O   ALA A 230     -10.727   5.320  -2.932  1.00 98.94           O  
ATOM   1787  N   ILE A 231      -9.578   4.320  -1.203  1.00 98.94           N  
ATOM   1788  CA  ILE A 231      -8.648   5.418  -0.959  1.00 98.94           C  
ATOM   1789  C   ILE A 231      -7.215   4.930  -1.122  1.00 98.94           C  
ATOM   1790  CB  ILE A 231      -8.852   6.027   0.446  1.00 98.94           C  
ATOM   1791  O   ILE A 231      -6.805   3.963  -0.472  1.00 98.94           O  
ATOM   1792  CG1 ILE A 231     -10.305   6.500   0.620  1.00 98.94           C  
ATOM   1793  CG2 ILE A 231      -7.871   7.180   0.681  1.00 98.94           C  
ATOM   1794  CD1 ILE A 231     -10.641   6.941   2.037  1.00 98.94           C  
ATOM   1795  N   MET A 232      -6.410   5.598  -1.943  1.00 98.81           N  
ATOM   1796  CA  MET A 232      -5.016   5.238  -2.191  1.00 98.81           C  
ATOM   1797  C   MET A 232      -4.090   6.402  -1.863  1.00 98.81           C  
ATOM   1798  CB  MET A 232      -4.824   4.809  -3.646  1.00 98.81           C  
ATOM   1799  O   MET A 232      -4.105   7.430  -2.547  1.00 98.81           O  
ATOM   1800  CG  MET A 232      -5.547   3.521  -4.008  1.00 98.81           C  
ATOM   1801  SD  MET A 232      -5.828   3.357  -5.812  1.00 98.81           S  
ATOM   1802  CE  MET A 232      -7.309   4.395  -6.000  1.00 98.81           C  
ATOM   1803  N   ASP A 233      -3.297   6.184  -0.810  1.00 98.56           N  
ATOM   1804  CA  ASP A 233      -2.322   7.180  -0.378  1.00 98.56           C  
ATOM   1805  C   ASP A 233      -0.913   6.801  -0.828  1.00 98.56           C  
ATOM   1806  CB  ASP A 233      -2.361   7.344   1.143  1.00 98.56           C  
ATOM   1807  O   ASP A 233      -0.297   5.895  -0.262  1.00 98.56           O  
ATOM   1808  CG  ASP A 233      -3.734   7.738   1.660  1.00 98.56           C  
ATOM   1809  OD1 ASP A 233      -4.418   8.555   1.012  1.00 98.56           O  
ATOM   1810  OD2 ASP A 233      -4.133   7.227   2.729  1.00 98.56           O  
ATOM   1811  N   SER A 234      -0.420   7.488  -1.954  1.00 98.56           N  
ATOM   1812  CA  SER A 234       0.964   7.430  -2.412  1.00 98.56           C  
ATOM   1813  C   SER A 234       1.294   6.059  -2.998  1.00 98.56           C  
ATOM   1814  CB  SER A 234       1.923   7.742  -1.262  1.00 98.56           C  
ATOM   1815  O   SER A 234       2.408   5.559  -2.830  1.00 98.56           O  
ATOM   1816  OG  SER A 234       1.744   9.078  -0.810  1.00 98.56           O  
ATOM   1817  N   GLY A 235       0.399   5.363  -3.600  1.00 98.25           N  
ATOM   1818  CA  GLY A 235       0.691   4.105  -4.262  1.00 98.25           C  
ATOM   1819  C   GLY A 235      -0.409   3.656  -5.207  1.00 98.25           C  
ATOM   1820  O   GLY A 235      -1.594   3.766  -4.883  1.00 98.25           O  
ATOM   1821  N   THR A 236      -0.035   3.152  -6.406  1.00 98.44           N  
ATOM   1822  CA  THR A 236      -0.926   2.549  -7.391  1.00 98.44           C  
ATOM   1823  C   THR A 236      -0.226   1.412  -8.125  1.00 98.44           C  
ATOM   1824  CB  THR A 236      -1.426   3.594  -8.406  1.00 98.44           C  
ATOM   1825  O   THR A 236       0.962   1.163  -7.910  1.00 98.44           O  
ATOM   1826  CG2 THR A 236      -1.893   4.863  -7.703  1.00 98.44           C  
ATOM   1827  OG1 THR A 236      -0.361   3.922  -9.305  1.00 98.44           O  
ATOM   1828  N   THR A 237      -1.045   0.649  -8.914  1.00 97.25           N  
ATOM   1829  CA  THR A 237      -0.491  -0.443  -9.703  1.00 97.25           C  
ATOM   1830  C   THR A 237       0.408   0.094 -10.812  1.00 97.25           C  
ATOM   1831  CB  THR A 237      -1.606  -1.311 -10.320  1.00 97.25           C  
ATOM   1832  O   THR A 237       1.160  -0.662 -11.430  1.00 97.25           O  
ATOM   1833  CG2 THR A 237      -2.383  -2.055  -9.234  1.00 97.25           C  
ATOM   1834  OG1 THR A 237      -2.510  -0.470 -11.047  1.00 97.25           O  
ATOM   1835  N   LEU A 238       0.375   1.427 -11.070  1.00 96.88           N  
ATOM   1836  CA  LEU A 238       1.218   1.979 -12.125  1.00 96.88           C  
ATOM   1837  C   LEU A 238       2.549   2.463 -11.562  1.00 96.88           C  
ATOM   1838  CB  LEU A 238       0.501   3.131 -12.836  1.00 96.88           C  
ATOM   1839  O   LEU A 238       3.447   2.842 -12.320  1.00 96.88           O  
ATOM   1840  CG  LEU A 238      -0.728   2.756 -13.664  1.00 96.88           C  
ATOM   1841  CD1 LEU A 238      -1.197   3.953 -14.492  1.00 96.88           C  
ATOM   1842  CD2 LEU A 238      -0.421   1.567 -14.570  1.00 96.88           C  
ATOM   1843  N   ASN A 239       2.635   2.506 -10.242  1.00 96.94           N  
ATOM   1844  CA  ASN A 239       3.963   2.719  -9.680  1.00 96.94           C  
ATOM   1845  C   ASN A 239       4.918   1.586 -10.047  1.00 96.94           C  
ATOM   1846  CB  ASN A 239       3.883   2.873  -8.164  1.00 96.94           C  
ATOM   1847  O   ASN A 239       4.566   0.411  -9.930  1.00 96.94           O  
ATOM   1848  CG  ASN A 239       3.199   4.160  -7.738  1.00 96.94           C  
ATOM   1849  ND2 ASN A 239       3.975   5.227  -7.602  1.00 96.94           N  
ATOM   1850  OD1 ASN A 239       1.981   4.191  -7.539  1.00 96.94           O  
ATOM   1851  N   LEU A 240       6.102   1.863 -10.469  1.00 94.50           N  
ATOM   1852  CA  LEU A 240       7.051   0.861 -10.930  1.00 94.50           C  
ATOM   1853  C   LEU A 240       7.410  -0.112  -9.812  1.00 94.50           C  
ATOM   1854  CB  LEU A 240       8.320   1.533 -11.461  1.00 94.50           C  
ATOM   1855  O   LEU A 240       7.523  -1.317 -10.047  1.00 94.50           O  
ATOM   1856  CG  LEU A 240       8.172   2.334 -12.758  1.00 94.50           C  
ATOM   1857  CD1 LEU A 240       9.438   3.133 -13.039  1.00 94.50           C  
ATOM   1858  CD2 LEU A 240       7.852   1.408 -13.930  1.00 94.50           C  
ATOM   1859  N   TRP A 241       7.469   0.403  -8.594  1.00 95.56           N  
ATOM   1860  CA  TRP A 241       7.906  -0.424  -7.473  1.00 95.56           C  
ATOM   1861  C   TRP A 241       6.809  -1.390  -7.047  1.00 95.56           C  
ATOM   1862  CB  TRP A 241       8.320   0.452  -6.289  1.00 95.56           C  
ATOM   1863  O   TRP A 241       7.031  -2.260  -6.199  1.00 95.56           O  
ATOM   1864  CG  TRP A 241       7.352   1.548  -5.969  1.00 95.56           C  
ATOM   1865  CD1 TRP A 241       7.461   2.869  -6.301  1.00 95.56           C  
ATOM   1866  CD2 TRP A 241       6.121   1.415  -5.250  1.00 95.56           C  
ATOM   1867  CE2 TRP A 241       5.535   2.699  -5.184  1.00 95.56           C  
ATOM   1868  CE3 TRP A 241       5.457   0.334  -4.652  1.00 95.56           C  
ATOM   1869  NE1 TRP A 241       6.371   3.566  -5.832  1.00 95.56           N  
ATOM   1870  CH2 TRP A 241       3.688   1.856  -3.969  1.00 95.56           C  
ATOM   1871  CZ2 TRP A 241       4.316   2.930  -4.543  1.00 95.56           C  
ATOM   1872  CZ3 TRP A 241       4.242   0.567  -4.020  1.00 95.56           C  
ATOM   1873  N   ALA A 242       5.578  -1.251  -7.555  1.00 96.50           N  
ATOM   1874  CA  ALA A 242       4.434  -2.047  -7.117  1.00 96.50           C  
ATOM   1875  C   ALA A 242       4.309  -3.328  -7.938  1.00 96.50           C  
ATOM   1876  CB  ALA A 242       3.146  -1.230  -7.215  1.00 96.50           C  
ATOM   1877  O   ALA A 242       3.383  -4.113  -7.738  1.00 96.50           O  
ATOM   1878  N   LEU A 243       5.191  -3.541  -8.930  1.00 95.50           N  
ATOM   1879  CA  LEU A 243       5.211  -4.742  -9.758  1.00 95.50           C  
ATOM   1880  C   LEU A 243       6.602  -5.363  -9.781  1.00 95.50           C  
ATOM   1881  CB  LEU A 243       4.762  -4.410 -11.188  1.00 95.50           C  
ATOM   1882  O   LEU A 243       7.590  -4.680 -10.070  1.00 95.50           O  
ATOM   1883  CG  LEU A 243       4.738  -5.578 -12.172  1.00 95.50           C  
ATOM   1884  CD1 LEU A 243       3.621  -6.551 -11.820  1.00 95.50           C  
ATOM   1885  CD2 LEU A 243       4.582  -5.066 -13.602  1.00 95.50           C  
ATOM   1886  N   ASN A 244       6.586  -6.641  -9.477  1.00 95.44           N  
ATOM   1887  CA  ASN A 244       7.840  -7.375  -9.594  1.00 95.44           C  
ATOM   1888  C   ASN A 244       8.039  -7.930 -11.000  1.00 95.44           C  
ATOM   1889  CB  ASN A 244       7.898  -8.508  -8.562  1.00 95.44           C  
ATOM   1890  O   ASN A 244       7.371  -8.891 -11.398  1.00 95.44           O  
ATOM   1891  CG  ASN A 244       9.281  -9.125  -8.453  1.00 95.44           C  
ATOM   1892  ND2 ASN A 244       9.547  -9.773  -7.328  1.00 95.44           N  
ATOM   1893  OD1 ASN A 244      10.094  -9.016  -9.375  1.00 95.44           O  
ATOM   1894  N   THR A 245       9.070  -7.434 -11.680  1.00 92.94           N  
ATOM   1895  CA  THR A 245       9.297  -7.844 -13.062  1.00 92.94           C  
ATOM   1896  C   THR A 245      10.367  -8.930 -13.133  1.00 92.94           C  
ATOM   1897  CB  THR A 245       9.711  -6.648 -13.938  1.00 92.94           C  
ATOM   1898  O   THR A 245      10.703  -9.406 -14.219  1.00 92.94           O  
ATOM   1899  CG2 THR A 245       8.594  -5.617 -14.023  1.00 92.94           C  
ATOM   1900  OG1 THR A 245      10.875  -6.031 -13.375  1.00 92.94           O  
ATOM   1901  N   ARG A 246      10.883  -9.281 -11.930  1.00 96.00           N  
ATOM   1902  CA  ARG A 246      11.969 -10.258 -11.891  1.00 96.00           C  
ATOM   1903  C   ARG A 246      11.719 -11.320 -10.828  1.00 96.00           C  
ATOM   1904  CB  ARG A 246      13.305  -9.562 -11.633  1.00 96.00           C  
ATOM   1905  O   ARG A 246      12.648 -11.758 -10.148  1.00 96.00           O  
ATOM   1906  CG  ARG A 246      13.719  -8.594 -12.727  1.00 96.00           C  
ATOM   1907  CD  ARG A 246      14.977  -7.820 -12.352  1.00 96.00           C  
ATOM   1908  NE  ARG A 246      14.727  -6.891 -11.258  1.00 96.00           N  
ATOM   1909  NH1 ARG A 246      16.953  -6.391 -10.906  1.00 96.00           N  
ATOM   1910  NH2 ARG A 246      15.344  -5.406  -9.617  1.00 96.00           N  
ATOM   1911  CZ  ARG A 246      15.680  -6.230 -10.594  1.00 96.00           C  
ATOM   1912  N   ALA A 247      10.469 -11.703 -10.656  1.00 97.25           N  
ATOM   1913  CA  ALA A 247      10.031 -12.586  -9.570  1.00 97.25           C  
ATOM   1914  C   ALA A 247      10.648 -13.977  -9.711  1.00 97.25           C  
ATOM   1915  CB  ALA A 247       8.508 -12.672  -9.547  1.00 97.25           C  
ATOM   1916  O   ALA A 247      11.117 -14.547  -8.727  1.00 97.25           O  
ATOM   1917  N   SER A 248      10.641 -14.555 -10.938  1.00 97.12           N  
ATOM   1918  CA  SER A 248      11.172 -15.898 -11.156  1.00 97.12           C  
ATOM   1919  C   SER A 248      12.656 -15.969 -10.820  1.00 97.12           C  
ATOM   1920  CB  SER A 248      10.945 -16.344 -12.602  1.00 97.12           C  
ATOM   1921  O   SER A 248      13.125 -16.938 -10.227  1.00 97.12           O  
ATOM   1922  OG  SER A 248      11.477 -17.641 -12.820  1.00 97.12           O  
ATOM   1923  N   ARG A 249      13.344 -14.930 -11.148  1.00 97.06           N  
ATOM   1924  CA  ARG A 249      14.773 -14.875 -10.852  1.00 97.06           C  
ATOM   1925  C   ARG A 249      15.023 -14.891  -9.352  1.00 97.06           C  
ATOM   1926  CB  ARG A 249      15.398 -13.617 -11.477  1.00 97.06           C  
ATOM   1927  O   ARG A 249      15.891 -15.625  -8.867  1.00 97.06           O  
ATOM   1928  CG  ARG A 249      16.906 -13.516 -11.266  1.00 97.06           C  
ATOM   1929  CD  ARG A 249      17.500 -12.336 -12.031  1.00 97.06           C  
ATOM   1930  NE  ARG A 249      18.938 -12.266 -11.859  1.00 97.06           N  
ATOM   1931  NH1 ARG A 249      19.094 -10.016 -12.383  1.00 97.06           N  
ATOM   1932  NH2 ARG A 249      20.984 -11.203 -11.852  1.00 97.06           N  
ATOM   1933  CZ  ARG A 249      19.672 -11.164 -12.031  1.00 97.06           C  
ATOM   1934  N   ILE A 250      14.305 -14.133  -8.648  1.00 97.62           N  
ATOM   1935  CA  ILE A 250      14.453 -14.078  -7.199  1.00 97.62           C  
ATOM   1936  C   ILE A 250      14.109 -15.438  -6.586  1.00 97.62           C  
ATOM   1937  CB  ILE A 250      13.562 -12.969  -6.582  1.00 97.62           C  
ATOM   1938  O   ILE A 250      14.812 -15.914  -5.699  1.00 97.62           O  
ATOM   1939  CG1 ILE A 250      14.031 -11.586  -7.047  1.00 97.62           C  
ATOM   1940  CG2 ILE A 250      13.562 -13.070  -5.055  1.00 97.62           C  
ATOM   1941  CD1 ILE A 250      13.039 -10.469  -6.766  1.00 97.62           C  
ATOM   1942  N   ALA A 251      13.039 -16.078  -7.098  1.00 97.88           N  
ATOM   1943  CA  ALA A 251      12.641 -17.391  -6.602  1.00 97.88           C  
ATOM   1944  C   ALA A 251      13.742 -18.422  -6.816  1.00 97.88           C  
ATOM   1945  CB  ALA A 251      11.344 -17.844  -7.281  1.00 97.88           C  
ATOM   1946  O   ALA A 251      14.078 -19.188  -5.906  1.00 97.88           O  
ATOM   1947  N   GLN A 252      14.367 -18.391  -7.949  1.00 97.12           N  
ATOM   1948  CA  GLN A 252      15.414 -19.344  -8.297  1.00 97.12           C  
ATOM   1949  C   GLN A 252      16.672 -19.094  -7.469  1.00 97.12           C  
ATOM   1950  CB  GLN A 252      15.742 -19.266  -9.789  1.00 97.12           C  
ATOM   1951  O   GLN A 252      17.281 -20.047  -6.969  1.00 97.12           O  
ATOM   1952  CG  GLN A 252      14.586 -19.656 -10.695  1.00 97.12           C  
ATOM   1953  CD  GLN A 252      14.195 -21.109 -10.547  1.00 97.12           C  
ATOM   1954  NE2 GLN A 252      12.906 -21.391 -10.719  1.00 97.12           N  
ATOM   1955  OE1 GLN A 252      15.039 -21.969 -10.281  1.00 97.12           O  
ATOM   1956  N   LEU A 253      16.969 -17.875  -7.344  1.00 97.50           N  
ATOM   1957  CA  LEU A 253      18.141 -17.531  -6.543  1.00 97.50           C  
ATOM   1958  C   LEU A 253      17.938 -17.922  -5.082  1.00 97.50           C  
ATOM   1959  CB  LEU A 253      18.453 -16.047  -6.648  1.00 97.50           C  
ATOM   1960  O   LEU A 253      18.844 -18.422  -4.430  1.00 97.50           O  
ATOM   1961  CG  LEU A 253      19.203 -15.586  -7.902  1.00 97.50           C  
ATOM   1962  CD1 LEU A 253      19.094 -14.078  -8.062  1.00 97.50           C  
ATOM   1963  CD2 LEU A 253      20.656 -16.031  -7.840  1.00 97.50           C  
ATOM   1964  N   THR A 254      16.750 -17.625  -4.586  1.00 97.94           N  
ATOM   1965  CA  THR A 254      16.438 -18.016  -3.219  1.00 97.94           C  
ATOM   1966  C   THR A 254      16.594 -19.531  -3.045  1.00 97.94           C  
ATOM   1967  CB  THR A 254      15.000 -17.594  -2.832  1.00 97.94           C  
ATOM   1968  O   THR A 254      17.250 -19.984  -2.113  1.00 97.94           O  
ATOM   1969  CG2 THR A 254      14.641 -18.094  -1.436  1.00 97.94           C  
ATOM   1970  OG1 THR A 254      14.906 -16.172  -2.863  1.00 97.94           O  
ATOM   1971  N   ALA A 255      16.047 -20.297  -3.953  1.00 97.56           N  
ATOM   1972  CA  ALA A 255      16.094 -21.750  -3.887  1.00 97.56           C  
ATOM   1973  C   ALA A 255      17.531 -22.266  -4.004  1.00 97.56           C  
ATOM   1974  CB  ALA A 255      15.227 -22.359  -4.984  1.00 97.56           C  
ATOM   1975  O   ALA A 255      17.938 -23.172  -3.273  1.00 97.56           O  
ATOM   1976  N   ARG A 256      18.297 -21.672  -4.848  1.00 96.56           N  
ATOM   1977  CA  ARG A 256      19.688 -22.094  -5.031  1.00 96.56           C  
ATOM   1978  C   ARG A 256      20.500 -21.844  -3.766  1.00 96.56           C  
ATOM   1979  CB  ARG A 256      20.328 -21.344  -6.211  1.00 96.56           C  
ATOM   1980  O   ARG A 256      21.281 -22.703  -3.338  1.00 96.56           O  
ATOM   1981  CG  ARG A 256      19.859 -21.859  -7.570  1.00 96.56           C  
ATOM   1982  CD  ARG A 256      20.469 -21.031  -8.703  1.00 96.56           C  
ATOM   1983  NE  ARG A 256      19.953 -21.469 -10.008  1.00 96.56           N  
ATOM   1984  NH1 ARG A 256      21.031 -19.812 -11.203  1.00 96.56           N  
ATOM   1985  NH2 ARG A 256      19.719 -21.344 -12.289  1.00 96.56           N  
ATOM   1986  CZ  ARG A 256      20.234 -20.875 -11.164  1.00 96.56           C  
ATOM   1987  N   ASN A 257      20.266 -20.719  -3.143  1.00 96.88           N  
ATOM   1988  CA  ASN A 257      21.047 -20.359  -1.965  1.00 96.88           C  
ATOM   1989  C   ASN A 257      20.656 -21.188  -0.751  1.00 96.88           C  
ATOM   1990  CB  ASN A 257      20.875 -18.859  -1.655  1.00 96.88           C  
ATOM   1991  O   ASN A 257      21.406 -21.281   0.220  1.00 96.88           O  
ATOM   1992  CG  ASN A 257      21.625 -17.984  -2.635  1.00 96.88           C  
ATOM   1993  ND2 ASN A 257      21.172 -16.734  -2.779  1.00 96.88           N  
ATOM   1994  OD1 ASN A 257      22.594 -18.406  -3.258  1.00 96.88           O  
ATOM   1995  N   LEU A 258      19.500 -21.891  -0.925  1.00 97.00           N  
ATOM   1996  CA  LEU A 258      19.031 -22.781   0.137  1.00 97.00           C  
ATOM   1997  C   LEU A 258      19.359 -24.234  -0.183  1.00 97.00           C  
ATOM   1998  CB  LEU A 258      17.516 -22.609   0.343  1.00 97.00           C  
ATOM   1999  O   LEU A 258      18.969 -25.141   0.560  1.00 97.00           O  
ATOM   2000  CG  LEU A 258      17.062 -21.297   0.992  1.00 97.00           C  
ATOM   2001  CD1 LEU A 258      15.570 -21.109   0.786  1.00 97.00           C  
ATOM   2002  CD2 LEU A 258      17.406 -21.297   2.477  1.00 97.00           C  
ATOM   2003  N   LEU A 259      19.969 -24.453  -1.307  1.00 93.94           N  
ATOM   2004  CA  LEU A 259      20.250 -25.797  -1.809  1.00 93.94           C  
ATOM   2005  C   LEU A 259      18.984 -26.609  -1.967  1.00 93.94           C  
ATOM   2006  CB  LEU A 259      21.219 -26.531  -0.869  1.00 93.94           C  
ATOM   2007  O   LEU A 259      18.953 -27.797  -1.640  1.00 93.94           O  
ATOM   2008  CG  LEU A 259      22.562 -25.828  -0.610  1.00 93.94           C  
ATOM   2009  CD1 LEU A 259      23.406 -26.672   0.348  1.00 93.94           C  
ATOM   2010  CD2 LEU A 259      23.312 -25.594  -1.921  1.00 93.94           C  
ATOM   2011  N   SER A 260      17.875 -25.922  -2.258  1.00 92.88           N  
ATOM   2012  CA  SER A 260      16.562 -26.516  -2.459  1.00 92.88           C  
ATOM   2013  C   SER A 260      16.078 -26.328  -3.895  1.00 92.88           C  
ATOM   2014  CB  SER A 260      15.547 -25.906  -1.492  1.00 92.88           C  
ATOM   2015  O   SER A 260      14.883 -26.344  -4.164  1.00 92.88           O  
ATOM   2016  OG  SER A 260      15.883 -26.203  -0.150  1.00 92.88           O  
ATOM   2017  N   TYR A 261      17.047 -26.141  -4.848  1.00 93.31           N  
ATOM   2018  CA  TYR A 261      16.672 -25.828  -6.227  1.00 93.31           C  
ATOM   2019  C   TYR A 261      16.156 -27.078  -6.941  1.00 93.31           C  
ATOM   2020  CB  TYR A 261      17.875 -25.234  -6.980  1.00 93.31           C  
ATOM   2021  O   TYR A 261      16.672 -28.172  -6.715  1.00 93.31           O  
ATOM   2022  CG  TYR A 261      17.609 -25.031  -8.453  1.00 93.31           C  
ATOM   2023  CD1 TYR A 261      18.078 -25.953  -9.398  1.00 93.31           C  
ATOM   2024  CD2 TYR A 261      16.891 -23.938  -8.906  1.00 93.31           C  
ATOM   2025  CE1 TYR A 261      17.859 -25.766 -10.758  1.00 93.31           C  
ATOM   2026  CE2 TYR A 261      16.656 -23.734 -10.266  1.00 93.31           C  
ATOM   2027  OH  TYR A 261      16.906 -24.469 -12.523  1.00 93.31           O  
ATOM   2028  CZ  TYR A 261      17.141 -24.656 -11.180  1.00 93.31           C  
ATOM   2029  N   SER A 262      15.125 -26.891  -7.746  1.00 93.38           N  
ATOM   2030  CA  SER A 262      14.602 -27.875  -8.688  1.00 93.38           C  
ATOM   2031  C   SER A 262      14.070 -27.219  -9.953  1.00 93.38           C  
ATOM   2032  CB  SER A 262      13.500 -28.703  -8.039  1.00 93.38           C  
ATOM   2033  O   SER A 262      13.469 -26.141  -9.891  1.00 93.38           O  
ATOM   2034  OG  SER A 262      12.914 -29.594  -8.977  1.00 93.38           O  
ATOM   2035  N   SER A 263      14.383 -27.875 -11.102  1.00 92.06           N  
ATOM   2036  CA  SER A 263      13.836 -27.359 -12.352  1.00 92.06           C  
ATOM   2037  C   SER A 263      12.320 -27.531 -12.398  1.00 92.06           C  
ATOM   2038  CB  SER A 263      14.469 -28.047 -13.547  1.00 92.06           C  
ATOM   2039  O   SER A 263      11.633 -26.812 -13.133  1.00 92.06           O  
ATOM   2040  OG  SER A 263      14.289 -29.453 -13.469  1.00 92.06           O  
ATOM   2041  N   ASN A 264      11.750 -28.453 -11.633  1.00 96.31           N  
ATOM   2042  CA  ASN A 264      10.312 -28.641 -11.445  1.00 96.31           C  
ATOM   2043  C   ASN A 264       9.773 -27.750 -10.328  1.00 96.31           C  
ATOM   2044  CB  ASN A 264      10.008 -30.109 -11.141  1.00 96.31           C  
ATOM   2045  O   ASN A 264      10.125 -27.922  -9.164  1.00 96.31           O  
ATOM   2046  CG  ASN A 264       8.516 -30.391 -11.055  1.00 96.31           C  
ATOM   2047  ND2 ASN A 264       8.070 -31.438 -11.742  1.00 96.31           N  
ATOM   2048  OD1 ASN A 264       7.777 -29.672 -10.383  1.00 96.31           O  
ATOM   2049  N   THR A 265       8.883 -26.812 -10.703  1.00 96.69           N  
ATOM   2050  CA  THR A 265       8.445 -25.797  -9.758  1.00 96.69           C  
ATOM   2051  C   THR A 265       7.648 -26.422  -8.617  1.00 96.69           C  
ATOM   2052  CB  THR A 265       7.602 -24.703 -10.445  1.00 96.69           C  
ATOM   2053  O   THR A 265       7.742 -25.984  -7.469  1.00 96.69           O  
ATOM   2054  CG2 THR A 265       7.156 -23.641  -9.453  1.00 96.69           C  
ATOM   2055  OG1 THR A 265       8.375 -24.094 -11.477  1.00 96.69           O  
ATOM   2056  N   THR A 266       6.902 -27.453  -8.867  1.00 97.38           N  
ATOM   2057  CA  THR A 266       6.156 -28.141  -7.828  1.00 97.38           C  
ATOM   2058  C   THR A 266       7.102 -28.703  -6.773  1.00 97.38           C  
ATOM   2059  CB  THR A 266       5.301 -29.281  -8.414  1.00 97.38           C  
ATOM   2060  O   THR A 266       6.871 -28.547  -5.570  1.00 97.38           O  
ATOM   2061  CG2 THR A 266       4.543 -30.031  -7.324  1.00 97.38           C  
ATOM   2062  OG1 THR A 266       4.359 -28.734  -9.344  1.00 97.38           O  
ATOM   2063  N   LEU A 267       8.141 -29.391  -7.172  1.00 97.25           N  
ATOM   2064  CA  LEU A 267       9.141 -29.922  -6.258  1.00 97.25           C  
ATOM   2065  C   LEU A 267       9.883 -28.812  -5.535  1.00 97.25           C  
ATOM   2066  CB  LEU A 267      10.141 -30.812  -7.008  1.00 97.25           C  
ATOM   2067  O   LEU A 267      10.180 -28.922  -4.344  1.00 97.25           O  
ATOM   2068  CG  LEU A 267      11.211 -31.500  -6.160  1.00 97.25           C  
ATOM   2069  CD1 LEU A 267      10.555 -32.375  -5.082  1.00 97.25           C  
ATOM   2070  CD2 LEU A 267      12.125 -32.344  -7.039  1.00 97.25           C  
ATOM   2071  N   LEU A 268      10.172 -27.719  -6.328  1.00 97.50           N  
ATOM   2072  CA  LEU A 268      10.789 -26.547  -5.727  1.00 97.50           C  
ATOM   2073  C   LEU A 268       9.977 -26.047  -4.539  1.00 97.50           C  
ATOM   2074  CB  LEU A 268      10.938 -25.422  -6.766  1.00 97.50           C  
ATOM   2075  O   LEU A 268      10.523 -25.812  -3.461  1.00 97.50           O  
ATOM   2076  CG  LEU A 268      11.625 -24.141  -6.289  1.00 97.50           C  
ATOM   2077  CD1 LEU A 268      12.297 -23.438  -7.457  1.00 97.50           C  
ATOM   2078  CD2 LEU A 268      10.617 -23.219  -5.609  1.00 97.50           C  
ATOM   2079  N   VAL A 269       8.680 -25.906  -4.688  1.00 97.81           N  
ATOM   2080  CA  VAL A 269       7.781 -25.422  -3.639  1.00 97.81           C  
ATOM   2081  C   VAL A 269       7.812 -26.391  -2.455  1.00 97.81           C  
ATOM   2082  CB  VAL A 269       6.336 -25.266  -4.160  1.00 97.81           C  
ATOM   2083  O   VAL A 269       7.898 -25.969  -1.302  1.00 97.81           O  
ATOM   2084  CG1 VAL A 269       5.371 -25.000  -3.006  1.00 97.81           C  
ATOM   2085  CG2 VAL A 269       6.266 -24.141  -5.188  1.00 97.81           C  
ATOM   2086  N   GLU A 270       7.777 -27.734  -2.746  1.00 97.69           N  
ATOM   2087  CA  GLU A 270       7.828 -28.734  -1.682  1.00 97.69           C  
ATOM   2088  C   GLU A 270       9.117 -28.609  -0.877  1.00 97.69           C  
ATOM   2089  CB  GLU A 270       7.691 -30.141  -2.260  1.00 97.69           C  
ATOM   2090  O   GLU A 270       9.102 -28.703   0.353  1.00 97.69           O  
ATOM   2091  CG  GLU A 270       6.305 -30.453  -2.805  1.00 97.69           C  
ATOM   2092  CD  GLU A 270       6.215 -31.812  -3.480  1.00 97.69           C  
ATOM   2093  OE1 GLU A 270       5.105 -32.219  -3.908  1.00 97.69           O  
ATOM   2094  OE2 GLU A 270       7.262 -32.500  -3.586  1.00 97.69           O  
ATOM   2095  N   ASN A 271      10.188 -28.375  -1.569  1.00 97.12           N  
ATOM   2096  CA  ASN A 271      11.477 -28.219  -0.904  1.00 97.12           C  
ATOM   2097  C   ASN A 271      11.492 -26.984  -0.010  1.00 97.12           C  
ATOM   2098  CB  ASN A 271      12.609 -28.141  -1.934  1.00 97.12           C  
ATOM   2099  O   ASN A 271      11.984 -27.031   1.119  1.00 97.12           O  
ATOM   2100  CG  ASN A 271      12.852 -29.469  -2.623  1.00 97.12           C  
ATOM   2101  ND2 ASN A 271      13.539 -29.422  -3.760  1.00 97.12           N  
ATOM   2102  OD1 ASN A 271      12.438 -30.516  -2.137  1.00 97.12           O  
ATOM   2103  N   LEU A 272      10.961 -25.891  -0.502  1.00 97.75           N  
ATOM   2104  CA  LEU A 272      10.953 -24.641   0.246  1.00 97.75           C  
ATOM   2105  C   LEU A 272      10.086 -24.766   1.493  1.00 97.75           C  
ATOM   2106  CB  LEU A 272      10.453 -23.500  -0.635  1.00 97.75           C  
ATOM   2107  O   LEU A 272      10.367 -24.141   2.516  1.00 97.75           O  
ATOM   2108  CG  LEU A 272      11.383 -23.047  -1.758  1.00 97.75           C  
ATOM   2109  CD1 LEU A 272      10.727 -21.953  -2.586  1.00 97.75           C  
ATOM   2110  CD2 LEU A 272      12.711 -22.562  -1.187  1.00 97.75           C  
ATOM   2111  N   ARG A 273       9.008 -25.547   1.441  1.00 97.69           N  
ATOM   2112  CA  ARG A 273       8.125 -25.750   2.588  1.00 97.69           C  
ATOM   2113  C   ARG A 273       8.875 -26.422   3.734  1.00 97.69           C  
ATOM   2114  CB  ARG A 273       6.910 -26.578   2.189  1.00 97.69           C  
ATOM   2115  O   ARG A 273       8.477 -26.312   4.895  1.00 97.69           O  
ATOM   2116  CG  ARG A 273       5.852 -25.812   1.426  1.00 97.69           C  
ATOM   2117  CD  ARG A 273       4.723 -26.703   0.948  1.00 97.69           C  
ATOM   2118  NE  ARG A 273       3.643 -25.938   0.332  1.00 97.69           N  
ATOM   2119  NH1 ARG A 273       2.664 -27.766  -0.706  1.00 97.69           N  
ATOM   2120  NH2 ARG A 273       1.755 -25.672  -0.948  1.00 97.69           N  
ATOM   2121  CZ  ARG A 273       2.689 -26.453  -0.439  1.00 97.69           C  
ATOM   2122  N   GLU A 274       9.945 -27.094   3.447  1.00 96.88           N  
ATOM   2123  CA  GLU A 274      10.680 -27.859   4.453  1.00 96.88           C  
ATOM   2124  C   GLU A 274      11.750 -27.000   5.129  1.00 96.88           C  
ATOM   2125  CB  GLU A 274      11.328 -29.094   3.822  1.00 96.88           C  
ATOM   2126  O   GLU A 274      12.305 -27.391   6.156  1.00 96.88           O  
ATOM   2127  CG  GLU A 274      10.328 -30.094   3.273  1.00 96.88           C  
ATOM   2128  CD  GLU A 274       9.398 -30.656   4.336  1.00 96.88           C  
ATOM   2129  OE1 GLU A 274       8.211 -30.922   4.031  1.00 96.88           O  
ATOM   2130  OE2 GLU A 274       9.859 -30.844   5.484  1.00 96.88           O  
ATOM   2131  N   VAL A 275      11.961 -25.812   4.598  1.00 97.88           N  
ATOM   2132  CA  VAL A 275      13.000 -24.938   5.125  1.00 97.88           C  
ATOM   2133  C   VAL A 275      12.500 -24.234   6.383  1.00 97.88           C  
ATOM   2134  CB  VAL A 275      13.445 -23.891   4.074  1.00 97.88           C  
ATOM   2135  O   VAL A 275      11.359 -23.781   6.438  1.00 97.88           O  
ATOM   2136  CG1 VAL A 275      14.422 -22.891   4.688  1.00 97.88           C  
ATOM   2137  CG2 VAL A 275      14.070 -24.594   2.865  1.00 97.88           C  
ATOM   2138  N   GLU A 276      13.328 -24.156   7.418  1.00 97.44           N  
ATOM   2139  CA  GLU A 276      13.000 -23.359   8.602  1.00 97.44           C  
ATOM   2140  C   GLU A 276      12.711 -21.906   8.227  1.00 97.44           C  
ATOM   2141  CB  GLU A 276      14.141 -23.422   9.617  1.00 97.44           C  
ATOM   2142  O   GLU A 276      13.453 -21.297   7.457  1.00 97.44           O  
ATOM   2143  CG  GLU A 276      13.750 -22.969  11.016  1.00 97.44           C  
ATOM   2144  CD  GLU A 276      13.852 -21.453  11.195  1.00 97.44           C  
ATOM   2145  OE1 GLU A 276      12.953 -20.859  11.828  1.00 97.44           O  
ATOM   2146  OE2 GLU A 276      14.844 -20.875  10.703  1.00 97.44           O  
ATOM   2147  N   VAL A 277      11.688 -21.312   8.742  1.00 97.25           N  
ATOM   2148  CA  VAL A 277      11.094 -20.078   8.234  1.00 97.25           C  
ATOM   2149  C   VAL A 277      12.078 -18.922   8.398  1.00 97.25           C  
ATOM   2150  CB  VAL A 277       9.766 -19.750   8.945  1.00 97.25           C  
ATOM   2151  O   VAL A 277      12.203 -18.062   7.512  1.00 97.25           O  
ATOM   2152  CG1 VAL A 277      10.000 -19.484  10.430  1.00 97.25           C  
ATOM   2153  CG2 VAL A 277       9.078 -18.547   8.289  1.00 97.25           C  
ATOM   2154  N   GLU A 278      12.844 -18.828   9.469  1.00 95.88           N  
ATOM   2155  CA  GLU A 278      13.781 -17.719   9.641  1.00 95.88           C  
ATOM   2156  C   GLU A 278      14.891 -17.781   8.594  1.00 95.88           C  
ATOM   2157  CB  GLU A 278      14.383 -17.750  11.047  1.00 95.88           C  
ATOM   2158  O   GLU A 278      15.297 -16.750   8.062  1.00 95.88           O  
ATOM   2159  CG  GLU A 278      13.406 -17.344  12.141  1.00 95.88           C  
ATOM   2160  CD  GLU A 278      14.062 -17.188  13.508  1.00 95.88           C  
ATOM   2161  OE1 GLU A 278      13.344 -16.938  14.500  1.00 95.88           O  
ATOM   2162  OE2 GLU A 278      15.305 -17.328  13.586  1.00 95.88           O  
ATOM   2163  N   THR A 279      15.359 -19.000   8.352  1.00 96.81           N  
ATOM   2164  CA  THR A 279      16.359 -19.172   7.301  1.00 96.81           C  
ATOM   2165  C   THR A 279      15.797 -18.766   5.945  1.00 96.81           C  
ATOM   2166  CB  THR A 279      16.859 -20.641   7.238  1.00 96.81           C  
ATOM   2167  O   THR A 279      16.469 -18.078   5.176  1.00 96.81           O  
ATOM   2168  CG2 THR A 279      17.891 -20.812   6.133  1.00 96.81           C  
ATOM   2169  OG1 THR A 279      17.453 -20.984   8.492  1.00 96.81           O  
ATOM   2170  N   LEU A 280      14.617 -19.156   5.703  1.00 97.38           N  
ATOM   2171  CA  LEU A 280      13.945 -18.812   4.453  1.00 97.38           C  
ATOM   2172  C   LEU A 280      13.836 -17.297   4.301  1.00 97.38           C  
ATOM   2173  CB  LEU A 280      12.555 -19.438   4.395  1.00 97.38           C  
ATOM   2174  O   LEU A 280      14.133 -16.750   3.234  1.00 97.38           O  
ATOM   2175  CG  LEU A 280      11.734 -19.156   3.143  1.00 97.38           C  
ATOM   2176  CD1 LEU A 280      12.500 -19.578   1.894  1.00 97.38           C  
ATOM   2177  CD2 LEU A 280      10.383 -19.859   3.215  1.00 97.38           C  
ATOM   2178  N   ILE A 281      13.445 -16.594   5.297  1.00 96.06           N  
ATOM   2179  CA  ILE A 281      13.289 -15.141   5.273  1.00 96.06           C  
ATOM   2180  C   ILE A 281      14.641 -14.484   5.000  1.00 96.06           C  
ATOM   2181  CB  ILE A 281      12.695 -14.617   6.598  1.00 96.06           C  
ATOM   2182  O   ILE A 281      14.742 -13.602   4.145  1.00 96.06           O  
ATOM   2183  CG1 ILE A 281      11.219 -15.016   6.715  1.00 96.06           C  
ATOM   2184  CG2 ILE A 281      12.859 -13.102   6.703  1.00 96.06           C  
ATOM   2185  CD1 ILE A 281      10.555 -14.578   8.016  1.00 96.06           C  
ATOM   2186  N   ARG A 282      15.656 -14.922   5.633  1.00 95.00           N  
ATOM   2187  CA  ARG A 282      16.969 -14.312   5.473  1.00 95.00           C  
ATOM   2188  C   ARG A 282      17.500 -14.516   4.059  1.00 95.00           C  
ATOM   2189  CB  ARG A 282      17.953 -14.875   6.496  1.00 95.00           C  
ATOM   2190  O   ARG A 282      17.922 -13.562   3.402  1.00 95.00           O  
ATOM   2191  CG  ARG A 282      17.688 -14.438   7.926  1.00 95.00           C  
ATOM   2192  CD  ARG A 282      18.766 -14.922   8.883  1.00 95.00           C  
ATOM   2193  NE  ARG A 282      18.422 -14.648  10.273  1.00 95.00           N  
ATOM   2194  NH1 ARG A 282      18.797 -12.375  10.133  1.00 95.00           N  
ATOM   2195  NH2 ARG A 282      18.109 -13.305  12.109  1.00 95.00           N  
ATOM   2196  CZ  ARG A 282      18.438 -13.445  10.836  1.00 95.00           C  
ATOM   2197  N   ILE A 283      17.406 -15.742   3.652  1.00 96.12           N  
ATOM   2198  CA  ILE A 283      17.969 -16.078   2.354  1.00 96.12           C  
ATOM   2199  C   ILE A 283      17.141 -15.461   1.239  1.00 96.12           C  
ATOM   2200  CB  ILE A 283      18.078 -17.609   2.164  1.00 96.12           C  
ATOM   2201  O   ILE A 283      17.672 -14.961   0.250  1.00 96.12           O  
ATOM   2202  CG1 ILE A 283      19.047 -18.219   3.188  1.00 96.12           C  
ATOM   2203  CG2 ILE A 283      18.500 -17.953   0.734  1.00 96.12           C  
ATOM   2204  CD1 ILE A 283      20.453 -17.641   3.121  1.00 96.12           C  
ATOM   2205  N   GLY A 284      15.836 -15.516   1.417  1.00 96.38           N  
ATOM   2206  CA  GLY A 284      14.977 -14.844   0.460  1.00 96.38           C  
ATOM   2207  C   GLY A 284      15.250 -13.352   0.349  1.00 96.38           C  
ATOM   2208  O   GLY A 284      15.352 -12.820  -0.756  1.00 96.38           O  
ATOM   2209  N   ASN A 285      15.336 -12.672   1.460  1.00 94.94           N  
ATOM   2210  CA  ASN A 285      15.633 -11.242   1.476  1.00 94.94           C  
ATOM   2211  C   ASN A 285      16.984 -10.938   0.827  1.00 94.94           C  
ATOM   2212  CB  ASN A 285      15.594 -10.703   2.906  1.00 94.94           C  
ATOM   2213  O   ASN A 285      17.109  -9.977   0.071  1.00 94.94           O  
ATOM   2214  CG  ASN A 285      14.219 -10.219   3.316  1.00 94.94           C  
ATOM   2215  ND2 ASN A 285      13.461 -11.086   3.977  1.00 94.94           N  
ATOM   2216  OD1 ASN A 285      13.836  -9.078   3.043  1.00 94.94           O  
ATOM   2217  N   ARG A 286      17.984 -11.734   1.072  1.00 94.50           N  
ATOM   2218  CA  ARG A 286      19.297 -11.555   0.450  1.00 94.50           C  
ATOM   2219  C   ARG A 286      19.203 -11.672  -1.067  1.00 94.50           C  
ATOM   2220  CB  ARG A 286      20.297 -12.570   0.993  1.00 94.50           C  
ATOM   2221  O   ARG A 286      19.766 -10.852  -1.796  1.00 94.50           O  
ATOM   2222  CG  ARG A 286      21.734 -12.305   0.571  1.00 94.50           C  
ATOM   2223  CD  ARG A 286      22.703 -13.242   1.269  1.00 94.50           C  
ATOM   2224  NE  ARG A 286      24.078 -13.070   0.767  1.00 94.50           N  
ATOM   2225  NH1 ARG A 286      25.078 -13.234   2.842  1.00 94.50           N  
ATOM   2226  NH2 ARG A 286      26.359 -12.914   0.965  1.00 94.50           N  
ATOM   2227  CZ  ARG A 286      25.172 -13.070   1.525  1.00 94.50           C  
ATOM   2228  N   ALA A 287      18.516 -12.703  -1.480  1.00 96.38           N  
ATOM   2229  CA  ALA A 287      18.312 -12.867  -2.918  1.00 96.38           C  
ATOM   2230  C   ALA A 287      17.578 -11.664  -3.510  1.00 96.38           C  
ATOM   2231  CB  ALA A 287      17.547 -14.148  -3.205  1.00 96.38           C  
ATOM   2232  O   ALA A 287      17.969 -11.164  -4.570  1.00 96.38           O  
ATOM   2233  N   GLY A 288      16.578 -11.250  -2.789  1.00 96.06           N  
ATOM   2234  CA  GLY A 288      15.820 -10.094  -3.244  1.00 96.06           C  
ATOM   2235  C   GLY A 288      16.672  -8.844  -3.385  1.00 96.06           C  
ATOM   2236  O   GLY A 288      16.609  -8.172  -4.414  1.00 96.06           O  
ATOM   2237  N   TRP A 289      17.422  -8.547  -2.416  1.00 93.38           N  
ATOM   2238  CA  TRP A 289      18.250  -7.340  -2.439  1.00 93.38           C  
ATOM   2239  C   TRP A 289      19.328  -7.445  -3.504  1.00 93.38           C  
ATOM   2240  CB  TRP A 289      18.875  -7.098  -1.066  1.00 93.38           C  
ATOM   2241  O   TRP A 289      19.719  -6.445  -4.113  1.00 93.38           O  
ATOM   2242  CG  TRP A 289      17.938  -6.527  -0.051  1.00 93.38           C  
ATOM   2243  CD1 TRP A 289      17.547  -7.105   1.124  1.00 93.38           C  
ATOM   2244  CD2 TRP A 289      17.266  -5.270  -0.126  1.00 93.38           C  
ATOM   2245  CE2 TRP A 289      16.469  -5.148   1.042  1.00 93.38           C  
ATOM   2246  CE3 TRP A 289      17.234  -4.230  -1.066  1.00 93.38           C  
ATOM   2247  NE1 TRP A 289      16.672  -6.281   1.786  1.00 93.38           N  
ATOM   2248  CH2 TRP A 289      15.680  -3.027   0.356  1.00 93.38           C  
ATOM   2249  CZ2 TRP A 289      15.680  -4.027   1.293  1.00 93.38           C  
ATOM   2250  CZ3 TRP A 289      16.453  -3.117  -0.814  1.00 93.38           C  
ATOM   2251  N   THR A 290      19.875  -8.641  -3.711  1.00 94.31           N  
ATOM   2252  CA  THR A 290      20.844  -8.852  -4.773  1.00 94.31           C  
ATOM   2253  C   THR A 290      20.266  -8.438  -6.125  1.00 94.31           C  
ATOM   2254  CB  THR A 290      21.297 -10.320  -4.832  1.00 94.31           C  
ATOM   2255  O   THR A 290      20.906  -7.723  -6.891  1.00 94.31           O  
ATOM   2256  CG2 THR A 290      22.234 -10.555  -6.020  1.00 94.31           C  
ATOM   2257  OG1 THR A 290      22.000 -10.641  -3.623  1.00 94.31           O  
ATOM   2258  N   VAL A 291      19.078  -8.820  -6.312  1.00 95.62           N  
ATOM   2259  CA  VAL A 291      18.406  -8.500  -7.574  1.00 95.62           C  
ATOM   2260  C   VAL A 291      18.031  -7.023  -7.602  1.00 95.62           C  
ATOM   2261  CB  VAL A 291      17.156  -9.383  -7.793  1.00 95.62           C  
ATOM   2262  O   VAL A 291      18.203  -6.352  -8.617  1.00 95.62           O  
ATOM   2263  CG1 VAL A 291      16.391  -8.922  -9.031  1.00 95.62           C  
ATOM   2264  CG2 VAL A 291      17.547 -10.852  -7.926  1.00 95.62           C  
ATOM   2265  N   PHE A 292      17.531  -6.504  -6.512  1.00 93.56           N  
ATOM   2266  CA  PHE A 292      17.125  -5.105  -6.402  1.00 93.56           C  
ATOM   2267  C   PHE A 292      18.281  -4.180  -6.727  1.00 93.56           C  
ATOM   2268  CB  PHE A 292      16.594  -4.809  -4.996  1.00 93.56           C  
ATOM   2269  O   PHE A 292      18.125  -3.213  -7.477  1.00 93.56           O  
ATOM   2270  CG  PHE A 292      16.203  -3.369  -4.785  1.00 93.56           C  
ATOM   2271  CD1 PHE A 292      17.094  -2.480  -4.180  1.00 93.56           C  
ATOM   2272  CD2 PHE A 292      14.969  -2.902  -5.188  1.00 93.56           C  
ATOM   2273  CE1 PHE A 292      16.734  -1.147  -3.984  1.00 93.56           C  
ATOM   2274  CE2 PHE A 292      14.609  -1.571  -4.996  1.00 93.56           C  
ATOM   2275  CZ  PHE A 292      15.492  -0.696  -4.391  1.00 93.56           C  
ATOM   2276  N   LEU A 293      19.453  -4.473  -6.266  1.00 92.00           N  
ATOM   2277  CA  LEU A 293      20.609  -3.588  -6.379  1.00 92.00           C  
ATOM   2278  C   LEU A 293      21.188  -3.613  -7.793  1.00 92.00           C  
ATOM   2279  CB  LEU A 293      21.703  -3.990  -5.375  1.00 92.00           C  
ATOM   2280  O   LEU A 293      21.984  -2.752  -8.164  1.00 92.00           O  
ATOM   2281  CG  LEU A 293      21.422  -3.646  -3.908  1.00 92.00           C  
ATOM   2282  CD1 LEU A 293      22.484  -4.285  -3.010  1.00 92.00           C  
ATOM   2283  CD2 LEU A 293      21.391  -2.135  -3.711  1.00 92.00           C  
ATOM   2284  N   GLU A 294      20.688  -4.539  -8.602  1.00 92.94           N  
ATOM   2285  CA  GLU A 294      21.047  -4.492 -10.016  1.00 92.94           C  
ATOM   2286  C   GLU A 294      20.406  -3.289 -10.703  1.00 92.94           C  
ATOM   2287  CB  GLU A 294      20.625  -5.785 -10.719  1.00 92.94           C  
ATOM   2288  O   GLU A 294      21.047  -2.637 -11.539  1.00 92.94           O  
ATOM   2289  CG  GLU A 294      21.422  -7.008 -10.281  1.00 92.94           C  
ATOM   2290  CD  GLU A 294      20.906  -8.305 -10.898  1.00 92.94           C  
ATOM   2291  OE1 GLU A 294      21.453  -9.383 -10.570  1.00 92.94           O  
ATOM   2292  OE2 GLU A 294      19.953  -8.234 -11.711  1.00 92.94           O  
ATOM   2293  N   ASN A 295      19.203  -3.004 -10.367  1.00 92.75           N  
ATOM   2294  CA  ASN A 295      18.422  -1.884 -10.875  1.00 92.75           C  
ATOM   2295  C   ASN A 295      17.172  -1.650 -10.031  1.00 92.75           C  
ATOM   2296  CB  ASN A 295      18.047  -2.111 -12.336  1.00 92.75           C  
ATOM   2297  O   ASN A 295      16.125  -2.252 -10.289  1.00 92.75           O  
ATOM   2298  CG  ASN A 295      17.359  -0.907 -12.961  1.00 92.75           C  
ATOM   2299  ND2 ASN A 295      17.109  -0.977 -14.266  1.00 92.75           N  
ATOM   2300  OD1 ASN A 295      17.078   0.078 -12.281  1.00 92.75           O  
ATOM   2301  N   GLY A 296      17.234  -0.777  -9.062  1.00 92.38           N  
ATOM   2302  CA  GLY A 296      16.141  -0.516  -8.125  1.00 92.38           C  
ATOM   2303  C   GLY A 296      14.945   0.153  -8.773  1.00 92.38           C  
ATOM   2304  O   GLY A 296      13.828   0.071  -8.258  1.00 92.38           O  
ATOM   2305  N   LEU A 297      15.148   0.765  -9.883  1.00 93.62           N  
ATOM   2306  CA  LEU A 297      14.070   1.466 -10.578  1.00 93.62           C  
ATOM   2307  C   LEU A 297      13.141   0.479 -11.273  1.00 93.62           C  
ATOM   2308  CB  LEU A 297      14.641   2.457 -11.594  1.00 93.62           C  
ATOM   2309  O   LEU A 297      12.125   0.878 -11.859  1.00 93.62           O  
ATOM   2310  CG  LEU A 297      15.375   3.668 -11.023  1.00 93.62           C  
ATOM   2311  CD1 LEU A 297      15.898   4.555 -12.148  1.00 93.62           C  
ATOM   2312  CD2 LEU A 297      14.461   4.461 -10.094  1.00 93.62           C  
ATOM   2313  N   ARG A 298      13.461  -0.911 -11.156  1.00 91.81           N  
ATOM   2314  CA  ARG A 298      12.633  -1.923 -11.805  1.00 91.81           C  
ATOM   2315  C   ARG A 298      11.672  -2.568 -10.812  1.00 91.81           C  
ATOM   2316  CB  ARG A 298      13.508  -2.994 -12.461  1.00 91.81           C  
ATOM   2317  O   ARG A 298      11.055  -3.592 -11.109  1.00 91.81           O  
ATOM   2318  CG  ARG A 298      14.227  -2.521 -13.711  1.00 91.81           C  
ATOM   2319  CD  ARG A 298      14.977  -3.658 -14.391  1.00 91.81           C  
ATOM   2320  NE  ARG A 298      14.062  -4.609 -15.016  1.00 91.81           N  
ATOM   2321  NH1 ARG A 298      15.727  -5.973 -15.859  1.00 91.81           N  
ATOM   2322  NH2 ARG A 298      13.523  -6.488 -16.219  1.00 91.81           N  
ATOM   2323  CZ  ARG A 298      14.438  -5.688 -15.695  1.00 91.81           C  
ATOM   2324  N   GLY A 299      11.570  -1.987  -9.695  1.00 93.25           N  
ATOM   2325  CA  GLY A 299      10.539  -2.457  -8.781  1.00 93.25           C  
ATOM   2326  C   GLY A 299      11.109  -3.119  -7.535  1.00 93.25           C  
ATOM   2327  O   GLY A 299      12.266  -3.535  -7.523  1.00 93.25           O  
ATOM   2328  N   PHE A 300      10.266  -3.260  -6.566  1.00 95.25           N  
ATOM   2329  CA  PHE A 300      10.625  -3.959  -5.336  1.00 95.25           C  
ATOM   2330  C   PHE A 300      10.812  -5.449  -5.598  1.00 95.25           C  
ATOM   2331  CB  PHE A 300       9.547  -3.744  -4.266  1.00 95.25           C  
ATOM   2332  O   PHE A 300      10.148  -6.023  -6.465  1.00 95.25           O  
ATOM   2333  CG  PHE A 300       9.562  -2.365  -3.662  1.00 95.25           C  
ATOM   2334  CD1 PHE A 300      10.758  -1.670  -3.508  1.00 95.25           C  
ATOM   2335  CD2 PHE A 300       8.383  -1.764  -3.248  1.00 95.25           C  
ATOM   2336  CE1 PHE A 300      10.773  -0.394  -2.949  1.00 95.25           C  
ATOM   2337  CE2 PHE A 300       8.391  -0.489  -2.689  1.00 95.25           C  
ATOM   2338  CZ  PHE A 300       9.586   0.194  -2.539  1.00 95.25           C  
ATOM   2339  N   PRO A 301      11.773  -6.059  -4.820  1.00 94.69           N  
ATOM   2340  CA  PRO A 301      12.062  -7.473  -5.062  1.00 94.69           C  
ATOM   2341  C   PRO A 301      10.906  -8.383  -4.664  1.00 94.69           C  
ATOM   2342  CB  PRO A 301      13.289  -7.742  -4.195  1.00 94.69           C  
ATOM   2343  O   PRO A 301      10.742  -9.469  -5.227  1.00 94.69           O  
ATOM   2344  CG  PRO A 301      13.227  -6.711  -3.111  1.00 94.69           C  
ATOM   2345  CD  PRO A 301      12.664  -5.445  -3.693  1.00 94.69           C  
ATOM   2346  N   PHE A 302      10.219  -7.980  -3.697  1.00 96.12           N  
ATOM   2347  CA  PHE A 302       8.977  -8.641  -3.318  1.00 96.12           C  
ATOM   2348  C   PHE A 302       7.797  -7.684  -3.465  1.00 96.12           C  
ATOM   2349  CB  PHE A 302       9.055  -9.156  -1.879  1.00 96.12           C  
ATOM   2350  O   PHE A 302       7.648  -6.742  -2.682  1.00 96.12           O  
ATOM   2351  CG  PHE A 302      10.148 -10.164  -1.657  1.00 96.12           C  
ATOM   2352  CD1 PHE A 302      10.047 -11.445  -2.178  1.00 96.12           C  
ATOM   2353  CD2 PHE A 302      11.281  -9.828  -0.928  1.00 96.12           C  
ATOM   2354  CE1 PHE A 302      11.062 -12.383  -1.973  1.00 96.12           C  
ATOM   2355  CE2 PHE A 302      12.297 -10.758  -0.721  1.00 96.12           C  
ATOM   2356  CZ  PHE A 302      12.188 -12.031  -1.243  1.00 96.12           C  
ATOM   2357  N   ALA A 303       7.082  -7.895  -4.434  1.00 97.19           N  
ATOM   2358  CA  ALA A 303       5.895  -7.145  -4.844  1.00 97.19           C  
ATOM   2359  C   ALA A 303       4.957  -8.016  -5.676  1.00 97.19           C  
ATOM   2360  CB  ALA A 303       6.297  -5.902  -5.633  1.00 97.19           C  
ATOM   2361  O   ALA A 303       5.293  -9.156  -6.012  1.00 97.19           O  
ATOM   2362  N   PRO A 304       3.732  -7.582  -5.809  1.00 97.69           N  
ATOM   2363  CA  PRO A 304       2.830  -8.359  -6.660  1.00 97.69           C  
ATOM   2364  C   PRO A 304       3.412  -8.625  -8.047  1.00 97.69           C  
ATOM   2365  CB  PRO A 304       1.584  -7.469  -6.754  1.00 97.69           C  
ATOM   2366  O   PRO A 304       4.203  -7.824  -8.555  1.00 97.69           O  
ATOM   2367  CG  PRO A 304       1.574  -6.691  -5.480  1.00 97.69           C  
ATOM   2368  CD  PRO A 304       2.986  -6.305  -5.145  1.00 97.69           C  
ATOM   2369  N   THR A 305       3.012  -9.781  -8.625  1.00 96.00           N  
ATOM   2370  CA  THR A 305       3.408 -10.211  -9.961  1.00 96.00           C  
ATOM   2371  C   THR A 305       2.182 -10.539 -10.805  1.00 96.00           C  
ATOM   2372  CB  THR A 305       4.336 -11.438  -9.898  1.00 96.00           C  
ATOM   2373  O   THR A 305       1.104 -10.812 -10.273  1.00 96.00           O  
ATOM   2374  CG2 THR A 305       5.633 -11.117  -9.164  1.00 96.00           C  
ATOM   2375  OG1 THR A 305       3.664 -12.508  -9.219  1.00 96.00           O  
ATOM   2376  N   LEU A 306       2.332 -10.406 -12.078  1.00 95.12           N  
ATOM   2377  CA  LEU A 306       1.279 -10.875 -12.977  1.00 95.12           C  
ATOM   2378  C   LEU A 306       1.187 -12.398 -12.953  1.00 95.12           C  
ATOM   2379  CB  LEU A 306       1.532 -10.391 -14.398  1.00 95.12           C  
ATOM   2380  O   LEU A 306       2.135 -13.086 -13.336  1.00 95.12           O  
ATOM   2381  CG  LEU A 306       1.486  -8.875 -14.617  1.00 95.12           C  
ATOM   2382  CD1 LEU A 306       1.808  -8.539 -16.078  1.00 95.12           C  
ATOM   2383  CD2 LEU A 306       0.122  -8.320 -14.227  1.00 95.12           C  
ATOM   2384  N   GLU A 307       0.004 -12.922 -12.492  1.00 95.56           N  
ATOM   2385  CA  GLU A 307      -0.194 -14.359 -12.328  1.00 95.56           C  
ATOM   2386  C   GLU A 307      -0.584 -15.016 -13.648  1.00 95.56           C  
ATOM   2387  CB  GLU A 307      -1.261 -14.641 -11.266  1.00 95.56           C  
ATOM   2388  O   GLU A 307      -1.175 -14.367 -14.516  1.00 95.56           O  
ATOM   2389  CG  GLU A 307      -0.863 -14.203  -9.867  1.00 95.56           C  
ATOM   2390  CD  GLU A 307      -1.958 -14.430  -8.836  1.00 95.56           C  
ATOM   2391  OE1 GLU A 307      -1.839 -15.367  -8.016  1.00 95.56           O  
ATOM   2392  OE2 GLU A 307      -2.945 -13.656  -8.844  1.00 95.56           O  
ATOM   2393  N   PRO A 308      -0.197 -16.250 -13.742  1.00 93.56           N  
ATOM   2394  CA  PRO A 308      -0.812 -17.016 -14.820  1.00 93.56           C  
ATOM   2395  C   PRO A 308      -2.324 -17.156 -14.656  1.00 93.56           C  
ATOM   2396  CB  PRO A 308      -0.122 -18.375 -14.719  1.00 93.56           C  
ATOM   2397  O   PRO A 308      -2.857 -16.922 -13.578  1.00 93.56           O  
ATOM   2398  CG  PRO A 308       0.305 -18.484 -13.289  1.00 93.56           C  
ATOM   2399  CD  PRO A 308       0.569 -17.094 -12.773  1.00 93.56           C  
ATOM   2400  N   ASP A 309      -2.971 -17.359 -15.773  1.00 90.56           N  
ATOM   2401  CA  ASP A 309      -4.422 -17.500 -15.773  1.00 90.56           C  
ATOM   2402  C   ASP A 309      -4.844 -18.781 -15.055  1.00 90.56           C  
ATOM   2403  CB  ASP A 309      -4.965 -17.500 -17.203  1.00 90.56           C  
ATOM   2404  O   ASP A 309      -4.965 -19.844 -15.688  1.00 90.56           O  
ATOM   2405  CG  ASP A 309      -6.480 -17.406 -17.266  1.00 90.56           C  
ATOM   2406  OD1 ASP A 309      -7.117 -17.156 -16.219  1.00 90.56           O  
ATOM   2407  OD2 ASP A 309      -7.039 -17.609 -18.359  1.00 90.56           O  
ATOM   2408  N   ILE A 310      -4.977 -18.781 -13.750  1.00 92.94           N  
ATOM   2409  CA  ILE A 310      -5.438 -19.875 -12.906  1.00 92.94           C  
ATOM   2410  C   ILE A 310      -6.691 -19.453 -12.148  1.00 92.94           C  
ATOM   2411  CB  ILE A 310      -4.340 -20.328 -11.914  1.00 92.94           C  
ATOM   2412  O   ILE A 310      -7.039 -18.266 -12.125  1.00 92.94           O  
ATOM   2413  CG1 ILE A 310      -3.906 -19.156 -11.023  1.00 92.94           C  
ATOM   2414  CG2 ILE A 310      -3.145 -20.922 -12.672  1.00 92.94           C  
ATOM   2415  CD1 ILE A 310      -2.910 -19.531  -9.938  1.00 92.94           C  
ATOM   2416  N   GLU A 311      -7.504 -20.406 -11.656  1.00 89.44           N  
ATOM   2417  CA  GLU A 311      -8.820 -20.188 -11.070  1.00 89.44           C  
ATOM   2418  C   GLU A 311      -8.766 -19.156  -9.953  1.00 89.44           C  
ATOM   2419  CB  GLU A 311      -9.398 -21.500 -10.539  1.00 89.44           C  
ATOM   2420  O   GLU A 311      -9.641 -18.281  -9.859  1.00 89.44           O  
ATOM   2421  CG  GLU A 311     -10.812 -21.391 -10.000  1.00 89.44           C  
ATOM   2422  CD  GLU A 311     -11.375 -22.703  -9.484  1.00 89.44           C  
ATOM   2423  OE1 GLU A 311     -12.492 -22.703  -8.914  1.00 89.44           O  
ATOM   2424  OE2 GLU A 311     -10.688 -23.734  -9.641  1.00 89.44           O  
ATOM   2425  N   ASP A 312      -7.750 -19.062  -9.188  1.00 92.19           N  
ATOM   2426  CA  ASP A 312      -7.742 -18.172  -8.031  1.00 92.19           C  
ATOM   2427  C   ASP A 312      -6.801 -17.000  -8.258  1.00 92.19           C  
ATOM   2428  CB  ASP A 312      -7.336 -18.938  -6.766  1.00 92.19           C  
ATOM   2429  O   ASP A 312      -6.391 -16.328  -7.301  1.00 92.19           O  
ATOM   2430  CG  ASP A 312      -5.910 -19.469  -6.820  1.00 92.19           C  
ATOM   2431  OD1 ASP A 312      -5.355 -19.609  -7.934  1.00 92.19           O  
ATOM   2432  OD2 ASP A 312      -5.336 -19.734  -5.746  1.00 92.19           O  
ATOM   2433  N   ALA A 313      -6.402 -16.672  -9.492  1.00 96.44           N  
ATOM   2434  CA  ALA A 313      -5.547 -15.539  -9.812  1.00 96.44           C  
ATOM   2435  C   ALA A 313      -6.234 -14.219  -9.469  1.00 96.44           C  
ATOM   2436  CB  ALA A 313      -5.160 -15.562 -11.289  1.00 96.44           C  
ATOM   2437  O   ALA A 313      -7.430 -14.055  -9.719  1.00 96.44           O  
ATOM   2438  N   VAL A 314      -5.461 -13.234  -8.898  1.00 96.62           N  
ATOM   2439  CA  VAL A 314      -6.078 -12.000  -8.430  1.00 96.62           C  
ATOM   2440  C   VAL A 314      -5.461 -10.805  -9.156  1.00 96.62           C  
ATOM   2441  CB  VAL A 314      -5.930 -11.828  -6.902  1.00 96.62           C  
ATOM   2442  O   VAL A 314      -5.973  -9.688  -9.070  1.00 96.62           O  
ATOM   2443  CG1 VAL A 314      -6.719 -12.906  -6.160  1.00 96.62           C  
ATOM   2444  CG2 VAL A 314      -4.453 -11.875  -6.504  1.00 96.62           C  
ATOM   2445  N   TYR A 315      -4.445 -10.984  -9.883  1.00 95.44           N  
ATOM   2446  CA  TYR A 315      -3.736  -9.953 -10.633  1.00 95.44           C  
ATOM   2447  C   TYR A 315      -3.201 -10.500 -11.945  1.00 95.44           C  
ATOM   2448  CB  TYR A 315      -2.588  -9.375  -9.797  1.00 95.44           C  
ATOM   2449  O   TYR A 315      -2.148 -11.141 -11.977  1.00 95.44           O  
ATOM   2450  CG  TYR A 315      -2.014  -8.094 -10.359  1.00 95.44           C  
ATOM   2451  CD1 TYR A 315      -0.678  -7.758 -10.148  1.00 95.44           C  
ATOM   2452  CD2 TYR A 315      -2.805  -7.223 -11.094  1.00 95.44           C  
ATOM   2453  CE1 TYR A 315      -0.145  -6.578 -10.656  1.00 95.44           C  
ATOM   2454  CE2 TYR A 315      -2.281  -6.039 -11.609  1.00 95.44           C  
ATOM   2455  OH  TYR A 315      -0.431  -4.559 -11.891  1.00 95.44           O  
ATOM   2456  CZ  TYR A 315      -0.954  -5.727 -11.383  1.00 95.44           C  
ATOM   2457  N   VAL A 316      -3.918 -10.195 -13.055  1.00 92.94           N  
ATOM   2458  CA  VAL A 316      -3.600 -10.922 -14.281  1.00 92.94           C  
ATOM   2459  C   VAL A 316      -3.418  -9.945 -15.438  1.00 92.94           C  
ATOM   2460  CB  VAL A 316      -4.695 -11.961 -14.625  1.00 92.94           C  
ATOM   2461  O   VAL A 316      -2.766 -10.266 -16.438  1.00 92.94           O  
ATOM   2462  CG1 VAL A 316      -4.719 -13.086 -13.594  1.00 92.94           C  
ATOM   2463  CG2 VAL A 316      -6.062 -11.281 -14.703  1.00 92.94           C  
ATOM   2464  N   ASN A 317      -3.945  -8.805 -15.289  1.00 89.38           N  
ATOM   2465  CA  ASN A 317      -3.945  -7.879 -16.422  1.00 89.38           C  
ATOM   2466  C   ASN A 317      -2.869  -6.809 -16.266  1.00 89.38           C  
ATOM   2467  CB  ASN A 317      -5.320  -7.230 -16.578  1.00 89.38           C  
ATOM   2468  O   ASN A 317      -2.463  -6.484 -15.148  1.00 89.38           O  
ATOM   2469  CG  ASN A 317      -6.398  -8.227 -16.953  1.00 89.38           C  
ATOM   2470  ND2 ASN A 317      -7.582  -8.070 -16.375  1.00 89.38           N  
ATOM   2471  OD1 ASN A 317      -6.172  -9.133 -17.766  1.00 89.38           O  
ATOM   2472  N   ASP A 318      -2.525  -6.305 -17.438  1.00 91.31           N  
ATOM   2473  CA  ASP A 318      -1.729  -5.082 -17.484  1.00 91.31           C  
ATOM   2474  C   ASP A 318      -2.529  -3.889 -16.953  1.00 91.31           C  
ATOM   2475  CB  ASP A 318      -1.235  -4.809 -18.906  1.00 91.31           C  
ATOM   2476  O   ASP A 318      -3.572  -3.545 -17.516  1.00 91.31           O  
ATOM   2477  CG  ASP A 318      -0.259  -5.855 -19.406  1.00 91.31           C  
ATOM   2478  OD1 ASP A 318       0.832  -6.008 -18.812  1.00 91.31           O  
ATOM   2479  OD2 ASP A 318      -0.582  -6.535 -20.406  1.00 91.31           O  
ATOM   2480  N   SER A 319      -1.998  -3.254 -15.930  1.00 94.31           N  
ATOM   2481  CA  SER A 319      -2.766  -2.244 -15.211  1.00 94.31           C  
ATOM   2482  C   SER A 319      -3.061  -1.037 -16.094  1.00 94.31           C  
ATOM   2483  CB  SER A 319      -2.018  -1.797 -13.953  1.00 94.31           C  
ATOM   2484  O   SER A 319      -4.176  -0.516 -16.094  1.00 94.31           O  
ATOM   2485  OG  SER A 319      -1.971  -2.842 -13.000  1.00 94.31           O  
ATOM   2486  N   ASP A 320      -2.080  -0.609 -16.812  1.00 92.75           N  
ATOM   2487  CA  ASP A 320      -2.316   0.561 -17.656  1.00 92.75           C  
ATOM   2488  C   ASP A 320      -3.459   0.309 -18.641  1.00 92.75           C  
ATOM   2489  CB  ASP A 320      -1.045   0.941 -18.422  1.00 92.75           C  
ATOM   2490  O   ASP A 320      -4.359   1.140 -18.781  1.00 92.75           O  
ATOM   2491  CG  ASP A 320      -1.211   2.193 -19.266  1.00 92.75           C  
ATOM   2492  OD1 ASP A 320      -1.386   3.293 -18.703  1.00 92.75           O  
ATOM   2493  OD2 ASP A 320      -1.169   2.078 -20.516  1.00 92.75           O  
ATOM   2494  N   GLU A 321      -3.438  -0.810 -19.266  1.00 92.81           N  
ATOM   2495  CA  GLU A 321      -4.480  -1.186 -20.219  1.00 92.81           C  
ATOM   2496  C   GLU A 321      -5.832  -1.337 -19.516  1.00 92.81           C  
ATOM   2497  CB  GLU A 321      -4.113  -2.484 -20.938  1.00 92.81           C  
ATOM   2498  O   GLU A 321      -6.844  -0.825 -20.000  1.00 92.81           O  
ATOM   2499  CG  GLU A 321      -5.109  -2.900 -22.000  1.00 92.81           C  
ATOM   2500  CD  GLU A 321      -4.727  -4.191 -22.719  1.00 92.81           C  
ATOM   2501  OE1 GLU A 321      -5.555  -4.730 -23.484  1.00 92.81           O  
ATOM   2502  OE2 GLU A 321      -3.590  -4.664 -22.500  1.00 92.81           O  
ATOM   2503  N   ALA A 322      -5.871  -2.049 -18.438  1.00 94.94           N  
ATOM   2504  CA  ALA A 322      -7.117  -2.271 -17.703  1.00 94.94           C  
ATOM   2505  C   ALA A 322      -7.750  -0.949 -17.297  1.00 94.94           C  
ATOM   2506  CB  ALA A 322      -6.863  -3.146 -16.484  1.00 94.94           C  
ATOM   2507  O   ALA A 322      -8.953  -0.752 -17.453  1.00 94.94           O  
ATOM   2508  N   LEU A 323      -6.949  -0.006 -16.828  1.00 96.62           N  
ATOM   2509  CA  LEU A 323      -7.469   1.278 -16.359  1.00 96.62           C  
ATOM   2510  C   LEU A 323      -7.934   2.129 -17.547  1.00 96.62           C  
ATOM   2511  CB  LEU A 323      -6.398   2.031 -15.570  1.00 96.62           C  
ATOM   2512  O   LEU A 323      -9.000   2.742 -17.484  1.00 96.62           O  
ATOM   2513  CG  LEU A 323      -5.914   1.360 -14.281  1.00 96.62           C  
ATOM   2514  CD1 LEU A 323      -4.773   2.164 -13.664  1.00 96.62           C  
ATOM   2515  CD2 LEU A 323      -7.062   1.199 -13.289  1.00 96.62           C  
ATOM   2516  N   THR A 324      -7.164   2.129 -18.594  1.00 94.38           N  
ATOM   2517  CA  THR A 324      -7.477   2.928 -19.766  1.00 94.38           C  
ATOM   2518  C   THR A 324      -8.789   2.473 -20.406  1.00 94.38           C  
ATOM   2519  CB  THR A 324      -6.348   2.850 -20.812  1.00 94.38           C  
ATOM   2520  O   THR A 324      -9.562   3.293 -20.891  1.00 94.38           O  
ATOM   2521  CG2 THR A 324      -6.703   3.639 -22.062  1.00 94.38           C  
ATOM   2522  OG1 THR A 324      -5.145   3.387 -20.250  1.00 94.38           O  
ATOM   2523  N   ASN A 325      -9.062   1.207 -20.266  1.00 95.94           N  
ATOM   2524  CA  ASN A 325     -10.227   0.641 -20.938  1.00 95.94           C  
ATOM   2525  C   ASN A 325     -11.422   0.527 -19.984  1.00 95.94           C  
ATOM   2526  CB  ASN A 325      -9.891  -0.727 -21.531  1.00 95.94           C  
ATOM   2527  O   ASN A 325     -12.492   0.054 -20.375  1.00 95.94           O  
ATOM   2528  CG  ASN A 325      -8.930  -0.634 -22.703  1.00 95.94           C  
ATOM   2529  ND2 ASN A 325      -8.203  -1.716 -22.953  1.00 95.94           N  
ATOM   2530  OD1 ASN A 325      -8.836   0.402 -23.359  1.00 95.94           O  
ATOM   2531  N   GLY A 326     -11.203   0.903 -18.797  1.00 96.62           N  
ATOM   2532  CA  GLY A 326     -12.289   0.876 -17.828  1.00 96.62           C  
ATOM   2533  C   GLY A 326     -12.586  -0.518 -17.312  1.00 96.62           C  
ATOM   2534  O   GLY A 326     -13.711  -0.795 -16.875  1.00 96.62           O  
ATOM   2535  N   ASN A 327     -11.602  -1.424 -17.422  1.00 96.62           N  
ATOM   2536  CA  ASN A 327     -11.781  -2.793 -16.953  1.00 96.62           C  
ATOM   2537  C   ASN A 327     -11.367  -2.945 -15.484  1.00 96.62           C  
ATOM   2538  CB  ASN A 327     -10.992  -3.770 -17.828  1.00 96.62           C  
ATOM   2539  O   ASN A 327     -10.383  -3.621 -15.180  1.00 96.62           O  
ATOM   2540  CG  ASN A 327     -11.477  -3.779 -19.266  1.00 96.62           C  
ATOM   2541  ND2 ASN A 327     -10.602  -4.160 -20.188  1.00 96.62           N  
ATOM   2542  OD1 ASN A 327     -12.633  -3.445 -19.547  1.00 96.62           O  
ATOM   2543  N   PHE A 328     -12.016  -2.359 -14.602  1.00 97.88           N  
ATOM   2544  CA  PHE A 328     -11.812  -2.436 -13.156  1.00 97.88           C  
ATOM   2545  C   PHE A 328     -13.125  -2.219 -12.414  1.00 97.88           C  
ATOM   2546  CB  PHE A 328     -10.773  -1.406 -12.703  1.00 97.88           C  
ATOM   2547  O   PHE A 328     -14.133  -1.858 -13.023  1.00 97.88           O  
ATOM   2548  CG  PHE A 328     -11.156   0.017 -13.000  1.00 97.88           C  
ATOM   2549  CD1 PHE A 328     -10.805   0.605 -14.211  1.00 97.88           C  
ATOM   2550  CD2 PHE A 328     -11.867   0.767 -12.078  1.00 97.88           C  
ATOM   2551  CE1 PHE A 328     -11.164   1.923 -14.492  1.00 97.88           C  
ATOM   2552  CE2 PHE A 328     -12.227   2.084 -12.352  1.00 97.88           C  
ATOM   2553  CZ  PHE A 328     -11.875   2.660 -13.555  1.00 97.88           C  
ATOM   2554  N   ASN A 329     -13.219  -2.588 -11.133  1.00 98.12           N  
ATOM   2555  CA  ASN A 329     -14.383  -2.285 -10.305  1.00 98.12           C  
ATOM   2556  C   ASN A 329     -14.594  -0.781 -10.164  1.00 98.12           C  
ATOM   2557  CB  ASN A 329     -14.242  -2.932  -8.930  1.00 98.12           C  
ATOM   2558  O   ASN A 329     -13.797  -0.093  -9.531  1.00 98.12           O  
ATOM   2559  CG  ASN A 329     -14.086  -4.438  -9.000  1.00 98.12           C  
ATOM   2560  ND2 ASN A 329     -12.891  -4.926  -8.711  1.00 98.12           N  
ATOM   2561  OD1 ASN A 329     -15.039  -5.156  -9.312  1.00 98.12           O  
ATOM   2562  N   ARG A 330     -15.664  -0.247 -10.766  1.00 98.00           N  
ATOM   2563  CA  ARG A 330     -15.930   1.186 -10.852  1.00 98.00           C  
ATOM   2564  C   ARG A 330     -16.609   1.693  -9.586  1.00 98.00           C  
ATOM   2565  CB  ARG A 330     -16.797   1.501 -12.070  1.00 98.00           C  
ATOM   2566  O   ARG A 330     -17.844   1.802  -9.531  1.00 98.00           O  
ATOM   2567  CG  ARG A 330     -16.172   1.088 -13.391  1.00 98.00           C  
ATOM   2568  CD  ARG A 330     -17.125   1.281 -14.562  1.00 98.00           C  
ATOM   2569  NE  ARG A 330     -16.562   0.796 -15.812  1.00 98.00           N  
ATOM   2570  NH1 ARG A 330     -18.359   1.413 -17.109  1.00 98.00           N  
ATOM   2571  NH2 ARG A 330     -16.547   0.397 -18.078  1.00 98.00           N  
ATOM   2572  CZ  ARG A 330     -17.156   0.870 -17.000  1.00 98.00           C  
ATOM   2573  N   VAL A 331     -15.797   2.021  -8.641  1.00 98.62           N  
ATOM   2574  CA  VAL A 331     -16.250   2.602  -7.379  1.00 98.62           C  
ATOM   2575  C   VAL A 331     -15.625   3.982  -7.191  1.00 98.62           C  
ATOM   2576  CB  VAL A 331     -15.898   1.691  -6.180  1.00 98.62           C  
ATOM   2577  O   VAL A 331     -14.602   4.297  -7.809  1.00 98.62           O  
ATOM   2578  CG1 VAL A 331     -16.578   0.331  -6.316  1.00 98.62           C  
ATOM   2579  CG2 VAL A 331     -14.383   1.526  -6.059  1.00 98.62           C  
ATOM   2580  N   PRO A 332     -16.250   4.887  -6.395  1.00 98.75           N  
ATOM   2581  CA  PRO A 332     -15.602   6.164  -6.105  1.00 98.75           C  
ATOM   2582  C   PRO A 332     -14.195   5.992  -5.531  1.00 98.75           C  
ATOM   2583  CB  PRO A 332     -16.531   6.812  -5.078  1.00 98.75           C  
ATOM   2584  O   PRO A 332     -13.969   5.113  -4.695  1.00 98.75           O  
ATOM   2585  CG  PRO A 332     -17.875   6.211  -5.348  1.00 98.75           C  
ATOM   2586  CD  PRO A 332     -17.688   4.770  -5.727  1.00 98.75           C  
ATOM   2587  N   ILE A 333     -13.312   6.980  -5.984  1.00 98.88           N  
ATOM   2588  CA  ILE A 333     -11.906   6.852  -5.641  1.00 98.88           C  
ATOM   2589  C   ILE A 333     -11.391   8.164  -5.062  1.00 98.88           C  
ATOM   2590  CB  ILE A 333     -11.062   6.438  -6.867  1.00 98.88           C  
ATOM   2591  O   ILE A 333     -11.719   9.242  -5.570  1.00 98.88           O  
ATOM   2592  CG1 ILE A 333     -11.531   5.082  -7.406  1.00 98.88           C  
ATOM   2593  CG2 ILE A 333      -9.570   6.395  -6.512  1.00 98.88           C  
ATOM   2594  CD1 ILE A 333     -11.180   3.900  -6.512  1.00 98.88           C  
ATOM   2595  N   LEU A 334     -10.703   8.070  -3.943  1.00 98.81           N  
ATOM   2596  CA  LEU A 334      -9.852   9.125  -3.393  1.00 98.81           C  
ATOM   2597  C   LEU A 334      -8.383   8.742  -3.494  1.00 98.81           C  
ATOM   2598  CB  LEU A 334     -10.219   9.398  -1.932  1.00 98.81           C  
ATOM   2599  O   LEU A 334      -7.965   7.699  -2.986  1.00 98.81           O  
ATOM   2600  CG  LEU A 334      -9.625  10.664  -1.311  1.00 98.81           C  
ATOM   2601  CD1 LEU A 334     -10.461  11.109  -0.115  1.00 98.81           C  
ATOM   2602  CD2 LEU A 334      -8.180  10.430  -0.898  1.00 98.81           C  
ATOM   2603  N   LEU A 335      -7.555   9.484  -4.191  1.00 98.25           N  
ATOM   2604  CA  LEU A 335      -6.176   9.117  -4.500  1.00 98.25           C  
ATOM   2605  C   LEU A 335      -5.258  10.328  -4.434  1.00 98.25           C  
ATOM   2606  CB  LEU A 335      -6.090   8.469  -5.887  1.00 98.25           C  
ATOM   2607  O   LEU A 335      -5.660  11.438  -4.801  1.00 98.25           O  
ATOM   2608  CG  LEU A 335      -4.688   8.297  -6.469  1.00 98.25           C  
ATOM   2609  CD1 LEU A 335      -4.031   7.039  -5.910  1.00 98.25           C  
ATOM   2610  CD2 LEU A 335      -4.742   8.250  -7.992  1.00 98.25           C  
ATOM   2611  N   GLY A 336      -3.994  10.133  -3.891  1.00 98.19           N  
ATOM   2612  CA  GLY A 336      -3.084  11.258  -3.816  1.00 98.19           C  
ATOM   2613  C   GLY A 336      -1.662  10.859  -3.473  1.00 98.19           C  
ATOM   2614  O   GLY A 336      -1.313   9.680  -3.527  1.00 98.19           O  
ATOM   2615  N   PHE A 337      -0.843  11.867  -3.266  1.00 98.50           N  
ATOM   2616  CA  PHE A 337       0.565  11.688  -2.930  1.00 98.50           C  
ATOM   2617  C   PHE A 337       1.058  12.836  -2.049  1.00 98.50           C  
ATOM   2618  CB  PHE A 337       1.416  11.602  -4.203  1.00 98.50           C  
ATOM   2619  O   PHE A 337       0.348  13.820  -1.851  1.00 98.50           O  
ATOM   2620  CG  PHE A 337       1.312  12.820  -5.086  1.00 98.50           C  
ATOM   2621  CD1 PHE A 337       0.379  12.867  -6.113  1.00 98.50           C  
ATOM   2622  CD2 PHE A 337       2.150  13.906  -4.887  1.00 98.50           C  
ATOM   2623  CE1 PHE A 337       0.282  13.992  -6.934  1.00 98.50           C  
ATOM   2624  CE2 PHE A 337       2.059  15.031  -5.699  1.00 98.50           C  
ATOM   2625  CZ  PHE A 337       1.124  15.070  -6.723  1.00 98.50           C  
ATOM   2626  N   ASN A 338       2.221  12.594  -1.411  1.00 98.25           N  
ATOM   2627  CA  ASN A 338       2.881  13.641  -0.642  1.00 98.25           C  
ATOM   2628  C   ASN A 338       3.738  14.539  -1.534  1.00 98.25           C  
ATOM   2629  CB  ASN A 338       3.734  13.031   0.474  1.00 98.25           C  
ATOM   2630  O   ASN A 338       4.129  14.133  -2.633  1.00 98.25           O  
ATOM   2631  CG  ASN A 338       2.898  12.367   1.548  1.00 98.25           C  
ATOM   2632  ND2 ASN A 338       3.551  11.617   2.426  1.00 98.25           N  
ATOM   2633  OD1 ASN A 338       1.675  12.523   1.588  1.00 98.25           O  
ATOM   2634  N   SER A 339       4.004  15.812  -1.111  1.00 96.62           N  
ATOM   2635  CA  SER A 339       4.660  16.828  -1.922  1.00 96.62           C  
ATOM   2636  C   SER A 339       6.102  16.453  -2.238  1.00 96.62           C  
ATOM   2637  CB  SER A 339       4.629  18.188  -1.208  1.00 96.62           C  
ATOM   2638  O   SER A 339       6.621  16.797  -3.301  1.00 96.62           O  
ATOM   2639  OG  SER A 339       5.266  18.109   0.056  1.00 96.62           O  
ATOM   2640  N   GLN A 340       6.703  15.656  -1.252  1.00 95.56           N  
ATOM   2641  CA  GLN A 340       8.062  15.164  -1.434  1.00 95.56           C  
ATOM   2642  C   GLN A 340       8.164  13.688  -1.034  1.00 95.56           C  
ATOM   2643  CB  GLN A 340       9.055  16.000  -0.623  1.00 95.56           C  
ATOM   2644  O   GLN A 340       8.742  13.367   0.005  1.00 95.56           O  
ATOM   2645  CG  GLN A 340      10.461  16.000  -1.194  1.00 95.56           C  
ATOM   2646  CD  GLN A 340      10.508  16.438  -2.646  1.00 95.56           C  
ATOM   2647  NE2 GLN A 340      11.180  15.656  -3.482  1.00 95.56           N  
ATOM   2648  OE1 GLN A 340       9.938  17.469  -3.014  1.00 95.56           O  
ATOM   2649  N   GLU A 341       7.711  12.750  -1.963  1.00 97.19           N  
ATOM   2650  CA  GLU A 341       7.566  11.328  -1.694  1.00 97.19           C  
ATOM   2651  C   GLU A 341       8.914  10.695  -1.343  1.00 97.19           C  
ATOM   2652  CB  GLU A 341       6.949  10.609  -2.898  1.00 97.19           C  
ATOM   2653  O   GLU A 341       8.984   9.812  -0.486  1.00 97.19           O  
ATOM   2654  CG  GLU A 341       5.457  10.867  -3.066  1.00 97.19           C  
ATOM   2655  CD  GLU A 341       4.602  10.078  -2.088  1.00 97.19           C  
ATOM   2656  OE1 GLU A 341       3.355  10.141  -2.188  1.00 97.19           O  
ATOM   2657  OE2 GLU A 341       5.180   9.391  -1.215  1.00 97.19           O  
ATOM   2658  N   ALA A 342       9.977  11.305  -1.976  1.00 96.56           N  
ATOM   2659  CA  ALA A 342      11.266  10.625  -1.858  1.00 96.56           C  
ATOM   2660  C   ALA A 342      12.195  11.375  -0.909  1.00 96.56           C  
ATOM   2661  CB  ALA A 342      11.922  10.477  -3.232  1.00 96.56           C  
ATOM   2662  O   ALA A 342      13.406  11.422  -1.131  1.00 96.56           O  
ATOM   2663  N   LEU A 343      11.625  11.984   0.060  1.00 94.69           N  
ATOM   2664  CA  LEU A 343      12.438  12.680   1.052  1.00 94.69           C  
ATOM   2665  C   LEU A 343      13.477  11.742   1.666  1.00 94.69           C  
ATOM   2666  CB  LEU A 343      11.555  13.273   2.150  1.00 94.69           C  
ATOM   2667  O   LEU A 343      14.562  12.172   2.039  1.00 94.69           O  
ATOM   2668  CG  LEU A 343      12.195  14.336   3.041  1.00 94.69           C  
ATOM   2669  CD1 LEU A 343      12.633  15.531   2.205  1.00 94.69           C  
ATOM   2670  CD2 LEU A 343      11.234  14.766   4.141  1.00 94.69           C  
ATOM   2671  N   PHE A 344      13.203  10.469   1.826  1.00 90.69           N  
ATOM   2672  CA  PHE A 344      14.102   9.461   2.373  1.00 90.69           C  
ATOM   2673  C   PHE A 344      15.406   9.406   1.579  1.00 90.69           C  
ATOM   2674  CB  PHE A 344      13.430   8.078   2.371  1.00 90.69           C  
ATOM   2675  O   PHE A 344      16.422   8.930   2.080  1.00 90.69           O  
ATOM   2676  CG  PHE A 344      12.984   7.625   1.009  1.00 90.69           C  
ATOM   2677  CD1 PHE A 344      11.664   7.773   0.608  1.00 90.69           C  
ATOM   2678  CD2 PHE A 344      13.891   7.043   0.129  1.00 90.69           C  
ATOM   2679  CE1 PHE A 344      11.250   7.352  -0.652  1.00 90.69           C  
ATOM   2680  CE2 PHE A 344      13.484   6.621  -1.133  1.00 90.69           C  
ATOM   2681  CZ  PHE A 344      12.164   6.773  -1.521  1.00 90.69           C  
ATOM   2682  N   ALA A 345      15.422   9.859   0.373  1.00 92.00           N  
ATOM   2683  CA  ALA A 345      16.609   9.812  -0.486  1.00 92.00           C  
ATOM   2684  C   ALA A 345      17.609  10.883  -0.090  1.00 92.00           C  
ATOM   2685  CB  ALA A 345      16.203   9.977  -1.950  1.00 92.00           C  
ATOM   2686  O   ALA A 345      18.766  10.836  -0.505  1.00 92.00           O  
ATOM   2687  N   GLY A 346      17.172  11.828   0.699  1.00 90.56           N  
ATOM   2688  CA  GLY A 346      18.047  12.898   1.139  1.00 90.56           C  
ATOM   2689  C   GLY A 346      19.031  12.461   2.205  1.00 90.56           C  
ATOM   2690  O   GLY A 346      20.062  13.109   2.416  1.00 90.56           O  
ATOM   2691  N   ASP A 347      18.797  11.336   2.783  1.00 85.81           N  
ATOM   2692  CA  ASP A 347      19.625  10.906   3.906  1.00 85.81           C  
ATOM   2693  C   ASP A 347      20.125   9.477   3.707  1.00 85.81           C  
ATOM   2694  CB  ASP A 347      18.844  11.016   5.219  1.00 85.81           C  
ATOM   2695  O   ASP A 347      20.297   8.734   4.676  1.00 85.81           O  
ATOM   2696  CG  ASP A 347      18.516  12.445   5.598  1.00 85.81           C  
ATOM   2697  OD1 ASP A 347      19.391  13.328   5.484  1.00 85.81           O  
ATOM   2698  OD2 ASP A 347      17.359  12.695   6.016  1.00 85.81           O  
ATOM   2699  N   VAL A 348      20.344   9.023   2.465  1.00 85.38           N  
ATOM   2700  CA  VAL A 348      20.812   7.664   2.238  1.00 85.38           C  
ATOM   2701  C   VAL A 348      22.281   7.555   2.645  1.00 85.38           C  
ATOM   2702  CB  VAL A 348      20.641   7.242   0.764  1.00 85.38           C  
ATOM   2703  O   VAL A 348      23.031   8.523   2.545  1.00 85.38           O  
ATOM   2704  CG1 VAL A 348      19.156   7.168   0.399  1.00 85.38           C  
ATOM   2705  CG2 VAL A 348      21.375   8.203  -0.162  1.00 85.38           C  
ATOM   2706  N   PRO A 349      22.719   6.402   3.248  1.00 85.81           N  
ATOM   2707  CA  PRO A 349      24.109   6.211   3.648  1.00 85.81           C  
ATOM   2708  C   PRO A 349      25.094   6.426   2.498  1.00 85.81           C  
ATOM   2709  CB  PRO A 349      24.141   4.754   4.125  1.00 85.81           C  
ATOM   2710  O   PRO A 349      24.750   6.207   1.335  1.00 85.81           O  
ATOM   2711  CG  PRO A 349      22.719   4.430   4.457  1.00 85.81           C  
ATOM   2712  CD  PRO A 349      21.828   5.223   3.545  1.00 85.81           C  
ATOM   2713  N   LEU A 350      26.344   6.836   2.787  1.00 85.88           N  
ATOM   2714  CA  LEU A 350      27.375   7.184   1.811  1.00 85.88           C  
ATOM   2715  C   LEU A 350      27.656   6.008   0.880  1.00 85.88           C  
ATOM   2716  CB  LEU A 350      28.656   7.613   2.518  1.00 85.88           C  
ATOM   2717  O   LEU A 350      27.906   6.199  -0.312  1.00 85.88           O  
ATOM   2718  CG  LEU A 350      28.656   8.992   3.170  1.00 85.88           C  
ATOM   2719  CD1 LEU A 350      29.969   9.250   3.893  1.00 85.88           C  
ATOM   2720  CD2 LEU A 350      28.391  10.078   2.127  1.00 85.88           C  
ATOM   2721  N   TYR A 351      27.594   4.801   1.388  1.00 84.50           N  
ATOM   2722  CA  TYR A 351      27.922   3.658   0.546  1.00 84.50           C  
ATOM   2723  C   TYR A 351      26.922   3.498  -0.582  1.00 84.50           C  
ATOM   2724  CB  TYR A 351      27.984   2.375   1.381  1.00 84.50           C  
ATOM   2725  O   TYR A 351      27.203   2.857  -1.596  1.00 84.50           O  
ATOM   2726  CG  TYR A 351      26.656   1.994   2.000  1.00 84.50           C  
ATOM   2727  CD1 TYR A 351      26.359   2.340   3.316  1.00 84.50           C  
ATOM   2728  CD2 TYR A 351      25.703   1.287   1.273  1.00 84.50           C  
ATOM   2729  CE1 TYR A 351      25.141   1.989   3.893  1.00 84.50           C  
ATOM   2730  CE2 TYR A 351      24.484   0.932   1.839  1.00 84.50           C  
ATOM   2731  OH  TYR A 351      23.016   0.938   3.713  1.00 84.50           O  
ATOM   2732  CZ  TYR A 351      24.219   1.287   3.146  1.00 84.50           C  
ATOM   2733  N   LEU A 352      25.734   4.055  -0.429  1.00 88.19           N  
ATOM   2734  CA  LEU A 352      24.750   3.977  -1.498  1.00 88.19           C  
ATOM   2735  C   LEU A 352      25.078   4.945  -2.625  1.00 88.19           C  
ATOM   2736  CB  LEU A 352      23.344   4.277  -0.957  1.00 88.19           C  
ATOM   2737  O   LEU A 352      24.531   4.848  -3.723  1.00 88.19           O  
ATOM   2738  CG  LEU A 352      22.672   3.158  -0.169  1.00 88.19           C  
ATOM   2739  CD1 LEU A 352      21.266   3.578   0.245  1.00 88.19           C  
ATOM   2740  CD2 LEU A 352      22.625   1.874  -0.991  1.00 88.19           C  
ATOM   2741  N   ASP A 353      26.031   5.844  -2.369  1.00 89.81           N  
ATOM   2742  CA  ASP A 353      26.500   6.730  -3.432  1.00 89.81           C  
ATOM   2743  C   ASP A 353      27.172   5.938  -4.551  1.00 89.81           C  
ATOM   2744  CB  ASP A 353      27.469   7.770  -2.871  1.00 89.81           C  
ATOM   2745  O   ASP A 353      27.000   6.254  -5.730  1.00 89.81           O  
ATOM   2746  CG  ASP A 353      26.781   8.898  -2.139  1.00 89.81           C  
ATOM   2747  OD1 ASP A 353      25.531   8.906  -2.076  1.00 89.81           O  
ATOM   2748  OD2 ASP A 353      27.484   9.797  -1.619  1.00 89.81           O  
ATOM   2749  N   PHE A 354      27.844   4.895  -4.184  1.00 87.75           N  
ATOM   2750  CA  PHE A 354      28.484   4.051  -5.184  1.00 87.75           C  
ATOM   2751  C   PHE A 354      27.438   3.352  -6.051  1.00 87.75           C  
ATOM   2752  CB  PHE A 354      29.391   3.016  -4.516  1.00 87.75           C  
ATOM   2753  O   PHE A 354      27.609   3.250  -7.270  1.00 87.75           O  
ATOM   2754  CG  PHE A 354      30.641   3.604  -3.908  1.00 87.75           C  
ATOM   2755  CD1 PHE A 354      31.656   4.086  -4.715  1.00 87.75           C  
ATOM   2756  CD2 PHE A 354      30.781   3.676  -2.527  1.00 87.75           C  
ATOM   2757  CE1 PHE A 354      32.812   4.629  -4.152  1.00 87.75           C  
ATOM   2758  CE2 PHE A 354      31.922   4.219  -1.960  1.00 87.75           C  
ATOM   2759  CZ  PHE A 354      32.938   4.695  -2.773  1.00 87.75           C  
ATOM   2760  N   TYR A 355      26.422   2.955  -5.410  1.00 90.38           N  
ATOM   2761  CA  TYR A 355      25.312   2.346  -6.125  1.00 90.38           C  
ATOM   2762  C   TYR A 355      24.688   3.334  -7.105  1.00 90.38           C  
ATOM   2763  CB  TYR A 355      24.250   1.848  -5.141  1.00 90.38           C  
ATOM   2764  O   TYR A 355      24.422   2.992  -8.266  1.00 90.38           O  
ATOM   2765  CG  TYR A 355      22.938   1.464  -5.793  1.00 90.38           C  
ATOM   2766  CD1 TYR A 355      21.797   2.258  -5.645  1.00 90.38           C  
ATOM   2767  CD2 TYR A 355      22.844   0.308  -6.562  1.00 90.38           C  
ATOM   2768  CE1 TYR A 355      20.594   1.907  -6.246  1.00 90.38           C  
ATOM   2769  CE2 TYR A 355      21.641  -0.052  -7.164  1.00 90.38           C  
ATOM   2770  OH  TYR A 355      19.328   0.401  -7.598  1.00 90.38           O  
ATOM   2771  CZ  TYR A 355      20.531   0.753  -7.004  1.00 90.38           C  
ATOM   2772  N   LEU A 356      24.516   4.516  -6.719  1.00 92.81           N  
ATOM   2773  CA  LEU A 356      23.875   5.531  -7.539  1.00 92.81           C  
ATOM   2774  C   LEU A 356      24.734   5.891  -8.742  1.00 92.81           C  
ATOM   2775  CB  LEU A 356      23.578   6.785  -6.707  1.00 92.81           C  
ATOM   2776  O   LEU A 356      24.219   6.289  -9.789  1.00 92.81           O  
ATOM   2777  CG  LEU A 356      22.516   6.645  -5.613  1.00 92.81           C  
ATOM   2778  CD1 LEU A 356      22.438   7.922  -4.785  1.00 92.81           C  
ATOM   2779  CD2 LEU A 356      21.172   6.312  -6.219  1.00 92.81           C  
ATOM   2780  N   THR A 357      26.062   5.707  -8.617  1.00 91.06           N  
ATOM   2781  CA  THR A 357      26.969   6.027  -9.719  1.00 91.06           C  
ATOM   2782  C   THR A 357      26.750   5.086 -10.898  1.00 91.06           C  
ATOM   2783  CB  THR A 357      28.438   5.949  -9.273  1.00 91.06           C  
ATOM   2784  O   THR A 357      27.016   5.445 -12.047  1.00 91.06           O  
ATOM   2785  CG2 THR A 357      29.391   6.156 -10.453  1.00 91.06           C  
ATOM   2786  OG1 THR A 357      28.703   6.965  -8.289  1.00 91.06           O  
ATOM   2787  N   ASN A 358      26.203   3.936 -10.578  1.00 92.06           N  
ATOM   2788  CA  ASN A 358      25.891   2.980 -11.633  1.00 92.06           C  
ATOM   2789  C   ASN A 358      24.875   3.545 -12.625  1.00 92.06           C  
ATOM   2790  CB  ASN A 358      25.375   1.666 -11.047  1.00 92.06           C  
ATOM   2791  O   ASN A 358      24.953   3.266 -13.820  1.00 92.06           O  
ATOM   2792  CG  ASN A 358      26.484   0.832 -10.430  1.00 92.06           C  
ATOM   2793  ND2 ASN A 358      26.141   0.013  -9.445  1.00 92.06           N  
ATOM   2794  OD1 ASN A 358      27.641   0.923 -10.836  1.00 92.06           O  
ATOM   2795  N   TYR A 359      24.016   4.422 -12.164  1.00 94.56           N  
ATOM   2796  CA  TYR A 359      23.016   5.020 -13.039  1.00 94.56           C  
ATOM   2797  C   TYR A 359      23.641   6.094 -13.930  1.00 94.56           C  
ATOM   2798  CB  TYR A 359      21.875   5.621 -12.219  1.00 94.56           C  
ATOM   2799  O   TYR A 359      23.141   6.359 -15.031  1.00 94.56           O  
ATOM   2800  CG  TYR A 359      20.969   4.590 -11.594  1.00 94.56           C  
ATOM   2801  CD1 TYR A 359      19.922   4.008 -12.320  1.00 94.56           C  
ATOM   2802  CD2 TYR A 359      21.141   4.191 -10.273  1.00 94.56           C  
ATOM   2803  CE1 TYR A 359      19.094   3.059 -11.750  1.00 94.56           C  
ATOM   2804  CE2 TYR A 359      20.312   3.242  -9.688  1.00 94.56           C  
ATOM   2805  OH  TYR A 359      18.469   1.740  -9.859  1.00 94.56           O  
ATOM   2806  CZ  TYR A 359      19.297   2.682 -10.430  1.00 94.56           C  
ATOM   2807  N   ASP A 360      24.734   6.676 -13.438  1.00 94.62           N  
ATOM   2808  CA  ASP A 360      25.484   7.629 -14.266  1.00 94.62           C  
ATOM   2809  C   ASP A 360      26.203   6.918 -15.398  1.00 94.62           C  
ATOM   2810  CB  ASP A 360      26.469   8.422 -13.406  1.00 94.62           C  
ATOM   2811  O   ASP A 360      26.250   7.414 -16.531  1.00 94.62           O  
ATOM   2812  CG  ASP A 360      25.797   9.383 -12.453  1.00 94.62           C  
ATOM   2813  OD1 ASP A 360      25.203  10.383 -12.914  1.00 94.62           O  
ATOM   2814  OD2 ASP A 360      25.859   9.141 -11.227  1.00 94.62           O  
ATOM   2815  N   VAL A 361      26.703   5.742 -15.070  1.00 93.94           N  
ATOM   2816  CA  VAL A 361      27.484   4.973 -16.031  1.00 93.94           C  
ATOM   2817  C   VAL A 361      26.547   4.289 -17.031  1.00 93.94           C  
ATOM   2818  CB  VAL A 361      28.375   3.926 -15.336  1.00 93.94           C  
ATOM   2819  O   VAL A 361      26.812   4.293 -18.234  1.00 93.94           O  
ATOM   2820  CG1 VAL A 361      29.016   2.988 -16.359  1.00 93.94           C  
ATOM   2821  CG2 VAL A 361      29.453   4.613 -14.492  1.00 93.94           C  
ATOM   2822  N   ALA A 362      25.516   3.723 -16.484  1.00 94.94           N  
ATOM   2823  CA  ALA A 362      24.516   3.051 -17.312  1.00 94.94           C  
ATOM   2824  C   ALA A 362      23.234   3.875 -17.391  1.00 94.94           C  
ATOM   2825  CB  ALA A 362      24.219   1.661 -16.750  1.00 94.94           C  
ATOM   2826  O   ALA A 362      22.203   3.490 -16.828  1.00 94.94           O  
ATOM   2827  N   VAL A 363      23.234   4.930 -18.141  1.00 96.06           N  
ATOM   2828  CA  VAL A 363      22.188   5.949 -18.156  1.00 96.06           C  
ATOM   2829  C   VAL A 363      20.891   5.352 -18.688  1.00 96.06           C  
ATOM   2830  CB  VAL A 363      22.609   7.172 -19.000  1.00 96.06           C  
ATOM   2831  O   VAL A 363      19.797   5.855 -18.406  1.00 96.06           O  
ATOM   2832  CG1 VAL A 363      22.625   6.820 -20.484  1.00 96.06           C  
ATOM   2833  CG2 VAL A 363      21.656   8.344 -18.734  1.00 96.06           C  
ATOM   2834  N   SER A 364      21.000   4.270 -19.484  1.00 95.69           N  
ATOM   2835  CA  SER A 364      19.812   3.613 -20.031  1.00 95.69           C  
ATOM   2836  C   SER A 364      18.938   3.041 -18.922  1.00 95.69           C  
ATOM   2837  CB  SER A 364      20.219   2.500 -21.000  1.00 95.69           C  
ATOM   2838  O   SER A 364      17.750   2.803 -19.125  1.00 95.69           O  
ATOM   2839  OG  SER A 364      21.016   1.532 -20.344  1.00 95.69           O  
ATOM   2840  N   THR A 365      19.500   2.842 -17.734  1.00 94.38           N  
ATOM   2841  CA  THR A 365      18.766   2.281 -16.609  1.00 94.38           C  
ATOM   2842  C   THR A 365      17.797   3.309 -16.031  1.00 94.38           C  
ATOM   2843  CB  THR A 365      19.703   1.789 -15.500  1.00 94.38           C  
ATOM   2844  O   THR A 365      16.859   2.955 -15.305  1.00 94.38           O  
ATOM   2845  CG2 THR A 365      20.609   0.672 -16.000  1.00 94.38           C  
ATOM   2846  OG1 THR A 365      20.516   2.883 -15.047  1.00 94.38           O  
ATOM   2847  N   LEU A 366      17.984   4.586 -16.312  1.00 95.81           N  
ATOM   2848  CA  LEU A 366      17.078   5.637 -15.852  1.00 95.81           C  
ATOM   2849  C   LEU A 366      15.766   5.598 -16.641  1.00 95.81           C  
ATOM   2850  CB  LEU A 366      17.734   7.012 -16.000  1.00 95.81           C  
ATOM   2851  O   LEU A 366      14.750   6.129 -16.188  1.00 95.81           O  
ATOM   2852  CG  LEU A 366      18.891   7.309 -15.062  1.00 95.81           C  
ATOM   2853  CD1 LEU A 366      19.531   8.648 -15.414  1.00 95.81           C  
ATOM   2854  CD2 LEU A 366      18.438   7.301 -13.609  1.00 95.81           C  
ATOM   2855  N   THR A 367      15.766   4.977 -17.797  1.00 94.88           N  
ATOM   2856  CA  THR A 367      14.570   4.844 -18.625  1.00 94.88           C  
ATOM   2857  C   THR A 367      13.594   3.846 -18.000  1.00 94.88           C  
ATOM   2858  CB  THR A 367      14.922   4.402 -20.047  1.00 94.88           C  
ATOM   2859  O   THR A 367      13.969   2.705 -17.719  1.00 94.88           O  
ATOM   2860  CG2 THR A 367      13.672   4.293 -20.922  1.00 94.88           C  
ATOM   2861  OG1 THR A 367      15.812   5.363 -20.641  1.00 94.88           O  
ATOM   2862  N   PRO A 368      12.375   4.316 -17.781  1.00 91.81           N  
ATOM   2863  CA  PRO A 368      11.406   3.354 -17.250  1.00 91.81           C  
ATOM   2864  C   PRO A 368      11.336   2.072 -18.078  1.00 91.81           C  
ATOM   2865  CB  PRO A 368      10.078   4.117 -17.312  1.00 91.81           C  
ATOM   2866  O   PRO A 368      11.297   2.127 -19.312  1.00 91.81           O  
ATOM   2867  CG  PRO A 368      10.461   5.559 -17.234  1.00 91.81           C  
ATOM   2868  CD  PRO A 368      11.750   5.758 -17.969  1.00 91.81           C  
ATOM   2869  N   TRP A 369      11.281   1.037 -17.391  1.00 85.81           N  
ATOM   2870  CA  TRP A 369      11.320  -0.285 -18.000  1.00 85.81           C  
ATOM   2871  C   TRP A 369      10.156  -0.463 -18.984  1.00 85.81           C  
ATOM   2872  CB  TRP A 369      11.281  -1.380 -16.938  1.00 85.81           C  
ATOM   2873  O   TRP A 369      10.305  -1.117 -20.016  1.00 85.81           O  
ATOM   2874  CG  TRP A 369      11.102  -2.764 -17.484  1.00 85.81           C  
ATOM   2875  CD1 TRP A 369       9.961  -3.510 -17.484  1.00 85.81           C  
ATOM   2876  CD2 TRP A 369      12.102  -3.566 -18.125  1.00 85.81           C  
ATOM   2877  CE2 TRP A 369      11.492  -4.789 -18.469  1.00 85.81           C  
ATOM   2878  CE3 TRP A 369      13.461  -3.369 -18.422  1.00 85.81           C  
ATOM   2879  NE1 TRP A 369      10.188  -4.730 -18.078  1.00 85.81           N  
ATOM   2880  CH2 TRP A 369      13.523  -5.594 -19.391  1.00 85.81           C  
ATOM   2881  CZ2 TRP A 369      12.195  -5.812 -19.109  1.00 85.81           C  
ATOM   2882  CZ3 TRP A 369      14.156  -4.387 -19.062  1.00 85.81           C  
ATOM   2883  N   SER A 370       9.016   0.167 -18.703  1.00 85.81           N  
ATOM   2884  CA  SER A 370       7.809  -0.023 -19.500  1.00 85.81           C  
ATOM   2885  C   SER A 370       7.793   0.900 -20.719  1.00 85.81           C  
ATOM   2886  CB  SER A 370       6.562   0.223 -18.641  1.00 85.81           C  
ATOM   2887  O   SER A 370       6.898   0.810 -21.562  1.00 85.81           O  
ATOM   2888  OG  SER A 370       6.594   1.521 -18.078  1.00 85.81           O  
ATOM   2889  N   LEU A 371       8.789   1.803 -20.797  1.00 89.88           N  
ATOM   2890  CA  LEU A 371       8.766   2.791 -21.875  1.00 89.88           C  
ATOM   2891  C   LEU A 371       9.172   2.166 -23.203  1.00 89.88           C  
ATOM   2892  CB  LEU A 371       9.688   3.967 -21.547  1.00 89.88           C  
ATOM   2893  O   LEU A 371       8.469   2.311 -24.203  1.00 89.88           O  
ATOM   2894  CG  LEU A 371       9.805   5.059 -22.609  1.00 89.88           C  
ATOM   2895  CD1 LEU A 371       8.438   5.684 -22.875  1.00 89.88           C  
ATOM   2896  CD2 LEU A 371      10.812   6.121 -22.172  1.00 89.88           C  
ATOM   2897  N   THR A 372      10.305   1.503 -23.328  1.00 89.38           N  
ATOM   2898  CA  THR A 372      10.836   0.929 -24.547  1.00 89.38           C  
ATOM   2899  C   THR A 372      11.859  -0.157 -24.250  1.00 89.38           C  
ATOM   2900  CB  THR A 372      11.477   2.010 -25.438  1.00 89.38           C  
ATOM   2901  O   THR A 372      12.578  -0.073 -23.250  1.00 89.38           O  
ATOM   2902  CG2 THR A 372      12.648   2.680 -24.734  1.00 89.38           C  
ATOM   2903  OG1 THR A 372      11.945   1.405 -26.656  1.00 89.38           O  
ATOM   2904  N   GLN A 373      11.875  -1.195 -25.203  1.00 87.19           N  
ATOM   2905  CA  GLN A 373      12.883  -2.240 -25.078  1.00 87.19           C  
ATOM   2906  C   GLN A 373      14.031  -2.020 -26.062  1.00 87.19           C  
ATOM   2907  CB  GLN A 373      12.258  -3.619 -25.297  1.00 87.19           C  
ATOM   2908  O   GLN A 373      15.039  -2.725 -26.016  1.00 87.19           O  
ATOM   2909  CG  GLN A 373      11.195  -3.988 -24.281  1.00 87.19           C  
ATOM   2910  CD  GLN A 373      11.742  -4.012 -22.859  1.00 87.19           C  
ATOM   2911  NE2 GLN A 373      10.953  -3.492 -21.922  1.00 87.19           N  
ATOM   2912  OE1 GLN A 373      12.852  -4.492 -22.609  1.00 87.19           O  
ATOM   2913  N   GLU A 374      13.844  -1.031 -26.906  1.00 91.44           N  
ATOM   2914  CA  GLU A 374      14.883  -0.723 -27.875  1.00 91.44           C  
ATOM   2915  C   GLU A 374      16.078  -0.045 -27.219  1.00 91.44           C  
ATOM   2916  CB  GLU A 374      14.320   0.165 -29.000  1.00 91.44           C  
ATOM   2917  O   GLU A 374      15.930   0.994 -26.562  1.00 91.44           O  
ATOM   2918  CG  GLU A 374      13.211  -0.491 -29.797  1.00 91.44           C  
ATOM   2919  CD  GLU A 374      13.711  -1.626 -30.688  1.00 91.44           C  
ATOM   2920  OE1 GLU A 374      12.914  -2.547 -30.984  1.00 91.44           O  
ATOM   2921  OE2 GLU A 374      14.898  -1.595 -31.078  1.00 91.44           O  
ATOM   2922  N   THR A 375      17.234  -0.590 -27.438  1.00 92.62           N  
ATOM   2923  CA  THR A 375      18.469  -0.205 -26.734  1.00 92.62           C  
ATOM   2924  C   THR A 375      18.781   1.265 -26.984  1.00 92.62           C  
ATOM   2925  CB  THR A 375      19.656  -1.078 -27.172  1.00 92.62           C  
ATOM   2926  O   THR A 375      19.031   2.021 -26.047  1.00 92.62           O  
ATOM   2927  CG2 THR A 375      20.922  -0.675 -26.438  1.00 92.62           C  
ATOM   2928  OG1 THR A 375      19.359  -2.451 -26.891  1.00 92.62           O  
ATOM   2929  N   LEU A 376      18.750   1.727 -28.250  1.00 94.31           N  
ATOM   2930  CA  LEU A 376      19.141   3.096 -28.594  1.00 94.31           C  
ATOM   2931  C   LEU A 376      18.141   4.094 -28.000  1.00 94.31           C  
ATOM   2932  CB  LEU A 376      19.219   3.275 -30.109  1.00 94.31           C  
ATOM   2933  O   LEU A 376      18.531   5.148 -27.500  1.00 94.31           O  
ATOM   2934  CG  LEU A 376      20.375   2.580 -30.812  1.00 94.31           C  
ATOM   2935  CD1 LEU A 376      20.266   2.758 -32.312  1.00 94.31           C  
ATOM   2936  CD2 LEU A 376      21.703   3.121 -30.312  1.00 94.31           C  
ATOM   2937  N   ASN A 377      16.891   3.754 -28.047  1.00 94.81           N  
ATOM   2938  CA  ASN A 377      15.867   4.617 -27.469  1.00 94.81           C  
ATOM   2939  C   ASN A 377      16.000   4.707 -25.953  1.00 94.81           C  
ATOM   2940  CB  ASN A 377      14.469   4.121 -27.859  1.00 94.81           C  
ATOM   2941  O   ASN A 377      15.789   5.773 -25.375  1.00 94.81           O  
ATOM   2942  CG  ASN A 377      14.102   4.469 -29.281  1.00 94.81           C  
ATOM   2943  ND2 ASN A 377      13.039   3.844 -29.781  1.00 94.81           N  
ATOM   2944  OD1 ASN A 377      14.758   5.289 -29.922  1.00 94.81           O  
ATOM   2945  N   ARG A 378      16.312   3.617 -25.344  1.00 94.69           N  
ATOM   2946  CA  ARG A 378      16.500   3.637 -23.906  1.00 94.69           C  
ATOM   2947  C   ARG A 378      17.641   4.559 -23.516  1.00 94.69           C  
ATOM   2948  CB  ARG A 378      16.750   2.223 -23.375  1.00 94.69           C  
ATOM   2949  O   ARG A 378      17.531   5.340 -22.562  1.00 94.69           O  
ATOM   2950  CG  ARG A 378      15.531   1.320 -23.406  1.00 94.69           C  
ATOM   2951  CD  ARG A 378      15.797  -0.015 -22.734  1.00 94.69           C  
ATOM   2952  NE  ARG A 378      15.969   0.139 -21.281  1.00 94.69           N  
ATOM   2953  NH1 ARG A 378      13.703   0.198 -20.828  1.00 94.69           N  
ATOM   2954  NH2 ARG A 378      15.227   0.374 -19.125  1.00 94.69           N  
ATOM   2955  CZ  ARG A 378      14.969   0.237 -20.406  1.00 94.69           C  
ATOM   2956  N   TYR A 379      18.672   4.379 -24.250  1.00 96.50           N  
ATOM   2957  CA  TYR A 379      19.844   5.227 -24.000  1.00 96.50           C  
ATOM   2958  C   TYR A 379      19.484   6.699 -24.172  1.00 96.50           C  
ATOM   2959  CB  TYR A 379      21.000   4.852 -24.922  1.00 96.50           C  
ATOM   2960  O   TYR A 379      19.797   7.527 -23.312  1.00 96.50           O  
ATOM   2961  CG  TYR A 379      22.266   5.633 -24.656  1.00 96.50           C  
ATOM   2962  CD1 TYR A 379      22.531   6.809 -25.359  1.00 96.50           C  
ATOM   2963  CD2 TYR A 379      23.188   5.203 -23.719  1.00 96.50           C  
ATOM   2964  CE1 TYR A 379      23.703   7.531 -25.125  1.00 96.50           C  
ATOM   2965  CE2 TYR A 379      24.359   5.918 -23.469  1.00 96.50           C  
ATOM   2966  OH  TYR A 379      25.750   7.789 -23.953  1.00 96.50           O  
ATOM   2967  CZ  TYR A 379      24.594   7.078 -24.188  1.00 96.50           C  
ATOM   2968  N   SER A 380      18.828   7.062 -25.234  1.00 97.06           N  
ATOM   2969  CA  SER A 380      18.453   8.445 -25.531  1.00 97.06           C  
ATOM   2970  C   SER A 380      17.500   8.984 -24.469  1.00 97.06           C  
ATOM   2971  CB  SER A 380      17.797   8.539 -26.906  1.00 97.06           C  
ATOM   2972  O   SER A 380      17.672  10.102 -23.969  1.00 97.06           O  
ATOM   2973  OG  SER A 380      18.734   8.242 -27.922  1.00 97.06           O  
ATOM   2974  N   ALA A 381      16.469   8.203 -24.109  1.00 96.94           N  
ATOM   2975  CA  ALA A 381      15.523   8.602 -23.078  1.00 96.94           C  
ATOM   2976  C   ALA A 381      16.219   8.797 -21.734  1.00 96.94           C  
ATOM   2977  CB  ALA A 381      14.406   7.566 -22.953  1.00 96.94           C  
ATOM   2978  O   ALA A 381      15.953   9.773 -21.031  1.00 96.94           O  
ATOM   2979  N   GLY A 382      17.062   7.844 -21.375  1.00 97.19           N  
ATOM   2980  CA  GLY A 382      17.828   7.961 -20.141  1.00 97.19           C  
ATOM   2981  C   GLY A 382      18.656   9.234 -20.062  1.00 97.19           C  
ATOM   2982  O   GLY A 382      18.688   9.883 -19.016  1.00 97.19           O  
ATOM   2983  N   ASN A 383      19.312   9.617 -21.141  1.00 97.31           N  
ATOM   2984  CA  ASN A 383      20.094  10.836 -21.172  1.00 97.31           C  
ATOM   2985  C   ASN A 383      19.234  12.078 -20.984  1.00 97.31           C  
ATOM   2986  CB  ASN A 383      20.875  10.938 -22.484  1.00 97.31           C  
ATOM   2987  O   ASN A 383      19.625  13.016 -20.297  1.00 97.31           O  
ATOM   2988  CG  ASN A 383      22.188  10.188 -22.453  1.00 97.31           C  
ATOM   2989  ND2 ASN A 383      22.312   9.148 -23.266  1.00 97.31           N  
ATOM   2990  OD1 ASN A 383      23.094  10.539 -21.688  1.00 97.31           O  
ATOM   2991  N   LYS A 384      18.094  12.062 -21.562  1.00 97.81           N  
ATOM   2992  CA  LYS A 384      17.172  13.188 -21.406  1.00 97.81           C  
ATOM   2993  C   LYS A 384      16.703  13.312 -19.953  1.00 97.81           C  
ATOM   2994  CB  LYS A 384      15.977  13.023 -22.344  1.00 97.81           C  
ATOM   2995  O   LYS A 384      16.609  14.422 -19.422  1.00 97.81           O  
ATOM   2996  CG  LYS A 384      16.281  13.312 -23.797  1.00 97.81           C  
ATOM   2997  CD  LYS A 384      15.016  13.281 -24.656  1.00 97.81           C  
ATOM   2998  CE  LYS A 384      15.312  13.633 -26.109  1.00 97.81           C  
ATOM   2999  NZ  LYS A 384      14.062  13.859 -26.891  1.00 97.81           N  
ATOM   3000  N   ILE A 385      16.438  12.148 -19.375  1.00 97.81           N  
ATOM   3001  CA  ILE A 385      16.016  12.141 -17.984  1.00 97.81           C  
ATOM   3002  C   ILE A 385      17.156  12.664 -17.109  1.00 97.81           C  
ATOM   3003  CB  ILE A 385      15.594  10.734 -17.516  1.00 97.81           C  
ATOM   3004  O   ILE A 385      16.938  13.523 -16.250  1.00 97.81           O  
ATOM   3005  CG1 ILE A 385      14.266  10.336 -18.188  1.00 97.81           C  
ATOM   3006  CG2 ILE A 385      15.477  10.672 -15.992  1.00 97.81           C  
ATOM   3007  CD1 ILE A 385      13.922   8.859 -18.047  1.00 97.81           C  
ATOM   3008  N   LYS A 386      18.312  12.117 -17.359  1.00 97.69           N  
ATOM   3009  CA  LYS A 386      19.469  12.555 -16.594  1.00 97.69           C  
ATOM   3010  C   LYS A 386      19.672  14.062 -16.703  1.00 97.69           C  
ATOM   3011  CB  LYS A 386      20.719  11.820 -17.047  1.00 97.69           C  
ATOM   3012  O   LYS A 386      19.859  14.750 -15.703  1.00 97.69           O  
ATOM   3013  CG  LYS A 386      22.000  12.273 -16.359  1.00 97.69           C  
ATOM   3014  CD  LYS A 386      21.984  11.930 -14.867  1.00 97.69           C  
ATOM   3015  CE  LYS A 386      23.266  12.359 -14.180  1.00 97.69           C  
ATOM   3016  NZ  LYS A 386      23.203  12.133 -12.703  1.00 97.69           N  
ATOM   3017  N   HIS A 387      19.672  14.547 -17.891  1.00 97.31           N  
ATOM   3018  CA  HIS A 387      19.891  15.969 -18.125  1.00 97.31           C  
ATOM   3019  C   HIS A 387      18.797  16.812 -17.469  1.00 97.31           C  
ATOM   3020  CB  HIS A 387      19.953  16.266 -19.625  1.00 97.31           C  
ATOM   3021  O   HIS A 387      19.094  17.844 -16.859  1.00 97.31           O  
ATOM   3022  CG  HIS A 387      20.203  17.703 -19.938  1.00 97.31           C  
ATOM   3023  CD2 HIS A 387      19.391  18.656 -20.469  1.00 97.31           C  
ATOM   3024  ND1 HIS A 387      21.422  18.312 -19.703  1.00 97.31           N  
ATOM   3025  CE1 HIS A 387      21.344  19.578 -20.094  1.00 97.31           C  
ATOM   3026  NE2 HIS A 387      20.125  19.812 -20.562  1.00 97.31           N  
ATOM   3027  N   ASN A 388      17.531  16.422 -17.594  1.00 97.81           N  
ATOM   3028  CA  ASN A 388      16.406  17.156 -17.047  1.00 97.81           C  
ATOM   3029  C   ASN A 388      16.500  17.297 -15.531  1.00 97.81           C  
ATOM   3030  CB  ASN A 388      15.086  16.500 -17.438  1.00 97.81           C  
ATOM   3031  O   ASN A 388      16.297  18.375 -14.984  1.00 97.81           O  
ATOM   3032  CG  ASN A 388      13.875  17.281 -16.969  1.00 97.81           C  
ATOM   3033  ND2 ASN A 388      13.180  16.750 -15.969  1.00 97.81           N  
ATOM   3034  OD1 ASN A 388      13.570  18.359 -17.484  1.00 97.81           O  
ATOM   3035  N   PHE A 389      16.891  16.266 -14.836  1.00 97.62           N  
ATOM   3036  CA  PHE A 389      16.828  16.297 -13.383  1.00 97.62           C  
ATOM   3037  C   PHE A 389      18.188  16.625 -12.773  1.00 97.62           C  
ATOM   3038  CB  PHE A 389      16.328  14.945 -12.844  1.00 97.62           C  
ATOM   3039  O   PHE A 389      18.266  17.172 -11.672  1.00 97.62           O  
ATOM   3040  CG  PHE A 389      14.844  14.750 -12.969  1.00 97.62           C  
ATOM   3041  CD1 PHE A 389      13.977  15.258 -12.016  1.00 97.62           C  
ATOM   3042  CD2 PHE A 389      14.312  14.055 -14.055  1.00 97.62           C  
ATOM   3043  CE1 PHE A 389      12.602  15.078 -12.133  1.00 97.62           C  
ATOM   3044  CE2 PHE A 389      12.938  13.875 -14.180  1.00 97.62           C  
ATOM   3045  CZ  PHE A 389      12.086  14.383 -13.211  1.00 97.62           C  
ATOM   3046  N   PHE A 390      19.219  16.266 -13.547  1.00 97.38           N  
ATOM   3047  CA  PHE A 390      20.516  16.359 -12.891  1.00 97.38           C  
ATOM   3048  C   PHE A 390      21.469  17.250 -13.680  1.00 97.38           C  
ATOM   3049  CB  PHE A 390      21.141  14.969 -12.703  1.00 97.38           C  
ATOM   3050  O   PHE A 390      22.609  17.484 -13.266  1.00 97.38           O  
ATOM   3051  CG  PHE A 390      20.281  14.031 -11.898  1.00 97.38           C  
ATOM   3052  CD1 PHE A 390      20.281  14.078 -10.508  1.00 97.38           C  
ATOM   3053  CD2 PHE A 390      19.469  13.094 -12.523  1.00 97.38           C  
ATOM   3054  CE1 PHE A 390      19.500  13.211  -9.758  1.00 97.38           C  
ATOM   3055  CE2 PHE A 390      18.672  12.227 -11.781  1.00 97.38           C  
ATOM   3056  CZ  PHE A 390      18.688  12.289 -10.398  1.00 97.38           C  
ATOM   3057  N   GLU A 391      21.016  17.703 -14.828  1.00 95.00           N  
ATOM   3058  CA  GLU A 391      21.875  18.484 -15.703  1.00 95.00           C  
ATOM   3059  C   GLU A 391      23.188  17.781 -15.977  1.00 95.00           C  
ATOM   3060  CB  GLU A 391      22.141  19.875 -15.086  1.00 95.00           C  
ATOM   3061  O   GLU A 391      23.203  16.656 -16.500  1.00 95.00           O  
ATOM   3062  CG  GLU A 391      20.891  20.703 -14.875  1.00 95.00           C  
ATOM   3063  CD  GLU A 391      21.172  22.062 -14.258  1.00 95.00           C  
ATOM   3064  OE1 GLU A 391      20.203  22.766 -13.867  1.00 95.00           O  
ATOM   3065  OE2 GLU A 391      22.359  22.438 -14.164  1.00 95.00           O  
ATOM   3066  N   TYR A 392      24.375  18.328 -15.586  1.00 91.25           N  
ATOM   3067  CA  TYR A 392      25.641  17.703 -15.898  1.00 91.25           C  
ATOM   3068  C   TYR A 392      26.281  17.109 -14.641  1.00 91.25           C  
ATOM   3069  CB  TYR A 392      26.609  18.703 -16.547  1.00 91.25           C  
ATOM   3070  O   TYR A 392      27.422  16.625 -14.680  1.00 91.25           O  
ATOM   3071  CG  TYR A 392      26.078  19.297 -17.828  1.00 91.25           C  
ATOM   3072  CD1 TYR A 392      26.047  18.562 -19.016  1.00 91.25           C  
ATOM   3073  CD2 TYR A 392      25.594  20.609 -17.844  1.00 91.25           C  
ATOM   3074  CE1 TYR A 392      25.562  19.125 -20.188  1.00 91.25           C  
ATOM   3075  CE2 TYR A 392      25.109  21.172 -19.031  1.00 91.25           C  
ATOM   3076  OH  TYR A 392      24.609  20.969 -21.344  1.00 91.25           O  
ATOM   3077  CZ  TYR A 392      25.094  20.422 -20.188  1.00 91.25           C  
ATOM   3078  N   GLU A 393      25.500  17.125 -13.547  1.00 94.94           N  
ATOM   3079  CA  GLU A 393      26.047  16.656 -12.273  1.00 94.94           C  
ATOM   3080  C   GLU A 393      25.797  15.164 -12.086  1.00 94.94           C  
ATOM   3081  CB  GLU A 393      25.438  17.438 -11.109  1.00 94.94           C  
ATOM   3082  O   GLU A 393      24.891  14.594 -12.711  1.00 94.94           O  
ATOM   3083  CG  GLU A 393      25.812  18.922 -11.102  1.00 94.94           C  
ATOM   3084  CD  GLU A 393      25.297  19.656  -9.875  1.00 94.94           C  
ATOM   3085  OE1 GLU A 393      25.812  20.766  -9.570  1.00 94.94           O  
ATOM   3086  OE2 GLU A 393      24.391  19.141  -9.203  1.00 94.94           O  
ATOM   3087  N   LEU A 394      26.672  14.578 -11.188  1.00 93.88           N  
ATOM   3088  CA  LEU A 394      26.438  13.195 -10.773  1.00 93.88           C  
ATOM   3089  C   LEU A 394      25.141  13.078  -9.984  1.00 93.88           C  
ATOM   3090  CB  LEU A 394      27.609  12.680  -9.938  1.00 93.88           C  
ATOM   3091  O   LEU A 394      24.812  13.953  -9.180  1.00 93.88           O  
ATOM   3092  CG  LEU A 394      28.953  12.562 -10.656  1.00 93.88           C  
ATOM   3093  CD1 LEU A 394      30.062  12.172  -9.664  1.00 93.88           C  
ATOM   3094  CD2 LEU A 394      28.875  11.539 -11.789  1.00 93.88           C  
ATOM   3095  N   ILE A 395      24.422  11.953 -10.203  1.00 94.38           N  
ATOM   3096  CA  ILE A 395      23.141  11.703  -9.562  1.00 94.38           C  
ATOM   3097  C   ILE A 395      23.312  11.711  -8.039  1.00 94.38           C  
ATOM   3098  CB  ILE A 395      22.531  10.359 -10.023  1.00 94.38           C  
ATOM   3099  O   ILE A 395      22.453  12.227  -7.320  1.00 94.38           O  
ATOM   3100  CG1 ILE A 395      22.016  10.477 -11.461  1.00 94.38           C  
ATOM   3101  CG2 ILE A 395      21.406   9.930  -9.078  1.00 94.38           C  
ATOM   3102  CD1 ILE A 395      21.578   9.148 -12.070  1.00 94.38           C  
ATOM   3103  N   SER A 396      24.438  11.344  -7.594  1.00 92.19           N  
ATOM   3104  CA  SER A 396      24.656  11.188  -6.160  1.00 92.19           C  
ATOM   3105  C   SER A 396      25.062  12.508  -5.512  1.00 92.19           C  
ATOM   3106  CB  SER A 396      25.734  10.141  -5.898  1.00 92.19           C  
ATOM   3107  O   SER A 396      25.078  12.625  -4.285  1.00 92.19           O  
ATOM   3108  OG  SER A 396      26.969  10.539  -6.469  1.00 92.19           O  
ATOM   3109  N   TYR A 397      25.375  13.516  -6.250  1.00 92.12           N  
ATOM   3110  CA  TYR A 397      26.000  14.742  -5.758  1.00 92.12           C  
ATOM   3111  C   TYR A 397      24.969  15.633  -5.062  1.00 92.12           C  
ATOM   3112  CB  TYR A 397      26.656  15.508  -6.906  1.00 92.12           C  
ATOM   3113  O   TYR A 397      25.234  16.172  -3.992  1.00 92.12           O  
ATOM   3114  CG  TYR A 397      27.328  16.781  -6.473  1.00 92.12           C  
ATOM   3115  CD1 TYR A 397      26.781  18.031  -6.777  1.00 92.12           C  
ATOM   3116  CD2 TYR A 397      28.516  16.766  -5.754  1.00 92.12           C  
ATOM   3117  CE1 TYR A 397      27.391  19.219  -6.383  1.00 92.12           C  
ATOM   3118  CE2 TYR A 397      29.156  17.938  -5.352  1.00 92.12           C  
ATOM   3119  OH  TYR A 397      29.203  20.312  -5.273  1.00 92.12           O  
ATOM   3120  CZ  TYR A 397      28.578  19.156  -5.668  1.00 92.12           C  
ATOM   3121  N   ASP A 398      23.828  15.867  -5.676  1.00 93.12           N  
ATOM   3122  CA  ASP A 398      22.781  16.766  -5.188  1.00 93.12           C  
ATOM   3123  C   ASP A 398      21.562  15.984  -4.738  1.00 93.12           C  
ATOM   3124  CB  ASP A 398      22.406  17.781  -6.270  1.00 93.12           C  
ATOM   3125  O   ASP A 398      20.766  15.523  -5.566  1.00 93.12           O  
ATOM   3126  CG  ASP A 398      21.500  18.875  -5.750  1.00 93.12           C  
ATOM   3127  OD1 ASP A 398      20.750  18.656  -4.773  1.00 93.12           O  
ATOM   3128  OD2 ASP A 398      21.531  19.984  -6.324  1.00 93.12           O  
ATOM   3129  N   ARG A 399      21.359  15.922  -3.445  1.00 93.56           N  
ATOM   3130  CA  ARG A 399      20.328  15.086  -2.863  1.00 93.56           C  
ATOM   3131  C   ARG A 399      18.938  15.648  -3.164  1.00 93.56           C  
ATOM   3132  CB  ARG A 399      20.516  14.961  -1.350  1.00 93.56           C  
ATOM   3133  O   ARG A 399      17.969  14.891  -3.316  1.00 93.56           O  
ATOM   3134  CG  ARG A 399      21.766  14.188  -0.952  1.00 93.56           C  
ATOM   3135  CD  ARG A 399      21.734  12.766  -1.490  1.00 93.56           C  
ATOM   3136  NE  ARG A 399      22.938  12.016  -1.097  1.00 93.56           N  
ATOM   3137  NH1 ARG A 399      23.875  11.992  -3.209  1.00 93.56           N  
ATOM   3138  NH2 ARG A 399      24.953  10.992  -1.458  1.00 93.56           N  
ATOM   3139  CZ  ARG A 399      23.922  11.672  -1.922  1.00 93.56           C  
ATOM   3140  N   GLN A 400      18.797  16.922  -3.229  1.00 95.31           N  
ATOM   3141  CA  GLN A 400      17.500  17.516  -3.562  1.00 95.31           C  
ATOM   3142  C   GLN A 400      17.062  17.094  -4.961  1.00 95.31           C  
ATOM   3143  CB  GLN A 400      17.562  19.031  -3.453  1.00 95.31           C  
ATOM   3144  O   GLN A 400      15.891  16.781  -5.180  1.00 95.31           O  
ATOM   3145  CG  GLN A 400      16.203  19.719  -3.672  1.00 95.31           C  
ATOM   3146  CD  GLN A 400      15.180  19.312  -2.635  1.00 95.31           C  
ATOM   3147  NE2 GLN A 400      14.055  18.766  -3.096  1.00 95.31           N  
ATOM   3148  OE1 GLN A 400      15.383  19.484  -1.431  1.00 95.31           O  
ATOM   3149  N   ARG A 401      17.953  17.125  -5.879  1.00 95.81           N  
ATOM   3150  CA  ARG A 401      17.625  16.719  -7.238  1.00 95.81           C  
ATOM   3151  C   ARG A 401      17.266  15.234  -7.289  1.00 95.81           C  
ATOM   3152  CB  ARG A 401      18.797  17.000  -8.188  1.00 95.81           C  
ATOM   3153  O   ARG A 401      16.375  14.836  -8.047  1.00 95.81           O  
ATOM   3154  CG  ARG A 401      19.016  18.484  -8.453  1.00 95.81           C  
ATOM   3155  CD  ARG A 401      20.141  18.703  -9.461  1.00 95.81           C  
ATOM   3156  NE  ARG A 401      20.344  20.125  -9.742  1.00 95.81           N  
ATOM   3157  NH1 ARG A 401      21.188  19.797 -11.867  1.00 95.81           N  
ATOM   3158  NH2 ARG A 401      20.969  21.922 -11.031  1.00 95.81           N  
ATOM   3159  CZ  ARG A 401      20.828  20.609 -10.875  1.00 95.81           C  
ATOM   3160  N   LEU A 402      18.000  14.461  -6.535  1.00 96.31           N  
ATOM   3161  CA  LEU A 402      17.672  13.047  -6.438  1.00 96.31           C  
ATOM   3162  C   LEU A 402      16.250  12.859  -5.887  1.00 96.31           C  
ATOM   3163  CB  LEU A 402      18.672  12.320  -5.543  1.00 96.31           C  
ATOM   3164  O   LEU A 402      15.477  12.062  -6.422  1.00 96.31           O  
ATOM   3165  CG  LEU A 402      18.438  10.820  -5.332  1.00 96.31           C  
ATOM   3166  CD1 LEU A 402      18.438  10.094  -6.672  1.00 96.31           C  
ATOM   3167  CD2 LEU A 402      19.500  10.242  -4.410  1.00 96.31           C  
ATOM   3168  N   ILE A 403      15.930  13.617  -4.855  1.00 96.81           N  
ATOM   3169  CA  ILE A 403      14.602  13.570  -4.254  1.00 96.81           C  
ATOM   3170  C   ILE A 403      13.547  13.930  -5.297  1.00 96.81           C  
ATOM   3171  CB  ILE A 403      14.500  14.516  -3.037  1.00 96.81           C  
ATOM   3172  O   ILE A 403      12.547  13.234  -5.445  1.00 96.81           O  
ATOM   3173  CG1 ILE A 403      15.344  13.984  -1.873  1.00 96.81           C  
ATOM   3174  CG2 ILE A 403      13.039  14.695  -2.617  1.00 96.81           C  
ATOM   3175  CD1 ILE A 403      15.586  15.000  -0.765  1.00 96.81           C  
ATOM   3176  N   ASN A 404      13.789  14.961  -6.035  1.00 97.06           N  
ATOM   3177  CA  ASN A 404      12.844  15.406  -7.059  1.00 97.06           C  
ATOM   3178  C   ASN A 404      12.648  14.344  -8.133  1.00 97.06           C  
ATOM   3179  CB  ASN A 404      13.312  16.719  -7.688  1.00 97.06           C  
ATOM   3180  O   ASN A 404      11.523  14.086  -8.562  1.00 97.06           O  
ATOM   3181  CG  ASN A 404      13.227  17.891  -6.727  1.00 97.06           C  
ATOM   3182  ND2 ASN A 404      13.922  18.969  -7.051  1.00 97.06           N  
ATOM   3183  OD1 ASN A 404      12.547  17.812  -5.699  1.00 97.06           O  
ATOM   3184  N   PHE A 405      13.758  13.727  -8.570  1.00 97.38           N  
ATOM   3185  CA  PHE A 405      13.695  12.711  -9.609  1.00 97.38           C  
ATOM   3186  C   PHE A 405      12.891  11.508  -9.141  1.00 97.38           C  
ATOM   3187  CB  PHE A 405      15.102  12.273 -10.023  1.00 97.38           C  
ATOM   3188  O   PHE A 405      11.969  11.062  -9.828  1.00 97.38           O  
ATOM   3189  CG  PHE A 405      15.133  10.992 -10.812  1.00 97.38           C  
ATOM   3190  CD1 PHE A 405      15.648   9.828 -10.250  1.00 97.38           C  
ATOM   3191  CD2 PHE A 405      14.648  10.945 -12.109  1.00 97.38           C  
ATOM   3192  CE1 PHE A 405      15.680   8.641 -10.977  1.00 97.38           C  
ATOM   3193  CE2 PHE A 405      14.672   9.766 -12.844  1.00 97.38           C  
ATOM   3194  CZ  PHE A 405      15.188   8.609 -12.273  1.00 97.38           C  
ATOM   3195  N   ILE A 406      13.234  10.969  -7.980  1.00 96.88           N  
ATOM   3196  CA  ILE A 406      12.578   9.766  -7.488  1.00 96.88           C  
ATOM   3197  C   ILE A 406      11.094  10.047  -7.230  1.00 96.88           C  
ATOM   3198  CB  ILE A 406      13.250   9.234  -6.203  1.00 96.88           C  
ATOM   3199  O   ILE A 406      10.234   9.242  -7.578  1.00 96.88           O  
ATOM   3200  CG1 ILE A 406      14.680   8.766  -6.504  1.00 96.88           C  
ATOM   3201  CG2 ILE A 406      12.422   8.102  -5.582  1.00 96.88           C  
ATOM   3202  CD1 ILE A 406      15.453   8.320  -5.277  1.00 96.88           C  
ATOM   3203  N   SER A 407      10.781  11.234  -6.648  1.00 97.75           N  
ATOM   3204  CA  SER A 407       9.398  11.617  -6.387  1.00 97.75           C  
ATOM   3205  C   SER A 407       8.578  11.664  -7.672  1.00 97.75           C  
ATOM   3206  CB  SER A 407       9.336  12.977  -5.684  1.00 97.75           C  
ATOM   3207  O   SER A 407       7.465  11.148  -7.730  1.00 97.75           O  
ATOM   3208  OG  SER A 407       9.898  12.891  -4.383  1.00 97.75           O  
ATOM   3209  N   ALA A 408       9.172  12.250  -8.695  1.00 97.38           N  
ATOM   3210  CA  ALA A 408       8.477  12.398  -9.977  1.00 97.38           C  
ATOM   3211  C   ALA A 408       8.328  11.047 -10.672  1.00 97.38           C  
ATOM   3212  CB  ALA A 408       9.227  13.375 -10.875  1.00 97.38           C  
ATOM   3213  O   ALA A 408       7.230  10.688 -11.109  1.00 97.38           O  
ATOM   3214  N   ASP A 409       9.438  10.273 -10.648  1.00 95.88           N  
ATOM   3215  CA  ASP A 409       9.516   9.047 -11.438  1.00 95.88           C  
ATOM   3216  C   ASP A 409       8.758   7.910 -10.766  1.00 95.88           C  
ATOM   3217  CB  ASP A 409      10.984   8.648 -11.656  1.00 95.88           C  
ATOM   3218  O   ASP A 409       8.070   7.133 -11.430  1.00 95.88           O  
ATOM   3219  CG  ASP A 409      11.141   7.422 -12.531  1.00 95.88           C  
ATOM   3220  OD1 ASP A 409      10.906   7.512 -13.758  1.00 95.88           O  
ATOM   3221  OD2 ASP A 409      11.492   6.348 -11.992  1.00 95.88           O  
ATOM   3222  N   GLN A 410       8.797   7.848  -9.438  1.00 96.00           N  
ATOM   3223  CA  GLN A 410       8.344   6.629  -8.773  1.00 96.00           C  
ATOM   3224  C   GLN A 410       6.980   6.832  -8.125  1.00 96.00           C  
ATOM   3225  CB  GLN A 410       9.359   6.172  -7.730  1.00 96.00           C  
ATOM   3226  O   GLN A 410       6.340   5.871  -7.699  1.00 96.00           O  
ATOM   3227  CG  GLN A 410      10.703   5.766  -8.312  1.00 96.00           C  
ATOM   3228  CD  GLN A 410      10.594   4.629  -9.312  1.00 96.00           C  
ATOM   3229  NE2 GLN A 410      10.914   4.910 -10.570  1.00 96.00           N  
ATOM   3230  OE1 GLN A 410      10.211   3.508  -8.953  1.00 96.00           O  
ATOM   3231  N   PHE A 411       6.434   8.164  -8.078  1.00 97.88           N  
ATOM   3232  CA  PHE A 411       5.184   8.406  -7.371  1.00 97.88           C  
ATOM   3233  C   PHE A 411       4.270   9.320  -8.172  1.00 97.88           C  
ATOM   3234  CB  PHE A 411       5.453   9.008  -5.988  1.00 97.88           C  
ATOM   3235  O   PHE A 411       3.213   8.898  -8.641  1.00 97.88           O  
ATOM   3236  CG  PHE A 411       6.059   8.039  -5.008  1.00 97.88           C  
ATOM   3237  CD1 PHE A 411       5.250   7.266  -4.184  1.00 97.88           C  
ATOM   3238  CD2 PHE A 411       7.438   7.898  -4.914  1.00 97.88           C  
ATOM   3239  CE1 PHE A 411       5.809   6.367  -3.277  1.00 97.88           C  
ATOM   3240  CE2 PHE A 411       8.000   7.004  -4.012  1.00 97.88           C  
ATOM   3241  CZ  PHE A 411       7.188   6.238  -3.191  1.00 97.88           C  
ATOM   3242  N   ASN A 412       4.707  10.562  -8.406  1.00 97.31           N  
ATOM   3243  CA  ASN A 412       3.842  11.594  -8.961  1.00 97.31           C  
ATOM   3244  C   ASN A 412       3.262  11.188 -10.305  1.00 97.31           C  
ATOM   3245  CB  ASN A 412       4.602  12.922  -9.086  1.00 97.31           C  
ATOM   3246  O   ASN A 412       2.045  11.227 -10.508  1.00 97.31           O  
ATOM   3247  CG  ASN A 412       5.188  13.383  -7.770  1.00 97.31           C  
ATOM   3248  ND2 ASN A 412       6.039  14.406  -7.828  1.00 97.31           N  
ATOM   3249  OD1 ASN A 412       4.879  12.836  -6.711  1.00 97.31           O  
ATOM   3250  N   ARG A 413       4.129  10.797 -11.203  1.00 95.81           N  
ATOM   3251  CA  ARG A 413       3.715  10.523 -12.578  1.00 95.81           C  
ATOM   3252  C   ARG A 413       2.750   9.344 -12.641  1.00 95.81           C  
ATOM   3253  CB  ARG A 413       4.934  10.250 -13.461  1.00 95.81           C  
ATOM   3254  O   ARG A 413       1.682   9.445 -13.250  1.00 95.81           O  
ATOM   3255  CG  ARG A 413       4.586   9.789 -14.867  1.00 95.81           C  
ATOM   3256  CD  ARG A 413       5.820   9.328 -15.633  1.00 95.81           C  
ATOM   3257  NE  ARG A 413       6.344   8.070 -15.109  1.00 95.81           N  
ATOM   3258  NH1 ARG A 413       8.219   8.055 -16.453  1.00 95.81           N  
ATOM   3259  NH2 ARG A 413       7.852   6.348 -14.969  1.00 95.81           N  
ATOM   3260  CZ  ARG A 413       7.473   7.496 -15.508  1.00 95.81           C  
ATOM   3261  N   PRO A 414       3.123   8.141 -12.133  1.00 96.75           N  
ATOM   3262  CA  PRO A 414       2.193   7.012 -12.234  1.00 96.75           C  
ATOM   3263  C   PRO A 414       0.894   7.242 -11.469  1.00 96.75           C  
ATOM   3264  CB  PRO A 414       2.982   5.844 -11.633  1.00 96.75           C  
ATOM   3265  O   PRO A 414      -0.164   6.758 -11.875  1.00 96.75           O  
ATOM   3266  CG  PRO A 414       4.047   6.492 -10.805  1.00 96.75           C  
ATOM   3267  CD  PRO A 414       4.457   7.773 -11.477  1.00 96.75           C  
ATOM   3268  N   ILE A 415       0.887   8.000 -10.391  1.00 98.31           N  
ATOM   3269  CA  ILE A 415      -0.316   8.273  -9.609  1.00 98.31           C  
ATOM   3270  C   ILE A 415      -1.240   9.203 -10.391  1.00 98.31           C  
ATOM   3271  CB  ILE A 415       0.027   8.898  -8.234  1.00 98.31           C  
ATOM   3272  O   ILE A 415      -2.449   8.969 -10.461  1.00 98.31           O  
ATOM   3273  CG1 ILE A 415       0.687   7.855  -7.328  1.00 98.31           C  
ATOM   3274  CG2 ILE A 415      -1.227   9.484  -7.578  1.00 98.31           C  
ATOM   3275  CD1 ILE A 415       1.270   8.430  -6.043  1.00 98.31           C  
ATOM   3276  N   ARG A 416      -0.645  10.227 -10.992  1.00 97.50           N  
ATOM   3277  CA  ARG A 416      -1.465  11.094 -11.828  1.00 97.50           C  
ATOM   3278  C   ARG A 416      -2.061  10.320 -13.000  1.00 97.50           C  
ATOM   3279  CB  ARG A 416      -0.641  12.273 -12.344  1.00 97.50           C  
ATOM   3280  O   ARG A 416      -3.248  10.453 -13.297  1.00 97.50           O  
ATOM   3281  CG  ARG A 416      -1.404  13.195 -13.281  1.00 97.50           C  
ATOM   3282  CD  ARG A 416      -0.639  14.477 -13.562  1.00 97.50           C  
ATOM   3283  NE  ARG A 416      -1.330  15.320 -14.531  1.00 97.50           N  
ATOM   3284  NH1 ARG A 416       0.028  17.156 -14.219  1.00 97.50           N  
ATOM   3285  NH2 ARG A 416      -1.696  17.250 -15.727  1.00 97.50           N  
ATOM   3286  CZ  ARG A 416      -0.998  16.578 -14.820  1.00 97.50           C  
ATOM   3287  N   LYS A 417      -1.241   9.477 -13.672  1.00 97.00           N  
ATOM   3288  CA  LYS A 417      -1.731   8.680 -14.789  1.00 97.00           C  
ATOM   3289  C   LYS A 417      -2.900   7.793 -14.359  1.00 97.00           C  
ATOM   3290  CB  LYS A 417      -0.608   7.816 -15.359  1.00 97.00           C  
ATOM   3291  O   LYS A 417      -3.898   7.688 -15.070  1.00 97.00           O  
ATOM   3292  CG  LYS A 417      -1.051   6.891 -16.484  1.00 97.00           C  
ATOM   3293  CD  LYS A 417      -1.502   7.680 -17.703  1.00 97.00           C  
ATOM   3294  CE  LYS A 417      -1.864   6.758 -18.875  1.00 97.00           C  
ATOM   3295  NZ  LYS A 417      -2.334   7.523 -20.062  1.00 97.00           N  
ATOM   3296  N   SER A 418      -2.807   7.156 -13.211  1.00 97.88           N  
ATOM   3297  CA  SER A 418      -3.877   6.316 -12.688  1.00 97.88           C  
ATOM   3298  C   SER A 418      -5.148   7.121 -12.445  1.00 97.88           C  
ATOM   3299  CB  SER A 418      -3.439   5.641 -11.383  1.00 97.88           C  
ATOM   3300  O   SER A 418      -6.238   6.699 -12.828  1.00 97.88           O  
ATOM   3301  OG  SER A 418      -2.363   4.750 -11.617  1.00 97.88           O  
ATOM   3302  N   ALA A 419      -4.965   8.320 -11.852  1.00 98.19           N  
ATOM   3303  CA  ALA A 419      -6.105   9.180 -11.555  1.00 98.19           C  
ATOM   3304  C   ALA A 419      -6.848   9.570 -12.828  1.00 98.19           C  
ATOM   3305  CB  ALA A 419      -5.652  10.430 -10.805  1.00 98.19           C  
ATOM   3306  O   ALA A 419      -8.070   9.445 -12.914  1.00 98.19           O  
ATOM   3307  N   GLU A 420      -6.160   9.992 -13.805  1.00 97.44           N  
ATOM   3308  CA  GLU A 420      -6.758  10.445 -15.055  1.00 97.44           C  
ATOM   3309  C   GLU A 420      -7.461   9.297 -15.773  1.00 97.44           C  
ATOM   3310  CB  GLU A 420      -5.695  11.070 -15.969  1.00 97.44           C  
ATOM   3311  O   GLU A 420      -8.570   9.461 -16.297  1.00 97.44           O  
ATOM   3312  CG  GLU A 420      -5.188  12.422 -15.484  1.00 97.44           C  
ATOM   3313  CD  GLU A 420      -4.227  13.078 -16.453  1.00 97.44           C  
ATOM   3314  OE1 GLU A 420      -4.605  14.094 -17.094  1.00 97.44           O  
ATOM   3315  OE2 GLU A 420      -3.090  12.578 -16.594  1.00 97.44           O  
ATOM   3316  N   ALA A 421      -6.773   8.094 -15.781  1.00 97.12           N  
ATOM   3317  CA  ALA A 421      -7.344   6.938 -16.469  1.00 97.12           C  
ATOM   3318  C   ALA A 421      -8.656   6.504 -15.812  1.00 97.12           C  
ATOM   3319  CB  ALA A 421      -6.352   5.777 -16.469  1.00 97.12           C  
ATOM   3320  O   ALA A 421      -9.648   6.266 -16.500  1.00 97.12           O  
ATOM   3321  N   MET A 422      -8.719   6.488 -14.516  1.00 98.25           N  
ATOM   3322  CA  MET A 422      -9.906   6.031 -13.797  1.00 98.25           C  
ATOM   3323  C   MET A 422     -11.016   7.074 -13.859  1.00 98.25           C  
ATOM   3324  CB  MET A 422      -9.562   5.719 -12.344  1.00 98.25           C  
ATOM   3325  O   MET A 422     -12.195   6.730 -13.875  1.00 98.25           O  
ATOM   3326  CG  MET A 422      -8.695   4.480 -12.164  1.00 98.25           C  
ATOM   3327  SD  MET A 422      -8.469   4.027 -10.406  1.00 98.25           S  
ATOM   3328  CE  MET A 422      -7.332   5.344  -9.883  1.00 98.25           C  
ATOM   3329  N   ALA A 423     -10.664   8.406 -13.922  1.00 98.25           N  
ATOM   3330  CA  ALA A 423     -11.641   9.500 -13.906  1.00 98.25           C  
ATOM   3331  C   ALA A 423     -12.531   9.453 -15.141  1.00 98.25           C  
ATOM   3332  CB  ALA A 423     -10.922  10.844 -13.820  1.00 98.25           C  
ATOM   3333  O   ALA A 423     -13.617  10.039 -15.148  1.00 98.25           O  
ATOM   3334  N   ASN A 424     -12.125   8.664 -16.141  1.00 98.06           N  
ATOM   3335  CA  ASN A 424     -12.961   8.508 -17.328  1.00 98.06           C  
ATOM   3336  C   ASN A 424     -14.156   7.598 -17.047  1.00 98.06           C  
ATOM   3337  CB  ASN A 424     -12.133   7.965 -18.500  1.00 98.06           C  
ATOM   3338  O   ASN A 424     -15.133   7.613 -17.797  1.00 98.06           O  
ATOM   3339  CG  ASN A 424     -11.258   9.023 -19.125  1.00 98.06           C  
ATOM   3340  ND2 ASN A 424     -10.195   8.586 -19.797  1.00 98.06           N  
ATOM   3341  OD1 ASN A 424     -11.531  10.219 -19.031  1.00 98.06           O  
ATOM   3342  N   TYR A 425     -14.148   6.895 -15.938  1.00 98.44           N  
ATOM   3343  CA  TYR A 425     -15.141   5.840 -15.789  1.00 98.44           C  
ATOM   3344  C   TYR A 425     -15.852   5.945 -14.438  1.00 98.44           C  
ATOM   3345  CB  TYR A 425     -14.492   4.461 -15.930  1.00 98.44           C  
ATOM   3346  O   TYR A 425     -16.906   5.344 -14.242  1.00 98.44           O  
ATOM   3347  CG  TYR A 425     -13.844   4.230 -17.266  1.00 98.44           C  
ATOM   3348  CD1 TYR A 425     -14.602   3.836 -18.375  1.00 98.44           C  
ATOM   3349  CD2 TYR A 425     -12.477   4.402 -17.438  1.00 98.44           C  
ATOM   3350  CE1 TYR A 425     -14.008   3.619 -19.609  1.00 98.44           C  
ATOM   3351  CE2 TYR A 425     -11.867   4.191 -18.672  1.00 98.44           C  
ATOM   3352  OH  TYR A 425     -12.055   3.586 -20.984  1.00 98.44           O  
ATOM   3353  CZ  TYR A 425     -12.641   3.799 -19.750  1.00 98.44           C  
ATOM   3354  N   THR A 426     -15.188   6.605 -13.484  1.00 98.31           N  
ATOM   3355  CA  THR A 426     -15.781   6.762 -12.156  1.00 98.31           C  
ATOM   3356  C   THR A 426     -15.359   8.078 -11.523  1.00 98.31           C  
ATOM   3357  CB  THR A 426     -15.398   5.590 -11.234  1.00 98.31           C  
ATOM   3358  O   THR A 426     -14.602   8.844 -12.117  1.00 98.31           O  
ATOM   3359  CG2 THR A 426     -13.922   5.645 -10.867  1.00 98.31           C  
ATOM   3360  OG1 THR A 426     -16.188   5.660 -10.031  1.00 98.31           O  
ATOM   3361  N   THR A 427     -15.961   8.398 -10.328  1.00 98.44           N  
ATOM   3362  CA  THR A 427     -15.594   9.602  -9.586  1.00 98.44           C  
ATOM   3363  C   THR A 427     -14.227   9.438  -8.922  1.00 98.44           C  
ATOM   3364  CB  THR A 427     -16.656   9.938  -8.516  1.00 98.44           C  
ATOM   3365  O   THR A 427     -13.984   8.445  -8.234  1.00 98.44           O  
ATOM   3366  CG2 THR A 427     -16.297  11.227  -7.777  1.00 98.44           C  
ATOM   3367  OG1 THR A 427     -17.922  10.094  -9.141  1.00 98.44           O  
ATOM   3368  N   VAL A 428     -13.352  10.500  -9.227  1.00 98.75           N  
ATOM   3369  CA  VAL A 428     -12.016  10.469  -8.656  1.00 98.75           C  
ATOM   3370  C   VAL A 428     -11.711  11.812  -7.988  1.00 98.75           C  
ATOM   3371  CB  VAL A 428     -10.945  10.148  -9.719  1.00 98.75           C  
ATOM   3372  O   VAL A 428     -11.836  12.867  -8.617  1.00 98.75           O  
ATOM   3373  CG1 VAL A 428      -9.547  10.195  -9.117  1.00 98.75           C  
ATOM   3374  CG2 VAL A 428     -11.211   8.781 -10.352  1.00 98.75           C  
ATOM   3375  N   TYR A 429     -11.336  11.773  -6.656  1.00 98.75           N  
ATOM   3376  CA  TYR A 429     -10.805  12.914  -5.918  1.00 98.75           C  
ATOM   3377  C   TYR A 429      -9.297  12.797  -5.750  1.00 98.75           C  
ATOM   3378  CB  TYR A 429     -11.477  13.031  -4.547  1.00 98.75           C  
ATOM   3379  O   TYR A 429      -8.797  11.781  -5.254  1.00 98.75           O  
ATOM   3380  CG  TYR A 429     -12.977  13.203  -4.617  1.00 98.75           C  
ATOM   3381  CD1 TYR A 429     -13.547  14.461  -4.781  1.00 98.75           C  
ATOM   3382  CD2 TYR A 429     -13.828  12.102  -4.520  1.00 98.75           C  
ATOM   3383  CE1 TYR A 429     -14.922  14.625  -4.844  1.00 98.75           C  
ATOM   3384  CE2 TYR A 429     -15.211  12.258  -4.582  1.00 98.75           C  
ATOM   3385  OH  TYR A 429     -17.109  13.680  -4.805  1.00 98.75           O  
ATOM   3386  CZ  TYR A 429     -15.750  13.523  -4.742  1.00 98.75           C  
ATOM   3387  N   TYR A 430      -8.562  13.836  -6.156  1.00 98.62           N  
ATOM   3388  CA  TYR A 430      -7.102  13.844  -6.227  1.00 98.62           C  
ATOM   3389  C   TYR A 430      -6.520  14.883  -5.277  1.00 98.62           C  
ATOM   3390  CB  TYR A 430      -6.637  14.125  -7.660  1.00 98.62           C  
ATOM   3391  O   TYR A 430      -7.043  15.992  -5.160  1.00 98.62           O  
ATOM   3392  CG  TYR A 430      -5.164  13.867  -7.879  1.00 98.62           C  
ATOM   3393  CD1 TYR A 430      -4.344  14.852  -8.430  1.00 98.62           C  
ATOM   3394  CD2 TYR A 430      -4.594  12.648  -7.539  1.00 98.62           C  
ATOM   3395  CE1 TYR A 430      -2.988  14.617  -8.641  1.00 98.62           C  
ATOM   3396  CE2 TYR A 430      -3.240  12.406  -7.742  1.00 98.62           C  
ATOM   3397  OH  TYR A 430      -1.104  13.164  -8.492  1.00 98.62           O  
ATOM   3398  CZ  TYR A 430      -2.447  13.398  -8.289  1.00 98.62           C  
ATOM   3399  N   TYR A 431      -5.410  14.445  -4.500  1.00 98.69           N  
ATOM   3400  CA  TYR A 431      -4.859  15.414  -3.555  1.00 98.69           C  
ATOM   3401  C   TYR A 431      -3.336  15.359  -3.549  1.00 98.69           C  
ATOM   3402  CB  TYR A 431      -5.395  15.148  -2.145  1.00 98.69           C  
ATOM   3403  O   TYR A 431      -2.738  14.391  -4.027  1.00 98.69           O  
ATOM   3404  CG  TYR A 431      -4.738  13.977  -1.453  1.00 98.69           C  
ATOM   3405  CD1 TYR A 431      -5.242  12.688  -1.598  1.00 98.69           C  
ATOM   3406  CD2 TYR A 431      -3.615  14.156  -0.654  1.00 98.69           C  
ATOM   3407  CE1 TYR A 431      -4.641  11.602  -0.962  1.00 98.69           C  
ATOM   3408  CE2 TYR A 431      -3.008  13.086  -0.013  1.00 98.69           C  
ATOM   3409  OH  TYR A 431      -2.928  10.750   0.459  1.00 98.69           O  
ATOM   3410  CZ  TYR A 431      -3.527  11.812  -0.173  1.00 98.69           C  
ATOM   3411  N   GLU A 432      -2.766  16.406  -3.084  1.00 98.56           N  
ATOM   3412  CA  GLU A 432      -1.368  16.516  -2.676  1.00 98.56           C  
ATOM   3413  C   GLU A 432      -1.247  16.938  -1.215  1.00 98.56           C  
ATOM   3414  CB  GLU A 432      -0.612  17.500  -3.572  1.00 98.56           C  
ATOM   3415  O   GLU A 432      -1.766  17.984  -0.822  1.00 98.56           O  
ATOM   3416  CG  GLU A 432       0.862  17.641  -3.223  1.00 98.56           C  
ATOM   3417  CD  GLU A 432       1.575  18.688  -4.051  1.00 98.56           C  
ATOM   3418  OE1 GLU A 432       1.850  19.797  -3.523  1.00 98.56           O  
ATOM   3419  OE2 GLU A 432       1.862  18.422  -5.238  1.00 98.56           O  
ATOM   3420  N   PHE A 433      -0.608  16.078  -0.425  1.00 98.38           N  
ATOM   3421  CA  PHE A 433      -0.327  16.406   0.969  1.00 98.38           C  
ATOM   3422  C   PHE A 433       1.018  17.109   1.101  1.00 98.38           C  
ATOM   3423  CB  PHE A 433      -0.340  15.141   1.829  1.00 98.38           C  
ATOM   3424  O   PHE A 433       2.057  16.547   0.751  1.00 98.38           O  
ATOM   3425  CG  PHE A 433      -0.150  15.398   3.299  1.00 98.38           C  
ATOM   3426  CD1 PHE A 433       1.112  15.320   3.875  1.00 98.38           C  
ATOM   3427  CD2 PHE A 433      -1.233  15.727   4.105  1.00 98.38           C  
ATOM   3428  CE1 PHE A 433       1.292  15.562   5.234  1.00 98.38           C  
ATOM   3429  CE2 PHE A 433      -1.062  15.969   5.465  1.00 98.38           C  
ATOM   3430  CZ  PHE A 433       0.201  15.891   6.027  1.00 98.38           C  
ATOM   3431  N   GLY A 434       0.996  18.312   1.657  1.00 96.94           N  
ATOM   3432  CA  GLY A 434       2.229  19.094   1.676  1.00 96.94           C  
ATOM   3433  C   GLY A 434       2.559  19.656   3.043  1.00 96.94           C  
ATOM   3434  O   GLY A 434       3.492  20.453   3.184  1.00 96.94           O  
ATOM   3435  N   TYR A 435       1.797  19.250   4.055  1.00 96.44           N  
ATOM   3436  CA  TYR A 435       2.008  19.781   5.391  1.00 96.44           C  
ATOM   3437  C   TYR A 435       3.209  19.125   6.062  1.00 96.44           C  
ATOM   3438  CB  TYR A 435       0.757  19.594   6.254  1.00 96.44           C  
ATOM   3439  O   TYR A 435       3.299  17.906   6.125  1.00 96.44           O  
ATOM   3440  CG  TYR A 435       0.932  20.031   7.688  1.00 96.44           C  
ATOM   3441  CD1 TYR A 435       0.856  19.125   8.734  1.00 96.44           C  
ATOM   3442  CD2 TYR A 435       1.171  21.375   7.992  1.00 96.44           C  
ATOM   3443  CE1 TYR A 435       1.014  19.531  10.055  1.00 96.44           C  
ATOM   3444  CE2 TYR A 435       1.330  21.781   9.312  1.00 96.44           C  
ATOM   3445  OH  TYR A 435       1.408  21.266  11.641  1.00 96.44           O  
ATOM   3446  CZ  TYR A 435       1.251  20.859  10.336  1.00 96.44           C  
ATOM   3447  N   GLN A 436       4.129  19.953   6.473  1.00 94.06           N  
ATOM   3448  CA  GLN A 436       5.305  19.578   7.250  1.00 94.06           C  
ATOM   3449  C   GLN A 436       5.156  20.000   8.711  1.00 94.06           C  
ATOM   3450  CB  GLN A 436       6.566  20.203   6.648  1.00 94.06           C  
ATOM   3451  O   GLN A 436       5.426  21.156   9.062  1.00 94.06           O  
ATOM   3452  CG  GLN A 436       7.840  19.859   7.410  1.00 94.06           C  
ATOM   3453  CD  GLN A 436       9.078  20.500   6.797  1.00 94.06           C  
ATOM   3454  NE2 GLN A 436      10.102  20.703   7.613  1.00 94.06           N  
ATOM   3455  OE1 GLN A 436       9.109  20.797   5.598  1.00 94.06           O  
ATOM   3456  N   GLY A 437       4.762  19.016   9.500  1.00 92.44           N  
ATOM   3457  CA  GLY A 437       4.500  19.328  10.898  1.00 92.44           C  
ATOM   3458  C   GLY A 437       5.438  18.625  11.859  1.00 92.44           C  
ATOM   3459  O   GLY A 437       6.348  17.922  11.430  1.00 92.44           O  
ATOM   3460  N   ASN A 438       5.191  18.875  13.188  1.00 92.75           N  
ATOM   3461  CA  ASN A 438       6.031  18.328  14.250  1.00 92.75           C  
ATOM   3462  C   ASN A 438       5.922  16.812  14.320  1.00 92.75           C  
ATOM   3463  CB  ASN A 438       5.672  18.953  15.594  1.00 92.75           C  
ATOM   3464  O   ASN A 438       6.910  16.125  14.586  1.00 92.75           O  
ATOM   3465  CG  ASN A 438       6.715  18.688  16.656  1.00 92.75           C  
ATOM   3466  ND2 ASN A 438       6.309  18.016  17.734  1.00 92.75           N  
ATOM   3467  OD1 ASN A 438       7.875  19.078  16.531  1.00 92.75           O  
ATOM   3468  N   ALA A 439       4.750  16.297  14.086  1.00 88.06           N  
ATOM   3469  CA  ALA A 439       4.520  14.852  14.180  1.00 88.06           C  
ATOM   3470  C   ALA A 439       5.348  14.094  13.148  1.00 88.06           C  
ATOM   3471  CB  ALA A 439       3.035  14.539  14.000  1.00 88.06           C  
ATOM   3472  O   ALA A 439       5.633  12.906  13.320  1.00 88.06           O  
ATOM   3473  N   SER A 440       5.770  14.727  12.102  1.00 83.69           N  
ATOM   3474  CA  SER A 440       6.547  14.062  11.062  1.00 83.69           C  
ATOM   3475  C   SER A 440       7.977  14.594  11.023  1.00 83.69           C  
ATOM   3476  CB  SER A 440       5.883  14.258   9.695  1.00 83.69           C  
ATOM   3477  O   SER A 440       8.664  14.453  10.008  1.00 83.69           O  
ATOM   3478  OG  SER A 440       5.797  15.633   9.367  1.00 83.69           O  
ATOM   3479  N   ASN A 441       8.492  15.148  12.094  1.00 82.31           N  
ATOM   3480  CA  ASN A 441       9.820  15.734  12.148  1.00 82.31           C  
ATOM   3481  C   ASN A 441       9.953  16.922  11.211  1.00 82.31           C  
ATOM   3482  CB  ASN A 441      10.883  14.680  11.820  1.00 82.31           C  
ATOM   3483  O   ASN A 441      10.531  16.812  10.125  1.00 82.31           O  
ATOM   3484  CG  ASN A 441      12.297  15.172  12.094  1.00 82.31           C  
ATOM   3485  ND2 ASN A 441      13.281  14.461  11.555  1.00 82.31           N  
ATOM   3486  OD1 ASN A 441      12.500  16.172  12.781  1.00 82.31           O  
ATOM   3487  N   SER A 442       9.594  18.031  11.703  1.00 80.12           N  
ATOM   3488  CA  SER A 442       9.547  19.234  10.883  1.00 80.12           C  
ATOM   3489  C   SER A 442      10.930  19.859  10.734  1.00 80.12           C  
ATOM   3490  CB  SER A 442       8.578  20.266  11.492  1.00 80.12           C  
ATOM   3491  O   SER A 442      11.172  20.625   9.805  1.00 80.12           O  
ATOM   3492  OG  SER A 442       8.945  20.562  12.828  1.00 80.12           O  
ATOM   3493  N   ASN A 443      11.945  19.375  11.609  1.00 81.81           N  
ATOM   3494  CA  ASN A 443      13.297  19.938  11.570  1.00 81.81           C  
ATOM   3495  C   ASN A 443      14.219  19.125  10.664  1.00 81.81           C  
ATOM   3496  CB  ASN A 443      13.875  20.031  12.984  1.00 81.81           C  
ATOM   3497  O   ASN A 443      14.883  18.188  11.125  1.00 81.81           O  
ATOM   3498  CG  ASN A 443      15.117  20.906  13.055  1.00 81.81           C  
ATOM   3499  ND2 ASN A 443      15.844  20.812  14.156  1.00 81.81           N  
ATOM   3500  OD1 ASN A 443      15.414  21.656  12.125  1.00 81.81           O  
ATOM   3501  N   ARG A 444      14.203  19.422   9.375  1.00 86.69           N  
ATOM   3502  CA  ARG A 444      15.070  18.688   8.461  1.00 86.69           C  
ATOM   3503  C   ARG A 444      15.578  19.578   7.340  1.00 86.69           C  
ATOM   3504  CB  ARG A 444      14.328  17.484   7.879  1.00 86.69           C  
ATOM   3505  O   ARG A 444      15.062  20.688   7.148  1.00 86.69           O  
ATOM   3506  CG  ARG A 444      13.086  17.844   7.090  1.00 86.69           C  
ATOM   3507  CD  ARG A 444      12.266  16.609   6.727  1.00 86.69           C  
ATOM   3508  NE  ARG A 444      11.023  16.969   6.055  1.00 86.69           N  
ATOM   3509  NH1 ARG A 444      10.219  14.805   5.934  1.00 86.69           N  
ATOM   3510  NH2 ARG A 444       8.984  16.547   5.086  1.00 86.69           N  
ATOM   3511  CZ  ARG A 444      10.078  16.109   5.691  1.00 86.69           C  
ATOM   3512  N   THR A 445      16.578  19.031   6.613  1.00 89.69           N  
ATOM   3513  CA  THR A 445      17.312  19.734   5.574  1.00 89.69           C  
ATOM   3514  C   THR A 445      16.438  19.953   4.344  1.00 89.69           C  
ATOM   3515  CB  THR A 445      18.594  18.984   5.168  1.00 89.69           C  
ATOM   3516  O   THR A 445      16.422  21.047   3.766  1.00 89.69           O  
ATOM   3517  CG2 THR A 445      19.375  19.750   4.113  1.00 89.69           C  
ATOM   3518  OG1 THR A 445      19.422  18.797   6.324  1.00 89.69           O  
ATOM   3519  N   TYR A 446      15.695  18.969   3.977  1.00 91.56           N  
ATOM   3520  CA  TYR A 446      14.891  19.031   2.760  1.00 91.56           C  
ATOM   3521  C   TYR A 446      13.414  19.234   3.088  1.00 91.56           C  
ATOM   3522  CB  TYR A 446      15.070  17.750   1.935  1.00 91.56           C  
ATOM   3523  O   TYR A 446      12.867  18.562   3.963  1.00 91.56           O  
ATOM   3524  CG  TYR A 446      16.516  17.391   1.680  1.00 91.56           C  
ATOM   3525  CD1 TYR A 446      17.250  18.047   0.703  1.00 91.56           C  
ATOM   3526  CD2 TYR A 446      17.141  16.391   2.414  1.00 91.56           C  
ATOM   3527  CE1 TYR A 446      18.578  17.719   0.464  1.00 91.56           C  
ATOM   3528  CE2 TYR A 446      18.469  16.047   2.184  1.00 91.56           C  
ATOM   3529  OH  TYR A 446      20.500  16.391   0.975  1.00 91.56           O  
ATOM   3530  CZ  TYR A 446      19.172  16.719   1.208  1.00 91.56           C  
ATOM   3531  N   GLU A 447      12.781  20.234   2.402  1.00 91.94           N  
ATOM   3532  CA  GLU A 447      11.414  20.656   2.693  1.00 91.94           C  
ATOM   3533  C   GLU A 447      10.398  19.766   1.995  1.00 91.94           C  
ATOM   3534  CB  GLU A 447      11.203  22.125   2.275  1.00 91.94           C  
ATOM   3535  O   GLU A 447      10.727  19.094   1.019  1.00 91.94           O  
ATOM   3536  CG  GLU A 447      12.047  23.109   3.059  1.00 91.94           C  
ATOM   3537  CD  GLU A 447      11.719  24.562   2.742  1.00 91.94           C  
ATOM   3538  OE1 GLU A 447      12.156  25.469   3.494  1.00 91.94           O  
ATOM   3539  OE2 GLU A 447      11.016  24.797   1.734  1.00 91.94           O  
ATOM   3540  N   GLY A 448       9.141  19.797   2.516  1.00 92.75           N  
ATOM   3541  CA  GLY A 448       8.016  19.062   1.960  1.00 92.75           C  
ATOM   3542  C   GLY A 448       7.586  17.891   2.818  1.00 92.75           C  
ATOM   3543  O   GLY A 448       8.211  17.609   3.844  1.00 92.75           O  
ATOM   3544  N   ALA A 449       6.520  17.297   2.412  1.00 95.69           N  
ATOM   3545  CA  ALA A 449       6.020  16.109   3.113  1.00 95.69           C  
ATOM   3546  C   ALA A 449       6.555  14.828   2.482  1.00 95.69           C  
ATOM   3547  CB  ALA A 449       4.492  16.109   3.119  1.00 95.69           C  
ATOM   3548  O   ALA A 449       6.363  14.594   1.287  1.00 95.69           O  
ATOM   3549  N   GLY A 450       7.285  14.094   3.352  1.00 96.06           N  
ATOM   3550  CA  GLY A 450       7.887  12.859   2.871  1.00 96.06           C  
ATOM   3551  C   GLY A 450       6.895  11.719   2.760  1.00 96.06           C  
ATOM   3552  O   GLY A 450       5.730  11.859   3.143  1.00 96.06           O  
ATOM   3553  N   HIS A 451       7.402  10.633   2.240  1.00 96.81           N  
ATOM   3554  CA  HIS A 451       6.605   9.438   2.018  1.00 96.81           C  
ATOM   3555  C   HIS A 451       5.992   8.930   3.318  1.00 96.81           C  
ATOM   3556  CB  HIS A 451       7.461   8.336   1.380  1.00 96.81           C  
ATOM   3557  O   HIS A 451       6.691   8.789   4.324  1.00 96.81           O  
ATOM   3558  CG  HIS A 451       6.676   7.148   0.926  1.00 96.81           C  
ATOM   3559  CD2 HIS A 451       6.738   5.848   1.294  1.00 96.81           C  
ATOM   3560  ND1 HIS A 451       5.684   7.234  -0.027  1.00 96.81           N  
ATOM   3561  CE1 HIS A 451       5.168   6.031  -0.225  1.00 96.81           C  
ATOM   3562  NE2 HIS A 451       5.789   5.176   0.564  1.00 96.81           N  
ATOM   3563  N   ALA A 452       4.617   8.812   3.369  1.00 95.81           N  
ATOM   3564  CA  ALA A 452       3.824   8.211   4.441  1.00 95.81           C  
ATOM   3565  C   ALA A 452       3.664   9.172   5.609  1.00 95.81           C  
ATOM   3566  CB  ALA A 452       4.469   6.910   4.910  1.00 95.81           C  
ATOM   3567  O   ALA A 452       3.184   8.789   6.680  1.00 95.81           O  
ATOM   3568  N   GLU A 453       4.070  10.375   5.422  1.00 95.75           N  
ATOM   3569  CA  GLU A 453       3.990  11.320   6.527  1.00 95.75           C  
ATOM   3570  C   GLU A 453       2.539  11.656   6.859  1.00 95.75           C  
ATOM   3571  CB  GLU A 453       4.762  12.602   6.195  1.00 95.75           C  
ATOM   3572  O   GLU A 453       2.223  12.000   8.000  1.00 95.75           O  
ATOM   3573  CG  GLU A 453       6.273  12.453   6.301  1.00 95.75           C  
ATOM   3574  CD  GLU A 453       7.000  13.781   6.402  1.00 95.75           C  
ATOM   3575  OE1 GLU A 453       8.242  13.789   6.566  1.00 95.75           O  
ATOM   3576  OE2 GLU A 453       6.324  14.836   6.316  1.00 95.75           O  
ATOM   3577  N   GLU A 454       1.705  11.586   5.887  1.00 96.19           N  
ATOM   3578  CA  GLU A 454       0.302  11.883   6.156  1.00 96.19           C  
ATOM   3579  C   GLU A 454      -0.308  10.859   7.113  1.00 96.19           C  
ATOM   3580  CB  GLU A 454      -0.499  11.930   4.855  1.00 96.19           C  
ATOM   3581  O   GLU A 454      -1.329  11.125   7.746  1.00 96.19           O  
ATOM   3582  CG  GLU A 454      -0.700  10.562   4.207  1.00 96.19           C  
ATOM   3583  CD  GLU A 454       0.472  10.133   3.340  1.00 96.19           C  
ATOM   3584  OE1 GLU A 454       0.318   9.180   2.543  1.00 96.19           O  
ATOM   3585  OE2 GLU A 454       1.553  10.750   3.459  1.00 96.19           O  
ATOM   3586  N   VAL A 455       0.267   9.688   7.191  1.00 97.06           N  
ATOM   3587  CA  VAL A 455      -0.236   8.617   8.047  1.00 97.06           C  
ATOM   3588  C   VAL A 455      -0.184   9.055   9.508  1.00 97.06           C  
ATOM   3589  CB  VAL A 455       0.566   7.309   7.855  1.00 97.06           C  
ATOM   3590  O   VAL A 455      -1.039   8.672  10.312  1.00 97.06           O  
ATOM   3591  CG1 VAL A 455       0.228   6.301   8.953  1.00 97.06           C  
ATOM   3592  CG2 VAL A 455       0.292   6.715   6.473  1.00 97.06           C  
ATOM   3593  N   PHE A 456       0.736   9.930   9.828  1.00 96.06           N  
ATOM   3594  CA  PHE A 456       0.871  10.398  11.203  1.00 96.06           C  
ATOM   3595  C   PHE A 456      -0.300  11.305  11.586  1.00 96.06           C  
ATOM   3596  CB  PHE A 456       2.191  11.156  11.391  1.00 96.06           C  
ATOM   3597  O   PHE A 456      -0.501  11.602  12.766  1.00 96.06           O  
ATOM   3598  CG  PHE A 456       3.410  10.320  11.086  1.00 96.06           C  
ATOM   3599  CD1 PHE A 456       3.629   9.125  11.750  1.00 96.06           C  
ATOM   3600  CD2 PHE A 456       4.340  10.742  10.148  1.00 96.06           C  
ATOM   3601  CE1 PHE A 456       4.754   8.352  11.477  1.00 96.06           C  
ATOM   3602  CE2 PHE A 456       5.469   9.977   9.867  1.00 96.06           C  
ATOM   3603  CZ  PHE A 456       5.676   8.781  10.531  1.00 96.06           C  
ATOM   3604  N   TYR A 457      -1.044  11.695  10.617  1.00 96.81           N  
ATOM   3605  CA  TYR A 457      -2.191  12.562  10.867  1.00 96.81           C  
ATOM   3606  C   TYR A 457      -3.498  11.805  10.688  1.00 96.81           C  
ATOM   3607  CB  TYR A 457      -2.160  13.773   9.930  1.00 96.81           C  
ATOM   3608  O   TYR A 457      -4.551  12.250  11.148  1.00 96.81           O  
ATOM   3609  CG  TYR A 457      -0.921  14.625  10.070  1.00 96.81           C  
ATOM   3610  CD1 TYR A 457      -0.840  15.617  11.047  1.00 96.81           C  
ATOM   3611  CD2 TYR A 457       0.172  14.438   9.234  1.00 96.81           C  
ATOM   3612  CE1 TYR A 457       0.299  16.406  11.188  1.00 96.81           C  
ATOM   3613  CE2 TYR A 457       1.316  15.219   9.359  1.00 96.81           C  
ATOM   3614  OH  TYR A 457       2.502  16.969  10.469  1.00 96.81           O  
ATOM   3615  CZ  TYR A 457       1.371  16.203  10.336  1.00 96.81           C  
ATOM   3616  N   LEU A 458      -3.412  10.680  10.016  1.00 97.25           N  
ATOM   3617  CA  LEU A 458      -4.570   9.797   9.922  1.00 97.25           C  
ATOM   3618  C   LEU A 458      -4.738   8.977  11.195  1.00 97.25           C  
ATOM   3619  CB  LEU A 458      -4.438   8.867   8.711  1.00 97.25           C  
ATOM   3620  O   LEU A 458      -5.859   8.742  11.641  1.00 97.25           O  
ATOM   3621  CG  LEU A 458      -4.582   9.516   7.332  1.00 97.25           C  
ATOM   3622  CD1 LEU A 458      -4.211   8.523   6.238  1.00 97.25           C  
ATOM   3623  CD2 LEU A 458      -6.000  10.039   7.133  1.00 97.25           C  
ATOM   3624  N   PHE A 459      -3.555   8.586  11.727  1.00 96.75           N  
ATOM   3625  CA  PHE A 459      -3.531   7.816  12.961  1.00 96.75           C  
ATOM   3626  C   PHE A 459      -2.803   8.578  14.062  1.00 96.75           C  
ATOM   3627  CB  PHE A 459      -2.863   6.453  12.734  1.00 96.75           C  
ATOM   3628  O   PHE A 459      -1.848   9.305  13.789  1.00 96.75           O  
ATOM   3629  CG  PHE A 459      -3.549   5.609  11.695  1.00 96.75           C  
ATOM   3630  CD1 PHE A 459      -4.676   4.867  12.016  1.00 96.75           C  
ATOM   3631  CD2 PHE A 459      -3.062   5.559  10.391  1.00 96.75           C  
ATOM   3632  CE1 PHE A 459      -5.312   4.082  11.055  1.00 96.75           C  
ATOM   3633  CE2 PHE A 459      -3.693   4.777   9.430  1.00 96.75           C  
ATOM   3634  CZ  PHE A 459      -4.816   4.039   9.758  1.00 96.75           C  
ATOM   3635  N   TYR A 460      -3.342   8.406  15.242  1.00 94.12           N  
ATOM   3636  CA  TYR A 460      -2.707   9.047  16.391  1.00 94.12           C  
ATOM   3637  C   TYR A 460      -1.682   8.117  17.031  1.00 94.12           C  
ATOM   3638  CB  TYR A 460      -3.758   9.453  17.422  1.00 94.12           C  
ATOM   3639  O   TYR A 460      -2.014   6.996  17.438  1.00 94.12           O  
ATOM   3640  CG  TYR A 460      -3.201  10.273  18.562  1.00 94.12           C  
ATOM   3641  CD1 TYR A 460      -2.797   9.672  19.750  1.00 94.12           C  
ATOM   3642  CD2 TYR A 460      -3.080  11.656  18.453  1.00 94.12           C  
ATOM   3643  CE1 TYR A 460      -2.285  10.430  20.797  1.00 94.12           C  
ATOM   3644  CE2 TYR A 460      -2.570  12.422  19.500  1.00 94.12           C  
ATOM   3645  OH  TYR A 460      -1.669  12.547  21.703  1.00 94.12           O  
ATOM   3646  CZ  TYR A 460      -2.174  11.797  20.672  1.00 94.12           C  
ATOM   3647  N   PHE A 461      -0.439   8.602  17.047  1.00 93.19           N  
ATOM   3648  CA  PHE A 461       0.630   7.859  17.703  1.00 93.19           C  
ATOM   3649  C   PHE A 461       1.041   8.547  19.000  1.00 93.19           C  
ATOM   3650  CB  PHE A 461       1.842   7.719  16.781  1.00 93.19           C  
ATOM   3651  O   PHE A 461       1.621   9.633  18.969  1.00 93.19           O  
ATOM   3652  CG  PHE A 461       1.547   6.984  15.492  1.00 93.19           C  
ATOM   3653  CD1 PHE A 461       1.633   5.598  15.438  1.00 93.19           C  
ATOM   3654  CD2 PHE A 461       1.183   7.676  14.352  1.00 93.19           C  
ATOM   3655  CE1 PHE A 461       1.360   4.914  14.258  1.00 93.19           C  
ATOM   3656  CE2 PHE A 461       0.908   7.000  13.164  1.00 93.19           C  
ATOM   3657  CZ  PHE A 461       0.999   5.617  13.117  1.00 93.19           C  
ATOM   3658  N   ASP A 462       0.832   7.887  20.172  1.00 90.62           N  
ATOM   3659  CA  ASP A 462       1.035   8.461  21.500  1.00 90.62           C  
ATOM   3660  C   ASP A 462       2.506   8.797  21.734  1.00 90.62           C  
ATOM   3661  CB  ASP A 462       0.539   7.496  22.578  1.00 90.62           C  
ATOM   3662  O   ASP A 462       2.828   9.672  22.547  1.00 90.62           O  
ATOM   3663  CG  ASP A 462       0.437   8.141  23.953  1.00 90.62           C  
ATOM   3664  OD1 ASP A 462       0.417   9.391  24.031  1.00 90.62           O  
ATOM   3665  OD2 ASP A 462       0.380   7.398  24.953  1.00 90.62           O  
ATOM   3666  N   SER A 463       3.316   8.188  20.953  1.00 90.94           N  
ATOM   3667  CA  SER A 463       4.754   8.375  21.125  1.00 90.94           C  
ATOM   3668  C   SER A 463       5.230   9.648  20.453  1.00 90.94           C  
ATOM   3669  CB  SER A 463       5.523   7.172  20.578  1.00 90.94           C  
ATOM   3670  O   SER A 463       6.363  10.094  20.672  1.00 90.94           O  
ATOM   3671  OG  SER A 463       5.234   6.984  19.188  1.00 90.94           O  
ATOM   3672  N   LEU A 464       4.383  10.211  19.672  1.00 92.81           N  
ATOM   3673  CA  LEU A 464       4.773  11.414  18.938  1.00 92.81           C  
ATOM   3674  C   LEU A 464       4.277  12.664  19.656  1.00 92.81           C  
ATOM   3675  CB  LEU A 464       4.230  11.383  17.516  1.00 92.81           C  
ATOM   3676  O   LEU A 464       3.348  12.594  20.469  1.00 92.81           O  
ATOM   3677  CG  LEU A 464       4.684  10.211  16.641  1.00 92.81           C  
ATOM   3678  CD1 LEU A 464       4.059  10.312  15.250  1.00 92.81           C  
ATOM   3679  CD2 LEU A 464       6.207  10.180  16.547  1.00 92.81           C  
ATOM   3680  N   ASN A 465       4.914  13.758  19.375  1.00 91.38           N  
ATOM   3681  CA  ASN A 465       4.527  15.062  19.891  1.00 91.38           C  
ATOM   3682  C   ASN A 465       3.742  15.867  18.859  1.00 91.38           C  
ATOM   3683  CB  ASN A 465       5.758  15.844  20.359  1.00 91.38           C  
ATOM   3684  O   ASN A 465       4.262  16.188  17.797  1.00 91.38           O  
ATOM   3685  CG  ASN A 465       5.402  17.031  21.219  1.00 91.38           C  
ATOM   3686  ND2 ASN A 465       6.309  18.000  21.297  1.00 91.38           N  
ATOM   3687  OD1 ASN A 465       4.316  17.094  21.797  1.00 91.38           O  
ATOM   3688  N   TYR A 466       2.488  16.172  19.219  1.00 94.75           N  
ATOM   3689  CA  TYR A 466       1.620  16.891  18.297  1.00 94.75           C  
ATOM   3690  C   TYR A 466       1.435  18.344  18.750  1.00 94.75           C  
ATOM   3691  CB  TYR A 466       0.257  16.203  18.188  1.00 94.75           C  
ATOM   3692  O   TYR A 466       1.135  18.594  19.922  1.00 94.75           O  
ATOM   3693  CG  TYR A 466       0.318  14.844  17.531  1.00 94.75           C  
ATOM   3694  CD1 TYR A 466       0.089  14.695  16.172  1.00 94.75           C  
ATOM   3695  CD2 TYR A 466       0.604  13.711  18.281  1.00 94.75           C  
ATOM   3696  CE1 TYR A 466       0.142  13.445  15.562  1.00 94.75           C  
ATOM   3697  CE2 TYR A 466       0.660  12.453  17.688  1.00 94.75           C  
ATOM   3698  OH  TYR A 466       0.482  11.086  15.734  1.00 94.75           O  
ATOM   3699  CZ  TYR A 466       0.428  12.328  16.328  1.00 94.75           C  
ATOM   3700  N   THR A 467       1.644  19.359  17.844  1.00 95.62           N  
ATOM   3701  CA  THR A 467       1.260  20.734  18.094  1.00 95.62           C  
ATOM   3702  C   THR A 467      -0.232  20.938  17.844  1.00 95.62           C  
ATOM   3703  CB  THR A 467       2.066  21.719  17.219  1.00 95.62           C  
ATOM   3704  O   THR A 467      -0.914  20.031  17.359  1.00 95.62           O  
ATOM   3705  CG2 THR A 467       3.564  21.469  17.359  1.00 95.62           C  
ATOM   3706  OG1 THR A 467       1.686  21.547  15.852  1.00 95.62           O  
ATOM   3707  N   GLU A 468      -0.702  22.094  18.219  1.00 95.88           N  
ATOM   3708  CA  GLU A 468      -2.098  22.438  17.953  1.00 95.88           C  
ATOM   3709  C   GLU A 468      -2.393  22.422  16.453  1.00 95.88           C  
ATOM   3710  CB  GLU A 468      -2.443  23.812  18.531  1.00 95.88           C  
ATOM   3711  O   GLU A 468      -3.443  21.938  16.031  1.00 95.88           O  
ATOM   3712  CG  GLU A 468      -2.598  23.797  20.047  1.00 95.88           C  
ATOM   3713  CD  GLU A 468      -2.965  25.172  20.609  1.00 95.88           C  
ATOM   3714  OE1 GLU A 468      -3.094  25.297  21.859  1.00 95.88           O  
ATOM   3715  OE2 GLU A 468      -3.123  26.109  19.812  1.00 95.88           O  
ATOM   3716  N   THR A 469      -1.467  22.922  15.703  1.00 96.12           N  
ATOM   3717  CA  THR A 469      -1.634  22.938  14.250  1.00 96.12           C  
ATOM   3718  C   THR A 469      -1.645  21.516  13.703  1.00 96.12           C  
ATOM   3719  CB  THR A 469      -0.520  23.750  13.562  1.00 96.12           C  
ATOM   3720  O   THR A 469      -2.436  21.188  12.812  1.00 96.12           O  
ATOM   3721  CG2 THR A 469      -0.721  23.781  12.055  1.00 96.12           C  
ATOM   3722  OG1 THR A 469      -0.530  25.078  14.078  1.00 96.12           O  
ATOM   3723  N   ASP A 470      -0.794  20.594  14.227  1.00 96.56           N  
ATOM   3724  CA  ASP A 470      -0.812  19.188  13.836  1.00 96.56           C  
ATOM   3725  C   ASP A 470      -2.197  18.578  14.047  1.00 96.56           C  
ATOM   3726  CB  ASP A 470       0.233  18.406  14.633  1.00 96.56           C  
ATOM   3727  O   ASP A 470      -2.719  17.906  13.164  1.00 96.56           O  
ATOM   3728  CG  ASP A 470       1.657  18.703  14.203  1.00 96.56           C  
ATOM   3729  OD1 ASP A 470       1.866  19.125  13.047  1.00 96.56           O  
ATOM   3730  OD2 ASP A 470       2.580  18.516  15.023  1.00 96.56           O  
ATOM   3731  N   LEU A 471      -2.711  18.875  15.164  1.00 95.88           N  
ATOM   3732  CA  LEU A 471      -4.004  18.297  15.508  1.00 95.88           C  
ATOM   3733  C   LEU A 471      -5.105  18.844  14.609  1.00 95.88           C  
ATOM   3734  CB  LEU A 471      -4.340  18.562  16.969  1.00 95.88           C  
ATOM   3735  O   LEU A 471      -6.039  18.125  14.250  1.00 95.88           O  
ATOM   3736  CG  LEU A 471      -3.477  17.859  18.016  1.00 95.88           C  
ATOM   3737  CD1 LEU A 471      -3.838  18.328  19.422  1.00 95.88           C  
ATOM   3738  CD2 LEU A 471      -3.635  16.344  17.891  1.00 95.88           C  
ATOM   3739  N   GLN A 472      -4.992  20.109  14.258  1.00 96.25           N  
ATOM   3740  CA  GLN A 472      -5.945  20.703  13.320  1.00 96.25           C  
ATOM   3741  C   GLN A 472      -5.875  20.000  11.961  1.00 96.25           C  
ATOM   3742  CB  GLN A 472      -5.691  22.203  13.164  1.00 96.25           C  
ATOM   3743  O   GLN A 472      -6.910  19.672  11.375  1.00 96.25           O  
ATOM   3744  CG  GLN A 472      -6.078  23.016  14.383  1.00 96.25           C  
ATOM   3745  CD  GLN A 472      -5.672  24.469  14.266  1.00 96.25           C  
ATOM   3746  NE2 GLN A 472      -6.152  25.297  15.188  1.00 96.25           N  
ATOM   3747  OE1 GLN A 472      -4.934  24.859  13.352  1.00 96.25           O  
ATOM   3748  N   VAL A 473      -4.699  19.812  11.469  1.00 97.00           N  
ATOM   3749  CA  VAL A 473      -4.508  19.125  10.195  1.00 97.00           C  
ATOM   3750  C   VAL A 473      -5.031  17.688  10.297  1.00 97.00           C  
ATOM   3751  CB  VAL A 473      -3.025  19.125   9.766  1.00 97.00           C  
ATOM   3752  O   VAL A 473      -5.711  17.203   9.391  1.00 97.00           O  
ATOM   3753  CG1 VAL A 473      -2.812  18.203   8.562  1.00 97.00           C  
ATOM   3754  CG2 VAL A 473      -2.559  20.547   9.445  1.00 97.00           C  
ATOM   3755  N   ALA A 474      -4.746  17.031  11.438  1.00 96.69           N  
ATOM   3756  CA  ALA A 474      -5.250  15.672  11.656  1.00 96.69           C  
ATOM   3757  C   ALA A 474      -6.777  15.641  11.625  1.00 96.69           C  
ATOM   3758  CB  ALA A 474      -4.742  15.125  12.992  1.00 96.69           C  
ATOM   3759  O   ALA A 474      -7.371  14.773  10.977  1.00 96.69           O  
ATOM   3760  N   ASN A 475      -7.418  16.594  12.258  1.00 96.81           N  
ATOM   3761  CA  ASN A 475      -8.875  16.672  12.258  1.00 96.81           C  
ATOM   3762  C   ASN A 475      -9.430  16.875  10.852  1.00 96.81           C  
ATOM   3763  CB  ASN A 475      -9.359  17.781  13.188  1.00 96.81           C  
ATOM   3764  O   ASN A 475     -10.445  16.266  10.484  1.00 96.81           O  
ATOM   3765  CG  ASN A 475      -9.156  17.438  14.656  1.00 96.81           C  
ATOM   3766  ND2 ASN A 475      -9.086  18.469  15.492  1.00 96.81           N  
ATOM   3767  OD1 ASN A 475      -9.055  16.266  15.031  1.00 96.81           O  
ATOM   3768  N   THR A 476      -8.750  17.719  10.086  1.00 97.44           N  
ATOM   3769  CA  THR A 476      -9.180  18.000   8.719  1.00 97.44           C  
ATOM   3770  C   THR A 476      -9.117  16.750   7.859  1.00 97.44           C  
ATOM   3771  CB  THR A 476      -8.312  19.109   8.086  1.00 97.44           C  
ATOM   3772  O   THR A 476     -10.102  16.391   7.211  1.00 97.44           O  
ATOM   3773  CG2 THR A 476      -8.688  19.328   6.625  1.00 97.44           C  
ATOM   3774  OG1 THR A 476      -8.508  20.328   8.812  1.00 97.44           O  
ATOM   3775  N   ILE A 477      -8.008  16.031   7.902  1.00 97.38           N  
ATOM   3776  CA  ILE A 477      -7.840  14.891   7.012  1.00 97.38           C  
ATOM   3777  C   ILE A 477      -8.711  13.727   7.488  1.00 97.38           C  
ATOM   3778  CB  ILE A 477      -6.359  14.453   6.922  1.00 97.38           C  
ATOM   3779  O   ILE A 477      -9.320  13.031   6.680  1.00 97.38           O  
ATOM   3780  CG1 ILE A 477      -5.531  15.516   6.195  1.00 97.38           C  
ATOM   3781  CG2 ILE A 477      -6.238  13.094   6.230  1.00 97.38           C  
ATOM   3782  CD1 ILE A 477      -4.039  15.211   6.152  1.00 97.38           C  
ATOM   3783  N   VAL A 478      -8.867  13.516   8.789  1.00 97.69           N  
ATOM   3784  CA  VAL A 478      -9.727  12.461   9.320  1.00 97.69           C  
ATOM   3785  C   VAL A 478     -11.180  12.727   8.938  1.00 97.69           C  
ATOM   3786  CB  VAL A 478      -9.594  12.344  10.859  1.00 97.69           C  
ATOM   3787  O   VAL A 478     -11.906  11.805   8.555  1.00 97.69           O  
ATOM   3788  CG1 VAL A 478     -10.695  11.453  11.430  1.00 97.69           C  
ATOM   3789  CG2 VAL A 478      -8.219  11.805  11.242  1.00 97.69           C  
ATOM   3790  N   SER A 479     -11.570  13.953   8.930  1.00 97.81           N  
ATOM   3791  CA  SER A 479     -12.922  14.312   8.508  1.00 97.81           C  
ATOM   3792  C   SER A 479     -13.141  14.016   7.031  1.00 97.81           C  
ATOM   3793  CB  SER A 479     -13.188  15.797   8.789  1.00 97.81           C  
ATOM   3794  O   SER A 479     -14.164  13.445   6.652  1.00 97.81           O  
ATOM   3795  OG  SER A 479     -14.516  16.141   8.422  1.00 97.81           O  
ATOM   3796  N   LEU A 480     -12.180  14.375   6.188  1.00 98.50           N  
ATOM   3797  CA  LEU A 480     -12.289  14.156   4.750  1.00 98.50           C  
ATOM   3798  C   LEU A 480     -12.352  12.664   4.434  1.00 98.50           C  
ATOM   3799  CB  LEU A 480     -11.102  14.797   4.020  1.00 98.50           C  
ATOM   3800  O   LEU A 480     -13.211  12.227   3.664  1.00 98.50           O  
ATOM   3801  CG  LEU A 480     -11.047  16.328   4.020  1.00 98.50           C  
ATOM   3802  CD1 LEU A 480      -9.680  16.797   3.535  1.00 98.50           C  
ATOM   3803  CD2 LEU A 480     -12.164  16.906   3.154  1.00 98.50           C  
ATOM   3804  N   TRP A 481     -11.516  11.922   5.035  1.00 98.69           N  
ATOM   3805  CA  TRP A 481     -11.500  10.484   4.801  1.00 98.69           C  
ATOM   3806  C   TRP A 481     -12.766   9.828   5.336  1.00 98.69           C  
ATOM   3807  CB  TRP A 481     -10.266   9.852   5.449  1.00 98.69           C  
ATOM   3808  O   TRP A 481     -13.336   8.945   4.688  1.00 98.69           O  
ATOM   3809  CG  TRP A 481      -9.094   9.711   4.523  1.00 98.69           C  
ATOM   3810  CD1 TRP A 481      -8.438   8.555   4.191  1.00 98.69           C  
ATOM   3811  CD2 TRP A 481      -8.430  10.766   3.816  1.00 98.69           C  
ATOM   3812  CE2 TRP A 481      -7.387  10.172   3.070  1.00 98.69           C  
ATOM   3813  CE3 TRP A 481      -8.625  12.148   3.738  1.00 98.69           C  
ATOM   3814  NE1 TRP A 481      -7.414   8.828   3.316  1.00 98.69           N  
ATOM   3815  CH2 TRP A 481      -6.746  12.281   2.201  1.00 98.69           C  
ATOM   3816  CZ2 TRP A 481      -6.535  10.930   2.258  1.00 98.69           C  
ATOM   3817  CZ3 TRP A 481      -7.777  12.891   2.930  1.00 98.69           C  
ATOM   3818  N   SER A 482     -13.172  10.219   6.516  1.00 98.44           N  
ATOM   3819  CA  SER A 482     -14.398   9.680   7.102  1.00 98.44           C  
ATOM   3820  C   SER A 482     -15.617  10.023   6.254  1.00 98.44           C  
ATOM   3821  CB  SER A 482     -14.586  10.203   8.523  1.00 98.44           C  
ATOM   3822  O   SER A 482     -16.469   9.172   6.016  1.00 98.44           O  
ATOM   3823  OG  SER A 482     -13.523   9.781   9.367  1.00 98.44           O  
ATOM   3824  N   ASN A 483     -15.680  11.266   5.781  1.00 98.56           N  
ATOM   3825  CA  ASN A 483     -16.781  11.656   4.906  1.00 98.56           C  
ATOM   3826  C   ASN A 483     -16.797  10.828   3.627  1.00 98.56           C  
ATOM   3827  CB  ASN A 483     -16.688  13.148   4.570  1.00 98.56           C  
ATOM   3828  O   ASN A 483     -17.875  10.406   3.176  1.00 98.56           O  
ATOM   3829  CG  ASN A 483     -17.109  14.031   5.723  1.00 98.56           C  
ATOM   3830  ND2 ASN A 483     -16.812  15.320   5.629  1.00 98.56           N  
ATOM   3831  OD1 ASN A 483     -17.719  13.562   6.695  1.00 98.56           O  
ATOM   3832  N   PHE A 484     -15.680  10.656   3.092  1.00 98.81           N  
ATOM   3833  CA  PHE A 484     -15.602   9.828   1.890  1.00 98.81           C  
ATOM   3834  C   PHE A 484     -16.094   8.414   2.172  1.00 98.81           C  
ATOM   3835  CB  PHE A 484     -14.172   9.789   1.355  1.00 98.81           C  
ATOM   3836  O   PHE A 484     -16.844   7.844   1.376  1.00 98.81           O  
ATOM   3837  CG  PHE A 484     -14.023   9.023   0.069  1.00 98.81           C  
ATOM   3838  CD1 PHE A 484     -13.516   7.727   0.069  1.00 98.81           C  
ATOM   3839  CD2 PHE A 484     -14.391   9.594  -1.141  1.00 98.81           C  
ATOM   3840  CE1 PHE A 484     -13.383   7.012  -1.121  1.00 98.81           C  
ATOM   3841  CE2 PHE A 484     -14.258   8.891  -2.334  1.00 98.81           C  
ATOM   3842  CZ  PHE A 484     -13.750   7.598  -2.322  1.00 98.81           C  
ATOM   3843  N   ALA A 485     -15.656   7.859   3.279  1.00 98.69           N  
ATOM   3844  CA  ALA A 485     -16.094   6.516   3.656  1.00 98.69           C  
ATOM   3845  C   ALA A 485     -17.609   6.465   3.832  1.00 98.69           C  
ATOM   3846  CB  ALA A 485     -15.398   6.070   4.941  1.00 98.69           C  
ATOM   3847  O   ALA A 485     -18.250   5.480   3.461  1.00 98.69           O  
ATOM   3848  N   LYS A 486     -18.188   7.527   4.254  1.00 98.50           N  
ATOM   3849  CA  LYS A 486     -19.609   7.570   4.539  1.00 98.50           C  
ATOM   3850  C   LYS A 486     -20.422   7.844   3.273  1.00 98.50           C  
ATOM   3851  CB  LYS A 486     -19.922   8.633   5.594  1.00 98.50           C  
ATOM   3852  O   LYS A 486     -21.453   7.215   3.043  1.00 98.50           O  
ATOM   3853  CG  LYS A 486     -19.391   8.305   6.980  1.00 98.50           C  
ATOM   3854  CD  LYS A 486     -19.656   9.430   7.969  1.00 98.50           C  
ATOM   3855  CE  LYS A 486     -19.047   9.141   9.328  1.00 98.50           C  
ATOM   3856  NZ  LYS A 486     -19.219  10.289  10.273  1.00 98.50           N  
ATOM   3857  N   PHE A 487     -19.812   8.648   2.406  1.00 98.12           N  
ATOM   3858  CA  PHE A 487     -20.703   9.195   1.400  1.00 98.12           C  
ATOM   3859  C   PHE A 487     -20.141   8.992  -0.001  1.00 98.12           C  
ATOM   3860  CB  PHE A 487     -20.953  10.688   1.654  1.00 98.12           C  
ATOM   3861  O   PHE A 487     -20.844   9.219  -0.995  1.00 98.12           O  
ATOM   3862  CG  PHE A 487     -21.438  10.992   3.043  1.00 98.12           C  
ATOM   3863  CD1 PHE A 487     -22.703  10.594   3.455  1.00 98.12           C  
ATOM   3864  CD2 PHE A 487     -20.641  11.688   3.939  1.00 98.12           C  
ATOM   3865  CE1 PHE A 487     -23.156  10.875   4.742  1.00 98.12           C  
ATOM   3866  CE2 PHE A 487     -21.094  11.977   5.227  1.00 98.12           C  
ATOM   3867  CZ  PHE A 487     -22.344  11.570   5.625  1.00 98.12           C  
ATOM   3868  N   GLY A 488     -18.938   8.617  -0.070  1.00 98.25           N  
ATOM   3869  CA  GLY A 488     -18.297   8.578  -1.375  1.00 98.25           C  
ATOM   3870  C   GLY A 488     -17.906   9.953  -1.888  1.00 98.25           C  
ATOM   3871  O   GLY A 488     -17.531  10.109  -3.055  1.00 98.25           O  
ATOM   3872  N   ASN A 489     -18.109  10.969  -1.104  1.00 98.19           N  
ATOM   3873  CA  ASN A 489     -17.797  12.383  -1.299  1.00 98.19           C  
ATOM   3874  C   ASN A 489     -17.141  12.984  -0.061  1.00 98.19           C  
ATOM   3875  CB  ASN A 489     -19.062  13.164  -1.670  1.00 98.19           C  
ATOM   3876  O   ASN A 489     -17.781  13.094   0.990  1.00 98.19           O  
ATOM   3877  CG  ASN A 489     -18.766  14.609  -2.021  1.00 98.19           C  
ATOM   3878  ND2 ASN A 489     -19.672  15.227  -2.775  1.00 98.19           N  
ATOM   3879  OD1 ASN A 489     -17.734  15.164  -1.620  1.00 98.19           O  
ATOM   3880  N   PRO A 490     -15.805  13.477  -0.198  1.00 98.12           N  
ATOM   3881  CA  PRO A 490     -15.094  13.961   0.986  1.00 98.12           C  
ATOM   3882  C   PRO A 490     -15.648  15.281   1.511  1.00 98.12           C  
ATOM   3883  CB  PRO A 490     -13.656  14.125   0.486  1.00 98.12           C  
ATOM   3884  O   PRO A 490     -15.398  15.648   2.664  1.00 98.12           O  
ATOM   3885  CG  PRO A 490     -13.781  14.266  -0.997  1.00 98.12           C  
ATOM   3886  CD  PRO A 490     -14.977  13.477  -1.449  1.00 98.12           C  
ATOM   3887  N   THR A 491     -16.422  16.000   0.737  1.00 97.75           N  
ATOM   3888  CA  THR A 491     -17.031  17.266   1.135  1.00 97.75           C  
ATOM   3889  C   THR A 491     -18.484  17.312   0.674  1.00 97.75           C  
ATOM   3890  CB  THR A 491     -16.266  18.469   0.565  1.00 97.75           C  
ATOM   3891  O   THR A 491     -18.844  18.109  -0.197  1.00 97.75           O  
ATOM   3892  CG2 THR A 491     -14.891  18.594   1.199  1.00 97.75           C  
ATOM   3893  OG1 THR A 491     -16.125  18.312  -0.851  1.00 97.75           O  
ATOM   3894  N   PRO A 492     -19.359  16.344   1.229  1.00 96.38           N  
ATOM   3895  CA  PRO A 492     -20.750  16.234   0.780  1.00 96.38           C  
ATOM   3896  C   PRO A 492     -21.531  17.531   0.972  1.00 96.38           C  
ATOM   3897  CB  PRO A 492     -21.328  15.125   1.659  1.00 96.38           C  
ATOM   3898  O   PRO A 492     -22.531  17.766   0.283  1.00 96.38           O  
ATOM   3899  CG  PRO A 492     -20.453  15.102   2.869  1.00 96.38           C  
ATOM   3900  CD  PRO A 492     -19.047  15.438   2.447  1.00 96.38           C  
ATOM   3901  N   GLU A 493     -21.094  18.359   1.934  1.00 93.69           N  
ATOM   3902  CA  GLU A 493     -21.672  19.672   2.199  1.00 93.69           C  
ATOM   3903  C   GLU A 493     -20.609  20.672   2.621  1.00 93.69           C  
ATOM   3904  CB  GLU A 493     -22.766  19.578   3.277  1.00 93.69           C  
ATOM   3905  O   GLU A 493     -19.531  20.281   3.064  1.00 93.69           O  
ATOM   3906  CG  GLU A 493     -22.250  19.047   4.609  1.00 93.69           C  
ATOM   3907  CD  GLU A 493     -23.359  18.797   5.621  1.00 93.69           C  
ATOM   3908  OE1 GLU A 493     -23.062  18.484   6.793  1.00 93.69           O  
ATOM   3909  OE2 GLU A 493     -24.547  18.922   5.238  1.00 93.69           O  
ATOM   3910  N   GLU A 494     -20.953  21.969   2.420  1.00 92.12           N  
ATOM   3911  CA  GLU A 494     -20.031  23.000   2.918  1.00 92.12           C  
ATOM   3912  C   GLU A 494     -19.953  22.969   4.441  1.00 92.12           C  
ATOM   3913  CB  GLU A 494     -20.484  24.375   2.441  1.00 92.12           C  
ATOM   3914  O   GLU A 494     -20.969  22.750   5.121  1.00 92.12           O  
ATOM   3915  CG  GLU A 494     -20.359  24.578   0.937  1.00 92.12           C  
ATOM   3916  CD  GLU A 494     -20.719  25.984   0.487  1.00 92.12           C  
ATOM   3917  OE1 GLU A 494     -20.594  26.281  -0.723  1.00 92.12           O  
ATOM   3918  OE2 GLU A 494     -21.109  26.797   1.354  1.00 92.12           O  
ATOM   3919  N   SER A 495     -18.750  23.078   4.969  1.00 92.44           N  
ATOM   3920  CA  SER A 495     -18.562  23.031   6.414  1.00 92.44           C  
ATOM   3921  C   SER A 495     -17.516  24.047   6.867  1.00 92.44           C  
ATOM   3922  CB  SER A 495     -18.141  21.625   6.867  1.00 92.44           C  
ATOM   3923  O   SER A 495     -16.500  24.234   6.211  1.00 92.44           O  
ATOM   3924  OG  SER A 495     -16.734  21.547   7.000  1.00 92.44           O  
ATOM   3925  N   ALA A 496     -17.891  24.719   7.957  1.00 91.62           N  
ATOM   3926  CA  ALA A 496     -16.969  25.688   8.547  1.00 91.62           C  
ATOM   3927  C   ALA A 496     -15.648  25.031   8.945  1.00 91.62           C  
ATOM   3928  CB  ALA A 496     -17.609  26.359   9.766  1.00 91.62           C  
ATOM   3929  O   ALA A 496     -14.578  25.625   8.805  1.00 91.62           O  
ATOM   3930  N   SER A 497     -15.750  23.812   9.430  1.00 89.56           N  
ATOM   3931  CA  SER A 497     -14.562  23.094   9.898  1.00 89.56           C  
ATOM   3932  C   SER A 497     -13.594  22.828   8.750  1.00 89.56           C  
ATOM   3933  CB  SER A 497     -14.945  21.781  10.562  1.00 89.56           C  
ATOM   3934  O   SER A 497     -12.406  22.578   8.977  1.00 89.56           O  
ATOM   3935  OG  SER A 497     -15.609  20.922   9.648  1.00 89.56           O  
ATOM   3936  N   LEU A 498     -14.055  22.859   7.562  1.00 93.69           N  
ATOM   3937  CA  LEU A 498     -13.227  22.641   6.379  1.00 93.69           C  
ATOM   3938  C   LEU A 498     -13.055  23.938   5.594  1.00 93.69           C  
ATOM   3939  CB  LEU A 498     -13.844  21.562   5.480  1.00 93.69           C  
ATOM   3940  O   LEU A 498     -12.844  23.906   4.379  1.00 93.69           O  
ATOM   3941  CG  LEU A 498     -13.945  20.156   6.082  1.00 93.69           C  
ATOM   3942  CD1 LEU A 498     -14.656  19.219   5.113  1.00 93.69           C  
ATOM   3943  CD2 LEU A 498     -12.562  19.625   6.430  1.00 93.69           C  
ATOM   3944  N   ASN A 499     -13.328  25.094   6.211  1.00 92.00           N  
ATOM   3945  CA  ASN A 499     -13.188  26.438   5.656  1.00 92.00           C  
ATOM   3946  C   ASN A 499     -14.031  26.609   4.395  1.00 92.00           C  
ATOM   3947  CB  ASN A 499     -11.719  26.734   5.359  1.00 92.00           C  
ATOM   3948  O   ASN A 499     -13.594  27.250   3.438  1.00 92.00           O  
ATOM   3949  CG  ASN A 499     -10.883  26.859   6.617  1.00 92.00           C  
ATOM   3950  ND2 ASN A 499      -9.578  26.688   6.480  1.00 92.00           N  
ATOM   3951  OD1 ASN A 499     -11.414  27.125   7.703  1.00 92.00           O  
ATOM   3952  N   TYR A 500     -15.133  25.875   4.352  1.00 93.06           N  
ATOM   3953  CA  TYR A 500     -16.109  25.953   3.271  1.00 93.06           C  
ATOM   3954  C   TYR A 500     -15.477  25.594   1.934  1.00 93.06           C  
ATOM   3955  CB  TYR A 500     -16.719  27.359   3.201  1.00 93.06           C  
ATOM   3956  O   TYR A 500     -15.875  26.109   0.890  1.00 93.06           O  
ATOM   3957  CG  TYR A 500     -17.422  27.766   4.465  1.00 93.06           C  
ATOM   3958  CD1 TYR A 500     -18.703  27.297   4.762  1.00 93.06           C  
ATOM   3959  CD2 TYR A 500     -16.828  28.641   5.367  1.00 93.06           C  
ATOM   3960  CE1 TYR A 500     -19.359  27.688   5.926  1.00 93.06           C  
ATOM   3961  CE2 TYR A 500     -17.469  29.031   6.531  1.00 93.06           C  
ATOM   3962  OH  TYR A 500     -19.391  28.938   7.957  1.00 93.06           O  
ATOM   3963  CZ  TYR A 500     -18.734  28.547   6.805  1.00 93.06           C  
ATOM   3964  N   THR A 501     -14.344  24.812   2.045  1.00 95.81           N  
ATOM   3965  CA  THR A 501     -13.656  24.344   0.846  1.00 95.81           C  
ATOM   3966  C   THR A 501     -14.297  23.062   0.330  1.00 95.81           C  
ATOM   3967  CB  THR A 501     -12.164  24.094   1.116  1.00 95.81           C  
ATOM   3968  O   THR A 501     -14.453  22.094   1.080  1.00 95.81           O  
ATOM   3969  CG2 THR A 501     -11.445  23.609  -0.141  1.00 95.81           C  
ATOM   3970  OG1 THR A 501     -11.555  25.328   1.553  1.00 95.81           O  
ATOM   3971  N   LEU A 502     -14.758  23.078  -0.937  1.00 96.00           N  
ATOM   3972  CA  LEU A 502     -15.273  21.875  -1.579  1.00 96.00           C  
ATOM   3973  C   LEU A 502     -14.172  21.156  -2.363  1.00 96.00           C  
ATOM   3974  CB  LEU A 502     -16.438  22.219  -2.510  1.00 96.00           C  
ATOM   3975  O   LEU A 502     -13.359  21.812  -3.029  1.00 96.00           O  
ATOM   3976  CG  LEU A 502     -17.672  22.828  -1.850  1.00 96.00           C  
ATOM   3977  CD1 LEU A 502     -18.703  23.219  -2.906  1.00 96.00           C  
ATOM   3978  CD2 LEU A 502     -18.281  21.844  -0.848  1.00 96.00           C  
ATOM   3979  N   TRP A 503     -14.102  19.828  -2.199  1.00 97.38           N  
ATOM   3980  CA  TRP A 503     -13.148  18.984  -2.904  1.00 97.38           C  
ATOM   3981  C   TRP A 503     -13.680  18.562  -4.270  1.00 97.38           C  
ATOM   3982  CB  TRP A 503     -12.812  17.734  -2.074  1.00 97.38           C  
ATOM   3983  O   TRP A 503     -14.516  17.656  -4.371  1.00 97.38           O  
ATOM   3984  CG  TRP A 503     -11.516  17.094  -2.447  1.00 97.38           C  
ATOM   3985  CD1 TRP A 503     -10.930  17.062  -3.684  1.00 97.38           C  
ATOM   3986  CD2 TRP A 503     -10.641  16.359  -1.575  1.00 97.38           C  
ATOM   3987  CE2 TRP A 503      -9.547  15.930  -2.352  1.00 97.38           C  
ATOM   3988  CE3 TRP A 503     -10.680  16.047  -0.212  1.00 97.38           C  
ATOM   3989  NE1 TRP A 503      -9.742  16.359  -3.631  1.00 97.38           N  
ATOM   3990  CH2 TRP A 503      -8.555  14.883  -0.471  1.00 97.38           C  
ATOM   3991  CZ2 TRP A 503      -8.492  15.180  -1.807  1.00 97.38           C  
ATOM   3992  CZ3 TRP A 503      -9.633  15.305   0.327  1.00 97.38           C  
ATOM   3993  N   PRO A 504     -13.133  19.203  -5.363  1.00 94.88           N  
ATOM   3994  CA  PRO A 504     -13.656  18.859  -6.688  1.00 94.88           C  
ATOM   3995  C   PRO A 504     -13.148  17.516  -7.199  1.00 94.88           C  
ATOM   3996  CB  PRO A 504     -13.148  20.000  -7.566  1.00 94.88           C  
ATOM   3997  O   PRO A 504     -12.016  17.125  -6.906  1.00 94.88           O  
ATOM   3998  CG  PRO A 504     -11.883  20.453  -6.914  1.00 94.88           C  
ATOM   3999  CD  PRO A 504     -12.031  20.312  -5.430  1.00 94.88           C  
ATOM   4000  N   GLU A 505     -14.062  16.797  -7.969  1.00 97.31           N  
ATOM   4001  CA  GLU A 505     -13.609  15.602  -8.664  1.00 97.31           C  
ATOM   4002  C   GLU A 505     -12.828  15.953  -9.930  1.00 97.31           C  
ATOM   4003  CB  GLU A 505     -14.797  14.695  -9.016  1.00 97.31           C  
ATOM   4004  O   GLU A 505     -12.906  17.078 -10.414  1.00 97.31           O  
ATOM   4005  CG  GLU A 505     -15.766  15.320 -10.016  1.00 97.31           C  
ATOM   4006  CD  GLU A 505     -17.000  14.477 -10.242  1.00 97.31           C  
ATOM   4007  OE1 GLU A 505     -17.703  14.695 -11.258  1.00 97.31           O  
ATOM   4008  OE2 GLU A 505     -17.281  13.586  -9.406  1.00 97.31           O  
ATOM   4009  N   ILE A 506     -12.062  15.047 -10.430  1.00 97.94           N  
ATOM   4010  CA  ILE A 506     -11.391  15.227 -11.711  1.00 97.94           C  
ATOM   4011  C   ILE A 506     -12.422  15.203 -12.844  1.00 97.94           C  
ATOM   4012  CB  ILE A 506     -10.312  14.148 -11.945  1.00 97.94           C  
ATOM   4013  O   ILE A 506     -13.242  14.289 -12.922  1.00 97.94           O  
ATOM   4014  CG1 ILE A 506      -9.180  14.297 -10.922  1.00 97.94           C  
ATOM   4015  CG2 ILE A 506      -9.773  14.219 -13.375  1.00 97.94           C  
ATOM   4016  CD1 ILE A 506      -8.070  13.266 -11.078  1.00 97.94           C  
ATOM   4017  N   ASP A 507     -12.461  16.297 -13.641  1.00 97.25           N  
ATOM   4018  CA  ASP A 507     -13.273  16.344 -14.852  1.00 97.25           C  
ATOM   4019  C   ASP A 507     -12.539  15.734 -16.031  1.00 97.25           C  
ATOM   4020  CB  ASP A 507     -13.664  17.797 -15.164  1.00 97.25           C  
ATOM   4021  O   ASP A 507     -11.578  16.312 -16.547  1.00 97.25           O  
ATOM   4022  CG  ASP A 507     -14.594  17.906 -16.359  1.00 97.25           C  
ATOM   4023  OD1 ASP A 507     -14.922  16.875 -16.984  1.00 97.25           O  
ATOM   4024  OD2 ASP A 507     -14.992  19.047 -16.688  1.00 97.25           O  
ATOM   4025  N   PRO A 508     -13.062  14.516 -16.531  1.00 95.81           N  
ATOM   4026  CA  PRO A 508     -12.344  13.828 -17.609  1.00 95.81           C  
ATOM   4027  C   PRO A 508     -12.344  14.617 -18.906  1.00 95.81           C  
ATOM   4028  CB  PRO A 508     -13.109  12.508 -17.766  1.00 95.81           C  
ATOM   4029  O   PRO A 508     -11.539  14.336 -19.812  1.00 95.81           O  
ATOM   4030  CG  PRO A 508     -14.477  12.805 -17.234  1.00 95.81           C  
ATOM   4031  CD  PRO A 508     -14.352  13.766 -16.094  1.00 95.81           C  
ATOM   4032  N   ASN A 509     -13.125  15.695 -19.031  1.00 95.81           N  
ATOM   4033  CA  ASN A 509     -13.234  16.484 -20.266  1.00 95.81           C  
ATOM   4034  C   ASN A 509     -12.398  17.750 -20.188  1.00 95.81           C  
ATOM   4035  CB  ASN A 509     -14.703  16.828 -20.547  1.00 95.81           C  
ATOM   4036  O   ASN A 509     -12.297  18.484 -21.172  1.00 95.81           O  
ATOM   4037  CG  ASN A 509     -15.539  15.594 -20.828  1.00 95.81           C  
ATOM   4038  ND2 ASN A 509     -16.766  15.586 -20.328  1.00 95.81           N  
ATOM   4039  OD1 ASN A 509     -15.094  14.656 -21.484  1.00 95.81           O  
ATOM   4040  N   SER A 510     -11.797  17.938 -19.062  1.00 95.94           N  
ATOM   4041  CA  SER A 510     -10.953  19.109 -18.875  1.00 95.94           C  
ATOM   4042  C   SER A 510      -9.477  18.766 -19.062  1.00 95.94           C  
ATOM   4043  CB  SER A 510     -11.164  19.719 -17.484  1.00 95.94           C  
ATOM   4044  O   SER A 510      -9.055  17.656 -18.750  1.00 95.94           O  
ATOM   4045  OG  SER A 510     -10.227  20.750 -17.234  1.00 95.94           O  
ATOM   4046  N   SER A 511      -8.773  19.766 -19.594  1.00 91.69           N  
ATOM   4047  CA  SER A 511      -7.328  19.578 -19.703  1.00 91.69           C  
ATOM   4048  C   SER A 511      -6.645  19.750 -18.344  1.00 91.69           C  
ATOM   4049  CB  SER A 511      -6.730  20.562 -20.703  1.00 91.69           C  
ATOM   4050  O   SER A 511      -5.555  19.219 -18.125  1.00 91.69           O  
ATOM   4051  OG  SER A 511      -6.988  21.906 -20.312  1.00 91.69           O  
ATOM   4052  N   ASP A 512      -7.293  20.484 -17.469  1.00 96.00           N  
ATOM   4053  CA  ASP A 512      -6.742  20.688 -16.141  1.00 96.00           C  
ATOM   4054  C   ASP A 512      -7.156  19.562 -15.188  1.00 96.00           C  
ATOM   4055  CB  ASP A 512      -7.195  22.031 -15.570  1.00 96.00           C  
ATOM   4056  O   ASP A 512      -8.266  19.031 -15.289  1.00 96.00           O  
ATOM   4057  CG  ASP A 512      -6.523  23.219 -16.250  1.00 96.00           C  
ATOM   4058  OD1 ASP A 512      -5.414  23.047 -16.797  1.00 96.00           O  
ATOM   4059  OD2 ASP A 512      -7.105  24.312 -16.234  1.00 96.00           O  
ATOM   4060  N   VAL A 513      -6.195  19.172 -14.328  1.00 96.94           N  
ATOM   4061  CA  VAL A 513      -6.500  18.188 -13.289  1.00 96.94           C  
ATOM   4062  C   VAL A 513      -6.633  18.891 -11.938  1.00 96.94           C  
ATOM   4063  CB  VAL A 513      -5.418  17.078 -13.219  1.00 96.94           C  
ATOM   4064  O   VAL A 513      -5.652  19.422 -11.414  1.00 96.94           O  
ATOM   4065  CG1 VAL A 513      -5.738  16.094 -12.102  1.00 96.94           C  
ATOM   4066  CG2 VAL A 513      -5.297  16.359 -14.562  1.00 96.94           C  
ATOM   4067  N   ASN A 514      -7.879  18.875 -11.414  1.00 97.00           N  
ATOM   4068  CA  ASN A 514      -8.125  19.469 -10.102  1.00 97.00           C  
ATOM   4069  C   ASN A 514      -7.629  18.578  -8.977  1.00 97.00           C  
ATOM   4070  CB  ASN A 514      -9.617  19.781  -9.922  1.00 97.00           C  
ATOM   4071  O   ASN A 514      -7.727  17.344  -9.070  1.00 97.00           O  
ATOM   4072  CG  ASN A 514     -10.125  20.797 -10.930  1.00 97.00           C  
ATOM   4073  ND2 ASN A 514     -11.242  20.469 -11.578  1.00 97.00           N  
ATOM   4074  OD1 ASN A 514      -9.523  21.859 -11.117  1.00 97.00           O  
ATOM   4075  N   TYR A 515      -6.988  19.266  -7.957  1.00 97.94           N  
ATOM   4076  CA  TYR A 515      -6.629  18.516  -6.758  1.00 97.94           C  
ATOM   4077  C   TYR A 515      -6.785  19.375  -5.512  1.00 97.94           C  
ATOM   4078  CB  TYR A 515      -5.188  18.000  -6.859  1.00 97.94           C  
ATOM   4079  O   TYR A 515      -6.891  20.594  -5.602  1.00 97.94           O  
ATOM   4080  CG  TYR A 515      -4.145  19.062  -6.660  1.00 97.94           C  
ATOM   4081  CD1 TYR A 515      -3.814  19.953  -7.688  1.00 97.94           C  
ATOM   4082  CD2 TYR A 515      -3.492  19.203  -5.441  1.00 97.94           C  
ATOM   4083  CE1 TYR A 515      -2.854  20.938  -7.508  1.00 97.94           C  
ATOM   4084  CE2 TYR A 515      -2.529  20.188  -5.250  1.00 97.94           C  
ATOM   4085  OH  TYR A 515      -1.265  22.031  -6.102  1.00 97.94           O  
ATOM   4086  CZ  TYR A 515      -2.217  21.047  -6.285  1.00 97.94           C  
ATOM   4087  N   LEU A 516      -6.910  18.656  -4.383  1.00 98.38           N  
ATOM   4088  CA  LEU A 516      -6.914  19.344  -3.094  1.00 98.38           C  
ATOM   4089  C   LEU A 516      -5.508  19.391  -2.500  1.00 98.38           C  
ATOM   4090  CB  LEU A 516      -7.867  18.641  -2.121  1.00 98.38           C  
ATOM   4091  O   LEU A 516      -4.891  18.344  -2.275  1.00 98.38           O  
ATOM   4092  CG  LEU A 516      -8.219  19.406  -0.848  1.00 98.38           C  
ATOM   4093  CD1 LEU A 516      -9.195  20.531  -1.163  1.00 98.38           C  
ATOM   4094  CD2 LEU A 516      -8.805  18.469   0.200  1.00 98.38           C  
ATOM   4095  N   ALA A 517      -4.996  20.594  -2.275  1.00 98.12           N  
ATOM   4096  CA  ALA A 517      -3.736  20.781  -1.558  1.00 98.12           C  
ATOM   4097  C   ALA A 517      -3.959  20.766  -0.048  1.00 98.12           C  
ATOM   4098  CB  ALA A 517      -3.053  22.062  -1.989  1.00 98.12           C  
ATOM   4099  O   ALA A 517      -4.676  21.625   0.481  1.00 98.12           O  
ATOM   4100  N   ILE A 518      -3.389  19.797   0.569  1.00 97.81           N  
ATOM   4101  CA  ILE A 518      -3.535  19.688   2.016  1.00 97.81           C  
ATOM   4102  C   ILE A 518      -2.256  20.156   2.703  1.00 97.81           C  
ATOM   4103  CB  ILE A 518      -3.865  18.234   2.438  1.00 97.81           C  
ATOM   4104  O   ILE A 518      -1.264  19.422   2.752  1.00 97.81           O  
ATOM   4105  CG1 ILE A 518      -5.125  17.750   1.715  1.00 97.81           C  
ATOM   4106  CG2 ILE A 518      -4.035  18.141   3.957  1.00 97.81           C  
ATOM   4107  CD1 ILE A 518      -5.410  16.266   1.908  1.00 97.81           C  
ATOM   4108  N   ASN A 519      -2.199  21.328   3.256  1.00 96.44           N  
ATOM   4109  CA  ASN A 519      -1.172  21.969   4.074  1.00 96.44           C  
ATOM   4110  C   ASN A 519      -1.708  22.344   5.453  1.00 96.44           C  
ATOM   4111  CB  ASN A 519      -0.614  23.203   3.367  1.00 96.44           C  
ATOM   4112  O   ASN A 519      -2.479  21.594   6.051  1.00 96.44           O  
ATOM   4113  CG  ASN A 519       0.111  22.859   2.080  1.00 96.44           C  
ATOM   4114  ND2 ASN A 519      -0.466  23.266   0.951  1.00 96.44           N  
ATOM   4115  OD1 ASN A 519       1.180  22.250   2.100  1.00 96.44           O  
ATOM   4116  N   GLU A 520      -1.251  23.484   6.000  1.00 94.94           N  
ATOM   4117  CA  GLU A 520      -1.875  23.922   7.242  1.00 94.94           C  
ATOM   4118  C   GLU A 520      -3.365  24.188   7.051  1.00 94.94           C  
ATOM   4119  CB  GLU A 520      -1.184  25.172   7.777  1.00 94.94           C  
ATOM   4120  O   GLU A 520      -4.172  23.891   7.938  1.00 94.94           O  
ATOM   4121  CG  GLU A 520       0.226  24.938   8.297  1.00 94.94           C  
ATOM   4122  CD  GLU A 520       0.875  26.172   8.883  1.00 94.94           C  
ATOM   4123  OE1 GLU A 520       2.096  26.156   9.156  1.00 94.94           O  
ATOM   4124  OE2 GLU A 520       0.157  27.188   9.062  1.00 94.94           O  
ATOM   4125  N   SER A 521      -3.762  24.656   5.941  1.00 94.69           N  
ATOM   4126  CA  SER A 521      -5.137  24.797   5.465  1.00 94.69           C  
ATOM   4127  C   SER A 521      -5.320  24.109   4.113  1.00 94.69           C  
ATOM   4128  CB  SER A 521      -5.527  26.266   5.359  1.00 94.69           C  
ATOM   4129  O   SER A 521      -4.352  23.906   3.383  1.00 94.69           O  
ATOM   4130  OG  SER A 521      -4.742  26.922   4.379  1.00 94.69           O  
ATOM   4131  N   ILE A 522      -6.582  23.734   3.828  1.00 97.25           N  
ATOM   4132  CA  ILE A 522      -6.836  23.062   2.557  1.00 97.25           C  
ATOM   4133  C   ILE A 522      -7.254  24.094   1.507  1.00 97.25           C  
ATOM   4134  CB  ILE A 522      -7.918  21.969   2.703  1.00 97.25           C  
ATOM   4135  O   ILE A 522      -7.863  25.109   1.835  1.00 97.25           O  
ATOM   4136  CG1 ILE A 522      -9.227  22.578   3.229  1.00 97.25           C  
ATOM   4137  CG2 ILE A 522      -7.430  20.844   3.619  1.00 97.25           C  
ATOM   4138  CD1 ILE A 522     -10.391  21.609   3.262  1.00 97.25           C  
ATOM   4139  N   SER A 523      -6.867  23.844   0.283  1.00 97.00           N  
ATOM   4140  CA  SER A 523      -7.234  24.703  -0.840  1.00 97.00           C  
ATOM   4141  C   SER A 523      -7.316  23.906  -2.139  1.00 97.00           C  
ATOM   4142  CB  SER A 523      -6.230  25.844  -0.995  1.00 97.00           C  
ATOM   4143  O   SER A 523      -6.625  22.891  -2.299  1.00 97.00           O  
ATOM   4144  OG  SER A 523      -4.938  25.344  -1.278  1.00 97.00           O  
ATOM   4145  N   GLN A 524      -8.203  24.391  -3.080  1.00 97.25           N  
ATOM   4146  CA  GLN A 524      -8.305  23.812  -4.414  1.00 97.25           C  
ATOM   4147  C   GLN A 524      -7.203  24.328  -5.332  1.00 97.25           C  
ATOM   4148  CB  GLN A 524      -9.680  24.109  -5.023  1.00 97.25           C  
ATOM   4149  O   GLN A 524      -6.969  25.547  -5.398  1.00 97.25           O  
ATOM   4150  CG  GLN A 524     -10.844  23.516  -4.230  1.00 97.25           C  
ATOM   4151  CD  GLN A 524     -12.195  23.891  -4.809  1.00 97.25           C  
ATOM   4152  NE2 GLN A 524     -13.141  24.219  -3.936  1.00 97.25           N  
ATOM   4153  OE1 GLN A 524     -12.383  23.891  -6.027  1.00 97.25           O  
ATOM   4154  N   GLN A 525      -6.586  23.438  -5.969  1.00 97.31           N  
ATOM   4155  CA  GLN A 525      -5.562  23.797  -6.945  1.00 97.31           C  
ATOM   4156  C   GLN A 525      -5.668  22.938  -8.203  1.00 97.31           C  
ATOM   4157  CB  GLN A 525      -4.164  23.656  -6.336  1.00 97.31           C  
ATOM   4158  O   GLN A 525      -6.562  22.094  -8.305  1.00 97.31           O  
ATOM   4159  CG  GLN A 525      -3.920  24.594  -5.148  1.00 97.31           C  
ATOM   4160  CD  GLN A 525      -2.457  24.672  -4.762  1.00 97.31           C  
ATOM   4161  NE2 GLN A 525      -2.195  24.984  -3.496  1.00 97.31           N  
ATOM   4162  OE1 GLN A 525      -1.567  24.453  -5.590  1.00 97.31           O  
ATOM   4163  N   VAL A 526      -4.836  23.328  -9.258  1.00 97.50           N  
ATOM   4164  CA  VAL A 526      -4.906  22.547 -10.500  1.00 97.50           C  
ATOM   4165  C   VAL A 526      -3.504  22.141 -10.938  1.00 97.50           C  
ATOM   4166  CB  VAL A 526      -5.605  23.344 -11.625  1.00 97.50           C  
ATOM   4167  O   VAL A 526      -2.529  22.844 -10.656  1.00 97.50           O  
ATOM   4168  CG1 VAL A 526      -7.066  23.625 -11.266  1.00 97.50           C  
ATOM   4169  CG2 VAL A 526      -4.863  24.656 -11.883  1.00 97.50           C  
ATOM   4170  N   ASN A 527      -3.326  20.984 -11.500  1.00 97.00           N  
ATOM   4171  CA  ASN A 527      -2.158  20.484 -12.219  1.00 97.00           C  
ATOM   4172  C   ASN A 527      -0.924  20.438 -11.320  1.00 97.00           C  
ATOM   4173  CB  ASN A 527      -1.884  21.344 -13.453  1.00 97.00           C  
ATOM   4174  O   ASN A 527       0.075  21.109 -11.602  1.00 97.00           O  
ATOM   4175  CG  ASN A 527      -3.018  21.297 -14.461  1.00 97.00           C  
ATOM   4176  ND2 ASN A 527      -3.189  22.375 -15.211  1.00 97.00           N  
ATOM   4177  OD1 ASN A 527      -3.732  20.297 -14.562  1.00 97.00           O  
ATOM   4178  N   PRO A 528      -0.982  19.562 -10.281  1.00 96.00           N  
ATOM   4179  CA  PRO A 528       0.202  19.422  -9.430  1.00 96.00           C  
ATOM   4180  C   PRO A 528       1.418  18.891 -10.180  1.00 96.00           C  
ATOM   4181  CB  PRO A 528      -0.246  18.438  -8.344  1.00 96.00           C  
ATOM   4182  O   PRO A 528       1.284  18.016 -11.031  1.00 96.00           O  
ATOM   4183  CG  PRO A 528      -1.267  17.578  -9.016  1.00 96.00           C  
ATOM   4184  CD  PRO A 528      -2.020  18.422 -10.008  1.00 96.00           C  
ATOM   4185  N   LYS A 529       2.652  19.500  -9.953  1.00 96.06           N  
ATOM   4186  CA  LYS A 529       3.910  19.031 -10.531  1.00 96.06           C  
ATOM   4187  C   LYS A 529       3.826  18.969 -12.047  1.00 96.06           C  
ATOM   4188  CB  LYS A 529       4.285  17.656  -9.961  1.00 96.06           C  
ATOM   4189  O   LYS A 529       4.266  17.984 -12.656  1.00 96.06           O  
ATOM   4190  CG  LYS A 529       4.324  17.609  -8.445  1.00 96.06           C  
ATOM   4191  CD  LYS A 529       5.418  18.516  -7.883  1.00 96.06           C  
ATOM   4192  CE  LYS A 529       5.516  18.406  -6.367  1.00 96.06           C  
ATOM   4193  NZ  LYS A 529       6.516  19.359  -5.801  1.00 96.06           N  
ATOM   4194  N   GLN A 530       3.299  19.969 -12.734  1.00 96.81           N  
ATOM   4195  CA  GLN A 530       2.967  20.000 -14.148  1.00 96.81           C  
ATOM   4196  C   GLN A 530       4.223  19.922 -15.016  1.00 96.81           C  
ATOM   4197  CB  GLN A 530       2.174  21.266 -14.492  1.00 96.81           C  
ATOM   4198  O   GLN A 530       4.230  19.266 -16.047  1.00 96.81           O  
ATOM   4199  CG  GLN A 530       1.653  21.297 -15.922  1.00 96.81           C  
ATOM   4200  CD  GLN A 530       0.735  20.125 -16.234  1.00 96.81           C  
ATOM   4201  NE2 GLN A 530       0.724  19.719 -17.500  1.00 96.81           N  
ATOM   4202  OE1 GLN A 530       0.043  19.609 -15.359  1.00 96.81           O  
ATOM   4203  N   ASP A 531       5.270  20.547 -14.625  1.00 97.12           N  
ATOM   4204  CA  ASP A 531       6.492  20.531 -15.422  1.00 97.12           C  
ATOM   4205  C   ASP A 531       7.027  19.109 -15.570  1.00 97.12           C  
ATOM   4206  CB  ASP A 531       7.559  21.438 -14.797  1.00 97.12           C  
ATOM   4207  O   ASP A 531       7.395  18.688 -16.672  1.00 97.12           O  
ATOM   4208  CG  ASP A 531       7.242  22.906 -14.930  1.00 97.12           C  
ATOM   4209  OD1 ASP A 531       6.352  23.266 -15.734  1.00 97.12           O  
ATOM   4210  OD2 ASP A 531       7.887  23.719 -14.227  1.00 97.12           O  
ATOM   4211  N   ASP A 532       7.094  18.391 -14.430  1.00 96.69           N  
ATOM   4212  CA  ASP A 532       7.555  17.000 -14.469  1.00 96.69           C  
ATOM   4213  C   ASP A 532       6.617  16.141 -15.312  1.00 96.69           C  
ATOM   4214  CB  ASP A 532       7.668  16.438 -13.055  1.00 96.69           C  
ATOM   4215  O   ASP A 532       7.074  15.305 -16.094  1.00 96.69           O  
ATOM   4216  CG  ASP A 532       8.742  17.109 -12.227  1.00 96.69           C  
ATOM   4217  OD1 ASP A 532       9.656  17.734 -12.805  1.00 96.69           O  
ATOM   4218  OD2 ASP A 532       8.672  17.031 -10.984  1.00 96.69           O  
ATOM   4219  N   TRP A 533       5.355  16.375 -15.141  1.00 96.44           N  
ATOM   4220  CA  TRP A 533       4.348  15.633 -15.883  1.00 96.44           C  
ATOM   4221  C   TRP A 533       4.504  15.859 -17.391  1.00 96.44           C  
ATOM   4222  CB  TRP A 533       2.939  16.031 -15.438  1.00 96.44           C  
ATOM   4223  O   TRP A 533       4.527  14.906 -18.172  1.00 96.44           O  
ATOM   4224  CG  TRP A 533       1.845  15.398 -16.250  1.00 96.44           C  
ATOM   4225  CD1 TRP A 533       0.938  16.031 -17.047  1.00 96.44           C  
ATOM   4226  CD2 TRP A 533       1.537  14.008 -16.328  1.00 96.44           C  
ATOM   4227  CE2 TRP A 533       0.431  13.867 -17.188  1.00 96.44           C  
ATOM   4228  CE3 TRP A 533       2.090  12.852 -15.750  1.00 96.44           C  
ATOM   4229  NE1 TRP A 533       0.085  15.125 -17.625  1.00 96.44           N  
ATOM   4230  CH2 TRP A 533       0.428  11.516 -16.922  1.00 96.44           C  
ATOM   4231  CZ2 TRP A 533      -0.133  12.625 -17.500  1.00 96.44           C  
ATOM   4232  CZ3 TRP A 533       1.528  11.617 -16.047  1.00 96.44           C  
ATOM   4233  N   SER A 534       4.625  17.094 -17.828  1.00 96.62           N  
ATOM   4234  CA  SER A 534       4.773  17.422 -19.234  1.00 96.62           C  
ATOM   4235  C   SER A 534       6.047  16.812 -19.812  1.00 96.62           C  
ATOM   4236  CB  SER A 534       4.785  18.938 -19.438  1.00 96.62           C  
ATOM   4237  O   SER A 534       6.051  16.328 -20.953  1.00 96.62           O  
ATOM   4238  OG  SER A 534       3.539  19.500 -19.047  1.00 96.62           O  
ATOM   4239  N   PHE A 535       7.094  16.859 -19.062  1.00 97.38           N  
ATOM   4240  CA  PHE A 535       8.367  16.281 -19.484  1.00 97.38           C  
ATOM   4241  C   PHE A 535       8.211  14.805 -19.812  1.00 97.38           C  
ATOM   4242  CB  PHE A 535       9.430  16.484 -18.406  1.00 97.38           C  
ATOM   4243  O   PHE A 535       8.602  14.352 -20.875  1.00 97.38           O  
ATOM   4244  CG  PHE A 535      10.680  15.664 -18.625  1.00 97.38           C  
ATOM   4245  CD1 PHE A 535      10.945  14.555 -17.828  1.00 97.38           C  
ATOM   4246  CD2 PHE A 535      11.578  16.000 -19.625  1.00 97.38           C  
ATOM   4247  CE1 PHE A 535      12.094  13.797 -18.031  1.00 97.38           C  
ATOM   4248  CE2 PHE A 535      12.734  15.250 -19.828  1.00 97.38           C  
ATOM   4249  CZ  PHE A 535      12.984  14.148 -19.031  1.00 97.38           C  
ATOM   4250  N   TYR A 536       7.605  14.055 -18.906  1.00 95.44           N  
ATOM   4251  CA  TYR A 536       7.473  12.617 -19.109  1.00 95.44           C  
ATOM   4252  C   TYR A 536       6.488  12.312 -20.234  1.00 95.44           C  
ATOM   4253  CB  TYR A 536       7.020  11.938 -17.828  1.00 95.44           C  
ATOM   4254  O   TYR A 536       6.648  11.328 -20.969  1.00 95.44           O  
ATOM   4255  CG  TYR A 536       8.156  11.547 -16.906  1.00 95.44           C  
ATOM   4256  CD1 TYR A 536       8.992  10.477 -17.219  1.00 95.44           C  
ATOM   4257  CD2 TYR A 536       8.398  12.242 -15.734  1.00 95.44           C  
ATOM   4258  CE1 TYR A 536      10.047  10.109 -16.391  1.00 95.44           C  
ATOM   4259  CE2 TYR A 536       9.445  11.891 -14.891  1.00 95.44           C  
ATOM   4260  OH  TYR A 536      11.297  10.469 -14.391  1.00 95.44           O  
ATOM   4261  CZ  TYR A 536      10.258  10.828 -15.227  1.00 95.44           C  
ATOM   4262  N   LEU A 537       5.457  13.156 -20.359  1.00 93.69           N  
ATOM   4263  CA  LEU A 537       4.551  12.984 -21.484  1.00 93.69           C  
ATOM   4264  C   LEU A 537       5.305  13.078 -22.812  1.00 93.69           C  
ATOM   4265  CB  LEU A 537       3.436  14.031 -21.438  1.00 93.69           C  
ATOM   4266  O   LEU A 537       5.102  12.258 -23.703  1.00 93.69           O  
ATOM   4267  CG  LEU A 537       2.297  13.766 -20.453  1.00 93.69           C  
ATOM   4268  CD1 LEU A 537       1.297  14.922 -20.484  1.00 93.69           C  
ATOM   4269  CD2 LEU A 537       1.608  12.445 -20.766  1.00 93.69           C  
ATOM   4270  N   SER A 538       6.141  14.070 -22.906  1.00 95.75           N  
ATOM   4271  CA  SER A 538       6.930  14.250 -24.125  1.00 95.75           C  
ATOM   4272  C   SER A 538       7.879  13.078 -24.344  1.00 95.75           C  
ATOM   4273  CB  SER A 538       7.719  15.555 -24.047  1.00 95.75           C  
ATOM   4274  O   SER A 538       8.086  12.648 -25.484  1.00 95.75           O  
ATOM   4275  OG  SER A 538       8.820  15.430 -23.172  1.00 95.75           O  
ATOM   4276  N   LEU A 539       8.438  12.609 -23.234  1.00 94.81           N  
ATOM   4277  CA  LEU A 539       9.336  11.469 -23.312  1.00 94.81           C  
ATOM   4278  C   LEU A 539       8.617  10.258 -23.906  1.00 94.81           C  
ATOM   4279  CB  LEU A 539       9.906  11.125 -21.938  1.00 94.81           C  
ATOM   4280  O   LEU A 539       9.133   9.602 -24.812  1.00 94.81           O  
ATOM   4281  CG  LEU A 539      11.148  10.234 -21.922  1.00 94.81           C  
ATOM   4282  CD1 LEU A 539      12.375  11.031 -22.359  1.00 94.81           C  
ATOM   4283  CD2 LEU A 539      11.359   9.641 -20.531  1.00 94.81           C  
ATOM   4284  N   TRP A 540       7.387   9.977 -23.375  1.00 91.94           N  
ATOM   4285  CA  TRP A 540       6.617   8.820 -23.812  1.00 91.94           C  
ATOM   4286  C   TRP A 540       6.137   9.000 -25.250  1.00 91.94           C  
ATOM   4287  CB  TRP A 540       5.422   8.578 -22.891  1.00 91.94           C  
ATOM   4288  O   TRP A 540       6.066   8.039 -26.016  1.00 91.94           O  
ATOM   4289  CG  TRP A 540       5.621   7.457 -21.922  1.00 91.94           C  
ATOM   4290  CD1 TRP A 540       4.996   6.242 -21.922  1.00 91.94           C  
ATOM   4291  CD2 TRP A 540       6.508   7.449 -20.797  1.00 91.94           C  
ATOM   4292  CE2 TRP A 540       6.367   6.195 -20.156  1.00 91.94           C  
ATOM   4293  CE3 TRP A 540       7.406   8.383 -20.250  1.00 91.94           C  
ATOM   4294  NE1 TRP A 540       5.438   5.477 -20.859  1.00 91.94           N  
ATOM   4295  CH2 TRP A 540       7.965   6.777 -18.516  1.00 91.94           C  
ATOM   4296  CZ2 TRP A 540       7.094   5.848 -19.016  1.00 91.94           C  
ATOM   4297  CZ3 TRP A 540       8.133   8.031 -19.125  1.00 91.94           C  
ATOM   4298  N   GLU A 541       5.816  10.180 -25.672  1.00 92.38           N  
ATOM   4299  CA  GLU A 541       5.410  10.469 -27.047  1.00 92.38           C  
ATOM   4300  C   GLU A 541       6.551  10.203 -28.016  1.00 92.38           C  
ATOM   4301  CB  GLU A 541       4.938  11.922 -27.172  1.00 92.38           C  
ATOM   4302  O   GLU A 541       6.328   9.664 -29.109  1.00 92.38           O  
ATOM   4303  CG  GLU A 541       3.539  12.156 -26.625  1.00 92.38           C  
ATOM   4304  CD  GLU A 541       3.127  13.625 -26.641  1.00 92.38           C  
ATOM   4305  OE1 GLU A 541       2.021  13.953 -26.156  1.00 92.38           O  
ATOM   4306  OE2 GLU A 541       3.914  14.445 -27.156  1.00 92.38           O  
ATOM   4307  N   THR A 542       7.703  10.422 -27.625  1.00 94.19           N  
ATOM   4308  CA  THR A 542       8.867  10.367 -28.500  1.00 94.19           C  
ATOM   4309  C   THR A 542       9.414   8.945 -28.562  1.00 94.19           C  
ATOM   4310  CB  THR A 542       9.977  11.320 -28.016  1.00 94.19           C  
ATOM   4311  O   THR A 542       9.766   8.461 -29.656  1.00 94.19           O  
ATOM   4312  CG2 THR A 542      11.188  11.258 -28.938  1.00 94.19           C  
ATOM   4313  OG1 THR A 542       9.469  12.664 -28.016  1.00 94.19           O  
ATOM   4314  N   TYR A 543       9.391   8.242 -27.422  1.00 93.31           N  
ATOM   4315  CA  TYR A 543      10.219   7.043 -27.406  1.00 93.31           C  
ATOM   4316  C   TYR A 543       9.359   5.797 -27.219  1.00 93.31           C  
ATOM   4317  CB  TYR A 543      11.258   7.125 -26.281  1.00 93.31           C  
ATOM   4318  O   TYR A 543       9.867   4.672 -27.266  1.00 93.31           O  
ATOM   4319  CG  TYR A 543      12.281   8.219 -26.484  1.00 93.31           C  
ATOM   4320  CD1 TYR A 543      13.242   8.117 -27.484  1.00 93.31           C  
ATOM   4321  CD2 TYR A 543      12.289   9.344 -25.672  1.00 93.31           C  
ATOM   4322  CE1 TYR A 543      14.188   9.125 -27.672  1.00 93.31           C  
ATOM   4323  CE2 TYR A 543      13.234  10.352 -25.859  1.00 93.31           C  
ATOM   4324  OH  TYR A 543      15.109  11.227 -27.047  1.00 93.31           O  
ATOM   4325  CZ  TYR A 543      14.172  10.234 -26.859  1.00 93.31           C  
ATOM   4326  N   ASN A 544       8.078   6.055 -26.922  1.00 87.56           N  
ATOM   4327  CA  ASN A 544       7.219   4.898 -26.703  1.00 87.56           C  
ATOM   4328  C   ASN A 544       7.176   3.992 -27.922  1.00 87.56           C  
ATOM   4329  CB  ASN A 544       5.805   5.340 -26.312  1.00 87.56           C  
ATOM   4330  O   ASN A 544       7.039   4.477 -29.047  1.00 87.56           O  
ATOM   4331  CG  ASN A 544       4.875   4.172 -26.062  1.00 87.56           C  
ATOM   4332  ND2 ASN A 544       3.584   4.375 -26.312  1.00 87.56           N  
ATOM   4333  OD1 ASN A 544       5.309   3.092 -25.656  1.00 87.56           O  
ATOM   4334  N   ASP A 545       7.410   2.613 -27.734  1.00 78.19           N  
ATOM   4335  CA  ASP A 545       7.262   1.681 -28.844  1.00 78.19           C  
ATOM   4336  C   ASP A 545       5.895   1.002 -28.812  1.00 78.19           C  
ATOM   4337  CB  ASP A 545       8.375   0.628 -28.812  1.00 78.19           C  
ATOM   4338  O   ASP A 545       5.305   0.834 -27.750  1.00 78.19           O  
ATOM   4339  CG  ASP A 545       8.273  -0.305 -27.625  1.00 78.19           C  
ATOM   4340  OD1 ASP A 545       7.199  -0.370 -26.984  1.00 78.19           O  
ATOM   4341  OD2 ASP A 545       9.281  -0.980 -27.312  1.00 78.19           O  
ATOM   4342  N   SER A 546       5.141   0.890 -29.984  1.00 67.62           N  
ATOM   4343  CA  SER A 546       3.816   0.295 -30.125  1.00 67.62           C  
ATOM   4344  C   SER A 546       3.803  -1.147 -29.625  1.00 67.62           C  
ATOM   4345  CB  SER A 546       3.352   0.348 -31.578  1.00 67.62           C  
ATOM   4346  O   SER A 546       2.746  -1.681 -29.281  1.00 67.62           O  
ATOM   4347  OG  SER A 546       4.258  -0.344 -32.438  1.00 67.62           O  
ATOM   4348  N   THR A 547       4.926  -1.712 -29.328  1.00 61.00           N  
ATOM   4349  CA  THR A 547       4.953  -3.141 -29.047  1.00 61.00           C  
ATOM   4350  C   THR A 547       4.957  -3.389 -27.531  1.00 61.00           C  
ATOM   4351  CB  THR A 547       6.184  -3.816 -29.688  1.00 61.00           C  
ATOM   4352  O   THR A 547       4.781  -4.523 -27.094  1.00 61.00           O  
ATOM   4353  CG2 THR A 547       6.168  -3.666 -31.203  1.00 61.00           C  
ATOM   4354  OG1 THR A 547       7.375  -3.211 -29.156  1.00 61.00           O  
ATOM   4355  N   THR A 548       5.039  -2.348 -26.641  1.00 61.38           N  
ATOM   4356  CA  THR A 548       5.176  -2.592 -25.203  1.00 61.38           C  
ATOM   4357  C   THR A 548       3.828  -2.457 -24.500  1.00 61.38           C  
ATOM   4358  CB  THR A 548       6.188  -1.622 -24.562  1.00 61.38           C  
ATOM   4359  O   THR A 548       3.059  -1.539 -24.797  1.00 61.38           O  
ATOM   4360  CG2 THR A 548       7.621  -2.072 -24.828  1.00 61.38           C  
ATOM   4361  OG1 THR A 548       6.000  -0.313 -25.125  1.00 61.38           O  
ATOM   4362  N   THR A 549       3.229  -3.596 -24.016  1.00 65.88           N  
ATOM   4363  CA  THR A 549       2.111  -3.502 -23.094  1.00 65.88           C  
ATOM   4364  C   THR A 549       2.584  -2.990 -21.734  1.00 65.88           C  
ATOM   4365  CB  THR A 549       1.414  -4.863 -22.906  1.00 65.88           C  
ATOM   4366  O   THR A 549       3.604  -3.447 -21.203  1.00 65.88           O  
ATOM   4367  CG2 THR A 549       0.767  -5.320 -24.219  1.00 65.88           C  
ATOM   4368  OG1 THR A 549       2.381  -5.840 -22.500  1.00 65.88           O  
ATOM   4369  N   TRP A 550       1.943  -1.793 -21.312  1.00 72.38           N  
ATOM   4370  CA  TRP A 550       2.354  -1.164 -20.062  1.00 72.38           C  
ATOM   4371  C   TRP A 550       1.693  -1.846 -18.859  1.00 72.38           C  
ATOM   4372  CB  TRP A 550       2.006   0.327 -20.062  1.00 72.38           C  
ATOM   4373  O   TRP A 550       0.476  -2.041 -18.844  1.00 72.38           O  
ATOM   4374  CG  TRP A 550       2.322   1.020 -21.359  1.00 72.38           C  
ATOM   4375  CD1 TRP A 550       2.062   0.565 -22.625  1.00 72.38           C  
ATOM   4376  CD2 TRP A 550       2.963   2.289 -21.516  1.00 72.38           C  
ATOM   4377  CE2 TRP A 550       3.061   2.543 -22.906  1.00 72.38           C  
ATOM   4378  CE3 TRP A 550       3.465   3.238 -20.609  1.00 72.38           C  
ATOM   4379  NE1 TRP A 550       2.504   1.478 -23.547  1.00 72.38           N  
ATOM   4380  CH2 TRP A 550       4.121   4.621 -22.500  1.00 72.38           C  
ATOM   4381  CZ2 TRP A 550       3.639   3.709 -23.406  1.00 72.38           C  
ATOM   4382  CZ3 TRP A 550       4.043   4.398 -21.125  1.00 72.38           C  
ATOM   4383  N   THR A 551       2.496  -2.352 -18.000  1.00 71.88           N  
ATOM   4384  CA  THR A 551       1.924  -2.816 -16.734  1.00 71.88           C  
ATOM   4385  C   THR A 551       2.078  -1.757 -15.648  1.00 71.88           C  
ATOM   4386  CB  THR A 551       2.580  -4.129 -16.281  1.00 71.88           C  
ATOM   4387  O   THR A 551       1.308  -1.731 -14.688  1.00 71.88           O  
ATOM   4388  CG2 THR A 551       2.145  -5.301 -17.156  1.00 71.88           C  
ATOM   4389  OG1 THR A 551       4.004  -3.996 -16.344  1.00 71.88           O  
ATOM   4390  N   THR A 552       3.078  -0.841 -15.836  1.00 77.69           N  
ATOM   4391  CA  THR A 552       3.346   0.344 -15.031  1.00 77.69           C  
ATOM   4392  C   THR A 552       3.576   1.563 -15.914  1.00 77.69           C  
ATOM   4393  CB  THR A 552       4.566   0.133 -14.117  1.00 77.69           C  
ATOM   4394  O   THR A 552       3.529   1.461 -17.141  1.00 77.69           O  
ATOM   4395  CG2 THR A 552       4.391  -1.101 -13.234  1.00 77.69           C  
ATOM   4396  OG1 THR A 552       5.738  -0.033 -14.922  1.00 77.69           O  
ATOM   4397  N   TYR A 553       3.627   2.852 -15.352  1.00 79.56           N  
ATOM   4398  CA  TYR A 553       3.770   4.078 -16.125  1.00 79.56           C  
ATOM   4399  C   TYR A 553       4.875   4.961 -15.562  1.00 79.56           C  
ATOM   4400  CB  TYR A 553       2.447   4.852 -16.156  1.00 79.56           C  
ATOM   4401  O   TYR A 553       4.941   5.180 -14.352  1.00 79.56           O  
ATOM   4402  CG  TYR A 553       2.447   6.012 -17.125  1.00 79.56           C  
ATOM   4403  CD1 TYR A 553       2.742   7.305 -16.688  1.00 79.56           C  
ATOM   4404  CD2 TYR A 553       2.152   5.828 -18.469  1.00 79.56           C  
ATOM   4405  CE1 TYR A 553       2.740   8.383 -17.562  1.00 79.56           C  
ATOM   4406  CE2 TYR A 553       2.148   6.895 -19.359  1.00 79.56           C  
ATOM   4407  OH  TYR A 553       2.441   9.227 -19.781  1.00 79.56           O  
ATOM   4408  CZ  TYR A 553       2.443   8.164 -18.906  1.00 79.56           C  
TER    4409      ALA A   1                                                      
ENDMDL                                                                          
END                                                                             
