# Supplementary material for: Screening of ester-forming and hydrolyzing enzymes linked to pheromone production in Ips typographus (Linnaeus, 1758)
Source: BMC Genomics. 2026 Mar 24;27:431. doi: 10.1186/s12864-026-12773-0 (PMC13134222; doi:10.1186/s12864-026-12773-0)
Supplement: Supplementary file 5 — Supplementary Material 5. [file 12864_2026_12773_MOESM5_ESM.zip › ItyCE13.pdb]

MODEL     1                                                                     
ATOM      1  N   MET A   1      23.266  -1.676  75.250  1.00 34.12           N  
ATOM      2  CA  MET A   1      21.828  -1.633  75.500  1.00 34.12           C  
ATOM      3  C   MET A   1      21.188  -0.415  74.875  1.00 34.12           C  
ATOM      4  CB  MET A   1      21.578  -1.613  77.000  1.00 34.12           C  
ATOM      5  O   MET A   1      21.438   0.720  75.250  1.00 34.12           O  
ATOM      6  CG  MET A   1      21.469  -2.996  77.625  1.00 34.12           C  
ATOM      7  SD  MET A   1      21.172  -2.934  79.438  1.00 34.12           S  
ATOM      8  CE  MET A   1      19.969  -4.270  79.625  1.00 34.12           C  
ATOM      9  N   PHE A   2      21.141  -0.423  73.562  1.00 33.75           N  
ATOM     10  CA  PHE A   2      20.578   0.688  72.812  1.00 33.75           C  
ATOM     11  C   PHE A   2      19.344   0.242  72.062  1.00 33.75           C  
ATOM     12  CB  PHE A   2      21.625   1.271  71.875  1.00 33.75           C  
ATOM     13  O   PHE A   2      19.422  -0.684  71.250  1.00 33.75           O  
ATOM     14  CG  PHE A   2      22.375   2.449  72.438  1.00 33.75           C  
ATOM     15  CD1 PHE A   2      21.844   3.732  72.375  1.00 33.75           C  
ATOM     16  CD2 PHE A   2      23.594   2.275  73.062  1.00 33.75           C  
ATOM     17  CE1 PHE A   2      22.531   4.824  72.875  1.00 33.75           C  
ATOM     18  CE2 PHE A   2      24.297   3.363  73.562  1.00 33.75           C  
ATOM     19  CZ  PHE A   2      23.750   4.637  73.500  1.00 33.75           C  
ATOM     20  N   HIS A   3      18.125   0.323  72.562  1.00 30.84           N  
ATOM     21  CA  HIS A   3      16.719   0.658  72.375  1.00 30.84           C  
ATOM     22  C   HIS A   3      16.562   1.854  71.438  1.00 30.84           C  
ATOM     23  CB  HIS A   3      16.047   0.947  73.750  1.00 30.84           C  
ATOM     24  O   HIS A   3      17.172   2.902  71.688  1.00 30.84           O  
ATOM     25  CG  HIS A   3      15.375  -0.246  74.312  1.00 30.84           C  
ATOM     26  CD2 HIS A   3      15.273  -0.649  75.625  1.00 30.84           C  
ATOM     27  ND1 HIS A   3      14.711  -1.188  73.562  1.00 30.84           N  
ATOM     28  CE1 HIS A   3      14.227  -2.123  74.375  1.00 30.84           C  
ATOM     29  NE2 HIS A   3      14.555  -1.819  75.625  1.00 30.84           N  
ATOM     30  N   TRP A   4      16.016   1.604  70.188  1.00 33.81           N  
ATOM     31  CA  TRP A   4      15.109   2.547  69.562  1.00 33.81           C  
ATOM     32  C   TRP A   4      14.352   1.873  68.438  1.00 33.81           C  
ATOM     33  CB  TRP A   4      15.891   3.754  69.000  1.00 33.81           C  
ATOM     34  O   TRP A   4      14.953   1.253  67.562  1.00 33.81           O  
ATOM     35  CG  TRP A   4      16.219   4.773  70.062  1.00 33.81           C  
ATOM     36  CD1 TRP A   4      16.828   4.547  71.250  1.00 33.81           C  
ATOM     37  CD2 TRP A   4      15.969   6.180  70.000  1.00 33.81           C  
ATOM     38  CE2 TRP A   4      16.453   6.746  71.188  1.00 33.81           C  
ATOM     39  CE3 TRP A   4      15.383   7.016  69.062  1.00 33.81           C  
ATOM     40  NE1 TRP A   4      16.969   5.730  71.938  1.00 33.81           N  
ATOM     41  CH2 TRP A   4      15.781   8.914  70.500  1.00 33.81           C  
ATOM     42  CZ2 TRP A   4      16.359   8.117  71.500  1.00 33.81           C  
ATOM     43  CZ3 TRP A   4      15.297   8.375  69.312  1.00 33.81           C  
ATOM     44  N   SER A   5      13.070   1.423  68.500  1.00 33.62           N  
ATOM     45  CA  SER A   5      11.688   1.566  68.125  1.00 33.62           C  
ATOM     46  C   SER A   5      11.508   2.760  67.188  1.00 33.62           C  
ATOM     47  CB  SER A   5      10.766   1.722  69.312  1.00 33.62           C  
ATOM     48  O   SER A   5      11.930   3.873  67.500  1.00 33.62           O  
ATOM     49  OG  SER A   5      10.953   0.654  70.250  1.00 33.62           O  
ATOM     50  N   ILE A   6      11.273   2.551  65.812  1.00 35.69           N  
ATOM     51  CA  ILE A   6      10.516   3.486  64.938  1.00 35.69           C  
ATOM     52  C   ILE A   6      10.102   2.805  63.656  1.00 35.69           C  
ATOM     53  CB  ILE A   6      11.336   4.762  64.688  1.00 35.69           C  
ATOM     54  O   ILE A   6      10.938   2.223  62.969  1.00 35.69           O  
ATOM     55  CG1 ILE A   6      11.648   5.512  65.938  1.00 35.69           C  
ATOM     56  CG2 ILE A   6      10.594   5.664  63.688  1.00 35.69           C  
ATOM     57  CD1 ILE A   6      12.633   6.664  65.812  1.00 35.69           C  
ATOM     58  N   TRP A   7       8.766   2.332  63.469  1.00 34.50           N  
ATOM     59  CA  TRP A   7       7.465   2.492  62.844  1.00 34.50           C  
ATOM     60  C   TRP A   7       7.566   2.262  61.344  1.00 34.50           C  
ATOM     61  CB  TRP A   7       6.898   3.885  63.125  1.00 34.50           C  
ATOM     62  O   TRP A   7       8.352   2.922  60.656  1.00 34.50           O  
ATOM     63  CG  TRP A   7       6.406   4.070  64.500  1.00 34.50           C  
ATOM     64  CD1 TRP A   7       7.129   4.512  65.625  1.00 34.50           C  
ATOM     65  CD2 TRP A   7       5.082   3.816  65.000  1.00 34.50           C  
ATOM     66  CE2 TRP A   7       5.074   4.125  66.375  1.00 34.50           C  
ATOM     67  CE3 TRP A   7       3.902   3.357  64.438  1.00 34.50           C  
ATOM     68  NE1 TRP A   7       6.332   4.547  66.750  1.00 34.50           N  
ATOM     69  CH2 TRP A   7       2.789   3.539  66.562  1.00 34.50           C  
ATOM     70  CZ2 TRP A   7       3.930   3.990  67.188  1.00 34.50           C  
ATOM     71  CZ3 TRP A   7       2.766   3.225  65.188  1.00 34.50           C  
ATOM     72  N   THR A   8       7.371   1.066  60.781  1.00 37.53           N  
ATOM     73  CA  THR A   8       6.941   0.427  59.531  1.00 37.53           C  
ATOM     74  C   THR A   8       5.637   1.040  59.031  1.00 37.53           C  
ATOM     75  CB  THR A   8       6.758  -1.091  59.750  1.00 37.53           C  
ATOM     76  O   THR A   8       4.617   0.990  59.750  1.00 37.53           O  
ATOM     77  CG2 THR A   8       7.914  -1.864  59.094  1.00 37.53           C  
ATOM     78  OG1 THR A   8       6.703  -1.389  61.125  1.00 37.53           O  
ATOM     79  N   LEU A   9       5.535   2.178  58.406  1.00 35.28           N  
ATOM     80  CA  LEU A   9       4.520   2.773  57.562  1.00 35.28           C  
ATOM     81  C   LEU A   9       4.422   2.025  56.219  1.00 35.28           C  
ATOM     82  CB  LEU A   9       4.832   4.250  57.281  1.00 35.28           C  
ATOM     83  O   LEU A   9       5.402   1.952  55.469  1.00 35.28           O  
ATOM     84  CG  LEU A   9       3.797   5.258  57.781  1.00 35.28           C  
ATOM     85  CD1 LEU A   9       4.426   6.207  58.812  1.00 35.28           C  
ATOM     86  CD2 LEU A   9       3.203   6.039  56.625  1.00 35.28           C  
ATOM     87  N   VAL A  10       3.816   0.888  56.062  1.00 39.25           N  
ATOM     88  CA  VAL A  10       3.203   0.106  55.000  1.00 39.25           C  
ATOM     89  C   VAL A  10       2.254   0.989  54.188  1.00 39.25           C  
ATOM     90  CB  VAL A  10       2.447  -1.120  55.531  1.00 39.25           C  
ATOM     91  O   VAL A  10       1.299   1.546  54.719  1.00 39.25           O  
ATOM     92  CG1 VAL A  10       1.729  -1.868  54.406  1.00 39.25           C  
ATOM     93  CG2 VAL A  10       3.408  -2.051  56.281  1.00 39.25           C  
ATOM     94  N   LEU A  11       2.605   1.928  53.344  1.00 38.19           N  
ATOM     95  CA  LEU A  11       2.027   2.625  52.188  1.00 38.19           C  
ATOM     96  C   LEU A  11       1.374   1.642  51.219  1.00 38.19           C  
ATOM     97  CB  LEU A  11       3.102   3.438  51.469  1.00 38.19           C  
ATOM     98  O   LEU A  11       2.039   0.747  50.719  1.00 38.19           O  
ATOM     99  CG  LEU A  11       2.854   4.941  51.344  1.00 38.19           C  
ATOM    100  CD1 LEU A  11       3.854   5.707  52.219  1.00 38.19           C  
ATOM    101  CD2 LEU A  11       2.938   5.395  49.906  1.00 38.19           C  
ATOM    102  N   ILE A  12       0.248   1.023  51.469  1.00 40.75           N  
ATOM    103  CA  ILE A  12      -0.769   0.369  50.656  1.00 40.75           C  
ATOM    104  C   ILE A  12      -1.209   1.306  49.531  1.00 40.75           C  
ATOM    105  CB  ILE A  12      -1.986  -0.060  51.500  1.00 40.75           C  
ATOM    106  O   ILE A  12      -1.727   2.395  49.781  1.00 40.75           O  
ATOM    107  CG1 ILE A  12      -1.583  -1.153  52.500  1.00 40.75           C  
ATOM    108  CG2 ILE A  12      -3.131  -0.534  50.594  1.00 40.75           C  
ATOM    109  CD1 ILE A  12      -2.672  -1.506  53.500  1.00 40.75           C  
ATOM    110  N   THR A  13      -0.454   1.731  48.562  1.00 42.41           N  
ATOM    111  CA  THR A  13      -0.811   2.303  47.281  1.00 42.41           C  
ATOM    112  C   THR A  13      -1.761   1.379  46.500  1.00 42.41           C  
ATOM    113  CB  THR A  13       0.440   2.570  46.406  1.00 42.41           C  
ATOM    114  O   THR A  13      -1.459   0.201  46.312  1.00 42.41           O  
ATOM    115  CG2 THR A  13       1.265   3.719  47.000  1.00 42.41           C  
ATOM    116  OG1 THR A  13       1.248   1.388  46.375  1.00 42.41           O  
ATOM    117  N   GLN A  14      -2.990   1.194  46.812  1.00 41.44           N  
ATOM    118  CA  GLN A  14      -4.176   0.822  46.062  1.00 41.44           C  
ATOM    119  C   GLN A  14      -4.062   1.281  44.594  1.00 41.44           C  
ATOM    120  CB  GLN A  14      -5.434   1.412  46.688  1.00 41.44           C  
ATOM    121  O   GLN A  14      -4.035   2.482  44.312  1.00 41.44           O  
ATOM    122  CG  GLN A  14      -5.969   0.597  47.875  1.00 41.44           C  
ATOM    123  CD  GLN A  14      -7.387   0.981  48.250  1.00 41.44           C  
ATOM    124  NE2 GLN A  14      -7.949   0.275  49.219  1.00 41.44           N  
ATOM    125  OE1 GLN A  14      -7.969   1.906  47.656  1.00 41.44           O  
ATOM    126  N   LEU A  15      -3.182   0.860  43.812  1.00 44.34           N  
ATOM    127  CA  LEU A  15      -3.139   0.850  42.344  1.00 44.34           C  
ATOM    128  C   LEU A  15      -4.500   0.483  41.750  1.00 44.34           C  
ATOM    129  CB  LEU A  15      -2.076  -0.134  41.844  1.00 44.34           C  
ATOM    130  O   LEU A  15      -5.031  -0.593  42.031  1.00 44.34           O  
ATOM    131  CG  LEU A  15      -0.969   0.451  40.969  1.00 44.34           C  
ATOM    132  CD1 LEU A  15       0.345   0.504  41.750  1.00 44.34           C  
ATOM    133  CD2 LEU A  15      -0.811  -0.365  39.688  1.00 44.34           C  
ATOM    134  N   HIS A  16      -5.574   1.149  41.969  1.00 40.25           N  
ATOM    135  CA  HIS A  16      -6.777   1.110  41.156  1.00 40.25           C  
ATOM    136  C   HIS A  16      -6.434   0.903  39.688  1.00 40.25           C  
ATOM    137  CB  HIS A  16      -7.590   2.396  41.312  1.00 40.25           C  
ATOM    138  O   HIS A  16      -5.852   1.785  39.031  1.00 40.25           O  
ATOM    139  CG  HIS A  16      -8.438   2.412  42.562  1.00 40.25           C  
ATOM    140  CD2 HIS A  16      -9.734   2.100  42.750  1.00 40.25           C  
ATOM    141  ND1 HIS A  16      -7.945   2.787  43.781  1.00 40.25           N  
ATOM    142  CE1 HIS A  16      -8.914   2.705  44.688  1.00 40.25           C  
ATOM    143  NE2 HIS A  16     -10.016   2.289  44.062  1.00 40.25           N  
ATOM    144  N   ALA A  17      -5.805  -0.115  39.219  1.00 46.81           N  
ATOM    145  CA  ALA A  17      -5.777  -0.586  37.844  1.00 46.81           C  
ATOM    146  C   ALA A  17      -7.109  -0.318  37.125  1.00 46.81           C  
ATOM    147  CB  ALA A  17      -5.449  -2.076  37.781  1.00 46.81           C  
ATOM    148  O   ALA A  17      -8.172  -0.688  37.656  1.00 46.81           O  
ATOM    149  N   ILE A  18      -7.637   0.874  36.969  1.00 50.66           N  
ATOM    150  CA  ILE A  18      -8.750   1.200  36.094  1.00 50.66           C  
ATOM    151  C   ILE A  18      -8.984   0.058  35.094  1.00 50.66           C  
ATOM    152  CB  ILE A  18      -8.500   2.523  35.312  1.00 50.66           C  
ATOM    153  O   ILE A  18      -8.094  -0.274  34.312  1.00 50.66           O  
ATOM    154  CG1 ILE A  18      -8.391   3.691  36.312  1.00 50.66           C  
ATOM    155  CG2 ILE A  18      -9.609   2.773  34.312  1.00 50.66           C  
ATOM    156  CD1 ILE A  18      -7.898   4.988  35.688  1.00 50.66           C  
ATOM    157  N   LEU A  19      -9.375  -1.136  35.406  1.00 56.59           N  
ATOM    158  CA  LEU A  19      -9.828  -2.211  34.531  1.00 56.59           C  
ATOM    159  C   LEU A  19     -10.781  -1.682  33.469  1.00 56.59           C  
ATOM    160  CB  LEU A  19     -10.508  -3.314  35.344  1.00 56.59           C  
ATOM    161  O   LEU A  19     -11.711  -0.940  33.781  1.00 56.59           O  
ATOM    162  CG  LEU A  19      -9.648  -4.527  35.688  1.00 56.59           C  
ATOM    163  CD1 LEU A  19      -9.664  -4.766  37.188  1.00 56.59           C  
ATOM    164  CD2 LEU A  19     -10.133  -5.766  34.938  1.00 56.59           C  
ATOM    165  N   SER A  20     -10.273  -1.150  32.312  1.00 70.62           N  
ATOM    166  CA  SER A  20     -11.070  -0.834  31.125  1.00 70.62           C  
ATOM    167  C   SER A  20     -12.250  -1.795  30.984  1.00 70.62           C  
ATOM    168  CB  SER A  20     -10.203  -0.878  29.875  1.00 70.62           C  
ATOM    169  O   SER A  20     -12.125  -2.984  31.281  1.00 70.62           O  
ATOM    170  OG  SER A  20     -10.391  -2.100  29.172  1.00 70.62           O  
ATOM    171  N   GLU A  21     -13.539  -1.278  31.062  1.00 88.81           N  
ATOM    172  CA  GLU A  21     -14.797  -1.987  30.859  1.00 88.81           C  
ATOM    173  C   GLU A  21     -14.703  -2.955  29.672  1.00 88.81           C  
ATOM    174  CB  GLU A  21     -15.945  -0.997  30.625  1.00 88.81           C  
ATOM    175  O   GLU A  21     -14.367  -2.553  28.562  1.00 88.81           O  
ATOM    176  CG  GLU A  21     -17.328  -1.639  30.641  1.00 88.81           C  
ATOM    177  CD  GLU A  21     -18.453  -0.637  30.453  1.00 88.81           C  
ATOM    178  OE1 GLU A  21     -19.625  -1.059  30.344  1.00 88.81           O  
ATOM    179  OE2 GLU A  21     -18.156   0.579  30.422  1.00 88.81           O  
ATOM    180  N   GLU A  22     -14.844  -4.324  29.906  1.00 92.50           N  
ATOM    181  CA  GLU A  22     -14.844  -5.387  28.906  1.00 92.50           C  
ATOM    182  C   GLU A  22     -16.203  -5.523  28.234  1.00 92.50           C  
ATOM    183  CB  GLU A  22     -14.422  -6.715  29.531  1.00 92.50           C  
ATOM    184  O   GLU A  22     -17.234  -5.254  28.859  1.00 92.50           O  
ATOM    185  CG  GLU A  22     -12.977  -6.738  30.016  1.00 92.50           C  
ATOM    186  CD  GLU A  22     -12.570  -8.070  30.625  1.00 92.50           C  
ATOM    187  OE1 GLU A  22     -11.383  -8.234  30.984  1.00 92.50           O  
ATOM    188  OE2 GLU A  22     -13.445  -8.961  30.734  1.00 92.50           O  
ATOM    189  N   VAL A  23     -16.172  -5.789  26.922  1.00 96.25           N  
ATOM    190  CA  VAL A  23     -17.375  -6.035  26.125  1.00 96.25           C  
ATOM    191  C   VAL A  23     -17.203  -7.320  25.328  1.00 96.25           C  
ATOM    192  CB  VAL A  23     -17.672  -4.852  25.188  1.00 96.25           C  
ATOM    193  O   VAL A  23     -16.078  -7.711  25.000  1.00 96.25           O  
ATOM    194  CG1 VAL A  23     -18.031  -3.598  25.984  1.00 96.25           C  
ATOM    195  CG2 VAL A  23     -16.484  -4.582  24.266  1.00 96.25           C  
ATOM    196  N   GLN A  24     -18.328  -7.961  25.031  1.00 96.44           N  
ATOM    197  CA  GLN A  24     -18.281  -9.250  24.344  1.00 96.44           C  
ATOM    198  C   GLN A  24     -19.125  -9.227  23.078  1.00 96.44           C  
ATOM    199  CB  GLN A  24     -18.750 -10.375  25.266  1.00 96.44           C  
ATOM    200  O   GLN A  24     -20.219  -8.648  23.062  1.00 96.44           O  
ATOM    201  CG  GLN A  24     -18.609 -11.766  24.656  1.00 96.44           C  
ATOM    202  CD  GLN A  24     -19.000 -12.867  25.625  1.00 96.44           C  
ATOM    203  NE2 GLN A  24     -19.562 -13.945  25.094  1.00 96.44           N  
ATOM    204  OE1 GLN A  24     -18.812 -12.750  26.828  1.00 96.44           O  
ATOM    205  N   VAL A  25     -18.625  -9.781  22.000  1.00 97.19           N  
ATOM    206  CA  VAL A  25     -19.312  -9.977  20.734  1.00 97.19           C  
ATOM    207  C   VAL A  25     -19.141 -11.422  20.266  1.00 97.19           C  
ATOM    208  CB  VAL A  25     -18.781  -9.000  19.656  1.00 97.19           C  
ATOM    209  O   VAL A  25     -18.094 -12.031  20.484  1.00 97.19           O  
ATOM    210  CG1 VAL A  25     -19.422  -9.297  18.297  1.00 97.19           C  
ATOM    211  CG2 VAL A  25     -19.047  -7.555  20.062  1.00 97.19           C  
ATOM    212  N   THR A  26     -20.188 -12.055  19.719  1.00 96.62           N  
ATOM    213  CA  THR A  26     -20.109 -13.406  19.156  1.00 96.62           C  
ATOM    214  C   THR A  26     -20.078 -13.359  17.641  1.00 96.62           C  
ATOM    215  CB  THR A  26     -21.297 -14.258  19.625  1.00 96.62           C  
ATOM    216  O   THR A  26     -21.016 -12.859  17.000  1.00 96.62           O  
ATOM    217  CG2 THR A  26     -21.219 -15.672  19.062  1.00 96.62           C  
ATOM    218  OG1 THR A  26     -21.312 -14.328  21.062  1.00 96.62           O  
ATOM    219  N   VAL A  27     -18.938 -13.844  17.078  1.00 96.00           N  
ATOM    220  CA  VAL A  27     -18.797 -13.961  15.633  1.00 96.00           C  
ATOM    221  C   VAL A  27     -18.891 -15.430  15.219  1.00 96.00           C  
ATOM    222  CB  VAL A  27     -17.453 -13.367  15.141  1.00 96.00           C  
ATOM    223  O   VAL A  27     -19.047 -16.312  16.062  1.00 96.00           O  
ATOM    224  CG1 VAL A  27     -17.359 -11.883  15.516  1.00 96.00           C  
ATOM    225  CG2 VAL A  27     -16.281 -14.141  15.727  1.00 96.00           C  
ATOM    226  N   GLU A  28     -18.812 -15.688  13.984  1.00 94.12           N  
ATOM    227  CA  GLU A  28     -19.016 -17.031  13.438  1.00 94.12           C  
ATOM    228  C   GLU A  28     -18.031 -18.031  14.047  1.00 94.12           C  
ATOM    229  CB  GLU A  28     -18.875 -17.016  11.914  1.00 94.12           C  
ATOM    230  O   GLU A  28     -18.391 -19.188  14.273  1.00 94.12           O  
ATOM    231  CG  GLU A  28     -19.234 -18.328  11.250  1.00 94.12           C  
ATOM    232  CD  GLU A  28     -19.234 -18.266   9.734  1.00 94.12           C  
ATOM    233  OE1 GLU A  28     -19.344 -19.328   9.078  1.00 94.12           O  
ATOM    234  OE2 GLU A  28     -19.141 -17.141   9.195  1.00 94.12           O  
ATOM    235  N   ASP A  29     -16.812 -17.500  14.352  1.00 94.31           N  
ATOM    236  CA  ASP A  29     -15.742 -18.406  14.750  1.00 94.31           C  
ATOM    237  C   ASP A  29     -15.711 -18.594  16.266  1.00 94.31           C  
ATOM    238  CB  ASP A  29     -14.391 -17.875  14.258  1.00 94.31           C  
ATOM    239  O   ASP A  29     -15.031 -19.484  16.781  1.00 94.31           O  
ATOM    240  CG  ASP A  29     -14.336 -17.703  12.750  1.00 94.31           C  
ATOM    241  OD1 ASP A  29     -14.414 -18.719  12.016  1.00 94.31           O  
ATOM    242  OD2 ASP A  29     -14.219 -16.547  12.289  1.00 94.31           O  
ATOM    243  N   GLY A  30     -16.500 -17.781  17.031  1.00 96.12           N  
ATOM    244  CA  GLY A  30     -16.547 -17.906  18.484  1.00 96.12           C  
ATOM    245  C   GLY A  30     -16.766 -16.578  19.188  1.00 96.12           C  
ATOM    246  O   GLY A  30     -17.000 -15.555  18.547  1.00 96.12           O  
ATOM    247  N   ASP A  31     -16.750 -16.594  20.531  1.00 97.50           N  
ATOM    248  CA  ASP A  31     -16.938 -15.414  21.359  1.00 97.50           C  
ATOM    249  C   ASP A  31     -15.641 -14.625  21.484  1.00 97.50           C  
ATOM    250  CB  ASP A  31     -17.453 -15.812  22.750  1.00 97.50           C  
ATOM    251  O   ASP A  31     -14.562 -15.203  21.609  1.00 97.50           O  
ATOM    252  CG  ASP A  31     -18.828 -16.453  22.719  1.00 97.50           C  
ATOM    253  OD1 ASP A  31     -19.594 -16.203  21.766  1.00 97.50           O  
ATOM    254  OD2 ASP A  31     -19.141 -17.219  23.656  1.00 97.50           O  
ATOM    255  N   ILE A  32     -15.828 -13.297  21.438  1.00 97.81           N  
ATOM    256  CA  ILE A  32     -14.688 -12.383  21.500  1.00 97.81           C  
ATOM    257  C   ILE A  32     -14.906 -11.367  22.625  1.00 97.81           C  
ATOM    258  CB  ILE A  32     -14.461 -11.664  20.156  1.00 97.81           C  
ATOM    259  O   ILE A  32     -16.016 -10.844  22.781  1.00 97.81           O  
ATOM    260  CG1 ILE A  32     -14.195 -12.680  19.047  1.00 97.81           C  
ATOM    261  CG2 ILE A  32     -13.312 -10.656  20.266  1.00 97.81           C  
ATOM    262  CD1 ILE A  32     -14.305 -12.102  17.641  1.00 97.81           C  
ATOM    263  N   ILE A  33     -13.867 -11.195  23.391  1.00 97.94           N  
ATOM    264  CA  ILE A  33     -13.898 -10.117  24.375  1.00 97.94           C  
ATOM    265  C   ILE A  33     -13.031  -8.953  23.906  1.00 97.94           C  
ATOM    266  CB  ILE A  33     -13.414 -10.617  25.766  1.00 97.94           C  
ATOM    267  O   ILE A  33     -11.930  -9.156  23.406  1.00 97.94           O  
ATOM    268  CG1 ILE A  33     -13.766  -9.586  26.844  1.00 97.94           C  
ATOM    269  CG2 ILE A  33     -11.914 -10.898  25.750  1.00 97.94           C  
ATOM    270  CD1 ILE A  33     -13.914 -10.180  28.234  1.00 97.94           C  
ATOM    271  N   GLY A  34     -13.609  -7.723  23.953  1.00 98.06           N  
ATOM    272  CA  GLY A  34     -12.898  -6.488  23.656  1.00 98.06           C  
ATOM    273  C   GLY A  34     -12.898  -5.512  24.812  1.00 98.06           C  
ATOM    274  O   GLY A  34     -13.055  -5.914  25.969  1.00 98.06           O  
ATOM    275  N   GLN A  35     -12.633  -4.207  24.500  1.00 97.50           N  
ATOM    276  CA  GLN A  35     -12.594  -3.199  25.547  1.00 97.50           C  
ATOM    277  C   GLN A  35     -13.117  -1.857  25.047  1.00 97.50           C  
ATOM    278  CB  GLN A  35     -11.164  -3.041  26.078  1.00 97.50           C  
ATOM    279  O   GLN A  35     -13.172  -1.622  23.844  1.00 97.50           O  
ATOM    280  CG  GLN A  35     -10.164  -2.588  25.031  1.00 97.50           C  
ATOM    281  CD  GLN A  35      -8.734  -2.627  25.531  1.00 97.50           C  
ATOM    282  NE2 GLN A  35      -7.797  -2.193  24.703  1.00 97.50           N  
ATOM    283  OE1 GLN A  35      -8.469  -3.043  26.672  1.00 97.50           O  
ATOM    284  N   VAL A  36     -13.562  -1.098  26.016  1.00 97.88           N  
ATOM    285  CA  VAL A  36     -13.977   0.272  25.734  1.00 97.88           C  
ATOM    286  C   VAL A  36     -12.766   1.206  25.844  1.00 97.88           C  
ATOM    287  CB  VAL A  36     -15.094   0.741  26.688  1.00 97.88           C  
ATOM    288  O   VAL A  36     -12.008   1.145  26.812  1.00 97.88           O  
ATOM    289  CG1 VAL A  36     -15.508   2.178  26.375  1.00 97.88           C  
ATOM    290  CG2 VAL A  36     -16.297  -0.196  26.594  1.00 97.88           C  
ATOM    291  N   GLU A  37     -12.539   2.037  24.750  1.00 97.00           N  
ATOM    292  CA  GLU A  37     -11.484   3.047  24.719  1.00 97.00           C  
ATOM    293  C   GLU A  37     -12.039   4.414  24.344  1.00 97.00           C  
ATOM    294  CB  GLU A  37     -10.375   2.641  23.750  1.00 97.00           C  
ATOM    295  O   GLU A  37     -13.227   4.543  24.031  1.00 97.00           O  
ATOM    296  CG  GLU A  37      -9.664   1.346  24.125  1.00 97.00           C  
ATOM    297  CD  GLU A  37      -8.461   1.042  23.250  1.00 97.00           C  
ATOM    298  OE1 GLU A  37      -7.848  -0.037  23.406  1.00 97.00           O  
ATOM    299  OE2 GLU A  37      -8.133   1.890  22.391  1.00 97.00           O  
ATOM    300  N   THR A  38     -11.164   5.457  24.469  1.00 97.19           N  
ATOM    301  CA  THR A  38     -11.594   6.805  24.109  1.00 97.19           C  
ATOM    302  C   THR A  38     -10.609   7.434  23.125  1.00 97.19           C  
ATOM    303  CB  THR A  38     -11.719   7.703  25.359  1.00 97.19           C  
ATOM    304  O   THR A  38      -9.398   7.223  23.219  1.00 97.19           O  
ATOM    305  CG2 THR A  38     -12.820   7.207  26.281  1.00 97.19           C  
ATOM    306  OG1 THR A  38     -10.477   7.703  26.062  1.00 97.19           O  
ATOM    307  N   THR A  39     -11.250   8.117  22.141  1.00 96.88           N  
ATOM    308  CA  THR A  39     -10.391   8.844  21.219  1.00 96.88           C  
ATOM    309  C   THR A  39      -9.664   9.977  21.922  1.00 96.88           C  
ATOM    310  CB  THR A  39     -11.188   9.414  20.031  1.00 96.88           C  
ATOM    311  O   THR A  39     -10.148  10.492  22.938  1.00 96.88           O  
ATOM    312  CG2 THR A  39     -11.961   8.312  19.297  1.00 96.88           C  
ATOM    313  OG1 THR A  39     -12.117  10.391  20.516  1.00 96.88           O  
ATOM    314  N   VAL A  40      -8.570  10.320  21.359  1.00 94.62           N  
ATOM    315  CA  VAL A  40      -7.672  11.250  22.031  1.00 94.62           C  
ATOM    316  C   VAL A  40      -8.219  12.672  21.922  1.00 94.62           C  
ATOM    317  CB  VAL A  40      -6.238  11.180  21.453  1.00 94.62           C  
ATOM    318  O   VAL A  40      -8.320  13.383  22.922  1.00 94.62           O  
ATOM    319  CG1 VAL A  40      -5.363  12.289  22.031  1.00 94.62           C  
ATOM    320  CG2 VAL A  40      -5.621   9.805  21.719  1.00 94.62           C  
ATOM    321  N   ARG A  41      -8.711  13.133  20.797  1.00 93.88           N  
ATOM    322  CA  ARG A  41      -9.016  14.539  20.547  1.00 93.88           C  
ATOM    323  C   ARG A  41     -10.414  14.891  21.047  1.00 93.88           C  
ATOM    324  CB  ARG A  41      -8.898  14.859  19.047  1.00 93.88           C  
ATOM    325  O   ARG A  41     -10.609  15.945  21.656  1.00 93.88           O  
ATOM    326  CG  ARG A  41      -7.469  14.828  18.531  1.00 93.88           C  
ATOM    327  CD  ARG A  41      -7.418  15.062  17.031  1.00 93.88           C  
ATOM    328  NE  ARG A  41      -7.941  16.375  16.672  1.00 93.88           N  
ATOM    329  NH1 ARG A  41      -8.188  15.906  14.422  1.00 93.88           N  
ATOM    330  NH2 ARG A  41      -8.766  17.969  15.227  1.00 93.88           N  
ATOM    331  CZ  ARG A  41      -8.297  16.750  15.445  1.00 93.88           C  
ATOM    332  N   LYS A  42     -11.375  13.977  20.859  1.00 95.50           N  
ATOM    333  CA  LYS A  42     -12.758  14.328  21.141  1.00 95.50           C  
ATOM    334  C   LYS A  42     -13.297  13.523  22.328  1.00 95.50           C  
ATOM    335  CB  LYS A  42     -13.641  14.109  19.906  1.00 95.50           C  
ATOM    336  O   LYS A  42     -14.477  13.625  22.656  1.00 95.50           O  
ATOM    337  CG  LYS A  42     -13.320  15.031  18.750  1.00 95.50           C  
ATOM    338  CD  LYS A  42     -14.359  14.914  17.641  1.00 95.50           C  
ATOM    339  CE  LYS A  42     -14.086  15.891  16.516  1.00 95.50           C  
ATOM    340  NZ  LYS A  42     -15.148  15.844  15.461  1.00 95.50           N  
ATOM    341  N   ASN A  43     -12.477  12.641  22.859  1.00 96.44           N  
ATOM    342  CA  ASN A  43     -12.844  11.820  24.016  1.00 96.44           C  
ATOM    343  C   ASN A  43     -14.094  10.992  23.734  1.00 96.44           C  
ATOM    344  CB  ASN A  43     -13.062  12.695  25.250  1.00 96.44           C  
ATOM    345  O   ASN A  43     -14.977  10.875  24.594  1.00 96.44           O  
ATOM    346  CG  ASN A  43     -12.930  11.922  26.547  1.00 96.44           C  
ATOM    347  ND2 ASN A  43     -13.656  12.352  27.578  1.00 96.44           N  
ATOM    348  OD1 ASN A  43     -12.188  10.938  26.625  1.00 96.44           O  
ATOM    349  N   THR A  44     -14.250  10.609  22.516  1.00 96.88           N  
ATOM    350  CA  THR A  44     -15.352   9.742  22.094  1.00 96.88           C  
ATOM    351  C   THR A  44     -15.102   8.297  22.516  1.00 96.88           C  
ATOM    352  CB  THR A  44     -15.570   9.812  20.562  1.00 96.88           C  
ATOM    353  O   THR A  44     -14.039   7.738  22.219  1.00 96.88           O  
ATOM    354  CG2 THR A  44     -16.750   8.953  20.141  1.00 96.88           C  
ATOM    355  OG1 THR A  44     -15.812  11.164  20.188  1.00 96.88           O  
ATOM    356  N   SER A  45     -16.047   7.707  23.250  1.00 97.50           N  
ATOM    357  CA  SER A  45     -15.953   6.297  23.625  1.00 97.50           C  
ATOM    358  C   SER A  45     -16.203   5.391  22.422  1.00 97.50           C  
ATOM    359  CB  SER A  45     -16.938   5.969  24.750  1.00 97.50           C  
ATOM    360  O   SER A  45     -17.078   5.668  21.609  1.00 97.50           O  
ATOM    361  OG  SER A  45     -16.594   6.648  25.938  1.00 97.50           O  
ATOM    362  N   TYR A  46     -15.430   4.383  22.297  1.00 98.12           N  
ATOM    363  CA  TYR A  46     -15.633   3.391  21.250  1.00 98.12           C  
ATOM    364  C   TYR A  46     -15.211   2.004  21.703  1.00 98.12           C  
ATOM    365  CB  TYR A  46     -14.859   3.777  19.984  1.00 98.12           C  
ATOM    366  O   TYR A  46     -14.594   1.860  22.766  1.00 98.12           O  
ATOM    367  CG  TYR A  46     -13.359   3.729  20.156  1.00 98.12           C  
ATOM    368  CD1 TYR A  46     -12.664   4.805  20.703  1.00 98.12           C  
ATOM    369  CD2 TYR A  46     -12.633   2.609  19.766  1.00 98.12           C  
ATOM    370  CE1 TYR A  46     -11.289   4.766  20.875  1.00 98.12           C  
ATOM    371  CE2 TYR A  46     -11.250   2.561  19.922  1.00 98.12           C  
ATOM    372  OH  TYR A  46      -9.219   3.596  20.625  1.00 98.12           O  
ATOM    373  CZ  TYR A  46     -10.586   3.641  20.469  1.00 98.12           C  
ATOM    374  N   TYR A  47     -15.633   0.992  21.000  1.00 98.44           N  
ATOM    375  CA  TYR A  47     -15.320  -0.401  21.297  1.00 98.44           C  
ATOM    376  C   TYR A  47     -14.180  -0.906  20.422  1.00 98.44           C  
ATOM    377  CB  TYR A  47     -16.547  -1.284  21.109  1.00 98.44           C  
ATOM    378  O   TYR A  47     -14.211  -0.726  19.203  1.00 98.44           O  
ATOM    379  CG  TYR A  47     -17.750  -0.817  21.891  1.00 98.44           C  
ATOM    380  CD1 TYR A  47     -17.953  -1.213  23.219  1.00 98.44           C  
ATOM    381  CD2 TYR A  47     -18.703   0.020  21.312  1.00 98.44           C  
ATOM    382  CE1 TYR A  47     -19.047  -0.787  23.938  1.00 98.44           C  
ATOM    383  CE2 TYR A  47     -19.812   0.452  22.031  1.00 98.44           C  
ATOM    384  OH  TYR A  47     -21.078   0.469  24.062  1.00 98.44           O  
ATOM    385  CZ  TYR A  47     -19.984   0.044  23.344  1.00 98.44           C  
ATOM    386  N   SER A  48     -13.227  -1.500  21.078  1.00 98.38           N  
ATOM    387  CA  SER A  48     -12.023  -1.958  20.391  1.00 98.38           C  
ATOM    388  C   SER A  48     -11.828  -3.461  20.562  1.00 98.38           C  
ATOM    389  CB  SER A  48     -10.789  -1.214  20.922  1.00 98.38           C  
ATOM    390  O   SER A  48     -11.930  -3.984  21.672  1.00 98.38           O  
ATOM    391  OG  SER A  48      -9.609  -1.698  20.297  1.00 98.38           O  
ATOM    392  N   PHE A  49     -11.578  -4.160  19.453  1.00 98.62           N  
ATOM    393  CA  PHE A  49     -11.227  -5.570  19.391  1.00 98.62           C  
ATOM    394  C   PHE A  49      -9.914  -5.758  18.625  1.00 98.62           C  
ATOM    395  CB  PHE A  49     -12.336  -6.375  18.703  1.00 98.62           C  
ATOM    396  O   PHE A  49      -9.867  -5.605  17.406  1.00 98.62           O  
ATOM    397  CG  PHE A  49     -13.695  -6.184  19.344  1.00 98.62           C  
ATOM    398  CD1 PHE A  49     -14.172  -7.098  20.266  1.00 98.62           C  
ATOM    399  CD2 PHE A  49     -14.484  -5.094  19.000  1.00 98.62           C  
ATOM    400  CE1 PHE A  49     -15.422  -6.926  20.859  1.00 98.62           C  
ATOM    401  CE2 PHE A  49     -15.734  -4.914  19.594  1.00 98.62           C  
ATOM    402  CZ  PHE A  49     -16.203  -5.832  20.516  1.00 98.62           C  
ATOM    403  N   LYS A  50      -8.875  -6.129  19.359  1.00 98.44           N  
ATOM    404  CA  LYS A  50      -7.523  -6.164  18.797  1.00 98.44           C  
ATOM    405  C   LYS A  50      -6.961  -7.582  18.812  1.00 98.44           C  
ATOM    406  CB  LYS A  50      -6.594  -5.227  19.578  1.00 98.44           C  
ATOM    407  O   LYS A  50      -6.922  -8.234  19.859  1.00 98.44           O  
ATOM    408  CG  LYS A  50      -7.027  -3.770  19.562  1.00 98.44           C  
ATOM    409  CD  LYS A  50      -6.137  -2.910  20.453  1.00 98.44           C  
ATOM    410  CE  LYS A  50      -6.574  -2.965  21.906  1.00 98.44           C  
ATOM    411  NZ  LYS A  50      -5.699  -2.123  22.781  1.00 98.44           N  
ATOM    412  N   GLY A  51      -6.684  -8.070  17.516  1.00 98.00           N  
ATOM    413  CA  GLY A  51      -5.945  -9.320  17.406  1.00 98.00           C  
ATOM    414  C   GLY A  51      -6.848 -10.531  17.266  1.00 98.00           C  
ATOM    415  O   GLY A  51      -6.602 -11.570  17.891  1.00 98.00           O  
ATOM    416  N   ILE A  52      -7.969 -10.352  16.438  1.00 98.50           N  
ATOM    417  CA  ILE A  52      -8.844 -11.469  16.109  1.00 98.50           C  
ATOM    418  C   ILE A  52      -8.242 -12.289  14.977  1.00 98.50           C  
ATOM    419  CB  ILE A  52     -10.266 -10.984  15.734  1.00 98.50           C  
ATOM    420  O   ILE A  52      -7.934 -11.750  13.914  1.00 98.50           O  
ATOM    421  CG1 ILE A  52     -10.828 -10.078  16.828  1.00 98.50           C  
ATOM    422  CG2 ILE A  52     -11.188 -12.180  15.484  1.00 98.50           C  
ATOM    423  CD1 ILE A  52     -12.055  -9.281  16.406  1.00 98.50           C  
ATOM    424  N   PRO A  53      -8.039 -13.633  15.188  1.00 98.31           N  
ATOM    425  CA  PRO A  53      -7.555 -14.430  14.062  1.00 98.31           C  
ATOM    426  C   PRO A  53      -8.555 -14.477  12.906  1.00 98.31           C  
ATOM    427  CB  PRO A  53      -7.352 -15.820  14.664  1.00 98.31           C  
ATOM    428  O   PRO A  53      -9.734 -14.758  13.117  1.00 98.31           O  
ATOM    429  CG  PRO A  53      -8.281 -15.859  15.836  1.00 98.31           C  
ATOM    430  CD  PRO A  53      -8.422 -14.469  16.391  1.00 98.31           C  
ATOM    431  N   PHE A  54      -8.055 -14.117  11.672  1.00 98.38           N  
ATOM    432  CA  PHE A  54      -8.969 -14.219  10.547  1.00 98.38           C  
ATOM    433  C   PHE A  54      -8.539 -15.352   9.609  1.00 98.38           C  
ATOM    434  CB  PHE A  54      -9.023 -12.898   9.773  1.00 98.38           C  
ATOM    435  O   PHE A  54      -9.211 -15.625   8.609  1.00 98.38           O  
ATOM    436  CG  PHE A  54      -7.730 -12.531   9.102  1.00 98.38           C  
ATOM    437  CD1 PHE A  54      -6.852 -11.633   9.695  1.00 98.38           C  
ATOM    438  CD2 PHE A  54      -7.395 -13.078   7.867  1.00 98.38           C  
ATOM    439  CE1 PHE A  54      -5.652 -11.289   9.070  1.00 98.38           C  
ATOM    440  CE2 PHE A  54      -6.199 -12.742   7.238  1.00 98.38           C  
ATOM    441  CZ  PHE A  54      -5.328 -11.844   7.844  1.00 98.38           C  
ATOM    442  N   ALA A  55      -7.402 -16.047   9.922  1.00 98.19           N  
ATOM    443  CA  ALA A  55      -6.902 -17.203   9.195  1.00 98.19           C  
ATOM    444  C   ALA A  55      -6.004 -18.062  10.086  1.00 98.19           C  
ATOM    445  CB  ALA A  55      -6.145 -16.781   7.945  1.00 98.19           C  
ATOM    446  O   ALA A  55      -5.492 -17.594  11.102  1.00 98.19           O  
ATOM    447  N   GLU A  56      -5.875 -19.375   9.719  1.00 98.06           N  
ATOM    448  CA  GLU A  56      -4.910 -20.234  10.398  1.00 98.06           C  
ATOM    449  C   GLU A  56      -3.498 -19.672  10.305  1.00 98.06           C  
ATOM    450  CB  GLU A  56      -4.949 -21.656   9.828  1.00 98.06           C  
ATOM    451  O   GLU A  56      -3.145 -19.047   9.297  1.00 98.06           O  
ATOM    452  CG  GLU A  56      -6.223 -22.422  10.172  1.00 98.06           C  
ATOM    453  CD  GLU A  56      -6.340 -22.766  11.648  1.00 98.06           C  
ATOM    454  OE1 GLU A  56      -7.469 -23.016  12.117  1.00 98.06           O  
ATOM    455  OE2 GLU A  56      -5.297 -22.766  12.336  1.00 98.06           O  
ATOM    456  N   PRO A  57      -2.736 -19.969  11.391  1.00 98.00           N  
ATOM    457  CA  PRO A  57      -1.345 -19.516  11.297  1.00 98.00           C  
ATOM    458  C   PRO A  57      -0.623 -20.094  10.078  1.00 98.00           C  
ATOM    459  CB  PRO A  57      -0.721 -20.031  12.594  1.00 98.00           C  
ATOM    460  O   PRO A  57      -0.720 -21.297   9.812  1.00 98.00           O  
ATOM    461  CG  PRO A  57      -1.867 -20.156  13.547  1.00 98.00           C  
ATOM    462  CD  PRO A  57      -3.080 -20.594  12.773  1.00 98.00           C  
ATOM    463  N   PRO A  58       0.017 -19.266   9.305  1.00 97.94           N  
ATOM    464  CA  PRO A  58       0.725 -19.734   8.109  1.00 97.94           C  
ATOM    465  C   PRO A  58       2.102 -20.312   8.438  1.00 97.94           C  
ATOM    466  CB  PRO A  58       0.847 -18.484   7.246  1.00 97.94           C  
ATOM    467  O   PRO A  58       3.109 -19.859   7.891  1.00 97.94           O  
ATOM    468  CG  PRO A  58       0.966 -17.359   8.227  1.00 97.94           C  
ATOM    469  CD  PRO A  58       0.116 -17.672   9.422  1.00 97.94           C  
ATOM    470  N   ILE A  59       2.188 -21.297   9.227  1.00 97.75           N  
ATOM    471  CA  ILE A  59       3.418 -21.953   9.656  1.00 97.75           C  
ATOM    472  C   ILE A  59       3.424 -23.391   9.172  1.00 97.75           C  
ATOM    473  CB  ILE A  59       3.582 -21.906  11.188  1.00 97.75           C  
ATOM    474  O   ILE A  59       2.414 -23.891   8.656  1.00 97.75           O  
ATOM    475  CG1 ILE A  59       2.377 -22.547  11.875  1.00 97.75           C  
ATOM    476  CG2 ILE A  59       3.771 -20.453  11.664  1.00 97.75           C  
ATOM    477  CD1 ILE A  59       2.488 -22.609  13.398  1.00 97.75           C  
ATOM    478  N   GLY A  60       4.598 -24.031   9.312  1.00 96.50           N  
ATOM    479  CA  GLY A  60       4.719 -25.422   8.898  1.00 96.50           C  
ATOM    480  C   GLY A  60       4.324 -25.641   7.449  1.00 96.50           C  
ATOM    481  O   GLY A  60       4.824 -24.953   6.551  1.00 96.50           O  
ATOM    482  N   ASP A  61       3.324 -26.500   7.277  1.00 96.62           N  
ATOM    483  CA  ASP A  61       2.900 -26.859   5.930  1.00 96.62           C  
ATOM    484  C   ASP A  61       2.160 -25.703   5.258  1.00 96.62           C  
ATOM    485  CB  ASP A  61       2.010 -28.109   5.965  1.00 96.62           C  
ATOM    486  O   ASP A  61       2.004 -25.688   4.035  1.00 96.62           O  
ATOM    487  CG  ASP A  61       2.781 -29.375   6.273  1.00 96.62           C  
ATOM    488  OD1 ASP A  61       4.008 -29.422   6.035  1.00 96.62           O  
ATOM    489  OD2 ASP A  61       2.158 -30.344   6.758  1.00 96.62           O  
ATOM    490  N   LEU A  62       1.756 -24.750   6.113  1.00 97.81           N  
ATOM    491  CA  LEU A  62       1.017 -23.625   5.555  1.00 97.81           C  
ATOM    492  C   LEU A  62       1.956 -22.469   5.215  1.00 97.81           C  
ATOM    493  CB  LEU A  62      -0.059 -23.141   6.531  1.00 97.81           C  
ATOM    494  O   LEU A  62       1.517 -21.422   4.719  1.00 97.81           O  
ATOM    495  CG  LEU A  62      -1.241 -24.094   6.750  1.00 97.81           C  
ATOM    496  CD1 LEU A  62      -2.197 -23.516   7.789  1.00 97.81           C  
ATOM    497  CD2 LEU A  62      -1.968 -24.344   5.438  1.00 97.81           C  
ATOM    498  N   ARG A  63       3.215 -22.688   5.555  1.00 98.00           N  
ATOM    499  CA  ARG A  63       4.180 -21.719   5.020  1.00 98.00           C  
ATOM    500  C   ARG A  63       4.195 -21.766   3.494  1.00 98.00           C  
ATOM    501  CB  ARG A  63       5.578 -22.016   5.562  1.00 98.00           C  
ATOM    502  O   ARG A  63       4.316 -22.828   2.896  1.00 98.00           O  
ATOM    503  CG  ARG A  63       6.609 -20.953   5.199  1.00 98.00           C  
ATOM    504  CD  ARG A  63       7.969 -21.250   5.816  1.00 98.00           C  
ATOM    505  NE  ARG A  63       7.938 -21.125   7.270  1.00 98.00           N  
ATOM    506  NH1 ARG A  63      10.156 -21.703   7.570  1.00 98.00           N  
ATOM    507  NH2 ARG A  63       8.844 -21.203   9.383  1.00 98.00           N  
ATOM    508  CZ  ARG A  63       8.977 -21.344   8.070  1.00 98.00           C  
ATOM    509  N   PHE A  64       4.062 -20.562   2.820  1.00 97.81           N  
ATOM    510  CA  PHE A  64       4.039 -20.391   1.371  1.00 97.81           C  
ATOM    511  C   PHE A  64       2.797 -21.047   0.774  1.00 97.81           C  
ATOM    512  CB  PHE A  64       5.301 -21.000   0.741  1.00 97.81           C  
ATOM    513  O   PHE A  64       2.867 -21.672  -0.280  1.00 97.81           O  
ATOM    514  CG  PHE A  64       6.582 -20.438   1.301  1.00 97.81           C  
ATOM    515  CD1 PHE A  64       6.738 -19.078   1.503  1.00 97.81           C  
ATOM    516  CD2 PHE A  64       7.637 -21.297   1.624  1.00 97.81           C  
ATOM    517  CE1 PHE A  64       7.922 -18.562   2.021  1.00 97.81           C  
ATOM    518  CE2 PHE A  64       8.820 -20.781   2.143  1.00 97.81           C  
ATOM    519  CZ  PHE A  64       8.969 -19.422   2.338  1.00 97.81           C  
ATOM    520  N   ALA A  65       1.727 -21.016   1.540  1.00 97.44           N  
ATOM    521  CA  ALA A  65       0.433 -21.500   1.076  1.00 97.44           C  
ATOM    522  C   ALA A  65      -0.654 -20.453   1.260  1.00 97.44           C  
ATOM    523  CB  ALA A  65       0.056 -22.781   1.814  1.00 97.44           C  
ATOM    524  O   ALA A  65      -0.504 -19.531   2.066  1.00 97.44           O  
ATOM    525  N   SER A  66      -1.649 -20.547   0.508  1.00 97.88           N  
ATOM    526  CA  SER A  66      -2.799 -19.656   0.667  1.00 97.88           C  
ATOM    527  C   SER A  66      -3.391 -19.766   2.068  1.00 97.88           C  
ATOM    528  CB  SER A  66      -3.871 -19.984  -0.375  1.00 97.88           C  
ATOM    529  O   SER A  66      -3.357 -20.844   2.680  1.00 97.88           O  
ATOM    530  OG  SER A  66      -3.406 -19.688  -1.682  1.00 97.88           O  
ATOM    531  N   PRO A  67      -3.855 -18.578   2.594  1.00 98.31           N  
ATOM    532  CA  PRO A  67      -4.449 -18.609   3.932  1.00 98.31           C  
ATOM    533  C   PRO A  67      -5.668 -19.516   4.016  1.00 98.31           C  
ATOM    534  CB  PRO A  67      -4.848 -17.141   4.176  1.00 98.31           C  
ATOM    535  O   PRO A  67      -6.441 -19.625   3.057  1.00 98.31           O  
ATOM    536  CG  PRO A  67      -5.109 -16.594   2.816  1.00 98.31           C  
ATOM    537  CD  PRO A  67      -4.137 -17.203   1.853  1.00 98.31           C  
ATOM    538  N   GLN A  68      -5.820 -20.234   5.184  1.00 98.12           N  
ATOM    539  CA  GLN A  68      -6.922 -21.172   5.418  1.00 98.12           C  
ATOM    540  C   GLN A  68      -7.871 -20.641   6.488  1.00 98.12           C  
ATOM    541  CB  GLN A  68      -6.387 -22.547   5.824  1.00 98.12           C  
ATOM    542  O   GLN A  68      -7.488 -19.797   7.305  1.00 98.12           O  
ATOM    543  CG  GLN A  68      -5.449 -23.172   4.801  1.00 98.12           C  
ATOM    544  CD  GLN A  68      -6.121 -23.406   3.465  1.00 98.12           C  
ATOM    545  NE2 GLN A  68      -5.551 -22.859   2.402  1.00 98.12           N  
ATOM    546  OE1 GLN A  68      -7.145 -24.094   3.385  1.00 98.12           O  
ATOM    547  N   ASN A  69      -9.086 -21.109   6.469  1.00 97.06           N  
ATOM    548  CA  ASN A  69     -10.070 -20.750   7.484  1.00 97.06           C  
ATOM    549  C   ASN A  69      -9.570 -21.062   8.891  1.00 97.06           C  
ATOM    550  CB  ASN A  69     -11.398 -21.453   7.223  1.00 97.06           C  
ATOM    551  O   ASN A  69      -8.930 -22.094   9.109  1.00 97.06           O  
ATOM    552  CG  ASN A  69     -12.117 -20.922   5.996  1.00 97.06           C  
ATOM    553  ND2 ASN A  69     -12.930 -21.750   5.371  1.00 97.06           N  
ATOM    554  OD1 ASN A  69     -11.930 -19.766   5.613  1.00 97.06           O  
ATOM    555  N   VAL A  70      -9.867 -20.094   9.703  1.00 95.00           N  
ATOM    556  CA  VAL A  70      -9.516 -20.328  11.094  1.00 95.00           C  
ATOM    557  C   VAL A  70     -10.492 -21.328  11.711  1.00 95.00           C  
ATOM    558  CB  VAL A  70      -9.508 -19.016  11.914  1.00 95.00           C  
ATOM    559  O   VAL A  70     -11.688 -21.312  11.406  1.00 95.00           O  
ATOM    560  CG1 VAL A  70     -10.922 -18.438  12.016  1.00 95.00           C  
ATOM    561  CG2 VAL A  70      -8.922 -19.250  13.305  1.00 95.00           C  
ATOM    562  N   SER A  71      -9.914 -22.266  12.531  1.00 93.25           N  
ATOM    563  CA  SER A  71     -10.773 -23.156  13.297  1.00 93.25           C  
ATOM    564  C   SER A  71     -11.516 -22.406  14.398  1.00 93.25           C  
ATOM    565  CB  SER A  71      -9.953 -24.297  13.922  1.00 93.25           C  
ATOM    566  O   SER A  71     -11.008 -21.406  14.922  1.00 93.25           O  
ATOM    567  OG  SER A  71      -9.297 -25.047  12.914  1.00 93.25           O  
ATOM    568  N   LYS A  72     -12.734 -22.844  14.602  1.00 94.69           N  
ATOM    569  CA  LYS A  72     -13.430 -22.281  15.750  1.00 94.69           C  
ATOM    570  C   LYS A  72     -12.617 -22.453  17.031  1.00 94.69           C  
ATOM    571  CB  LYS A  72     -14.812 -22.906  15.914  1.00 94.69           C  
ATOM    572  O   LYS A  72     -12.000 -23.500  17.234  1.00 94.69           O  
ATOM    573  CG  LYS A  72     -15.789 -22.578  14.797  1.00 94.69           C  
ATOM    574  CD  LYS A  72     -17.172 -23.125  15.078  1.00 94.69           C  
ATOM    575  CE  LYS A  72     -18.156 -22.797  13.961  1.00 94.69           C  
ATOM    576  NZ  LYS A  72     -19.516 -23.328  14.242  1.00 94.69           N  
ATOM    577  N   TRP A  73     -12.477 -21.281  17.750  1.00 93.88           N  
ATOM    578  CA  TRP A  73     -11.742 -21.438  19.000  1.00 93.88           C  
ATOM    579  C   TRP A  73     -12.680 -21.750  20.156  1.00 93.88           C  
ATOM    580  CB  TRP A  73     -10.945 -20.156  19.297  1.00 93.88           C  
ATOM    581  O   TRP A  73     -13.883 -21.484  20.062  1.00 93.88           O  
ATOM    582  CG  TRP A  73     -11.766 -18.906  19.297  1.00 93.88           C  
ATOM    583  CD1 TRP A  73     -12.500 -18.406  20.328  1.00 93.88           C  
ATOM    584  CD2 TRP A  73     -11.953 -18.016  18.203  1.00 93.88           C  
ATOM    585  CE2 TRP A  73     -12.805 -16.969  18.641  1.00 93.88           C  
ATOM    586  CE3 TRP A  73     -11.469 -17.969  16.875  1.00 93.88           C  
ATOM    587  NE1 TRP A  73     -13.125 -17.234  19.938  1.00 93.88           N  
ATOM    588  CH2 TRP A  73     -12.711 -15.914  16.531  1.00 93.88           C  
ATOM    589  CZ2 TRP A  73     -13.195 -15.922  17.812  1.00 93.88           C  
ATOM    590  CZ3 TRP A  73     -11.859 -16.922  16.062  1.00 93.88           C  
ATOM    591  N   ASN A  74     -12.172 -22.516  21.172  1.00 91.75           N  
ATOM    592  CA  ASN A  74     -12.914 -22.844  22.391  1.00 91.75           C  
ATOM    593  C   ASN A  74     -12.875 -21.703  23.406  1.00 91.75           C  
ATOM    594  CB  ASN A  74     -12.375 -24.125  23.016  1.00 91.75           C  
ATOM    595  O   ASN A  74     -11.844 -21.047  23.562  1.00 91.75           O  
ATOM    596  CG  ASN A  74     -12.680 -25.359  22.203  1.00 91.75           C  
ATOM    597  ND2 ASN A  74     -11.875 -26.406  22.359  1.00 91.75           N  
ATOM    598  OD1 ASN A  74     -13.641 -25.375  21.422  1.00 91.75           O  
ATOM    599  N   GLY A  75     -14.023 -21.422  24.016  1.00 93.25           N  
ATOM    600  CA  GLY A  75     -14.086 -20.359  24.984  1.00 93.25           C  
ATOM    601  C   GLY A  75     -14.172 -18.969  24.359  1.00 93.25           C  
ATOM    602  O   GLY A  75     -14.672 -18.828  23.234  1.00 93.25           O  
ATOM    603  N   THR A  76     -13.805 -17.969  25.141  1.00 96.25           N  
ATOM    604  CA  THR A  76     -13.844 -16.578  24.688  1.00 96.25           C  
ATOM    605  C   THR A  76     -12.445 -16.094  24.297  1.00 96.25           C  
ATOM    606  CB  THR A  76     -14.422 -15.664  25.781  1.00 96.25           C  
ATOM    607  O   THR A  76     -11.500 -16.234  25.078  1.00 96.25           O  
ATOM    608  CG2 THR A  76     -14.539 -14.227  25.281  1.00 96.25           C  
ATOM    609  OG1 THR A  76     -15.719 -16.141  26.156  1.00 96.25           O  
ATOM    610  N   TRP A  77     -12.359 -15.688  23.047  1.00 97.56           N  
ATOM    611  CA  TRP A  77     -11.086 -15.156  22.578  1.00 97.56           C  
ATOM    612  C   TRP A  77     -10.836 -13.758  23.125  1.00 97.56           C  
ATOM    613  CB  TRP A  77     -11.047 -15.133  21.047  1.00 97.56           C  
ATOM    614  O   TRP A  77     -11.664 -12.859  22.953  1.00 97.56           O  
ATOM    615  CG  TRP A  77      -9.719 -14.719  20.484  1.00 97.56           C  
ATOM    616  CD1 TRP A  77      -9.344 -13.461  20.109  1.00 97.56           C  
ATOM    617  CD2 TRP A  77      -8.602 -15.570  20.219  1.00 97.56           C  
ATOM    618  CE2 TRP A  77      -7.578 -14.750  19.688  1.00 97.56           C  
ATOM    619  CE3 TRP A  77      -8.367 -16.938  20.375  1.00 97.56           C  
ATOM    620  NE1 TRP A  77      -8.055 -13.469  19.625  1.00 97.56           N  
ATOM    621  CH2 TRP A  77      -6.129 -16.609  19.469  1.00 97.56           C  
ATOM    622  CZ2 TRP A  77      -6.332 -15.266  19.312  1.00 97.56           C  
ATOM    623  CZ3 TRP A  77      -7.125 -17.453  20.000  1.00 97.56           C  
ATOM    624  N   ASP A  78      -9.633 -13.531  23.734  1.00 97.62           N  
ATOM    625  CA  ASP A  78      -9.273 -12.234  24.312  1.00 97.62           C  
ATOM    626  C   ASP A  78      -8.688 -11.305  23.250  1.00 97.62           C  
ATOM    627  CB  ASP A  78      -8.266 -12.422  25.453  1.00 97.62           C  
ATOM    628  O   ASP A  78      -7.523 -11.430  22.875  1.00 97.62           O  
ATOM    629  CG  ASP A  78      -7.918 -11.117  26.141  1.00 97.62           C  
ATOM    630  OD1 ASP A  78      -8.391 -10.047  25.719  1.00 97.62           O  
ATOM    631  OD2 ASP A  78      -7.156 -11.156  27.141  1.00 97.62           O  
ATOM    632  N   ALA A  79      -9.516 -10.359  22.812  1.00 97.88           N  
ATOM    633  CA  ALA A  79      -9.109  -9.406  21.781  1.00 97.88           C  
ATOM    634  C   ALA A  79      -8.914  -8.016  22.375  1.00 97.88           C  
ATOM    635  CB  ALA A  79     -10.141  -9.359  20.656  1.00 97.88           C  
ATOM    636  O   ALA A  79      -9.281  -7.012  21.766  1.00 97.88           O  
ATOM    637  N   THR A  80      -8.414  -7.941  23.625  1.00 97.81           N  
ATOM    638  CA  THR A  80      -8.203  -6.672  24.312  1.00 97.81           C  
ATOM    639  C   THR A  80      -6.812  -6.117  24.031  1.00 97.81           C  
ATOM    640  CB  THR A  80      -8.391  -6.820  25.844  1.00 97.81           C  
ATOM    641  O   THR A  80      -6.512  -4.969  24.359  1.00 97.81           O  
ATOM    642  CG2 THR A  80      -9.812  -7.258  26.172  1.00 97.81           C  
ATOM    643  OG1 THR A  80      -7.473  -7.805  26.328  1.00 97.81           O  
ATOM    644  N   GLN A  81      -5.934  -6.914  23.328  1.00 96.62           N  
ATOM    645  CA  GLN A  81      -4.586  -6.469  23.000  1.00 96.62           C  
ATOM    646  C   GLN A  81      -4.211  -6.863  21.578  1.00 96.62           C  
ATOM    647  CB  GLN A  81      -3.570  -7.051  23.984  1.00 96.62           C  
ATOM    648  O   GLN A  81      -4.707  -7.863  21.047  1.00 96.62           O  
ATOM    649  CG  GLN A  81      -3.854  -6.691  25.438  1.00 96.62           C  
ATOM    650  CD  GLN A  81      -2.812  -7.250  26.391  1.00 96.62           C  
ATOM    651  NE2 GLN A  81      -2.859  -6.805  27.641  1.00 96.62           N  
ATOM    652  OE1 GLN A  81      -1.977  -8.070  26.016  1.00 96.62           O  
ATOM    653  N   TYR A  82      -3.354  -6.016  21.062  1.00 97.69           N  
ATOM    654  CA  TYR A  82      -2.801  -6.379  19.766  1.00 97.69           C  
ATOM    655  C   TYR A  82      -2.018  -7.684  19.859  1.00 97.69           C  
ATOM    656  CB  TYR A  82      -1.899  -5.262  19.234  1.00 97.69           C  
ATOM    657  O   TYR A  82      -1.439  -8.000  20.891  1.00 97.69           O  
ATOM    658  CG  TYR A  82      -2.650  -4.016  18.828  1.00 97.69           C  
ATOM    659  CD1 TYR A  82      -3.492  -4.023  17.719  1.00 97.69           C  
ATOM    660  CD2 TYR A  82      -2.521  -2.834  19.547  1.00 97.69           C  
ATOM    661  CE1 TYR A  82      -4.184  -2.879  17.328  1.00 97.69           C  
ATOM    662  CE2 TYR A  82      -3.209  -1.686  19.172  1.00 97.69           C  
ATOM    663  OH  TYR A  82      -4.723  -0.582  17.688  1.00 97.69           O  
ATOM    664  CZ  TYR A  82      -4.039  -1.717  18.062  1.00 97.69           C  
ATOM    665  N   ARG A  83      -1.946  -8.375  18.672  1.00 96.62           N  
ATOM    666  CA  ARG A  83      -1.121  -9.578  18.578  1.00 96.62           C  
ATOM    667  C   ARG A  83       0.075  -9.336  17.656  1.00 96.62           C  
ATOM    668  CB  ARG A  83      -1.949 -10.758  18.062  1.00 96.62           C  
ATOM    669  O   ARG A  83       0.342  -8.203  17.250  1.00 96.62           O  
ATOM    670  CG  ARG A  83      -3.096 -11.148  18.969  1.00 96.62           C  
ATOM    671  CD  ARG A  83      -2.602 -11.867  20.219  1.00 96.62           C  
ATOM    672  NE  ARG A  83      -3.705 -12.438  20.984  1.00 96.62           N  
ATOM    673  NH1 ARG A  83      -3.180 -11.336  22.953  1.00 96.62           N  
ATOM    674  NH2 ARG A  83      -4.984 -12.742  22.875  1.00 96.62           N  
ATOM    675  CZ  ARG A  83      -3.953 -12.172  22.266  1.00 96.62           C  
ATOM    676  N   ASN A  84       0.676 -10.469  17.391  1.00 97.31           N  
ATOM    677  CA  ASN A  84       1.979 -10.352  16.750  1.00 97.31           C  
ATOM    678  C   ASN A  84       1.866  -9.695  15.367  1.00 97.31           C  
ATOM    679  CB  ASN A  84       2.646 -11.719  16.625  1.00 97.31           C  
ATOM    680  O   ASN A  84       0.920  -9.969  14.625  1.00 97.31           O  
ATOM    681  CG  ASN A  84       2.998 -12.312  17.984  1.00 97.31           C  
ATOM    682  ND2 ASN A  84       2.832 -13.625  18.109  1.00 97.31           N  
ATOM    683  OD1 ASN A  84       3.414 -11.602  18.891  1.00 97.31           O  
ATOM    684  N   ALA A  85       2.736  -8.766  15.086  1.00 97.50           N  
ATOM    685  CA  ALA A  85       3.006  -8.367  13.711  1.00 97.50           C  
ATOM    686  C   ALA A  85       3.621  -9.516  12.914  1.00 97.50           C  
ATOM    687  CB  ALA A  85       3.930  -7.148  13.680  1.00 97.50           C  
ATOM    688  O   ALA A  85       4.078 -10.500  13.492  1.00 97.50           O  
ATOM    689  N   CYS A  86       3.518  -9.383  11.539  1.00 98.12           N  
ATOM    690  CA  CYS A  86       4.156 -10.391  10.703  1.00 98.12           C  
ATOM    691  C   CYS A  86       5.672 -10.211  10.688  1.00 98.12           C  
ATOM    692  CB  CYS A  86       3.613 -10.328   9.273  1.00 98.12           C  
ATOM    693  O   CYS A  86       6.168  -9.094  10.859  1.00 98.12           O  
ATOM    694  SG  CYS A  86       1.874 -10.797   9.141  1.00 98.12           S  
ATOM    695  N   VAL A  87       6.398 -11.344  10.508  1.00 97.88           N  
ATOM    696  CA  VAL A  87       7.855 -11.383  10.562  1.00 97.88           C  
ATOM    697  C   VAL A  87       8.438 -10.398   9.539  1.00 97.88           C  
ATOM    698  CB  VAL A  87       8.398 -12.805  10.297  1.00 97.88           C  
ATOM    699  O   VAL A  87       8.023 -10.391   8.375  1.00 97.88           O  
ATOM    700  CG1 VAL A  87       9.922 -12.781  10.180  1.00 97.88           C  
ATOM    701  CG2 VAL A  87       7.957 -13.758  11.406  1.00 97.88           C  
ATOM    702  N   GLN A  88       9.414  -9.539  10.008  1.00 96.31           N  
ATOM    703  CA  GLN A  88      10.117  -8.578   9.164  1.00 96.31           C  
ATOM    704  C   GLN A  88      11.430  -8.133   9.812  1.00 96.31           C  
ATOM    705  CB  GLN A  88       9.234  -7.363   8.883  1.00 96.31           C  
ATOM    706  O   GLN A  88      11.625  -8.320  11.016  1.00 96.31           O  
ATOM    707  CG  GLN A  88       8.789  -6.625  10.141  1.00 96.31           C  
ATOM    708  CD  GLN A  88       7.742  -5.562   9.852  1.00 96.31           C  
ATOM    709  NE2 GLN A  88       6.516  -5.805  10.297  1.00 96.31           N  
ATOM    710  OE1 GLN A  88       8.039  -4.531   9.242  1.00 96.31           O  
ATOM    711  N   LEU A  89      12.297  -7.512   9.023  1.00 94.00           N  
ATOM    712  CA  LEU A  89      13.555  -6.996   9.562  1.00 94.00           C  
ATOM    713  C   LEU A  89      13.320  -5.707  10.344  1.00 94.00           C  
ATOM    714  CB  LEU A  89      14.562  -6.758   8.438  1.00 94.00           C  
ATOM    715  O   LEU A  89      12.500  -4.875   9.938  1.00 94.00           O  
ATOM    716  CG  LEU A  89      15.141  -8.000   7.770  1.00 94.00           C  
ATOM    717  CD1 LEU A  89      15.906  -7.617   6.508  1.00 94.00           C  
ATOM    718  CD2 LEU A  89      16.047  -8.766   8.734  1.00 94.00           C  
ATOM    719  N   SER A  90      13.938  -5.516  11.500  1.00 86.38           N  
ATOM    720  CA  SER A  90      13.812  -4.320  12.336  1.00 86.38           C  
ATOM    721  C   SER A  90      14.531  -3.131  11.703  1.00 86.38           C  
ATOM    722  CB  SER A  90      14.375  -4.578  13.734  1.00 86.38           C  
ATOM    723  O   SER A  90      14.211  -1.979  12.000  1.00 86.38           O  
ATOM    724  OG  SER A  90      15.758  -4.879  13.672  1.00 86.38           O  
ATOM    725  N   SER A  91      15.586  -3.393  10.828  1.00 74.62           N  
ATOM    726  CA  SER A  91      16.359  -2.375  10.133  1.00 74.62           C  
ATOM    727  C   SER A  91      16.531  -2.721   8.664  1.00 74.62           C  
ATOM    728  CB  SER A  91      17.734  -2.211  10.797  1.00 74.62           C  
ATOM    729  O   SER A  91      16.547  -3.896   8.289  1.00 74.62           O  
ATOM    730  OG  SER A  91      18.562  -3.328  10.516  1.00 74.62           O  
ATOM    731  N   GLU A  92      16.406  -1.719   7.906  1.00 70.38           N  
ATOM    732  CA  GLU A  92      16.500  -1.922   6.465  1.00 70.38           C  
ATOM    733  C   GLU A  92      17.953  -1.794   5.988  1.00 70.38           C  
ATOM    734  CB  GLU A  92      15.617  -0.924   5.715  1.00 70.38           C  
ATOM    735  O   GLU A  92      18.219  -1.190   4.945  1.00 70.38           O  
ATOM    736  CG  GLU A  92      14.141  -1.048   6.051  1.00 70.38           C  
ATOM    737  CD  GLU A  92      13.273  -0.029   5.328  1.00 70.38           C  
ATOM    738  OE1 GLU A  92      12.031  -0.044   5.516  1.00 70.38           O  
ATOM    739  OE2 GLU A  92      13.836   0.792   4.570  1.00 70.38           O  
ATOM    740  N   ASP A  93      18.953  -2.373   6.707  1.00 77.06           N  
ATOM    741  CA  ASP A  93      20.312  -2.305   6.180  1.00 77.06           C  
ATOM    742  C   ASP A  93      20.578  -3.445   5.203  1.00 77.06           C  
ATOM    743  CB  ASP A  93      21.344  -2.340   7.320  1.00 77.06           C  
ATOM    744  O   ASP A  93      20.000  -4.527   5.324  1.00 77.06           O  
ATOM    745  CG  ASP A  93      21.438  -3.701   7.988  1.00 77.06           C  
ATOM    746  OD1 ASP A  93      21.406  -4.730   7.281  1.00 77.06           O  
ATOM    747  OD2 ASP A  93      21.531  -3.742   9.234  1.00 77.06           O  
ATOM    748  N   ILE A  94      21.344  -3.158   4.168  1.00 74.12           N  
ATOM    749  CA  ILE A  94      21.578  -4.023   3.016  1.00 74.12           C  
ATOM    750  C   ILE A  94      22.109  -5.375   3.482  1.00 74.12           C  
ATOM    751  CB  ILE A  94      22.562  -3.377   2.014  1.00 74.12           C  
ATOM    752  O   ILE A  94      21.719  -6.418   2.951  1.00 74.12           O  
ATOM    753  CG1 ILE A  94      21.922  -2.146   1.356  1.00 74.12           C  
ATOM    754  CG2 ILE A  94      23.000  -4.395   0.959  1.00 74.12           C  
ATOM    755  CD1 ILE A  94      22.891  -1.332   0.505  1.00 74.12           C  
ATOM    756  N   LEU A  95      22.859  -5.398   4.633  1.00 78.19           N  
ATOM    757  CA  LEU A  95      23.516  -6.629   5.066  1.00 78.19           C  
ATOM    758  C   LEU A  95      22.594  -7.449   5.961  1.00 78.19           C  
ATOM    759  CB  LEU A  95      24.812  -6.312   5.812  1.00 78.19           C  
ATOM    760  O   LEU A  95      22.938  -8.562   6.367  1.00 78.19           O  
ATOM    761  CG  LEU A  95      25.922  -5.648   4.988  1.00 78.19           C  
ATOM    762  CD1 LEU A  95      27.125  -5.344   5.875  1.00 78.19           C  
ATOM    763  CD2 LEU A  95      26.328  -6.535   3.816  1.00 78.19           C  
ATOM    764  N   ALA A  96      21.469  -6.922   6.180  1.00 81.38           N  
ATOM    765  CA  ALA A  96      20.469  -7.605   7.012  1.00 81.38           C  
ATOM    766  C   ALA A  96      21.078  -7.996   8.359  1.00 81.38           C  
ATOM    767  CB  ALA A  96      19.938  -8.844   6.297  1.00 81.38           C  
ATOM    768  O   ALA A  96      20.906  -9.133   8.820  1.00 81.38           O  
ATOM    769  N   THR A  97      21.812  -7.078   8.922  1.00 81.81           N  
ATOM    770  CA  THR A  97      22.469  -7.336  10.195  1.00 81.81           C  
ATOM    771  C   THR A  97      21.516  -7.062  11.359  1.00 81.81           C  
ATOM    772  CB  THR A  97      23.734  -6.473  10.359  1.00 81.81           C  
ATOM    773  O   THR A  97      21.844  -7.340  12.516  1.00 81.81           O  
ATOM    774  CG2 THR A  97      24.734  -6.766   9.250  1.00 81.81           C  
ATOM    775  OG1 THR A  97      23.375  -5.090  10.312  1.00 81.81           O  
ATOM    776  N   GLY A  98      20.312  -6.645  10.984  1.00 80.00           N  
ATOM    777  CA  GLY A  98      19.359  -6.312  12.023  1.00 80.00           C  
ATOM    778  C   GLY A  98      18.609  -7.520  12.555  1.00 80.00           C  
ATOM    779  O   GLY A  98      18.688  -8.609  11.984  1.00 80.00           O  
ATOM    780  N   SER A  99      17.922  -7.332  13.742  1.00 88.75           N  
ATOM    781  CA  SER A  99      17.094  -8.367  14.336  1.00 88.75           C  
ATOM    782  C   SER A  99      15.734  -8.438  13.641  1.00 88.75           C  
ATOM    783  CB  SER A  99      16.891  -8.109  15.828  1.00 88.75           C  
ATOM    784  O   SER A  99      15.375  -7.551  12.867  1.00 88.75           O  
ATOM    785  OG  SER A  99      16.266  -6.859  16.047  1.00 88.75           O  
ATOM    786  N   LEU A 100      15.148  -9.656  13.727  1.00 92.12           N  
ATOM    787  CA  LEU A 100      13.781  -9.812  13.250  1.00 92.12           C  
ATOM    788  C   LEU A 100      12.781  -9.305  14.273  1.00 92.12           C  
ATOM    789  CB  LEU A 100      13.500 -11.281  12.914  1.00 92.12           C  
ATOM    790  O   LEU A 100      13.078  -9.273  15.477  1.00 92.12           O  
ATOM    791  CG  LEU A 100      13.945 -11.766  11.539  1.00 92.12           C  
ATOM    792  CD1 LEU A 100      15.445 -12.023  11.523  1.00 92.12           C  
ATOM    793  CD2 LEU A 100      13.172 -13.016  11.141  1.00 92.12           C  
ATOM    794  N   TYR A 101      11.812  -8.781  13.867  1.00 91.81           N  
ATOM    795  CA  TYR A 101      10.625  -8.367  14.617  1.00 91.81           C  
ATOM    796  C   TYR A 101       9.375  -9.062  14.094  1.00 91.81           C  
ATOM    797  CB  TYR A 101      10.453  -6.848  14.547  1.00 91.81           C  
ATOM    798  O   TYR A 101       9.281  -9.367  12.906  1.00 91.81           O  
ATOM    799  CG  TYR A 101       9.125  -6.363  15.078  1.00 91.81           C  
ATOM    800  CD1 TYR A 101       8.078  -6.051  14.219  1.00 91.81           C  
ATOM    801  CD2 TYR A 101       8.914  -6.223  16.453  1.00 91.81           C  
ATOM    802  CE1 TYR A 101       6.852  -5.602  14.703  1.00 91.81           C  
ATOM    803  CE2 TYR A 101       7.695  -5.777  16.953  1.00 91.81           C  
ATOM    804  OH  TYR A 101       5.465  -5.027  16.562  1.00 91.81           O  
ATOM    805  CZ  TYR A 101       6.672  -5.469  16.078  1.00 91.81           C  
ATOM    806  N   GLY A 102       8.414  -9.602  14.969  1.00 96.25           N  
ATOM    807  CA  GLY A 102       7.172 -10.227  14.539  1.00 96.25           C  
ATOM    808  C   GLY A 102       7.199 -11.742  14.648  1.00 96.25           C  
ATOM    809  O   GLY A 102       8.148 -12.312  15.180  1.00 96.25           O  
ATOM    810  N   ASP A 103       6.055 -12.383  14.180  1.00 97.50           N  
ATOM    811  CA  ASP A 103       5.840 -13.820  14.227  1.00 97.50           C  
ATOM    812  C   ASP A 103       5.121 -14.312  12.977  1.00 97.50           C  
ATOM    813  CB  ASP A 103       5.043 -14.203  15.477  1.00 97.50           C  
ATOM    814  O   ASP A 103       4.305 -13.594  12.398  1.00 97.50           O  
ATOM    815  CG  ASP A 103       5.168 -15.672  15.836  1.00 97.50           C  
ATOM    816  OD1 ASP A 103       4.609 -16.531  15.117  1.00 97.50           O  
ATOM    817  OD2 ASP A 103       5.828 -15.977  16.859  1.00 97.50           O  
ATOM    818  N   GLU A 104       5.496 -15.602  12.594  1.00 97.88           N  
ATOM    819  CA  GLU A 104       4.777 -16.125  11.438  1.00 97.88           C  
ATOM    820  C   GLU A 104       3.287 -16.281  11.734  1.00 97.88           C  
ATOM    821  CB  GLU A 104       5.363 -17.484  11.023  1.00 97.88           C  
ATOM    822  O   GLU A 104       2.463 -16.234  10.812  1.00 97.88           O  
ATOM    823  CG  GLU A 104       6.738 -17.391  10.375  1.00 97.88           C  
ATOM    824  CD  GLU A 104       7.273 -18.734   9.898  1.00 97.88           C  
ATOM    825  OE1 GLU A 104       6.961 -19.141   8.758  1.00 97.88           O  
ATOM    826  OE2 GLU A 104       8.016 -19.375  10.680  1.00 97.88           O  
ATOM    827  N   ASP A 105       2.930 -16.578  12.945  1.00 97.94           N  
ATOM    828  CA  ASP A 105       1.538 -16.547  13.375  1.00 97.94           C  
ATOM    829  C   ASP A 105       1.058 -15.102  13.547  1.00 97.94           C  
ATOM    830  CB  ASP A 105       1.364 -17.312  14.688  1.00 97.94           C  
ATOM    831  O   ASP A 105       1.108 -14.547  14.648  1.00 97.94           O  
ATOM    832  CG  ASP A 105      -0.080 -17.375  15.156  1.00 97.94           C  
ATOM    833  OD1 ASP A 105      -0.978 -16.906  14.414  1.00 97.94           O  
ATOM    834  OD2 ASP A 105      -0.323 -17.875  16.266  1.00 97.94           O  
ATOM    835  N   CYS A 106       0.693 -14.477  12.438  1.00 98.38           N  
ATOM    836  CA  CYS A 106       0.525 -13.031  12.461  1.00 98.38           C  
ATOM    837  C   CYS A 106      -0.765 -12.617  11.766  1.00 98.38           C  
ATOM    838  CB  CYS A 106       1.717 -12.336  11.797  1.00 98.38           C  
ATOM    839  O   CYS A 106      -1.026 -11.430  11.586  1.00 98.38           O  
ATOM    840  SG  CYS A 106       1.887 -12.711  10.039  1.00 98.38           S  
ATOM    841  N   LEU A 107      -1.640 -13.508  11.250  1.00 98.69           N  
ATOM    842  CA  LEU A 107      -2.828 -13.148  10.484  1.00 98.69           C  
ATOM    843  C   LEU A 107      -3.986 -12.797  11.414  1.00 98.69           C  
ATOM    844  CB  LEU A 107      -3.236 -14.289   9.547  1.00 98.69           C  
ATOM    845  O   LEU A 107      -4.914 -13.594  11.586  1.00 98.69           O  
ATOM    846  CG  LEU A 107      -2.193 -14.727   8.523  1.00 98.69           C  
ATOM    847  CD1 LEU A 107      -2.752 -15.836   7.637  1.00 98.69           C  
ATOM    848  CD2 LEU A 107      -1.747 -13.531   7.676  1.00 98.69           C  
ATOM    849  N   TYR A 108      -3.873 -11.523  11.992  1.00 98.69           N  
ATOM    850  CA  TYR A 108      -4.852 -11.000  12.938  1.00 98.69           C  
ATOM    851  C   TYR A 108      -5.496  -9.727  12.406  1.00 98.69           C  
ATOM    852  CB  TYR A 108      -4.195 -10.719  14.297  1.00 98.69           C  
ATOM    853  O   TYR A 108      -4.859  -8.961  11.672  1.00 98.69           O  
ATOM    854  CG  TYR A 108      -3.639 -11.961  14.961  1.00 98.69           C  
ATOM    855  CD1 TYR A 108      -4.477 -12.852  15.617  1.00 98.69           C  
ATOM    856  CD2 TYR A 108      -2.275 -12.227  14.938  1.00 98.69           C  
ATOM    857  CE1 TYR A 108      -3.971 -13.992  16.234  1.00 98.69           C  
ATOM    858  CE2 TYR A 108      -1.757 -13.367  15.555  1.00 98.69           C  
ATOM    859  OH  TYR A 108      -2.104 -15.367  16.812  1.00 98.69           O  
ATOM    860  CZ  TYR A 108      -2.611 -14.242  16.203  1.00 98.69           C  
ATOM    861  N   ILE A 109      -6.742  -9.500  12.781  1.00 98.81           N  
ATOM    862  CA  ILE A 109      -7.539  -8.359  12.352  1.00 98.81           C  
ATOM    863  C   ILE A 109      -8.023  -7.582  13.570  1.00 98.81           C  
ATOM    864  CB  ILE A 109      -8.734  -8.805  11.484  1.00 98.81           C  
ATOM    865  O   ILE A 109      -8.266  -8.164  14.633  1.00 98.81           O  
ATOM    866  CG1 ILE A 109      -9.461  -7.578  10.906  1.00 98.81           C  
ATOM    867  CG2 ILE A 109      -9.695  -9.680  12.289  1.00 98.81           C  
ATOM    868  CD1 ILE A 109     -10.445  -7.906   9.789  1.00 98.81           C  
ATOM    869  N   ASN A 110      -8.023  -6.277  13.438  1.00 98.88           N  
ATOM    870  CA  ASN A 110      -8.508  -5.367  14.477  1.00 98.88           C  
ATOM    871  C   ASN A 110      -9.758  -4.621  14.023  1.00 98.88           C  
ATOM    872  CB  ASN A 110      -7.406  -4.375  14.867  1.00 98.88           C  
ATOM    873  O   ASN A 110      -9.805  -4.074  12.922  1.00 98.88           O  
ATOM    874  CG  ASN A 110      -6.070  -5.047  15.109  1.00 98.88           C  
ATOM    875  ND2 ASN A 110      -5.039  -4.586  14.414  1.00 98.88           N  
ATOM    876  OD1 ASN A 110      -5.969  -5.973  15.922  1.00 98.88           O  
ATOM    877  N   VAL A 111     -10.781  -4.629  14.938  1.00 98.88           N  
ATOM    878  CA  VAL A 111     -12.039  -3.975  14.617  1.00 98.88           C  
ATOM    879  C   VAL A 111     -12.367  -2.930  15.680  1.00 98.88           C  
ATOM    880  CB  VAL A 111     -13.195  -4.996  14.508  1.00 98.88           C  
ATOM    881  O   VAL A 111     -12.336  -3.221  16.875  1.00 98.88           O  
ATOM    882  CG1 VAL A 111     -14.508  -4.297  14.141  1.00 98.88           C  
ATOM    883  CG2 VAL A 111     -12.859  -6.070  13.477  1.00 98.88           C  
ATOM    884  N   TYR A 112     -12.633  -1.713  15.211  1.00 98.75           N  
ATOM    885  CA  TYR A 112     -13.016  -0.597  16.078  1.00 98.75           C  
ATOM    886  C   TYR A 112     -14.375  -0.038  15.672  1.00 98.75           C  
ATOM    887  CB  TYR A 112     -11.953   0.510  16.016  1.00 98.75           C  
ATOM    888  O   TYR A 112     -14.609   0.254  14.500  1.00 98.75           O  
ATOM    889  CG  TYR A 112     -10.539   0.009  16.172  1.00 98.75           C  
ATOM    890  CD1 TYR A 112      -9.945  -0.055  17.438  1.00 98.75           C  
ATOM    891  CD2 TYR A 112      -9.797  -0.401  15.070  1.00 98.75           C  
ATOM    892  CE1 TYR A 112      -8.641  -0.515  17.578  1.00 98.75           C  
ATOM    893  CE2 TYR A 112      -8.492  -0.862  15.211  1.00 98.75           C  
ATOM    894  OH  TYR A 112      -6.633  -1.371  16.625  1.00 98.75           O  
ATOM    895  CZ  TYR A 112      -7.926  -0.916  16.469  1.00 98.75           C  
ATOM    896  N   THR A 113     -15.195   0.111  16.625  1.00 98.62           N  
ATOM    897  CA  THR A 113     -16.531   0.578  16.297  1.00 98.62           C  
ATOM    898  C   THR A 113     -17.062   1.542  17.359  1.00 98.62           C  
ATOM    899  CB  THR A 113     -17.516  -0.600  16.156  1.00 98.62           C  
ATOM    900  O   THR A 113     -16.781   1.366  18.547  1.00 98.62           O  
ATOM    901  CG2 THR A 113     -17.672  -1.359  17.469  1.00 98.62           C  
ATOM    902  OG1 THR A 113     -18.797  -0.098  15.750  1.00 98.62           O  
ATOM    903  N   PRO A 114     -17.781   2.592  16.922  1.00 97.94           N  
ATOM    904  CA  PRO A 114     -18.312   3.561  17.891  1.00 97.94           C  
ATOM    905  C   PRO A 114     -19.516   3.031  18.656  1.00 97.94           C  
ATOM    906  CB  PRO A 114     -18.703   4.750  17.016  1.00 97.94           C  
ATOM    907  O   PRO A 114     -19.828   3.539  19.734  1.00 97.94           O  
ATOM    908  CG  PRO A 114     -18.984   4.160  15.664  1.00 97.94           C  
ATOM    909  CD  PRO A 114     -18.031   3.023  15.438  1.00 97.94           C  
ATOM    910  N   ASN A 115     -20.156   2.045  18.109  1.00 96.25           N  
ATOM    911  CA  ASN A 115     -21.406   1.591  18.703  1.00 96.25           C  
ATOM    912  C   ASN A 115     -21.734   0.155  18.297  1.00 96.25           C  
ATOM    913  CB  ASN A 115     -22.547   2.523  18.312  1.00 96.25           C  
ATOM    914  O   ASN A 115     -22.000  -0.117  17.125  1.00 96.25           O  
ATOM    915  CG  ASN A 115     -23.844   2.205  19.062  1.00 96.25           C  
ATOM    916  ND2 ASN A 115     -24.781   3.129  19.016  1.00 96.25           N  
ATOM    917  OD1 ASN A 115     -23.969   1.139  19.672  1.00 96.25           O  
ATOM    918  N   LEU A 116     -21.922  -0.764  19.250  1.00 96.69           N  
ATOM    919  CA  LEU A 116     -22.188  -2.170  18.969  1.00 96.69           C  
ATOM    920  C   LEU A 116     -23.672  -2.381  18.672  1.00 96.69           C  
ATOM    921  CB  LEU A 116     -21.766  -3.041  20.156  1.00 96.69           C  
ATOM    922  O   LEU A 116     -24.047  -3.387  18.062  1.00 96.69           O  
ATOM    923  CG  LEU A 116     -20.266  -3.262  20.344  1.00 96.69           C  
ATOM    924  CD1 LEU A 116     -20.000  -3.996  21.656  1.00 96.69           C  
ATOM    925  CD2 LEU A 116     -19.703  -4.035  19.156  1.00 96.69           C  
ATOM    926  N   ASN A 117     -24.438  -1.420  19.062  1.00 95.44           N  
ATOM    927  CA  ASN A 117     -25.875  -1.560  18.844  1.00 95.44           C  
ATOM    928  C   ASN A 117     -26.312  -0.908  17.531  1.00 95.44           C  
ATOM    929  CB  ASN A 117     -26.656  -0.964  20.016  1.00 95.44           C  
ATOM    930  O   ASN A 117     -27.484  -0.983  17.156  1.00 95.44           O  
ATOM    931  CG  ASN A 117     -26.484  -1.752  21.297  1.00 95.44           C  
ATOM    932  ND2 ASN A 117     -26.469  -1.052  22.422  1.00 95.44           N  
ATOM    933  OD1 ASN A 117     -26.359  -2.979  21.266  1.00 95.44           O  
ATOM    934  N   ALA A 118     -25.359  -0.171  16.875  1.00 95.06           N  
ATOM    935  CA  ALA A 118     -25.672   0.421  15.578  1.00 95.06           C  
ATOM    936  C   ALA A 118     -25.859  -0.657  14.516  1.00 95.06           C  
ATOM    937  CB  ALA A 118     -24.578   1.392  15.164  1.00 95.06           C  
ATOM    938  O   ALA A 118     -25.406  -1.790  14.688  1.00 95.06           O  
ATOM    939  N   THR A 119     -26.688  -0.276  13.594  1.00 93.56           N  
ATOM    940  CA  THR A 119     -26.844  -1.139  12.430  1.00 93.56           C  
ATOM    941  C   THR A 119     -26.500  -0.387  11.148  1.00 93.56           C  
ATOM    942  CB  THR A 119     -28.281  -1.689  12.328  1.00 93.56           C  
ATOM    943  O   THR A 119     -26.625   0.838  11.086  1.00 93.56           O  
ATOM    944  CG2 THR A 119     -28.641  -2.533  13.555  1.00 93.56           C  
ATOM    945  OG1 THR A 119     -29.203  -0.595  12.242  1.00 93.56           O  
ATOM    946  N   ASN A 120     -25.547  -0.992  10.344  1.00 96.94           N  
ATOM    947  CA  ASN A 120     -25.266  -0.565   8.969  1.00 96.94           C  
ATOM    948  C   ASN A 120     -24.297   0.612   8.930  1.00 96.94           C  
ATOM    949  CB  ASN A 120     -26.578  -0.204   8.258  1.00 96.94           C  
ATOM    950  O   ASN A 120     -24.484   1.550   8.156  1.00 96.94           O  
ATOM    951  CG  ASN A 120     -27.453  -1.412   8.000  1.00 96.94           C  
ATOM    952  ND2 ASN A 120     -28.766  -1.232   8.125  1.00 96.94           N  
ATOM    953  OD1 ASN A 120     -26.953  -2.500   7.688  1.00 96.94           O  
ATOM    954  N   LEU A 121     -23.406   0.676   9.844  1.00 98.56           N  
ATOM    955  CA  LEU A 121     -22.359   1.695   9.758  1.00 98.56           C  
ATOM    956  C   LEU A 121     -21.422   1.429   8.578  1.00 98.56           C  
ATOM    957  CB  LEU A 121     -21.547   1.745  11.062  1.00 98.56           C  
ATOM    958  O   LEU A 121     -21.078   0.277   8.305  1.00 98.56           O  
ATOM    959  CG  LEU A 121     -22.312   2.195  12.312  1.00 98.56           C  
ATOM    960  CD1 LEU A 121     -21.438   2.021  13.547  1.00 98.56           C  
ATOM    961  CD2 LEU A 121     -22.766   3.645  12.164  1.00 98.56           C  
ATOM    962  N   PRO A 122     -21.016   2.594   7.848  1.00 98.69           N  
ATOM    963  CA  PRO A 122     -19.953   2.404   6.859  1.00 98.69           C  
ATOM    964  C   PRO A 122     -18.688   1.802   7.465  1.00 98.69           C  
ATOM    965  CB  PRO A 122     -19.688   3.824   6.348  1.00 98.69           C  
ATOM    966  O   PRO A 122     -18.375   2.041   8.633  1.00 98.69           O  
ATOM    967  CG  PRO A 122     -20.938   4.586   6.688  1.00 98.69           C  
ATOM    968  CD  PRO A 122     -21.484   4.047   7.973  1.00 98.69           C  
ATOM    969  N   VAL A 123     -18.031   0.934   6.656  1.00 98.94           N  
ATOM    970  CA  VAL A 123     -16.812   0.250   7.105  1.00 98.94           C  
ATOM    971  C   VAL A 123     -15.625   0.734   6.289  1.00 98.94           C  
ATOM    972  CB  VAL A 123     -16.953  -1.284   6.988  1.00 98.94           C  
ATOM    973  O   VAL A 123     -15.648   0.693   5.055  1.00 98.94           O  
ATOM    974  CG1 VAL A 123     -15.703  -1.980   7.512  1.00 98.94           C  
ATOM    975  CG2 VAL A 123     -18.203  -1.766   7.746  1.00 98.94           C  
ATOM    976  N   LEU A 124     -14.648   1.237   6.988  1.00 98.88           N  
ATOM    977  CA  LEU A 124     -13.391   1.642   6.379  1.00 98.88           C  
ATOM    978  C   LEU A 124     -12.273   0.675   6.754  1.00 98.88           C  
ATOM    979  CB  LEU A 124     -13.016   3.062   6.805  1.00 98.88           C  
ATOM    980  O   LEU A 124     -11.938   0.534   7.934  1.00 98.88           O  
ATOM    981  CG  LEU A 124     -11.820   3.695   6.094  1.00 98.88           C  
ATOM    982  CD1 LEU A 124     -12.102   3.816   4.598  1.00 98.88           C  
ATOM    983  CD2 LEU A 124     -11.500   5.059   6.695  1.00 98.88           C  
ATOM    984  N   VAL A 125     -11.648   0.064   5.723  1.00 98.94           N  
ATOM    985  CA  VAL A 125     -10.648  -0.978   5.945  1.00 98.94           C  
ATOM    986  C   VAL A 125      -9.273  -0.477   5.504  1.00 98.94           C  
ATOM    987  CB  VAL A 125     -11.008  -2.277   5.188  1.00 98.94           C  
ATOM    988  O   VAL A 125      -9.070  -0.156   4.332  1.00 98.94           O  
ATOM    989  CG1 VAL A 125      -9.992  -3.373   5.484  1.00 98.94           C  
ATOM    990  CG2 VAL A 125     -12.422  -2.738   5.562  1.00 98.94           C  
ATOM    991  N   TRP A 126      -8.391  -0.499   6.453  1.00 98.88           N  
ATOM    992  CA  TRP A 126      -7.039  -0.006   6.207  1.00 98.88           C  
ATOM    993  C   TRP A 126      -6.094  -1.153   5.859  1.00 98.88           C  
ATOM    994  CB  TRP A 126      -6.508   0.750   7.430  1.00 98.88           C  
ATOM    995  O   TRP A 126      -6.031  -2.154   6.578  1.00 98.88           O  
ATOM    996  CG  TRP A 126      -5.059   1.123   7.336  1.00 98.88           C  
ATOM    997  CD1 TRP A 126      -4.039   0.660   8.117  1.00 98.88           C  
ATOM    998  CD2 TRP A 126      -4.473   2.041   6.410  1.00 98.88           C  
ATOM    999  CE2 TRP A 126      -3.088   2.086   6.688  1.00 98.88           C  
ATOM   1000  CE3 TRP A 126      -4.984   2.830   5.371  1.00 98.88           C  
ATOM   1001  NE1 TRP A 126      -2.850   1.235   7.730  1.00 98.88           N  
ATOM   1002  CH2 TRP A 126      -2.732   3.652   4.949  1.00 98.88           C  
ATOM   1003  CZ2 TRP A 126      -2.207   2.891   5.961  1.00 98.88           C  
ATOM   1004  CZ3 TRP A 126      -4.105   3.631   4.648  1.00 98.88           C  
ATOM   1005  N   ILE A 127      -5.328  -1.003   4.707  1.00 98.88           N  
ATOM   1006  CA  ILE A 127      -4.238  -1.884   4.301  1.00 98.88           C  
ATOM   1007  C   ILE A 127      -2.920  -1.112   4.312  1.00 98.88           C  
ATOM   1008  CB  ILE A 127      -4.492  -2.490   2.902  1.00 98.88           C  
ATOM   1009  O   ILE A 127      -2.697  -0.239   3.473  1.00 98.88           O  
ATOM   1010  CG1 ILE A 127      -5.867  -3.160   2.852  1.00 98.88           C  
ATOM   1011  CG2 ILE A 127      -3.385  -3.484   2.537  1.00 98.88           C  
ATOM   1012  CD1 ILE A 127      -6.238  -3.715   1.481  1.00 98.88           C  
ATOM   1013  N   TYR A 128      -2.111  -1.420   5.289  1.00 98.69           N  
ATOM   1014  CA  TYR A 128      -0.893  -0.640   5.477  1.00 98.69           C  
ATOM   1015  C   TYR A 128       0.118  -0.940   4.375  1.00 98.69           C  
ATOM   1016  CB  TYR A 128      -0.274  -0.927   6.848  1.00 98.69           C  
ATOM   1017  O   TYR A 128       0.072  -2.004   3.756  1.00 98.69           O  
ATOM   1018  CG  TYR A 128       0.087  -2.377   7.059  1.00 98.69           C  
ATOM   1019  CD1 TYR A 128      -0.771  -3.236   7.742  1.00 98.69           C  
ATOM   1020  CD2 TYR A 128       1.286  -2.891   6.578  1.00 98.69           C  
ATOM   1021  CE1 TYR A 128      -0.442  -4.574   7.941  1.00 98.69           C  
ATOM   1022  CE2 TYR A 128       1.625  -4.227   6.770  1.00 98.69           C  
ATOM   1023  OH  TYR A 128       1.087  -6.379   7.645  1.00 98.69           O  
ATOM   1024  CZ  TYR A 128       0.756  -5.059   7.453  1.00 98.69           C  
ATOM   1025  N   GLY A 129       1.028   0.139   4.094  1.00 98.06           N  
ATOM   1026  CA  GLY A 129       2.127   0.008   3.150  1.00 98.06           C  
ATOM   1027  C   GLY A 129       3.412  -0.478   3.795  1.00 98.06           C  
ATOM   1028  O   GLY A 129       3.381  -1.116   4.848  1.00 98.06           O  
ATOM   1029  N   GLY A 130       4.555  -0.338   3.109  1.00 96.50           N  
ATOM   1030  CA  GLY A 130       5.832  -0.794   3.633  1.00 96.50           C  
ATOM   1031  C   GLY A 130       6.613  -1.640   2.646  1.00 96.50           C  
ATOM   1032  O   GLY A 130       7.250  -2.623   3.029  1.00 96.50           O  
ATOM   1033  N   ALA A 131       6.375  -1.375   1.350  1.00 96.62           N  
ATOM   1034  CA  ALA A 131       7.098  -1.978   0.233  1.00 96.62           C  
ATOM   1035  C   ALA A 131       6.922  -3.494   0.221  1.00 96.62           C  
ATOM   1036  CB  ALA A 131       8.578  -1.617   0.299  1.00 96.62           C  
ATOM   1037  O   ALA A 131       7.773  -4.219  -0.296  1.00 96.62           O  
ATOM   1038  N   PHE A 132       5.918  -3.957   1.097  1.00 98.12           N  
ATOM   1039  CA  PHE A 132       5.578  -5.371   1.169  1.00 98.12           C  
ATOM   1040  C   PHE A 132       6.582  -6.129   2.029  1.00 98.12           C  
ATOM   1041  CB  PHE A 132       5.520  -5.984  -0.233  1.00 98.12           C  
ATOM   1042  O   PHE A 132       6.598  -7.359   2.035  1.00 98.12           O  
ATOM   1043  CG  PHE A 132       4.480  -5.367  -1.125  1.00 98.12           C  
ATOM   1044  CD1 PHE A 132       3.129  -5.629  -0.926  1.00 98.12           C  
ATOM   1045  CD2 PHE A 132       4.852  -4.523  -2.164  1.00 98.12           C  
ATOM   1046  CE1 PHE A 132       2.162  -5.055  -1.750  1.00 98.12           C  
ATOM   1047  CE2 PHE A 132       3.891  -3.947  -2.990  1.00 98.12           C  
ATOM   1048  CZ  PHE A 132       2.547  -4.215  -2.783  1.00 98.12           C  
ATOM   1049  N   VAL A 133       7.555  -5.453   2.654  1.00 97.06           N  
ATOM   1050  CA  VAL A 133       8.555  -6.152   3.449  1.00 97.06           C  
ATOM   1051  C   VAL A 133       8.492  -5.676   4.898  1.00 97.06           C  
ATOM   1052  CB  VAL A 133       9.977  -5.938   2.883  1.00 97.06           C  
ATOM   1053  O   VAL A 133       9.211  -6.188   5.762  1.00 97.06           O  
ATOM   1054  CG1 VAL A 133      10.117  -6.590   1.506  1.00 97.06           C  
ATOM   1055  CG2 VAL A 133      10.305  -4.449   2.809  1.00 97.06           C  
ATOM   1056  N   ALA A 134       7.641  -4.621   5.137  1.00 96.00           N  
ATOM   1057  CA  ALA A 134       7.520  -4.105   6.496  1.00 96.00           C  
ATOM   1058  C   ALA A 134       6.152  -3.467   6.727  1.00 96.00           C  
ATOM   1059  CB  ALA A 134       8.633  -3.100   6.785  1.00 96.00           C  
ATOM   1060  O   ALA A 134       5.465  -3.104   5.770  1.00 96.00           O  
ATOM   1061  N   GLY A 135       5.848  -3.312   8.055  1.00 96.00           N  
ATOM   1062  CA  GLY A 135       4.598  -2.695   8.477  1.00 96.00           C  
ATOM   1063  C   GLY A 135       3.812  -3.541   9.461  1.00 96.00           C  
ATOM   1064  O   GLY A 135       4.152  -4.703   9.695  1.00 96.00           O  
ATOM   1065  N   ASN A 136       2.775  -2.834  10.039  1.00 95.88           N  
ATOM   1066  CA  ASN A 136       1.896  -3.529  10.977  1.00 95.88           C  
ATOM   1067  C   ASN A 136       0.612  -2.742  11.227  1.00 95.88           C  
ATOM   1068  CB  ASN A 136       2.619  -3.803  12.297  1.00 95.88           C  
ATOM   1069  O   ASN A 136       0.625  -1.511  11.227  1.00 95.88           O  
ATOM   1070  CG  ASN A 136       2.912  -2.533  13.070  1.00 95.88           C  
ATOM   1071  ND2 ASN A 136       4.137  -2.418  13.578  1.00 95.88           N  
ATOM   1072  OD1 ASN A 136       2.049  -1.666  13.219  1.00 95.88           O  
ATOM   1073  N   SER A 137      -0.474  -3.516  11.445  1.00 96.88           N  
ATOM   1074  CA  SER A 137      -1.792  -2.900  11.562  1.00 96.88           C  
ATOM   1075  C   SER A 137      -1.924  -2.109  12.859  1.00 96.88           C  
ATOM   1076  CB  SER A 137      -2.889  -3.963  11.484  1.00 96.88           C  
ATOM   1077  O   SER A 137      -2.738  -1.188  12.953  1.00 96.88           O  
ATOM   1078  OG  SER A 137      -2.787  -4.867  12.578  1.00 96.88           O  
ATOM   1079  N   SER A 138      -1.165  -2.350  13.820  1.00 96.31           N  
ATOM   1080  CA  SER A 138      -1.299  -1.743  15.141  1.00 96.31           C  
ATOM   1081  C   SER A 138      -0.707  -0.338  15.172  1.00 96.31           C  
ATOM   1082  CB  SER A 138      -0.619  -2.611  16.203  1.00 96.31           C  
ATOM   1083  O   SER A 138      -0.886   0.398  16.141  1.00 96.31           O  
ATOM   1084  OG  SER A 138       0.778  -2.684  15.969  1.00 96.31           O  
ATOM   1085  N   SER A 139      -0.050   0.047  14.133  1.00 95.50           N  
ATOM   1086  CA  SER A 139       0.635   1.335  14.070  1.00 95.50           C  
ATOM   1087  C   SER A 139      -0.330   2.459  13.703  1.00 95.50           C  
ATOM   1088  CB  SER A 139       1.782   1.288  13.062  1.00 95.50           C  
ATOM   1089  O   SER A 139       0.050   3.631  13.695  1.00 95.50           O  
ATOM   1090  OG  SER A 139       2.777   0.366  13.477  1.00 95.50           O  
ATOM   1091  N   TYR A 140      -1.531   2.137  13.430  1.00 96.38           N  
ATOM   1092  CA  TYR A 140      -2.457   3.141  12.914  1.00 96.38           C  
ATOM   1093  C   TYR A 140      -3.662   3.295  13.836  1.00 96.38           C  
ATOM   1094  CB  TYR A 140      -2.922   2.766  11.500  1.00 96.38           C  
ATOM   1095  O   TYR A 140      -4.480   2.383  13.953  1.00 96.38           O  
ATOM   1096  CG  TYR A 140      -1.791   2.549  10.523  1.00 96.38           C  
ATOM   1097  CD1 TYR A 140      -1.226   3.619   9.836  1.00 96.38           C  
ATOM   1098  CD2 TYR A 140      -1.285   1.275  10.289  1.00 96.38           C  
ATOM   1099  CE1 TYR A 140      -0.184   3.426   8.938  1.00 96.38           C  
ATOM   1100  CE2 TYR A 140      -0.244   1.069   9.391  1.00 96.38           C  
ATOM   1101  OH  TYR A 140       1.330   1.950   7.832  1.00 96.38           O  
ATOM   1102  CZ  TYR A 140       0.300   2.148   8.719  1.00 96.38           C  
ATOM   1103  N   SER A 141      -3.713   4.523  14.367  1.00 95.56           N  
ATOM   1104  CA  SER A 141      -4.789   4.836  15.305  1.00 95.56           C  
ATOM   1105  C   SER A 141      -6.117   5.020  14.578  1.00 95.56           C  
ATOM   1106  CB  SER A 141      -4.457   6.094  16.109  1.00 95.56           C  
ATOM   1107  O   SER A 141      -6.184   5.711  13.555  1.00 95.56           O  
ATOM   1108  OG  SER A 141      -5.566   6.504  16.875  1.00 95.56           O  
ATOM   1109  N   PRO A 142      -7.230   4.512  15.258  1.00 97.56           N  
ATOM   1110  CA  PRO A 142      -8.547   4.609  14.617  1.00 97.56           C  
ATOM   1111  C   PRO A 142      -9.273   5.902  14.969  1.00 97.56           C  
ATOM   1112  CB  PRO A 142      -9.297   3.395  15.180  1.00 97.56           C  
ATOM   1113  O   PRO A 142     -10.406   6.125  14.516  1.00 97.56           O  
ATOM   1114  CG  PRO A 142      -8.789   3.244  16.578  1.00 97.56           C  
ATOM   1115  CD  PRO A 142      -7.344   3.639  16.609  1.00 97.56           C  
ATOM   1116  N   ASP A 143      -8.781   6.723  15.719  1.00 97.75           N  
ATOM   1117  CA  ASP A 143      -9.461   7.793  16.438  1.00 97.75           C  
ATOM   1118  C   ASP A 143     -10.227   8.703  15.484  1.00 97.75           C  
ATOM   1119  CB  ASP A 143      -8.453   8.617  17.250  1.00 97.75           C  
ATOM   1120  O   ASP A 143     -11.422   8.938  15.664  1.00 97.75           O  
ATOM   1121  CG  ASP A 143      -8.031   7.922  18.547  1.00 97.75           C  
ATOM   1122  OD1 ASP A 143      -8.203   6.691  18.656  1.00 97.75           O  
ATOM   1123  OD2 ASP A 143      -7.516   8.617  19.438  1.00 97.75           O  
ATOM   1124  N   ASN A 144      -9.438   9.172  14.523  1.00 97.75           N  
ATOM   1125  CA  ASN A 144     -10.070  10.141  13.633  1.00 97.75           C  
ATOM   1126  C   ASN A 144     -11.258   9.531  12.891  1.00 97.75           C  
ATOM   1127  CB  ASN A 144      -9.055  10.703  12.641  1.00 97.75           C  
ATOM   1128  O   ASN A 144     -12.250  10.211  12.633  1.00 97.75           O  
ATOM   1129  CG  ASN A 144      -8.102  11.695  13.273  1.00 97.75           C  
ATOM   1130  ND2 ASN A 144      -6.973  11.930  12.617  1.00 97.75           N  
ATOM   1131  OD1 ASN A 144      -8.383  12.242  14.344  1.00 97.75           O  
ATOM   1132  N   PHE A 145     -11.227   8.320  12.586  1.00 98.25           N  
ATOM   1133  CA  PHE A 145     -12.281   7.668  11.812  1.00 98.25           C  
ATOM   1134  C   PHE A 145     -13.438   7.254  12.719  1.00 98.25           C  
ATOM   1135  CB  PHE A 145     -11.719   6.445  11.078  1.00 98.25           C  
ATOM   1136  O   PHE A 145     -14.594   7.266  12.297  1.00 98.25           O  
ATOM   1137  CG  PHE A 145     -10.570   6.762  10.164  1.00 98.25           C  
ATOM   1138  CD1 PHE A 145     -10.734   7.637   9.094  1.00 98.25           C  
ATOM   1139  CD2 PHE A 145      -9.328   6.180  10.367  1.00 98.25           C  
ATOM   1140  CE1 PHE A 145      -9.672   7.934   8.242  1.00 98.25           C  
ATOM   1141  CE2 PHE A 145      -8.258   6.469   9.516  1.00 98.25           C  
ATOM   1142  CZ  PHE A 145      -8.438   7.344   8.453  1.00 98.25           C  
ATOM   1143  N   ILE A 146     -13.117   6.875  13.930  1.00 98.19           N  
ATOM   1144  CA  ILE A 146     -14.180   6.590  14.891  1.00 98.19           C  
ATOM   1145  C   ILE A 146     -15.008   7.848  15.133  1.00 98.19           C  
ATOM   1146  CB  ILE A 146     -13.602   6.059  16.219  1.00 98.19           C  
ATOM   1147  O   ILE A 146     -16.234   7.789  15.172  1.00 98.19           O  
ATOM   1148  CG1 ILE A 146     -12.938   4.691  16.016  1.00 98.19           C  
ATOM   1149  CG2 ILE A 146     -14.703   5.977  17.297  1.00 98.19           C  
ATOM   1150  CD1 ILE A 146     -13.859   3.645  15.406  1.00 98.19           C  
ATOM   1151  N   ASP A 147     -14.367   8.977  15.219  1.00 97.88           N  
ATOM   1152  CA  ASP A 147     -15.039  10.250  15.445  1.00 97.88           C  
ATOM   1153  C   ASP A 147     -15.938  10.617  14.266  1.00 97.88           C  
ATOM   1154  CB  ASP A 147     -14.016  11.359  15.688  1.00 97.88           C  
ATOM   1155  O   ASP A 147     -16.875  11.398  14.414  1.00 97.88           O  
ATOM   1156  CG  ASP A 147     -13.398  11.297  17.078  1.00 97.88           C  
ATOM   1157  OD1 ASP A 147     -14.031  10.758  18.000  1.00 97.88           O  
ATOM   1158  OD2 ASP A 147     -12.258  11.797  17.234  1.00 97.88           O  
ATOM   1159  N   ALA A 148     -15.664   9.992  13.172  1.00 97.50           N  
ATOM   1160  CA  ALA A 148     -16.453  10.281  11.977  1.00 97.50           C  
ATOM   1161  C   ALA A 148     -17.641   9.320  11.867  1.00 97.50           C  
ATOM   1162  CB  ALA A 148     -15.578  10.188  10.727  1.00 97.50           C  
ATOM   1163  O   ALA A 148     -18.375   9.359  10.875  1.00 97.50           O  
ATOM   1164  N   GLY A 149     -17.812   8.438  12.797  1.00 97.44           N  
ATOM   1165  CA  GLY A 149     -19.016   7.613  12.906  1.00 97.44           C  
ATOM   1166  C   GLY A 149     -18.969   6.379  12.031  1.00 97.44           C  
ATOM   1167  O   GLY A 149     -20.000   5.953  11.500  1.00 97.44           O  
ATOM   1168  N   LEU A 150     -17.797   5.840  11.773  1.00 98.06           N  
ATOM   1169  CA  LEU A 150     -17.703   4.621  10.977  1.00 98.06           C  
ATOM   1170  C   LEU A 150     -16.969   3.527  11.734  1.00 98.06           C  
ATOM   1171  CB  LEU A 150     -17.016   4.898   9.641  1.00 98.06           C  
ATOM   1172  O   LEU A 150     -16.344   3.793  12.758  1.00 98.06           O  
ATOM   1173  CG  LEU A 150     -15.609   5.500   9.727  1.00 98.06           C  
ATOM   1174  CD1 LEU A 150     -14.562   4.398   9.883  1.00 98.06           C  
ATOM   1175  CD2 LEU A 150     -15.312   6.344   8.492  1.00 98.06           C  
ATOM   1176  N   VAL A 151     -17.109   2.252  11.219  1.00 98.81           N  
ATOM   1177  CA  VAL A 151     -16.312   1.128  11.680  1.00 98.81           C  
ATOM   1178  C   VAL A 151     -14.945   1.150  10.984  1.00 98.81           C  
ATOM   1179  CB  VAL A 151     -17.016  -0.223  11.422  1.00 98.81           C  
ATOM   1180  O   VAL A 151     -14.867   1.311   9.766  1.00 98.81           O  
ATOM   1181  CG1 VAL A 151     -16.094  -1.389  11.797  1.00 98.81           C  
ATOM   1182  CG2 VAL A 151     -18.328  -0.295  12.203  1.00 98.81           C  
ATOM   1183  N   PHE A 152     -13.906   1.102  11.781  1.00 98.88           N  
ATOM   1184  CA  PHE A 152     -12.555   1.050  11.234  1.00 98.88           C  
ATOM   1185  C   PHE A 152     -11.938  -0.325  11.453  1.00 98.88           C  
ATOM   1186  CB  PHE A 152     -11.672   2.129  11.875  1.00 98.88           C  
ATOM   1187  O   PHE A 152     -11.977  -0.861  12.562  1.00 98.88           O  
ATOM   1188  CG  PHE A 152     -10.266   2.154  11.344  1.00 98.88           C  
ATOM   1189  CD1 PHE A 152      -9.219   1.646  12.102  1.00 98.88           C  
ATOM   1190  CD2 PHE A 152      -9.992   2.688  10.094  1.00 98.88           C  
ATOM   1191  CE1 PHE A 152      -7.910   1.667  11.617  1.00 98.88           C  
ATOM   1192  CE2 PHE A 152      -8.688   2.713   9.602  1.00 98.88           C  
ATOM   1193  CZ  PHE A 152      -7.652   2.203  10.359  1.00 98.88           C  
ATOM   1194  N   VAL A 153     -11.430  -0.876  10.359  1.00 98.94           N  
ATOM   1195  CA  VAL A 153     -10.812  -2.197  10.414  1.00 98.94           C  
ATOM   1196  C   VAL A 153      -9.391  -2.125   9.867  1.00 98.94           C  
ATOM   1197  CB  VAL A 153     -11.633  -3.238   9.617  1.00 98.94           C  
ATOM   1198  O   VAL A 153      -9.133  -1.471   8.852  1.00 98.94           O  
ATOM   1199  CG1 VAL A 153     -10.969  -4.609   9.672  1.00 98.94           C  
ATOM   1200  CG2 VAL A 153     -13.062  -3.312  10.156  1.00 98.94           C  
ATOM   1201  N   ALA A 154      -8.453  -2.777  10.555  1.00 98.81           N  
ATOM   1202  CA  ALA A 154      -7.074  -2.963  10.102  1.00 98.81           C  
ATOM   1203  C   ALA A 154      -6.594  -4.387  10.375  1.00 98.81           C  
ATOM   1204  CB  ALA A 154      -6.152  -1.956  10.789  1.00 98.81           C  
ATOM   1205  O   ALA A 154      -7.051  -5.031  11.328  1.00 98.81           O  
ATOM   1206  N   PHE A 155      -5.766  -4.922   9.539  1.00 98.88           N  
ATOM   1207  CA  PHE A 155      -5.320  -6.301   9.703  1.00 98.88           C  
ATOM   1208  C   PHE A 155      -3.895  -6.477   9.203  1.00 98.88           C  
ATOM   1209  CB  PHE A 155      -6.262  -7.266   8.969  1.00 98.88           C  
ATOM   1210  O   PHE A 155      -3.371  -5.613   8.492  1.00 98.88           O  
ATOM   1211  CG  PHE A 155      -6.434  -6.945   7.512  1.00 98.88           C  
ATOM   1212  CD1 PHE A 155      -7.508  -6.180   7.074  1.00 98.88           C  
ATOM   1213  CD2 PHE A 155      -5.523  -7.418   6.574  1.00 98.88           C  
ATOM   1214  CE1 PHE A 155      -7.668  -5.887   5.723  1.00 98.88           C  
ATOM   1215  CE2 PHE A 155      -5.680  -7.129   5.223  1.00 98.88           C  
ATOM   1216  CZ  PHE A 155      -6.754  -6.363   4.797  1.00 98.88           C  
ATOM   1217  N   ASN A 156      -3.254  -7.594   9.648  1.00 98.75           N  
ATOM   1218  CA  ASN A 156      -1.921  -7.961   9.180  1.00 98.75           C  
ATOM   1219  C   ASN A 156      -1.988  -8.867   7.953  1.00 98.75           C  
ATOM   1220  CB  ASN A 156      -1.124  -8.633  10.297  1.00 98.75           C  
ATOM   1221  O   ASN A 156      -2.973  -9.586   7.758  1.00 98.75           O  
ATOM   1222  CG  ASN A 156      -0.797  -7.691  11.438  1.00 98.75           C  
ATOM   1223  ND2 ASN A 156      -0.695  -8.227  12.641  1.00 98.75           N  
ATOM   1224  OD1 ASN A 156      -0.638  -6.484  11.227  1.00 98.75           O  
ATOM   1225  N   TYR A 157      -0.966  -8.766   7.102  1.00 98.81           N  
ATOM   1226  CA  TYR A 157      -0.719  -9.719   6.023  1.00 98.81           C  
ATOM   1227  C   TYR A 157       0.766 -10.039   5.910  1.00 98.81           C  
ATOM   1228  CB  TYR A 157      -1.234  -9.164   4.691  1.00 98.81           C  
ATOM   1229  O   TYR A 157       1.611  -9.281   6.391  1.00 98.81           O  
ATOM   1230  CG  TYR A 157      -0.589  -7.863   4.281  1.00 98.81           C  
ATOM   1231  CD1 TYR A 157      -1.215  -6.645   4.535  1.00 98.81           C  
ATOM   1232  CD2 TYR A 157       0.647  -7.852   3.645  1.00 98.81           C  
ATOM   1233  CE1 TYR A 157      -0.625  -5.441   4.156  1.00 98.81           C  
ATOM   1234  CE2 TYR A 157       1.246  -6.652   3.264  1.00 98.81           C  
ATOM   1235  OH  TYR A 157       1.193  -4.270   3.150  1.00 98.81           O  
ATOM   1236  CZ  TYR A 157       0.604  -5.457   3.525  1.00 98.81           C  
ATOM   1237  N   ARG A 158       1.052 -11.312   5.379  1.00 98.75           N  
ATOM   1238  CA  ARG A 158       2.430 -11.781   5.297  1.00 98.75           C  
ATOM   1239  C   ARG A 158       3.277 -10.852   4.438  1.00 98.75           C  
ATOM   1240  CB  ARG A 158       2.480 -13.203   4.734  1.00 98.75           C  
ATOM   1241  O   ARG A 158       2.795 -10.305   3.443  1.00 98.75           O  
ATOM   1242  CG  ARG A 158       2.045 -14.273   5.723  1.00 98.75           C  
ATOM   1243  CD  ARG A 158       1.935 -15.641   5.062  1.00 98.75           C  
ATOM   1244  NE  ARG A 158       0.743 -15.742   4.223  1.00 98.75           N  
ATOM   1245  NH1 ARG A 158       1.103 -17.938   3.613  1.00 98.75           N  
ATOM   1246  NH2 ARG A 158      -0.730 -16.812   2.824  1.00 98.75           N  
ATOM   1247  CZ  ARG A 158       0.374 -16.828   3.557  1.00 98.75           C  
ATOM   1248  N   LEU A 159       4.555 -10.609   4.801  1.00 98.44           N  
ATOM   1249  CA  LEU A 159       5.492  -9.664   4.203  1.00 98.44           C  
ATOM   1250  C   LEU A 159       6.734 -10.383   3.689  1.00 98.44           C  
ATOM   1251  CB  LEU A 159       5.887  -8.586   5.215  1.00 98.44           C  
ATOM   1252  O   LEU A 159       6.984 -11.531   4.047  1.00 98.44           O  
ATOM   1253  CG  LEU A 159       4.746  -7.762   5.809  1.00 98.44           C  
ATOM   1254  CD1 LEU A 159       5.258  -6.906   6.965  1.00 98.44           C  
ATOM   1255  CD2 LEU A 159       4.105  -6.887   4.734  1.00 98.44           C  
ATOM   1256  N   GLY A 160       7.480  -9.695   2.793  1.00 97.81           N  
ATOM   1257  CA  GLY A 160       8.781 -10.164   2.340  1.00 97.81           C  
ATOM   1258  C   GLY A 160       8.742 -11.562   1.750  1.00 97.81           C  
ATOM   1259  O   GLY A 160       7.812 -11.906   1.016  1.00 97.81           O  
ATOM   1260  N   VAL A 161       9.758 -12.289   2.094  1.00 97.88           N  
ATOM   1261  CA  VAL A 161       9.953 -13.602   1.492  1.00 97.88           C  
ATOM   1262  C   VAL A 161       8.789 -14.516   1.870  1.00 97.88           C  
ATOM   1263  CB  VAL A 161      11.289 -14.234   1.927  1.00 97.88           C  
ATOM   1264  O   VAL A 161       8.391 -15.375   1.084  1.00 97.88           O  
ATOM   1265  CG1 VAL A 161      11.312 -14.469   3.438  1.00 97.88           C  
ATOM   1266  CG2 VAL A 161      11.531 -15.547   1.181  1.00 97.88           C  
ATOM   1267  N   LEU A 162       8.125 -14.281   2.959  1.00 98.44           N  
ATOM   1268  CA  LEU A 162       7.051 -15.148   3.426  1.00 98.44           C  
ATOM   1269  C   LEU A 162       5.742 -14.820   2.721  1.00 98.44           C  
ATOM   1270  CB  LEU A 162       6.875 -15.016   4.941  1.00 98.44           C  
ATOM   1271  O   LEU A 162       4.852 -15.664   2.631  1.00 98.44           O  
ATOM   1272  CG  LEU A 162       8.031 -15.523   5.805  1.00 98.44           C  
ATOM   1273  CD1 LEU A 162       7.797 -15.172   7.270  1.00 98.44           C  
ATOM   1274  CD2 LEU A 162       8.203 -17.031   5.637  1.00 98.44           C  
ATOM   1275  N   GLY A 163       5.668 -13.656   2.227  1.00 98.31           N  
ATOM   1276  CA  GLY A 163       4.418 -13.250   1.606  1.00 98.31           C  
ATOM   1277  C   GLY A 163       4.488 -13.211   0.092  1.00 98.31           C  
ATOM   1278  O   GLY A 163       3.459 -13.266  -0.584  1.00 98.31           O  
ATOM   1279  N   PHE A 164       5.723 -13.195  -0.418  1.00 98.50           N  
ATOM   1280  CA  PHE A 164       5.742 -12.859  -1.836  1.00 98.50           C  
ATOM   1281  C   PHE A 164       6.770 -13.703  -2.582  1.00 98.50           C  
ATOM   1282  CB  PHE A 164       6.043 -11.367  -2.029  1.00 98.50           C  
ATOM   1283  O   PHE A 164       7.105 -13.406  -3.729  1.00 98.50           O  
ATOM   1284  CG  PHE A 164       4.938 -10.461  -1.560  1.00 98.50           C  
ATOM   1285  CD1 PHE A 164       3.891 -10.117  -2.408  1.00 98.50           C  
ATOM   1286  CD2 PHE A 164       4.945  -9.945  -0.269  1.00 98.50           C  
ATOM   1287  CE1 PHE A 164       2.867  -9.281  -1.978  1.00 98.50           C  
ATOM   1288  CE2 PHE A 164       3.924  -9.109   0.169  1.00 98.50           C  
ATOM   1289  CZ  PHE A 164       2.889  -8.773  -0.687  1.00 98.50           C  
ATOM   1290  N   LEU A 165       7.312 -14.711  -2.004  1.00 97.88           N  
ATOM   1291  CA  LEU A 165       8.195 -15.625  -2.713  1.00 97.88           C  
ATOM   1292  C   LEU A 165       7.457 -16.328  -3.852  1.00 97.88           C  
ATOM   1293  CB  LEU A 165       8.773 -16.672  -1.751  1.00 97.88           C  
ATOM   1294  O   LEU A 165       6.359 -16.844  -3.654  1.00 97.88           O  
ATOM   1295  CG  LEU A 165       9.992 -17.453  -2.250  1.00 97.88           C  
ATOM   1296  CD1 LEU A 165      11.211 -16.547  -2.326  1.00 97.88           C  
ATOM   1297  CD2 LEU A 165      10.258 -18.656  -1.344  1.00 97.88           C  
ATOM   1298  N   SER A 166       8.109 -16.297  -5.000  1.00 97.88           N  
ATOM   1299  CA  SER A 166       7.418 -16.891  -6.141  1.00 97.88           C  
ATOM   1300  C   SER A 166       8.406 -17.500  -7.129  1.00 97.88           C  
ATOM   1301  CB  SER A 166       6.559 -15.844  -6.852  1.00 97.88           C  
ATOM   1302  O   SER A 166       9.492 -16.953  -7.348  1.00 97.88           O  
ATOM   1303  OG  SER A 166       5.926 -16.406  -7.988  1.00 97.88           O  
ATOM   1304  N   ASN A 167       7.957 -18.672  -7.641  1.00 96.75           N  
ATOM   1305  CA  ASN A 167       8.648 -19.266  -8.781  1.00 96.75           C  
ATOM   1306  C   ASN A 167       7.832 -19.141 -10.062  1.00 96.75           C  
ATOM   1307  CB  ASN A 167       8.984 -20.734  -8.500  1.00 96.75           C  
ATOM   1308  O   ASN A 167       8.102 -19.844 -11.039  1.00 96.75           O  
ATOM   1309  CG  ASN A 167      10.164 -21.234  -9.312  1.00 96.75           C  
ATOM   1310  ND2 ASN A 167      10.102 -22.484  -9.750  1.00 96.75           N  
ATOM   1311  OD1 ASN A 167      11.125 -20.500  -9.555  1.00 96.75           O  
ATOM   1312  N   GLU A 168       6.727 -18.359  -9.930  1.00 95.69           N  
ATOM   1313  CA  GLU A 168       5.832 -17.984 -11.023  1.00 95.69           C  
ATOM   1314  C   GLU A 168       5.230 -19.219 -11.688  1.00 95.69           C  
ATOM   1315  CB  GLU A 168       6.578 -17.141 -12.055  1.00 95.69           C  
ATOM   1316  O   GLU A 168       5.059 -19.250 -12.906  1.00 95.69           O  
ATOM   1317  CG  GLU A 168       7.102 -15.828 -11.508  1.00 95.69           C  
ATOM   1318  CD  GLU A 168       7.855 -15.000 -12.547  1.00 95.69           C  
ATOM   1319  OE1 GLU A 168       7.289 -14.016 -13.062  1.00 95.69           O  
ATOM   1320  OE2 GLU A 168       9.016 -15.352 -12.844  1.00 95.69           O  
ATOM   1321  N   ASP A 169       5.078 -20.281 -10.914  1.00 96.19           N  
ATOM   1322  CA  ASP A 169       4.359 -21.484 -11.344  1.00 96.19           C  
ATOM   1323  C   ASP A 169       3.248 -21.828 -10.359  1.00 96.19           C  
ATOM   1324  CB  ASP A 169       5.320 -22.656 -11.508  1.00 96.19           C  
ATOM   1325  O   ASP A 169       3.006 -21.109  -9.398  1.00 96.19           O  
ATOM   1326  CG  ASP A 169       6.020 -23.031 -10.211  1.00 96.19           C  
ATOM   1327  OD1 ASP A 169       5.434 -22.828  -9.125  1.00 96.19           O  
ATOM   1328  OD2 ASP A 169       7.160 -23.531 -10.273  1.00 96.19           O  
ATOM   1329  N   GLU A 170       2.504 -22.938 -10.586  1.00 96.19           N  
ATOM   1330  CA  GLU A 170       1.313 -23.250  -9.805  1.00 96.19           C  
ATOM   1331  C   GLU A 170       1.686 -23.734  -8.398  1.00 96.19           C  
ATOM   1332  CB  GLU A 170       0.469 -24.312 -10.516  1.00 96.19           C  
ATOM   1333  O   GLU A 170       0.888 -23.625  -7.469  1.00 96.19           O  
ATOM   1334  CG  GLU A 170      -0.213 -23.812 -11.773  1.00 96.19           C  
ATOM   1335  CD  GLU A 170      -1.108 -24.844 -12.430  1.00 96.19           C  
ATOM   1336  OE1 GLU A 170      -1.692 -24.562 -13.500  1.00 96.19           O  
ATOM   1337  OE2 GLU A 170      -1.227 -25.969 -11.867  1.00 96.19           O  
ATOM   1338  N   VAL A 171       2.871 -24.203  -8.195  1.00 96.69           N  
ATOM   1339  CA  VAL A 171       3.305 -24.734  -6.910  1.00 96.69           C  
ATOM   1340  C   VAL A 171       3.686 -23.594  -5.980  1.00 96.69           C  
ATOM   1341  CB  VAL A 171       4.492 -25.719  -7.074  1.00 96.69           C  
ATOM   1342  O   VAL A 171       3.373 -23.625  -4.785  1.00 96.69           O  
ATOM   1343  CG1 VAL A 171       5.043 -26.125  -5.707  1.00 96.69           C  
ATOM   1344  CG2 VAL A 171       4.070 -26.938  -7.875  1.00 96.69           C  
ATOM   1345  N   LEU A 172       4.328 -22.594  -6.426  1.00 97.44           N  
ATOM   1346  CA  LEU A 172       4.766 -21.406  -5.703  1.00 97.44           C  
ATOM   1347  C   LEU A 172       4.422 -20.141  -6.480  1.00 97.44           C  
ATOM   1348  CB  LEU A 172       6.270 -21.453  -5.434  1.00 97.44           C  
ATOM   1349  O   LEU A 172       5.309 -19.484  -7.027  1.00 97.44           O  
ATOM   1350  CG  LEU A 172       6.816 -20.453  -4.418  1.00 97.44           C  
ATOM   1351  CD1 LEU A 172       6.152 -20.656  -3.062  1.00 97.44           C  
ATOM   1352  CD2 LEU A 172       8.328 -20.578  -4.301  1.00 97.44           C  
ATOM   1353  N   PRO A 173       3.156 -19.844  -6.527  1.00 97.25           N  
ATOM   1354  CA  PRO A 173       2.652 -18.766  -7.387  1.00 97.25           C  
ATOM   1355  C   PRO A 173       2.992 -17.375  -6.852  1.00 97.25           C  
ATOM   1356  CB  PRO A 173       1.140 -19.000  -7.387  1.00 97.25           C  
ATOM   1357  O   PRO A 173       2.984 -16.406  -7.609  1.00 97.25           O  
ATOM   1358  CG  PRO A 173       0.860 -19.703  -6.105  1.00 97.25           C  
ATOM   1359  CD  PRO A 173       2.004 -20.641  -5.820  1.00 97.25           C  
ATOM   1360  N   GLY A 174       3.311 -17.234  -5.504  1.00 97.25           N  
ATOM   1361  CA  GLY A 174       3.531 -15.938  -4.875  1.00 97.25           C  
ATOM   1362  C   GLY A 174       2.250 -15.273  -4.410  1.00 97.25           C  
ATOM   1363  O   GLY A 174       1.204 -15.922  -4.328  1.00 97.25           O  
ATOM   1364  N   ASN A 175       2.301 -14.070  -3.988  1.00 98.50           N  
ATOM   1365  CA  ASN A 175       1.219 -13.172  -3.604  1.00 98.50           C  
ATOM   1366  C   ASN A 175       0.433 -13.711  -2.414  1.00 98.50           C  
ATOM   1367  CB  ASN A 175       0.282 -12.922  -4.789  1.00 98.50           C  
ATOM   1368  O   ASN A 175      -0.792 -13.586  -2.361  1.00 98.50           O  
ATOM   1369  CG  ASN A 175       0.954 -12.156  -5.910  1.00 98.50           C  
ATOM   1370  ND2 ASN A 175       0.506 -12.391  -7.141  1.00 98.50           N  
ATOM   1371  OD1 ASN A 175       1.867 -11.359  -5.676  1.00 98.50           O  
ATOM   1372  N   PHE A 176       1.039 -14.406  -1.553  1.00 98.69           N  
ATOM   1373  CA  PHE A 176       0.372 -14.930  -0.366  1.00 98.69           C  
ATOM   1374  C   PHE A 176      -0.118 -13.797   0.524  1.00 98.69           C  
ATOM   1375  CB  PHE A 176       1.313 -15.844   0.422  1.00 98.69           C  
ATOM   1376  O   PHE A 176      -1.142 -13.930   1.198  1.00 98.69           O  
ATOM   1377  CG  PHE A 176       1.862 -17.000  -0.385  1.00 98.69           C  
ATOM   1378  CD1 PHE A 176       1.023 -18.000  -0.848  1.00 98.69           C  
ATOM   1379  CD2 PHE A 176       3.217 -17.062  -0.681  1.00 98.69           C  
ATOM   1380  CE1 PHE A 176       1.528 -19.062  -1.595  1.00 98.69           C  
ATOM   1381  CE2 PHE A 176       3.729 -18.125  -1.427  1.00 98.69           C  
ATOM   1382  CZ  PHE A 176       2.883 -19.125  -1.882  1.00 98.69           C  
ATOM   1383  N   GLY A 177       0.686 -12.742   0.548  1.00 98.69           N  
ATOM   1384  CA  GLY A 177       0.264 -11.570   1.297  1.00 98.69           C  
ATOM   1385  C   GLY A 177      -1.019 -10.953   0.771  1.00 98.69           C  
ATOM   1386  O   GLY A 177      -1.880 -10.539   1.550  1.00 98.69           O  
ATOM   1387  N   ILE A 178      -1.178 -10.930  -0.563  1.00 98.81           N  
ATOM   1388  CA  ILE A 178      -2.402 -10.406  -1.160  1.00 98.81           C  
ATOM   1389  C   ILE A 178      -3.561 -11.359  -0.876  1.00 98.81           C  
ATOM   1390  CB  ILE A 178      -2.244 -10.195  -2.682  1.00 98.81           C  
ATOM   1391  O   ILE A 178      -4.676 -10.922  -0.579  1.00 98.81           O  
ATOM   1392  CG1 ILE A 178      -1.082  -9.234  -2.969  1.00 98.81           C  
ATOM   1393  CG2 ILE A 178      -3.547  -9.672  -3.293  1.00 98.81           C  
ATOM   1394  CD1 ILE A 178      -1.215  -7.883  -2.287  1.00 98.81           C  
ATOM   1395  N   LYS A 179      -3.295 -12.609  -0.895  1.00 98.81           N  
ATOM   1396  CA  LYS A 179      -4.305 -13.617  -0.582  1.00 98.81           C  
ATOM   1397  C   LYS A 179      -4.758 -13.508   0.872  1.00 98.81           C  
ATOM   1398  CB  LYS A 179      -3.771 -15.023  -0.861  1.00 98.81           C  
ATOM   1399  O   LYS A 179      -5.930 -13.734   1.182  1.00 98.81           O  
ATOM   1400  CG  LYS A 179      -3.520 -15.305  -2.334  1.00 98.81           C  
ATOM   1401  CD  LYS A 179      -2.820 -16.641  -2.533  1.00 98.81           C  
ATOM   1402  CE  LYS A 179      -2.549 -16.922  -4.004  1.00 98.81           C  
ATOM   1403  NZ  LYS A 179      -1.782 -18.188  -4.199  1.00 98.81           N  
ATOM   1404  N   ASP A 180      -3.852 -13.141   1.740  1.00 98.88           N  
ATOM   1405  CA  ASP A 180      -4.223 -12.875   3.127  1.00 98.88           C  
ATOM   1406  C   ASP A 180      -5.238 -11.742   3.217  1.00 98.88           C  
ATOM   1407  CB  ASP A 180      -2.986 -12.547   3.961  1.00 98.88           C  
ATOM   1408  O   ASP A 180      -6.180 -11.797   4.008  1.00 98.88           O  
ATOM   1409  CG  ASP A 180      -2.014 -13.711   4.066  1.00 98.88           C  
ATOM   1410  OD1 ASP A 180      -2.439 -14.875   3.924  1.00 98.88           O  
ATOM   1411  OD2 ASP A 180      -0.812 -13.453   4.301  1.00 98.88           O  
ATOM   1412  N   GLN A 181      -5.055 -10.781   2.365  1.00 98.88           N  
ATOM   1413  CA  GLN A 181      -5.945  -9.625   2.338  1.00 98.88           C  
ATOM   1414  C   GLN A 181      -7.344 -10.016   1.866  1.00 98.88           C  
ATOM   1415  CB  GLN A 181      -5.375  -8.523   1.435  1.00 98.88           C  
ATOM   1416  O   GLN A 181      -8.344  -9.570   2.430  1.00 98.88           O  
ATOM   1417  CG  GLN A 181      -4.027  -7.992   1.895  1.00 98.88           C  
ATOM   1418  CD  GLN A 181      -3.418  -7.012   0.909  1.00 98.88           C  
ATOM   1419  NE2 GLN A 181      -2.092  -6.938   0.891  1.00 98.88           N  
ATOM   1420  OE1 GLN A 181      -4.133  -6.328   0.171  1.00 98.88           O  
ATOM   1421  N   VAL A 182      -7.441 -10.828   0.851  1.00 98.81           N  
ATOM   1422  CA  VAL A 182      -8.727 -11.344   0.377  1.00 98.81           C  
ATOM   1423  C   VAL A 182      -9.414 -12.117   1.494  1.00 98.81           C  
ATOM   1424  CB  VAL A 182      -8.555 -12.234  -0.870  1.00 98.81           C  
ATOM   1425  O   VAL A 182     -10.609 -11.945   1.735  1.00 98.81           O  
ATOM   1426  CG1 VAL A 182      -9.859 -12.945  -1.212  1.00 98.81           C  
ATOM   1427  CG2 VAL A 182      -8.062 -11.406  -2.057  1.00 98.81           C  
ATOM   1428  N   LYS A 183      -8.648 -12.938   2.213  1.00 98.81           N  
ATOM   1429  CA  LYS A 183      -9.203 -13.703   3.326  1.00 98.81           C  
ATOM   1430  C   LYS A 183      -9.734 -12.781   4.418  1.00 98.81           C  
ATOM   1431  CB  LYS A 183      -8.148 -14.648   3.906  1.00 98.81           C  
ATOM   1432  O   LYS A 183     -10.812 -13.016   4.969  1.00 98.81           O  
ATOM   1433  CG  LYS A 183      -8.664 -15.547   5.020  1.00 98.81           C  
ATOM   1434  CD  LYS A 183      -9.688 -16.547   4.500  1.00 98.81           C  
ATOM   1435  CE  LYS A 183     -10.117 -17.516   5.586  1.00 98.81           C  
ATOM   1436  NZ  LYS A 183     -11.109 -18.516   5.074  1.00 98.81           N  
ATOM   1437  N   ALA A 184      -9.039 -11.766   4.727  1.00 98.88           N  
ATOM   1438  CA  ALA A 184      -9.492 -10.789   5.711  1.00 98.88           C  
ATOM   1439  C   ALA A 184     -10.789 -10.117   5.262  1.00 98.88           C  
ATOM   1440  CB  ALA A 184      -8.414  -9.734   5.953  1.00 98.88           C  
ATOM   1441  O   ALA A 184     -11.719  -9.953   6.059  1.00 98.88           O  
ATOM   1442  N   LEU A 185     -10.883  -9.781   4.008  1.00 98.94           N  
ATOM   1443  CA  LEU A 185     -12.086  -9.141   3.492  1.00 98.94           C  
ATOM   1444  C   LEU A 185     -13.273 -10.094   3.539  1.00 98.94           C  
ATOM   1445  CB  LEU A 185     -11.859  -8.656   2.059  1.00 98.94           C  
ATOM   1446  O   LEU A 185     -14.398  -9.680   3.801  1.00 98.94           O  
ATOM   1447  CG  LEU A 185     -10.906  -7.477   1.883  1.00 98.94           C  
ATOM   1448  CD1 LEU A 185     -10.680  -7.188   0.402  1.00 98.94           C  
ATOM   1449  CD2 LEU A 185     -11.445  -6.242   2.598  1.00 98.94           C  
ATOM   1450  N   LYS A 186     -13.016 -11.336   3.295  1.00 98.75           N  
ATOM   1451  CA  LYS A 186     -14.078 -12.320   3.439  1.00 98.75           C  
ATOM   1452  C   LYS A 186     -14.539 -12.422   4.891  1.00 98.75           C  
ATOM   1453  CB  LYS A 186     -13.617 -13.688   2.934  1.00 98.75           C  
ATOM   1454  O   LYS A 186     -15.734 -12.523   5.164  1.00 98.75           O  
ATOM   1455  CG  LYS A 186     -13.484 -13.773   1.421  1.00 98.75           C  
ATOM   1456  CD  LYS A 186     -13.000 -15.148   0.982  1.00 98.75           C  
ATOM   1457  CE  LYS A 186     -13.016 -15.289  -0.534  1.00 98.75           C  
ATOM   1458  NZ  LYS A 186     -12.445 -16.594  -0.974  1.00 98.75           N  
ATOM   1459  N   TRP A 187     -13.578 -12.359   5.781  1.00 98.69           N  
ATOM   1460  CA  TRP A 187     -13.914 -12.344   7.199  1.00 98.69           C  
ATOM   1461  C   TRP A 187     -14.797 -11.141   7.535  1.00 98.69           C  
ATOM   1462  CB  TRP A 187     -12.648 -12.320   8.055  1.00 98.69           C  
ATOM   1463  O   TRP A 187     -15.797 -11.273   8.242  1.00 98.69           O  
ATOM   1464  CG  TRP A 187     -12.906 -12.484   9.523  1.00 98.69           C  
ATOM   1465  CD1 TRP A 187     -12.859 -13.648  10.242  1.00 98.69           C  
ATOM   1466  CD2 TRP A 187     -13.250 -11.453  10.453  1.00 98.69           C  
ATOM   1467  CE2 TRP A 187     -13.398 -12.062  11.719  1.00 98.69           C  
ATOM   1468  CE3 TRP A 187     -13.445 -10.070  10.336  1.00 98.69           C  
ATOM   1469  NE1 TRP A 187     -13.156 -13.398  11.562  1.00 98.69           N  
ATOM   1470  CH2 TRP A 187     -13.922  -9.984  12.719  1.00 98.69           C  
ATOM   1471  CZ2 TRP A 187     -13.734 -11.328  12.859  1.00 98.69           C  
ATOM   1472  CZ3 TRP A 187     -13.781  -9.344  11.477  1.00 98.69           C  
ATOM   1473  N   ILE A 188     -14.430 -10.016   7.008  1.00 98.81           N  
ATOM   1474  CA  ILE A 188     -15.172  -8.789   7.234  1.00 98.81           C  
ATOM   1475  C   ILE A 188     -16.594  -8.945   6.711  1.00 98.81           C  
ATOM   1476  CB  ILE A 188     -14.484  -7.578   6.566  1.00 98.81           C  
ATOM   1477  O   ILE A 188     -17.562  -8.602   7.402  1.00 98.81           O  
ATOM   1478  CG1 ILE A 188     -13.195  -7.219   7.309  1.00 98.81           C  
ATOM   1479  CG2 ILE A 188     -15.430  -6.379   6.508  1.00 98.81           C  
ATOM   1480  CD1 ILE A 188     -12.258  -6.301   6.527  1.00 98.81           C  
ATOM   1481  N   GLN A 189     -16.781  -9.492   5.574  1.00 98.75           N  
ATOM   1482  CA  GLN A 189     -18.094  -9.711   4.984  1.00 98.75           C  
ATOM   1483  C   GLN A 189     -18.953 -10.594   5.883  1.00 98.75           C  
ATOM   1484  CB  GLN A 189     -17.969 -10.352   3.600  1.00 98.75           C  
ATOM   1485  O   GLN A 189     -20.156 -10.352   6.027  1.00 98.75           O  
ATOM   1486  CG  GLN A 189     -17.500  -9.375   2.520  1.00 98.75           C  
ATOM   1487  CD  GLN A 189     -18.484  -8.250   2.287  1.00 98.75           C  
ATOM   1488  NE2 GLN A 189     -17.969  -7.039   2.092  1.00 98.75           N  
ATOM   1489  OE1 GLN A 189     -19.703  -8.461   2.281  1.00 98.75           O  
ATOM   1490  N   ASN A 190     -18.344 -11.453   6.547  1.00 98.19           N  
ATOM   1491  CA  ASN A 190     -19.078 -12.453   7.305  1.00 98.19           C  
ATOM   1492  C   ASN A 190     -19.344 -11.992   8.734  1.00 98.19           C  
ATOM   1493  CB  ASN A 190     -18.328 -13.789   7.312  1.00 98.19           C  
ATOM   1494  O   ASN A 190     -20.281 -12.469   9.383  1.00 98.19           O  
ATOM   1495  CG  ASN A 190     -18.312 -14.461   5.953  1.00 98.19           C  
ATOM   1496  ND2 ASN A 190     -17.297 -15.273   5.703  1.00 98.19           N  
ATOM   1497  OD1 ASN A 190     -19.219 -14.250   5.137  1.00 98.19           O  
ATOM   1498  N   ASN A 191     -18.625 -10.961   9.164  1.00 98.50           N  
ATOM   1499  CA  ASN A 191     -18.672 -10.797  10.617  1.00 98.50           C  
ATOM   1500  C   ASN A 191     -18.906  -9.336  11.000  1.00 98.50           C  
ATOM   1501  CB  ASN A 191     -17.391 -11.320  11.266  1.00 98.50           C  
ATOM   1502  O   ASN A 191     -19.312  -9.047  12.125  1.00 98.50           O  
ATOM   1503  CG  ASN A 191     -17.234 -12.820  11.117  1.00 98.50           C  
ATOM   1504  ND2 ASN A 191     -16.344 -13.242  10.234  1.00 98.50           N  
ATOM   1505  OD1 ASN A 191     -17.922 -13.602  11.789  1.00 98.50           O  
ATOM   1506  N   ILE A 192     -18.656  -8.461  10.094  1.00 98.69           N  
ATOM   1507  CA  ILE A 192     -18.547  -7.051  10.461  1.00 98.69           C  
ATOM   1508  C   ILE A 192     -19.906  -6.539  10.961  1.00 98.69           C  
ATOM   1509  CB  ILE A 192     -18.047  -6.195   9.281  1.00 98.69           C  
ATOM   1510  O   ILE A 192     -19.969  -5.562  11.711  1.00 98.69           O  
ATOM   1511  CG1 ILE A 192     -17.531  -4.844   9.781  1.00 98.69           C  
ATOM   1512  CG2 ILE A 192     -19.172  -6.000   8.242  1.00 98.69           C  
ATOM   1513  CD1 ILE A 192     -16.312  -4.949  10.703  1.00 98.69           C  
ATOM   1514  N   ALA A 193     -21.016  -7.184  10.602  1.00 98.38           N  
ATOM   1515  CA  ALA A 193     -22.344  -6.770  11.055  1.00 98.38           C  
ATOM   1516  C   ALA A 193     -22.484  -6.930  12.570  1.00 98.38           C  
ATOM   1517  CB  ALA A 193     -23.422  -7.578  10.344  1.00 98.38           C  
ATOM   1518  O   ALA A 193     -23.250  -6.207  13.211  1.00 98.38           O  
ATOM   1519  N   TYR A 194     -21.750  -7.844  13.133  1.00 98.06           N  
ATOM   1520  CA  TYR A 194     -21.797  -8.062  14.578  1.00 98.06           C  
ATOM   1521  C   TYR A 194     -21.156  -6.910  15.328  1.00 98.06           C  
ATOM   1522  CB  TYR A 194     -21.125  -9.383  14.945  1.00 98.06           C  
ATOM   1523  O   TYR A 194     -21.297  -6.793  16.547  1.00 98.06           O  
ATOM   1524  CG  TYR A 194     -21.797 -10.602  14.359  1.00 98.06           C  
ATOM   1525  CD1 TYR A 194     -23.062 -10.992  14.781  1.00 98.06           C  
ATOM   1526  CD2 TYR A 194     -21.156 -11.359  13.375  1.00 98.06           C  
ATOM   1527  CE1 TYR A 194     -23.688 -12.109  14.242  1.00 98.06           C  
ATOM   1528  CE2 TYR A 194     -21.766 -12.477  12.828  1.00 98.06           C  
ATOM   1529  OH  TYR A 194     -23.641 -13.961  12.734  1.00 98.06           O  
ATOM   1530  CZ  TYR A 194     -23.031 -12.852  13.266  1.00 98.06           C  
ATOM   1531  N   PHE A 195     -20.438  -6.152  14.625  1.00 98.31           N  
ATOM   1532  CA  PHE A 195     -19.766  -5.000  15.203  1.00 98.31           C  
ATOM   1533  C   PHE A 195     -20.469  -3.707  14.820  1.00 98.31           C  
ATOM   1534  CB  PHE A 195     -18.297  -4.949  14.750  1.00 98.31           C  
ATOM   1535  O   PHE A 195     -19.938  -2.615  15.016  1.00 98.31           O  
ATOM   1536  CG  PHE A 195     -17.500  -6.148  15.172  1.00 98.31           C  
ATOM   1537  CD1 PHE A 195     -16.766  -6.129  16.344  1.00 98.31           C  
ATOM   1538  CD2 PHE A 195     -17.469  -7.293  14.383  1.00 98.31           C  
ATOM   1539  CE1 PHE A 195     -16.016  -7.234  16.734  1.00 98.31           C  
ATOM   1540  CE2 PHE A 195     -16.719  -8.406  14.773  1.00 98.31           C  
ATOM   1541  CZ  PHE A 195     -15.992  -8.375  15.945  1.00 98.31           C  
ATOM   1542  N   GLY A 196     -21.719  -3.816  14.172  1.00 98.31           N  
ATOM   1543  CA  GLY A 196     -22.516  -2.660  13.789  1.00 98.31           C  
ATOM   1544  C   GLY A 196     -22.250  -2.193  12.375  1.00 98.31           C  
ATOM   1545  O   GLY A 196     -22.875  -1.244  11.898  1.00 98.31           O  
ATOM   1546  N   GLY A 197     -21.203  -2.795  11.711  1.00 98.62           N  
ATOM   1547  CA  GLY A 197     -20.797  -2.408  10.367  1.00 98.62           C  
ATOM   1548  C   GLY A 197     -21.719  -2.961   9.297  1.00 98.62           C  
ATOM   1549  O   GLY A 197     -22.375  -3.990   9.492  1.00 98.62           O  
ATOM   1550  N   ASP A 198     -21.703  -2.314   8.141  1.00 98.69           N  
ATOM   1551  CA  ASP A 198     -22.469  -2.717   6.965  1.00 98.69           C  
ATOM   1552  C   ASP A 198     -21.578  -3.418   5.938  1.00 98.69           C  
ATOM   1553  CB  ASP A 198     -23.156  -1.503   6.328  1.00 98.69           C  
ATOM   1554  O   ASP A 198     -20.781  -2.773   5.254  1.00 98.69           O  
ATOM   1555  CG  ASP A 198     -24.047  -1.870   5.160  1.00 98.69           C  
ATOM   1556  OD1 ASP A 198     -24.141  -3.066   4.812  1.00 98.69           O  
ATOM   1557  OD2 ASP A 198     -24.672  -0.955   4.586  1.00 98.69           O  
ATOM   1558  N   PRO A 199     -21.781  -4.781   5.773  1.00 98.56           N  
ATOM   1559  CA  PRO A 199     -20.938  -5.523   4.832  1.00 98.56           C  
ATOM   1560  C   PRO A 199     -21.156  -5.094   3.383  1.00 98.56           C  
ATOM   1561  CB  PRO A 199     -21.359  -6.977   5.039  1.00 98.56           C  
ATOM   1562  O   PRO A 199     -20.344  -5.426   2.510  1.00 98.56           O  
ATOM   1563  CG  PRO A 199     -22.750  -6.887   5.617  1.00 98.56           C  
ATOM   1564  CD  PRO A 199     -22.812  -5.668   6.484  1.00 98.56           C  
ATOM   1565  N   ASN A 200     -22.188  -4.324   3.125  1.00 98.56           N  
ATOM   1566  CA  ASN A 200     -22.500  -3.865   1.773  1.00 98.56           C  
ATOM   1567  C   ASN A 200     -22.016  -2.436   1.545  1.00 98.56           C  
ATOM   1568  CB  ASN A 200     -24.000  -3.967   1.494  1.00 98.56           C  
ATOM   1569  O   ASN A 200     -22.312  -1.831   0.515  1.00 98.56           O  
ATOM   1570  CG  ASN A 200     -24.500  -5.398   1.498  1.00 98.56           C  
ATOM   1571  ND2 ASN A 200     -25.656  -5.621   2.109  1.00 98.56           N  
ATOM   1572  OD1 ASN A 200     -23.844  -6.297   0.957  1.00 98.56           O  
ATOM   1573  N   ASN A 201     -21.359  -1.871   2.500  1.00 98.75           N  
ATOM   1574  CA  ASN A 201     -20.750  -0.542   2.438  1.00 98.75           C  
ATOM   1575  C   ASN A 201     -19.344  -0.538   3.010  1.00 98.75           C  
ATOM   1576  CB  ASN A 201     -21.625   0.477   3.170  1.00 98.75           C  
ATOM   1577  O   ASN A 201     -19.078   0.105   4.027  1.00 98.75           O  
ATOM   1578  CG  ASN A 201     -21.234   1.909   2.861  1.00 98.75           C  
ATOM   1579  ND2 ASN A 201     -21.891   2.857   3.525  1.00 98.75           N  
ATOM   1580  OD1 ASN A 201     -20.359   2.162   2.035  1.00 98.75           O  
ATOM   1581  N   VAL A 202     -18.469  -1.270   2.301  1.00 98.94           N  
ATOM   1582  CA  VAL A 202     -17.078  -1.431   2.695  1.00 98.94           C  
ATOM   1583  C   VAL A 202     -16.172  -0.656   1.736  1.00 98.94           C  
ATOM   1584  CB  VAL A 202     -16.672  -2.920   2.729  1.00 98.94           C  
ATOM   1585  O   VAL A 202     -16.281  -0.808   0.517  1.00 98.94           O  
ATOM   1586  CG1 VAL A 202     -15.180  -3.061   3.043  1.00 98.94           C  
ATOM   1587  CG2 VAL A 202     -17.500  -3.684   3.750  1.00 98.94           C  
ATOM   1588  N   THR A 203     -15.367   0.216   2.344  1.00 98.94           N  
ATOM   1589  CA  THR A 203     -14.336   0.927   1.588  1.00 98.94           C  
ATOM   1590  C   THR A 203     -12.945   0.460   1.998  1.00 98.94           C  
ATOM   1591  CB  THR A 203     -14.453   2.449   1.787  1.00 98.94           C  
ATOM   1592  O   THR A 203     -12.609   0.468   3.184  1.00 98.94           O  
ATOM   1593  CG2 THR A 203     -13.398   3.191   0.971  1.00 98.94           C  
ATOM   1594  OG1 THR A 203     -15.758   2.883   1.372  1.00 98.94           O  
ATOM   1595  N   ILE A 204     -12.156  -0.003   1.018  1.00 98.94           N  
ATOM   1596  CA  ILE A 204     -10.766  -0.341   1.302  1.00 98.94           C  
ATOM   1597  C   ILE A 204      -9.867   0.827   0.915  1.00 98.94           C  
ATOM   1598  CB  ILE A 204     -10.336  -1.624   0.557  1.00 98.94           C  
ATOM   1599  O   ILE A 204     -10.125   1.520  -0.073  1.00 98.94           O  
ATOM   1600  CG1 ILE A 204     -10.539  -1.460  -0.953  1.00 98.94           C  
ATOM   1601  CG2 ILE A 204     -11.102  -2.840   1.086  1.00 98.94           C  
ATOM   1602  CD1 ILE A 204     -10.031  -2.635  -1.777  1.00 98.94           C  
ATOM   1603  N   PHE A 205      -8.883   1.035   1.814  1.00 98.88           N  
ATOM   1604  CA  PHE A 205      -7.945   2.096   1.472  1.00 98.88           C  
ATOM   1605  C   PHE A 205      -6.547   1.764   1.979  1.00 98.88           C  
ATOM   1606  CB  PHE A 205      -8.406   3.436   2.049  1.00 98.88           C  
ATOM   1607  O   PHE A 205      -6.391   0.981   2.918  1.00 98.88           O  
ATOM   1608  CG  PHE A 205      -8.266   3.535   3.545  1.00 98.88           C  
ATOM   1609  CD1 PHE A 205      -8.977   2.684   4.383  1.00 98.88           C  
ATOM   1610  CD2 PHE A 205      -7.418   4.477   4.113  1.00 98.88           C  
ATOM   1611  CE1 PHE A 205      -8.844   2.773   5.766  1.00 98.88           C  
ATOM   1612  CE2 PHE A 205      -7.281   4.574   5.496  1.00 98.88           C  
ATOM   1613  CZ  PHE A 205      -7.996   3.719   6.320  1.00 98.88           C  
ATOM   1614  N   GLY A 206      -5.520   2.225   1.189  1.00 98.75           N  
ATOM   1615  CA  GLY A 206      -4.129   1.937   1.501  1.00 98.75           C  
ATOM   1616  C   GLY A 206      -3.168   2.992   0.982  1.00 98.75           C  
ATOM   1617  O   GLY A 206      -3.547   3.834   0.165  1.00 98.75           O  
ATOM   1618  N   GLU A 207      -2.012   2.943   1.528  1.00 98.56           N  
ATOM   1619  CA  GLU A 207      -0.927   3.834   1.125  1.00 98.56           C  
ATOM   1620  C   GLU A 207       0.276   3.043   0.620  1.00 98.56           C  
ATOM   1621  CB  GLU A 207      -0.511   4.738   2.289  1.00 98.56           C  
ATOM   1622  O   GLU A 207       0.645   2.021   1.204  1.00 98.56           O  
ATOM   1623  CG  GLU A 207       0.432   5.863   1.889  1.00 98.56           C  
ATOM   1624  CD  GLU A 207       1.894   5.445   1.877  1.00 98.56           C  
ATOM   1625  OE1 GLU A 207       2.688   6.035   1.111  1.00 98.56           O  
ATOM   1626  OE2 GLU A 207       2.246   4.516   2.637  1.00 98.56           O  
ATOM   1627  N   SER A 208       0.930   3.562  -0.486  1.00 98.56           N  
ATOM   1628  CA  SER A 208       2.127   2.906  -1.000  1.00 98.56           C  
ATOM   1629  C   SER A 208       1.841   1.457  -1.383  1.00 98.56           C  
ATOM   1630  CB  SER A 208       3.252   2.957   0.033  1.00 98.56           C  
ATOM   1631  O   SER A 208       0.968   1.188  -2.209  1.00 98.56           O  
ATOM   1632  OG  SER A 208       4.496   2.631  -0.562  1.00 98.56           O  
ATOM   1633  N   ALA A 209       2.617   0.496  -0.854  1.00 98.62           N  
ATOM   1634  CA  ALA A 209       2.355  -0.911  -1.147  1.00 98.62           C  
ATOM   1635  C   ALA A 209       0.933  -1.299  -0.759  1.00 98.62           C  
ATOM   1636  CB  ALA A 209       3.363  -1.801  -0.424  1.00 98.62           C  
ATOM   1637  O   ALA A 209       0.328  -2.174  -1.384  1.00 98.62           O  
ATOM   1638  N   GLY A 210       0.341  -0.738   0.282  1.00 98.81           N  
ATOM   1639  CA  GLY A 210      -1.052  -0.956   0.640  1.00 98.81           C  
ATOM   1640  C   GLY A 210      -2.023  -0.482  -0.424  1.00 98.81           C  
ATOM   1641  O   GLY A 210      -3.049  -1.122  -0.666  1.00 98.81           O  
ATOM   1642  N   ALA A 211      -1.732   0.697  -1.053  1.00 98.88           N  
ATOM   1643  CA  ALA A 211      -2.535   1.199  -2.164  1.00 98.88           C  
ATOM   1644  C   ALA A 211      -2.426   0.280  -3.379  1.00 98.88           C  
ATOM   1645  CB  ALA A 211      -2.104   2.615  -2.535  1.00 98.88           C  
ATOM   1646  O   ALA A 211      -3.406   0.070  -4.094  1.00 98.88           O  
ATOM   1647  N   VAL A 212      -1.229  -0.290  -3.607  1.00 98.81           N  
ATOM   1648  CA  VAL A 212      -1.053  -1.280  -4.664  1.00 98.81           C  
ATOM   1649  C   VAL A 212      -1.912  -2.508  -4.371  1.00 98.81           C  
ATOM   1650  CB  VAL A 212       0.428  -1.691  -4.816  1.00 98.81           C  
ATOM   1651  O   VAL A 212      -2.566  -3.045  -5.266  1.00 98.81           O  
ATOM   1652  CG1 VAL A 212       0.561  -2.898  -5.746  1.00 98.81           C  
ATOM   1653  CG2 VAL A 212       1.255  -0.518  -5.340  1.00 98.81           C  
ATOM   1654  N   SER A 213      -1.937  -2.922  -3.129  1.00 98.88           N  
ATOM   1655  CA  SER A 213      -2.807  -4.020  -2.727  1.00 98.88           C  
ATOM   1656  C   SER A 213      -4.266  -3.719  -3.051  1.00 98.88           C  
ATOM   1657  CB  SER A 213      -2.658  -4.305  -1.230  1.00 98.88           C  
ATOM   1658  O   SER A 213      -4.973  -4.562  -3.609  1.00 98.88           O  
ATOM   1659  OG  SER A 213      -1.390  -4.867  -0.949  1.00 98.88           O  
ATOM   1660  N   VAL A 214      -4.660  -2.498  -2.697  1.00 98.94           N  
ATOM   1661  CA  VAL A 214      -6.031  -2.088  -2.988  1.00 98.94           C  
ATOM   1662  C   VAL A 214      -6.293  -2.188  -4.488  1.00 98.94           C  
ATOM   1663  CB  VAL A 214      -6.312  -0.652  -2.490  1.00 98.94           C  
ATOM   1664  O   VAL A 214      -7.320  -2.723  -4.910  1.00 98.94           O  
ATOM   1665  CG1 VAL A 214      -7.637  -0.137  -3.045  1.00 98.94           C  
ATOM   1666  CG2 VAL A 214      -6.312  -0.607  -0.964  1.00 98.94           C  
ATOM   1667  N   HIS A 215      -5.410  -1.727  -5.230  1.00 98.81           N  
ATOM   1668  CA  HIS A 215      -5.566  -1.719  -6.680  1.00 98.81           C  
ATOM   1669  C   HIS A 215      -5.613  -3.139  -7.234  1.00 98.81           C  
ATOM   1670  CB  HIS A 215      -4.430  -0.934  -7.336  1.00 98.81           C  
ATOM   1671  O   HIS A 215      -6.398  -3.430  -8.141  1.00 98.81           O  
ATOM   1672  CG  HIS A 215      -4.777  -0.387  -8.688  1.00 98.81           C  
ATOM   1673  CD2 HIS A 215      -5.945  -0.400  -9.375  1.00 98.81           C  
ATOM   1674  ND1 HIS A 215      -3.865   0.267  -9.484  1.00 98.81           N  
ATOM   1675  CE1 HIS A 215      -4.453   0.634 -10.609  1.00 98.81           C  
ATOM   1676  NE2 HIS A 215      -5.715   0.241 -10.562  1.00 98.81           N  
ATOM   1677  N   ILE A 216      -4.766  -4.039  -6.707  1.00 98.81           N  
ATOM   1678  CA  ILE A 216      -4.840  -5.441  -7.105  1.00 98.81           C  
ATOM   1679  C   ILE A 216      -6.207  -6.012  -6.727  1.00 98.81           C  
ATOM   1680  CB  ILE A 216      -3.713  -6.273  -6.453  1.00 98.81           C  
ATOM   1681  O   ILE A 216      -6.828  -6.723  -7.516  1.00 98.81           O  
ATOM   1682  CG1 ILE A 216      -2.357  -5.906  -7.066  1.00 98.81           C  
ATOM   1683  CG2 ILE A 216      -3.992  -7.770  -6.602  1.00 98.81           C  
ATOM   1684  CD1 ILE A 216      -1.164  -6.516  -6.344  1.00 98.81           C  
ATOM   1685  N   LEU A 217      -6.727  -5.711  -5.605  1.00 98.81           N  
ATOM   1686  CA  LEU A 217      -8.031  -6.191  -5.172  1.00 98.81           C  
ATOM   1687  C   LEU A 217      -9.141  -5.660  -6.082  1.00 98.81           C  
ATOM   1688  CB  LEU A 217      -8.305  -5.781  -3.725  1.00 98.81           C  
ATOM   1689  O   LEU A 217     -10.094  -6.371  -6.387  1.00 98.81           O  
ATOM   1690  CG  LEU A 217      -7.414  -6.418  -2.658  1.00 98.81           C  
ATOM   1691  CD1 LEU A 217      -7.652  -5.758  -1.305  1.00 98.81           C  
ATOM   1692  CD2 LEU A 217      -7.664  -7.922  -2.580  1.00 98.81           C  
ATOM   1693  N   VAL A 218      -8.984  -4.422  -6.539  1.00 98.69           N  
ATOM   1694  CA  VAL A 218      -9.922  -3.836  -7.492  1.00 98.69           C  
ATOM   1695  C   VAL A 218      -9.914  -4.645  -8.789  1.00 98.69           C  
ATOM   1696  CB  VAL A 218      -9.586  -2.357  -7.785  1.00 98.69           C  
ATOM   1697  O   VAL A 218     -10.953  -4.812  -9.430  1.00 98.69           O  
ATOM   1698  CG1 VAL A 218     -10.320  -1.873  -9.031  1.00 98.69           C  
ATOM   1699  CG2 VAL A 218      -9.930  -1.482  -6.582  1.00 98.69           C  
ATOM   1700  N   GLN A 219      -8.852  -5.258  -9.148  1.00 98.12           N  
ATOM   1701  CA  GLN A 219      -8.688  -5.973 -10.406  1.00 98.12           C  
ATOM   1702  C   GLN A 219      -8.938  -7.465 -10.234  1.00 98.12           C  
ATOM   1703  CB  GLN A 219      -7.281  -5.742 -10.969  1.00 98.12           C  
ATOM   1704  O   GLN A 219      -9.070  -8.195 -11.219  1.00 98.12           O  
ATOM   1705  CG  GLN A 219      -7.020  -4.305 -11.406  1.00 98.12           C  
ATOM   1706  CD  GLN A 219      -5.613  -4.098 -11.938  1.00 98.12           C  
ATOM   1707  NE2 GLN A 219      -4.754  -3.506 -11.109  1.00 98.12           N  
ATOM   1708  OE1 GLN A 219      -5.301  -4.469 -13.070  1.00 98.12           O  
ATOM   1709  N   SER A 220      -9.016  -7.934  -9.000  1.00 97.62           N  
ATOM   1710  CA  SER A 220      -9.047  -9.375  -8.750  1.00 97.62           C  
ATOM   1711  C   SER A 220     -10.477  -9.898  -8.719  1.00 97.62           C  
ATOM   1712  CB  SER A 220      -8.352  -9.695  -7.426  1.00 97.62           C  
ATOM   1713  O   SER A 220     -11.328  -9.359  -8.008  1.00 97.62           O  
ATOM   1714  OG  SER A 220      -8.422 -11.086  -7.148  1.00 97.62           O  
ATOM   1715  N   SER A 221     -10.680 -11.000  -9.367  1.00 96.19           N  
ATOM   1716  CA  SER A 221     -11.992 -11.641  -9.312  1.00 96.19           C  
ATOM   1717  C   SER A 221     -12.258 -12.242  -7.941  1.00 96.19           C  
ATOM   1718  CB  SER A 221     -12.109 -12.727 -10.391  1.00 96.19           C  
ATOM   1719  O   SER A 221     -13.414 -12.336  -7.508  1.00 96.19           O  
ATOM   1720  OG  SER A 221     -11.117 -13.727 -10.203  1.00 96.19           O  
ATOM   1721  N   ALA A 222     -11.227 -12.617  -7.254  1.00 96.94           N  
ATOM   1722  CA  ALA A 222     -11.344 -13.211  -5.926  1.00 96.94           C  
ATOM   1723  C   ALA A 222     -11.898 -12.211  -4.922  1.00 96.94           C  
ATOM   1724  CB  ALA A 222      -9.992 -13.742  -5.457  1.00 96.94           C  
ATOM   1725  O   ALA A 222     -12.383 -12.586  -3.855  1.00 96.94           O  
ATOM   1726  N   ALA A 223     -11.781 -10.922  -5.246  1.00 98.00           N  
ATOM   1727  CA  ALA A 223     -12.211  -9.891  -4.309  1.00 98.00           C  
ATOM   1728  C   ALA A 223     -13.539  -9.266  -4.742  1.00 98.00           C  
ATOM   1729  CB  ALA A 223     -11.141  -8.805  -4.176  1.00 98.00           C  
ATOM   1730  O   ALA A 223     -14.039  -8.352  -4.090  1.00 98.00           O  
ATOM   1731  N   ALA A 224     -14.078  -9.781  -5.867  1.00 97.31           N  
ATOM   1732  CA  ALA A 224     -15.328  -9.227  -6.383  1.00 97.31           C  
ATOM   1733  C   ALA A 224     -16.438  -9.305  -5.336  1.00 97.31           C  
ATOM   1734  CB  ALA A 224     -15.750  -9.961  -7.652  1.00 97.31           C  
ATOM   1735  O   ALA A 224     -16.672 -10.359  -4.742  1.00 97.31           O  
ATOM   1736  N   GLY A 225     -17.047  -8.180  -5.059  1.00 97.94           N  
ATOM   1737  CA  GLY A 225     -18.203  -8.117  -4.168  1.00 97.94           C  
ATOM   1738  C   GLY A 225     -17.812  -7.953  -2.709  1.00 97.94           C  
ATOM   1739  O   GLY A 225     -18.672  -7.836  -1.841  1.00 97.94           O  
ATOM   1740  N   LEU A 226     -16.531  -7.867  -2.410  1.00 98.81           N  
ATOM   1741  CA  LEU A 226     -16.078  -7.805  -1.021  1.00 98.81           C  
ATOM   1742  C   LEU A 226     -15.992  -6.359  -0.543  1.00 98.81           C  
ATOM   1743  CB  LEU A 226     -14.727  -8.492  -0.860  1.00 98.81           C  
ATOM   1744  O   LEU A 226     -15.961  -6.102   0.662  1.00 98.81           O  
ATOM   1745  CG  LEU A 226     -14.688 -10.000  -1.137  1.00 98.81           C  
ATOM   1746  CD1 LEU A 226     -13.281 -10.539  -0.936  1.00 98.81           C  
ATOM   1747  CD2 LEU A 226     -15.680 -10.727  -0.241  1.00 98.81           C  
ATOM   1748  N   PHE A 227     -15.945  -5.379  -1.406  1.00 98.88           N  
ATOM   1749  CA  PHE A 227     -15.922  -3.953  -1.111  1.00 98.88           C  
ATOM   1750  C   PHE A 227     -16.688  -3.168  -2.172  1.00 98.88           C  
ATOM   1751  CB  PHE A 227     -14.477  -3.445  -1.019  1.00 98.88           C  
ATOM   1752  O   PHE A 227     -16.906  -3.662  -3.277  1.00 98.88           O  
ATOM   1753  CG  PHE A 227     -13.672  -3.664  -2.273  1.00 98.88           C  
ATOM   1754  CD1 PHE A 227     -12.938  -4.832  -2.451  1.00 98.88           C  
ATOM   1755  CD2 PHE A 227     -13.656  -2.703  -3.275  1.00 98.88           C  
ATOM   1756  CE1 PHE A 227     -12.195  -5.039  -3.611  1.00 98.88           C  
ATOM   1757  CE2 PHE A 227     -12.914  -2.902  -4.438  1.00 98.88           C  
ATOM   1758  CZ  PHE A 227     -12.188  -4.070  -4.602  1.00 98.88           C  
ATOM   1759  N   GLN A 228     -17.000  -1.866  -1.799  1.00 98.81           N  
ATOM   1760  CA  GLN A 228     -17.859  -1.097  -2.693  1.00 98.81           C  
ATOM   1761  C   GLN A 228     -17.172   0.187  -3.146  1.00 98.81           C  
ATOM   1762  CB  GLN A 228     -19.188  -0.767  -2.010  1.00 98.81           C  
ATOM   1763  O   GLN A 228     -17.625   0.836  -4.094  1.00 98.81           O  
ATOM   1764  CG  GLN A 228     -20.172  -1.933  -1.972  1.00 98.81           C  
ATOM   1765  CD  GLN A 228     -19.688  -3.082  -1.111  1.00 98.81           C  
ATOM   1766  NE2 GLN A 228     -19.625  -4.277  -1.691  1.00 98.81           N  
ATOM   1767  OE1 GLN A 228     -19.344  -2.898   0.064  1.00 98.81           O  
ATOM   1768  N   LYS A 229     -16.062   0.518  -2.418  1.00 98.88           N  
ATOM   1769  CA  LYS A 229     -15.266   1.698  -2.738  1.00 98.88           C  
ATOM   1770  C   LYS A 229     -13.789   1.465  -2.430  1.00 98.88           C  
ATOM   1771  CB  LYS A 229     -15.773   2.916  -1.967  1.00 98.88           C  
ATOM   1772  O   LYS A 229     -13.453   0.629  -1.590  1.00 98.88           O  
ATOM   1773  CG  LYS A 229     -17.219   3.275  -2.264  1.00 98.88           C  
ATOM   1774  CD  LYS A 229     -17.797   4.203  -1.202  1.00 98.88           C  
ATOM   1775  CE  LYS A 229     -18.406   3.426  -0.045  1.00 98.88           C  
ATOM   1776  NZ  LYS A 229     -19.609   4.117   0.522  1.00 98.88           N  
ATOM   1777  N   ALA A 230     -12.953   2.256  -3.172  1.00 98.94           N  
ATOM   1778  CA  ALA A 230     -11.523   2.059  -2.986  1.00 98.94           C  
ATOM   1779  C   ALA A 230     -10.781   3.391  -2.980  1.00 98.94           C  
ATOM   1780  CB  ALA A 230     -10.961   1.148  -4.078  1.00 98.94           C  
ATOM   1781  O   ALA A 230     -11.039   4.258  -3.818  1.00 98.94           O  
ATOM   1782  N   ILE A 231      -9.805   3.516  -2.020  1.00 98.94           N  
ATOM   1783  CA  ILE A 231      -8.938   4.688  -1.921  1.00 98.94           C  
ATOM   1784  C   ILE A 231      -7.477   4.262  -2.043  1.00 98.94           C  
ATOM   1785  CB  ILE A 231      -9.164   5.445  -0.595  1.00 98.94           C  
ATOM   1786  O   ILE A 231      -7.008   3.398  -1.294  1.00 98.94           O  
ATOM   1787  CG1 ILE A 231     -10.641   5.855  -0.460  1.00 98.94           C  
ATOM   1788  CG2 ILE A 231      -8.250   6.672  -0.510  1.00 98.94           C  
ATOM   1789  CD1 ILE A 231     -10.992   6.434   0.902  1.00 98.94           C  
ATOM   1790  N   MET A 232      -6.707   4.883  -2.941  1.00 98.81           N  
ATOM   1791  CA  MET A 232      -5.297   4.582  -3.166  1.00 98.81           C  
ATOM   1792  C   MET A 232      -4.438   5.824  -2.979  1.00 98.81           C  
ATOM   1793  CB  MET A 232      -5.086   4.008  -4.570  1.00 98.81           C  
ATOM   1794  O   MET A 232      -4.527   6.773  -3.760  1.00 98.81           O  
ATOM   1795  CG  MET A 232      -5.742   2.654  -4.781  1.00 98.81           C  
ATOM   1796  SD  MET A 232      -6.004   2.271  -6.559  1.00 98.81           S  
ATOM   1797  CE  MET A 232      -7.531   3.201  -6.867  1.00 98.81           C  
ATOM   1798  N   ASP A 233      -3.639   5.766  -1.919  1.00 98.56           N  
ATOM   1799  CA  ASP A 233      -2.713   6.855  -1.619  1.00 98.56           C  
ATOM   1800  C   ASP A 233      -1.290   6.500  -2.043  1.00 98.56           C  
ATOM   1801  CB  ASP A 233      -2.750   7.195  -0.128  1.00 98.56           C  
ATOM   1802  O   ASP A 233      -0.644   5.656  -1.418  1.00 98.56           O  
ATOM   1803  CG  ASP A 233      -4.133   7.582   0.359  1.00 98.56           C  
ATOM   1804  OD1 ASP A 233      -4.910   8.172  -0.422  1.00 98.56           O  
ATOM   1805  OD2 ASP A 233      -4.449   7.301   1.535  1.00 98.56           O  
ATOM   1806  N   SER A 234      -0.836   7.133  -3.217  1.00 98.44           N  
ATOM   1807  CA  SER A 234       0.551   7.090  -3.670  1.00 98.44           C  
ATOM   1808  C   SER A 234       0.939   5.688  -4.133  1.00 98.44           C  
ATOM   1809  CB  SER A 234       1.493   7.547  -2.557  1.00 98.44           C  
ATOM   1810  O   SER A 234       2.061   5.238  -3.887  1.00 98.44           O  
ATOM   1811  OG  SER A 234       1.250   8.906  -2.219  1.00 98.44           O  
ATOM   1812  N   GLY A 235       0.086   4.922  -4.703  1.00 98.12           N  
ATOM   1813  CA  GLY A 235       0.431   3.627  -5.270  1.00 98.12           C  
ATOM   1814  C   GLY A 235      -0.661   3.051  -6.148  1.00 98.12           C  
ATOM   1815  O   GLY A 235      -1.847   3.158  -5.828  1.00 98.12           O  
ATOM   1816  N   THR A 236      -0.274   2.449  -7.285  1.00 98.38           N  
ATOM   1817  CA  THR A 236      -1.137   1.691  -8.188  1.00 98.38           C  
ATOM   1818  C   THR A 236      -0.373   0.534  -8.820  1.00 98.38           C  
ATOM   1819  CB  THR A 236      -1.722   2.592  -9.289  1.00 98.38           C  
ATOM   1820  O   THR A 236       0.845   0.426  -8.664  1.00 98.38           O  
ATOM   1821  CG2 THR A 236      -2.254   3.898  -8.711  1.00 98.38           C  
ATOM   1822  OG1 THR A 236      -0.697   2.891 -10.250  1.00 98.38           O  
ATOM   1823  N   THR A 237      -1.163  -0.410  -9.461  1.00 97.31           N  
ATOM   1824  CA  THR A 237      -0.535  -1.545 -10.125  1.00 97.31           C  
ATOM   1825  C   THR A 237       0.276  -1.084 -11.336  1.00 97.31           C  
ATOM   1826  CB  THR A 237      -1.583  -2.580 -10.570  1.00 97.31           C  
ATOM   1827  O   THR A 237       1.065  -1.851 -11.891  1.00 97.31           O  
ATOM   1828  CG2 THR A 237      -2.254  -3.238  -9.375  1.00 97.31           C  
ATOM   1829  OG1 THR A 237      -2.582  -1.929 -11.367  1.00 97.31           O  
ATOM   1830  N   LEU A 238       0.148   0.214 -11.742  1.00 96.62           N  
ATOM   1831  CA  LEU A 238       0.914   0.702 -12.883  1.00 96.62           C  
ATOM   1832  C   LEU A 238       2.234   1.316 -12.430  1.00 96.62           C  
ATOM   1833  CB  LEU A 238       0.102   1.732 -13.672  1.00 96.62           C  
ATOM   1834  O   LEU A 238       3.082   1.656 -13.258  1.00 96.62           O  
ATOM   1835  CG  LEU A 238      -1.129   1.204 -14.406  1.00 96.62           C  
ATOM   1836  CD1 LEU A 238      -1.699   2.281 -15.328  1.00 96.62           C  
ATOM   1837  CD2 LEU A 238      -0.781  -0.052 -15.195  1.00 96.62           C  
ATOM   1838  N   ASN A 239       2.338   1.521 -11.117  1.00 96.00           N  
ATOM   1839  CA  ASN A 239       3.676   1.873 -10.648  1.00 96.00           C  
ATOM   1840  C   ASN A 239       4.695   0.798 -11.008  1.00 96.00           C  
ATOM   1841  CB  ASN A 239       3.670   2.113  -9.141  1.00 96.00           C  
ATOM   1842  O   ASN A 239       4.426  -0.395 -10.859  1.00 96.00           O  
ATOM   1843  CG  ASN A 239       2.887   3.350  -8.742  1.00 96.00           C  
ATOM   1844  ND2 ASN A 239       3.555   4.496  -8.734  1.00 96.00           N  
ATOM   1845  OD1 ASN A 239       1.690   3.275  -8.453  1.00 96.00           O  
ATOM   1846  N   LEU A 240       5.867   1.168 -11.453  1.00 92.88           N  
ATOM   1847  CA  LEU A 240       6.875   0.214 -11.898  1.00 92.88           C  
ATOM   1848  C   LEU A 240       7.336  -0.674 -10.750  1.00 92.88           C  
ATOM   1849  CB  LEU A 240       8.078   0.948 -12.500  1.00 92.88           C  
ATOM   1850  O   LEU A 240       7.539  -1.876 -10.930  1.00 92.88           O  
ATOM   1851  CG  LEU A 240       7.832   1.685 -13.820  1.00 92.88           C  
ATOM   1852  CD1 LEU A 240       9.008   2.598 -14.148  1.00 92.88           C  
ATOM   1853  CD2 LEU A 240       7.590   0.690 -14.953  1.00 92.88           C  
ATOM   1854  N   TRP A 241       7.387  -0.110  -9.562  1.00 94.50           N  
ATOM   1855  CA  TRP A 241       7.902  -0.854  -8.414  1.00 94.50           C  
ATOM   1856  C   TRP A 241       6.859  -1.827  -7.883  1.00 94.50           C  
ATOM   1857  CB  TRP A 241       8.344   0.104  -7.305  1.00 94.50           C  
ATOM   1858  O   TRP A 241       7.137  -2.604  -6.965  1.00 94.50           O  
ATOM   1859  CG  TRP A 241       7.355   1.197  -7.020  1.00 94.50           C  
ATOM   1860  CD1 TRP A 241       7.406   2.490  -7.461  1.00 94.50           C  
ATOM   1861  CD2 TRP A 241       6.176   1.094  -6.219  1.00 94.50           C  
ATOM   1862  CE2 TRP A 241       5.555   2.363  -6.223  1.00 94.50           C  
ATOM   1863  CE3 TRP A 241       5.578   0.049  -5.500  1.00 94.50           C  
ATOM   1864  NE1 TRP A 241       6.328   3.195  -6.988  1.00 94.50           N  
ATOM   1865  CH2 TRP A 241       3.805   1.577  -4.840  1.00 94.50           C  
ATOM   1866  CZ2 TRP A 241       4.367   2.615  -5.531  1.00 94.50           C  
ATOM   1867  CZ3 TRP A 241       4.395   0.303  -4.816  1.00 94.50           C  
ATOM   1868  N   ALA A 242       5.609  -1.815  -8.375  1.00 95.75           N  
ATOM   1869  CA  ALA A 242       4.484  -2.592  -7.852  1.00 95.75           C  
ATOM   1870  C   ALA A 242       4.504  -4.016  -8.398  1.00 95.75           C  
ATOM   1871  CB  ALA A 242       3.162  -1.911  -8.195  1.00 95.75           C  
ATOM   1872  O   ALA A 242       3.777  -4.887  -7.910  1.00 95.75           O  
ATOM   1873  N   LEU A 243       5.297  -4.289  -9.453  1.00 94.94           N  
ATOM   1874  CA  LEU A 243       5.379  -5.613 -10.055  1.00 94.94           C  
ATOM   1875  C   LEU A 243       6.805  -6.152 -10.000  1.00 94.94           C  
ATOM   1876  CB  LEU A 243       4.891  -5.574 -11.508  1.00 94.94           C  
ATOM   1877  O   LEU A 243       7.742  -5.480 -10.438  1.00 94.94           O  
ATOM   1878  CG  LEU A 243       4.941  -6.895 -12.273  1.00 94.94           C  
ATOM   1879  CD1 LEU A 243       3.924  -7.879 -11.703  1.00 94.94           C  
ATOM   1880  CD2 LEU A 243       4.688  -6.656 -13.758  1.00 94.94           C  
ATOM   1881  N   ASN A 244       6.844  -7.344  -9.445  1.00 94.62           N  
ATOM   1882  CA  ASN A 244       8.133  -8.023  -9.430  1.00 94.62           C  
ATOM   1883  C   ASN A 244       8.383  -8.781 -10.734  1.00 94.62           C  
ATOM   1884  CB  ASN A 244       8.227  -8.977  -8.242  1.00 94.62           C  
ATOM   1885  O   ASN A 244       7.812  -9.852 -10.953  1.00 94.62           O  
ATOM   1886  CG  ASN A 244       9.633  -9.492  -8.008  1.00 94.62           C  
ATOM   1887  ND2 ASN A 244       9.906  -9.961  -6.797  1.00 94.62           N  
ATOM   1888  OD1 ASN A 244      10.477  -9.469  -8.914  1.00 94.62           O  
ATOM   1889  N   THR A 245       9.359  -8.305 -11.500  1.00 92.00           N  
ATOM   1890  CA  THR A 245       9.617  -8.906 -12.805  1.00 92.00           C  
ATOM   1891  C   THR A 245      10.734  -9.938 -12.711  1.00 92.00           C  
ATOM   1892  CB  THR A 245       9.977  -7.844 -13.852  1.00 92.00           C  
ATOM   1893  O   THR A 245      11.094 -10.570 -13.703  1.00 92.00           O  
ATOM   1894  CG2 THR A 245       8.812  -6.895 -14.102  1.00 92.00           C  
ATOM   1895  OG1 THR A 245      11.109  -7.094 -13.391  1.00 92.00           O  
ATOM   1896  N   ARG A 246      11.234 -10.078 -11.445  1.00 95.31           N  
ATOM   1897  CA  ARG A 246      12.375 -10.969 -11.273  1.00 95.31           C  
ATOM   1898  C   ARG A 246      12.164 -11.898 -10.078  1.00 95.31           C  
ATOM   1899  CB  ARG A 246      13.664 -10.164 -11.086  1.00 95.31           C  
ATOM   1900  O   ARG A 246      13.109 -12.211  -9.352  1.00 95.31           O  
ATOM   1901  CG  ARG A 246      14.055  -9.336 -12.297  1.00 95.31           C  
ATOM   1902  CD  ARG A 246      15.250  -8.445 -12.008  1.00 95.31           C  
ATOM   1903  NE  ARG A 246      14.906  -7.363 -11.086  1.00 95.31           N  
ATOM   1904  NH1 ARG A 246      17.094  -6.676 -10.758  1.00 95.31           N  
ATOM   1905  NH2 ARG A 246      15.375  -5.602  -9.688  1.00 95.31           N  
ATOM   1906  CZ  ARG A 246      15.789  -6.551 -10.516  1.00 95.31           C  
ATOM   1907  N   ALA A 247      10.938 -12.305  -9.875  1.00 97.00           N  
ATOM   1908  CA  ALA A 247      10.555 -13.078  -8.695  1.00 97.00           C  
ATOM   1909  C   ALA A 247      11.266 -14.430  -8.680  1.00 97.00           C  
ATOM   1910  CB  ALA A 247       9.039 -13.273  -8.656  1.00 97.00           C  
ATOM   1911  O   ALA A 247      11.797 -14.844  -7.645  1.00 97.00           O  
ATOM   1912  N   SER A 248      11.320 -15.156  -9.820  1.00 96.69           N  
ATOM   1913  CA  SER A 248      11.953 -16.469  -9.883  1.00 96.69           C  
ATOM   1914  C   SER A 248      13.453 -16.375  -9.609  1.00 96.69           C  
ATOM   1915  CB  SER A 248      11.711 -17.109 -11.250  1.00 96.69           C  
ATOM   1916  O   SER A 248      14.016 -17.234  -8.930  1.00 96.69           O  
ATOM   1917  OG  SER A 248      12.328 -16.359 -12.273  1.00 96.69           O  
ATOM   1918  N   THR A 249      14.047 -15.320 -10.102  1.00 96.94           N  
ATOM   1919  CA  THR A 249      15.477 -15.109  -9.867  1.00 96.94           C  
ATOM   1920  C   THR A 249      15.750 -14.930  -8.375  1.00 96.94           C  
ATOM   1921  CB  THR A 249      15.984 -13.875 -10.633  1.00 96.94           C  
ATOM   1922  O   THR A 249      16.672 -15.547  -7.832  1.00 96.94           O  
ATOM   1923  CG2 THR A 249      17.469 -13.625 -10.352  1.00 96.94           C  
ATOM   1924  OG1 THR A 249      15.812 -14.094 -12.039  1.00 96.94           O  
ATOM   1925  N   ILE A 250      14.961 -14.141  -7.770  1.00 97.62           N  
ATOM   1926  CA  ILE A 250      15.133 -13.891  -6.344  1.00 97.62           C  
ATOM   1927  C   ILE A 250      14.914 -15.180  -5.559  1.00 97.62           C  
ATOM   1928  CB  ILE A 250      14.164 -12.789  -5.844  1.00 97.62           C  
ATOM   1929  O   ILE A 250      15.672 -15.492  -4.637  1.00 97.62           O  
ATOM   1930  CG1 ILE A 250      14.547 -11.430  -6.445  1.00 97.62           C  
ATOM   1931  CG2 ILE A 250      14.164 -12.734  -4.312  1.00 97.62           C  
ATOM   1932  CD1 ILE A 250      13.484 -10.359  -6.266  1.00 97.62           C  
ATOM   1933  N   THR A 251      13.930 -15.969  -5.977  1.00 97.94           N  
ATOM   1934  CA  THR A 251      13.641 -17.234  -5.316  1.00 97.94           C  
ATOM   1935  C   THR A 251      14.820 -18.203  -5.438  1.00 97.94           C  
ATOM   1936  CB  THR A 251      12.375 -17.906  -5.902  1.00 97.94           C  
ATOM   1937  O   THR A 251      15.258 -18.781  -4.445  1.00 97.94           O  
ATOM   1938  CG2 THR A 251      12.156 -19.281  -5.312  1.00 97.94           C  
ATOM   1939  OG1 THR A 251      11.234 -17.078  -5.609  1.00 97.94           O  
ATOM   1940  N   GLN A 252      15.367 -18.266  -6.582  1.00 96.75           N  
ATOM   1941  CA  GLN A 252      16.484 -19.188  -6.824  1.00 96.75           C  
ATOM   1942  C   GLN A 252      17.719 -18.750  -6.051  1.00 96.75           C  
ATOM   1943  CB  GLN A 252      16.797 -19.266  -8.320  1.00 96.75           C  
ATOM   1944  O   GLN A 252      18.422 -19.578  -5.461  1.00 96.75           O  
ATOM   1945  CG  GLN A 252      15.656 -19.812  -9.156  1.00 96.75           C  
ATOM   1946  CD  GLN A 252      15.234 -21.219  -8.734  1.00 96.75           C  
ATOM   1947  NE2 GLN A 252      13.938 -21.484  -8.789  1.00 96.75           N  
ATOM   1948  OE1 GLN A 252      16.078 -22.031  -8.352  1.00 96.75           O  
ATOM   1949  N   LEU A 253      17.938 -17.516  -6.059  1.00 97.19           N  
ATOM   1950  CA  LEU A 253      19.078 -16.984  -5.324  1.00 97.19           C  
ATOM   1951  C   LEU A 253      18.906 -17.203  -3.822  1.00 97.19           C  
ATOM   1952  CB  LEU A 253      19.281 -15.500  -5.625  1.00 97.19           C  
ATOM   1953  O   LEU A 253      19.859 -17.547  -3.123  1.00 97.19           O  
ATOM   1954  CG  LEU A 253      20.547 -14.859  -5.059  1.00 97.19           C  
ATOM   1955  CD1 LEU A 253      21.781 -15.586  -5.570  1.00 97.19           C  
ATOM   1956  CD2 LEU A 253      20.609 -13.383  -5.418  1.00 97.19           C  
ATOM   1957  N   THR A 254      17.688 -16.922  -3.346  1.00 97.69           N  
ATOM   1958  CA  THR A 254      17.422 -17.188  -1.937  1.00 97.69           C  
ATOM   1959  C   THR A 254      17.688 -18.641  -1.589  1.00 97.69           C  
ATOM   1960  CB  THR A 254      15.961 -16.828  -1.581  1.00 97.69           C  
ATOM   1961  O   THR A 254      18.375 -18.938  -0.610  1.00 97.69           O  
ATOM   1962  CG2 THR A 254      15.648 -17.172  -0.129  1.00 97.69           C  
ATOM   1963  OG1 THR A 254      15.750 -15.430  -1.782  1.00 97.69           O  
ATOM   1964  N   ALA A 255      17.203 -19.562  -2.406  1.00 97.50           N  
ATOM   1965  CA  ALA A 255      17.375 -21.000  -2.176  1.00 97.50           C  
ATOM   1966  C   ALA A 255      18.844 -21.406  -2.248  1.00 97.50           C  
ATOM   1967  CB  ALA A 255      16.547 -21.797  -3.189  1.00 97.50           C  
ATOM   1968  O   ALA A 255      19.312 -22.203  -1.447  1.00 97.50           O  
ATOM   1969  N   THR A 256      19.531 -20.812  -3.188  1.00 95.81           N  
ATOM   1970  CA  THR A 256      20.953 -21.094  -3.330  1.00 95.81           C  
ATOM   1971  C   THR A 256      21.719 -20.641  -2.088  1.00 95.81           C  
ATOM   1972  CB  THR A 256      21.547 -20.391  -4.574  1.00 95.81           C  
ATOM   1973  O   THR A 256      22.562 -21.391  -1.570  1.00 95.81           O  
ATOM   1974  CG2 THR A 256      23.047 -20.625  -4.676  1.00 95.81           C  
ATOM   1975  OG1 THR A 256      20.906 -20.922  -5.746  1.00 95.81           O  
ATOM   1976  N   ASN A 257      21.391 -19.500  -1.565  1.00 94.31           N  
ATOM   1977  CA  ASN A 257      22.062 -18.953  -0.390  1.00 94.31           C  
ATOM   1978  C   ASN A 257      21.781 -19.797   0.854  1.00 94.31           C  
ATOM   1979  CB  ASN A 257      21.641 -17.500  -0.157  1.00 94.31           C  
ATOM   1980  O   ASN A 257      22.547 -19.750   1.821  1.00 94.31           O  
ATOM   1981  CG  ASN A 257      22.250 -16.562  -1.168  1.00 94.31           C  
ATOM   1982  ND2 ASN A 257      21.672 -15.367  -1.294  1.00 94.31           N  
ATOM   1983  OD1 ASN A 257      23.250 -16.891  -1.832  1.00 94.31           O  
ATOM   1984  N   LEU A 258      20.734 -20.656   0.709  1.00 96.56           N  
ATOM   1985  CA  LEU A 258      20.328 -21.500   1.831  1.00 96.56           C  
ATOM   1986  C   LEU A 258      20.781 -22.938   1.626  1.00 96.56           C  
ATOM   1987  CB  LEU A 258      18.797 -21.453   2.012  1.00 96.56           C  
ATOM   1988  O   LEU A 258      20.453 -23.812   2.426  1.00 96.56           O  
ATOM   1989  CG  LEU A 258      18.219 -20.141   2.525  1.00 96.56           C  
ATOM   1990  CD1 LEU A 258      16.719 -20.078   2.260  1.00 96.56           C  
ATOM   1991  CD2 LEU A 258      18.516 -19.969   4.012  1.00 96.56           C  
ATOM   1992  N   PHE A 259      21.453 -23.203   0.502  1.00 93.31           N  
ATOM   1993  CA  PHE A 259      21.844 -24.547   0.104  1.00 93.31           C  
ATOM   1994  C   PHE A 259      20.641 -25.469   0.020  1.00 93.31           C  
ATOM   1995  CB  PHE A 259      22.875 -25.109   1.088  1.00 93.31           C  
ATOM   1996  O   PHE A 259      20.703 -26.625   0.456  1.00 93.31           O  
ATOM   1997  CG  PHE A 259      24.141 -24.297   1.178  1.00 93.31           C  
ATOM   1998  CD1 PHE A 259      25.078 -24.328   0.152  1.00 93.31           C  
ATOM   1999  CD2 PHE A 259      24.391 -23.500   2.291  1.00 93.31           C  
ATOM   2000  CE1 PHE A 259      26.250 -23.578   0.233  1.00 93.31           C  
ATOM   2001  CE2 PHE A 259      25.562 -22.750   2.379  1.00 93.31           C  
ATOM   2002  CZ  PHE A 259      26.484 -22.797   1.350  1.00 93.31           C  
ATOM   2003  N   SER A 260      19.500 -24.906  -0.361  1.00 94.12           N  
ATOM   2004  CA  SER A 260      18.234 -25.625  -0.482  1.00 94.12           C  
ATOM   2005  C   SER A 260      17.703 -25.562  -1.909  1.00 94.12           C  
ATOM   2006  CB  SER A 260      17.188 -25.062   0.484  1.00 94.12           C  
ATOM   2007  O   SER A 260      16.484 -25.672  -2.131  1.00 94.12           O  
ATOM   2008  OG  SER A 260      17.594 -25.250   1.829  1.00 94.12           O  
ATOM   2009  N   TYR A 261      18.609 -25.391  -2.906  1.00 93.94           N  
ATOM   2010  CA  TYR A 261      18.172 -25.234  -4.289  1.00 93.94           C  
ATOM   2011  C   TYR A 261      17.672 -26.562  -4.852  1.00 93.94           C  
ATOM   2012  CB  TYR A 261      19.312 -24.688  -5.156  1.00 93.94           C  
ATOM   2013  O   TYR A 261      18.219 -27.625  -4.551  1.00 93.94           O  
ATOM   2014  CG  TYR A 261      18.969 -24.641  -6.629  1.00 93.94           C  
ATOM   2015  CD1 TYR A 261      19.359 -25.672  -7.484  1.00 93.94           C  
ATOM   2016  CD2 TYR A 261      18.281 -23.562  -7.164  1.00 93.94           C  
ATOM   2017  CE1 TYR A 261      19.062 -25.625  -8.844  1.00 93.94           C  
ATOM   2018  CE2 TYR A 261      17.969 -23.516  -8.523  1.00 93.94           C  
ATOM   2019  OH  TYR A 261      18.062 -24.500 -10.695  1.00 93.94           O  
ATOM   2020  CZ  TYR A 261      18.359 -24.547  -9.352  1.00 93.94           C  
ATOM   2021  N   SER A 262      16.562 -26.484  -5.598  1.00 94.31           N  
ATOM   2022  CA  SER A 262      16.047 -27.594  -6.387  1.00 94.31           C  
ATOM   2023  C   SER A 262      15.406 -27.109  -7.680  1.00 94.31           C  
ATOM   2024  CB  SER A 262      15.031 -28.406  -5.582  1.00 94.31           C  
ATOM   2025  O   SER A 262      14.719 -26.078  -7.684  1.00 94.31           O  
ATOM   2026  OG  SER A 262      14.445 -29.422  -6.379  1.00 94.31           O  
ATOM   2027  N   SER A 263      15.695 -27.891  -8.773  1.00 93.38           N  
ATOM   2028  CA  SER A 263      15.047 -27.562 -10.039  1.00 93.38           C  
ATOM   2029  C   SER A 263      13.562 -27.906 -10.008  1.00 93.38           C  
ATOM   2030  CB  SER A 263      15.727 -28.281 -11.203  1.00 93.38           C  
ATOM   2031  O   SER A 263      12.773 -27.359 -10.773  1.00 93.38           O  
ATOM   2032  OG  SER A 263      15.711 -29.672 -11.008  1.00 93.38           O  
ATOM   2033  N   ASN A 264      13.117 -28.812  -9.133  1.00 96.88           N  
ATOM   2034  CA  ASN A 264      11.727 -29.172  -8.883  1.00 96.88           C  
ATOM   2035  C   ASN A 264      11.086 -28.250  -7.852  1.00 96.88           C  
ATOM   2036  CB  ASN A 264      11.617 -30.641  -8.430  1.00 96.88           C  
ATOM   2037  O   ASN A 264      11.500 -28.234  -6.691  1.00 96.88           O  
ATOM   2038  CG  ASN A 264      10.180 -31.094  -8.273  1.00 96.88           C  
ATOM   2039  ND2 ASN A 264       9.820 -32.156  -8.984  1.00 96.88           N  
ATOM   2040  OD1 ASN A 264       9.406 -30.500  -7.523  1.00 96.88           O  
ATOM   2041  N   THR A 265      10.031 -27.516  -8.273  1.00 97.25           N  
ATOM   2042  CA  THR A 265       9.469 -26.469  -7.426  1.00 97.25           C  
ATOM   2043  C   THR A 265       8.828 -27.078  -6.180  1.00 97.25           C  
ATOM   2044  CB  THR A 265       8.430 -25.641  -8.188  1.00 97.25           C  
ATOM   2045  O   THR A 265       8.922 -26.500  -5.090  1.00 97.25           O  
ATOM   2046  CG2 THR A 265       7.828 -24.562  -7.293  1.00 97.25           C  
ATOM   2047  OG1 THR A 265       9.055 -25.016  -9.320  1.00 97.25           O  
ATOM   2048  N   THR A 266       8.234 -28.234  -6.273  1.00 97.75           N  
ATOM   2049  CA  THR A 266       7.637 -28.906  -5.125  1.00 97.75           C  
ATOM   2050  C   THR A 266       8.703 -29.219  -4.074  1.00 97.75           C  
ATOM   2051  CB  THR A 266       6.926 -30.203  -5.543  1.00 97.75           C  
ATOM   2052  O   THR A 266       8.508 -28.938  -2.887  1.00 97.75           O  
ATOM   2053  CG2 THR A 266       6.328 -30.922  -4.336  1.00 97.75           C  
ATOM   2054  OG1 THR A 266       5.875 -29.891  -6.465  1.00 97.75           O  
ATOM   2055  N   LEU A 267       9.781 -29.797  -4.465  1.00 97.25           N  
ATOM   2056  CA  LEU A 267      10.883 -30.109  -3.557  1.00 97.25           C  
ATOM   2057  C   LEU A 267      11.500 -28.844  -2.988  1.00 97.25           C  
ATOM   2058  CB  LEU A 267      11.953 -30.938  -4.273  1.00 97.25           C  
ATOM   2059  O   LEU A 267      11.844 -28.797  -1.807  1.00 97.25           O  
ATOM   2060  CG  LEU A 267      13.133 -31.406  -3.420  1.00 97.25           C  
ATOM   2061  CD1 LEU A 267      12.633 -32.250  -2.240  1.00 97.25           C  
ATOM   2062  CD2 LEU A 267      14.117 -32.219  -4.266  1.00 97.25           C  
ATOM   2063  N   LEU A 268      11.602 -27.812  -3.879  1.00 97.69           N  
ATOM   2064  CA  LEU A 268      12.117 -26.531  -3.441  1.00 97.69           C  
ATOM   2065  C   LEU A 268      11.297 -25.984  -2.273  1.00 97.69           C  
ATOM   2066  CB  LEU A 268      12.102 -25.516  -4.598  1.00 97.69           C  
ATOM   2067  O   LEU A 268      11.859 -25.594  -1.245  1.00 97.69           O  
ATOM   2068  CG  LEU A 268      12.453 -24.078  -4.246  1.00 97.69           C  
ATOM   2069  CD1 LEU A 268      13.914 -23.984  -3.805  1.00 97.69           C  
ATOM   2070  CD2 LEU A 268      12.195 -23.156  -5.438  1.00 97.69           C  
ATOM   2071  N   VAL A 269       9.992 -25.969  -2.375  1.00 97.75           N  
ATOM   2072  CA  VAL A 269       9.094 -25.469  -1.346  1.00 97.75           C  
ATOM   2073  C   VAL A 269       9.234 -26.297  -0.076  1.00 97.75           C  
ATOM   2074  CB  VAL A 269       7.625 -25.469  -1.824  1.00 97.75           C  
ATOM   2075  O   VAL A 269       9.320 -25.750   1.027  1.00 97.75           O  
ATOM   2076  CG1 VAL A 269       6.676 -25.188  -0.660  1.00 97.75           C  
ATOM   2077  CG2 VAL A 269       7.426 -24.438  -2.938  1.00 97.75           C  
ATOM   2078  N   GLU A 270       9.305 -27.641  -0.229  1.00 97.00           N  
ATOM   2079  CA  GLU A 270       9.477 -28.516   0.927  1.00 97.00           C  
ATOM   2080  C   GLU A 270      10.758 -28.188   1.679  1.00 97.00           C  
ATOM   2081  CB  GLU A 270       9.477 -29.984   0.494  1.00 97.00           C  
ATOM   2082  O   GLU A 270      10.766 -28.125   2.910  1.00 97.00           O  
ATOM   2083  CG  GLU A 270       8.109 -30.500   0.069  1.00 97.00           C  
ATOM   2084  CD  GLU A 270       8.148 -31.922  -0.480  1.00 97.00           C  
ATOM   2085  OE1 GLU A 270       7.082 -32.469  -0.850  1.00 97.00           O  
ATOM   2086  OE2 GLU A 270       9.258 -32.500  -0.541  1.00 97.00           O  
ATOM   2087  N   ASN A 271      11.805 -27.938   0.917  1.00 96.31           N  
ATOM   2088  CA  ASN A 271      13.086 -27.594   1.521  1.00 96.31           C  
ATOM   2089  C   ASN A 271      13.016 -26.281   2.275  1.00 96.31           C  
ATOM   2090  CB  ASN A 271      14.188 -27.547   0.458  1.00 96.31           C  
ATOM   2091  O   ASN A 271      13.523 -26.156   3.391  1.00 96.31           O  
ATOM   2092  CG  ASN A 271      14.539 -28.906  -0.093  1.00 96.31           C  
ATOM   2093  ND2 ASN A 271      15.203 -28.938  -1.242  1.00 96.31           N  
ATOM   2094  OD1 ASN A 271      14.211 -29.938   0.510  1.00 96.31           O  
ATOM   2095  N   LEU A 272      12.367 -25.328   1.698  1.00 97.44           N  
ATOM   2096  CA  LEU A 272      12.297 -24.000   2.279  1.00 97.44           C  
ATOM   2097  C   LEU A 272      11.422 -24.000   3.529  1.00 97.44           C  
ATOM   2098  CB  LEU A 272      11.750 -23.000   1.259  1.00 97.44           C  
ATOM   2099  O   LEU A 272      11.664 -23.219   4.457  1.00 97.44           O  
ATOM   2100  CG  LEU A 272      12.656 -22.672   0.072  1.00 97.44           C  
ATOM   2101  CD1 LEU A 272      11.961 -21.703  -0.883  1.00 97.44           C  
ATOM   2102  CD2 LEU A 272      13.984 -22.094   0.554  1.00 97.44           C  
ATOM   2103  N   ARG A 273      10.391 -24.828   3.596  1.00 97.12           N  
ATOM   2104  CA  ARG A 273       9.531 -24.922   4.770  1.00 97.12           C  
ATOM   2105  C   ARG A 273      10.328 -25.391   5.988  1.00 97.12           C  
ATOM   2106  CB  ARG A 273       8.367 -25.891   4.508  1.00 97.12           C  
ATOM   2107  O   ARG A 273       9.938 -25.125   7.129  1.00 97.12           O  
ATOM   2108  CG  ARG A 273       7.250 -25.281   3.672  1.00 97.12           C  
ATOM   2109  CD  ARG A 273       6.176 -26.297   3.344  1.00 97.12           C  
ATOM   2110  NE  ARG A 273       5.035 -25.688   2.670  1.00 97.12           N  
ATOM   2111  NH1 ARG A 273       4.207 -27.672   1.819  1.00 97.12           N  
ATOM   2112  NH2 ARG A 273       3.127 -25.703   1.391  1.00 97.12           N  
ATOM   2113  CZ  ARG A 273       4.125 -26.359   1.962  1.00 97.12           C  
ATOM   2114  N   ASP A 274      11.398 -26.062   5.770  1.00 95.25           N  
ATOM   2115  CA  ASP A 274      12.172 -26.656   6.855  1.00 95.25           C  
ATOM   2116  C   ASP A 274      13.227 -25.672   7.375  1.00 95.25           C  
ATOM   2117  CB  ASP A 274      12.844 -27.953   6.391  1.00 95.25           C  
ATOM   2118  O   ASP A 274      13.844 -25.922   8.414  1.00 95.25           O  
ATOM   2119  CG  ASP A 274      11.867 -29.094   6.215  1.00 95.25           C  
ATOM   2120  OD1 ASP A 274      10.781 -29.078   6.828  1.00 95.25           O  
ATOM   2121  OD2 ASP A 274      12.188 -30.047   5.457  1.00 95.25           O  
ATOM   2122  N   VAL A 275      13.367 -24.547   6.734  1.00 97.50           N  
ATOM   2123  CA  VAL A 275      14.391 -23.578   7.102  1.00 97.50           C  
ATOM   2124  C   VAL A 275      13.891 -22.703   8.258  1.00 97.50           C  
ATOM   2125  CB  VAL A 275      14.781 -22.688   5.898  1.00 97.50           C  
ATOM   2126  O   VAL A 275      12.727 -22.297   8.273  1.00 97.50           O  
ATOM   2127  CG1 VAL A 275      15.734 -21.578   6.336  1.00 97.50           C  
ATOM   2128  CG2 VAL A 275      15.406 -23.531   4.789  1.00 97.50           C  
ATOM   2129  N   ASP A 276      14.773 -22.406   9.219  1.00 97.06           N  
ATOM   2130  CA  ASP A 276      14.461 -21.453  10.289  1.00 97.06           C  
ATOM   2131  C   ASP A 276      14.039 -20.109   9.719  1.00 97.06           C  
ATOM   2132  CB  ASP A 276      15.656 -21.281  11.219  1.00 97.06           C  
ATOM   2133  O   ASP A 276      14.648 -19.594   8.773  1.00 97.06           O  
ATOM   2134  CG  ASP A 276      15.461 -20.172  12.234  1.00 97.06           C  
ATOM   2135  OD1 ASP A 276      16.062 -19.078  12.070  1.00 97.06           O  
ATOM   2136  OD2 ASP A 276      14.711 -20.391  13.211  1.00 97.06           O  
ATOM   2137  N   VAL A 277      13.008 -19.484  10.305  1.00 97.06           N  
ATOM   2138  CA  VAL A 277      12.367 -18.312   9.727  1.00 97.06           C  
ATOM   2139  C   VAL A 277      13.359 -17.156   9.688  1.00 97.06           C  
ATOM   2140  CB  VAL A 277      11.109 -17.906  10.523  1.00 97.06           C  
ATOM   2141  O   VAL A 277      13.398 -16.391   8.719  1.00 97.06           O  
ATOM   2142  CG1 VAL A 277      11.469 -17.484  11.945  1.00 97.06           C  
ATOM   2143  CG2 VAL A 277      10.359 -16.781   9.797  1.00 97.06           C  
ATOM   2144  N   GLU A 278      14.164 -16.969  10.742  1.00 95.81           N  
ATOM   2145  CA  GLU A 278      15.133 -15.875  10.750  1.00 95.81           C  
ATOM   2146  C   GLU A 278      16.141 -16.016   9.617  1.00 95.81           C  
ATOM   2147  CB  GLU A 278      15.859 -15.820  12.102  1.00 95.81           C  
ATOM   2148  O   GLU A 278      16.406 -15.055   8.891  1.00 95.81           O  
ATOM   2149  CG  GLU A 278      16.891 -14.703  12.195  1.00 95.81           C  
ATOM   2150  CD  GLU A 278      17.453 -14.523  13.602  1.00 95.81           C  
ATOM   2151  OE1 GLU A 278      18.375 -13.711  13.781  1.00 95.81           O  
ATOM   2152  OE2 GLU A 278      16.969 -15.219  14.523  1.00 95.81           O  
ATOM   2153  N   THR A 279      16.656 -17.203   9.469  1.00 96.50           N  
ATOM   2154  CA  THR A 279      17.625 -17.453   8.406  1.00 96.50           C  
ATOM   2155  C   THR A 279      16.984 -17.219   7.039  1.00 96.50           C  
ATOM   2156  CB  THR A 279      18.172 -18.891   8.484  1.00 96.50           C  
ATOM   2157  O   THR A 279      17.594 -16.594   6.168  1.00 96.50           O  
ATOM   2158  CG2 THR A 279      19.172 -19.156   7.367  1.00 96.50           C  
ATOM   2159  OG1 THR A 279      18.812 -19.094   9.750  1.00 96.50           O  
ATOM   2160  N   LEU A 280      15.812 -17.688   6.871  1.00 97.50           N  
ATOM   2161  CA  LEU A 280      15.086 -17.547   5.613  1.00 97.50           C  
ATOM   2162  C   LEU A 280      14.883 -16.062   5.266  1.00 97.50           C  
ATOM   2163  CB  LEU A 280      13.734 -18.250   5.695  1.00 97.50           C  
ATOM   2164  O   LEU A 280      15.164 -15.648   4.141  1.00 97.50           O  
ATOM   2165  CG  LEU A 280      12.844 -18.156   4.453  1.00 97.50           C  
ATOM   2166  CD1 LEU A 280      13.562 -18.766   3.248  1.00 97.50           C  
ATOM   2167  CD2 LEU A 280      11.516 -18.875   4.691  1.00 97.50           C  
ATOM   2168  N   VAL A 281      14.438 -15.312   6.164  1.00 97.00           N  
ATOM   2169  CA  VAL A 281      14.148 -13.898   5.945  1.00 97.00           C  
ATOM   2170  C   VAL A 281      15.438 -13.148   5.617  1.00 97.00           C  
ATOM   2171  CB  VAL A 281      13.461 -13.266   7.172  1.00 97.00           C  
ATOM   2172  O   VAL A 281      15.477 -12.352   4.680  1.00 97.00           O  
ATOM   2173  CG1 VAL A 281      13.469 -11.742   7.070  1.00 97.00           C  
ATOM   2174  CG2 VAL A 281      12.031 -13.781   7.312  1.00 97.00           C  
ATOM   2175  N   LYS A 282      16.484 -13.391   6.344  1.00 96.06           N  
ATOM   2176  CA  LYS A 282      17.734 -12.680   6.133  1.00 96.06           C  
ATOM   2177  C   LYS A 282      18.344 -13.023   4.777  1.00 96.06           C  
ATOM   2178  CB  LYS A 282      18.734 -13.016   7.250  1.00 96.06           C  
ATOM   2179  O   LYS A 282      18.766 -12.133   4.039  1.00 96.06           O  
ATOM   2180  CG  LYS A 282      18.391 -12.375   8.586  1.00 96.06           C  
ATOM   2181  CD  LYS A 282      19.453 -12.672   9.633  1.00 96.06           C  
ATOM   2182  CE  LYS A 282      19.219 -11.898  10.922  1.00 96.06           C  
ATOM   2183  NZ  LYS A 282      20.219 -12.234  11.969  1.00 96.06           N  
ATOM   2184  N   LYS A 283      18.344 -14.297   4.438  1.00 96.06           N  
ATOM   2185  CA  LYS A 283      18.906 -14.703   3.154  1.00 96.06           C  
ATOM   2186  C   LYS A 283      18.031 -14.242   1.992  1.00 96.06           C  
ATOM   2187  CB  LYS A 283      19.078 -16.219   3.107  1.00 96.06           C  
ATOM   2188  O   LYS A 283      18.547 -13.891   0.925  1.00 96.06           O  
ATOM   2189  CG  LYS A 283      20.078 -16.766   4.121  1.00 96.06           C  
ATOM   2190  CD  LYS A 283      21.500 -16.297   3.807  1.00 96.06           C  
ATOM   2191  CE  LYS A 283      22.516 -16.938   4.742  1.00 96.06           C  
ATOM   2192  NZ  LYS A 283      23.891 -16.391   4.527  1.00 96.06           N  
ATOM   2193  N   GLY A 284      16.719 -14.328   2.248  1.00 96.50           N  
ATOM   2194  CA  GLY A 284      15.836 -13.750   1.255  1.00 96.50           C  
ATOM   2195  C   GLY A 284      16.078 -12.266   1.022  1.00 96.50           C  
ATOM   2196  O   GLY A 284      16.125 -11.812  -0.123  1.00 96.50           O  
ATOM   2197  N   TRP A 285      16.203 -11.547   2.066  1.00 95.00           N  
ATOM   2198  CA  TRP A 285      16.484 -10.117   1.984  1.00 95.00           C  
ATOM   2199  C   TRP A 285      17.766  -9.852   1.203  1.00 95.00           C  
ATOM   2200  CB  TRP A 285      16.578  -9.508   3.385  1.00 95.00           C  
ATOM   2201  O   TRP A 285      17.797  -8.992   0.317  1.00 95.00           O  
ATOM   2202  CG  TRP A 285      16.891  -8.039   3.389  1.00 95.00           C  
ATOM   2203  CD1 TRP A 285      18.109  -7.453   3.570  1.00 95.00           C  
ATOM   2204  CD2 TRP A 285      15.953  -6.973   3.211  1.00 95.00           C  
ATOM   2205  CE2 TRP A 285      16.672  -5.762   3.293  1.00 95.00           C  
ATOM   2206  CE3 TRP A 285      14.570  -6.922   2.986  1.00 95.00           C  
ATOM   2207  NE1 TRP A 285      17.984  -6.082   3.512  1.00 95.00           N  
ATOM   2208  CH2 TRP A 285      14.703  -4.496   2.941  1.00 95.00           C  
ATOM   2209  CZ2 TRP A 285      16.062  -4.516   3.160  1.00 95.00           C  
ATOM   2210  CZ3 TRP A 285      13.961  -5.680   2.854  1.00 95.00           C  
ATOM   2211  N   ARG A 286      18.797 -10.531   1.446  1.00 94.25           N  
ATOM   2212  CA  ARG A 286      20.062 -10.375   0.750  1.00 94.25           C  
ATOM   2213  C   ARG A 286      19.906 -10.633  -0.745  1.00 94.25           C  
ATOM   2214  CB  ARG A 286      21.125 -11.312   1.337  1.00 94.25           C  
ATOM   2215  O   ARG A 286      20.438  -9.891  -1.570  1.00 94.25           O  
ATOM   2216  CG  ARG A 286      21.625 -10.891   2.709  1.00 94.25           C  
ATOM   2217  CD  ARG A 286      22.703 -11.836   3.230  1.00 94.25           C  
ATOM   2218  NE  ARG A 286      23.281 -11.359   4.484  1.00 94.25           N  
ATOM   2219  NH1 ARG A 286      23.719 -13.461   5.324  1.00 94.25           N  
ATOM   2220  NH2 ARG A 286      24.250 -11.602   6.551  1.00 94.25           N  
ATOM   2221  CZ  ARG A 286      23.750 -12.141   5.449  1.00 94.25           C  
ATOM   2222  N   ALA A 287      19.203 -11.719  -1.024  1.00 96.25           N  
ATOM   2223  CA  ALA A 287      18.953 -12.039  -2.428  1.00 96.25           C  
ATOM   2224  C   ALA A 287      18.172 -10.922  -3.117  1.00 96.25           C  
ATOM   2225  CB  ALA A 287      18.188 -13.359  -2.543  1.00 96.25           C  
ATOM   2226  O   ALA A 287      18.516 -10.508  -4.223  1.00 96.25           O  
ATOM   2227  N   GLY A 288      17.156 -10.500  -2.408  1.00 96.12           N  
ATOM   2228  CA  GLY A 288      16.359  -9.414  -2.959  1.00 96.12           C  
ATOM   2229  C   GLY A 288      17.172  -8.156  -3.221  1.00 96.12           C  
ATOM   2230  O   GLY A 288      17.062  -7.551  -4.289  1.00 96.12           O  
ATOM   2231  N   TRP A 289      17.922  -7.793  -2.291  1.00 93.12           N  
ATOM   2232  CA  TRP A 289      18.734  -6.590  -2.418  1.00 93.12           C  
ATOM   2233  C   TRP A 289      19.750  -6.738  -3.543  1.00 93.12           C  
ATOM   2234  CB  TRP A 289      19.453  -6.285  -1.101  1.00 93.12           C  
ATOM   2235  O   TRP A 289      20.000  -5.793  -4.293  1.00 93.12           O  
ATOM   2236  CG  TRP A 289      20.094  -4.930  -1.056  1.00 93.12           C  
ATOM   2237  CD1 TRP A 289      21.422  -4.648  -1.052  1.00 93.12           C  
ATOM   2238  CD2 TRP A 289      19.406  -3.668  -1.003  1.00 93.12           C  
ATOM   2239  CE2 TRP A 289      20.406  -2.664  -0.970  1.00 93.12           C  
ATOM   2240  CE3 TRP A 289      18.062  -3.289  -0.981  1.00 93.12           C  
ATOM   2241  NE1 TRP A 289      21.625  -3.287  -1.001  1.00 93.12           N  
ATOM   2242  CH2 TRP A 289      18.766  -0.961  -0.896  1.00 93.12           C  
ATOM   2243  CZ2 TRP A 289      20.094  -1.304  -0.916  1.00 93.12           C  
ATOM   2244  CZ3 TRP A 289      17.750  -1.937  -0.927  1.00 93.12           C  
ATOM   2245  N   ALA A 290      20.359  -7.891  -3.664  1.00 94.00           N  
ATOM   2246  CA  ALA A 290      21.312  -8.133  -4.734  1.00 94.00           C  
ATOM   2247  C   ALA A 290      20.688  -7.895  -6.105  1.00 94.00           C  
ATOM   2248  CB  ALA A 290      21.859  -9.555  -4.648  1.00 94.00           C  
ATOM   2249  O   ALA A 290      21.297  -7.254  -6.969  1.00 94.00           O  
ATOM   2250  N   VAL A 291      19.484  -8.312  -6.207  1.00 95.00           N  
ATOM   2251  CA  VAL A 291      18.781  -8.148  -7.473  1.00 95.00           C  
ATOM   2252  C   VAL A 291      18.359  -6.691  -7.641  1.00 95.00           C  
ATOM   2253  CB  VAL A 291      17.547  -9.078  -7.559  1.00 95.00           C  
ATOM   2254  O   VAL A 291      18.469  -6.125  -8.734  1.00 95.00           O  
ATOM   2255  CG1 VAL A 291      16.703  -8.742  -8.781  1.00 95.00           C  
ATOM   2256  CG2 VAL A 291      17.984 -10.539  -7.594  1.00 95.00           C  
ATOM   2257  N   TYR A 292      17.875  -6.090  -6.582  1.00 93.38           N  
ATOM   2258  CA  TYR A 292      17.422  -4.707  -6.602  1.00 93.38           C  
ATOM   2259  C   TYR A 292      18.531  -3.766  -7.023  1.00 93.38           C  
ATOM   2260  CB  TYR A 292      16.875  -4.297  -5.227  1.00 93.38           C  
ATOM   2261  O   TYR A 292      18.328  -2.857  -7.828  1.00 93.38           O  
ATOM   2262  CG  TYR A 292      16.375  -2.877  -5.172  1.00 93.38           C  
ATOM   2263  CD1 TYR A 292      17.109  -1.879  -4.543  1.00 93.38           C  
ATOM   2264  CD2 TYR A 292      15.156  -2.527  -5.746  1.00 93.38           C  
ATOM   2265  CE1 TYR A 292      16.656  -0.568  -4.488  1.00 93.38           C  
ATOM   2266  CE2 TYR A 292      14.688  -1.220  -5.695  1.00 93.38           C  
ATOM   2267  OH  TYR A 292      14.977   1.048  -5.012  1.00 93.38           O  
ATOM   2268  CZ  TYR A 292      15.438  -0.248  -5.066  1.00 93.38           C  
ATOM   2269  N   LEU A 293      19.719  -3.955  -6.539  1.00 91.62           N  
ATOM   2270  CA  LEU A 293      20.859  -3.068  -6.781  1.00 91.62           C  
ATOM   2271  C   LEU A 293      21.328  -3.162  -8.234  1.00 91.62           C  
ATOM   2272  CB  LEU A 293      22.016  -3.410  -5.840  1.00 91.62           C  
ATOM   2273  O   LEU A 293      21.969  -2.248  -8.742  1.00 91.62           O  
ATOM   2274  CG  LEU A 293      21.859  -2.971  -4.383  1.00 91.62           C  
ATOM   2275  CD1 LEU A 293      23.031  -3.482  -3.547  1.00 91.62           C  
ATOM   2276  CD2 LEU A 293      21.750  -1.452  -4.293  1.00 91.62           C  
ATOM   2277  N   GLU A 294      20.953  -4.258  -8.867  1.00 91.31           N  
ATOM   2278  CA  GLU A 294      21.266  -4.363 -10.289  1.00 91.31           C  
ATOM   2279  C   GLU A 294      20.516  -3.316 -11.102  1.00 91.31           C  
ATOM   2280  CB  GLU A 294      20.953  -5.766 -10.805  1.00 91.31           C  
ATOM   2281  O   GLU A 294      21.078  -2.686 -11.992  1.00 91.31           O  
ATOM   2282  CG  GLU A 294      21.906  -6.840 -10.320  1.00 91.31           C  
ATOM   2283  CD  GLU A 294      21.578  -8.227 -10.836  1.00 91.31           C  
ATOM   2284  OE1 GLU A 294      22.234  -9.211 -10.414  1.00 91.31           O  
ATOM   2285  OE2 GLU A 294      20.656  -8.336 -11.680  1.00 91.31           O  
ATOM   2286  N   ASN A 295      19.297  -3.084 -10.797  1.00 91.38           N  
ATOM   2287  CA  ASN A 295      18.422  -2.105 -11.430  1.00 91.38           C  
ATOM   2288  C   ASN A 295      17.156  -1.862 -10.609  1.00 91.38           C  
ATOM   2289  CB  ASN A 295      18.047  -2.557 -12.852  1.00 91.38           C  
ATOM   2290  O   ASN A 295      16.156  -2.561 -10.773  1.00 91.38           O  
ATOM   2291  CG  ASN A 295      17.328  -1.478 -13.633  1.00 91.38           C  
ATOM   2292  ND2 ASN A 295      17.219  -1.679 -14.945  1.00 91.38           N  
ATOM   2293  OD1 ASN A 295      16.891  -0.471 -13.078  1.00 91.38           O  
ATOM   2294  N   GLY A 296      17.172  -0.867  -9.773  1.00 91.00           N  
ATOM   2295  CA  GLY A 296      16.078  -0.566  -8.859  1.00 91.00           C  
ATOM   2296  C   GLY A 296      14.836  -0.069  -9.570  1.00 91.00           C  
ATOM   2297  O   GLY A 296      13.727  -0.166  -9.039  1.00 91.00           O  
ATOM   2298  N   LEU A 297      14.969   0.406 -10.742  1.00 92.12           N  
ATOM   2299  CA  LEU A 297      13.844   0.956 -11.492  1.00 92.12           C  
ATOM   2300  C   LEU A 297      13.000  -0.159 -12.102  1.00 92.12           C  
ATOM   2301  CB  LEU A 297      14.344   1.892 -12.594  1.00 92.12           C  
ATOM   2302  O   LEU A 297      11.961   0.106 -12.711  1.00 92.12           O  
ATOM   2303  CG  LEU A 297      15.008   3.191 -12.133  1.00 92.12           C  
ATOM   2304  CD1 LEU A 297      15.438   4.023 -13.344  1.00 92.12           C  
ATOM   2305  CD2 LEU A 297      14.062   3.986 -11.242  1.00 92.12           C  
ATOM   2306  N   ARG A 298      13.438  -1.512 -11.875  1.00 89.94           N  
ATOM   2307  CA  ARG A 298      12.711  -2.637 -12.461  1.00 89.94           C  
ATOM   2308  C   ARG A 298      11.773  -3.270 -11.438  1.00 89.94           C  
ATOM   2309  CB  ARG A 298      13.680  -3.686 -12.992  1.00 89.94           C  
ATOM   2310  O   ARG A 298      11.242  -4.359 -11.664  1.00 89.94           O  
ATOM   2311  CG  ARG A 298      14.383  -3.273 -14.281  1.00 89.94           C  
ATOM   2312  CD  ARG A 298      15.305  -4.371 -14.797  1.00 89.94           C  
ATOM   2313  NE  ARG A 298      14.547  -5.488 -15.359  1.00 89.94           N  
ATOM   2314  NH1 ARG A 298      16.406  -6.797 -15.789  1.00 89.94           N  
ATOM   2315  NH2 ARG A 298      14.305  -7.566 -16.297  1.00 89.94           N  
ATOM   2316  CZ  ARG A 298      15.086  -6.613 -15.812  1.00 89.94           C  
ATOM   2317  N   GLY A 299      11.547  -2.609 -10.406  1.00 91.81           N  
ATOM   2318  CA  GLY A 299      10.586  -3.131  -9.445  1.00 91.81           C  
ATOM   2319  C   GLY A 299      11.203  -3.490  -8.109  1.00 91.81           C  
ATOM   2320  O   GLY A 299      12.398  -3.805  -8.039  1.00 91.81           O  
ATOM   2321  N   LEU A 300      10.406  -3.455  -7.102  1.00 94.25           N  
ATOM   2322  CA  LEU A 300      10.812  -3.861  -5.762  1.00 94.25           C  
ATOM   2323  C   LEU A 300      10.922  -5.379  -5.660  1.00 94.25           C  
ATOM   2324  CB  LEU A 300       9.820  -3.342  -4.719  1.00 94.25           C  
ATOM   2325  O   LEU A 300      10.156  -6.105  -6.301  1.00 94.25           O  
ATOM   2326  CG  LEU A 300       9.781  -1.825  -4.516  1.00 94.25           C  
ATOM   2327  CD1 LEU A 300       8.648  -1.447  -3.566  1.00 94.25           C  
ATOM   2328  CD2 LEU A 300      11.117  -1.320  -3.992  1.00 94.25           C  
ATOM   2329  N   PRO A 301      11.938  -5.812  -4.840  1.00 95.25           N  
ATOM   2330  CA  PRO A 301      11.906  -7.246  -4.527  1.00 95.25           C  
ATOM   2331  C   PRO A 301      10.758  -7.617  -3.600  1.00 95.25           C  
ATOM   2332  CB  PRO A 301      13.258  -7.488  -3.848  1.00 95.25           C  
ATOM   2333  O   PRO A 301      10.219  -6.758  -2.895  1.00 95.25           O  
ATOM   2334  CG  PRO A 301      13.570  -6.203  -3.154  1.00 95.25           C  
ATOM   2335  CD  PRO A 301      13.062  -5.070  -3.996  1.00 95.25           C  
ATOM   2336  N   PHE A 302      10.289  -8.859  -3.715  1.00 96.06           N  
ATOM   2337  CA  PHE A 302       9.227  -9.383  -2.867  1.00 96.06           C  
ATOM   2338  C   PHE A 302       7.973  -8.523  -2.979  1.00 96.06           C  
ATOM   2339  CB  PHE A 302       9.688  -9.453  -1.408  1.00 96.06           C  
ATOM   2340  O   PHE A 302       7.324  -8.227  -1.972  1.00 96.06           O  
ATOM   2341  CG  PHE A 302      10.898 -10.320  -1.197  1.00 96.06           C  
ATOM   2342  CD1 PHE A 302      10.883 -11.664  -1.559  1.00 96.06           C  
ATOM   2343  CD2 PHE A 302      12.055  -9.797  -0.637  1.00 96.06           C  
ATOM   2344  CE1 PHE A 302      12.000 -12.469  -1.364  1.00 96.06           C  
ATOM   2345  CE2 PHE A 302      13.172 -10.594  -0.439  1.00 96.06           C  
ATOM   2346  CZ  PHE A 302      13.148 -11.930  -0.803  1.00 96.06           C  
ATOM   2347  N   SER A 303       7.695  -8.016  -4.098  1.00 95.75           N  
ATOM   2348  CA  SER A 303       6.445  -7.355  -4.465  1.00 95.75           C  
ATOM   2349  C   SER A 303       5.547  -8.281  -5.273  1.00 95.75           C  
ATOM   2350  CB  SER A 303       6.723  -6.078  -5.258  1.00 95.75           C  
ATOM   2351  O   SER A 303       5.945  -9.398  -5.613  1.00 95.75           O  
ATOM   2352  OG  SER A 303       7.363  -6.379  -6.488  1.00 95.75           O  
ATOM   2353  N   PRO A 304       4.289  -7.934  -5.453  1.00 97.50           N  
ATOM   2354  CA  PRO A 304       3.381  -8.805  -6.203  1.00 97.50           C  
ATOM   2355  C   PRO A 304       3.951  -9.234  -7.555  1.00 97.50           C  
ATOM   2356  CB  PRO A 304       2.133  -7.941  -6.387  1.00 97.50           C  
ATOM   2357  O   PRO A 304       4.719  -8.484  -8.172  1.00 97.50           O  
ATOM   2358  CG  PRO A 304       2.127  -7.023  -5.207  1.00 97.50           C  
ATOM   2359  CD  PRO A 304       3.539  -6.598  -4.930  1.00 97.50           C  
ATOM   2360  N   THR A 305       3.543 -10.469  -7.973  1.00 96.12           N  
ATOM   2361  CA  THR A 305       3.924 -11.055  -9.250  1.00 96.12           C  
ATOM   2362  C   THR A 305       2.695 -11.578  -9.992  1.00 96.12           C  
ATOM   2363  CB  THR A 305       4.930 -12.203  -9.055  1.00 96.12           C  
ATOM   2364  O   THR A 305       1.667 -11.867  -9.375  1.00 96.12           O  
ATOM   2365  CG2 THR A 305       4.273 -13.406  -8.383  1.00 96.12           C  
ATOM   2366  OG1 THR A 305       5.441 -12.609 -10.336  1.00 96.12           O  
ATOM   2367  N   LEU A 306       2.789 -11.633 -11.289  1.00 95.69           N  
ATOM   2368  CA  LEU A 306       1.724 -12.258 -12.062  1.00 95.69           C  
ATOM   2369  C   LEU A 306       1.685 -13.766 -11.820  1.00 95.69           C  
ATOM   2370  CB  LEU A 306       1.913 -11.977 -13.555  1.00 95.69           C  
ATOM   2371  O   LEU A 306       2.691 -14.453 -12.000  1.00 95.69           O  
ATOM   2372  CG  LEU A 306       1.770 -10.523 -14.000  1.00 95.69           C  
ATOM   2373  CD1 LEU A 306       2.043 -10.391 -15.492  1.00 95.69           C  
ATOM   2374  CD2 LEU A 306       0.381  -9.992 -13.648  1.00 95.69           C  
ATOM   2375  N   GLU A 307       0.465 -14.273 -11.422  1.00 96.62           N  
ATOM   2376  CA  GLU A 307       0.266 -15.680 -11.109  1.00 96.62           C  
ATOM   2377  C   GLU A 307      -0.223 -16.453 -12.328  1.00 96.62           C  
ATOM   2378  CB  GLU A 307      -0.725 -15.844  -9.953  1.00 96.62           C  
ATOM   2379  O   GLU A 307      -0.868 -15.891 -13.211  1.00 96.62           O  
ATOM   2380  CG  GLU A 307      -0.264 -15.195  -8.656  1.00 96.62           C  
ATOM   2381  CD  GLU A 307      -1.287 -15.305  -7.535  1.00 96.62           C  
ATOM   2382  OE1 GLU A 307      -1.243 -16.297  -6.762  1.00 96.62           O  
ATOM   2383  OE2 GLU A 307      -2.139 -14.391  -7.426  1.00 96.62           O  
ATOM   2384  N   PRO A 308       0.154 -17.719 -12.297  1.00 95.50           N  
ATOM   2385  CA  PRO A 308      -0.629 -18.562 -13.195  1.00 95.50           C  
ATOM   2386  C   PRO A 308      -2.121 -18.547 -12.875  1.00 95.50           C  
ATOM   2387  CB  PRO A 308      -0.033 -19.953 -12.984  1.00 95.50           C  
ATOM   2388  O   PRO A 308      -2.502 -18.375 -11.711  1.00 95.50           O  
ATOM   2389  CG  PRO A 308       1.298 -19.703 -12.344  1.00 95.50           C  
ATOM   2390  CD  PRO A 308       1.212 -18.438 -11.539  1.00 95.50           C  
ATOM   2391  N   ALA A 309      -2.943 -18.609 -13.930  1.00 94.50           N  
ATOM   2392  CA  ALA A 309      -4.395 -18.516 -13.766  1.00 94.50           C  
ATOM   2393  C   ALA A 309      -4.945 -19.766 -13.062  1.00 94.50           C  
ATOM   2394  CB  ALA A 309      -5.070 -18.328 -15.117  1.00 94.50           C  
ATOM   2395  O   ALA A 309      -5.148 -20.797 -13.695  1.00 94.50           O  
ATOM   2396  N   THR A 310      -5.051 -19.766 -11.789  1.00 93.50           N  
ATOM   2397  CA  THR A 310      -5.680 -20.781 -10.953  1.00 93.50           C  
ATOM   2398  C   THR A 310      -6.887 -20.203 -10.219  1.00 93.50           C  
ATOM   2399  CB  THR A 310      -4.684 -21.359  -9.930  1.00 93.50           C  
ATOM   2400  O   THR A 310      -7.129 -19.000 -10.258  1.00 93.50           O  
ATOM   2401  CG2 THR A 310      -3.422 -21.875 -10.625  1.00 93.50           C  
ATOM   2402  OG1 THR A 310      -4.320 -20.344  -8.992  1.00 93.50           O  
ATOM   2403  N   GLU A 311      -7.676 -21.062  -9.648  1.00 90.38           N  
ATOM   2404  CA  GLU A 311      -8.875 -20.625  -8.938  1.00 90.38           C  
ATOM   2405  C   GLU A 311      -8.531 -19.703  -7.777  1.00 90.38           C  
ATOM   2406  CB  GLU A 311      -9.656 -21.844  -8.430  1.00 90.38           C  
ATOM   2407  O   GLU A 311      -9.250 -18.734  -7.508  1.00 90.38           O  
ATOM   2408  CG  GLU A 311     -11.000 -21.484  -7.793  1.00 90.38           C  
ATOM   2409  CD  GLU A 311     -11.766 -22.703  -7.301  1.00 90.38           C  
ATOM   2410  OE1 GLU A 311     -12.844 -22.531  -6.680  1.00 90.38           O  
ATOM   2411  OE2 GLU A 311     -11.297 -23.828  -7.539  1.00 90.38           O  
ATOM   2412  N   ASP A 312      -7.402 -19.891  -7.238  1.00 92.12           N  
ATOM   2413  CA  ASP A 312      -7.000 -19.172  -6.039  1.00 92.12           C  
ATOM   2414  C   ASP A 312      -6.176 -17.938  -6.395  1.00 92.12           C  
ATOM   2415  CB  ASP A 312      -6.207 -20.078  -5.102  1.00 92.12           C  
ATOM   2416  O   ASP A 312      -5.754 -17.188  -5.512  1.00 92.12           O  
ATOM   2417  CG  ASP A 312      -5.887 -19.438  -3.770  1.00 92.12           C  
ATOM   2418  OD1 ASP A 312      -6.770 -18.766  -3.188  1.00 92.12           O  
ATOM   2419  OD2 ASP A 312      -4.738 -19.578  -3.297  1.00 92.12           O  
ATOM   2420  N   ALA A 313      -5.871 -17.641  -7.695  1.00 97.06           N  
ATOM   2421  CA  ALA A 313      -5.020 -16.547  -8.133  1.00 97.06           C  
ATOM   2422  C   ALA A 313      -5.699 -15.195  -7.910  1.00 97.06           C  
ATOM   2423  CB  ALA A 313      -4.652 -16.719  -9.609  1.00 97.06           C  
ATOM   2424  O   ALA A 313      -6.910 -15.062  -8.117  1.00 97.06           O  
ATOM   2425  N   VAL A 314      -4.922 -14.148  -7.500  1.00 97.44           N  
ATOM   2426  CA  VAL A 314      -5.496 -12.844  -7.191  1.00 97.44           C  
ATOM   2427  C   VAL A 314      -4.934 -11.797  -8.141  1.00 97.44           C  
ATOM   2428  CB  VAL A 314      -5.227 -12.438  -5.727  1.00 97.44           C  
ATOM   2429  O   VAL A 314      -5.480 -10.695  -8.258  1.00 97.44           O  
ATOM   2430  CG1 VAL A 314      -5.988 -13.344  -4.762  1.00 97.44           C  
ATOM   2431  CG2 VAL A 314      -3.729 -12.477  -5.430  1.00 97.44           C  
ATOM   2432  N   TYR A 315      -3.898 -12.086  -8.859  1.00 96.62           N  
ATOM   2433  CA  TYR A 315      -3.223 -11.172  -9.773  1.00 96.62           C  
ATOM   2434  C   TYR A 315      -2.729 -11.906 -11.016  1.00 96.62           C  
ATOM   2435  CB  TYR A 315      -2.049 -10.477  -9.070  1.00 96.62           C  
ATOM   2436  O   TYR A 315      -1.661 -12.523 -10.992  1.00 96.62           O  
ATOM   2437  CG  TYR A 315      -1.549  -9.250  -9.789  1.00 96.62           C  
ATOM   2438  CD1 TYR A 315      -0.292  -8.719  -9.508  1.00 96.62           C  
ATOM   2439  CD2 TYR A 315      -2.332  -8.617 -10.750  1.00 96.62           C  
ATOM   2440  CE1 TYR A 315       0.172  -7.586 -10.172  1.00 96.62           C  
ATOM   2441  CE2 TYR A 315      -1.878  -7.484 -11.414  1.00 96.62           C  
ATOM   2442  OH  TYR A 315      -0.173  -5.855 -11.773  1.00 96.62           O  
ATOM   2443  CZ  TYR A 315      -0.627  -6.977 -11.117  1.00 96.62           C  
ATOM   2444  N   VAL A 316      -3.506 -11.789 -12.125  1.00 94.94           N  
ATOM   2445  CA  VAL A 316      -3.270 -12.680 -13.258  1.00 94.94           C  
ATOM   2446  C   VAL A 316      -2.994 -11.852 -14.516  1.00 94.94           C  
ATOM   2447  CB  VAL A 316      -4.465 -13.625 -13.500  1.00 94.94           C  
ATOM   2448  O   VAL A 316      -2.104 -12.180 -15.297  1.00 94.94           O  
ATOM   2449  CG1 VAL A 316      -4.207 -14.523 -14.703  1.00 94.94           C  
ATOM   2450  CG2 VAL A 316      -4.738 -14.461 -12.250  1.00 94.94           C  
ATOM   2451  N   ASN A 317      -3.643 -10.758 -14.625  1.00 91.62           N  
ATOM   2452  CA  ASN A 317      -3.617 -10.000 -15.875  1.00 91.62           C  
ATOM   2453  C   ASN A 317      -2.643  -8.836 -15.805  1.00 91.62           C  
ATOM   2454  CB  ASN A 317      -5.020  -9.508 -16.234  1.00 91.62           C  
ATOM   2455  O   ASN A 317      -2.365  -8.312 -14.719  1.00 91.62           O  
ATOM   2456  CG  ASN A 317      -5.988 -10.641 -16.516  1.00 91.62           C  
ATOM   2457  ND2 ASN A 317      -7.223 -10.492 -16.031  1.00 91.62           N  
ATOM   2458  OD1 ASN A 317      -5.629 -11.633 -17.141  1.00 91.62           O  
ATOM   2459  N   ASP A 318      -2.213  -8.484 -17.000  1.00 91.94           N  
ATOM   2460  CA  ASP A 318      -1.499  -7.219 -17.125  1.00 91.94           C  
ATOM   2461  C   ASP A 318      -2.402  -6.039 -16.781  1.00 91.94           C  
ATOM   2462  CB  ASP A 318      -0.957  -7.055 -18.547  1.00 91.94           C  
ATOM   2463  O   ASP A 318      -3.459  -5.855 -17.375  1.00 91.94           O  
ATOM   2464  CG  ASP A 318       0.114  -8.078 -18.891  1.00 91.94           C  
ATOM   2465  OD1 ASP A 318       1.044  -8.281 -18.094  1.00 91.94           O  
ATOM   2466  OD2 ASP A 318       0.028  -8.680 -19.984  1.00 91.94           O  
ATOM   2467  N   SER A 319      -1.927  -5.238 -15.852  1.00 94.44           N  
ATOM   2468  CA  SER A 319      -2.779  -4.207 -15.273  1.00 94.44           C  
ATOM   2469  C   SER A 319      -3.176  -3.164 -16.312  1.00 94.44           C  
ATOM   2470  CB  SER A 319      -2.072  -3.525 -14.102  1.00 94.44           C  
ATOM   2471  O   SER A 319      -4.336  -2.752 -16.375  1.00 94.44           O  
ATOM   2472  OG  SER A 319      -1.932  -4.418 -13.008  1.00 94.44           O  
ATOM   2473  N   ASP A 320      -2.248  -2.754 -17.109  1.00 92.50           N  
ATOM   2474  CA  ASP A 320      -2.574  -1.732 -18.094  1.00 92.50           C  
ATOM   2475  C   ASP A 320      -3.686  -2.209 -19.031  1.00 92.50           C  
ATOM   2476  CB  ASP A 320      -1.333  -1.354 -18.906  1.00 92.50           C  
ATOM   2477  O   ASP A 320      -4.633  -1.469 -19.312  1.00 92.50           O  
ATOM   2478  CG  ASP A 320      -1.595  -0.241 -19.906  1.00 92.50           C  
ATOM   2479  OD1 ASP A 320      -1.892   0.898 -19.484  1.00 92.50           O  
ATOM   2480  OD2 ASP A 320      -1.505  -0.506 -21.125  1.00 92.50           O  
ATOM   2481  N   GLU A 321      -3.547  -3.402 -19.469  1.00 92.69           N  
ATOM   2482  CA  GLU A 321      -4.551  -3.990 -20.344  1.00 92.69           C  
ATOM   2483  C   GLU A 321      -5.891  -4.145 -19.625  1.00 92.69           C  
ATOM   2484  CB  GLU A 321      -4.078  -5.344 -20.875  1.00 92.69           C  
ATOM   2485  O   GLU A 321      -6.934  -3.750 -20.156  1.00 92.69           O  
ATOM   2486  CG  GLU A 321      -5.059  -6.012 -21.828  1.00 92.69           C  
ATOM   2487  CD  GLU A 321      -4.570  -7.355 -22.344  1.00 92.69           C  
ATOM   2488  OE1 GLU A 321      -5.324  -8.023 -23.094  1.00 92.69           O  
ATOM   2489  OE2 GLU A 321      -3.430  -7.738 -22.000  1.00 92.69           O  
ATOM   2490  N   ALA A 322      -5.895  -4.742 -18.469  1.00 94.81           N  
ATOM   2491  CA  ALA A 322      -7.125  -4.965 -17.719  1.00 94.81           C  
ATOM   2492  C   ALA A 322      -7.859  -3.652 -17.453  1.00 94.81           C  
ATOM   2493  CB  ALA A 322      -6.820  -5.668 -16.391  1.00 94.81           C  
ATOM   2494  O   ALA A 322      -9.078  -3.566 -17.641  1.00 94.81           O  
ATOM   2495  N   LEU A 323      -7.117  -2.611 -17.109  1.00 96.56           N  
ATOM   2496  CA  LEU A 323      -7.727  -1.320 -16.812  1.00 96.56           C  
ATOM   2497  C   LEU A 323      -8.266  -0.673 -18.094  1.00 96.56           C  
ATOM   2498  CB  LEU A 323      -6.715  -0.388 -16.156  1.00 96.56           C  
ATOM   2499  O   LEU A 323      -9.367  -0.126 -18.094  1.00 96.56           O  
ATOM   2500  CG  LEU A 323      -6.172  -0.840 -14.789  1.00 96.56           C  
ATOM   2501  CD1 LEU A 323      -5.137   0.157 -14.273  1.00 96.56           C  
ATOM   2502  CD2 LEU A 323      -7.309  -1.008 -13.789  1.00 96.56           C  
ATOM   2503  N   SER A 324      -7.547  -0.739 -19.188  1.00 94.88           N  
ATOM   2504  CA  SER A 324      -7.930  -0.109 -20.453  1.00 94.88           C  
ATOM   2505  C   SER A 324      -9.180  -0.754 -21.031  1.00 94.88           C  
ATOM   2506  CB  SER A 324      -6.785  -0.195 -21.453  1.00 94.88           C  
ATOM   2507  O   SER A 324      -9.953  -0.099 -21.734  1.00 94.88           O  
ATOM   2508  OG  SER A 324      -5.668   0.561 -21.016  1.00 94.88           O  
ATOM   2509  N   GLU A 325      -9.375  -2.006 -20.688  1.00 95.75           N  
ATOM   2510  CA  GLU A 325     -10.500  -2.742 -21.250  1.00 95.75           C  
ATOM   2511  C   GLU A 325     -11.688  -2.744 -20.281  1.00 95.75           C  
ATOM   2512  CB  GLU A 325     -10.094  -4.180 -21.578  1.00 95.75           C  
ATOM   2513  O   GLU A 325     -12.734  -3.322 -20.578  1.00 95.75           O  
ATOM   2514  CG  GLU A 325      -9.117  -4.285 -22.734  1.00 95.75           C  
ATOM   2515  CD  GLU A 325      -8.633  -5.707 -22.984  1.00 95.75           C  
ATOM   2516  OE1 GLU A 325      -7.914  -5.938 -23.984  1.00 95.75           O  
ATOM   2517  OE2 GLU A 325      -8.984  -6.598 -22.188  1.00 95.75           O  
ATOM   2518  N   GLY A 326     -11.461  -2.145 -19.172  1.00 96.38           N  
ATOM   2519  CA  GLY A 326     -12.531  -2.080 -18.188  1.00 96.38           C  
ATOM   2520  C   GLY A 326     -12.766  -3.400 -17.484  1.00 96.38           C  
ATOM   2521  O   GLY A 326     -13.867  -3.654 -16.984  1.00 96.38           O  
ATOM   2522  N   ASN A 327     -11.766  -4.285 -17.500  1.00 96.38           N  
ATOM   2523  CA  ASN A 327     -11.875  -5.586 -16.859  1.00 96.38           C  
ATOM   2524  C   ASN A 327     -11.414  -5.531 -15.398  1.00 96.38           C  
ATOM   2525  CB  ASN A 327     -11.078  -6.637 -17.625  1.00 96.38           C  
ATOM   2526  O   ASN A 327     -10.406  -6.133 -15.047  1.00 96.38           O  
ATOM   2527  CG  ASN A 327     -11.672  -6.941 -18.984  1.00 96.38           C  
ATOM   2528  ND2 ASN A 327     -10.852  -7.480 -19.891  1.00 96.38           N  
ATOM   2529  OD1 ASN A 327     -12.852  -6.695 -19.234  1.00 96.38           O  
ATOM   2530  N   PHE A 328     -12.047  -4.855 -14.586  1.00 97.81           N  
ATOM   2531  CA  PHE A 328     -11.820  -4.758 -13.148  1.00 97.81           C  
ATOM   2532  C   PHE A 328     -13.125  -4.488 -12.414  1.00 97.81           C  
ATOM   2533  CB  PHE A 328     -10.805  -3.650 -12.836  1.00 97.81           C  
ATOM   2534  O   PHE A 328     -14.156  -4.227 -13.039  1.00 97.81           O  
ATOM   2535  CG  PHE A 328     -11.234  -2.285 -13.305  1.00 97.81           C  
ATOM   2536  CD1 PHE A 328     -10.930  -1.850 -14.586  1.00 97.81           C  
ATOM   2537  CD2 PHE A 328     -11.938  -1.438 -12.461  1.00 97.81           C  
ATOM   2538  CE1 PHE A 328     -11.328  -0.587 -15.023  1.00 97.81           C  
ATOM   2539  CE2 PHE A 328     -12.336  -0.175 -12.891  1.00 97.81           C  
ATOM   2540  CZ  PHE A 328     -12.031   0.249 -14.172  1.00 97.81           C  
ATOM   2541  N   ASN A 329     -13.188  -4.719 -11.094  1.00 98.06           N  
ATOM   2542  CA  ASN A 329     -14.359  -4.379 -10.281  1.00 98.06           C  
ATOM   2543  C   ASN A 329     -14.633  -2.877 -10.305  1.00 98.06           C  
ATOM   2544  CB  ASN A 329     -14.172  -4.867  -8.844  1.00 98.06           C  
ATOM   2545  O   ASN A 329     -13.875  -2.096  -9.727  1.00 98.06           O  
ATOM   2546  CG  ASN A 329     -13.898  -6.355  -8.766  1.00 98.06           C  
ATOM   2547  ND2 ASN A 329     -12.727  -6.715  -8.250  1.00 98.06           N  
ATOM   2548  OD1 ASN A 329     -14.734  -7.176  -9.164  1.00 98.06           O  
ATOM   2549  N   ARG A 330     -15.711  -2.432 -10.945  1.00 97.81           N  
ATOM   2550  CA  ARG A 330     -16.031  -1.032 -11.203  1.00 97.81           C  
ATOM   2551  C   ARG A 330     -16.719  -0.396 -10.000  1.00 97.81           C  
ATOM   2552  CB  ARG A 330     -16.938  -0.905 -12.438  1.00 97.81           C  
ATOM   2553  O   ARG A 330     -17.938  -0.228  -9.984  1.00 97.81           O  
ATOM   2554  CG  ARG A 330     -16.312  -1.462 -13.711  1.00 97.81           C  
ATOM   2555  CD  ARG A 330     -17.297  -1.436 -14.875  1.00 97.81           C  
ATOM   2556  NE  ARG A 330     -16.734  -2.061 -16.062  1.00 97.81           N  
ATOM   2557  NH1 ARG A 330     -18.562  -1.645 -17.406  1.00 97.81           N  
ATOM   2558  NH2 ARG A 330     -16.734  -2.736 -18.266  1.00 97.81           N  
ATOM   2559  CZ  ARG A 330     -17.344  -2.146 -17.250  1.00 97.81           C  
ATOM   2560  N   VAL A 331     -15.891  -0.010  -9.078  1.00 98.62           N  
ATOM   2561  CA  VAL A 331     -16.344   0.693  -7.887  1.00 98.62           C  
ATOM   2562  C   VAL A 331     -15.805   2.119  -7.883  1.00 98.62           C  
ATOM   2563  CB  VAL A 331     -15.922  -0.043  -6.594  1.00 98.62           C  
ATOM   2564  O   VAL A 331     -14.805   2.410  -8.547  1.00 98.62           O  
ATOM   2565  CG1 VAL A 331     -16.516  -1.453  -6.559  1.00 98.62           C  
ATOM   2566  CG2 VAL A 331     -14.406  -0.091  -6.484  1.00 98.62           C  
ATOM   2567  N   PRO A 332     -16.469   3.084  -7.188  1.00 98.75           N  
ATOM   2568  CA  PRO A 332     -15.898   4.426  -7.066  1.00 98.75           C  
ATOM   2569  C   PRO A 332     -14.484   4.406  -6.480  1.00 98.75           C  
ATOM   2570  CB  PRO A 332     -16.875   5.145  -6.129  1.00 98.75           C  
ATOM   2571  O   PRO A 332     -14.211   3.654  -5.543  1.00 98.75           O  
ATOM   2572  CG  PRO A 332     -18.172   4.434  -6.309  1.00 98.75           C  
ATOM   2573  CD  PRO A 332     -17.891   2.971  -6.500  1.00 98.75           C  
ATOM   2574  N   ILE A 333     -13.656   5.371  -7.047  1.00 98.88           N  
ATOM   2575  CA  ILE A 333     -12.242   5.371  -6.688  1.00 98.88           C  
ATOM   2576  C   ILE A 333     -11.805   6.781  -6.301  1.00 98.88           C  
ATOM   2577  CB  ILE A 333     -11.367   4.840  -7.848  1.00 98.88           C  
ATOM   2578  O   ILE A 333     -12.188   7.758  -6.949  1.00 98.88           O  
ATOM   2579  CG1 ILE A 333     -11.656   3.354  -8.094  1.00 98.88           C  
ATOM   2580  CG2 ILE A 333      -9.883   5.066  -7.551  1.00 98.88           C  
ATOM   2581  CD1 ILE A 333     -10.891   2.764  -9.273  1.00 98.88           C  
ATOM   2582  N   LEU A 334     -11.102   6.855  -5.180  1.00 98.81           N  
ATOM   2583  CA  LEU A 334     -10.328   8.023  -4.773  1.00 98.81           C  
ATOM   2584  C   LEU A 334      -8.836   7.727  -4.816  1.00 98.81           C  
ATOM   2585  CB  LEU A 334     -10.734   8.469  -3.363  1.00 98.81           C  
ATOM   2586  O   LEU A 334      -8.367   6.773  -4.191  1.00 98.81           O  
ATOM   2587  CG  LEU A 334     -10.203   9.828  -2.904  1.00 98.81           C  
ATOM   2588  CD1 LEU A 334     -11.070  10.391  -1.785  1.00 98.81           C  
ATOM   2589  CD2 LEU A 334      -8.750   9.711  -2.453  1.00 98.81           C  
ATOM   2590  N   LEU A 335      -8.031   8.391  -5.594  1.00 98.12           N  
ATOM   2591  CA  LEU A 335      -6.613   8.086  -5.742  1.00 98.12           C  
ATOM   2592  C   LEU A 335      -5.793   9.359  -5.910  1.00 98.12           C  
ATOM   2593  CB  LEU A 335      -6.391   7.156  -6.941  1.00 98.12           C  
ATOM   2594  O   LEU A 335      -6.285  10.352  -6.449  1.00 98.12           O  
ATOM   2595  CG  LEU A 335      -6.574   7.781  -8.328  1.00 98.12           C  
ATOM   2596  CD1 LEU A 335      -5.824   6.969  -9.375  1.00 98.12           C  
ATOM   2597  CD2 LEU A 335      -8.055   7.879  -8.672  1.00 98.12           C  
ATOM   2598  N   GLY A 336      -4.551   9.367  -5.379  1.00 98.25           N  
ATOM   2599  CA  GLY A 336      -3.709  10.547  -5.465  1.00 98.25           C  
ATOM   2600  C   GLY A 336      -2.271  10.297  -5.055  1.00 98.25           C  
ATOM   2601  O   GLY A 336      -1.854   9.141  -4.926  1.00 98.25           O  
ATOM   2602  N   PHE A 337      -1.518  11.367  -4.969  1.00 98.38           N  
ATOM   2603  CA  PHE A 337      -0.105  11.305  -4.613  1.00 98.38           C  
ATOM   2604  C   PHE A 337       0.325  12.570  -3.879  1.00 98.38           C  
ATOM   2605  CB  PHE A 337       0.759  11.102  -5.859  1.00 98.38           C  
ATOM   2606  O   PHE A 337      -0.437  13.531  -3.799  1.00 98.38           O  
ATOM   2607  CG  PHE A 337       0.574  12.164  -6.906  1.00 98.38           C  
ATOM   2608  CD1 PHE A 337      -0.344  12.000  -7.938  1.00 98.38           C  
ATOM   2609  CD2 PHE A 337       1.319  13.336  -6.859  1.00 98.38           C  
ATOM   2610  CE1 PHE A 337      -0.517  12.984  -8.906  1.00 98.38           C  
ATOM   2611  CE2 PHE A 337       1.152  14.328  -7.824  1.00 98.38           C  
ATOM   2612  CZ  PHE A 337       0.235  14.148  -8.844  1.00 98.38           C  
ATOM   2613  N   ASN A 338       1.499  12.477  -3.246  1.00 97.88           N  
ATOM   2614  CA  ASN A 338       2.109  13.633  -2.605  1.00 97.88           C  
ATOM   2615  C   ASN A 338       2.918  14.461  -3.600  1.00 97.88           C  
ATOM   2616  CB  ASN A 338       2.992  13.195  -1.436  1.00 97.88           C  
ATOM   2617  O   ASN A 338       3.279  13.977  -4.672  1.00 97.88           O  
ATOM   2618  CG  ASN A 338       2.191  12.648  -0.271  1.00 97.88           C  
ATOM   2619  ND2 ASN A 338       2.842  11.859   0.577  1.00 97.88           N  
ATOM   2620  OD1 ASN A 338       0.998  12.930  -0.136  1.00 97.88           O  
ATOM   2621  N   SER A 339       3.152  15.773  -3.289  1.00 96.06           N  
ATOM   2622  CA  SER A 339       3.738  16.734  -4.211  1.00 96.06           C  
ATOM   2623  C   SER A 339       5.184  16.391  -4.543  1.00 96.06           C  
ATOM   2624  CB  SER A 339       3.672  18.156  -3.625  1.00 96.06           C  
ATOM   2625  O   SER A 339       5.656  16.656  -5.648  1.00 96.06           O  
ATOM   2626  OG  SER A 339       4.340  18.203  -2.377  1.00 96.06           O  
ATOM   2627  N   GLN A 340       5.855  15.695  -3.541  1.00 94.94           N  
ATOM   2628  CA  GLN A 340       7.230  15.258  -3.736  1.00 94.94           C  
ATOM   2629  C   GLN A 340       7.465  13.883  -3.107  1.00 94.94           C  
ATOM   2630  CB  GLN A 340       8.211  16.266  -3.154  1.00 94.94           C  
ATOM   2631  O   GLN A 340       8.141  13.773  -2.084  1.00 94.94           O  
ATOM   2632  CG  GLN A 340       9.641  16.094  -3.646  1.00 94.94           C  
ATOM   2633  CD  GLN A 340       9.797  16.406  -5.125  1.00 94.94           C  
ATOM   2634  NE2 GLN A 340      10.406  15.484  -5.863  1.00 94.94           N  
ATOM   2635  OE1 GLN A 340       9.367  17.469  -5.602  1.00 94.94           O  
ATOM   2636  N   GLU A 341       7.008  12.766  -3.824  1.00 95.88           N  
ATOM   2637  CA  GLU A 341       6.965  11.391  -3.324  1.00 95.88           C  
ATOM   2638  C   GLU A 341       8.344  10.914  -2.895  1.00 95.88           C  
ATOM   2639  CB  GLU A 341       6.387  10.453  -4.387  1.00 95.88           C  
ATOM   2640  O   GLU A 341       8.484  10.195  -1.899  1.00 95.88           O  
ATOM   2641  CG  GLU A 341       4.887  10.594  -4.590  1.00 95.88           C  
ATOM   2642  CD  GLU A 341       4.066   9.922  -3.504  1.00 95.88           C  
ATOM   2643  OE1 GLU A 341       2.820   9.898  -3.607  1.00 95.88           O  
ATOM   2644  OE2 GLU A 341       4.676   9.406  -2.539  1.00 95.88           O  
ATOM   2645  N   ALA A 342       9.406  11.469  -3.613  1.00 95.06           N  
ATOM   2646  CA  ALA A 342      10.711  10.844  -3.445  1.00 95.06           C  
ATOM   2647  C   ALA A 342      11.672  11.758  -2.691  1.00 95.06           C  
ATOM   2648  CB  ALA A 342      11.297  10.469  -4.805  1.00 95.06           C  
ATOM   2649  O   ALA A 342      12.875  11.734  -2.926  1.00 95.06           O  
ATOM   2650  N   VAL A 343      11.117  12.578  -1.878  1.00 92.38           N  
ATOM   2651  CA  VAL A 343      11.984  13.484  -1.135  1.00 92.38           C  
ATOM   2652  C   VAL A 343      12.969  12.688  -0.281  1.00 92.38           C  
ATOM   2653  CB  VAL A 343      11.164  14.445  -0.245  1.00 92.38           C  
ATOM   2654  O   VAL A 343      14.047  13.172   0.052  1.00 92.38           O  
ATOM   2655  CG1 VAL A 343      10.547  13.703   0.937  1.00 92.38           C  
ATOM   2656  CG2 VAL A 343      12.039  15.602   0.246  1.00 92.38           C  
ATOM   2657  N   VAL A 344      12.664  11.477   0.035  1.00 85.38           N  
ATOM   2658  CA  VAL A 344      13.516  10.617   0.849  1.00 85.38           C  
ATOM   2659  C   VAL A 344      14.805  10.297   0.090  1.00 85.38           C  
ATOM   2660  CB  VAL A 344      12.797   9.312   1.243  1.00 85.38           C  
ATOM   2661  O   VAL A 344      15.797   9.867   0.687  1.00 85.38           O  
ATOM   2662  CG1 VAL A 344      12.672   8.375   0.042  1.00 85.38           C  
ATOM   2663  CG2 VAL A 344      13.531   8.617   2.393  1.00 85.38           C  
ATOM   2664  N   ALA A 345      14.773  10.438  -1.177  1.00 85.81           N  
ATOM   2665  CA  ALA A 345      15.977  10.203  -1.977  1.00 85.81           C  
ATOM   2666  C   ALA A 345      17.094  11.156  -1.573  1.00 85.81           C  
ATOM   2667  CB  ALA A 345      15.664  10.359  -3.463  1.00 85.81           C  
ATOM   2668  O   ALA A 345      18.266  10.891  -1.853  1.00 85.81           O  
ATOM   2669  N   SER A 346      16.750  12.227  -0.880  1.00 82.69           N  
ATOM   2670  CA  SER A 346      17.766  13.164  -0.409  1.00 82.69           C  
ATOM   2671  C   SER A 346      18.578  12.578   0.730  1.00 82.69           C  
ATOM   2672  CB  SER A 346      17.109  14.469   0.050  1.00 82.69           C  
ATOM   2673  O   SER A 346      19.656  13.086   1.056  1.00 82.69           O  
ATOM   2674  OG  SER A 346      16.297  14.250   1.194  1.00 82.69           O  
ATOM   2675  N   GLU A 347      18.141  11.492   1.220  1.00 81.56           N  
ATOM   2676  CA  GLU A 347      18.781  10.867   2.371  1.00 81.56           C  
ATOM   2677  C   GLU A 347      19.531   9.602   1.969  1.00 81.56           C  
ATOM   2678  CB  GLU A 347      17.750  10.555   3.457  1.00 81.56           C  
ATOM   2679  O   GLU A 347      19.984   8.844   2.828  1.00 81.56           O  
ATOM   2680  CG  GLU A 347      17.031  11.781   4.000  1.00 81.56           C  
ATOM   2681  CD  GLU A 347      15.969  11.445   5.035  1.00 81.56           C  
ATOM   2682  OE1 GLU A 347      15.422  12.375   5.660  1.00 81.56           O  
ATOM   2683  OE2 GLU A 347      15.695  10.242   5.223  1.00 81.56           O  
ATOM   2684  N   VAL A 348      19.484   9.289   0.675  1.00 81.00           N  
ATOM   2685  CA  VAL A 348      20.203   8.117   0.182  1.00 81.00           C  
ATOM   2686  C   VAL A 348      21.672   8.188   0.580  1.00 81.00           C  
ATOM   2687  CB  VAL A 348      20.062   7.973  -1.351  1.00 81.00           C  
ATOM   2688  O   VAL A 348      22.328   9.203   0.343  1.00 81.00           O  
ATOM   2689  CG1 VAL A 348      20.953   6.844  -1.868  1.00 81.00           C  
ATOM   2690  CG2 VAL A 348      18.609   7.730  -1.741  1.00 81.00           C  
ATOM   2691  N   PRO A 349      22.188   7.137   1.302  1.00 83.88           N  
ATOM   2692  CA  PRO A 349      23.594   7.148   1.744  1.00 83.88           C  
ATOM   2693  C   PRO A 349      24.578   7.238   0.582  1.00 83.88           C  
ATOM   2694  CB  PRO A 349      23.734   5.812   2.482  1.00 83.88           C  
ATOM   2695  O   PRO A 349      24.281   6.758  -0.517  1.00 83.88           O  
ATOM   2696  CG  PRO A 349      22.328   5.402   2.807  1.00 83.88           C  
ATOM   2697  CD  PRO A 349      21.406   5.988   1.774  1.00 83.88           C  
ATOM   2698  N   PHE A 350      25.797   7.832   0.850  1.00 84.94           N  
ATOM   2699  CA  PHE A 350      26.797   8.117  -0.183  1.00 84.94           C  
ATOM   2700  C   PHE A 350      27.266   6.832  -0.852  1.00 84.94           C  
ATOM   2701  CB  PHE A 350      27.984   8.867   0.409  1.00 84.94           C  
ATOM   2702  O   PHE A 350      27.609   6.832  -2.037  1.00 84.94           O  
ATOM   2703  CG  PHE A 350      28.875   8.016   1.270  1.00 84.94           C  
ATOM   2704  CD1 PHE A 350      28.672   7.941   2.643  1.00 84.94           C  
ATOM   2705  CD2 PHE A 350      29.906   7.281   0.704  1.00 84.94           C  
ATOM   2706  CE1 PHE A 350      29.500   7.148   3.441  1.00 84.94           C  
ATOM   2707  CE2 PHE A 350      30.734   6.488   1.495  1.00 84.94           C  
ATOM   2708  CZ  PHE A 350      30.531   6.426   2.863  1.00 84.94           C  
ATOM   2709  N   TYR A 351      27.297   5.680  -0.094  1.00 84.31           N  
ATOM   2710  CA  TYR A 351      27.828   4.449  -0.674  1.00 84.31           C  
ATOM   2711  C   TYR A 351      26.891   3.920  -1.756  1.00 84.31           C  
ATOM   2712  CB  TYR A 351      28.016   3.385   0.410  1.00 84.31           C  
ATOM   2713  O   TYR A 351      27.281   3.074  -2.564  1.00 84.31           O  
ATOM   2714  CG  TYR A 351      26.766   3.066   1.186  1.00 84.31           C  
ATOM   2715  CD1 TYR A 351      26.500   3.680   2.408  1.00 84.31           C  
ATOM   2716  CD2 TYR A 351      25.844   2.152   0.698  1.00 84.31           C  
ATOM   2717  CE1 TYR A 351      25.344   3.389   3.129  1.00 84.31           C  
ATOM   2718  CE2 TYR A 351      24.672   1.854   1.408  1.00 84.31           C  
ATOM   2719  OH  TYR A 351      23.297   2.186   3.328  1.00 84.31           O  
ATOM   2720  CZ  TYR A 351      24.438   2.477   2.621  1.00 84.31           C  
ATOM   2721  N   LEU A 352      25.641   4.387  -1.785  1.00 87.69           N  
ATOM   2722  CA  LEU A 352      24.734   3.965  -2.834  1.00 87.69           C  
ATOM   2723  C   LEU A 352      24.922   4.789  -4.102  1.00 87.69           C  
ATOM   2724  CB  LEU A 352      23.281   4.086  -2.357  1.00 87.69           C  
ATOM   2725  O   LEU A 352      24.328   4.504  -5.137  1.00 87.69           O  
ATOM   2726  CG  LEU A 352      22.812   3.059  -1.320  1.00 87.69           C  
ATOM   2727  CD1 LEU A 352      21.344   3.264  -0.991  1.00 87.69           C  
ATOM   2728  CD2 LEU A 352      23.062   1.642  -1.822  1.00 87.69           C  
ATOM   2729  N   ASP A 353      25.812   5.785  -4.039  1.00 89.25           N  
ATOM   2730  CA  ASP A 353      26.141   6.594  -5.215  1.00 89.25           C  
ATOM   2731  C   ASP A 353      26.781   5.742  -6.309  1.00 89.25           C  
ATOM   2732  CB  ASP A 353      27.062   7.750  -4.832  1.00 89.25           C  
ATOM   2733  O   ASP A 353      26.562   5.988  -7.496  1.00 89.25           O  
ATOM   2734  CG  ASP A 353      26.328   8.898  -4.152  1.00 89.25           C  
ATOM   2735  OD1 ASP A 353      25.078   8.883  -4.109  1.00 89.25           O  
ATOM   2736  OD2 ASP A 353      27.016   9.820  -3.654  1.00 89.25           O  
ATOM   2737  N   PHE A 354      27.500   4.730  -5.891  1.00 87.44           N  
ATOM   2738  CA  PHE A 354      28.141   3.840  -6.855  1.00 87.44           C  
ATOM   2739  C   PHE A 354      27.094   3.172  -7.742  1.00 87.44           C  
ATOM   2740  CB  PHE A 354      28.984   2.777  -6.141  1.00 87.44           C  
ATOM   2741  O   PHE A 354      27.266   3.084  -8.961  1.00 87.44           O  
ATOM   2742  CG  PHE A 354      29.594   1.768  -7.070  1.00 87.44           C  
ATOM   2743  CD1 PHE A 354      29.000   0.531  -7.273  1.00 87.44           C  
ATOM   2744  CD2 PHE A 354      30.781   2.055  -7.734  1.00 87.44           C  
ATOM   2745  CE1 PHE A 354      29.562  -0.406  -8.133  1.00 87.44           C  
ATOM   2746  CE2 PHE A 354      31.359   1.124  -8.594  1.00 87.44           C  
ATOM   2747  CZ  PHE A 354      30.750  -0.106  -8.789  1.00 87.44           C  
ATOM   2748  N   TYR A 355      26.000   2.873  -7.168  1.00 89.12           N  
ATOM   2749  CA  TYR A 355      24.938   2.205  -7.906  1.00 89.12           C  
ATOM   2750  C   TYR A 355      24.188   3.191  -8.789  1.00 89.12           C  
ATOM   2751  CB  TYR A 355      23.969   1.517  -6.945  1.00 89.12           C  
ATOM   2752  O   TYR A 355      23.797   2.859  -9.914  1.00 89.12           O  
ATOM   2753  CG  TYR A 355      24.594   0.425  -6.117  1.00 89.12           C  
ATOM   2754  CD1 TYR A 355      24.828  -0.841  -6.656  1.00 89.12           C  
ATOM   2755  CD2 TYR A 355      24.969   0.656  -4.801  1.00 89.12           C  
ATOM   2756  CE1 TYR A 355      25.406  -1.852  -5.898  1.00 89.12           C  
ATOM   2757  CE2 TYR A 355      25.562  -0.347  -4.031  1.00 89.12           C  
ATOM   2758  OH  TYR A 355      26.344  -2.592  -3.832  1.00 89.12           O  
ATOM   2759  CZ  TYR A 355      25.766  -1.595  -4.590  1.00 89.12           C  
ATOM   2760  N   LEU A 356      24.062   4.383  -8.297  1.00 91.31           N  
ATOM   2761  CA  LEU A 356      23.406   5.418  -9.094  1.00 91.31           C  
ATOM   2762  C   LEU A 356      24.234   5.770 -10.320  1.00 91.31           C  
ATOM   2763  CB  LEU A 356      23.156   6.668  -8.242  1.00 91.31           C  
ATOM   2764  O   LEU A 356      23.672   6.078 -11.383  1.00 91.31           O  
ATOM   2765  CG  LEU A 356      22.141   6.539  -7.117  1.00 91.31           C  
ATOM   2766  CD1 LEU A 356      22.062   7.836  -6.312  1.00 91.31           C  
ATOM   2767  CD2 LEU A 356      20.766   6.180  -7.680  1.00 91.31           C  
ATOM   2768  N   ASN A 357      25.547   5.664 -10.203  1.00 91.56           N  
ATOM   2769  CA  ASN A 357      26.438   5.988 -11.312  1.00 91.56           C  
ATOM   2770  C   ASN A 357      26.266   5.016 -12.469  1.00 91.56           C  
ATOM   2771  CB  ASN A 357      27.906   6.004 -10.844  1.00 91.56           C  
ATOM   2772  O   ASN A 357      26.547   5.359 -13.625  1.00 91.56           O  
ATOM   2773  CG  ASN A 357      28.250   7.250 -10.047  1.00 91.56           C  
ATOM   2774  ND2 ASN A 357      29.203   7.125  -9.133  1.00 91.56           N  
ATOM   2775  OD1 ASN A 357      27.656   8.320 -10.258  1.00 91.56           O  
ATOM   2776  N   ASN A 358      25.781   3.852 -12.148  1.00 92.19           N  
ATOM   2777  CA  ASN A 358      25.531   2.873 -13.195  1.00 92.19           C  
ATOM   2778  C   ASN A 358      24.484   3.381 -14.195  1.00 92.19           C  
ATOM   2779  CB  ASN A 358      25.078   1.540 -12.594  1.00 92.19           C  
ATOM   2780  O   ASN A 358      24.562   3.068 -15.383  1.00 92.19           O  
ATOM   2781  CG  ASN A 358      26.234   0.754 -11.992  1.00 92.19           C  
ATOM   2782  ND2 ASN A 358      25.922  -0.128 -11.055  1.00 92.19           N  
ATOM   2783  OD1 ASN A 358      27.391   0.939 -12.375  1.00 92.19           O  
ATOM   2784  N   TYR A 359      23.609   4.199 -13.750  1.00 93.50           N  
ATOM   2785  CA  TYR A 359      22.578   4.746 -14.625  1.00 93.50           C  
ATOM   2786  C   TYR A 359      23.156   5.793 -15.562  1.00 93.50           C  
ATOM   2787  CB  TYR A 359      21.438   5.363 -13.805  1.00 93.50           C  
ATOM   2788  O   TYR A 359      22.656   5.988 -16.672  1.00 93.50           O  
ATOM   2789  CG  TYR A 359      20.594   4.344 -13.086  1.00 93.50           C  
ATOM   2790  CD1 TYR A 359      19.516   3.734 -13.719  1.00 93.50           C  
ATOM   2791  CD2 TYR A 359      20.875   3.984 -11.766  1.00 93.50           C  
ATOM   2792  CE1 TYR A 359      18.719   2.795 -13.055  1.00 93.50           C  
ATOM   2793  CE2 TYR A 359      20.094   3.047 -11.102  1.00 93.50           C  
ATOM   2794  OH  TYR A 359      18.250   1.530 -11.094  1.00 93.50           O  
ATOM   2795  CZ  TYR A 359      19.016   2.459 -11.750  1.00 93.50           C  
ATOM   2796  N   ASP A 360      24.266   6.430 -15.117  1.00 92.88           N  
ATOM   2797  CA  ASP A 360      24.969   7.367 -15.984  1.00 92.88           C  
ATOM   2798  C   ASP A 360      25.750   6.629 -17.062  1.00 92.88           C  
ATOM   2799  CB  ASP A 360      25.906   8.250 -15.164  1.00 92.88           C  
ATOM   2800  O   ASP A 360      25.812   7.094 -18.203  1.00 92.88           O  
ATOM   2801  CG  ASP A 360      25.188   9.344 -14.406  1.00 92.88           C  
ATOM   2802  OD1 ASP A 360      24.281  10.000 -14.984  1.00 92.88           O  
ATOM   2803  OD2 ASP A 360      25.516   9.562 -13.219  1.00 92.88           O  
ATOM   2804  N   ILE A 361      26.266   5.477 -16.672  1.00 92.38           N  
ATOM   2805  CA  ILE A 361      27.109   4.691 -17.562  1.00 92.38           C  
ATOM   2806  C   ILE A 361      26.219   3.920 -18.547  1.00 92.38           C  
ATOM   2807  CB  ILE A 361      28.016   3.717 -16.781  1.00 92.38           C  
ATOM   2808  O   ILE A 361      26.516   3.881 -19.750  1.00 92.38           O  
ATOM   2809  CG1 ILE A 361      29.047   4.496 -15.953  1.00 92.38           C  
ATOM   2810  CG2 ILE A 361      28.719   2.742 -17.750  1.00 92.38           C  
ATOM   2811  CD1 ILE A 361      29.781   3.646 -14.930  1.00 92.38           C  
ATOM   2812  N   ALA A 362      25.188   3.352 -17.984  1.00 94.12           N  
ATOM   2813  CA  ALA A 362      24.234   2.594 -18.781  1.00 94.12           C  
ATOM   2814  C   ALA A 362      22.891   3.305 -18.859  1.00 94.12           C  
ATOM   2815  CB  ALA A 362      24.062   1.186 -18.219  1.00 94.12           C  
ATOM   2816  O   ALA A 362      21.953   2.932 -18.156  1.00 94.12           O  
ATOM   2817  N   VAL A 363      22.734   4.273 -19.719  1.00 94.75           N  
ATOM   2818  CA  VAL A 363      21.594   5.188 -19.750  1.00 94.75           C  
ATOM   2819  C   VAL A 363      20.328   4.426 -20.141  1.00 94.75           C  
ATOM   2820  CB  VAL A 363      21.828   6.355 -20.734  1.00 94.75           C  
ATOM   2821  O   VAL A 363      19.219   4.887 -19.875  1.00 94.75           O  
ATOM   2822  CG1 VAL A 363      22.891   7.312 -20.188  1.00 94.75           C  
ATOM   2823  CG2 VAL A 363      22.250   5.824 -22.094  1.00 94.75           C  
ATOM   2824  N   SER A 364      20.516   3.279 -20.766  1.00 94.88           N  
ATOM   2825  CA  SER A 364      19.359   2.467 -21.141  1.00 94.88           C  
ATOM   2826  C   SER A 364      18.578   2.014 -19.906  1.00 94.88           C  
ATOM   2827  CB  SER A 364      19.797   1.246 -21.953  1.00 94.88           C  
ATOM   2828  O   SER A 364      17.406   1.648 -20.000  1.00 94.88           O  
ATOM   2829  OG  SER A 364      20.672   0.426 -21.188  1.00 94.88           O  
ATOM   2830  N   MET A 365      19.219   2.021 -18.766  1.00 93.75           N  
ATOM   2831  CA  MET A 365      18.578   1.607 -17.516  1.00 93.75           C  
ATOM   2832  C   MET A 365      17.547   2.635 -17.062  1.00 93.75           C  
ATOM   2833  CB  MET A 365      19.625   1.403 -16.422  1.00 93.75           C  
ATOM   2834  O   MET A 365      16.688   2.334 -16.234  1.00 93.75           O  
ATOM   2835  CG  MET A 365      20.547   0.212 -16.656  1.00 93.75           C  
ATOM   2836  SD  MET A 365      21.906   0.109 -15.438  1.00 93.75           S  
ATOM   2837  CE  MET A 365      20.953  -0.314 -13.945  1.00 93.75           C  
ATOM   2838  N   LEU A 366      17.641   3.865 -17.531  1.00 95.19           N  
ATOM   2839  CA  LEU A 366      16.703   4.926 -17.203  1.00 95.19           C  
ATOM   2840  C   LEU A 366      15.414   4.773 -18.000  1.00 95.19           C  
ATOM   2841  CB  LEU A 366      17.312   6.301 -17.453  1.00 95.19           C  
ATOM   2842  O   LEU A 366      14.398   5.395 -17.688  1.00 95.19           O  
ATOM   2843  CG  LEU A 366      18.453   6.723 -16.516  1.00 95.19           C  
ATOM   2844  CD1 LEU A 366      19.109   8.008 -17.016  1.00 95.19           C  
ATOM   2845  CD2 LEU A 366      17.922   6.902 -15.094  1.00 95.19           C  
ATOM   2846  N   THR A 367      15.445   3.975 -19.062  1.00 93.94           N  
ATOM   2847  CA  THR A 367      14.266   3.711 -19.875  1.00 93.94           C  
ATOM   2848  C   THR A 367      13.266   2.842 -19.109  1.00 93.94           C  
ATOM   2849  CB  THR A 367      14.641   3.025 -21.203  1.00 93.94           C  
ATOM   2850  O   THR A 367      13.633   1.794 -18.562  1.00 93.94           O  
ATOM   2851  CG2 THR A 367      13.406   2.779 -22.062  1.00 93.94           C  
ATOM   2852  OG1 THR A 367      15.555   3.859 -21.922  1.00 93.94           O  
ATOM   2853  N   PRO A 368      12.039   3.330 -19.047  1.00 90.06           N  
ATOM   2854  CA  PRO A 368      11.062   2.438 -18.406  1.00 90.06           C  
ATOM   2855  C   PRO A 368      11.133   1.011 -18.953  1.00 90.06           C  
ATOM   2856  CB  PRO A 368       9.719   3.086 -18.750  1.00 90.06           C  
ATOM   2857  O   PRO A 368      11.180   0.810 -20.172  1.00 90.06           O  
ATOM   2858  CG  PRO A 368      10.023   4.539 -18.922  1.00 90.06           C  
ATOM   2859  CD  PRO A 368      11.367   4.672 -19.578  1.00 90.06           C  
ATOM   2860  N   TRP A 369      11.078   0.087 -18.125  1.00 85.31           N  
ATOM   2861  CA  TRP A 369      11.367  -1.312 -18.422  1.00 85.31           C  
ATOM   2862  C   TRP A 369      10.398  -1.848 -19.484  1.00 85.31           C  
ATOM   2863  CB  TRP A 369      11.281  -2.166 -17.156  1.00 85.31           C  
ATOM   2864  O   TRP A 369      10.797  -2.615 -20.359  1.00 85.31           O  
ATOM   2865  CG  TRP A 369      11.414  -3.639 -17.406  1.00 85.31           C  
ATOM   2866  CD1 TRP A 369      10.430  -4.582 -17.281  1.00 85.31           C  
ATOM   2867  CD2 TRP A 369      12.594  -4.336 -17.812  1.00 85.31           C  
ATOM   2868  CE2 TRP A 369      12.258  -5.703 -17.922  1.00 85.31           C  
ATOM   2869  CE3 TRP A 369      13.906  -3.936 -18.094  1.00 85.31           C  
ATOM   2870  NE1 TRP A 369      10.930  -5.828 -17.594  1.00 85.31           N  
ATOM   2871  CH2 TRP A 369      14.461  -6.254 -18.562  1.00 85.31           C  
ATOM   2872  CZ2 TRP A 369      13.188  -6.672 -18.297  1.00 85.31           C  
ATOM   2873  CZ3 TRP A 369      14.828  -4.902 -18.469  1.00 85.31           C  
ATOM   2874  N   THR A 370       9.188  -1.456 -19.500  1.00 83.75           N  
ATOM   2875  CA  THR A 370       8.188  -2.043 -20.391  1.00 83.75           C  
ATOM   2876  C   THR A 370       8.055  -1.222 -21.672  1.00 83.75           C  
ATOM   2877  CB  THR A 370       6.820  -2.154 -19.703  1.00 83.75           C  
ATOM   2878  O   THR A 370       7.199  -1.512 -22.516  1.00 83.75           O  
ATOM   2879  CG2 THR A 370       6.859  -3.166 -18.562  1.00 83.75           C  
ATOM   2880  OG1 THR A 370       6.449  -0.873 -19.172  1.00 83.75           O  
ATOM   2881  N   LEU A 371       8.867  -0.155 -21.797  1.00 88.62           N  
ATOM   2882  CA  LEU A 371       8.727   0.722 -22.953  1.00 88.62           C  
ATOM   2883  C   LEU A 371       9.117  -0.002 -24.250  1.00 88.62           C  
ATOM   2884  CB  LEU A 371       9.578   1.981 -22.781  1.00 88.62           C  
ATOM   2885  O   LEU A 371       8.367   0.007 -25.219  1.00 88.62           O  
ATOM   2886  CG  LEU A 371       9.539   2.986 -23.938  1.00 88.62           C  
ATOM   2887  CD1 LEU A 371       8.133   3.541 -24.125  1.00 88.62           C  
ATOM   2888  CD2 LEU A 371      10.539   4.113 -23.703  1.00 88.62           C  
ATOM   2889  N   THR A 372      10.266  -0.609 -24.359  1.00 88.50           N  
ATOM   2890  CA  THR A 372      10.773  -1.271 -25.547  1.00 88.50           C  
ATOM   2891  C   THR A 372      11.914  -2.221 -25.203  1.00 88.50           C  
ATOM   2892  CB  THR A 372      11.266  -0.244 -26.594  1.00 88.50           C  
ATOM   2893  O   THR A 372      12.672  -1.972 -24.250  1.00 88.50           O  
ATOM   2894  CG2 THR A 372      12.422   0.584 -26.047  1.00 88.50           C  
ATOM   2895  OG1 THR A 372      11.695  -0.936 -27.766  1.00 88.50           O  
ATOM   2896  N   GLN A 373      11.992  -3.318 -26.031  1.00 86.94           N  
ATOM   2897  CA  GLN A 373      13.094  -4.254 -25.875  1.00 86.94           C  
ATOM   2898  C   GLN A 373      14.180  -4.016 -26.922  1.00 86.94           C  
ATOM   2899  CB  GLN A 373      12.594  -5.695 -25.953  1.00 86.94           C  
ATOM   2900  O   GLN A 373      15.258  -4.609 -26.844  1.00 86.94           O  
ATOM   2901  CG  GLN A 373      11.633  -6.078 -24.828  1.00 86.94           C  
ATOM   2902  CD  GLN A 373      12.266  -5.980 -23.453  1.00 86.94           C  
ATOM   2903  NE2 GLN A 373      11.484  -5.539 -22.469  1.00 86.94           N  
ATOM   2904  OE1 GLN A 373      13.445  -6.301 -23.281  1.00 86.94           O  
ATOM   2905  N   LYS A 374      13.852  -3.150 -27.844  1.00 90.94           N  
ATOM   2906  CA  LYS A 374      14.828  -2.820 -28.875  1.00 90.94           C  
ATOM   2907  C   LYS A 374      15.984  -2.002 -28.297  1.00 90.94           C  
ATOM   2908  CB  LYS A 374      14.172  -2.055 -30.016  1.00 90.94           C  
ATOM   2909  O   LYS A 374      15.766  -0.924 -27.734  1.00 90.94           O  
ATOM   2910  CG  LYS A 374      13.086  -2.838 -30.750  1.00 90.94           C  
ATOM   2911  CD  LYS A 374      12.461  -2.020 -31.859  1.00 90.94           C  
ATOM   2912  CE  LYS A 374      11.352  -2.789 -32.562  1.00 90.94           C  
ATOM   2913  NZ  LYS A 374      10.695  -1.973 -33.625  1.00 90.94           N  
ATOM   2914  N   VAL A 375      17.203  -2.549 -28.484  1.00 92.56           N  
ATOM   2915  CA  VAL A 375      18.391  -2.029 -27.812  1.00 92.56           C  
ATOM   2916  C   VAL A 375      18.594  -0.562 -28.188  1.00 92.56           C  
ATOM   2917  CB  VAL A 375      19.656  -2.848 -28.188  1.00 92.56           C  
ATOM   2918  O   VAL A 375      18.750   0.290 -27.312  1.00 92.56           O  
ATOM   2919  CG1 VAL A 375      20.922  -2.139 -27.719  1.00 92.56           C  
ATOM   2920  CG2 VAL A 375      19.562  -4.254 -27.594  1.00 92.56           C  
ATOM   2921  N   LEU A 376      18.547  -0.227 -29.531  1.00 94.06           N  
ATOM   2922  CA  LEU A 376      18.812   1.139 -29.969  1.00 94.06           C  
ATOM   2923  C   LEU A 376      17.750   2.096 -29.438  1.00 94.06           C  
ATOM   2924  CB  LEU A 376      18.859   1.210 -31.500  1.00 94.06           C  
ATOM   2925  O   LEU A 376      18.078   3.182 -28.953  1.00 94.06           O  
ATOM   2926  CG  LEU A 376      20.078   0.577 -32.156  1.00 94.06           C  
ATOM   2927  CD1 LEU A 376      19.922   0.594 -33.688  1.00 94.06           C  
ATOM   2928  CD2 LEU A 376      21.359   1.301 -31.750  1.00 94.06           C  
ATOM   2929  N   SER A 377      16.484   1.731 -29.500  1.00 94.38           N  
ATOM   2930  CA  SER A 377      15.383   2.557 -29.016  1.00 94.38           C  
ATOM   2931  C   SER A 377      15.484   2.773 -27.500  1.00 94.38           C  
ATOM   2932  CB  SER A 377      14.039   1.915 -29.359  1.00 94.38           C  
ATOM   2933  O   SER A 377      15.227   3.873 -27.016  1.00 94.38           O  
ATOM   2934  OG  SER A 377      13.844   1.878 -30.766  1.00 94.38           O  
ATOM   2935  N   ARG A 378      15.844   1.756 -26.812  1.00 94.12           N  
ATOM   2936  CA  ARG A 378      15.961   1.861 -25.359  1.00 94.12           C  
ATOM   2937  C   ARG A 378      17.062   2.838 -24.969  1.00 94.12           C  
ATOM   2938  CB  ARG A 378      16.234   0.488 -24.734  1.00 94.12           C  
ATOM   2939  O   ARG A 378      16.891   3.664 -24.078  1.00 94.12           O  
ATOM   2940  CG  ARG A 378      16.062   0.447 -23.234  1.00 94.12           C  
ATOM   2941  CD  ARG A 378      16.125  -0.976 -22.688  1.00 94.12           C  
ATOM   2942  NE  ARG A 378      15.633  -1.059 -21.328  1.00 94.12           N  
ATOM   2943  NH1 ARG A 378      13.414  -1.258 -21.922  1.00 94.12           N  
ATOM   2944  NH2 ARG A 378      14.016  -1.256 -19.703  1.00 94.12           N  
ATOM   2945  CZ  ARG A 378      14.352  -1.190 -20.984  1.00 94.12           C  
ATOM   2946  N   ASN A 379      18.141   2.725 -25.656  1.00 96.25           N  
ATOM   2947  CA  ASN A 379      19.266   3.625 -25.375  1.00 96.25           C  
ATOM   2948  C   ASN A 379      18.891   5.078 -25.656  1.00 96.25           C  
ATOM   2949  CB  ASN A 379      20.500   3.225 -26.188  1.00 96.25           C  
ATOM   2950  O   ASN A 379      19.172   5.965 -24.844  1.00 96.25           O  
ATOM   2951  CG  ASN A 379      21.281   2.096 -25.547  1.00 96.25           C  
ATOM   2952  ND2 ASN A 379      21.141   0.896 -26.094  1.00 96.25           N  
ATOM   2953  OD1 ASN A 379      21.984   2.297 -24.562  1.00 96.25           O  
ATOM   2954  N   VAL A 380      18.266   5.285 -26.797  1.00 96.81           N  
ATOM   2955  CA  VAL A 380      17.875   6.645 -27.156  1.00 96.81           C  
ATOM   2956  C   VAL A 380      16.859   7.180 -26.141  1.00 96.81           C  
ATOM   2957  CB  VAL A 380      17.281   6.707 -28.578  1.00 96.81           C  
ATOM   2958  O   VAL A 380      16.953   8.328 -25.703  1.00 96.81           O  
ATOM   2959  CG1 VAL A 380      16.734   8.102 -28.875  1.00 96.81           C  
ATOM   2960  CG2 VAL A 380      18.344   6.316 -29.609  1.00 96.81           C  
ATOM   2961  N   ALA A 381      15.867   6.383 -25.781  1.00 96.56           N  
ATOM   2962  CA  ALA A 381      14.883   6.781 -24.781  1.00 96.56           C  
ATOM   2963  C   ALA A 381      15.562   7.121 -23.453  1.00 96.56           C  
ATOM   2964  CB  ALA A 381      13.859   5.672 -24.578  1.00 96.56           C  
ATOM   2965  O   ALA A 381      15.203   8.102 -22.797  1.00 96.56           O  
ATOM   2966  N   GLY A 382      16.500   6.281 -23.031  1.00 96.75           N  
ATOM   2967  CA  GLY A 382      17.250   6.555 -21.812  1.00 96.75           C  
ATOM   2968  C   GLY A 382      18.000   7.875 -21.859  1.00 96.75           C  
ATOM   2969  O   GLY A 382      18.031   8.609 -20.875  1.00 96.75           O  
ATOM   2970  N   ILE A 383      18.625   8.219 -23.016  1.00 96.94           N  
ATOM   2971  CA  ILE A 383      19.328   9.477 -23.188  1.00 96.94           C  
ATOM   2972  C   ILE A 383      18.359  10.648 -23.016  1.00 96.94           C  
ATOM   2973  CB  ILE A 383      20.031   9.547 -24.562  1.00 96.94           C  
ATOM   2974  O   ILE A 383      18.672  11.641 -22.359  1.00 96.94           O  
ATOM   2975  CG1 ILE A 383      21.234   8.594 -24.594  1.00 96.94           C  
ATOM   2976  CG2 ILE A 383      20.469  10.984 -24.875  1.00 96.94           C  
ATOM   2977  CD1 ILE A 383      21.781   8.359 -26.000  1.00 96.94           C  
ATOM   2978  N   LYS A 384      17.203  10.508 -23.562  1.00 97.56           N  
ATOM   2979  CA  LYS A 384      16.188  11.555 -23.469  1.00 97.56           C  
ATOM   2980  C   LYS A 384      15.734  11.758 -22.031  1.00 97.56           C  
ATOM   2981  CB  LYS A 384      14.992  11.219 -24.359  1.00 97.56           C  
ATOM   2982  O   LYS A 384      15.547  12.898 -21.578  1.00 97.56           O  
ATOM   2983  CG  LYS A 384      15.273  11.336 -25.844  1.00 97.56           C  
ATOM   2984  CD  LYS A 384      14.008  11.141 -26.672  1.00 97.56           C  
ATOM   2985  CE  LYS A 384      14.258  11.406 -28.156  1.00 97.56           C  
ATOM   2986  NZ  LYS A 384      12.984  11.688 -28.875  1.00 97.56           N  
ATOM   2987  N   VAL A 385      15.539  10.609 -21.312  1.00 97.38           N  
ATOM   2988  CA  VAL A 385      15.164  10.703 -19.906  1.00 97.38           C  
ATOM   2989  C   VAL A 385      16.281  11.398 -19.125  1.00 97.38           C  
ATOM   2990  CB  VAL A 385      14.875   9.312 -19.312  1.00 97.38           C  
ATOM   2991  O   VAL A 385      16.016  12.312 -18.344  1.00 97.38           O  
ATOM   2992  CG1 VAL A 385      14.727   9.406 -17.797  1.00 97.38           C  
ATOM   2993  CG2 VAL A 385      13.625   8.711 -19.938  1.00 97.38           C  
ATOM   2994  N   LYS A 386      17.469  10.945 -19.391  1.00 96.94           N  
ATOM   2995  CA  LYS A 386      18.609  11.531 -18.688  1.00 96.94           C  
ATOM   2996  C   LYS A 386      18.688  13.039 -18.922  1.00 96.94           C  
ATOM   2997  CB  LYS A 386      19.906  10.859 -19.156  1.00 96.94           C  
ATOM   2998  O   LYS A 386      18.828  13.812 -17.984  1.00 96.94           O  
ATOM   2999  CG  LYS A 386      21.172  11.516 -18.594  1.00 96.94           C  
ATOM   3000  CD  LYS A 386      21.297  11.305 -17.094  1.00 96.94           C  
ATOM   3001  CE  LYS A 386      22.625  11.844 -16.578  1.00 96.94           C  
ATOM   3002  NZ  LYS A 386      22.625  11.922 -15.078  1.00 96.94           N  
ATOM   3003  N   TYR A 387      18.609  13.445 -20.125  1.00 96.69           N  
ATOM   3004  CA  TYR A 387      18.719  14.859 -20.469  1.00 96.69           C  
ATOM   3005  C   TYR A 387      17.562  15.656 -19.891  1.00 96.69           C  
ATOM   3006  CB  TYR A 387      18.781  15.047 -21.984  1.00 96.69           C  
ATOM   3007  O   TYR A 387      17.750  16.766 -19.375  1.00 96.69           O  
ATOM   3008  CG  TYR A 387      19.031  16.469 -22.406  1.00 96.69           C  
ATOM   3009  CD1 TYR A 387      17.984  17.281 -22.875  1.00 96.69           C  
ATOM   3010  CD2 TYR A 387      20.312  17.016 -22.359  1.00 96.69           C  
ATOM   3011  CE1 TYR A 387      18.219  18.594 -23.266  1.00 96.69           C  
ATOM   3012  CE2 TYR A 387      20.547  18.328 -22.750  1.00 96.69           C  
ATOM   3013  OH  TYR A 387      19.734  20.406 -23.594  1.00 96.69           O  
ATOM   3014  CZ  TYR A 387      19.500  19.109 -23.203  1.00 96.69           C  
ATOM   3015  N   ASN A 388      16.359  15.141 -19.953  1.00 97.38           N  
ATOM   3016  CA  ASN A 388      15.180  15.836 -19.453  1.00 97.38           C  
ATOM   3017  C   ASN A 388      15.281  16.109 -17.953  1.00 97.38           C  
ATOM   3018  CB  ASN A 388      13.922  15.031 -19.766  1.00 97.38           C  
ATOM   3019  O   ASN A 388      14.961  17.203 -17.484  1.00 97.38           O  
ATOM   3020  CG  ASN A 388      12.648  15.742 -19.344  1.00 97.38           C  
ATOM   3021  ND2 ASN A 388      12.016  15.250 -18.281  1.00 97.38           N  
ATOM   3022  OD1 ASN A 388      12.242  16.734 -19.953  1.00 97.38           O  
ATOM   3023  N   PHE A 389      15.781  15.195 -17.172  1.00 96.81           N  
ATOM   3024  CA  PHE A 389      15.719  15.344 -15.727  1.00 96.81           C  
ATOM   3025  C   PHE A 389      17.062  15.789 -15.172  1.00 96.81           C  
ATOM   3026  CB  PHE A 389      15.289  14.031 -15.070  1.00 96.81           C  
ATOM   3027  O   PHE A 389      17.125  16.422 -14.117  1.00 96.81           O  
ATOM   3028  CG  PHE A 389      13.812  13.750 -15.180  1.00 96.81           C  
ATOM   3029  CD1 PHE A 389      12.914  14.312 -14.273  1.00 96.81           C  
ATOM   3030  CD2 PHE A 389      13.320  12.930 -16.188  1.00 96.81           C  
ATOM   3031  CE1 PHE A 389      11.555  14.055 -14.367  1.00 96.81           C  
ATOM   3032  CE2 PHE A 389      11.953  12.672 -16.281  1.00 96.81           C  
ATOM   3033  CZ  PHE A 389      11.070  13.234 -15.375  1.00 96.81           C  
ATOM   3034  N   PHE A 390      18.109  15.414 -15.898  1.00 96.31           N  
ATOM   3035  CA  PHE A 390      19.406  15.625 -15.266  1.00 96.31           C  
ATOM   3036  C   PHE A 390      20.297  16.500 -16.141  1.00 96.31           C  
ATOM   3037  CB  PHE A 390      20.094  14.281 -14.992  1.00 96.31           C  
ATOM   3038  O   PHE A 390      21.406  16.875 -15.727  1.00 96.31           O  
ATOM   3039  CG  PHE A 390      19.328  13.391 -14.055  1.00 96.31           C  
ATOM   3040  CD1 PHE A 390      19.469  13.516 -12.680  1.00 96.31           C  
ATOM   3041  CD2 PHE A 390      18.469  12.414 -14.547  1.00 96.31           C  
ATOM   3042  CE1 PHE A 390      18.766  12.695 -11.805  1.00 96.31           C  
ATOM   3043  CE2 PHE A 390      17.750  11.594 -13.680  1.00 96.31           C  
ATOM   3044  CZ  PHE A 390      17.906  11.727 -12.305  1.00 96.31           C  
ATOM   3045  N   GLU A 391      19.828  16.797 -17.344  1.00 93.75           N  
ATOM   3046  CA  GLU A 391      20.688  17.516 -18.281  1.00 93.75           C  
ATOM   3047  C   GLU A 391      22.047  16.844 -18.406  1.00 93.75           C  
ATOM   3048  CB  GLU A 391      20.859  18.969 -17.844  1.00 93.75           C  
ATOM   3049  O   GLU A 391      22.141  15.641 -18.703  1.00 93.75           O  
ATOM   3050  CG  GLU A 391      19.562  19.750 -17.766  1.00 93.75           C  
ATOM   3051  CD  GLU A 391      19.734  21.172 -17.281  1.00 93.75           C  
ATOM   3052  OE1 GLU A 391      18.734  21.844 -16.969  1.00 93.75           O  
ATOM   3053  OE2 GLU A 391      20.906  21.625 -17.203  1.00 93.75           O  
ATOM   3054  N   LEU A 392      23.141  17.531 -18.156  1.00 89.81           N  
ATOM   3055  CA  LEU A 392      24.453  16.906 -18.328  1.00 89.81           C  
ATOM   3056  C   LEU A 392      25.062  16.547 -16.984  1.00 89.81           C  
ATOM   3057  CB  LEU A 392      25.391  17.844 -19.094  1.00 89.81           C  
ATOM   3058  O   LEU A 392      26.188  16.078 -16.906  1.00 89.81           O  
ATOM   3059  CG  LEU A 392      24.984  18.188 -20.531  1.00 89.81           C  
ATOM   3060  CD1 LEU A 392      25.984  19.172 -21.141  1.00 89.81           C  
ATOM   3061  CD2 LEU A 392      24.906  16.922 -21.375  1.00 89.81           C  
ATOM   3062  N   GLU A 393      24.250  16.719 -15.938  1.00 93.50           N  
ATOM   3063  CA  GLU A 393      24.766  16.469 -14.602  1.00 93.50           C  
ATOM   3064  C   GLU A 393      24.656  14.984 -14.250  1.00 93.50           C  
ATOM   3065  CB  GLU A 393      24.016  17.312 -13.562  1.00 93.50           C  
ATOM   3066  O   GLU A 393      23.797  14.273 -14.773  1.00 93.50           O  
ATOM   3067  CG  GLU A 393      24.203  18.812 -13.734  1.00 93.50           C  
ATOM   3068  CD  GLU A 393      25.594  19.281 -13.320  1.00 93.50           C  
ATOM   3069  OE1 GLU A 393      25.984  20.406 -13.727  1.00 93.50           O  
ATOM   3070  OE2 GLU A 393      26.281  18.547 -12.594  1.00 93.50           O  
ATOM   3071  N   SER A 394      25.547  14.562 -13.297  1.00 91.94           N  
ATOM   3072  CA  SER A 394      25.484  13.203 -12.789  1.00 91.94           C  
ATOM   3073  C   SER A 394      24.234  12.992 -11.930  1.00 91.94           C  
ATOM   3074  CB  SER A 394      26.734  12.875 -11.977  1.00 91.94           C  
ATOM   3075  O   SER A 394      23.891  13.844 -11.102  1.00 91.94           O  
ATOM   3076  OG  SER A 394      26.594  11.633 -11.305  1.00 91.94           O  
ATOM   3077  N   ILE A 395      23.625  11.805 -12.094  1.00 91.75           N  
ATOM   3078  CA  ILE A 395      22.438  11.430 -11.328  1.00 91.75           C  
ATOM   3079  C   ILE A 395      22.781  11.375  -9.844  1.00 91.75           C  
ATOM   3080  CB  ILE A 395      21.859  10.078 -11.805  1.00 91.75           C  
ATOM   3081  O   ILE A 395      21.969  11.781  -9.000  1.00 91.75           O  
ATOM   3082  CG1 ILE A 395      21.312  10.195 -13.234  1.00 91.75           C  
ATOM   3083  CG2 ILE A 395      20.781   9.586 -10.844  1.00 91.75           C  
ATOM   3084  CD1 ILE A 395      20.922   8.859 -13.852  1.00 91.75           C  
ATOM   3085  N   ALA A 396      23.938  11.016  -9.562  1.00 89.75           N  
ATOM   3086  CA  ALA A 396      24.359  10.773  -8.180  1.00 89.75           C  
ATOM   3087  C   ALA A 396      24.625  12.086  -7.453  1.00 89.75           C  
ATOM   3088  CB  ALA A 396      25.594   9.891  -8.148  1.00 89.75           C  
ATOM   3089  O   ALA A 396      24.547  12.156  -6.223  1.00 89.75           O  
ATOM   3090  N   TYR A 397      24.875  13.180  -8.133  1.00 88.19           N  
ATOM   3091  CA  TYR A 397      25.359  14.414  -7.527  1.00 88.19           C  
ATOM   3092  C   TYR A 397      24.219  15.359  -7.195  1.00 88.19           C  
ATOM   3093  CB  TYR A 397      26.359  15.109  -8.461  1.00 88.19           C  
ATOM   3094  O   TYR A 397      24.281  16.094  -6.211  1.00 88.19           O  
ATOM   3095  CG  TYR A 397      26.984  16.344  -7.863  1.00 88.19           C  
ATOM   3096  CD1 TYR A 397      26.562  17.625  -8.266  1.00 88.19           C  
ATOM   3097  CD2 TYR A 397      27.984  16.266  -6.906  1.00 88.19           C  
ATOM   3098  CE1 TYR A 397      27.141  18.766  -7.723  1.00 88.19           C  
ATOM   3099  CE2 TYR A 397      28.562  17.406  -6.355  1.00 88.19           C  
ATOM   3100  OH  TYR A 397      28.703  19.781  -6.230  1.00 88.19           O  
ATOM   3101  CZ  TYR A 397      28.125  18.641  -6.770  1.00 88.19           C  
ATOM   3102  N   ASP A 398      23.203  15.398  -7.969  1.00 89.75           N  
ATOM   3103  CA  ASP A 398      22.109  16.344  -7.797  1.00 89.75           C  
ATOM   3104  C   ASP A 398      20.875  15.656  -7.223  1.00 89.75           C  
ATOM   3105  CB  ASP A 398      21.766  17.016  -9.133  1.00 89.75           C  
ATOM   3106  O   ASP A 398      20.078  15.094  -7.969  1.00 89.75           O  
ATOM   3107  CG  ASP A 398      20.844  18.203  -8.969  1.00 89.75           C  
ATOM   3108  OD1 ASP A 398      20.047  18.234  -8.016  1.00 89.75           O  
ATOM   3109  OD2 ASP A 398      20.922  19.125  -9.812  1.00 89.75           O  
ATOM   3110  N   ARG A 399      20.688  15.766  -5.953  1.00 90.19           N  
ATOM   3111  CA  ARG A 399      19.641  15.039  -5.246  1.00 90.19           C  
ATOM   3112  C   ARG A 399      18.266  15.609  -5.586  1.00 90.19           C  
ATOM   3113  CB  ARG A 399      19.875  15.094  -3.734  1.00 90.19           C  
ATOM   3114  O   ARG A 399      17.281  14.867  -5.648  1.00 90.19           O  
ATOM   3115  CG  ARG A 399      21.047  14.266  -3.262  1.00 90.19           C  
ATOM   3116  CD  ARG A 399      20.844  12.781  -3.547  1.00 90.19           C  
ATOM   3117  NE  ARG A 399      21.969  11.984  -3.084  1.00 90.19           N  
ATOM   3118  NH1 ARG A 399      23.047  11.938  -5.129  1.00 90.19           N  
ATOM   3119  NH2 ARG A 399      23.969  10.875  -3.324  1.00 90.19           N  
ATOM   3120  CZ  ARG A 399      23.000  11.602  -3.848  1.00 90.19           C  
ATOM   3121  N   GLN A 400      18.172  16.906  -5.777  1.00 92.19           N  
ATOM   3122  CA  GLN A 400      16.875  17.484  -6.129  1.00 92.19           C  
ATOM   3123  C   GLN A 400      16.375  16.922  -7.457  1.00 92.19           C  
ATOM   3124  CB  GLN A 400      16.969  19.000  -6.207  1.00 92.19           C  
ATOM   3125  O   GLN A 400      15.195  16.578  -7.578  1.00 92.19           O  
ATOM   3126  CG  GLN A 400      15.641  19.688  -6.477  1.00 92.19           C  
ATOM   3127  CD  GLN A 400      14.625  19.469  -5.375  1.00 92.19           C  
ATOM   3128  NE2 GLN A 400      13.477  18.906  -5.734  1.00 92.19           N  
ATOM   3129  OE1 GLN A 400      14.875  19.781  -4.207  1.00 92.19           O  
ATOM   3130  N   ARG A 401      17.234  16.859  -8.406  1.00 94.06           N  
ATOM   3131  CA  ARG A 401      16.844  16.312  -9.703  1.00 94.06           C  
ATOM   3132  C   ARG A 401      16.484  14.836  -9.594  1.00 94.06           C  
ATOM   3133  CB  ARG A 401      17.953  16.516 -10.727  1.00 94.06           C  
ATOM   3134  O   ARG A 401      15.570  14.359 -10.281  1.00 94.06           O  
ATOM   3135  CG  ARG A 401      18.156  17.969 -11.148  1.00 94.06           C  
ATOM   3136  CD  ARG A 401      19.234  18.094 -12.211  1.00 94.06           C  
ATOM   3137  NE  ARG A 401      19.500  19.500 -12.539  1.00 94.06           N  
ATOM   3138  NH1 ARG A 401      18.234  19.500 -14.469  1.00 94.06           N  
ATOM   3139  NH2 ARG A 401      19.312  21.406 -13.805  1.00 94.06           N  
ATOM   3140  CZ  ARG A 401      19.016  20.125 -13.602  1.00 94.06           C  
ATOM   3141  N   LEU A 402      17.266  14.172  -8.789  1.00 94.56           N  
ATOM   3142  CA  LEU A 402      16.953  12.773  -8.539  1.00 94.56           C  
ATOM   3143  C   LEU A 402      15.562  12.625  -7.922  1.00 94.56           C  
ATOM   3144  CB  LEU A 402      18.000  12.133  -7.625  1.00 94.56           C  
ATOM   3145  O   LEU A 402      14.773  11.781  -8.344  1.00 94.56           O  
ATOM   3146  CG  LEU A 402      17.781  10.664  -7.266  1.00 94.56           C  
ATOM   3147  CD1 LEU A 402      17.719   9.812  -8.531  1.00 94.56           C  
ATOM   3148  CD2 LEU A 402      18.891  10.172  -6.336  1.00 94.56           C  
ATOM   3149  N   ILE A 403      15.266  13.469  -6.969  1.00 95.00           N  
ATOM   3150  CA  ILE A 403      13.961  13.477  -6.309  1.00 95.00           C  
ATOM   3151  C   ILE A 403      12.867  13.727  -7.340  1.00 95.00           C  
ATOM   3152  CB  ILE A 403      13.906  14.547  -5.195  1.00 95.00           C  
ATOM   3153  O   ILE A 403      11.867  13.000  -7.379  1.00 95.00           O  
ATOM   3154  CG1 ILE A 403      14.797  14.133  -4.016  1.00 95.00           C  
ATOM   3155  CG2 ILE A 403      12.461  14.766  -4.734  1.00 95.00           C  
ATOM   3156  CD1 ILE A 403      15.078  15.266  -3.033  1.00 95.00           C  
ATOM   3157  N   ASN A 404      13.047  14.695  -8.172  1.00 95.88           N  
ATOM   3158  CA  ASN A 404      12.070  15.016  -9.203  1.00 95.88           C  
ATOM   3159  C   ASN A 404      11.852  13.852 -10.164  1.00 95.88           C  
ATOM   3160  CB  ASN A 404      12.492  16.266  -9.977  1.00 95.88           C  
ATOM   3161  O   ASN A 404      10.719  13.531 -10.516  1.00 95.88           O  
ATOM   3162  CG  ASN A 404      12.430  17.531  -9.125  1.00 95.88           C  
ATOM   3163  ND2 ASN A 404      13.117  18.578  -9.570  1.00 95.88           N  
ATOM   3164  OD1 ASN A 404      11.781  17.547  -8.078  1.00 95.88           O  
ATOM   3165  N   PHE A 405      12.961  13.242 -10.570  1.00 96.25           N  
ATOM   3166  CA  PHE A 405      12.891  12.125 -11.508  1.00 96.25           C  
ATOM   3167  C   PHE A 405      12.141  10.953 -10.906  1.00 96.25           C  
ATOM   3168  CB  PHE A 405      14.297  11.695 -11.930  1.00 96.25           C  
ATOM   3169  O   PHE A 405      11.211  10.422 -11.516  1.00 96.25           O  
ATOM   3170  CG  PHE A 405      14.344  10.352 -12.609  1.00 96.25           C  
ATOM   3171  CD1 PHE A 405      14.914   9.250 -11.984  1.00 96.25           C  
ATOM   3172  CD2 PHE A 405      13.805  10.188 -13.883  1.00 96.25           C  
ATOM   3173  CE1 PHE A 405      14.953   8.008 -12.609  1.00 96.25           C  
ATOM   3174  CE2 PHE A 405      13.844   8.953 -14.516  1.00 96.25           C  
ATOM   3175  CZ  PHE A 405      14.414   7.863 -13.883  1.00 96.25           C  
ATOM   3176  N   ILE A 406      12.516  10.539  -9.711  1.00 95.88           N  
ATOM   3177  CA  ILE A 406      11.906   9.367  -9.086  1.00 95.88           C  
ATOM   3178  C   ILE A 406      10.430   9.633  -8.812  1.00 95.88           C  
ATOM   3179  CB  ILE A 406      12.641   8.984  -7.777  1.00 95.88           C  
ATOM   3180  O   ILE A 406       9.586   8.766  -9.055  1.00 95.88           O  
ATOM   3181  CG1 ILE A 406      14.062   8.500  -8.078  1.00 95.88           C  
ATOM   3182  CG2 ILE A 406      11.852   7.914  -7.012  1.00 95.88           C  
ATOM   3183  CD1 ILE A 406      14.875   8.156  -6.840  1.00 95.88           C  
ATOM   3184  N   SER A 407      10.094  10.859  -8.352  1.00 97.12           N  
ATOM   3185  CA  SER A 407       8.703  11.219  -8.094  1.00 97.12           C  
ATOM   3186  C   SER A 407       7.863  11.117  -9.359  1.00 97.12           C  
ATOM   3187  CB  SER A 407       8.609  12.633  -7.516  1.00 97.12           C  
ATOM   3188  O   SER A 407       6.766  10.555  -9.336  1.00 97.12           O  
ATOM   3189  OG  SER A 407       9.203  12.688  -6.230  1.00 97.12           O  
ATOM   3190  N   ALA A 408       8.422  11.625 -10.445  1.00 96.94           N  
ATOM   3191  CA  ALA A 408       7.699  11.641 -11.719  1.00 96.94           C  
ATOM   3192  C   ALA A 408       7.582  10.227 -12.297  1.00 96.94           C  
ATOM   3193  CB  ALA A 408       8.391  12.562 -12.711  1.00 96.94           C  
ATOM   3194  O   ALA A 408       6.496   9.797 -12.680  1.00 96.94           O  
ATOM   3195  N   ASP A 409       8.719   9.500 -12.234  1.00 95.19           N  
ATOM   3196  CA  ASP A 409       8.844   8.211 -12.922  1.00 95.19           C  
ATOM   3197  C   ASP A 409       8.156   7.102 -12.133  1.00 95.19           C  
ATOM   3198  CB  ASP A 409      10.312   7.863 -13.156  1.00 95.19           C  
ATOM   3199  O   ASP A 409       7.488   6.242 -12.703  1.00 95.19           O  
ATOM   3200  CG  ASP A 409      10.500   6.566 -13.922  1.00 95.19           C  
ATOM   3201  OD1 ASP A 409      10.203   6.527 -15.141  1.00 95.19           O  
ATOM   3202  OD2 ASP A 409      10.938   5.570 -13.305  1.00 95.19           O  
ATOM   3203  N   GLN A 410       8.234   7.160 -10.797  1.00 94.69           N  
ATOM   3204  CA  GLN A 410       7.859   5.984 -10.023  1.00 94.69           C  
ATOM   3205  C   GLN A 410       6.496   6.184  -9.359  1.00 94.69           C  
ATOM   3206  CB  GLN A 410       8.922   5.676  -8.961  1.00 94.69           C  
ATOM   3207  O   GLN A 410       5.914   5.230  -8.836  1.00 94.69           O  
ATOM   3208  CG  GLN A 410      10.281   5.309  -9.547  1.00 94.69           C  
ATOM   3209  CD  GLN A 410      10.219   4.090 -10.445  1.00 94.69           C  
ATOM   3210  NE2 GLN A 410      10.438   4.301 -11.742  1.00 94.69           N  
ATOM   3211  OE1 GLN A 410       9.984   2.971  -9.984  1.00 94.69           O  
ATOM   3212  N   PHE A 411       5.879   7.484  -9.414  1.00 97.19           N  
ATOM   3213  CA  PHE A 411       4.625   7.734  -8.711  1.00 97.19           C  
ATOM   3214  C   PHE A 411       3.664   8.531  -9.586  1.00 97.19           C  
ATOM   3215  CB  PHE A 411       4.883   8.484  -7.398  1.00 97.19           C  
ATOM   3216  O   PHE A 411       2.629   8.016 -10.016  1.00 97.19           O  
ATOM   3217  CG  PHE A 411       5.516   7.633  -6.332  1.00 97.19           C  
ATOM   3218  CD1 PHE A 411       4.730   6.934  -5.422  1.00 97.19           C  
ATOM   3219  CD2 PHE A 411       6.895   7.535  -6.234  1.00 97.19           C  
ATOM   3220  CE1 PHE A 411       5.312   6.145  -4.434  1.00 97.19           C  
ATOM   3221  CE2 PHE A 411       7.488   6.750  -5.246  1.00 97.19           C  
ATOM   3222  CZ  PHE A 411       6.691   6.059  -4.348  1.00 97.19           C  
ATOM   3223  N   ASN A 412       4.016   9.781  -9.922  1.00 96.94           N  
ATOM   3224  CA  ASN A 412       3.098  10.734 -10.547  1.00 96.94           C  
ATOM   3225  C   ASN A 412       2.518  10.180 -11.844  1.00 96.94           C  
ATOM   3226  CB  ASN A 412       3.801  12.062 -10.805  1.00 96.94           C  
ATOM   3227  O   ASN A 412       1.297  10.109 -12.000  1.00 96.94           O  
ATOM   3228  CG  ASN A 412       4.371  12.680  -9.539  1.00 96.94           C  
ATOM   3229  ND2 ASN A 412       5.168  13.727  -9.703  1.00 96.94           N  
ATOM   3230  OD1 ASN A 412       4.094  12.219  -8.430  1.00 96.94           O  
ATOM   3231  N   ARG A 413       3.393   9.773 -12.719  1.00 95.56           N  
ATOM   3232  CA  ARG A 413       2.959   9.391 -14.062  1.00 95.56           C  
ATOM   3233  C   ARG A 413       2.084   8.141 -14.008  1.00 95.56           C  
ATOM   3234  CB  ARG A 413       4.168   9.148 -14.969  1.00 95.56           C  
ATOM   3235  O   ARG A 413       1.000   8.109 -14.602  1.00 95.56           O  
ATOM   3236  CG  ARG A 413       3.811   8.555 -16.328  1.00 95.56           C  
ATOM   3237  CD  ARG A 413       5.055   8.195 -17.125  1.00 95.56           C  
ATOM   3238  NE  ARG A 413       5.727   7.020 -16.578  1.00 95.56           N  
ATOM   3239  NH1 ARG A 413       7.539   7.137 -18.000  1.00 95.56           N  
ATOM   3240  NH2 ARG A 413       7.414   5.465 -16.438  1.00 95.56           N  
ATOM   3241  CZ  ARG A 413       6.891   6.543 -17.016  1.00 95.56           C  
ATOM   3242  N   PRO A 414       2.553   7.012 -13.414  1.00 96.31           N  
ATOM   3243  CA  PRO A 414       1.695   5.820 -13.430  1.00 96.31           C  
ATOM   3244  C   PRO A 414       0.390   6.031 -12.664  1.00 96.31           C  
ATOM   3245  CB  PRO A 414       2.562   4.758 -12.750  1.00 96.31           C  
ATOM   3246  O   PRO A 414      -0.639   5.449 -13.023  1.00 96.31           O  
ATOM   3247  CG  PRO A 414       3.602   5.531 -12.000  1.00 96.31           C  
ATOM   3248  CD  PRO A 414       3.889   6.797 -12.758  1.00 96.31           C  
ATOM   3249  N   ILE A 415       0.363   6.859 -11.633  1.00 98.19           N  
ATOM   3250  CA  ILE A 415      -0.849   7.125 -10.859  1.00 98.19           C  
ATOM   3251  C   ILE A 415      -1.832   7.926 -11.711  1.00 98.19           C  
ATOM   3252  CB  ILE A 415      -0.533   7.875  -9.547  1.00 98.19           C  
ATOM   3253  O   ILE A 415      -3.027   7.625 -11.742  1.00 98.19           O  
ATOM   3254  CG1 ILE A 415       0.207   6.957  -8.570  1.00 98.19           C  
ATOM   3255  CG2 ILE A 415      -1.817   8.422  -8.922  1.00 98.19           C  
ATOM   3256  CD1 ILE A 415       0.772   7.676  -7.355  1.00 98.19           C  
ATOM   3257  N   ARG A 416      -1.307   8.930 -12.398  1.00 97.38           N  
ATOM   3258  CA  ARG A 416      -2.166   9.680 -13.312  1.00 97.38           C  
ATOM   3259  C   ARG A 416      -2.734   8.773 -14.398  1.00 97.38           C  
ATOM   3260  CB  ARG A 416      -1.395  10.836 -13.945  1.00 97.38           C  
ATOM   3261  O   ARG A 416      -3.934   8.812 -14.680  1.00 97.38           O  
ATOM   3262  CG  ARG A 416      -2.193  11.609 -14.984  1.00 97.38           C  
ATOM   3263  CD  ARG A 416      -1.431  12.828 -15.484  1.00 97.38           C  
ATOM   3264  NE  ARG A 416      -2.131  13.484 -16.594  1.00 97.38           N  
ATOM   3265  NH1 ARG A 416      -0.692  15.289 -16.703  1.00 97.38           N  
ATOM   3266  NH2 ARG A 416      -2.473  15.148 -18.141  1.00 97.38           N  
ATOM   3267  CZ  ARG A 416      -1.764  14.641 -17.141  1.00 97.38           C  
ATOM   3268  N   LYS A 417      -1.868   7.922 -14.977  1.00 96.56           N  
ATOM   3269  CA  LYS A 417      -2.318   7.000 -16.016  1.00 96.56           C  
ATOM   3270  C   LYS A 417      -3.432   6.094 -15.500  1.00 96.56           C  
ATOM   3271  CB  LYS A 417      -1.149   6.152 -16.531  1.00 96.56           C  
ATOM   3272  O   LYS A 417      -4.430   5.871 -16.188  1.00 96.56           O  
ATOM   3273  CG  LYS A 417      -1.550   5.094 -17.547  1.00 96.56           C  
ATOM   3274  CD  LYS A 417      -2.039   5.719 -18.844  1.00 96.56           C  
ATOM   3275  CE  LYS A 417      -2.322   4.664 -19.906  1.00 96.56           C  
ATOM   3276  NZ  LYS A 417      -2.803   5.273 -21.172  1.00 96.56           N  
ATOM   3277  N   SER A 418      -3.287   5.566 -14.305  1.00 97.69           N  
ATOM   3278  CA  SER A 418      -4.309   4.719 -13.703  1.00 97.69           C  
ATOM   3279  C   SER A 418      -5.625   5.469 -13.539  1.00 97.69           C  
ATOM   3280  CB  SER A 418      -3.838   4.191 -12.344  1.00 97.69           C  
ATOM   3281  O   SER A 418      -6.688   4.953 -13.891  1.00 97.69           O  
ATOM   3282  OG  SER A 418      -2.738   3.311 -12.500  1.00 97.69           O  
ATOM   3283  N   ALA A 419      -5.527   6.703 -13.070  1.00 98.00           N  
ATOM   3284  CA  ALA A 419      -6.715   7.512 -12.805  1.00 98.00           C  
ATOM   3285  C   ALA A 419      -7.500   7.770 -14.086  1.00 98.00           C  
ATOM   3286  CB  ALA A 419      -6.328   8.836 -12.148  1.00 98.00           C  
ATOM   3287  O   ALA A 419      -8.703   7.504 -14.148  1.00 98.00           O  
ATOM   3288  N   VAL A 420      -6.828   8.211 -15.070  1.00 97.06           N  
ATOM   3289  CA  VAL A 420      -7.477   8.609 -16.312  1.00 97.06           C  
ATOM   3290  C   VAL A 420      -8.055   7.379 -17.016  1.00 97.06           C  
ATOM   3291  CB  VAL A 420      -6.500   9.352 -17.250  1.00 97.06           C  
ATOM   3292  O   VAL A 420      -9.141   7.438 -17.594  1.00 97.06           O  
ATOM   3293  CG1 VAL A 420      -5.980  10.625 -16.594  1.00 97.06           C  
ATOM   3294  CG2 VAL A 420      -5.340   8.438 -17.641  1.00 97.06           C  
ATOM   3295  N   THR A 421      -7.340   6.262 -16.953  1.00 96.88           N  
ATOM   3296  CA  THR A 421      -7.785   5.035 -17.609  1.00 96.88           C  
ATOM   3297  C   THR A 421      -9.039   4.488 -16.922  1.00 96.88           C  
ATOM   3298  CB  THR A 421      -6.684   3.961 -17.594  1.00 96.88           C  
ATOM   3299  O   THR A 421     -10.016   4.152 -17.594  1.00 96.88           O  
ATOM   3300  CG2 THR A 421      -7.160   2.674 -18.250  1.00 96.88           C  
ATOM   3301  OG1 THR A 421      -5.535   4.453 -18.297  1.00 96.88           O  
ATOM   3302  N   MET A 422      -9.086   4.441 -15.664  1.00 98.06           N  
ATOM   3303  CA  MET A 422     -10.219   3.898 -14.922  1.00 98.06           C  
ATOM   3304  C   MET A 422     -11.430   4.820 -15.039  1.00 98.06           C  
ATOM   3305  CB  MET A 422      -9.859   3.688 -13.453  1.00 98.06           C  
ATOM   3306  O   MET A 422     -12.570   4.371 -14.945  1.00 98.06           O  
ATOM   3307  CG  MET A 422      -8.898   2.533 -13.219  1.00 98.06           C  
ATOM   3308  SD  MET A 422      -8.648   2.176 -11.438  1.00 98.06           S  
ATOM   3309  CE  MET A 422      -7.668   3.621 -10.953  1.00 98.06           C  
ATOM   3310  N   ALA A 423     -11.203   6.168 -15.234  1.00 98.12           N  
ATOM   3311  CA  ALA A 423     -12.281   7.152 -15.312  1.00 98.12           C  
ATOM   3312  C   ALA A 423     -13.180   6.887 -16.516  1.00 98.12           C  
ATOM   3313  CB  ALA A 423     -11.703   8.562 -15.383  1.00 98.12           C  
ATOM   3314  O   ALA A 423     -14.320   7.367 -16.562  1.00 98.12           O  
ATOM   3315  N   ASN A 424     -12.719   6.035 -17.438  1.00 97.94           N  
ATOM   3316  CA  ASN A 424     -13.555   5.652 -18.578  1.00 97.94           C  
ATOM   3317  C   ASN A 424     -14.656   4.684 -18.156  1.00 97.94           C  
ATOM   3318  CB  ASN A 424     -12.695   5.035 -19.688  1.00 97.94           C  
ATOM   3319  O   ASN A 424     -15.656   4.539 -18.859  1.00 97.94           O  
ATOM   3320  CG  ASN A 424     -11.906   6.074 -20.453  1.00 97.94           C  
ATOM   3321  ND2 ASN A 424     -10.844   5.637 -21.125  1.00 97.94           N  
ATOM   3322  OD1 ASN A 424     -12.250   7.258 -20.453  1.00 97.94           O  
ATOM   3323  N   TYR A 425     -14.562   4.113 -16.984  1.00 98.31           N  
ATOM   3324  CA  TYR A 425     -15.453   3.000 -16.688  1.00 98.31           C  
ATOM   3325  C   TYR A 425     -16.156   3.205 -15.352  1.00 98.31           C  
ATOM   3326  CB  TYR A 425     -14.680   1.680 -16.672  1.00 98.31           C  
ATOM   3327  O   TYR A 425     -17.156   2.553 -15.070  1.00 98.31           O  
ATOM   3328  CG  TYR A 425     -13.984   1.368 -17.984  1.00 98.31           C  
ATOM   3329  CD1 TYR A 425     -14.688   0.848 -19.062  1.00 98.31           C  
ATOM   3330  CD2 TYR A 425     -12.617   1.591 -18.125  1.00 98.31           C  
ATOM   3331  CE1 TYR A 425     -14.055   0.557 -20.266  1.00 98.31           C  
ATOM   3332  CE2 TYR A 425     -11.977   1.304 -19.328  1.00 98.31           C  
ATOM   3333  OH  TYR A 425     -12.062   0.502 -21.578  1.00 98.31           O  
ATOM   3334  CZ  TYR A 425     -12.695   0.789 -20.391  1.00 98.31           C  
ATOM   3335  N   THR A 426     -15.531   4.047 -14.484  1.00 98.19           N  
ATOM   3336  CA  THR A 426     -16.125   4.281 -13.180  1.00 98.19           C  
ATOM   3337  C   THR A 426     -15.812   5.691 -12.680  1.00 98.19           C  
ATOM   3338  CB  THR A 426     -15.633   3.250 -12.148  1.00 98.19           C  
ATOM   3339  O   THR A 426     -15.125   6.453 -13.359  1.00 98.19           O  
ATOM   3340  CG2 THR A 426     -14.164   3.477 -11.805  1.00 98.19           C  
ATOM   3341  OG1 THR A 426     -16.422   3.365 -10.953  1.00 98.19           O  
ATOM   3342  N   THR A 427     -16.453   6.082 -11.516  1.00 98.38           N  
ATOM   3343  CA  THR A 427     -16.188   7.379 -10.898  1.00 98.38           C  
ATOM   3344  C   THR A 427     -14.812   7.398 -10.242  1.00 98.38           C  
ATOM   3345  CB  THR A 427     -17.266   7.723  -9.852  1.00 98.38           C  
ATOM   3346  O   THR A 427     -14.477   6.508  -9.461  1.00 98.38           O  
ATOM   3347  CG2 THR A 427     -17.016   9.094  -9.227  1.00 98.38           C  
ATOM   3348  OG1 THR A 427     -18.562   7.727 -10.477  1.00 98.38           O  
ATOM   3349  N   VAL A 428     -14.039   8.492 -10.656  1.00 98.75           N  
ATOM   3350  CA  VAL A 428     -12.695   8.625 -10.102  1.00 98.75           C  
ATOM   3351  C   VAL A 428     -12.484  10.055  -9.602  1.00 98.75           C  
ATOM   3352  CB  VAL A 428     -11.617   8.266 -11.148  1.00 98.75           C  
ATOM   3353  O   VAL A 428     -12.773  11.016 -10.312  1.00 98.75           O  
ATOM   3354  CG1 VAL A 428     -10.219   8.492 -10.578  1.00 98.75           C  
ATOM   3355  CG2 VAL A 428     -11.781   6.816 -11.609  1.00 98.75           C  
ATOM   3356  N   TYR A 429     -12.008  10.188  -8.305  1.00 98.75           N  
ATOM   3357  CA  TYR A 429     -11.539  11.438  -7.723  1.00 98.75           C  
ATOM   3358  C   TYR A 429     -10.023  11.430  -7.574  1.00 98.75           C  
ATOM   3359  CB  TYR A 429     -12.195  11.680  -6.363  1.00 98.75           C  
ATOM   3360  O   TYR A 429      -9.445  10.477  -7.039  1.00 98.75           O  
ATOM   3361  CG  TYR A 429     -13.703  11.758  -6.422  1.00 98.75           C  
ATOM   3362  CD1 TYR A 429     -14.352  12.953  -6.699  1.00 98.75           C  
ATOM   3363  CD2 TYR A 429     -14.484  10.625  -6.203  1.00 98.75           C  
ATOM   3364  CE1 TYR A 429     -15.742  13.031  -6.754  1.00 98.75           C  
ATOM   3365  CE2 TYR A 429     -15.875  10.688  -6.254  1.00 98.75           C  
ATOM   3366  OH  TYR A 429     -17.859  11.953  -6.582  1.00 98.75           O  
ATOM   3367  CZ  TYR A 429     -16.484  11.891  -6.527  1.00 98.75           C  
ATOM   3368  N   TYR A 430      -9.359  12.469  -8.031  1.00 98.62           N  
ATOM   3369  CA  TYR A 430      -7.906  12.562  -8.133  1.00 98.62           C  
ATOM   3370  C   TYR A 430      -7.379  13.750  -7.336  1.00 98.62           C  
ATOM   3371  CB  TYR A 430      -7.473  12.672  -9.594  1.00 98.62           C  
ATOM   3372  O   TYR A 430      -7.957  14.836  -7.379  1.00 98.62           O  
ATOM   3373  CG  TYR A 430      -5.984  12.516  -9.797  1.00 98.62           C  
ATOM   3374  CD1 TYR A 430      -5.234  13.523 -10.406  1.00 98.62           C  
ATOM   3375  CD2 TYR A 430      -5.328  11.359  -9.391  1.00 98.62           C  
ATOM   3376  CE1 TYR A 430      -3.863  13.375 -10.602  1.00 98.62           C  
ATOM   3377  CE2 TYR A 430      -3.957  11.203  -9.578  1.00 98.62           C  
ATOM   3378  OH  TYR A 430      -1.879  12.070 -10.375  1.00 98.62           O  
ATOM   3379  CZ  TYR A 430      -3.236  12.219 -10.180  1.00 98.62           C  
ATOM   3380  N   TYR A 431      -6.254  13.492  -6.539  1.00 98.69           N  
ATOM   3381  CA  TYR A 431      -5.766  14.602  -5.727  1.00 98.69           C  
ATOM   3382  C   TYR A 431      -4.242  14.633  -5.715  1.00 98.69           C  
ATOM   3383  CB  TYR A 431      -6.297  14.492  -4.293  1.00 98.69           C  
ATOM   3384  O   TYR A 431      -3.586  13.648  -6.059  1.00 98.69           O  
ATOM   3385  CG  TYR A 431      -5.582  13.461  -3.457  1.00 98.69           C  
ATOM   3386  CD1 TYR A 431      -6.008  12.133  -3.441  1.00 98.69           C  
ATOM   3387  CD2 TYR A 431      -4.484  13.812  -2.678  1.00 98.69           C  
ATOM   3388  CE1 TYR A 431      -5.355  11.180  -2.670  1.00 98.69           C  
ATOM   3389  CE2 TYR A 431      -3.822  12.859  -1.902  1.00 98.69           C  
ATOM   3390  OH  TYR A 431      -3.613  10.609  -1.139  1.00 98.69           O  
ATOM   3391  CZ  TYR A 431      -4.266  11.555  -1.905  1.00 98.69           C  
ATOM   3392  N   GLU A 432      -3.754  15.766  -5.383  1.00 98.50           N  
ATOM   3393  CA  GLU A 432      -2.369  15.992  -4.980  1.00 98.50           C  
ATOM   3394  C   GLU A 432      -2.293  16.625  -3.594  1.00 98.50           C  
ATOM   3395  CB  GLU A 432      -1.650  16.875  -6.000  1.00 98.50           C  
ATOM   3396  O   GLU A 432      -2.910  17.656  -3.340  1.00 98.50           O  
ATOM   3397  CG  GLU A 432      -0.196  17.156  -5.652  1.00 98.50           C  
ATOM   3398  CD  GLU A 432       0.468  18.141  -6.605  1.00 98.50           C  
ATOM   3399  OE1 GLU A 432       0.844  19.250  -6.164  1.00 98.50           O  
ATOM   3400  OE2 GLU A 432       0.612  17.797  -7.801  1.00 98.50           O  
ATOM   3401  N   PHE A 433      -1.572  15.953  -2.709  1.00 98.19           N  
ATOM   3402  CA  PHE A 433      -1.346  16.500  -1.375  1.00 98.19           C  
ATOM   3403  C   PHE A 433      -0.069  17.328  -1.340  1.00 98.19           C  
ATOM   3404  CB  PHE A 433      -1.267  15.367  -0.339  1.00 98.19           C  
ATOM   3405  O   PHE A 433       1.023  16.812  -1.581  1.00 98.19           O  
ATOM   3406  CG  PHE A 433      -1.117  15.859   1.077  1.00 98.19           C  
ATOM   3407  CD1 PHE A 433       0.129  15.883   1.689  1.00 98.19           C  
ATOM   3408  CD2 PHE A 433      -2.225  16.281   1.796  1.00 98.19           C  
ATOM   3409  CE1 PHE A 433       0.271  16.328   3.000  1.00 98.19           C  
ATOM   3410  CE2 PHE A 433      -2.092  16.734   3.105  1.00 98.19           C  
ATOM   3411  CZ  PHE A 433      -0.843  16.766   3.707  1.00 98.19           C  
ATOM   3412  N   GLY A 434      -0.189  18.594  -0.950  1.00 96.62           N  
ATOM   3413  CA  GLY A 434       0.966  19.469  -1.051  1.00 96.62           C  
ATOM   3414  C   GLY A 434       1.220  20.281   0.212  1.00 96.62           C  
ATOM   3415  O   GLY A 434       2.064  21.172   0.224  1.00 96.62           O  
ATOM   3416  N   TYR A 435       0.481  19.953   1.274  1.00 96.00           N  
ATOM   3417  CA  TYR A 435       0.655  20.703   2.516  1.00 96.00           C  
ATOM   3418  C   TYR A 435       1.804  20.125   3.338  1.00 96.00           C  
ATOM   3419  CB  TYR A 435      -0.637  20.688   3.338  1.00 96.00           C  
ATOM   3420  O   TYR A 435       1.726  19.000   3.826  1.00 96.00           O  
ATOM   3421  CG  TYR A 435      -0.500  21.328   4.695  1.00 96.00           C  
ATOM   3422  CD1 TYR A 435      -0.617  20.578   5.863  1.00 96.00           C  
ATOM   3423  CD2 TYR A 435      -0.254  22.688   4.816  1.00 96.00           C  
ATOM   3424  CE1 TYR A 435      -0.493  21.156   7.117  1.00 96.00           C  
ATOM   3425  CE2 TYR A 435      -0.129  23.281   6.066  1.00 96.00           C  
ATOM   3426  OH  TYR A 435      -0.126  23.109   8.445  1.00 96.00           O  
ATOM   3427  CZ  TYR A 435      -0.249  22.516   7.207  1.00 96.00           C  
ATOM   3428  N   GLN A 436       2.842  20.875   3.455  1.00 92.69           N  
ATOM   3429  CA  GLN A 436       4.004  20.547   4.277  1.00 92.69           C  
ATOM   3430  C   GLN A 436       3.916  21.219   5.645  1.00 92.69           C  
ATOM   3431  CB  GLN A 436       5.297  20.953   3.568  1.00 92.69           C  
ATOM   3432  O   GLN A 436       4.324  22.375   5.797  1.00 92.69           O  
ATOM   3433  CG  GLN A 436       6.559  20.484   4.273  1.00 92.69           C  
ATOM   3434  CD  GLN A 436       7.824  20.844   3.510  1.00 92.69           C  
ATOM   3435  NE2 GLN A 436       8.969  20.734   4.176  1.00 92.69           N  
ATOM   3436  OE1 GLN A 436       7.770  21.203   2.332  1.00 92.69           O  
ATOM   3437  N   GLY A 437       3.328  20.500   6.609  1.00 91.00           N  
ATOM   3438  CA  GLY A 437       3.119  21.062   7.938  1.00 91.00           C  
ATOM   3439  C   GLY A 437       4.172  20.609   8.938  1.00 91.00           C  
ATOM   3440  O   GLY A 437       5.199  20.062   8.562  1.00 91.00           O  
ATOM   3441  N   ASN A 438       3.875  20.875  10.195  1.00 91.25           N  
ATOM   3442  CA  ASN A 438       4.801  20.578  11.281  1.00 91.25           C  
ATOM   3443  C   ASN A 438       4.980  19.078  11.484  1.00 91.25           C  
ATOM   3444  CB  ASN A 438       4.328  21.234  12.586  1.00 91.25           C  
ATOM   3445  O   ASN A 438       6.062  18.625  11.859  1.00 91.25           O  
ATOM   3446  CG  ASN A 438       5.398  21.250  13.656  1.00 91.25           C  
ATOM   3447  ND2 ASN A 438       5.129  20.578  14.773  1.00 91.25           N  
ATOM   3448  OD1 ASN A 438       6.457  21.859  13.484  1.00 91.25           O  
ATOM   3449  N   VAL A 439       3.986  18.312  11.156  1.00 89.19           N  
ATOM   3450  CA  VAL A 439       4.023  16.875  11.477  1.00 89.19           C  
ATOM   3451  C   VAL A 439       4.566  16.094  10.281  1.00 89.19           C  
ATOM   3452  CB  VAL A 439       2.627  16.359  11.867  1.00 89.19           C  
ATOM   3453  O   VAL A 439       4.906  14.922  10.406  1.00 89.19           O  
ATOM   3454  CG1 VAL A 439       2.148  17.000  13.164  1.00 89.19           C  
ATOM   3455  CG2 VAL A 439       1.624  16.609  10.742  1.00 89.19           C  
ATOM   3456  N   SER A 440       4.609  16.672   9.094  1.00 75.94           N  
ATOM   3457  CA  SER A 440       5.031  16.047   7.840  1.00 75.94           C  
ATOM   3458  C   SER A 440       6.543  16.141   7.660  1.00 75.94           C  
ATOM   3459  CB  SER A 440       4.328  16.703   6.648  1.00 75.94           C  
ATOM   3460  O   SER A 440       7.137  15.359   6.910  1.00 75.94           O  
ATOM   3461  OG  SER A 440       4.641  18.078   6.578  1.00 75.94           O  
ATOM   3462  N   SER A 441       7.430  16.297   8.789  1.00 67.31           N  
ATOM   3463  CA  SER A 441       8.883  16.188   8.859  1.00 67.31           C  
ATOM   3464  C   SER A 441       9.516  17.562   9.125  1.00 67.31           C  
ATOM   3465  CB  SER A 441       9.445  15.602   7.570  1.00 67.31           C  
ATOM   3466  O   SER A 441       9.289  18.500   8.375  1.00 67.31           O  
ATOM   3467  OG  SER A 441       9.023  14.266   7.402  1.00 67.31           O  
ATOM   3468  N   SER A 442      10.125  17.781  10.312  1.00 57.50           N  
ATOM   3469  CA  SER A 442      10.680  19.000  10.891  1.00 57.50           C  
ATOM   3470  C   SER A 442      12.195  19.062  10.711  1.00 57.50           C  
ATOM   3471  CB  SER A 442      10.320  19.109  12.375  1.00 57.50           C  
ATOM   3472  O   SER A 442      12.883  18.062  10.930  1.00 57.50           O  
ATOM   3473  OG  SER A 442      10.758  17.953  13.078  1.00 57.50           O  
ATOM   3474  N   ASP A 443      12.672  19.078   9.383  1.00 65.56           N  
ATOM   3475  CA  ASP A 443      14.000  19.641   9.172  1.00 65.56           C  
ATOM   3476  C   ASP A 443      14.633  19.094   7.898  1.00 65.56           C  
ATOM   3477  CB  ASP A 443      14.906  19.359  10.375  1.00 65.56           C  
ATOM   3478  O   ASP A 443      15.477  18.203   7.957  1.00 65.56           O  
ATOM   3479  CG  ASP A 443      14.766  20.391  11.484  1.00 65.56           C  
ATOM   3480  OD1 ASP A 443      14.211  21.484  11.234  1.00 65.56           O  
ATOM   3481  OD2 ASP A 443      15.211  20.109  12.617  1.00 65.56           O  
ATOM   3482  N   ARG A 444      14.008  19.266   6.758  1.00 78.06           N  
ATOM   3483  CA  ARG A 444      14.766  18.922   5.555  1.00 78.06           C  
ATOM   3484  C   ARG A 444      14.875  20.125   4.621  1.00 78.06           C  
ATOM   3485  CB  ARG A 444      14.109  17.750   4.828  1.00 78.06           C  
ATOM   3486  O   ARG A 444      14.117  21.078   4.746  1.00 78.06           O  
ATOM   3487  CG  ARG A 444      12.727  18.047   4.289  1.00 78.06           C  
ATOM   3488  CD  ARG A 444      12.070  16.812   3.682  1.00 78.06           C  
ATOM   3489  NE  ARG A 444      10.734  17.094   3.178  1.00 78.06           N  
ATOM   3490  NH1 ARG A 444      10.250  14.906   2.613  1.00 78.06           N  
ATOM   3491  NH2 ARG A 444       8.703  16.562   2.250  1.00 78.06           N  
ATOM   3492  CZ  ARG A 444       9.898  16.188   2.682  1.00 78.06           C  
ATOM   3493  N   THR A 445      15.961  20.109   3.691  1.00 81.25           N  
ATOM   3494  CA  THR A 445      16.375  21.188   2.807  1.00 81.25           C  
ATOM   3495  C   THR A 445      15.500  21.219   1.551  1.00 81.25           C  
ATOM   3496  CB  THR A 445      17.844  21.062   2.410  1.00 81.25           C  
ATOM   3497  O   THR A 445      15.273  22.281   0.971  1.00 81.25           O  
ATOM   3498  CG2 THR A 445      18.766  21.250   3.617  1.00 81.25           C  
ATOM   3499  OG1 THR A 445      18.078  19.766   1.852  1.00 81.25           O  
ATOM   3500  N   TYR A 446      14.898  20.062   1.264  1.00 86.06           N  
ATOM   3501  CA  TYR A 446      14.164  19.984   0.005  1.00 86.06           C  
ATOM   3502  C   TYR A 446      12.672  20.141   0.237  1.00 86.06           C  
ATOM   3503  CB  TYR A 446      14.445  18.656  -0.698  1.00 86.06           C  
ATOM   3504  O   TYR A 446      12.125  19.609   1.206  1.00 86.06           O  
ATOM   3505  CG  TYR A 446      15.898  18.438  -1.024  1.00 86.06           C  
ATOM   3506  CD1 TYR A 446      16.453  18.938  -2.195  1.00 86.06           C  
ATOM   3507  CD2 TYR A 446      16.719  17.719  -0.163  1.00 86.06           C  
ATOM   3508  CE1 TYR A 446      17.797  18.734  -2.502  1.00 86.06           C  
ATOM   3509  CE2 TYR A 446      18.062  17.500  -0.458  1.00 86.06           C  
ATOM   3510  OH  TYR A 446      19.922  17.812  -1.926  1.00 86.06           O  
ATOM   3511  CZ  TYR A 446      18.594  18.016  -1.628  1.00 86.06           C  
ATOM   3512  N   GLU A 447      12.016  20.969  -0.635  1.00 87.88           N  
ATOM   3513  CA  GLU A 447      10.602  21.328  -0.519  1.00 87.88           C  
ATOM   3514  C   GLU A 447       9.703  20.219  -1.058  1.00 87.88           C  
ATOM   3515  CB  GLU A 447      10.312  22.641  -1.257  1.00 87.88           C  
ATOM   3516  O   GLU A 447      10.156  19.375  -1.835  1.00 87.88           O  
ATOM   3517  CG  GLU A 447      11.000  23.859  -0.642  1.00 87.88           C  
ATOM   3518  CD  GLU A 447      10.586  25.172  -1.288  1.00 87.88           C  
ATOM   3519  OE1 GLU A 447      10.875  26.250  -0.718  1.00 87.88           O  
ATOM   3520  OE2 GLU A 447       9.961  25.125  -2.371  1.00 87.88           O  
ATOM   3521  N   GLY A 448       8.477  20.219  -0.563  1.00 90.81           N  
ATOM   3522  CA  GLY A 448       7.449  19.281  -0.997  1.00 90.81           C  
ATOM   3523  C   GLY A 448       7.078  18.266   0.067  1.00 90.81           C  
ATOM   3524  O   GLY A 448       7.730  18.188   1.107  1.00 90.81           O  
ATOM   3525  N   VAL A 449       6.016  17.547  -0.253  1.00 94.69           N  
ATOM   3526  CA  VAL A 449       5.527  16.531   0.686  1.00 94.69           C  
ATOM   3527  C   VAL A 449       6.004  15.156   0.253  1.00 94.69           C  
ATOM   3528  CB  VAL A 449       3.988  16.562   0.794  1.00 94.69           C  
ATOM   3529  O   VAL A 449       5.734  14.719  -0.869  1.00 94.69           O  
ATOM   3530  CG1 VAL A 449       3.498  15.500   1.779  1.00 94.69           C  
ATOM   3531  CG2 VAL A 449       3.504  17.953   1.214  1.00 94.69           C  
ATOM   3532  N   GLY A 450       6.762  14.562   1.212  1.00 94.81           N  
ATOM   3533  CA  GLY A 450       7.355  13.266   0.929  1.00 94.81           C  
ATOM   3534  C   GLY A 450       6.363  12.117   1.026  1.00 94.81           C  
ATOM   3535  O   GLY A 450       5.230  12.312   1.470  1.00 94.81           O  
ATOM   3536  N   HIS A 451       6.832  10.992   0.612  1.00 95.94           N  
ATOM   3537  CA  HIS A 451       6.066   9.750   0.566  1.00 95.94           C  
ATOM   3538  C   HIS A 451       5.520   9.391   1.942  1.00 95.94           C  
ATOM   3539  CB  HIS A 451       6.930   8.609   0.027  1.00 95.94           C  
ATOM   3540  O   HIS A 451       6.262   9.383   2.928  1.00 95.94           O  
ATOM   3541  CG  HIS A 451       6.152   7.371  -0.297  1.00 95.94           C  
ATOM   3542  CD2 HIS A 451       6.207   6.125   0.230  1.00 95.94           C  
ATOM   3543  ND1 HIS A 451       5.184   7.336  -1.276  1.00 95.94           N  
ATOM   3544  CE1 HIS A 451       4.676   6.117  -1.338  1.00 95.94           C  
ATOM   3545  NE2 HIS A 451       5.277   5.363  -0.434  1.00 95.94           N  
ATOM   3546  N   ALA A 452       4.164   9.305   2.066  1.00 95.31           N  
ATOM   3547  CA  ALA A 452       3.426   8.805   3.227  1.00 95.31           C  
ATOM   3548  C   ALA A 452       3.271   9.898   4.285  1.00 95.31           C  
ATOM   3549  CB  ALA A 452       4.125   7.586   3.820  1.00 95.31           C  
ATOM   3550  O   ALA A 452       2.742   9.641   5.371  1.00 95.31           O  
ATOM   3551  N   GLU A 453       3.748  11.047   3.980  1.00 94.94           N  
ATOM   3552  CA  GLU A 453       3.678  12.117   4.969  1.00 94.94           C  
ATOM   3553  C   GLU A 453       2.234  12.539   5.227  1.00 94.94           C  
ATOM   3554  CB  GLU A 453       4.504  13.320   4.520  1.00 94.94           C  
ATOM   3555  O   GLU A 453       1.907  13.023   6.312  1.00 94.94           O  
ATOM   3556  CG  GLU A 453       6.008  13.102   4.609  1.00 94.94           C  
ATOM   3557  CD  GLU A 453       6.812  14.383   4.430  1.00 94.94           C  
ATOM   3558  OE1 GLU A 453       8.047  14.352   4.629  1.00 94.94           O  
ATOM   3559  OE2 GLU A 453       6.199  15.414   4.086  1.00 94.94           O  
ATOM   3560  N   GLU A 454       1.401  12.320   4.270  1.00 96.06           N  
ATOM   3561  CA  GLU A 454       0.012  12.734   4.434  1.00 96.06           C  
ATOM   3562  C   GLU A 454      -0.706  11.859   5.461  1.00 96.06           C  
ATOM   3563  CB  GLU A 454      -0.728  12.688   3.096  1.00 96.06           C  
ATOM   3564  O   GLU A 454      -1.771  12.234   5.961  1.00 96.06           O  
ATOM   3565  CG  GLU A 454      -1.062  11.281   2.625  1.00 96.06           C  
ATOM   3566  CD  GLU A 454       0.101  10.586   1.932  1.00 96.06           C  
ATOM   3567  OE1 GLU A 454      -0.113   9.531   1.299  1.00 96.06           O  
ATOM   3568  OE2 GLU A 454       1.235  11.109   2.021  1.00 96.06           O  
ATOM   3569  N   LEU A 455      -0.167  10.711   5.723  1.00 96.75           N  
ATOM   3570  CA  LEU A 455      -0.806   9.797   6.660  1.00 96.75           C  
ATOM   3571  C   LEU A 455      -0.900  10.422   8.047  1.00 96.75           C  
ATOM   3572  CB  LEU A 455      -0.032   8.477   6.734  1.00 96.75           C  
ATOM   3573  O   LEU A 455      -1.805  10.102   8.820  1.00 96.75           O  
ATOM   3574  CG  LEU A 455      -0.068   7.602   5.484  1.00 96.75           C  
ATOM   3575  CD1 LEU A 455       0.571   6.246   5.766  1.00 96.75           C  
ATOM   3576  CD2 LEU A 455      -1.501   7.430   4.992  1.00 96.75           C  
ATOM   3577  N   ASP A 456       0.012  11.352   8.344  1.00 95.75           N  
ATOM   3578  CA  ASP A 456       0.021  11.992   9.664  1.00 95.75           C  
ATOM   3579  C   ASP A 456      -1.190  12.898   9.836  1.00 95.75           C  
ATOM   3580  CB  ASP A 456       1.312  12.781   9.859  1.00 95.75           C  
ATOM   3581  O   ASP A 456      -1.465  13.367  10.945  1.00 95.75           O  
ATOM   3582  CG  ASP A 456       2.553  11.906   9.883  1.00 95.75           C  
ATOM   3583  OD1 ASP A 456       2.463  10.734  10.305  1.00 95.75           O  
ATOM   3584  OD2 ASP A 456       3.629  12.391   9.477  1.00 95.75           O  
ATOM   3585  N   TYR A 457      -1.896  13.086   8.773  1.00 97.31           N  
ATOM   3586  CA  TYR A 457      -3.094  13.914   8.828  1.00 97.31           C  
ATOM   3587  C   TYR A 457      -4.355  13.055   8.836  1.00 97.31           C  
ATOM   3588  CB  TYR A 457      -3.133  14.891   7.648  1.00 97.31           C  
ATOM   3589  O   TYR A 457      -5.438  13.531   9.188  1.00 97.31           O  
ATOM   3590  CG  TYR A 457      -2.006  15.891   7.652  1.00 97.31           C  
ATOM   3591  CD1 TYR A 457      -2.141  17.109   8.305  1.00 97.31           C  
ATOM   3592  CD2 TYR A 457      -0.807  15.625   7.004  1.00 97.31           C  
ATOM   3593  CE1 TYR A 457      -1.106  18.047   8.312  1.00 97.31           C  
ATOM   3594  CE2 TYR A 457       0.234  16.547   7.004  1.00 97.31           C  
ATOM   3595  OH  TYR A 457       1.103  18.672   7.660  1.00 97.31           O  
ATOM   3596  CZ  TYR A 457       0.076  17.750   7.660  1.00 97.31           C  
ATOM   3597  N   LEU A 458      -4.219  11.805   8.438  1.00 97.56           N  
ATOM   3598  CA  LEU A 458      -5.336  10.875   8.500  1.00 97.56           C  
ATOM   3599  C   LEU A 458      -5.359  10.141   9.836  1.00 97.56           C  
ATOM   3600  CB  LEU A 458      -5.250   9.859   7.352  1.00 97.56           C  
ATOM   3601  O   LEU A 458      -6.430   9.898  10.398  1.00 97.56           O  
ATOM   3602  CG  LEU A 458      -5.523  10.406   5.949  1.00 97.56           C  
ATOM   3603  CD1 LEU A 458      -5.270   9.320   4.902  1.00 97.56           C  
ATOM   3604  CD2 LEU A 458      -6.953  10.930   5.848  1.00 97.56           C  
ATOM   3605  N   PHE A 459      -4.129   9.766  10.305  1.00 97.06           N  
ATOM   3606  CA  PHE A 459      -3.975   9.078  11.578  1.00 97.06           C  
ATOM   3607  C   PHE A 459      -3.363  10.000  12.625  1.00 97.06           C  
ATOM   3608  CB  PHE A 459      -3.109   7.824  11.414  1.00 97.06           C  
ATOM   3609  O   PHE A 459      -2.322  10.617  12.383  1.00 97.06           O  
ATOM   3610  CG  PHE A 459      -3.670   6.824  10.438  1.00 97.06           C  
ATOM   3611  CD1 PHE A 459      -4.660   5.930  10.836  1.00 97.06           C  
ATOM   3612  CD2 PHE A 459      -3.207   6.773   9.133  1.00 97.06           C  
ATOM   3613  CE1 PHE A 459      -5.184   5.004   9.938  1.00 97.06           C  
ATOM   3614  CE2 PHE A 459      -3.723   5.848   8.227  1.00 97.06           C  
ATOM   3615  CZ  PHE A 459      -4.711   4.965   8.633  1.00 97.06           C  
ATOM   3616  N   TYR A 460      -4.039  10.062  13.750  1.00 94.00           N  
ATOM   3617  CA  TYR A 460      -3.545  10.930  14.812  1.00 94.00           C  
ATOM   3618  C   TYR A 460      -2.537  10.195  15.688  1.00 94.00           C  
ATOM   3619  CB  TYR A 460      -4.703  11.445  15.672  1.00 94.00           C  
ATOM   3620  O   TYR A 460      -2.803   9.086  16.156  1.00 94.00           O  
ATOM   3621  CG  TYR A 460      -4.277  12.414  16.750  1.00 94.00           C  
ATOM   3622  CD1 TYR A 460      -3.928  11.969  18.016  1.00 94.00           C  
ATOM   3623  CD2 TYR A 460      -4.227  13.781  16.500  1.00 94.00           C  
ATOM   3624  CE1 TYR A 460      -3.537  12.859  19.016  1.00 94.00           C  
ATOM   3625  CE2 TYR A 460      -3.840  14.680  17.484  1.00 94.00           C  
ATOM   3626  OH  TYR A 460      -3.109  15.094  19.719  1.00 94.00           O  
ATOM   3627  CZ  TYR A 460      -3.496  14.211  18.734  1.00 94.00           C  
ATOM   3628  N   TYR A 461      -1.385  10.844  15.836  1.00 92.19           N  
ATOM   3629  CA  TYR A 461      -0.354  10.312  16.719  1.00 92.19           C  
ATOM   3630  C   TYR A 461      -0.059  11.289  17.859  1.00 92.19           C  
ATOM   3631  CB  TYR A 461       0.929  10.016  15.938  1.00 92.19           C  
ATOM   3632  O   TYR A 461       0.368  12.422  17.609  1.00 92.19           O  
ATOM   3633  CG  TYR A 461       0.731   9.062  14.789  1.00 92.19           C  
ATOM   3634  CD1 TYR A 461       0.596   7.691  15.008  1.00 92.19           C  
ATOM   3635  CD2 TYR A 461       0.679   9.523  13.477  1.00 92.19           C  
ATOM   3636  CE1 TYR A 461       0.416   6.805  13.953  1.00 92.19           C  
ATOM   3637  CE2 TYR A 461       0.499   8.648  12.414  1.00 92.19           C  
ATOM   3638  OH  TYR A 461       0.189   6.418  11.609  1.00 92.19           O  
ATOM   3639  CZ  TYR A 461       0.368   7.293  12.656  1.00 92.19           C  
ATOM   3640  N   ASP A 462      -0.215  10.820  19.094  1.00 89.75           N  
ATOM   3641  CA  ASP A 462      -0.023  11.656  20.281  1.00 89.75           C  
ATOM   3642  C   ASP A 462       1.426  12.125  20.391  1.00 89.75           C  
ATOM   3643  CB  ASP A 462      -0.425  10.898  21.547  1.00 89.75           C  
ATOM   3644  O   ASP A 462       1.694  13.203  20.938  1.00 89.75           O  
ATOM   3645  CG  ASP A 462      -1.928  10.734  21.688  1.00 89.75           C  
ATOM   3646  OD1 ASP A 462      -2.686  11.414  20.969  1.00 89.75           O  
ATOM   3647  OD2 ASP A 462      -2.357   9.906  22.531  1.00 89.75           O  
ATOM   3648  N   SER A 463       2.254  11.398  19.766  1.00 90.06           N  
ATOM   3649  CA  SER A 463       3.684  11.672  19.859  1.00 90.06           C  
ATOM   3650  C   SER A 463       4.094  12.828  18.969  1.00 90.06           C  
ATOM   3651  CB  SER A 463       4.492  10.422  19.516  1.00 90.06           C  
ATOM   3652  O   SER A 463       5.184  13.383  19.125  1.00 90.06           O  
ATOM   3653  OG  SER A 463       4.188   9.984  18.203  1.00 90.06           O  
ATOM   3654  N   LEU A 464       3.256  13.172  18.062  1.00 92.06           N  
ATOM   3655  CA  LEU A 464       3.590  14.258  17.141  1.00 92.06           C  
ATOM   3656  C   LEU A 464       3.084  15.594  17.688  1.00 92.06           C  
ATOM   3657  CB  LEU A 464       2.996  13.992  15.766  1.00 92.06           C  
ATOM   3658  O   LEU A 464       2.133  15.641  18.469  1.00 92.06           O  
ATOM   3659  CG  LEU A 464       3.504  12.750  15.031  1.00 92.06           C  
ATOM   3660  CD1 LEU A 464       2.824  12.617  13.672  1.00 92.06           C  
ATOM   3661  CD2 LEU A 464       5.020  12.805  14.875  1.00 92.06           C  
ATOM   3662  N   ASN A 465       3.725  16.641  17.281  1.00 91.88           N  
ATOM   3663  CA  ASN A 465       3.359  18.000  17.672  1.00 91.88           C  
ATOM   3664  C   ASN A 465       2.549  18.688  16.578  1.00 91.88           C  
ATOM   3665  CB  ASN A 465       4.605  18.812  18.016  1.00 91.88           C  
ATOM   3666  O   ASN A 465       3.117  19.266  15.648  1.00 91.88           O  
ATOM   3667  CG  ASN A 465       4.281  20.109  18.703  1.00 91.88           C  
ATOM   3668  ND2 ASN A 465       5.211  21.062  18.672  1.00 91.88           N  
ATOM   3669  OD1 ASN A 465       3.197  20.266  19.281  1.00 91.88           O  
ATOM   3670  N   TYR A 466       1.241  18.719  16.750  1.00 94.50           N  
ATOM   3671  CA  TYR A 466       0.340  19.297  15.766  1.00 94.50           C  
ATOM   3672  C   TYR A 466       0.130  20.781  16.031  1.00 94.50           C  
ATOM   3673  CB  TYR A 466      -1.008  18.562  15.773  1.00 94.50           C  
ATOM   3674  O   TYR A 466      -0.140  21.188  17.156  1.00 94.50           O  
ATOM   3675  CG  TYR A 466      -0.932  17.141  15.289  1.00 94.50           C  
ATOM   3676  CD1 TYR A 466      -1.254  16.828  13.969  1.00 94.50           C  
ATOM   3677  CD2 TYR A 466      -0.538  16.109  16.141  1.00 94.50           C  
ATOM   3678  CE1 TYR A 466      -1.188  15.508  13.516  1.00 94.50           C  
ATOM   3679  CE2 TYR A 466      -0.468  14.805  15.695  1.00 94.50           C  
ATOM   3680  OH  TYR A 466      -0.725  13.203  13.938  1.00 94.50           O  
ATOM   3681  CZ  TYR A 466      -0.793  14.508  14.383  1.00 94.50           C  
ATOM   3682  N   THR A 467       0.315  21.656  14.984  1.00 95.56           N  
ATOM   3683  CA  THR A 467      -0.141  23.047  15.047  1.00 95.56           C  
ATOM   3684  C   THR A 467      -1.642  23.141  14.781  1.00 95.56           C  
ATOM   3685  CB  THR A 467       0.613  23.938  14.039  1.00 95.56           C  
ATOM   3686  O   THR A 467      -2.270  22.141  14.398  1.00 95.56           O  
ATOM   3687  CG2 THR A 467       2.123  23.781  14.188  1.00 95.56           C  
ATOM   3688  OG1 THR A 467       0.240  23.547  12.703  1.00 95.56           O  
ATOM   3689  N   GLU A 468      -2.182  24.312  15.023  1.00 96.19           N  
ATOM   3690  CA  GLU A 468      -3.598  24.516  14.727  1.00 96.19           C  
ATOM   3691  C   GLU A 468      -3.893  24.297  13.250  1.00 96.19           C  
ATOM   3692  CB  GLU A 468      -4.027  25.938  15.141  1.00 96.19           C  
ATOM   3693  O   GLU A 468      -4.902  23.672  12.898  1.00 96.19           O  
ATOM   3694  CG  GLU A 468      -4.172  26.109  16.656  1.00 96.19           C  
ATOM   3695  CD  GLU A 468      -4.598  27.516  17.047  1.00 96.19           C  
ATOM   3696  OE1 GLU A 468      -4.707  27.797  18.266  1.00 96.19           O  
ATOM   3697  OE2 GLU A 468      -4.820  28.344  16.141  1.00 96.19           O  
ATOM   3698  N   THR A 469      -3.020  24.781  12.422  1.00 96.19           N  
ATOM   3699  CA  THR A 469      -3.193  24.609  10.984  1.00 96.19           C  
ATOM   3700  C   THR A 469      -3.102  23.141  10.602  1.00 96.19           C  
ATOM   3701  CB  THR A 469      -2.145  25.422  10.195  1.00 96.19           C  
ATOM   3702  O   THR A 469      -3.875  22.656   9.773  1.00 96.19           O  
ATOM   3703  CG2 THR A 469      -2.359  25.281   8.695  1.00 96.19           C  
ATOM   3704  OG1 THR A 469      -2.244  26.797  10.555  1.00 96.19           O  
ATOM   3705  N   ASP A 470      -2.191  22.344  11.188  1.00 96.62           N  
ATOM   3706  CA  ASP A 470      -2.102  20.906  10.961  1.00 96.62           C  
ATOM   3707  C   ASP A 470      -3.428  20.219  11.273  1.00 96.62           C  
ATOM   3708  CB  ASP A 470      -0.979  20.297  11.805  1.00 96.62           C  
ATOM   3709  O   ASP A 470      -3.902  19.375  10.492  1.00 96.62           O  
ATOM   3710  CG  ASP A 470       0.405  20.656  11.297  1.00 96.62           C  
ATOM   3711  OD1 ASP A 470       0.560  20.922  10.086  1.00 96.62           O  
ATOM   3712  OD2 ASP A 470       1.351  20.672  12.109  1.00 96.62           O  
ATOM   3713  N   LEU A 471      -3.949  20.609  12.359  1.00 96.56           N  
ATOM   3714  CA  LEU A 471      -5.191  19.984  12.797  1.00 96.56           C  
ATOM   3715  C   LEU A 471      -6.336  20.328  11.852  1.00 96.56           C  
ATOM   3716  CB  LEU A 471      -5.543  20.406  14.219  1.00 96.56           C  
ATOM   3717  O   LEU A 471      -7.211  19.500  11.594  1.00 96.56           O  
ATOM   3718  CG  LEU A 471      -4.652  19.859  15.336  1.00 96.56           C  
ATOM   3719  CD1 LEU A 471      -4.992  20.516  16.656  1.00 96.56           C  
ATOM   3720  CD2 LEU A 471      -4.809  18.344  15.430  1.00 96.56           C  
ATOM   3721  N   GLN A 472      -6.332  21.562  11.344  1.00 96.81           N  
ATOM   3722  CA  GLN A 472      -7.340  21.953  10.367  1.00 96.81           C  
ATOM   3723  C   GLN A 472      -7.223  21.109   9.094  1.00 96.81           C  
ATOM   3724  CB  GLN A 472      -7.219  23.438  10.031  1.00 96.81           C  
ATOM   3725  O   GLN A 472      -8.227  20.641   8.562  1.00 96.81           O  
ATOM   3726  CG  GLN A 472      -7.668  24.359  11.164  1.00 96.81           C  
ATOM   3727  CD  GLN A 472      -7.355  25.812  10.883  1.00 96.81           C  
ATOM   3728  NE2 GLN A 472      -7.875  26.703  11.727  1.00 96.81           N  
ATOM   3729  OE1 GLN A 472      -6.648  26.141   9.930  1.00 96.81           O  
ATOM   3730  N   VAL A 473      -6.039  20.969   8.609  1.00 97.44           N  
ATOM   3731  CA  VAL A 473      -5.805  20.156   7.418  1.00 97.44           C  
ATOM   3732  C   VAL A 473      -6.203  18.703   7.691  1.00 97.44           C  
ATOM   3733  CB  VAL A 473      -4.328  20.219   6.965  1.00 97.44           C  
ATOM   3734  O   VAL A 473      -6.832  18.062   6.852  1.00 97.44           O  
ATOM   3735  CG1 VAL A 473      -4.055  19.188   5.867  1.00 97.44           C  
ATOM   3736  CG2 VAL A 473      -3.988  21.625   6.480  1.00 97.44           C  
ATOM   3737  N   SER A 474      -5.855  18.219   8.898  1.00 97.44           N  
ATOM   3738  CA  SER A 474      -6.254  16.875   9.297  1.00 97.44           C  
ATOM   3739  C   SER A 474      -7.773  16.719   9.281  1.00 97.44           C  
ATOM   3740  CB  SER A 474      -5.719  16.547  10.688  1.00 97.44           C  
ATOM   3741  O   SER A 474      -8.297  15.742   8.734  1.00 97.44           O  
ATOM   3742  OG  SER A 474      -6.098  15.242  11.078  1.00 97.44           O  
ATOM   3743  N   ASP A 475      -8.492  17.672   9.812  1.00 97.56           N  
ATOM   3744  CA  ASP A 475      -9.953  17.625   9.828  1.00 97.56           C  
ATOM   3745  C   ASP A 475     -10.523  17.609   8.414  1.00 97.56           C  
ATOM   3746  CB  ASP A 475     -10.516  18.828  10.602  1.00 97.56           C  
ATOM   3747  O   ASP A 475     -11.469  16.859   8.133  1.00 97.56           O  
ATOM   3748  CG  ASP A 475     -10.281  18.734  12.102  1.00 97.56           C  
ATOM   3749  OD1 ASP A 475      -9.984  17.625  12.602  1.00 97.56           O  
ATOM   3750  OD2 ASP A 475     -10.406  19.766  12.781  1.00 97.56           O  
ATOM   3751  N   THR A 476      -9.938  18.406   7.531  1.00 98.00           N  
ATOM   3752  CA  THR A 476     -10.375  18.469   6.141  1.00 98.00           C  
ATOM   3753  C   THR A 476     -10.156  17.125   5.449  1.00 98.00           C  
ATOM   3754  CB  THR A 476      -9.625  19.562   5.363  1.00 98.00           C  
ATOM   3755  O   THR A 476     -11.078  16.594   4.816  1.00 98.00           O  
ATOM   3756  CG2 THR A 476     -10.008  19.547   3.887  1.00 98.00           C  
ATOM   3757  OG1 THR A 476      -9.961  20.844   5.918  1.00 98.00           O  
ATOM   3758  N   MET A 477      -9.023  16.531   5.656  1.00 98.12           N  
ATOM   3759  CA  MET A 477      -8.695  15.266   5.008  1.00 98.12           C  
ATOM   3760  C   MET A 477      -9.570  14.141   5.543  1.00 98.12           C  
ATOM   3761  CB  MET A 477      -7.219  14.922   5.211  1.00 98.12           C  
ATOM   3762  O   MET A 477     -10.133  13.359   4.766  1.00 98.12           O  
ATOM   3763  CG  MET A 477      -6.270  15.773   4.383  1.00 98.12           C  
ATOM   3764  SD  MET A 477      -4.539  15.164   4.453  1.00 98.12           S  
ATOM   3765  CE  MET A 477      -4.699  13.625   3.506  1.00 98.12           C  
ATOM   3766  N   VAL A 478      -9.734  14.070   6.863  1.00 98.31           N  
ATOM   3767  CA  VAL A 478     -10.547  13.031   7.480  1.00 98.31           C  
ATOM   3768  C   VAL A 478     -11.984  13.141   7.000  1.00 98.31           C  
ATOM   3769  CB  VAL A 478     -10.492  13.109   9.023  1.00 98.31           C  
ATOM   3770  O   VAL A 478     -12.625  12.133   6.684  1.00 98.31           O  
ATOM   3771  CG1 VAL A 478     -11.547  12.203   9.648  1.00 98.31           C  
ATOM   3772  CG2 VAL A 478      -9.094  12.734   9.531  1.00 98.31           C  
ATOM   3773  N   LEU A 479     -12.461  14.336   6.871  1.00 98.31           N  
ATOM   3774  CA  LEU A 479     -13.820  14.547   6.391  1.00 98.31           C  
ATOM   3775  C   LEU A 479     -13.969  14.070   4.949  1.00 98.31           C  
ATOM   3776  CB  LEU A 479     -14.195  16.031   6.480  1.00 98.31           C  
ATOM   3777  O   LEU A 479     -14.938  13.375   4.621  1.00 98.31           O  
ATOM   3778  CG  LEU A 479     -15.594  16.406   5.996  1.00 98.31           C  
ATOM   3779  CD1 LEU A 479     -16.656  15.609   6.742  1.00 98.31           C  
ATOM   3780  CD2 LEU A 479     -15.828  17.906   6.164  1.00 98.31           C  
ATOM   3781  N   LEU A 480     -13.031  14.398   4.066  1.00 98.69           N  
ATOM   3782  CA  LEU A 480     -13.086  13.984   2.668  1.00 98.69           C  
ATOM   3783  C   LEU A 480     -13.039  12.469   2.541  1.00 98.69           C  
ATOM   3784  CB  LEU A 480     -11.938  14.617   1.880  1.00 98.69           C  
ATOM   3785  O   LEU A 480     -13.836  11.875   1.812  1.00 98.69           O  
ATOM   3786  CG  LEU A 480     -12.008  16.125   1.657  1.00 98.69           C  
ATOM   3787  CD1 LEU A 480     -10.656  16.656   1.195  1.00 98.69           C  
ATOM   3788  CD2 LEU A 480     -13.102  16.469   0.645  1.00 98.69           C  
ATOM   3789  N   TRP A 481     -12.164  11.859   3.240  1.00 98.75           N  
ATOM   3790  CA  TRP A 481     -12.008  10.406   3.160  1.00 98.75           C  
ATOM   3791  C   TRP A 481     -13.234   9.695   3.729  1.00 98.75           C  
ATOM   3792  CB  TRP A 481     -10.750   9.961   3.906  1.00 98.75           C  
ATOM   3793  O   TRP A 481     -13.703   8.711   3.156  1.00 98.75           O  
ATOM   3794  CG  TRP A 481      -9.562   9.734   3.018  1.00 98.75           C  
ATOM   3795  CD1 TRP A 481      -8.859   8.570   2.873  1.00 98.75           C  
ATOM   3796  CD2 TRP A 481      -8.945  10.688   2.152  1.00 98.75           C  
ATOM   3797  CE2 TRP A 481      -7.867  10.039   1.513  1.00 98.75           C  
ATOM   3798  CE3 TRP A 481      -9.195  12.031   1.855  1.00 98.75           C  
ATOM   3799  NE1 TRP A 481      -7.832   8.750   1.971  1.00 98.75           N  
ATOM   3800  CH2 TRP A 481      -7.312  12.008   0.320  1.00 98.75           C  
ATOM   3801  CZ2 TRP A 481      -7.043  10.688   0.593  1.00 98.75           C  
ATOM   3802  CZ3 TRP A 481      -8.375  12.680   0.939  1.00 98.75           C  
ATOM   3803  N   THR A 482     -13.727  10.203   4.840  1.00 98.62           N  
ATOM   3804  CA  THR A 482     -14.867   9.531   5.457  1.00 98.62           C  
ATOM   3805  C   THR A 482     -16.141   9.805   4.672  1.00 98.62           C  
ATOM   3806  CB  THR A 482     -15.047   9.977   6.918  1.00 98.62           C  
ATOM   3807  O   THR A 482     -17.016   8.938   4.578  1.00 98.62           O  
ATOM   3808  CG2 THR A 482     -13.875   9.531   7.785  1.00 98.62           C  
ATOM   3809  OG1 THR A 482     -15.148  11.406   6.969  1.00 98.62           O  
ATOM   3810  N   ASN A 483     -16.266  10.984   4.082  1.00 98.69           N  
ATOM   3811  CA  ASN A 483     -17.391  11.203   3.178  1.00 98.69           C  
ATOM   3812  C   ASN A 483     -17.375  10.211   2.016  1.00 98.69           C  
ATOM   3813  CB  ASN A 483     -17.375  12.641   2.654  1.00 98.69           C  
ATOM   3814  O   ASN A 483     -18.406   9.672   1.642  1.00 98.69           O  
ATOM   3815  CG  ASN A 483     -17.953  13.625   3.648  1.00 98.69           C  
ATOM   3816  ND2 ASN A 483     -17.828  14.914   3.348  1.00 98.69           N  
ATOM   3817  OD1 ASN A 483     -18.516  13.234   4.680  1.00 98.69           O  
ATOM   3818  N   PHE A 484     -16.234  10.070   1.482  1.00 98.81           N  
ATOM   3819  CA  PHE A 484     -16.125   9.109   0.390  1.00 98.81           C  
ATOM   3820  C   PHE A 484     -16.516   7.715   0.851  1.00 98.81           C  
ATOM   3821  CB  PHE A 484     -14.688   9.094  -0.159  1.00 98.81           C  
ATOM   3822  O   PHE A 484     -17.250   7.012   0.153  1.00 98.81           O  
ATOM   3823  CG  PHE A 484     -14.500   8.164  -1.327  1.00 98.81           C  
ATOM   3824  CD1 PHE A 484     -13.906   6.918  -1.152  1.00 98.81           C  
ATOM   3825  CD2 PHE A 484     -14.906   8.539  -2.600  1.00 98.81           C  
ATOM   3826  CE1 PHE A 484     -13.734   6.055  -2.232  1.00 98.81           C  
ATOM   3827  CE2 PHE A 484     -14.734   7.680  -3.684  1.00 98.81           C  
ATOM   3828  CZ  PHE A 484     -14.148   6.441  -3.498  1.00 98.81           C  
ATOM   3829  N   ALA A 485     -16.016   7.305   1.999  1.00 98.69           N  
ATOM   3830  CA  ALA A 485     -16.344   5.988   2.539  1.00 98.69           C  
ATOM   3831  C   ALA A 485     -17.859   5.852   2.766  1.00 98.69           C  
ATOM   3832  CB  ALA A 485     -15.594   5.742   3.842  1.00 98.69           C  
ATOM   3833  O   ALA A 485     -18.438   4.793   2.516  1.00 98.69           O  
ATOM   3834  N   LYS A 486     -18.500   6.918   3.117  1.00 98.50           N  
ATOM   3835  CA  LYS A 486     -19.922   6.887   3.443  1.00 98.50           C  
ATOM   3836  C   LYS A 486     -20.781   6.961   2.180  1.00 98.50           C  
ATOM   3837  CB  LYS A 486     -20.281   8.031   4.387  1.00 98.50           C  
ATOM   3838  O   LYS A 486     -21.781   6.254   2.061  1.00 98.50           O  
ATOM   3839  CG  LYS A 486     -19.703   7.883   5.789  1.00 98.50           C  
ATOM   3840  CD  LYS A 486     -20.000   9.109   6.645  1.00 98.50           C  
ATOM   3841  CE  LYS A 486     -19.359   8.992   8.023  1.00 98.50           C  
ATOM   3842  NZ  LYS A 486     -19.531  10.242   8.820  1.00 98.50           N  
ATOM   3843  N   PHE A 487     -20.219   7.703   1.196  1.00 98.12           N  
ATOM   3844  CA  PHE A 487     -21.172   8.078   0.156  1.00 98.12           C  
ATOM   3845  C   PHE A 487     -20.641   7.734  -1.225  1.00 98.12           C  
ATOM   3846  CB  PHE A 487     -21.500   9.578   0.235  1.00 98.12           C  
ATOM   3847  O   PHE A 487     -21.359   7.785  -2.217  1.00 98.12           O  
ATOM   3848  CG  PHE A 487     -21.984  10.023   1.590  1.00 98.12           C  
ATOM   3849  CD1 PHE A 487     -23.219   9.625   2.070  1.00 98.12           C  
ATOM   3850  CD2 PHE A 487     -21.188  10.844   2.383  1.00 98.12           C  
ATOM   3851  CE1 PHE A 487     -23.672  10.039   3.322  1.00 98.12           C  
ATOM   3852  CE2 PHE A 487     -21.625  11.258   3.637  1.00 98.12           C  
ATOM   3853  CZ  PHE A 487     -22.859  10.859   4.105  1.00 98.12           C  
ATOM   3854  N   GLY A 488     -19.375   7.453  -1.295  1.00 98.25           N  
ATOM   3855  CA  GLY A 488     -18.766   7.277  -2.604  1.00 98.25           C  
ATOM   3856  C   GLY A 488     -18.453   8.586  -3.297  1.00 98.25           C  
ATOM   3857  O   GLY A 488     -18.109   8.609  -4.480  1.00 98.25           O  
ATOM   3858  N   ASN A 489     -18.734   9.680  -2.623  1.00 98.25           N  
ATOM   3859  CA  ASN A 489     -18.500  11.062  -3.012  1.00 98.25           C  
ATOM   3860  C   ASN A 489     -17.891  11.875  -1.874  1.00 98.25           C  
ATOM   3861  CB  ASN A 489     -19.812  11.719  -3.475  1.00 98.25           C  
ATOM   3862  O   ASN A 489     -18.516  12.078  -0.838  1.00 98.25           O  
ATOM   3863  CG  ASN A 489     -19.594  13.117  -4.016  1.00 98.25           C  
ATOM   3864  ND2 ASN A 489     -20.547  13.586  -4.824  1.00 98.25           N  
ATOM   3865  OD1 ASN A 489     -18.594  13.773  -3.713  1.00 98.25           O  
ATOM   3866  N   PRO A 490     -16.578  12.391  -2.076  1.00 98.25           N  
ATOM   3867  CA  PRO A 490     -15.898  13.078  -0.977  1.00 98.25           C  
ATOM   3868  C   PRO A 490     -16.547  14.414  -0.628  1.00 98.25           C  
ATOM   3869  CB  PRO A 490     -14.484  13.281  -1.514  1.00 98.25           C  
ATOM   3870  O   PRO A 490     -16.312  14.953   0.460  1.00 98.25           O  
ATOM   3871  CG  PRO A 490     -14.625  13.203  -3.000  1.00 98.25           C  
ATOM   3872  CD  PRO A 490     -15.758  12.281  -3.326  1.00 98.25           C  
ATOM   3873  N   THR A 491     -17.375  14.953  -1.471  1.00 97.94           N  
ATOM   3874  CA  THR A 491     -18.094  16.203  -1.240  1.00 97.94           C  
ATOM   3875  C   THR A 491     -19.547  16.078  -1.665  1.00 97.94           C  
ATOM   3876  CB  THR A 491     -17.438  17.375  -1.996  1.00 97.94           C  
ATOM   3877  O   THR A 491     -19.984  16.719  -2.619  1.00 97.94           O  
ATOM   3878  CG2 THR A 491     -16.062  17.703  -1.425  1.00 97.94           C  
ATOM   3879  OG1 THR A 491     -17.297  17.031  -3.379  1.00 97.94           O  
ATOM   3880  N   PRO A 492     -20.344  15.141  -0.983  1.00 97.00           N  
ATOM   3881  CA  PRO A 492     -21.719  14.836  -1.374  1.00 97.00           C  
ATOM   3882  C   PRO A 492     -22.625  16.078  -1.361  1.00 97.00           C  
ATOM   3883  CB  PRO A 492     -22.172  13.820  -0.322  1.00 97.00           C  
ATOM   3884  O   PRO A 492     -23.656  16.094  -2.041  1.00 97.00           O  
ATOM   3885  CG  PRO A 492     -21.297  14.078   0.858  1.00 97.00           C  
ATOM   3886  CD  PRO A 492     -19.938  14.477   0.360  1.00 97.00           C  
ATOM   3887  N   GLU A 493     -22.250  17.078  -0.568  1.00 94.12           N  
ATOM   3888  CA  GLU A 493     -22.953  18.359  -0.488  1.00 94.12           C  
ATOM   3889  C   GLU A 493     -21.984  19.516  -0.251  1.00 94.12           C  
ATOM   3890  CB  GLU A 493     -24.000  18.312   0.621  1.00 94.12           C  
ATOM   3891  O   GLU A 493     -20.859  19.297   0.214  1.00 94.12           O  
ATOM   3892  CG  GLU A 493     -23.438  18.062   2.008  1.00 94.12           C  
ATOM   3893  CD  GLU A 493     -24.500  17.891   3.078  1.00 94.12           C  
ATOM   3894  OE1 GLU A 493     -24.141  17.797   4.277  1.00 94.12           O  
ATOM   3895  OE2 GLU A 493     -25.688  17.859   2.715  1.00 94.12           O  
ATOM   3896  N   GLU A 494     -22.469  20.719  -0.636  1.00 92.50           N  
ATOM   3897  CA  GLU A 494     -21.656  21.891  -0.295  1.00 92.50           C  
ATOM   3898  C   GLU A 494     -21.547  22.062   1.218  1.00 92.50           C  
ATOM   3899  CB  GLU A 494     -22.266  23.141  -0.927  1.00 92.50           C  
ATOM   3900  O   GLU A 494     -22.531  21.875   1.941  1.00 92.50           O  
ATOM   3901  CG  GLU A 494     -22.188  23.172  -2.447  1.00 92.50           C  
ATOM   3902  CD  GLU A 494     -22.672  24.469  -3.057  1.00 92.50           C  
ATOM   3903  OE1 GLU A 494     -22.609  24.625  -4.297  1.00 92.50           O  
ATOM   3904  OE2 GLU A 494     -23.125  25.344  -2.285  1.00 92.50           O  
ATOM   3905  N   SER A 495     -20.344  22.312   1.677  1.00 93.19           N  
ATOM   3906  CA  SER A 495     -20.141  22.422   3.117  1.00 93.19           C  
ATOM   3907  C   SER A 495     -19.172  23.531   3.457  1.00 93.19           C  
ATOM   3908  CB  SER A 495     -19.641  21.094   3.689  1.00 93.19           C  
ATOM   3909  O   SER A 495     -18.156  23.719   2.775  1.00 93.19           O  
ATOM   3910  OG  SER A 495     -18.641  21.328   4.676  1.00 93.19           O  
ATOM   3911  N   ALA A 496     -19.562  24.312   4.465  1.00 93.62           N  
ATOM   3912  CA  ALA A 496     -18.688  25.359   4.969  1.00 93.62           C  
ATOM   3913  C   ALA A 496     -17.359  24.797   5.438  1.00 93.62           C  
ATOM   3914  CB  ALA A 496     -19.375  26.125   6.109  1.00 93.62           C  
ATOM   3915  O   ALA A 496     -16.312  25.438   5.312  1.00 93.62           O  
ATOM   3916  N   ALA A 497     -17.422  23.547   5.973  1.00 92.62           N  
ATOM   3917  CA  ALA A 497     -16.219  22.906   6.477  1.00 92.62           C  
ATOM   3918  C   ALA A 497     -15.188  22.719   5.367  1.00 92.62           C  
ATOM   3919  CB  ALA A 497     -16.578  21.547   7.102  1.00 92.62           C  
ATOM   3920  O   ALA A 497     -13.992  22.594   5.641  1.00 92.62           O  
ATOM   3921  N   LEU A 498     -15.602  22.703   4.191  1.00 95.94           N  
ATOM   3922  CA  LEU A 498     -14.727  22.500   3.043  1.00 95.94           C  
ATOM   3923  C   LEU A 498     -14.656  23.766   2.186  1.00 95.94           C  
ATOM   3924  CB  LEU A 498     -15.203  21.328   2.197  1.00 95.94           C  
ATOM   3925  O   LEU A 498     -14.383  23.688   0.985  1.00 95.94           O  
ATOM   3926  CG  LEU A 498     -15.211  19.953   2.885  1.00 95.94           C  
ATOM   3927  CD1 LEU A 498     -15.820  18.906   1.966  1.00 95.94           C  
ATOM   3928  CD2 LEU A 498     -13.797  19.562   3.293  1.00 95.94           C  
ATOM   3929  N   ASN A 499     -15.102  24.922   2.729  1.00 93.50           N  
ATOM   3930  CA  ASN A 499     -15.094  26.219   2.064  1.00 93.50           C  
ATOM   3931  C   ASN A 499     -15.875  26.188   0.751  1.00 93.50           C  
ATOM   3932  CB  ASN A 499     -13.664  26.703   1.817  1.00 93.50           C  
ATOM   3933  O   ASN A 499     -15.445  26.766  -0.247  1.00 93.50           O  
ATOM   3934  CG  ASN A 499     -12.930  27.031   3.102  1.00 93.50           C  
ATOM   3935  ND2 ASN A 499     -11.602  27.000   3.051  1.00 93.50           N  
ATOM   3936  OD1 ASN A 499     -13.547  27.312   4.133  1.00 93.50           O  
ATOM   3937  N   TYR A 500     -16.859  25.312   0.772  1.00 94.38           N  
ATOM   3938  CA  TYR A 500     -17.812  25.188  -0.328  1.00 94.38           C  
ATOM   3939  C   TYR A 500     -17.109  24.734  -1.604  1.00 94.38           C  
ATOM   3940  CB  TYR A 500     -18.547  26.500  -0.568  1.00 94.38           C  
ATOM   3941  O   TYR A 500     -17.547  25.078  -2.709  1.00 94.38           O  
ATOM   3942  CG  TYR A 500     -19.312  27.000   0.630  1.00 94.38           C  
ATOM   3943  CD1 TYR A 500     -20.547  26.438   0.965  1.00 94.38           C  
ATOM   3944  CD2 TYR A 500     -18.812  28.031   1.429  1.00 94.38           C  
ATOM   3945  CE1 TYR A 500     -21.266  26.891   2.066  1.00 94.38           C  
ATOM   3946  CE2 TYR A 500     -19.531  28.484   2.533  1.00 94.38           C  
ATOM   3947  OH  TYR A 500     -21.453  28.375   3.936  1.00 94.38           O  
ATOM   3948  CZ  TYR A 500     -20.750  27.922   2.844  1.00 94.38           C  
ATOM   3949  N   THR A 501     -15.898  24.109  -1.366  1.00 96.56           N  
ATOM   3950  CA  THR A 501     -15.164  23.531  -2.488  1.00 96.56           C  
ATOM   3951  C   THR A 501     -15.680  22.141  -2.812  1.00 96.56           C  
ATOM   3952  CB  THR A 501     -13.656  23.469  -2.195  1.00 96.56           C  
ATOM   3953  O   THR A 501     -15.766  21.281  -1.929  1.00 96.56           O  
ATOM   3954  CG2 THR A 501     -12.891  22.875  -3.375  1.00 96.56           C  
ATOM   3955  OG1 THR A 501     -13.164  24.797  -1.940  1.00 96.56           O  
ATOM   3956  N   LEU A 502     -16.094  21.922  -4.059  1.00 96.38           N  
ATOM   3957  CA  LEU A 502     -16.531  20.609  -4.512  1.00 96.38           C  
ATOM   3958  C   LEU A 502     -15.375  19.859  -5.188  1.00 96.38           C  
ATOM   3959  CB  LEU A 502     -17.703  20.734  -5.480  1.00 96.38           C  
ATOM   3960  O   LEU A 502     -14.602  20.453  -5.941  1.00 96.38           O  
ATOM   3961  CG  LEU A 502     -18.984  21.359  -4.914  1.00 96.38           C  
ATOM   3962  CD1 LEU A 502     -20.031  21.500  -6.012  1.00 96.38           C  
ATOM   3963  CD2 LEU A 502     -19.516  20.531  -3.752  1.00 96.38           C  
ATOM   3964  N   TRP A 503     -15.219  18.562  -4.816  1.00 97.50           N  
ATOM   3965  CA  TRP A 503     -14.227  17.688  -5.426  1.00 97.50           C  
ATOM   3966  C   TRP A 503     -14.742  17.125  -6.742  1.00 97.50           C  
ATOM   3967  CB  TRP A 503     -13.859  16.547  -4.473  1.00 97.50           C  
ATOM   3968  O   TRP A 503     -15.578  16.219  -6.750  1.00 97.50           O  
ATOM   3969  CG  TRP A 503     -12.516  15.938  -4.742  1.00 97.50           C  
ATOM   3970  CD1 TRP A 503     -11.914  15.789  -5.961  1.00 97.50           C  
ATOM   3971  CD2 TRP A 503     -11.617  15.383  -3.777  1.00 97.50           C  
ATOM   3972  CE2 TRP A 503     -10.484  14.922  -4.480  1.00 97.50           C  
ATOM   3973  CE3 TRP A 503     -11.664  15.242  -2.385  1.00 97.50           C  
ATOM   3974  NE1 TRP A 503     -10.688  15.180  -5.809  1.00 97.50           N  
ATOM   3975  CH2 TRP A 503      -9.469  14.188  -2.471  1.00 97.50           C  
ATOM   3976  CZ2 TRP A 503      -9.398  14.312  -3.834  1.00 97.50           C  
ATOM   3977  CZ3 TRP A 503     -10.586  14.641  -1.744  1.00 97.50           C  
ATOM   3978  N   PRO A 504     -14.180  17.594  -7.879  1.00 93.94           N  
ATOM   3979  CA  PRO A 504     -14.703  17.141  -9.172  1.00 93.94           C  
ATOM   3980  C   PRO A 504     -14.273  15.711  -9.516  1.00 93.94           C  
ATOM   3981  CB  PRO A 504     -14.102  18.141 -10.164  1.00 93.94           C  
ATOM   3982  O   PRO A 504     -13.156  15.305  -9.195  1.00 93.94           O  
ATOM   3983  CG  PRO A 504     -12.820  18.578  -9.531  1.00 93.94           C  
ATOM   3984  CD  PRO A 504     -13.016  18.625  -8.047  1.00 93.94           C  
ATOM   3985  N   GLU A 505     -15.242  14.969 -10.164  1.00 96.75           N  
ATOM   3986  CA  GLU A 505     -14.875  13.688 -10.758  1.00 96.75           C  
ATOM   3987  C   GLU A 505     -14.062  13.891 -12.031  1.00 96.75           C  
ATOM   3988  CB  GLU A 505     -16.125  12.859 -11.055  1.00 96.75           C  
ATOM   3989  O   GLU A 505     -14.211  14.898 -12.727  1.00 96.75           O  
ATOM   3990  CG  GLU A 505     -17.078  12.734  -9.875  1.00 96.75           C  
ATOM   3991  CD  GLU A 505     -18.391  12.070 -10.242  1.00 96.75           C  
ATOM   3992  OE1 GLU A 505     -19.328  12.062  -9.398  1.00 96.75           O  
ATOM   3993  OE2 GLU A 505     -18.500  11.547 -11.375  1.00 96.75           O  
ATOM   3994  N   LEU A 506     -13.227  12.930 -12.305  1.00 97.69           N  
ATOM   3995  CA  LEU A 506     -12.531  12.984 -13.586  1.00 97.69           C  
ATOM   3996  C   LEU A 506     -13.500  12.781 -14.742  1.00 97.69           C  
ATOM   3997  CB  LEU A 506     -11.422  11.930 -13.641  1.00 97.69           C  
ATOM   3998  O   LEU A 506     -14.375  11.922 -14.680  1.00 97.69           O  
ATOM   3999  CG  LEU A 506     -10.219  12.164 -12.727  1.00 97.69           C  
ATOM   4000  CD1 LEU A 506      -9.141  11.117 -12.992  1.00 97.69           C  
ATOM   4001  CD2 LEU A 506      -9.664  13.570 -12.922  1.00 97.69           C  
ATOM   4002  N   ASN A 507     -13.391  13.711 -15.750  1.00 96.00           N  
ATOM   4003  CA  ASN A 507     -14.164  13.617 -16.984  1.00 96.00           C  
ATOM   4004  C   ASN A 507     -13.367  12.930 -18.094  1.00 96.00           C  
ATOM   4005  CB  ASN A 507     -14.609  15.008 -17.438  1.00 96.00           C  
ATOM   4006  O   ASN A 507     -12.414  13.508 -18.625  1.00 96.00           O  
ATOM   4007  CG  ASN A 507     -15.508  14.961 -18.656  1.00 96.00           C  
ATOM   4008  ND2 ASN A 507     -16.047  16.109 -19.047  1.00 96.00           N  
ATOM   4009  OD1 ASN A 507     -15.703  13.898 -19.266  1.00 96.00           O  
ATOM   4010  N   PRO A 508     -13.805  11.633 -18.422  1.00 94.38           N  
ATOM   4011  CA  PRO A 508     -13.039  10.875 -19.422  1.00 94.38           C  
ATOM   4012  C   PRO A 508     -13.062  11.531 -20.797  1.00 94.38           C  
ATOM   4013  CB  PRO A 508     -13.742   9.516 -19.438  1.00 94.38           C  
ATOM   4014  O   PRO A 508     -12.227  11.203 -21.641  1.00 94.38           O  
ATOM   4015  CG  PRO A 508     -15.133   9.797 -18.953  1.00 94.38           C  
ATOM   4016  CD  PRO A 508     -15.062  10.875 -17.922  1.00 94.38           C  
ATOM   4017  N   ASN A 509     -13.906  12.523 -21.031  1.00 94.06           N  
ATOM   4018  CA  ASN A 509     -14.039  13.156 -22.344  1.00 94.06           C  
ATOM   4019  C   ASN A 509     -13.289  14.484 -22.391  1.00 94.06           C  
ATOM   4020  CB  ASN A 509     -15.516  13.367 -22.688  1.00 94.06           C  
ATOM   4021  O   ASN A 509     -13.273  15.148 -23.438  1.00 94.06           O  
ATOM   4022  CG  ASN A 509     -16.266  12.055 -22.812  1.00 94.06           C  
ATOM   4023  ND2 ASN A 509     -17.500  12.031 -22.312  1.00 94.06           N  
ATOM   4024  OD1 ASN A 509     -15.750  11.078 -23.344  1.00 94.06           O  
ATOM   4025  N   SER A 510     -12.680  14.820 -21.312  1.00 94.19           N  
ATOM   4026  CA  SER A 510     -11.922  16.062 -21.266  1.00 94.19           C  
ATOM   4027  C   SER A 510     -10.422  15.797 -21.391  1.00 94.19           C  
ATOM   4028  CB  SER A 510     -12.195  16.797 -19.953  1.00 94.19           C  
ATOM   4029  O   SER A 510      -9.922  14.781 -20.906  1.00 94.19           O  
ATOM   4030  OG  SER A 510     -11.344  17.922 -19.812  1.00 94.19           O  
ATOM   4031  N   SER A 511      -9.797  16.750 -22.094  1.00 90.06           N  
ATOM   4032  CA  SER A 511      -8.344  16.672 -22.172  1.00 90.06           C  
ATOM   4033  C   SER A 511      -7.688  17.094 -20.859  1.00 90.06           C  
ATOM   4034  CB  SER A 511      -7.809  17.516 -23.312  1.00 90.06           C  
ATOM   4035  O   SER A 511      -6.562  16.703 -20.562  1.00 90.06           O  
ATOM   4036  OG  SER A 511      -8.180  18.875 -23.156  1.00 90.06           O  
ATOM   4037  N   ASP A 512      -8.414  17.922 -20.109  1.00 95.25           N  
ATOM   4038  CA  ASP A 512      -7.895  18.375 -18.828  1.00 95.25           C  
ATOM   4039  C   ASP A 512      -8.133  17.328 -17.734  1.00 95.25           C  
ATOM   4040  CB  ASP A 512      -8.539  19.703 -18.438  1.00 95.25           C  
ATOM   4041  O   ASP A 512      -9.180  16.688 -17.719  1.00 95.25           O  
ATOM   4042  CG  ASP A 512      -8.062  20.875 -19.281  1.00 95.25           C  
ATOM   4043  OD1 ASP A 512      -6.965  20.781 -19.891  1.00 95.25           O  
ATOM   4044  OD2 ASP A 512      -8.781  21.891 -19.359  1.00 95.25           O  
ATOM   4045  N   VAL A 513      -7.086  17.109 -16.891  1.00 96.50           N  
ATOM   4046  CA  VAL A 513      -7.227  16.234 -15.742  1.00 96.50           C  
ATOM   4047  C   VAL A 513      -7.457  17.062 -14.484  1.00 96.50           C  
ATOM   4048  CB  VAL A 513      -5.984  15.328 -15.562  1.00 96.50           C  
ATOM   4049  O   VAL A 513      -6.547  17.734 -14.000  1.00 96.50           O  
ATOM   4050  CG1 VAL A 513      -6.129  14.461 -14.312  1.00 96.50           C  
ATOM   4051  CG2 VAL A 513      -5.773  14.461 -16.797  1.00 96.50           C  
ATOM   4052  N   ASN A 514      -8.703  17.047 -14.016  1.00 96.88           N  
ATOM   4053  CA  ASN A 514      -9.039  17.766 -12.789  1.00 96.88           C  
ATOM   4054  C   ASN A 514      -8.562  17.016 -11.555  1.00 96.88           C  
ATOM   4055  CB  ASN A 514     -10.547  18.016 -12.711  1.00 96.88           C  
ATOM   4056  O   ASN A 514      -8.578  15.789 -11.516  1.00 96.88           O  
ATOM   4057  CG  ASN A 514     -11.055  18.891 -13.836  1.00 96.88           C  
ATOM   4058  ND2 ASN A 514     -12.141  18.484 -14.477  1.00 96.88           N  
ATOM   4059  OD1 ASN A 514     -10.477  19.953 -14.125  1.00 96.88           O  
ATOM   4060  N   TYR A 515      -8.016  17.812 -10.594  1.00 97.88           N  
ATOM   4061  CA  TYR A 515      -7.645  17.219  -9.320  1.00 97.88           C  
ATOM   4062  C   TYR A 515      -7.887  18.188  -8.172  1.00 97.88           C  
ATOM   4063  CB  TYR A 515      -6.176  16.781  -9.328  1.00 97.88           C  
ATOM   4064  O   TYR A 515      -8.062  19.391  -8.398  1.00 97.88           O  
ATOM   4065  CG  TYR A 515      -5.203  17.938  -9.273  1.00 97.88           C  
ATOM   4066  CD1 TYR A 515      -4.930  18.688 -10.406  1.00 97.88           C  
ATOM   4067  CD2 TYR A 515      -4.555  18.266  -8.086  1.00 97.88           C  
ATOM   4068  CE1 TYR A 515      -4.031  19.750 -10.359  1.00 97.88           C  
ATOM   4069  CE2 TYR A 515      -3.656  19.312  -8.031  1.00 97.88           C  
ATOM   4070  OH  TYR A 515      -2.510  21.109  -9.117  1.00 97.88           O  
ATOM   4071  CZ  TYR A 515      -3.400  20.062  -9.172  1.00 97.88           C  
ATOM   4072  N   LEU A 516      -8.008  17.594  -6.996  1.00 98.38           N  
ATOM   4073  CA  LEU A 516      -8.070  18.422  -5.793  1.00 98.38           C  
ATOM   4074  C   LEU A 516      -6.676  18.641  -5.207  1.00 98.38           C  
ATOM   4075  CB  LEU A 516      -8.977  17.781  -4.746  1.00 98.38           C  
ATOM   4076  O   LEU A 516      -5.992  17.672  -4.852  1.00 98.38           O  
ATOM   4077  CG  LEU A 516      -9.391  18.656  -3.568  1.00 98.38           C  
ATOM   4078  CD1 LEU A 516     -10.422  19.688  -4.016  1.00 98.38           C  
ATOM   4079  CD2 LEU A 516      -9.938  17.812  -2.428  1.00 98.38           C  
ATOM   4080  N   ALA A 517      -6.242  19.891  -5.156  1.00 98.19           N  
ATOM   4081  CA  ALA A 517      -5.008  20.234  -4.457  1.00 98.19           C  
ATOM   4082  C   ALA A 517      -5.250  20.422  -2.963  1.00 98.19           C  
ATOM   4083  CB  ALA A 517      -4.402  21.516  -5.051  1.00 98.19           C  
ATOM   4084  O   ALA A 517      -6.016  21.297  -2.553  1.00 98.19           O  
ATOM   4085  N   ILE A 518      -4.664  19.547  -2.213  1.00 97.94           N  
ATOM   4086  CA  ILE A 518      -4.824  19.625  -0.766  1.00 97.94           C  
ATOM   4087  C   ILE A 518      -3.600  20.297  -0.148  1.00 97.94           C  
ATOM   4088  CB  ILE A 518      -5.043  18.234  -0.141  1.00 97.94           C  
ATOM   4089  O   ILE A 518      -2.561  19.656   0.033  1.00 97.94           O  
ATOM   4090  CG1 ILE A 518      -6.242  17.547  -0.796  1.00 97.94           C  
ATOM   4091  CG2 ILE A 518      -5.234  18.344   1.374  1.00 97.94           C  
ATOM   4092  CD1 ILE A 518      -6.418  16.078  -0.383  1.00 97.94           C  
ATOM   4093  N   ASN A 519      -3.648  21.547   0.205  1.00 96.56           N  
ATOM   4094  CA  ASN A 519      -2.689  22.391   0.912  1.00 96.56           C  
ATOM   4095  C   ASN A 519      -3.271  22.922   2.217  1.00 96.56           C  
ATOM   4096  CB  ASN A 519      -2.232  23.547   0.019  1.00 96.56           C  
ATOM   4097  O   ASN A 519      -4.051  22.250   2.881  1.00 96.56           O  
ATOM   4098  CG  ASN A 519      -1.454  23.078  -1.193  1.00 96.56           C  
ATOM   4099  ND2 ASN A 519      -2.037  23.250  -2.375  1.00 96.56           N  
ATOM   4100  OD1 ASN A 519      -0.338  22.562  -1.069  1.00 96.56           O  
ATOM   4101  N   GLU A 520      -2.799  24.094   2.643  1.00 95.06           N  
ATOM   4102  CA  GLU A 520      -3.455  24.672   3.814  1.00 95.06           C  
ATOM   4103  C   GLU A 520      -4.957  24.812   3.586  1.00 95.06           C  
ATOM   4104  CB  GLU A 520      -2.838  26.031   4.168  1.00 95.06           C  
ATOM   4105  O   GLU A 520      -5.758  24.531   4.477  1.00 95.06           O  
ATOM   4106  CG  GLU A 520      -3.430  26.656   5.418  1.00 95.06           C  
ATOM   4107  CD  GLU A 520      -2.750  27.969   5.809  1.00 95.06           C  
ATOM   4108  OE1 GLU A 520      -3.379  28.797   6.500  1.00 95.06           O  
ATOM   4109  OE2 GLU A 520      -1.576  28.156   5.418  1.00 95.06           O  
ATOM   4110  N   SER A 521      -5.375  25.203   2.424  1.00 95.00           N  
ATOM   4111  CA  SER A 521      -6.750  25.188   1.941  1.00 95.00           C  
ATOM   4112  C   SER A 521      -6.887  24.312   0.694  1.00 95.00           C  
ATOM   4113  CB  SER A 521      -7.234  26.609   1.643  1.00 95.00           C  
ATOM   4114  O   SER A 521      -5.938  24.172  -0.075  1.00 95.00           O  
ATOM   4115  OG  SER A 521      -6.465  27.188   0.605  1.00 95.00           O  
ATOM   4116  N   ILE A 522      -8.062  23.719   0.533  1.00 97.56           N  
ATOM   4117  CA  ILE A 522      -8.266  22.859  -0.635  1.00 97.56           C  
ATOM   4118  C   ILE A 522      -8.758  23.719  -1.811  1.00 97.56           C  
ATOM   4119  CB  ILE A 522      -9.273  21.734  -0.338  1.00 97.56           C  
ATOM   4120  O   ILE A 522      -9.430  24.719  -1.617  1.00 97.56           O  
ATOM   4121  CG1 ILE A 522     -10.625  22.312   0.103  1.00 97.56           C  
ATOM   4122  CG2 ILE A 522      -8.719  20.781   0.723  1.00 97.56           C  
ATOM   4123  CD1 ILE A 522     -11.727  21.281   0.260  1.00 97.56           C  
ATOM   4124  N   SER A 523      -8.344  23.344  -2.996  1.00 97.25           N  
ATOM   4125  CA  SER A 523      -8.773  24.016  -4.215  1.00 97.25           C  
ATOM   4126  C   SER A 523      -8.766  23.062  -5.406  1.00 97.25           C  
ATOM   4127  CB  SER A 523      -7.863  25.219  -4.504  1.00 97.25           C  
ATOM   4128  O   SER A 523      -8.000  22.094  -5.430  1.00 97.25           O  
ATOM   4129  OG  SER A 523      -6.523  24.797  -4.707  1.00 97.25           O  
ATOM   4130  N   GLN A 524      -9.641  23.375  -6.391  1.00 97.31           N  
ATOM   4131  CA  GLN A 524      -9.672  22.625  -7.648  1.00 97.31           C  
ATOM   4132  C   GLN A 524      -8.602  23.141  -8.609  1.00 97.31           C  
ATOM   4133  CB  GLN A 524     -11.055  22.734  -8.297  1.00 97.31           C  
ATOM   4134  O   GLN A 524      -8.469  24.344  -8.828  1.00 97.31           O  
ATOM   4135  CG  GLN A 524     -12.172  22.125  -7.461  1.00 97.31           C  
ATOM   4136  CD  GLN A 524     -13.539  22.312  -8.094  1.00 97.31           C  
ATOM   4137  NE2 GLN A 524     -14.516  22.719  -7.293  1.00 97.31           N  
ATOM   4138  OE1 GLN A 524     -13.719  22.078  -9.297  1.00 97.31           O  
ATOM   4139  N   GLN A 525      -7.883  22.234  -9.125  1.00 97.25           N  
ATOM   4140  CA  GLN A 525      -6.867  22.562 -10.117  1.00 97.25           C  
ATOM   4141  C   GLN A 525      -6.895  21.562 -11.273  1.00 97.25           C  
ATOM   4142  CB  GLN A 525      -5.480  22.594  -9.484  1.00 97.25           C  
ATOM   4143  O   GLN A 525      -7.711  20.641 -11.289  1.00 97.25           O  
ATOM   4144  CG  GLN A 525      -5.316  23.656  -8.406  1.00 97.25           C  
ATOM   4145  CD  GLN A 525      -3.869  23.891  -8.023  1.00 97.25           C  
ATOM   4146  NE2 GLN A 525      -3.650  24.391  -6.809  1.00 97.25           N  
ATOM   4147  OE1 GLN A 525      -2.953  23.625  -8.805  1.00 97.25           O  
ATOM   4148  N   VAL A 526      -6.090  21.906 -12.328  1.00 97.19           N  
ATOM   4149  CA  VAL A 526      -6.105  21.016 -13.484  1.00 97.19           C  
ATOM   4150  C   VAL A 526      -4.676  20.656 -13.883  1.00 97.19           C  
ATOM   4151  CB  VAL A 526      -6.852  21.656 -14.680  1.00 97.19           C  
ATOM   4152  O   VAL A 526      -3.748  21.438 -13.648  1.00 97.19           O  
ATOM   4153  CG1 VAL A 526      -8.328  21.859 -14.344  1.00 97.19           C  
ATOM   4154  CG2 VAL A 526      -6.199  22.969 -15.062  1.00 97.19           C  
ATOM   4155  N   ASN A 527      -4.430  19.500 -14.359  1.00 96.50           N  
ATOM   4156  CA  ASN A 527      -3.227  19.000 -15.023  1.00 96.50           C  
ATOM   4157  C   ASN A 527      -2.008  19.094 -14.109  1.00 96.50           C  
ATOM   4158  CB  ASN A 527      -2.975  19.766 -16.312  1.00 96.50           C  
ATOM   4159  O   ASN A 527      -1.030  19.766 -14.430  1.00 96.50           O  
ATOM   4160  CG  ASN A 527      -4.086  19.594 -17.328  1.00 96.50           C  
ATOM   4161  ND2 ASN A 527      -4.309  20.594 -18.156  1.00 96.50           N  
ATOM   4162  OD1 ASN A 527      -4.746  18.547 -17.375  1.00 96.50           O  
ATOM   4163  N   PRO A 528      -2.064  18.297 -12.977  1.00 95.38           N  
ATOM   4164  CA  PRO A 528      -0.889  18.281 -12.102  1.00 95.38           C  
ATOM   4165  C   PRO A 528       0.355  17.734 -12.789  1.00 95.38           C  
ATOM   4166  CB  PRO A 528      -1.319  17.391 -10.945  1.00 95.38           C  
ATOM   4167  O   PRO A 528       0.271  16.734 -13.523  1.00 95.38           O  
ATOM   4168  CG  PRO A 528      -2.301  16.438 -11.547  1.00 95.38           C  
ATOM   4169  CD  PRO A 528      -3.064  17.141 -12.625  1.00 95.38           C  
ATOM   4170  N   LYS A 529       1.557  18.422 -12.641  1.00 95.56           N  
ATOM   4171  CA  LYS A 529       2.838  17.953 -13.156  1.00 95.56           C  
ATOM   4172  C   LYS A 529       2.762  17.703 -14.664  1.00 95.56           C  
ATOM   4173  CB  LYS A 529       3.281  16.688 -12.438  1.00 95.56           C  
ATOM   4174  O   LYS A 529       3.246  16.688 -15.148  1.00 95.56           O  
ATOM   4175  CG  LYS A 529       3.303  16.812 -10.922  1.00 95.56           C  
ATOM   4176  CD  LYS A 529       4.379  17.781 -10.453  1.00 95.56           C  
ATOM   4177  CE  LYS A 529       4.465  17.844  -8.938  1.00 95.56           C  
ATOM   4178  NZ  LYS A 529       5.426  18.891  -8.477  1.00 95.56           N  
ATOM   4179  N   GLN A 530       2.199  18.594 -15.469  1.00 96.31           N  
ATOM   4180  CA  GLN A 530       1.882  18.469 -16.891  1.00 96.31           C  
ATOM   4181  C   GLN A 530       3.150  18.312 -17.719  1.00 96.31           C  
ATOM   4182  CB  GLN A 530       1.068  19.656 -17.375  1.00 96.31           C  
ATOM   4183  O   GLN A 530       3.188  17.531 -18.672  1.00 96.31           O  
ATOM   4184  CG  GLN A 530       0.571  19.531 -18.797  1.00 96.31           C  
ATOM   4185  CD  GLN A 530      -0.315  18.312 -19.000  1.00 96.31           C  
ATOM   4186  NE2 GLN A 530      -0.212  17.688 -20.172  1.00 96.31           N  
ATOM   4187  OE1 GLN A 530      -1.086  17.938 -18.125  1.00 96.31           O  
ATOM   4188  N   ASP A 531       4.180  19.016 -17.422  1.00 96.69           N  
ATOM   4189  CA  ASP A 531       5.410  18.938 -18.203  1.00 96.69           C  
ATOM   4190  C   ASP A 531       5.980  17.516 -18.188  1.00 96.69           C  
ATOM   4191  CB  ASP A 531       6.449  19.938 -17.672  1.00 96.69           C  
ATOM   4192  O   ASP A 531       6.367  16.984 -19.219  1.00 96.69           O  
ATOM   4193  CG  ASP A 531       6.098  21.375 -17.984  1.00 96.69           C  
ATOM   4194  OD1 ASP A 531       5.219  21.625 -18.844  1.00 96.69           O  
ATOM   4195  OD2 ASP A 531       6.707  22.281 -17.375  1.00 96.69           O  
ATOM   4196  N   ASP A 532       6.051  16.922 -16.953  1.00 96.19           N  
ATOM   4197  CA  ASP A 532       6.547  15.562 -16.828  1.00 96.19           C  
ATOM   4198  C   ASP A 532       5.641  14.586 -17.578  1.00 96.19           C  
ATOM   4199  CB  ASP A 532       6.652  15.156 -15.359  1.00 96.19           C  
ATOM   4200  O   ASP A 532       6.129  13.688 -18.281  1.00 96.19           O  
ATOM   4201  CG  ASP A 532       7.695  15.961 -14.602  1.00 96.19           C  
ATOM   4202  OD1 ASP A 532       8.609  16.531 -15.234  1.00 96.19           O  
ATOM   4203  OD2 ASP A 532       7.598  16.031 -13.359  1.00 96.19           O  
ATOM   4204  N   TRP A 533       4.371  14.812 -17.453  1.00 95.81           N  
ATOM   4205  CA  TRP A 533       3.398  13.953 -18.125  1.00 95.81           C  
ATOM   4206  C   TRP A 533       3.568  14.016 -19.641  1.00 95.81           C  
ATOM   4207  CB  TRP A 533       1.972  14.352 -17.750  1.00 95.81           C  
ATOM   4208  O   TRP A 533       3.646  12.977 -20.312  1.00 95.81           O  
ATOM   4209  CG  TRP A 533       0.908  13.617 -18.500  1.00 95.81           C  
ATOM   4210  CD1 TRP A 533       0.096  14.117 -19.484  1.00 95.81           C  
ATOM   4211  CD2 TRP A 533       0.540  12.242 -18.344  1.00 95.81           C  
ATOM   4212  CE2 TRP A 533      -0.505  11.977 -19.250  1.00 95.81           C  
ATOM   4213  CE3 TRP A 533       0.992  11.211 -17.500  1.00 95.81           C  
ATOM   4214  NE1 TRP A 533      -0.756  13.133 -19.938  1.00 95.81           N  
ATOM   4215  CH2 TRP A 533      -0.644   9.727 -18.531  1.00 95.81           C  
ATOM   4216  CZ2 TRP A 533      -1.104  10.719 -19.359  1.00 95.81           C  
ATOM   4217  CZ3 TRP A 533       0.393   9.961 -17.609  1.00 95.81           C  
ATOM   4218  N   SER A 534       3.637  15.203 -20.188  1.00 96.44           N  
ATOM   4219  CA  SER A 534       3.777  15.375 -21.625  1.00 96.44           C  
ATOM   4220  C   SER A 534       5.066  14.742 -22.141  1.00 96.44           C  
ATOM   4221  CB  SER A 534       3.752  16.859 -21.984  1.00 96.44           C  
ATOM   4222  O   SER A 534       5.086  14.141 -23.203  1.00 96.44           O  
ATOM   4223  OG  SER A 534       2.490  17.438 -21.672  1.00 96.44           O  
ATOM   4224  N   PHE A 535       6.105  14.883 -21.406  1.00 97.25           N  
ATOM   4225  CA  PHE A 535       7.387  14.289 -21.781  1.00 97.25           C  
ATOM   4226  C   PHE A 535       7.254  12.773 -21.938  1.00 97.25           C  
ATOM   4227  CB  PHE A 535       8.453  14.602 -20.719  1.00 97.25           C  
ATOM   4228  O   PHE A 535       7.660  12.227 -22.969  1.00 97.25           O  
ATOM   4229  CG  PHE A 535       9.695  13.773 -20.844  1.00 97.25           C  
ATOM   4230  CD1 PHE A 535       9.953  12.742 -19.938  1.00 97.25           C  
ATOM   4231  CD2 PHE A 535      10.617  14.016 -21.859  1.00 97.25           C  
ATOM   4232  CE1 PHE A 535      11.102  11.961 -20.047  1.00 97.25           C  
ATOM   4233  CE2 PHE A 535      11.766  13.242 -21.969  1.00 97.25           C  
ATOM   4234  CZ  PHE A 535      12.008  12.219 -21.062  1.00 97.25           C  
ATOM   4235  N   TYR A 536       6.680  12.117 -20.984  1.00 95.06           N  
ATOM   4236  CA  TYR A 536       6.598  10.656 -21.016  1.00 95.06           C  
ATOM   4237  C   TYR A 536       5.613  10.203 -22.094  1.00 95.06           C  
ATOM   4238  CB  TYR A 536       6.184  10.102 -19.656  1.00 95.06           C  
ATOM   4239  O   TYR A 536       5.809   9.156 -22.719  1.00 95.06           O  
ATOM   4240  CG  TYR A 536       7.340   9.906 -18.703  1.00 95.06           C  
ATOM   4241  CD1 TYR A 536       8.273   8.891 -18.906  1.00 95.06           C  
ATOM   4242  CD2 TYR A 536       7.504  10.734 -17.594  1.00 95.06           C  
ATOM   4243  CE1 TYR A 536       9.336   8.703 -18.047  1.00 95.06           C  
ATOM   4244  CE2 TYR A 536       8.570  10.555 -16.719  1.00 95.06           C  
ATOM   4245  OH  TYR A 536      10.531   9.352 -16.078  1.00 95.06           O  
ATOM   4246  CZ  TYR A 536       9.477   9.539 -16.953  1.00 95.06           C  
ATOM   4247  N   VAL A 537       4.508  10.969 -22.266  1.00 93.56           N  
ATOM   4248  CA  VAL A 537       3.590  10.641 -23.344  1.00 93.56           C  
ATOM   4249  C   VAL A 537       4.344  10.648 -24.672  1.00 93.56           C  
ATOM   4250  CB  VAL A 537       2.404  11.633 -23.406  1.00 93.56           C  
ATOM   4251  O   VAL A 537       4.223   9.711 -25.469  1.00 93.56           O  
ATOM   4252  CG1 VAL A 537       1.641  11.484 -24.719  1.00 93.56           C  
ATOM   4253  CG2 VAL A 537       1.474  11.414 -22.219  1.00 93.56           C  
ATOM   4254  N   SER A 538       5.129  11.672 -24.922  1.00 95.69           N  
ATOM   4255  CA  SER A 538       5.910  11.781 -26.141  1.00 95.69           C  
ATOM   4256  C   SER A 538       6.926  10.648 -26.250  1.00 95.69           C  
ATOM   4257  CB  SER A 538       6.629  13.125 -26.203  1.00 95.69           C  
ATOM   4258  O   SER A 538       7.133  10.086 -27.328  1.00 95.69           O  
ATOM   4259  OG  SER A 538       7.699  13.172 -25.281  1.00 95.69           O  
ATOM   4260  N   LEU A 539       7.551  10.383 -25.094  1.00 94.94           N  
ATOM   4261  CA  LEU A 539       8.531   9.297 -25.062  1.00 94.94           C  
ATOM   4262  C   LEU A 539       7.902   7.984 -25.516  1.00 94.94           C  
ATOM   4263  CB  LEU A 539       9.125   9.148 -23.656  1.00 94.94           C  
ATOM   4264  O   LEU A 539       8.453   7.285 -26.359  1.00 94.94           O  
ATOM   4265  CG  LEU A 539      10.375   8.281 -23.547  1.00 94.94           C  
ATOM   4266  CD1 LEU A 539      11.578   9.008 -24.141  1.00 94.94           C  
ATOM   4267  CD2 LEU A 539      10.633   7.910 -22.094  1.00 94.94           C  
ATOM   4268  N   TRP A 540       6.719   7.676 -24.969  1.00 91.31           N  
ATOM   4269  CA  TRP A 540       6.035   6.422 -25.266  1.00 91.31           C  
ATOM   4270  C   TRP A 540       5.516   6.406 -26.703  1.00 91.31           C  
ATOM   4271  CB  TRP A 540       4.883   6.191 -24.297  1.00 91.31           C  
ATOM   4272  O   TRP A 540       5.562   5.375 -27.375  1.00 91.31           O  
ATOM   4273  CG  TRP A 540       5.297   5.551 -23.000  1.00 91.31           C  
ATOM   4274  CD1 TRP A 540       5.434   6.160 -21.781  1.00 91.31           C  
ATOM   4275  CD2 TRP A 540       5.629   4.176 -22.797  1.00 91.31           C  
ATOM   4276  CE2 TRP A 540       5.961   4.020 -21.438  1.00 91.31           C  
ATOM   4277  CE3 TRP A 540       5.680   3.055 -23.641  1.00 91.31           C  
ATOM   4278  NE1 TRP A 540       5.836   5.246 -20.844  1.00 91.31           N  
ATOM   4279  CH2 TRP A 540       6.375   1.710 -21.734  1.00 91.31           C  
ATOM   4280  CZ2 TRP A 540       6.336   2.789 -20.891  1.00 91.31           C  
ATOM   4281  CZ3 TRP A 540       6.055   1.830 -23.094  1.00 91.31           C  
ATOM   4282  N   GLU A 541       5.031   7.477 -27.219  1.00 91.62           N  
ATOM   4283  CA  GLU A 541       4.555   7.566 -28.594  1.00 91.62           C  
ATOM   4284  C   GLU A 541       5.688   7.324 -29.578  1.00 91.62           C  
ATOM   4285  CB  GLU A 541       3.912   8.930 -28.844  1.00 91.62           C  
ATOM   4286  O   GLU A 541       5.488   6.688 -30.625  1.00 91.62           O  
ATOM   4287  CG  GLU A 541       2.521   9.078 -28.250  1.00 91.62           C  
ATOM   4288  CD  GLU A 541       1.947  10.477 -28.406  1.00 91.62           C  
ATOM   4289  OE1 GLU A 541       0.769  10.695 -28.047  1.00 91.62           O  
ATOM   4290  OE2 GLU A 541       2.682  11.367 -28.891  1.00 91.62           O  
ATOM   4291  N   SER A 542       6.832   7.641 -29.203  1.00 93.75           N  
ATOM   4292  CA  SER A 542       7.965   7.598 -30.125  1.00 93.75           C  
ATOM   4293  C   SER A 542       8.648   6.234 -30.109  1.00 93.75           C  
ATOM   4294  CB  SER A 542       8.977   8.695 -29.781  1.00 93.75           C  
ATOM   4295  O   SER A 542       9.133   5.762 -31.125  1.00 93.75           O  
ATOM   4296  OG  SER A 542       8.422   9.977 -29.984  1.00 93.75           O  
ATOM   4297  N   TYR A 543       8.547   5.582 -28.922  1.00 92.56           N  
ATOM   4298  CA  TYR A 543       9.484   4.465 -28.844  1.00 92.56           C  
ATOM   4299  C   TYR A 543       8.773   3.182 -28.438  1.00 92.56           C  
ATOM   4300  CB  TYR A 543      10.609   4.777 -27.844  1.00 92.56           C  
ATOM   4301  O   TYR A 543       9.398   2.127 -28.312  1.00 92.56           O  
ATOM   4302  CG  TYR A 543      11.484   5.934 -28.266  1.00 92.56           C  
ATOM   4303  CD1 TYR A 543      12.438   5.785 -29.266  1.00 92.56           C  
ATOM   4304  CD2 TYR A 543      11.359   7.180 -27.656  1.00 92.56           C  
ATOM   4305  CE1 TYR A 543      13.250   6.852 -29.656  1.00 92.56           C  
ATOM   4306  CE2 TYR A 543      12.164   8.250 -28.031  1.00 92.56           C  
ATOM   4307  OH  TYR A 543      13.898   9.133 -29.406  1.00 92.56           O  
ATOM   4308  CZ  TYR A 543      13.102   8.078 -29.031  1.00 92.56           C  
ATOM   4309  N   ASN A 544       7.496   3.350 -28.188  1.00 86.00           N  
ATOM   4310  CA  ASN A 544       6.746   2.162 -27.797  1.00 86.00           C  
ATOM   4311  C   ASN A 544       6.727   1.115 -28.906  1.00 86.00           C  
ATOM   4312  CB  ASN A 544       5.320   2.539 -27.391  1.00 86.00           C  
ATOM   4313  O   ASN A 544       6.492   1.443 -30.062  1.00 86.00           O  
ATOM   4314  CG  ASN A 544       4.508   1.344 -26.938  1.00 86.00           C  
ATOM   4315  ND2 ASN A 544       3.193   1.415 -27.109  1.00 86.00           N  
ATOM   4316  OD1 ASN A 544       5.055   0.364 -26.422  1.00 86.00           O  
ATOM   4317  N   ASP A 545       7.039  -0.231 -28.516  1.00 76.50           N  
ATOM   4318  CA  ASP A 545       6.902  -1.350 -29.438  1.00 76.50           C  
ATOM   4319  C   ASP A 545       5.484  -1.922 -29.406  1.00 76.50           C  
ATOM   4320  CB  ASP A 545       7.918  -2.445 -29.109  1.00 76.50           C  
ATOM   4321  O   ASP A 545       4.906  -2.094 -28.328  1.00 76.50           O  
ATOM   4322  CG  ASP A 545       7.914  -3.578 -30.125  1.00 76.50           C  
ATOM   4323  OD1 ASP A 545       7.082  -3.561 -31.062  1.00 76.50           O  
ATOM   4324  OD2 ASP A 545       8.742  -4.500 -29.984  1.00 76.50           O  
ATOM   4325  N   SER A 546       4.676  -1.904 -30.531  1.00 65.25           N  
ATOM   4326  CA  SER A 546       3.316  -2.426 -30.625  1.00 65.25           C  
ATOM   4327  C   SER A 546       3.227  -3.840 -30.062  1.00 65.25           C  
ATOM   4328  CB  SER A 546       2.840  -2.418 -32.062  1.00 65.25           C  
ATOM   4329  O   SER A 546       2.148  -4.289 -29.656  1.00 65.25           O  
ATOM   4330  OG  SER A 546       3.670  -3.234 -32.875  1.00 65.25           O  
ATOM   4331  N   THR A 547       4.316  -4.492 -29.781  1.00 59.22           N  
ATOM   4332  CA  THR A 547       4.250  -5.902 -29.422  1.00 59.22           C  
ATOM   4333  C   THR A 547       4.320  -6.066 -27.906  1.00 59.22           C  
ATOM   4334  CB  THR A 547       5.383  -6.707 -30.078  1.00 59.22           C  
ATOM   4335  O   THR A 547       4.117  -7.168 -27.375  1.00 59.22           O  
ATOM   4336  CG2 THR A 547       5.285  -6.648 -31.594  1.00 59.22           C  
ATOM   4337  OG1 THR A 547       6.645  -6.168 -29.672  1.00 59.22           O  
ATOM   4338  N   THR A 548       4.473  -4.984 -27.047  1.00 56.88           N  
ATOM   4339  CA  THR A 548       4.656  -5.164 -25.609  1.00 56.88           C  
ATOM   4340  C   THR A 548       3.357  -4.895 -24.859  1.00 56.88           C  
ATOM   4341  CB  THR A 548       5.766  -4.238 -25.078  1.00 56.88           C  
ATOM   4342  O   THR A 548       2.623  -3.961 -25.203  1.00 56.88           O  
ATOM   4343  CG2 THR A 548       7.148  -4.805 -25.375  1.00 56.88           C  
ATOM   4344  OG1 THR A 548       5.645  -2.949 -25.688  1.00 56.88           O  
ATOM   4345  N   THR A 549       2.619  -5.965 -24.297  1.00 60.38           N  
ATOM   4346  CA  THR A 549       1.587  -5.750 -23.297  1.00 60.38           C  
ATOM   4347  C   THR A 549       2.201  -5.246 -21.984  1.00 60.38           C  
ATOM   4348  CB  THR A 549       0.794  -7.043 -23.016  1.00 60.38           C  
ATOM   4349  O   THR A 549       3.311  -5.641 -21.625  1.00 60.38           O  
ATOM   4350  CG2 THR A 549       0.027  -7.484 -24.266  1.00 60.38           C  
ATOM   4351  OG1 THR A 549       1.702  -8.086 -22.641  1.00 60.38           O  
ATOM   4352  N   TRP A 550       1.569  -4.039 -21.406  1.00 68.38           N  
ATOM   4353  CA  TRP A 550       2.107  -3.375 -20.219  1.00 68.38           C  
ATOM   4354  C   TRP A 550       1.483  -3.939 -18.953  1.00 68.38           C  
ATOM   4355  CB  TRP A 550       1.866  -1.865 -20.297  1.00 68.38           C  
ATOM   4356  O   TRP A 550       0.263  -4.098 -18.875  1.00 68.38           O  
ATOM   4357  CG  TRP A 550       1.959  -1.302 -21.688  1.00 68.38           C  
ATOM   4358  CD1 TRP A 550       0.921  -0.991 -22.516  1.00 68.38           C  
ATOM   4359  CD2 TRP A 550       3.156  -0.986 -22.406  1.00 68.38           C  
ATOM   4360  CE2 TRP A 550       2.770  -0.487 -23.672  1.00 68.38           C  
ATOM   4361  CE3 TRP A 550       4.523  -1.076 -22.094  1.00 68.38           C  
ATOM   4362  NE1 TRP A 550       1.402  -0.500 -23.719  1.00 68.38           N  
ATOM   4363  CH2 TRP A 550       5.031  -0.177 -24.297  1.00 68.38           C  
ATOM   4364  CZ2 TRP A 550       3.701  -0.079 -24.625  1.00 68.38           C  
ATOM   4365  CZ3 TRP A 550       5.445  -0.669 -23.047  1.00 68.38           C  
ATOM   4366  N   THR A 551       2.303  -4.375 -18.047  1.00 67.19           N  
ATOM   4367  CA  THR A 551       1.744  -4.645 -16.734  1.00 67.19           C  
ATOM   4368  C   THR A 551       1.887  -3.426 -15.820  1.00 67.19           C  
ATOM   4369  CB  THR A 551       2.426  -5.859 -16.062  1.00 67.19           C  
ATOM   4370  O   THR A 551       1.059  -3.203 -14.938  1.00 67.19           O  
ATOM   4371  CG2 THR A 551       1.691  -6.281 -14.805  1.00 67.19           C  
ATOM   4372  OG1 THR A 551       2.432  -6.957 -17.000  1.00 67.19           O  
ATOM   4373  N   THR A 552       2.930  -2.557 -16.094  1.00 74.38           N  
ATOM   4374  CA  THR A 552       3.182  -1.279 -15.438  1.00 74.38           C  
ATOM   4375  C   THR A 552       3.387  -0.173 -16.469  1.00 74.38           C  
ATOM   4376  CB  THR A 552       4.410  -1.358 -14.508  1.00 74.38           C  
ATOM   4377  O   THR A 552       3.418  -0.437 -17.672  1.00 74.38           O  
ATOM   4378  CG2 THR A 552       4.242  -2.461 -13.469  1.00 74.38           C  
ATOM   4379  OG1 THR A 552       5.574  -1.629 -15.297  1.00 74.38           O  
ATOM   4380  N   TYR A 553       3.309   1.196 -16.078  1.00 75.06           N  
ATOM   4381  CA  TYR A 553       3.406   2.348 -16.953  1.00 75.06           C  
ATOM   4382  C   TYR A 553       4.461   3.330 -16.469  1.00 75.06           C  
ATOM   4383  CB  TYR A 553       2.051   3.053 -17.078  1.00 75.06           C  
ATOM   4384  O   TYR A 553       4.484   3.684 -15.289  1.00 75.06           O  
ATOM   4385  CG  TYR A 553       2.039   4.188 -18.078  1.00 75.06           C  
ATOM   4386  CD1 TYR A 553       2.215   5.504 -17.656  1.00 75.06           C  
ATOM   4387  CD2 TYR A 553       1.854   3.943 -19.438  1.00 75.06           C  
ATOM   4388  CE1 TYR A 553       2.205   6.555 -18.578  1.00 75.06           C  
ATOM   4389  CE2 TYR A 553       1.841   4.984 -20.359  1.00 75.06           C  
ATOM   4390  OH  TYR A 553       2.006   7.316 -20.828  1.00 75.06           O  
ATOM   4391  CZ  TYR A 553       2.018   6.281 -19.922  1.00 75.06           C  
TER    4392      ALA A   1                                                      
ENDMDL                                                                          
END                                                                             
