# Supplementary material for: Screening of ester-forming and hydrolyzing enzymes linked to pheromone production in Ips typographus (Linnaeus, 1758)
Source: BMC Genomics. 2026 Mar 24;27:431. doi: 10.1186/s12864-026-12773-0 (PMC13134222; doi:10.1186/s12864-026-12773-0)
Supplement: Supplementary file 5 — Supplementary Material 5. [file 12864_2026_12773_MOESM5_ESM.zip › ItyCE14.pdb]

MODEL     1                                                                     
ATOM      1  N   MET A   1      26.656  -9.172  68.875  1.00 29.55           N  
ATOM      2  CA  MET A   1      25.812 -10.367  68.875  1.00 29.55           C  
ATOM      3  C   MET A   1      24.344 -10.000  68.750  1.00 29.55           C  
ATOM      4  CB  MET A   1      26.016 -11.117  70.250  1.00 29.55           C  
ATOM      5  O   MET A   1      23.750  -9.375  69.625  1.00 29.55           O  
ATOM      6  CG  MET A   1      27.047 -12.227  70.125  1.00 29.55           C  
ATOM      7  SD  MET A   1      27.312 -13.055  71.750  1.00 29.55           S  
ATOM      8  CE  MET A   1      26.188 -14.469  71.562  1.00 29.55           C  
ATOM      9  N   LEU A   2      23.938  -9.398  67.562  1.00 31.88           N  
ATOM     10  CA  LEU A   2      22.797  -8.594  67.125  1.00 31.88           C  
ATOM     11  C   LEU A   2      22.031  -9.305  66.062  1.00 31.88           C  
ATOM     12  CB  LEU A   2      23.281  -7.223  66.625  1.00 31.88           C  
ATOM     13  O   LEU A   2      22.594  -9.664  65.000  1.00 31.88           O  
ATOM     14  CG  LEU A   2      23.422  -6.133  67.688  1.00 31.88           C  
ATOM     15  CD1 LEU A   2      24.594  -5.215  67.375  1.00 31.88           C  
ATOM     16  CD2 LEU A   2      22.141  -5.336  67.875  1.00 31.88           C  
ATOM     17  N   LEU A   3      20.875  -9.992  66.250  1.00 29.09           N  
ATOM     18  CA  LEU A   3      19.438 -10.039  66.062  1.00 29.09           C  
ATOM     19  C   LEU A   3      19.062  -9.508  64.688  1.00 29.09           C  
ATOM     20  CB  LEU A   3      18.703  -9.227  67.125  1.00 29.09           C  
ATOM     21  O   LEU A   3      19.312  -8.344  64.375  1.00 29.09           O  
ATOM     22  CG  LEU A   3      18.281  -9.992  68.375  1.00 29.09           C  
ATOM     23  CD1 LEU A   3      18.391  -9.094  69.625  1.00 29.09           C  
ATOM     24  CD2 LEU A   3      16.875 -10.531  68.250  1.00 29.09           C  
ATOM     25  N   TRP A   4      18.625 -10.328  63.688  1.00 31.75           N  
ATOM     26  CA  TRP A   4      17.734  -9.883  62.625  1.00 31.75           C  
ATOM     27  C   TRP A   4      16.656 -10.930  62.312  1.00 31.75           C  
ATOM     28  CB  TRP A   4      18.531  -9.578  61.344  1.00 31.75           C  
ATOM     29  O   TRP A   4      16.984 -12.086  62.031  1.00 31.75           O  
ATOM     30  CG  TRP A   4      19.078  -8.188  61.281  1.00 31.75           C  
ATOM     31  CD1 TRP A   4      19.688  -7.500  62.312  1.00 31.75           C  
ATOM     32  CD2 TRP A   4      19.047  -7.301  60.156  1.00 31.75           C  
ATOM     33  CE2 TRP A   4      19.656  -6.094  60.562  1.00 31.75           C  
ATOM     34  CE3 TRP A   4      18.547  -7.414  58.844  1.00 31.75           C  
ATOM     35  NE1 TRP A   4      20.047  -6.242  61.875  1.00 31.75           N  
ATOM     36  CH2 TRP A   4      19.312  -5.145  58.438  1.00 31.75           C  
ATOM     37  CZ2 TRP A   4      19.812  -5.008  59.688  1.00 31.75           C  
ATOM     38  CZ3 TRP A   4      18.703  -6.328  58.000  1.00 31.75           C  
ATOM     39  N   ASN A   5      15.492 -11.078  63.000  1.00 33.50           N  
ATOM     40  CA  ASN A   5      14.094 -11.453  62.875  1.00 33.50           C  
ATOM     41  C   ASN A   5      13.492 -10.992  61.562  1.00 33.50           C  
ATOM     42  CB  ASN A   5      13.281 -10.891  64.062  1.00 33.50           C  
ATOM     43  O   ASN A   5      13.484  -9.797  61.250  1.00 33.50           O  
ATOM     44  CG  ASN A   5      13.453 -11.703  65.312  1.00 33.50           C  
ATOM     45  ND2 ASN A   5      13.422 -11.031  66.438  1.00 33.50           N  
ATOM     46  OD1 ASN A   5      13.617 -12.930  65.250  1.00 33.50           O  
ATOM     47  N   PHE A   6      13.461 -11.719  60.406  1.00 35.19           N  
ATOM     48  CA  PHE A   6      12.844 -11.711  59.094  1.00 35.19           C  
ATOM     49  C   PHE A   6      11.414 -12.219  59.156  1.00 35.19           C  
ATOM     50  CB  PHE A   6      13.664 -12.555  58.125  1.00 35.19           C  
ATOM     51  O   PHE A   6      11.172 -13.359  59.562  1.00 35.19           O  
ATOM     52  CG  PHE A   6      14.617 -11.750  57.281  1.00 35.19           C  
ATOM     53  CD1 PHE A   6      14.195 -11.125  56.125  1.00 35.19           C  
ATOM     54  CD2 PHE A   6      15.953 -11.625  57.656  1.00 35.19           C  
ATOM     55  CE1 PHE A   6      15.078 -10.391  55.344  1.00 35.19           C  
ATOM     56  CE2 PHE A   6      16.844 -10.883  56.875  1.00 35.19           C  
ATOM     57  CZ  PHE A   6      16.406 -10.266  55.719  1.00 35.19           C  
ATOM     58  N   LEU A   7      10.391 -11.531  59.625  1.00 35.59           N  
ATOM     59  CA  LEU A   7       8.938 -11.523  59.469  1.00 35.59           C  
ATOM     60  C   LEU A   7       8.547 -11.430  58.000  1.00 35.59           C  
ATOM     61  CB  LEU A   7       8.328 -10.352  60.250  1.00 35.59           C  
ATOM     62  O   LEU A   7       8.969 -10.508  57.281  1.00 35.59           O  
ATOM     63  CG  LEU A   7       7.621 -10.703  61.562  1.00 35.59           C  
ATOM     64  CD1 LEU A   7       8.117  -9.812  62.688  1.00 35.59           C  
ATOM     65  CD2 LEU A   7       6.109 -10.578  61.375  1.00 35.59           C  
ATOM     66  N   THR A   8       8.406 -12.469  57.188  1.00 36.62           N  
ATOM     67  CA  THR A   8       7.707 -13.008  56.031  1.00 36.62           C  
ATOM     68  C   THR A   8       6.266 -12.500  55.969  1.00 36.62           C  
ATOM     69  CB  THR A   8       7.715 -14.547  56.031  1.00 36.62           C  
ATOM     70  O   THR A   8       5.477 -12.773  56.875  1.00 36.62           O  
ATOM     71  CG2 THR A   8       7.746 -15.102  54.594  1.00 36.62           C  
ATOM     72  OG1 THR A   8       8.867 -15.008  56.750  1.00 36.62           O  
ATOM     73  N   ILE A   9       5.906 -11.297  55.562  1.00 36.00           N  
ATOM     74  CA  ILE A   9       4.668 -10.672  55.125  1.00 36.00           C  
ATOM     75  C   ILE A   9       4.293 -11.188  53.750  1.00 36.00           C  
ATOM     76  CB  ILE A   9       4.785  -9.133  55.125  1.00 36.00           C  
ATOM     77  O   ILE A   9       5.086 -11.078  52.812  1.00 36.00           O  
ATOM     78  CG1 ILE A   9       4.977  -8.602  56.531  1.00 36.00           C  
ATOM     79  CG2 ILE A   9       3.557  -8.500  54.469  1.00 36.00           C  
ATOM     80  CD1 ILE A   9       5.293  -7.109  56.625  1.00 36.00           C  
ATOM     81  N   ILE A  10       3.732 -12.328  53.500  1.00 37.50           N  
ATOM     82  CA  ILE A  10       2.922 -12.953  52.469  1.00 37.50           C  
ATOM     83  C   ILE A  10       1.825 -11.992  52.000  1.00 37.50           C  
ATOM     84  CB  ILE A  10       2.303 -14.281  52.938  1.00 37.50           C  
ATOM     85  O   ILE A  10       0.977 -11.594  52.812  1.00 37.50           O  
ATOM     86  CG1 ILE A  10       3.404 -15.305  53.250  1.00 37.50           C  
ATOM     87  CG2 ILE A  10       1.328 -14.844  51.906  1.00 37.50           C  
ATOM     88  CD1 ILE A  10       2.896 -16.578  53.906  1.00 37.50           C  
ATOM     89  N   LEU A  11       2.006 -10.875  51.281  1.00 36.91           N  
ATOM     90  CA  LEU A  11       1.199  -9.984  50.469  1.00 36.91           C  
ATOM     91  C   LEU A  11       0.494 -10.758  49.344  1.00 36.91           C  
ATOM     92  CB  LEU A  11       2.070  -8.883  49.844  1.00 36.91           C  
ATOM     93  O   LEU A  11       1.145 -11.430  48.562  1.00 36.91           O  
ATOM     94  CG  LEU A  11       1.463  -7.480  49.812  1.00 36.91           C  
ATOM     95  CD1 LEU A  11       1.999  -6.641  50.969  1.00 36.91           C  
ATOM     96  CD2 LEU A  11       1.751  -6.805  48.500  1.00 36.91           C  
ATOM     97  N   VAL A  12      -0.531 -11.516  49.562  1.00 38.09           N  
ATOM     98  CA  VAL A  12      -1.650 -11.992  48.750  1.00 38.09           C  
ATOM     99  C   VAL A  12      -2.139 -10.883  47.812  1.00 38.09           C  
ATOM    100  CB  VAL A  12      -2.811 -12.500  49.625  1.00 38.09           C  
ATOM    101  O   VAL A  12      -2.586  -9.836  48.281  1.00 38.09           O  
ATOM    102  CG1 VAL A  12      -3.996 -12.938  48.781  1.00 38.09           C  
ATOM    103  CG2 VAL A  12      -2.340 -13.648  50.531  1.00 38.09           C  
ATOM    104  N   VAL A  13      -1.436 -10.328  46.875  1.00 41.44           N  
ATOM    105  CA  VAL A  13      -1.812  -9.531  45.719  1.00 41.44           C  
ATOM    106  C   VAL A  13      -2.916 -10.234  44.938  1.00 41.44           C  
ATOM    107  CB  VAL A  13      -0.599  -9.258  44.781  1.00 41.44           C  
ATOM    108  O   VAL A  13      -2.756 -11.391  44.500  1.00 41.44           O  
ATOM    109  CG1 VAL A  13      -1.030  -8.500  43.531  1.00 41.44           C  
ATOM    110  CG2 VAL A  13       0.481  -8.484  45.531  1.00 41.44           C  
ATOM    111  N   GLN A  14      -4.113 -10.398  45.344  1.00 38.69           N  
ATOM    112  CA  GLN A  14      -5.379 -10.562  44.625  1.00 38.69           C  
ATOM    113  C   GLN A  14      -5.324  -9.906  43.250  1.00 38.69           C  
ATOM    114  CB  GLN A  14      -6.531  -9.977  45.438  1.00 38.69           C  
ATOM    115  O   GLN A  14      -5.219  -8.688  43.156  1.00 38.69           O  
ATOM    116  CG  GLN A  14      -7.059 -10.914  46.531  1.00 38.69           C  
ATOM    117  CD  GLN A  14      -8.391 -10.461  47.094  1.00 38.69           C  
ATOM    118  NE2 GLN A  14      -9.062 -11.359  47.812  1.00 38.69           N  
ATOM    119  OE1 GLN A  14      -8.805  -9.312  46.906  1.00 38.69           O  
ATOM    120  N   LEU A  15      -4.551 -10.281  42.312  1.00 42.44           N  
ATOM    121  CA  LEU A  15      -4.574 -10.078  40.875  1.00 42.44           C  
ATOM    122  C   LEU A  15      -6.000 -10.148  40.312  1.00 42.44           C  
ATOM    123  CB  LEU A  15      -3.703 -11.117  40.156  1.00 42.44           C  
ATOM    124  O   LEU A  15      -6.637 -11.203  40.375  1.00 42.44           O  
ATOM    125  CG  LEU A  15      -2.297 -10.672  39.750  1.00 42.44           C  
ATOM    126  CD1 LEU A  15      -1.275 -11.742  40.125  1.00 42.44           C  
ATOM    127  CD2 LEU A  15      -2.238 -10.352  38.281  1.00 42.44           C  
ATOM    128  N   LYS A  16      -6.965  -9.430  40.750  1.00 39.78           N  
ATOM    129  CA  LYS A  16      -8.203  -9.188  40.031  1.00 39.78           C  
ATOM    130  C   LYS A  16      -7.934  -9.070  38.531  1.00 39.78           C  
ATOM    131  CB  LYS A  16      -8.891  -7.918  40.531  1.00 39.78           C  
ATOM    132  O   LYS A  16      -7.164  -8.211  38.094  1.00 39.78           O  
ATOM    133  CG  LYS A  16     -10.125  -8.180  41.375  1.00 39.78           C  
ATOM    134  CD  LYS A  16     -10.773  -6.887  41.844  1.00 39.78           C  
ATOM    135  CE  LYS A  16     -11.969  -7.148  42.750  1.00 39.78           C  
ATOM    136  NZ  LYS A  16     -12.711  -5.895  43.062  1.00 39.78           N  
ATOM    137  N   GLN A  17      -7.410  -9.969  37.844  1.00 44.47           N  
ATOM    138  CA  GLN A  17      -7.504 -10.086  36.375  1.00 44.47           C  
ATOM    139  C   GLN A  17      -8.758  -9.406  35.844  1.00 44.47           C  
ATOM    140  CB  GLN A  17      -7.488 -11.562  35.969  1.00 44.47           C  
ATOM    141  O   GLN A  17      -9.875  -9.758  36.250  1.00 44.47           O  
ATOM    142  CG  GLN A  17      -6.488 -11.875  34.875  1.00 44.47           C  
ATOM    143  CD  GLN A  17      -6.277 -13.367  34.688  1.00 44.47           C  
ATOM    144  NE2 GLN A  17      -5.488 -13.727  33.656  1.00 44.47           N  
ATOM    145  OE1 GLN A  17      -6.820 -14.188  35.406  1.00 44.47           O  
ATOM    146  N   ILE A  18      -9.078  -8.188  36.125  1.00 48.19           N  
ATOM    147  CA  ILE A  18     -10.133  -7.457  35.438  1.00 48.19           C  
ATOM    148  C   ILE A  18     -10.500  -8.180  34.125  1.00 48.19           C  
ATOM    149  CB  ILE A  18      -9.711  -6.004  35.125  1.00 48.19           C  
ATOM    150  O   ILE A  18      -9.648  -8.359  33.250  1.00 48.19           O  
ATOM    151  CG1 ILE A  18      -9.547  -5.219  36.438  1.00 48.19           C  
ATOM    152  CG2 ILE A  18     -10.734  -5.324  34.219  1.00 48.19           C  
ATOM    153  CD1 ILE A  18      -8.891  -3.854  36.250  1.00 48.19           C  
ATOM    154  N   LEU A  19     -11.047  -9.352  34.062  1.00 55.53           N  
ATOM    155  CA  LEU A  19     -11.641  -9.992  32.906  1.00 55.53           C  
ATOM    156  C   LEU A  19     -12.320  -8.961  32.000  1.00 55.53           C  
ATOM    157  CB  LEU A  19     -12.648 -11.062  33.312  1.00 55.53           C  
ATOM    158  O   LEU A  19     -13.086  -8.125  32.469  1.00 55.53           O  
ATOM    159  CG  LEU A  19     -12.070 -12.438  33.656  1.00 55.53           C  
ATOM    160  CD1 LEU A  19     -12.914 -13.117  34.750  1.00 55.53           C  
ATOM    161  CD2 LEU A  19     -11.984 -13.305  32.406  1.00 55.53           C  
ATOM    162  N   SER A  20     -11.609  -8.312  31.062  1.00 71.88           N  
ATOM    163  CA  SER A  20     -12.148  -7.477  30.000  1.00 71.88           C  
ATOM    164  C   SER A  20     -13.492  -8.000  29.516  1.00 71.88           C  
ATOM    165  CB  SER A  20     -11.172  -7.398  28.828  1.00 71.88           C  
ATOM    166  O   SER A  20     -13.688  -9.211  29.391  1.00 71.88           O  
ATOM    167  OG  SER A  20     -11.812  -6.914  27.672  1.00 71.88           O  
ATOM    168  N   GLU A  21     -14.617  -7.211  29.734  1.00 91.06           N  
ATOM    169  CA  GLU A  21     -15.969  -7.461  29.250  1.00 91.06           C  
ATOM    170  C   GLU A  21     -15.953  -7.980  27.828  1.00 91.06           C  
ATOM    171  CB  GLU A  21     -16.812  -6.191  29.344  1.00 91.06           C  
ATOM    172  O   GLU A  21     -15.188  -7.492  26.984  1.00 91.06           O  
ATOM    173  CG  GLU A  21     -18.312  -6.438  29.203  1.00 91.06           C  
ATOM    174  CD  GLU A  21     -19.141  -5.180  29.391  1.00 91.06           C  
ATOM    175  OE1 GLU A  21     -20.391  -5.250  29.234  1.00 91.06           O  
ATOM    176  OE2 GLU A  21     -18.562  -4.117  29.688  1.00 91.06           O  
ATOM    177  N   THR A  22     -16.594  -9.164  27.562  1.00 95.31           N  
ATOM    178  CA  THR A  22     -16.672  -9.789  26.250  1.00 95.31           C  
ATOM    179  C   THR A  22     -18.031  -9.555  25.625  1.00 95.31           C  
ATOM    180  CB  THR A  22     -16.391 -11.305  26.328  1.00 95.31           C  
ATOM    181  O   THR A  22     -18.984  -9.172  26.297  1.00 95.31           O  
ATOM    182  CG2 THR A  22     -15.016 -11.578  26.938  1.00 95.31           C  
ATOM    183  OG1 THR A  22     -17.391 -11.922  27.141  1.00 95.31           O  
ATOM    184  N   VAL A  23     -18.078  -9.641  24.297  1.00 96.38           N  
ATOM    185  CA  VAL A  23     -19.281  -9.531  23.469  1.00 96.38           C  
ATOM    186  C   VAL A  23     -19.281 -10.648  22.422  1.00 96.38           C  
ATOM    187  CB  VAL A  23     -19.375  -8.156  22.766  1.00 96.38           C  
ATOM    188  O   VAL A  23     -18.234 -11.055  21.938  1.00 96.38           O  
ATOM    189  CG1 VAL A  23     -18.172  -7.941  21.844  1.00 96.38           C  
ATOM    190  CG2 VAL A  23     -20.672  -8.039  21.984  1.00 96.38           C  
ATOM    191  N   GLN A  24     -20.469 -11.180  22.156  1.00 95.94           N  
ATOM    192  CA  GLN A  24     -20.594 -12.297  21.219  1.00 95.94           C  
ATOM    193  C   GLN A  24     -21.484 -11.930  20.031  1.00 95.94           C  
ATOM    194  CB  GLN A  24     -21.141 -13.539  21.922  1.00 95.94           C  
ATOM    195  O   GLN A  24     -22.500 -11.273  20.203  1.00 95.94           O  
ATOM    196  CG  GLN A  24     -21.203 -14.773  21.047  1.00 95.94           C  
ATOM    197  CD  GLN A  24     -21.656 -16.016  21.797  1.00 95.94           C  
ATOM    198  NE2 GLN A  24     -22.625 -16.734  21.234  1.00 95.94           N  
ATOM    199  OE1 GLN A  24     -21.125 -16.328  22.875  1.00 95.94           O  
ATOM    200  N   ILE A  25     -21.078 -12.320  18.844  1.00 96.19           N  
ATOM    201  CA  ILE A  25     -21.875 -12.172  17.641  1.00 96.19           C  
ATOM    202  C   ILE A  25     -21.844 -13.469  16.844  1.00 96.19           C  
ATOM    203  CB  ILE A  25     -21.375 -10.992  16.766  1.00 96.19           C  
ATOM    204  O   ILE A  25     -20.938 -14.289  17.000  1.00 96.19           O  
ATOM    205  CG1 ILE A  25     -19.938 -11.250  16.312  1.00 96.19           C  
ATOM    206  CG2 ILE A  25     -21.469  -9.672  17.547  1.00 96.19           C  
ATOM    207  CD1 ILE A  25     -19.453 -10.289  15.227  1.00 96.19           C  
ATOM    208  N   THR A  26     -22.875 -13.719  16.016  1.00 95.12           N  
ATOM    209  CA  THR A  26     -22.938 -14.891  15.148  1.00 95.12           C  
ATOM    210  C   THR A  26     -22.859 -14.469  13.680  1.00 95.12           C  
ATOM    211  CB  THR A  26     -24.234 -15.688  15.383  1.00 95.12           C  
ATOM    212  O   THR A  26     -23.641 -13.633  13.219  1.00 95.12           O  
ATOM    213  CG2 THR A  26     -24.297 -16.922  14.484  1.00 95.12           C  
ATOM    214  OG1 THR A  26     -24.297 -16.109  16.750  1.00 95.12           O  
ATOM    215  N   ILE A  27     -21.828 -15.008  13.000  1.00 94.25           N  
ATOM    216  CA  ILE A  27     -21.719 -14.797  11.555  1.00 94.25           C  
ATOM    217  C   ILE A  27     -21.953 -16.125  10.828  1.00 94.25           C  
ATOM    218  CB  ILE A  27     -20.344 -14.211  11.180  1.00 94.25           C  
ATOM    219  O   ILE A  27     -22.172 -17.156  11.461  1.00 94.25           O  
ATOM    220  CG1 ILE A  27     -19.219 -15.203  11.523  1.00 94.25           C  
ATOM    221  CG2 ILE A  27     -20.109 -12.867  11.875  1.00 94.25           C  
ATOM    222  CD1 ILE A  27     -17.844 -14.766  11.070  1.00 94.25           C  
ATOM    223  N   ALA A  28     -21.875 -16.125   9.516  1.00 89.00           N  
ATOM    224  CA  ALA A  28     -22.188 -17.281   8.672  1.00 89.00           C  
ATOM    225  C   ALA A  28     -21.328 -18.484   9.047  1.00 89.00           C  
ATOM    226  CB  ALA A  28     -22.000 -16.922   7.199  1.00 89.00           C  
ATOM    227  O   ALA A  28     -21.797 -19.625   9.000  1.00 89.00           O  
ATOM    228  N   ASP A  29     -20.062 -18.188   9.477  1.00 90.25           N  
ATOM    229  CA  ASP A  29     -19.109 -19.266   9.711  1.00 90.25           C  
ATOM    230  C   ASP A  29     -19.219 -19.781  11.141  1.00 90.25           C  
ATOM    231  CB  ASP A  29     -17.688 -18.766   9.445  1.00 90.25           C  
ATOM    232  O   ASP A  29     -18.672 -20.844  11.461  1.00 90.25           O  
ATOM    233  CG  ASP A  29     -17.453 -18.375   7.996  1.00 90.25           C  
ATOM    234  OD1 ASP A  29     -17.578 -19.234   7.102  1.00 90.25           O  
ATOM    235  OD2 ASP A  29     -17.156 -17.188   7.750  1.00 90.25           O  
ATOM    236  N   GLY A  30     -19.906 -19.094  12.039  1.00 93.19           N  
ATOM    237  CA  GLY A  30     -20.078 -19.547  13.414  1.00 93.19           C  
ATOM    238  C   GLY A  30     -20.078 -18.406  14.414  1.00 93.19           C  
ATOM    239  O   GLY A  30     -20.078 -17.234  14.031  1.00 93.19           O  
ATOM    240  N   ASP A  31     -20.141 -18.750  15.695  1.00 96.00           N  
ATOM    241  CA  ASP A  31     -20.156 -17.781  16.781  1.00 96.00           C  
ATOM    242  C   ASP A  31     -18.750 -17.234  17.062  1.00 96.00           C  
ATOM    243  CB  ASP A  31     -20.734 -18.406  18.062  1.00 96.00           C  
ATOM    244  O   ASP A  31     -17.781 -18.000  17.016  1.00 96.00           O  
ATOM    245  CG  ASP A  31     -22.188 -18.797  17.906  1.00 96.00           C  
ATOM    246  OD1 ASP A  31     -22.875 -18.266  17.016  1.00 96.00           O  
ATOM    247  OD2 ASP A  31     -22.656 -19.656  18.703  1.00 96.00           O  
ATOM    248  N   ILE A  32     -18.750 -15.891  17.312  1.00 97.06           N  
ATOM    249  CA  ILE A  32     -17.484 -15.219  17.594  1.00 97.06           C  
ATOM    250  C   ILE A  32     -17.594 -14.438  18.906  1.00 97.06           C  
ATOM    251  CB  ILE A  32     -17.062 -14.281  16.438  1.00 97.06           C  
ATOM    252  O   ILE A  32     -18.609 -13.773  19.156  1.00 97.06           O  
ATOM    253  CG1 ILE A  32     -16.953 -15.070  15.133  1.00 97.06           C  
ATOM    254  CG2 ILE A  32     -15.750 -13.570  16.766  1.00 97.06           C  
ATOM    255  CD1 ILE A  32     -16.812 -14.195  13.898  1.00 97.06           C  
ATOM    256  N   VAL A  33     -16.562 -14.602  19.750  1.00 97.62           N  
ATOM    257  CA  VAL A  33     -16.469 -13.789  20.953  1.00 97.62           C  
ATOM    258  C   VAL A  33     -15.383 -12.734  20.781  1.00 97.62           C  
ATOM    259  CB  VAL A  33     -16.188 -14.656  22.203  1.00 97.62           C  
ATOM    260  O   VAL A  33     -14.266 -13.055  20.359  1.00 97.62           O  
ATOM    261  CG1 VAL A  33     -15.852 -13.773  23.406  1.00 97.62           C  
ATOM    262  CG2 VAL A  33     -17.391 -15.547  22.516  1.00 97.62           C  
ATOM    263  N   GLY A  34     -15.781 -11.422  21.000  1.00 97.81           N  
ATOM    264  CA  GLY A  34     -14.852 -10.312  20.969  1.00 97.81           C  
ATOM    265  C   GLY A  34     -14.695  -9.617  22.297  1.00 97.81           C  
ATOM    266  O   GLY A  34     -15.008 -10.188  23.344  1.00 97.81           O  
ATOM    267  N   GLN A  35     -14.125  -8.328  22.281  1.00 97.31           N  
ATOM    268  CA  GLN A  35     -13.836  -7.578  23.500  1.00 97.31           C  
ATOM    269  C   GLN A  35     -14.445  -6.184  23.438  1.00 97.31           C  
ATOM    270  CB  GLN A  35     -12.328  -7.480  23.719  1.00 97.31           C  
ATOM    271  O   GLN A  35     -14.586  -5.602  22.359  1.00 97.31           O  
ATOM    272  CG  GLN A  35     -11.680  -8.805  24.109  1.00 97.31           C  
ATOM    273  CD  GLN A  35     -10.188  -8.672  24.375  1.00 97.31           C  
ATOM    274  NE2 GLN A  35      -9.680  -9.492  25.281  1.00 97.31           N  
ATOM    275  OE1 GLN A  35      -9.508  -7.832  23.781  1.00 97.31           O  
ATOM    276  N   VAL A  36     -14.891  -5.770  24.656  1.00 97.25           N  
ATOM    277  CA  VAL A  36     -15.242  -4.367  24.828  1.00 97.25           C  
ATOM    278  C   VAL A  36     -14.008  -3.561  25.203  1.00 97.25           C  
ATOM    279  CB  VAL A  36     -16.344  -4.191  25.906  1.00 97.25           C  
ATOM    280  O   VAL A  36     -13.312  -3.887  26.172  1.00 97.25           O  
ATOM    281  CG1 VAL A  36     -16.766  -2.727  26.016  1.00 97.25           C  
ATOM    282  CG2 VAL A  36     -17.547  -5.070  25.578  1.00 97.25           C  
ATOM    283  N   GLU A  37     -13.672  -2.490  24.344  1.00 96.00           N  
ATOM    284  CA  GLU A  37     -12.500  -1.651  24.562  1.00 96.00           C  
ATOM    285  C   GLU A  37     -12.875  -0.171  24.562  1.00 96.00           C  
ATOM    286  CB  GLU A  37     -11.430  -1.932  23.516  1.00 96.00           C  
ATOM    287  O   GLU A  37     -14.016   0.187  24.250  1.00 96.00           O  
ATOM    288  CG  GLU A  37     -10.922  -3.365  23.516  1.00 96.00           C  
ATOM    289  CD  GLU A  37      -9.797  -3.607  22.531  1.00 96.00           C  
ATOM    290  OE1 GLU A  37      -9.859  -4.605  21.766  1.00 96.00           O  
ATOM    291  OE2 GLU A  37      -8.844  -2.797  22.500  1.00 96.00           O  
ATOM    292  N   THR A  38     -11.906   0.666  24.953  1.00 96.00           N  
ATOM    293  CA  THR A  38     -12.102   2.111  24.906  1.00 96.00           C  
ATOM    294  C   THR A  38     -10.969   2.785  24.141  1.00 96.00           C  
ATOM    295  CB  THR A  38     -12.188   2.709  26.328  1.00 96.00           C  
ATOM    296  O   THR A  38      -9.828   2.324  24.172  1.00 96.00           O  
ATOM    297  CG2 THR A  38     -13.422   2.189  27.062  1.00 96.00           C  
ATOM    298  OG1 THR A  38     -11.016   2.348  27.062  1.00 96.00           O  
ATOM    299  N   THR A  39     -11.414   3.822  23.359  1.00 94.94           N  
ATOM    300  CA  THR A  39     -10.398   4.582  22.656  1.00 94.94           C  
ATOM    301  C   THR A  39      -9.484   5.312  23.641  1.00 94.94           C  
ATOM    302  CB  THR A  39     -11.031   5.602  21.688  1.00 94.94           C  
ATOM    303  O   THR A  39      -9.891   5.641  24.750  1.00 94.94           O  
ATOM    304  CG2 THR A  39     -11.945   4.910  20.688  1.00 94.94           C  
ATOM    305  OG1 THR A  39     -11.789   6.555  22.438  1.00 94.94           O  
ATOM    306  N   VAL A  40      -8.273   5.543  23.156  1.00 91.62           N  
ATOM    307  CA  VAL A  40      -7.219   6.070  24.016  1.00 91.62           C  
ATOM    308  C   VAL A  40      -7.500   7.535  24.344  1.00 91.62           C  
ATOM    309  CB  VAL A  40      -5.828   5.922  23.359  1.00 91.62           C  
ATOM    310  O   VAL A  40      -7.461   7.941  25.500  1.00 91.62           O  
ATOM    311  CG1 VAL A  40      -4.762   6.629  24.203  1.00 91.62           C  
ATOM    312  CG2 VAL A  40      -5.477   4.445  23.188  1.00 91.62           C  
ATOM    313  N   ARG A  41      -7.938   8.367  23.406  1.00 89.75           N  
ATOM    314  CA  ARG A  41      -7.996   9.820  23.562  1.00 89.75           C  
ATOM    315  C   ARG A  41      -9.320  10.250  24.188  1.00 89.75           C  
ATOM    316  CB  ARG A  41      -7.797  10.523  22.219  1.00 89.75           C  
ATOM    317  O   ARG A  41      -9.344  11.078  25.109  1.00 89.75           O  
ATOM    318  CG  ARG A  41      -6.371  10.461  21.703  1.00 89.75           C  
ATOM    319  CD  ARG A  41      -6.207  11.266  20.422  1.00 89.75           C  
ATOM    320  NE  ARG A  41      -4.848  11.164  19.891  1.00 89.75           N  
ATOM    321  NH1 ARG A  41      -5.234  12.523  18.062  1.00 89.75           N  
ATOM    322  NH2 ARG A  41      -3.162  11.609  18.391  1.00 89.75           N  
ATOM    323  CZ  ARG A  41      -4.418  11.766  18.781  1.00 89.75           C  
ATOM    324  N   ASN A  42     -10.461   9.633  23.781  1.00 92.19           N  
ATOM    325  CA  ASN A  42     -11.773  10.148  24.172  1.00 92.19           C  
ATOM    326  C   ASN A  42     -12.516   9.156  25.062  1.00 92.19           C  
ATOM    327  CB  ASN A  42     -12.609  10.500  22.953  1.00 92.19           C  
ATOM    328  O   ASN A  42     -13.656   9.406  25.453  1.00 92.19           O  
ATOM    329  CG  ASN A  42     -12.031  11.656  22.156  1.00 92.19           C  
ATOM    330  ND2 ASN A  42     -12.547  11.867  20.953  1.00 92.19           N  
ATOM    331  OD1 ASN A  42     -11.133  12.359  22.625  1.00 92.19           O  
ATOM    332  N   ASN A  43     -11.898   7.996  25.297  1.00 94.81           N  
ATOM    333  CA  ASN A  43     -12.484   6.969  26.141  1.00 94.81           C  
ATOM    334  C   ASN A  43     -13.828   6.492  25.609  1.00 94.81           C  
ATOM    335  CB  ASN A  43     -12.641   7.484  27.578  1.00 94.81           C  
ATOM    336  O   ASN A  43     -14.766   6.273  26.375  1.00 94.81           O  
ATOM    337  CG  ASN A  43     -12.688   6.363  28.609  1.00 94.81           C  
ATOM    338  ND2 ASN A  43     -13.406   6.594  29.703  1.00 94.81           N  
ATOM    339  OD1 ASN A  43     -12.086   5.305  28.406  1.00 94.81           O  
ATOM    340  N   ASN A  44     -13.977   6.574  24.297  1.00 95.44           N  
ATOM    341  CA  ASN A  44     -15.180   6.031  23.672  1.00 95.44           C  
ATOM    342  C   ASN A  44     -15.141   4.504  23.625  1.00 95.44           C  
ATOM    343  CB  ASN A  44     -15.352   6.598  22.266  1.00 95.44           C  
ATOM    344  O   ASN A  44     -14.117   3.912  23.297  1.00 95.44           O  
ATOM    345  CG  ASN A  44     -15.703   8.078  22.266  1.00 95.44           C  
ATOM    346  ND2 ASN A  44     -15.367   8.766  21.188  1.00 95.44           N  
ATOM    347  OD1 ASN A  44     -16.266   8.586  23.234  1.00 95.44           O  
ATOM    348  N   THR A  45     -16.281   3.918  24.000  1.00 96.19           N  
ATOM    349  CA  THR A  45     -16.391   2.465  23.984  1.00 96.19           C  
ATOM    350  C   THR A  45     -16.547   1.951  22.562  1.00 96.19           C  
ATOM    351  CB  THR A  45     -17.578   1.989  24.844  1.00 96.19           C  
ATOM    352  O   THR A  45     -17.281   2.547  21.766  1.00 96.19           O  
ATOM    353  CG2 THR A  45     -17.719   0.471  24.797  1.00 96.19           C  
ATOM    354  OG1 THR A  45     -17.375   2.404  26.203  1.00 96.19           O  
ATOM    355  N   PHE A  46     -15.820   0.914  22.234  1.00 97.25           N  
ATOM    356  CA  PHE A  46     -16.000   0.210  20.969  1.00 97.25           C  
ATOM    357  C   PHE A  46     -15.797  -1.289  21.156  1.00 97.25           C  
ATOM    358  CB  PHE A  46     -15.039   0.749  19.906  1.00 97.25           C  
ATOM    359  O   PHE A  46     -15.391  -1.740  22.219  1.00 97.25           O  
ATOM    360  CG  PHE A  46     -13.594   0.433  20.188  1.00 97.25           C  
ATOM    361  CD1 PHE A  46     -12.852   1.210  21.078  1.00 97.25           C  
ATOM    362  CD2 PHE A  46     -12.969  -0.643  19.578  1.00 97.25           C  
ATOM    363  CE1 PHE A  46     -11.516   0.920  21.344  1.00 97.25           C  
ATOM    364  CE2 PHE A  46     -11.633  -0.939  19.828  1.00 97.25           C  
ATOM    365  CZ  PHE A  46     -10.906  -0.156  20.703  1.00 97.25           C  
ATOM    366  N   TYR A  47     -16.156  -2.059  20.203  1.00 97.81           N  
ATOM    367  CA  TYR A  47     -16.078  -3.516  20.234  1.00 97.81           C  
ATOM    368  C   TYR A  47     -15.102  -4.043  19.203  1.00 97.81           C  
ATOM    369  CB  TYR A  47     -17.469  -4.125  20.016  1.00 97.81           C  
ATOM    370  O   TYR A  47     -15.156  -3.650  18.031  1.00 97.81           O  
ATOM    371  CG  TYR A  47     -18.531  -3.562  20.922  1.00 97.81           C  
ATOM    372  CD1 TYR A  47     -18.891  -4.207  22.109  1.00 97.81           C  
ATOM    373  CD2 TYR A  47     -19.203  -2.387  20.594  1.00 97.81           C  
ATOM    374  CE1 TYR A  47     -19.875  -3.693  22.938  1.00 97.81           C  
ATOM    375  CE2 TYR A  47     -20.188  -1.862  21.422  1.00 97.81           C  
ATOM    376  OH  TYR A  47     -21.484  -2.008  23.406  1.00 97.81           O  
ATOM    377  CZ  TYR A  47     -20.516  -2.521  22.594  1.00 97.81           C  
ATOM    378  N   SER A  48     -14.258  -4.910  19.703  1.00 97.88           N  
ATOM    379  CA  SER A  48     -13.211  -5.422  18.828  1.00 97.88           C  
ATOM    380  C   SER A  48     -13.320  -6.934  18.656  1.00 97.88           C  
ATOM    381  CB  SER A  48     -11.828  -5.059  19.375  1.00 97.88           C  
ATOM    382  O   SER A  48     -13.602  -7.652  19.625  1.00 97.88           O  
ATOM    383  OG  SER A  48     -11.586  -5.715  20.609  1.00 97.88           O  
ATOM    384  N   PHE A  49     -13.164  -7.395  17.438  1.00 98.31           N  
ATOM    385  CA  PHE A  49     -13.047  -8.789  17.031  1.00 98.31           C  
ATOM    386  C   PHE A  49     -11.758  -9.016  16.234  1.00 98.31           C  
ATOM    387  CB  PHE A  49     -14.258  -9.203  16.188  1.00 98.31           C  
ATOM    388  O   PHE A  49     -11.648  -8.602  15.086  1.00 98.31           O  
ATOM    389  CG  PHE A  49     -15.578  -8.930  16.844  1.00 98.31           C  
ATOM    390  CD1 PHE A  49     -16.234  -9.938  17.547  1.00 98.31           C  
ATOM    391  CD2 PHE A  49     -16.156  -7.676  16.781  1.00 98.31           C  
ATOM    392  CE1 PHE A  49     -17.469  -9.688  18.156  1.00 98.31           C  
ATOM    393  CE2 PHE A  49     -17.391  -7.418  17.391  1.00 98.31           C  
ATOM    394  CZ  PHE A  49     -18.031  -8.430  18.078  1.00 98.31           C  
ATOM    395  N   LYS A  50     -10.844  -9.711  16.875  1.00 98.31           N  
ATOM    396  CA  LYS A  50      -9.500  -9.836  16.297  1.00 98.31           C  
ATOM    397  C   LYS A  50      -9.164 -11.297  16.016  1.00 98.31           C  
ATOM    398  CB  LYS A  50      -8.461  -9.234  17.250  1.00 98.31           C  
ATOM    399  O   LYS A  50      -9.578 -12.195  16.750  1.00 98.31           O  
ATOM    400  CG  LYS A  50      -8.695  -7.766  17.578  1.00 98.31           C  
ATOM    401  CD  LYS A  50      -7.801  -7.293  18.703  1.00 98.31           C  
ATOM    402  CE  LYS A  50      -8.289  -5.973  19.297  1.00 98.31           C  
ATOM    403  NZ  LYS A  50      -7.465  -5.551  20.469  1.00 98.31           N  
ATOM    404  N   GLY A  51      -8.516 -11.469  14.820  1.00 97.69           N  
ATOM    405  CA  GLY A  51      -7.961 -12.773  14.500  1.00 97.69           C  
ATOM    406  C   GLY A  51      -8.984 -13.742  13.938  1.00 97.69           C  
ATOM    407  O   GLY A  51      -8.961 -14.930  14.242  1.00 97.69           O  
ATOM    408  N   ILE A  52      -9.977 -13.141  13.164  1.00 98.12           N  
ATOM    409  CA  ILE A  52     -10.961 -13.977  12.492  1.00 98.12           C  
ATOM    410  C   ILE A  52     -10.383 -14.516  11.180  1.00 98.12           C  
ATOM    411  CB  ILE A  52     -12.266 -13.203  12.219  1.00 98.12           C  
ATOM    412  O   ILE A  52      -9.977 -13.742  10.312  1.00 98.12           O  
ATOM    413  CG1 ILE A  52     -12.820 -12.602  13.516  1.00 98.12           C  
ATOM    414  CG2 ILE A  52     -13.305 -14.109  11.547  1.00 98.12           C  
ATOM    415  CD1 ILE A  52     -13.883 -11.539  13.305  1.00 98.12           C  
ATOM    416  N   PRO A  53     -10.328 -15.875  11.008  1.00 97.81           N  
ATOM    417  CA  PRO A  53      -9.836 -16.391   9.727  1.00 97.81           C  
ATOM    418  C   PRO A  53     -10.734 -16.016   8.547  1.00 97.81           C  
ATOM    419  CB  PRO A  53      -9.820 -17.906   9.945  1.00 97.81           C  
ATOM    420  O   PRO A  53     -11.945 -16.266   8.594  1.00 97.81           O  
ATOM    421  CG  PRO A  53      -9.953 -18.094  11.422  1.00 97.81           C  
ATOM    422  CD  PRO A  53     -10.664 -16.891  11.984  1.00 97.81           C  
ATOM    423  N   PHE A  54     -10.109 -15.344   7.547  1.00 98.06           N  
ATOM    424  CA  PHE A  54     -10.914 -15.047   6.371  1.00 98.06           C  
ATOM    425  C   PHE A  54     -10.523 -15.953   5.207  1.00 98.06           C  
ATOM    426  CB  PHE A  54     -10.766 -13.578   5.969  1.00 98.06           C  
ATOM    427  O   PHE A  54     -11.102 -15.859   4.121  1.00 98.06           O  
ATOM    428  CG  PHE A  54      -9.398 -13.227   5.453  1.00 98.06           C  
ATOM    429  CD1 PHE A  54      -8.445 -12.672   6.301  1.00 98.06           C  
ATOM    430  CD2 PHE A  54      -9.062 -13.453   4.125  1.00 98.06           C  
ATOM    431  CE1 PHE A  54      -7.176 -12.344   5.828  1.00 98.06           C  
ATOM    432  CE2 PHE A  54      -7.793 -13.133   3.646  1.00 98.06           C  
ATOM    433  CZ  PHE A  54      -6.852 -12.578   4.500  1.00 98.06           C  
ATOM    434  N   ALA A  55      -9.516 -16.844   5.426  1.00 98.00           N  
ATOM    435  CA  ALA A  55      -9.078 -17.828   4.441  1.00 98.00           C  
ATOM    436  C   ALA A  55      -8.438 -19.031   5.125  1.00 98.00           C  
ATOM    437  CB  ALA A  55      -8.109 -17.203   3.449  1.00 98.00           C  
ATOM    438  O   ALA A  55      -8.000 -18.938   6.277  1.00 98.00           O  
ATOM    439  N   GLU A  56      -8.453 -20.219   4.406  1.00 97.56           N  
ATOM    440  CA  GLU A  56      -7.684 -21.375   4.863  1.00 97.56           C  
ATOM    441  C   GLU A  56      -6.199 -21.031   4.977  1.00 97.56           C  
ATOM    442  CB  GLU A  56      -7.883 -22.562   3.922  1.00 97.56           C  
ATOM    443  O   GLU A  56      -5.684 -20.203   4.223  1.00 97.56           O  
ATOM    444  CG  GLU A  56      -9.289 -23.125   3.945  1.00 97.56           C  
ATOM    445  CD  GLU A  56      -9.422 -24.438   3.178  1.00 97.56           C  
ATOM    446  OE1 GLU A  56     -10.531 -25.016   3.145  1.00 97.56           O  
ATOM    447  OE2 GLU A  56      -8.406 -24.891   2.604  1.00 97.56           O  
ATOM    448  N   PRO A  57      -5.539 -21.750   5.922  1.00 97.81           N  
ATOM    449  CA  PRO A  57      -4.098 -21.516   6.012  1.00 97.81           C  
ATOM    450  C   PRO A  57      -3.373 -21.797   4.695  1.00 97.81           C  
ATOM    451  CB  PRO A  57      -3.646 -22.500   7.098  1.00 97.81           C  
ATOM    452  O   PRO A  57      -3.580 -22.844   4.078  1.00 97.81           O  
ATOM    453  CG  PRO A  57      -4.863 -22.734   7.934  1.00 97.81           C  
ATOM    454  CD  PRO A  57      -6.066 -22.719   7.035  1.00 97.81           C  
ATOM    455  N   PRO A  58      -2.627 -20.828   4.223  1.00 97.75           N  
ATOM    456  CA  PRO A  58      -1.912 -21.000   2.955  1.00 97.75           C  
ATOM    457  C   PRO A  58      -0.618 -21.797   3.113  1.00 97.75           C  
ATOM    458  CB  PRO A  58      -1.621 -19.562   2.514  1.00 97.75           C  
ATOM    459  O   PRO A  58       0.460 -21.297   2.770  1.00 97.75           O  
ATOM    460  CG  PRO A  58      -1.442 -18.797   3.787  1.00 97.75           C  
ATOM    461  CD  PRO A  58      -2.385 -19.359   4.812  1.00 97.75           C  
ATOM    462  N   VAL A  59      -0.683 -22.984   3.578  1.00 97.38           N  
ATOM    463  CA  VAL A  59       0.454 -23.875   3.795  1.00 97.38           C  
ATOM    464  C   VAL A  59       0.352 -25.078   2.863  1.00 97.38           C  
ATOM    465  CB  VAL A  59       0.536 -24.344   5.266  1.00 97.38           C  
ATOM    466  O   VAL A  59      -0.658 -25.266   2.180  1.00 97.38           O  
ATOM    467  CG1 VAL A  59       0.752 -23.156   6.199  1.00 97.38           C  
ATOM    468  CG2 VAL A  59      -0.729 -25.109   5.652  1.00 97.38           C  
ATOM    469  N   GLY A  60       1.436 -25.859   2.826  1.00 95.50           N  
ATOM    470  CA  GLY A  60       1.447 -27.047   1.986  1.00 95.50           C  
ATOM    471  C   GLY A  60       1.131 -26.750   0.533  1.00 95.50           C  
ATOM    472  O   GLY A  60       1.763 -25.891  -0.083  1.00 95.50           O  
ATOM    473  N   ASP A  61       0.034 -27.375   0.078  1.00 95.44           N  
ATOM    474  CA  ASP A  61      -0.335 -27.234  -1.328  1.00 95.44           C  
ATOM    475  C   ASP A  61      -0.880 -25.844  -1.625  1.00 95.44           C  
ATOM    476  CB  ASP A  61      -1.368 -28.297  -1.714  1.00 95.44           C  
ATOM    477  O   ASP A  61      -0.942 -25.422  -2.783  1.00 95.44           O  
ATOM    478  CG  ASP A  61      -0.778 -29.703  -1.804  1.00 95.44           C  
ATOM    479  OD1 ASP A  61       0.449 -29.828  -1.998  1.00 95.44           O  
ATOM    480  OD2 ASP A  61      -1.549 -30.672  -1.682  1.00 95.44           O  
ATOM    481  N   LEU A  62      -1.225 -25.172  -0.516  1.00 97.25           N  
ATOM    482  CA  LEU A  62      -1.776 -23.844  -0.711  1.00 97.25           C  
ATOM    483  C   LEU A  62      -0.683 -22.781  -0.618  1.00 97.25           C  
ATOM    484  CB  LEU A  62      -2.869 -23.547   0.323  1.00 97.25           C  
ATOM    485  O   LEU A  62      -0.961 -21.578  -0.718  1.00 97.25           O  
ATOM    486  CG  LEU A  62      -4.188 -24.312   0.143  1.00 97.25           C  
ATOM    487  CD1 LEU A  62      -5.145 -23.984   1.282  1.00 97.25           C  
ATOM    488  CD2 LEU A  62      -4.816 -23.969  -1.206  1.00 97.25           C  
ATOM    489  N   ARG A  63       0.530 -23.281  -0.386  1.00 97.75           N  
ATOM    490  CA  ARG A  63       1.643 -22.359  -0.572  1.00 97.75           C  
ATOM    491  C   ARG A  63       1.749 -21.922  -2.027  1.00 97.75           C  
ATOM    492  CB  ARG A  63       2.957 -23.000  -0.121  1.00 97.75           C  
ATOM    493  O   ARG A  63       1.782 -22.750  -2.934  1.00 97.75           O  
ATOM    494  CG  ARG A  63       4.137 -22.047  -0.109  1.00 97.75           C  
ATOM    495  CD  ARG A  63       5.402 -22.719   0.402  1.00 97.75           C  
ATOM    496  NE  ARG A  63       5.305 -23.047   1.819  1.00 97.75           N  
ATOM    497  NH1 ARG A  63       7.398 -24.016   1.954  1.00 97.75           N  
ATOM    498  NH2 ARG A  63       6.055 -23.906   3.809  1.00 97.75           N  
ATOM    499  CZ  ARG A  63       6.254 -23.656   2.523  1.00 97.75           C  
ATOM    500  N   PHE A  64       1.790 -20.562  -2.293  1.00 97.69           N  
ATOM    501  CA  PHE A  64       1.858 -19.969  -3.621  1.00 97.69           C  
ATOM    502  C   PHE A  64       0.583 -20.250  -4.406  1.00 97.69           C  
ATOM    503  CB  PHE A  64       3.074 -20.500  -4.387  1.00 97.69           C  
ATOM    504  O   PHE A  64       0.639 -20.594  -5.590  1.00 97.69           O  
ATOM    505  CG  PHE A  64       4.375 -20.344  -3.645  1.00 97.69           C  
ATOM    506  CD1 PHE A  64       4.648 -19.188  -2.924  1.00 97.69           C  
ATOM    507  CD2 PHE A  64       5.320 -21.359  -3.666  1.00 97.69           C  
ATOM    508  CE1 PHE A  64       5.848 -19.047  -2.234  1.00 97.69           C  
ATOM    509  CE2 PHE A  64       6.523 -21.234  -2.979  1.00 97.69           C  
ATOM    510  CZ  PHE A  64       6.785 -20.078  -2.264  1.00 97.69           C  
ATOM    511  N   ALA A  65      -0.529 -20.203  -3.709  1.00 97.19           N  
ATOM    512  CA  ALA A  65      -1.826 -20.422  -4.340  1.00 97.19           C  
ATOM    513  C   ALA A  65      -2.859 -19.422  -3.850  1.00 97.19           C  
ATOM    514  CB  ALA A  65      -2.309 -21.859  -4.074  1.00 97.19           C  
ATOM    515  O   ALA A  65      -2.674 -18.781  -2.805  1.00 97.19           O  
ATOM    516  N   SER A  66      -3.881 -19.266  -4.605  1.00 97.38           N  
ATOM    517  CA  SER A  66      -4.980 -18.391  -4.223  1.00 97.38           C  
ATOM    518  C   SER A  66      -5.633 -18.859  -2.922  1.00 97.38           C  
ATOM    519  CB  SER A  66      -6.031 -18.328  -5.332  1.00 97.38           C  
ATOM    520  O   SER A  66      -5.754 -20.062  -2.678  1.00 97.38           O  
ATOM    521  OG  SER A  66      -5.504 -17.703  -6.488  1.00 97.38           O  
ATOM    522  N   PRO A  67      -5.961 -17.812  -2.061  1.00 97.88           N  
ATOM    523  CA  PRO A  67      -6.648 -18.172  -0.816  1.00 97.88           C  
ATOM    524  C   PRO A  67      -8.016 -18.797  -1.058  1.00 97.88           C  
ATOM    525  CB  PRO A  67      -6.785 -16.828  -0.093  1.00 97.88           C  
ATOM    526  O   PRO A  67      -8.664 -18.516  -2.072  1.00 97.88           O  
ATOM    527  CG  PRO A  67      -6.871 -15.805  -1.187  1.00 97.88           C  
ATOM    528  CD  PRO A  67      -5.969 -16.234  -2.309  1.00 97.88           C  
ATOM    529  N   ARG A  68      -8.406 -19.688  -0.121  1.00 97.00           N  
ATOM    530  CA  ARG A  68      -9.719 -20.328  -0.133  1.00 97.00           C  
ATOM    531  C   ARG A  68     -10.516 -19.984   1.120  1.00 97.00           C  
ATOM    532  CB  ARG A  68      -9.562 -21.844  -0.252  1.00 97.00           C  
ATOM    533  O   ARG A  68      -9.930 -19.719   2.174  1.00 97.00           O  
ATOM    534  CG  ARG A  68      -8.922 -22.297  -1.552  1.00 97.00           C  
ATOM    535  CD  ARG A  68      -8.828 -23.828  -1.635  1.00 97.00           C  
ATOM    536  NE  ARG A  68      -8.188 -24.250  -2.871  1.00 97.00           N  
ATOM    537  NH1 ARG A  68      -8.164 -26.500  -2.318  1.00 97.00           N  
ATOM    538  NH2 ARG A  68      -7.301 -25.797  -4.324  1.00 97.00           N  
ATOM    539  CZ  ARG A  68      -7.883 -25.516  -3.168  1.00 97.00           C  
ATOM    540  N   PRO A  69     -11.828 -19.953   0.929  1.00 96.00           N  
ATOM    541  CA  PRO A  69     -12.641 -19.688   2.121  1.00 96.00           C  
ATOM    542  C   PRO A  69     -12.336 -20.641   3.270  1.00 96.00           C  
ATOM    543  CB  PRO A  69     -14.078 -19.859   1.621  1.00 96.00           C  
ATOM    544  O   PRO A  69     -12.047 -21.828   3.035  1.00 96.00           O  
ATOM    545  CG  PRO A  69     -14.000 -19.609   0.150  1.00 96.00           C  
ATOM    546  CD  PRO A  69     -12.672 -20.094  -0.354  1.00 96.00           C  
ATOM    547  N   PRO A  70     -12.398 -20.016   4.473  1.00 94.25           N  
ATOM    548  CA  PRO A  70     -12.117 -20.875   5.625  1.00 94.25           C  
ATOM    549  C   PRO A  70     -13.227 -21.891   5.883  1.00 94.25           C  
ATOM    550  CB  PRO A  70     -12.000 -19.891   6.785  1.00 94.25           C  
ATOM    551  O   PRO A  70     -14.367 -21.703   5.449  1.00 94.25           O  
ATOM    552  CG  PRO A  70     -12.922 -18.781   6.438  1.00 94.25           C  
ATOM    553  CD  PRO A  70     -12.883 -18.562   4.949  1.00 94.25           C  
ATOM    554  N   SER A  71     -12.844 -23.031   6.574  1.00 90.94           N  
ATOM    555  CA  SER A  71     -13.859 -23.953   7.062  1.00 90.94           C  
ATOM    556  C   SER A  71     -14.672 -23.328   8.195  1.00 90.94           C  
ATOM    557  CB  SER A  71     -13.219 -25.250   7.543  1.00 90.94           C  
ATOM    558  O   SER A  71     -14.164 -22.500   8.945  1.00 90.94           O  
ATOM    559  OG  SER A  71     -12.500 -25.875   6.496  1.00 90.94           O  
ATOM    560  N   SER A  72     -15.953 -23.703   8.227  1.00 90.44           N  
ATOM    561  CA  SER A  72     -16.766 -23.281   9.375  1.00 90.44           C  
ATOM    562  C   SER A  72     -16.250 -23.906  10.664  1.00 90.44           C  
ATOM    563  CB  SER A  72     -18.234 -23.641   9.156  1.00 90.44           C  
ATOM    564  O   SER A  72     -15.508 -24.891  10.633  1.00 90.44           O  
ATOM    565  OG  SER A  72     -18.734 -23.000   8.008  1.00 90.44           O  
ATOM    566  N   TRP A  73     -16.500 -23.094  11.758  1.00 89.38           N  
ATOM    567  CA  TRP A  73     -16.109 -23.656  13.039  1.00 89.38           C  
ATOM    568  C   TRP A  73     -17.328 -23.953  13.898  1.00 89.38           C  
ATOM    569  CB  TRP A  73     -15.172 -22.703  13.789  1.00 89.38           C  
ATOM    570  O   TRP A  73     -18.391 -23.359  13.703  1.00 89.38           O  
ATOM    571  CG  TRP A  73     -15.695 -21.312  13.930  1.00 89.38           C  
ATOM    572  CD1 TRP A  73     -16.500 -20.828  14.922  1.00 89.38           C  
ATOM    573  CD2 TRP A  73     -15.453 -20.219  13.039  1.00 89.38           C  
ATOM    574  CE2 TRP A  73     -16.156 -19.094  13.555  1.00 89.38           C  
ATOM    575  CE3 TRP A  73     -14.719 -20.062  11.859  1.00 89.38           C  
ATOM    576  NE1 TRP A  73     -16.781 -19.500  14.703  1.00 89.38           N  
ATOM    577  CH2 TRP A  73     -15.398 -17.734  11.773  1.00 89.38           C  
ATOM    578  CZ2 TRP A  73     -16.125 -17.859  12.930  1.00 89.38           C  
ATOM    579  CZ3 TRP A  73     -14.703 -18.828  11.234  1.00 89.38           C  
ATOM    580  N   ASN A  74     -17.328 -25.141  14.703  1.00 85.44           N  
ATOM    581  CA  ASN A  74     -18.453 -25.609  15.492  1.00 85.44           C  
ATOM    582  C   ASN A  74     -18.516 -24.922  16.844  1.00 85.44           C  
ATOM    583  CB  ASN A  74     -18.406 -27.125  15.656  1.00 85.44           C  
ATOM    584  O   ASN A  74     -19.609 -24.609  17.344  1.00 85.44           O  
ATOM    585  CG  ASN A  74     -18.734 -27.875  14.383  1.00 85.44           C  
ATOM    586  ND2 ASN A  74     -18.234 -29.094  14.258  1.00 85.44           N  
ATOM    587  OD1 ASN A  74     -19.453 -27.359  13.516  1.00 85.44           O  
ATOM    588  N   SER A  75     -17.266 -24.594  17.297  1.00 90.69           N  
ATOM    589  CA  SER A  75     -17.219 -23.938  18.609  1.00 90.69           C  
ATOM    590  C   SER A  75     -17.031 -22.422  18.453  1.00 90.69           C  
ATOM    591  CB  SER A  75     -16.078 -24.516  19.453  1.00 90.69           C  
ATOM    592  O   SER A  75     -16.719 -21.938  17.359  1.00 90.69           O  
ATOM    593  OG  SER A  75     -14.828 -24.328  18.812  1.00 90.69           O  
ATOM    594  N   THR A  76     -17.516 -21.750  19.547  1.00 94.62           N  
ATOM    595  CA  THR A  76     -17.359 -20.297  19.562  1.00 94.62           C  
ATOM    596  C   THR A  76     -15.898 -19.906  19.375  1.00 94.62           C  
ATOM    597  CB  THR A  76     -17.891 -19.688  20.859  1.00 94.62           C  
ATOM    598  O   THR A  76     -15.031 -20.375  20.109  1.00 94.62           O  
ATOM    599  CG2 THR A  76     -17.750 -18.156  20.859  1.00 94.62           C  
ATOM    600  OG1 THR A  76     -19.281 -20.016  21.016  1.00 94.62           O  
ATOM    601  N   LEU A  77     -15.617 -19.188  18.297  1.00 96.81           N  
ATOM    602  CA  LEU A  77     -14.266 -18.719  18.000  1.00 96.81           C  
ATOM    603  C   LEU A  77     -13.875 -17.578  18.953  1.00 96.81           C  
ATOM    604  CB  LEU A  77     -14.164 -18.250  16.547  1.00 96.81           C  
ATOM    605  O   LEU A  77     -14.602 -16.594  19.062  1.00 96.81           O  
ATOM    606  CG  LEU A  77     -12.805 -17.703  16.109  1.00 96.81           C  
ATOM    607  CD1 LEU A  77     -11.797 -18.844  16.000  1.00 96.81           C  
ATOM    608  CD2 LEU A  77     -12.930 -16.969  14.773  1.00 96.81           C  
ATOM    609  N   ASN A  78     -12.758 -17.703  19.609  1.00 97.06           N  
ATOM    610  CA  ASN A  78     -12.227 -16.641  20.453  1.00 97.06           C  
ATOM    611  C   ASN A  78     -11.477 -15.594  19.625  1.00 97.06           C  
ATOM    612  CB  ASN A  78     -11.312 -17.219  21.547  1.00 97.06           C  
ATOM    613  O   ASN A  78     -10.328 -15.820  19.234  1.00 97.06           O  
ATOM    614  CG  ASN A  78     -10.883 -16.172  22.547  1.00 97.06           C  
ATOM    615  ND2 ASN A  78     -10.305 -16.625  23.656  1.00 97.06           N  
ATOM    616  OD1 ASN A  78     -11.062 -14.969  22.344  1.00 97.06           O  
ATOM    617  N   ALA A  79     -12.102 -14.461  19.406  1.00 97.50           N  
ATOM    618  CA  ALA A  79     -11.531 -13.383  18.594  1.00 97.50           C  
ATOM    619  C   ALA A  79     -11.148 -12.188  19.469  1.00 97.50           C  
ATOM    620  CB  ALA A  79     -12.516 -12.953  17.516  1.00 97.50           C  
ATOM    621  O   ALA A  79     -11.367 -11.039  19.078  1.00 97.50           O  
ATOM    622  N   THR A  80     -10.625 -12.461  20.656  1.00 97.56           N  
ATOM    623  CA  THR A  80     -10.242 -11.406  21.609  1.00 97.56           C  
ATOM    624  C   THR A  80      -8.789 -11.008  21.406  1.00 97.56           C  
ATOM    625  CB  THR A  80     -10.461 -11.859  23.062  1.00 97.56           C  
ATOM    626  O   THR A  80      -8.336 -10.000  21.953  1.00 97.56           O  
ATOM    627  CG2 THR A  80     -11.930 -12.164  23.328  1.00 97.56           C  
ATOM    628  OG1 THR A  80      -9.688 -13.039  23.312  1.00 97.56           O  
ATOM    629  N   GLU A  81      -8.039 -11.789  20.578  1.00 96.81           N  
ATOM    630  CA  GLU A  81      -6.637 -11.508  20.297  1.00 96.81           C  
ATOM    631  C   GLU A  81      -6.359 -11.547  18.797  1.00 96.81           C  
ATOM    632  CB  GLU A  81      -5.730 -12.508  21.016  1.00 96.81           C  
ATOM    633  O   GLU A  81      -7.047 -12.242  18.047  1.00 96.81           O  
ATOM    634  CG  GLU A  81      -5.855 -12.453  22.531  1.00 96.81           C  
ATOM    635  CD  GLU A  81      -4.902 -13.406  23.250  1.00 96.81           C  
ATOM    636  OE1 GLU A  81      -4.844 -13.383  24.500  1.00 96.81           O  
ATOM    637  OE2 GLU A  81      -4.207 -14.180  22.547  1.00 96.81           O  
ATOM    638  N   TYR A  82      -5.324 -10.781  18.469  1.00 97.62           N  
ATOM    639  CA  TYR A  82      -4.918 -10.812  17.078  1.00 97.62           C  
ATOM    640  C   TYR A  82      -4.406 -12.195  16.688  1.00 97.62           C  
ATOM    641  CB  TYR A  82      -3.834  -9.766  16.797  1.00 97.62           C  
ATOM    642  O   TYR A  82      -3.854 -12.914  17.516  1.00 97.62           O  
ATOM    643  CG  TYR A  82      -4.352  -8.344  16.797  1.00 97.62           C  
ATOM    644  CD1 TYR A  82      -5.055  -7.840  15.711  1.00 97.62           C  
ATOM    645  CD2 TYR A  82      -4.133  -7.504  17.891  1.00 97.62           C  
ATOM    646  CE1 TYR A  82      -5.531  -6.531  15.711  1.00 97.62           C  
ATOM    647  CE2 TYR A  82      -4.605  -6.195  17.891  1.00 97.62           C  
ATOM    648  OH  TYR A  82      -5.770  -4.426  16.797  1.00 97.62           O  
ATOM    649  CZ  TYR A  82      -5.301  -5.719  16.797  1.00 97.62           C  
ATOM    650  N   GLY A  83      -4.688 -12.523  15.367  1.00 96.81           N  
ATOM    651  CA  GLY A  83      -4.102 -13.742  14.820  1.00 96.81           C  
ATOM    652  C   GLY A  83      -2.625 -13.602  14.508  1.00 96.81           C  
ATOM    653  O   GLY A  83      -2.021 -12.562  14.781  1.00 96.81           O  
ATOM    654  N   ASN A  84      -2.084 -14.688  13.977  1.00 97.38           N  
ATOM    655  CA  ASN A  84      -0.664 -14.688  13.633  1.00 97.38           C  
ATOM    656  C   ASN A  84      -0.339 -13.641  12.578  1.00 97.38           C  
ATOM    657  CB  ASN A  84      -0.228 -16.078  13.156  1.00 97.38           C  
ATOM    658  O   ASN A  84      -1.173 -13.328  11.727  1.00 97.38           O  
ATOM    659  CG  ASN A  84      -0.357 -17.141  14.234  1.00 97.38           C  
ATOM    660  ND2 ASN A  84      -0.676 -18.359  13.828  1.00 97.38           N  
ATOM    661  OD1 ASN A  84      -0.173 -16.859  15.422  1.00 97.38           O  
ATOM    662  N   GLN A  85       0.849 -13.109  12.656  1.00 96.62           N  
ATOM    663  CA  GLN A  85       1.410 -12.297  11.586  1.00 96.62           C  
ATOM    664  C   GLN A  85       2.016 -13.172  10.492  1.00 96.62           C  
ATOM    665  CB  GLN A  85       2.467 -11.336  12.141  1.00 96.62           C  
ATOM    666  O   GLN A  85       2.420 -14.305  10.750  1.00 96.62           O  
ATOM    667  CG  GLN A  85       1.938 -10.383  13.203  1.00 96.62           C  
ATOM    668  CD  GLN A  85       3.008  -9.453  13.742  1.00 96.62           C  
ATOM    669  NE2 GLN A  85       2.627  -8.594  14.680  1.00 96.62           N  
ATOM    670  OE1 GLN A  85       4.164  -9.500  13.312  1.00 96.62           O  
ATOM    671  N   CYS A  86       2.004 -12.578   9.258  1.00 97.62           N  
ATOM    672  CA  CYS A  86       2.611 -13.320   8.156  1.00 97.62           C  
ATOM    673  C   CYS A  86       4.129 -13.344   8.289  1.00 97.62           C  
ATOM    674  CB  CYS A  86       2.221 -12.703   6.812  1.00 97.62           C  
ATOM    675  O   CYS A  86       4.723 -12.438   8.875  1.00 97.62           O  
ATOM    676  SG  CYS A  86       0.456 -12.820   6.449  1.00 97.62           S  
ATOM    677  N   VAL A  87       4.762 -14.406   7.750  1.00 97.19           N  
ATOM    678  CA  VAL A  87       6.199 -14.633   7.836  1.00 97.19           C  
ATOM    679  C   VAL A  87       6.945 -13.469   7.176  1.00 97.19           C  
ATOM    680  CB  VAL A  87       6.605 -15.969   7.176  1.00 97.19           C  
ATOM    681  O   VAL A  87       6.680 -13.125   6.023  1.00 97.19           O  
ATOM    682  CG1 VAL A  87       8.125 -16.125   7.152  1.00 97.19           C  
ATOM    683  CG2 VAL A  87       5.957 -17.141   7.910  1.00 97.19           C  
ATOM    684  N   GLN A  88       7.953 -12.883   7.914  1.00 94.62           N  
ATOM    685  CA  GLN A  88       8.758 -11.773   7.414  1.00 94.62           C  
ATOM    686  C   GLN A  88       9.938 -11.492   8.344  1.00 94.62           C  
ATOM    687  CB  GLN A  88       7.902 -10.516   7.254  1.00 94.62           C  
ATOM    688  O   GLN A  88       9.977 -11.984   9.469  1.00 94.62           O  
ATOM    689  CG  GLN A  88       7.254 -10.047   8.547  1.00 94.62           C  
ATOM    690  CD  GLN A  88       6.254  -8.930   8.328  1.00 94.62           C  
ATOM    691  NE2 GLN A  88       4.973  -9.234   8.484  1.00 94.62           N  
ATOM    692  OE1 GLN A  88       6.629  -7.793   8.016  1.00 94.62           O  
ATOM    693  N   PHE A  89      10.953 -10.703   7.918  1.00 89.38           N  
ATOM    694  CA  PHE A  89      12.102 -10.328   8.734  1.00 89.38           C  
ATOM    695  C   PHE A  89      11.766  -9.148   9.641  1.00 89.38           C  
ATOM    696  CB  PHE A  89      13.297  -9.977   7.848  1.00 89.38           C  
ATOM    697  O   PHE A  89      10.945  -8.297   9.281  1.00 89.38           O  
ATOM    698  CG  PHE A  89      13.922 -11.172   7.172  1.00 89.38           C  
ATOM    699  CD1 PHE A  89      14.695 -12.070   7.891  1.00 89.38           C  
ATOM    700  CD2 PHE A  89      13.727 -11.398   5.812  1.00 89.38           C  
ATOM    701  CE1 PHE A  89      15.273 -13.172   7.266  1.00 89.38           C  
ATOM    702  CE2 PHE A  89      14.297 -12.500   5.184  1.00 89.38           C  
ATOM    703  CZ  PHE A  89      15.070 -13.383   5.910  1.00 89.38           C  
ATOM    704  N   ASP A  90      12.305  -9.164  10.844  1.00 81.00           N  
ATOM    705  CA  ASP A  90      12.211  -7.980  11.703  1.00 81.00           C  
ATOM    706  C   ASP A  90      12.891  -6.777  11.062  1.00 81.00           C  
ATOM    707  CB  ASP A  90      12.820  -8.266  13.078  1.00 81.00           C  
ATOM    708  O   ASP A  90      13.914  -6.926  10.383  1.00 81.00           O  
ATOM    709  CG  ASP A  90      12.438  -7.234  14.125  1.00 81.00           C  
ATOM    710  OD1 ASP A  90      11.781  -6.230  13.773  1.00 81.00           O  
ATOM    711  OD2 ASP A  90      12.805  -7.422  15.305  1.00 81.00           O  
ATOM    712  N   ASP A  91      12.227  -5.648  10.953  1.00 65.56           N  
ATOM    713  CA  ASP A  91      12.578  -4.383  10.312  1.00 65.56           C  
ATOM    714  C   ASP A  91      14.008  -3.977  10.641  1.00 65.56           C  
ATOM    715  CB  ASP A  91      11.609  -3.279  10.742  1.00 65.56           C  
ATOM    716  O   ASP A  91      14.672  -3.314   9.844  1.00 65.56           O  
ATOM    717  CG  ASP A  91      10.266  -3.359  10.039  1.00 65.56           C  
ATOM    718  OD1 ASP A  91      10.141  -4.117   9.055  1.00 65.56           O  
ATOM    719  OD2 ASP A  91       9.328  -2.654  10.469  1.00 65.56           O  
ATOM    720  N   ASP A  92      14.664  -4.684  11.609  1.00 59.50           N  
ATOM    721  CA  ASP A  92      15.898  -4.109  12.125  1.00 59.50           C  
ATOM    722  C   ASP A  92      17.109  -4.641  11.359  1.00 59.50           C  
ATOM    723  CB  ASP A  92      16.062  -4.406  13.617  1.00 59.50           C  
ATOM    724  O   ASP A  92      18.156  -3.979  11.289  1.00 59.50           O  
ATOM    725  CG  ASP A  92      15.195  -3.514  14.492  1.00 59.50           C  
ATOM    726  OD1 ASP A  92      14.789  -2.418  14.039  1.00 59.50           O  
ATOM    727  OD2 ASP A  92      14.914  -3.906  15.641  1.00 59.50           O  
ATOM    728  N   GLU A  93      16.906  -5.125   9.977  1.00 57.41           N  
ATOM    729  CA  GLU A  93      18.172  -5.531   9.383  1.00 57.41           C  
ATOM    730  C   GLU A  93      18.000  -5.875   7.906  1.00 57.41           C  
ATOM    731  CB  GLU A  93      18.750  -6.727  10.141  1.00 57.41           C  
ATOM    732  O   GLU A  93      17.219  -6.754   7.555  1.00 57.41           O  
ATOM    733  CG  GLU A  93      19.391  -6.359  11.477  1.00 57.41           C  
ATOM    734  CD  GLU A  93      20.016  -7.551  12.195  1.00 57.41           C  
ATOM    735  OE1 GLU A  93      20.484  -7.391  13.344  1.00 57.41           O  
ATOM    736  OE2 GLU A  93      20.031  -8.648  11.602  1.00 57.41           O  
ATOM    737  N   ILE A  94      18.250  -4.973   6.957  1.00 55.84           N  
ATOM    738  CA  ILE A  94      18.125  -4.930   5.504  1.00 55.84           C  
ATOM    739  C   ILE A  94      19.016  -5.996   4.875  1.00 55.84           C  
ATOM    740  CB  ILE A  94      18.484  -3.535   4.945  1.00 55.84           C  
ATOM    741  O   ILE A  94      18.688  -6.559   3.828  1.00 55.84           O  
ATOM    742  CG1 ILE A  94      17.422  -2.510   5.352  1.00 55.84           C  
ATOM    743  CG2 ILE A  94      18.641  -3.586   3.424  1.00 55.84           C  
ATOM    744  CD1 ILE A  94      17.797  -1.067   5.039  1.00 55.84           C  
ATOM    745  N   LEU A  95      20.000  -6.617   5.613  1.00 57.88           N  
ATOM    746  CA  LEU A  95      20.891  -7.555   4.930  1.00 57.88           C  
ATOM    747  C   LEU A  95      20.469  -8.992   5.215  1.00 57.88           C  
ATOM    748  CB  LEU A  95      22.328  -7.328   5.359  1.00 57.88           C  
ATOM    749  O   LEU A  95      21.266  -9.922   5.008  1.00 57.88           O  
ATOM    750  CG  LEU A  95      23.000  -6.047   4.852  1.00 57.88           C  
ATOM    751  CD1 LEU A  95      24.328  -5.812   5.578  1.00 57.88           C  
ATOM    752  CD2 LEU A  95      23.219  -6.113   3.344  1.00 57.88           C  
ATOM    753  N   GLY A  96      19.219  -9.219   5.578  1.00 58.00           N  
ATOM    754  CA  GLY A  96      18.812 -10.609   5.703  1.00 58.00           C  
ATOM    755  C   GLY A  96      19.312 -11.266   6.977  1.00 58.00           C  
ATOM    756  O   GLY A  96      19.203 -12.484   7.133  1.00 58.00           O  
ATOM    757  N   THR A  97      19.969 -10.492   7.797  1.00 66.31           N  
ATOM    758  CA  THR A  97      20.453 -11.039   9.062  1.00 66.31           C  
ATOM    759  C   THR A  97      19.406 -10.859  10.156  1.00 66.31           C  
ATOM    760  CB  THR A  97      21.766 -10.367   9.492  1.00 66.31           C  
ATOM    761  O   THR A  97      19.656 -11.172  11.320  1.00 66.31           O  
ATOM    762  CG2 THR A  97      22.859 -10.594   8.453  1.00 66.31           C  
ATOM    763  OG1 THR A  97      21.562  -8.961   9.641  1.00 66.31           O  
ATOM    764  N   GLY A  98      18.281 -10.406   9.734  1.00 73.62           N  
ATOM    765  CA  GLY A  98      17.266 -10.203  10.750  1.00 73.62           C  
ATOM    766  C   GLY A  98      16.578 -11.492  11.172  1.00 73.62           C  
ATOM    767  O   GLY A  98      16.797 -12.547  10.570  1.00 73.62           O  
ATOM    768  N   THR A  99      15.969 -11.430  12.375  1.00 85.69           N  
ATOM    769  CA  THR A  99      15.219 -12.547  12.922  1.00 85.69           C  
ATOM    770  C   THR A  99      13.891 -12.719  12.188  1.00 85.69           C  
ATOM    771  CB  THR A  99      14.953 -12.367  14.430  1.00 85.69           C  
ATOM    772  O   THR A  99      13.156 -11.750  11.984  1.00 85.69           O  
ATOM    773  CG2 THR A  99      14.242 -13.586  15.008  1.00 85.69           C  
ATOM    774  OG1 THR A  99      16.203 -12.188  15.109  1.00 85.69           O  
ATOM    775  N   LEU A 100      13.766 -13.938  11.578  1.00 91.38           N  
ATOM    776  CA  LEU A 100      12.508 -14.312  10.945  1.00 91.38           C  
ATOM    777  C   LEU A 100      11.422 -14.562  11.992  1.00 91.38           C  
ATOM    778  CB  LEU A 100      12.688 -15.562  10.078  1.00 91.38           C  
ATOM    779  O   LEU A 100      11.656 -15.266  12.977  1.00 91.38           O  
ATOM    780  CG  LEU A 100      11.523 -15.922   9.156  1.00 91.38           C  
ATOM    781  CD1 LEU A 100      11.406 -14.898   8.031  1.00 91.38           C  
ATOM    782  CD2 LEU A 100      11.711 -17.328   8.594  1.00 91.38           C  
ATOM    783  N   TYR A 101      10.211 -13.961  11.875  1.00 92.88           N  
ATOM    784  CA  TYR A 101       9.070 -14.195  12.750  1.00 92.88           C  
ATOM    785  C   TYR A 101       7.793 -14.375  11.930  1.00 92.88           C  
ATOM    786  CB  TYR A 101       8.898 -13.031  13.734  1.00 92.88           C  
ATOM    787  O   TYR A 101       7.809 -14.242  10.703  1.00 92.88           O  
ATOM    788  CG  TYR A 101       8.531 -11.727  13.078  1.00 92.88           C  
ATOM    789  CD1 TYR A 101       9.516 -10.883  12.562  1.00 92.88           C  
ATOM    790  CD2 TYR A 101       7.207 -11.328  12.969  1.00 92.88           C  
ATOM    791  CE1 TYR A 101       9.188  -9.680  11.961  1.00 92.88           C  
ATOM    792  CE2 TYR A 101       6.863 -10.117  12.367  1.00 92.88           C  
ATOM    793  OH  TYR A 101       7.531  -8.109  11.266  1.00 92.88           O  
ATOM    794  CZ  TYR A 101       7.859  -9.305  11.867  1.00 92.88           C  
ATOM    795  N   GLY A 102       6.711 -14.750  12.555  1.00 95.50           N  
ATOM    796  CA  GLY A 102       5.434 -14.938  11.891  1.00 95.50           C  
ATOM    797  C   GLY A 102       5.137 -16.391  11.562  1.00 95.50           C  
ATOM    798  O   GLY A 102       5.898 -17.281  11.938  1.00 95.50           O  
ATOM    799  N   ASP A 103       3.973 -16.562  10.891  1.00 97.31           N  
ATOM    800  CA  ASP A 103       3.467 -17.875  10.539  1.00 97.31           C  
ATOM    801  C   ASP A 103       2.797 -17.859   9.172  1.00 97.31           C  
ATOM    802  CB  ASP A 103       2.484 -18.375  11.602  1.00 97.31           C  
ATOM    803  O   ASP A 103       2.178 -16.875   8.789  1.00 97.31           O  
ATOM    804  CG  ASP A 103       2.279 -19.891  11.562  1.00 97.31           C  
ATOM    805  OD1 ASP A 103       1.688 -20.391  10.586  1.00 97.31           O  
ATOM    806  OD2 ASP A 103       2.709 -20.562  12.516  1.00 97.31           O  
ATOM    807  N   GLU A 104       2.994 -19.047   8.445  1.00 97.44           N  
ATOM    808  CA  GLU A 104       2.305 -19.109   7.160  1.00 97.44           C  
ATOM    809  C   GLU A 104       0.790 -19.062   7.344  1.00 97.44           C  
ATOM    810  CB  GLU A 104       2.701 -20.375   6.395  1.00 97.44           C  
ATOM    811  O   GLU A 104       0.064 -18.625   6.449  1.00 97.44           O  
ATOM    812  CG  GLU A 104       4.117 -20.328   5.832  1.00 97.44           C  
ATOM    813  CD  GLU A 104       4.465 -21.547   4.992  1.00 97.44           C  
ATOM    814  OE1 GLU A 104       4.285 -21.500   3.752  1.00 97.44           O  
ATOM    815  OE2 GLU A 104       4.918 -22.562   5.574  1.00 97.44           O  
ATOM    816  N   ASP A 105       0.304 -19.609   8.383  1.00 97.81           N  
ATOM    817  CA  ASP A 105      -1.103 -19.484   8.758  1.00 97.81           C  
ATOM    818  C   ASP A 105      -1.398 -18.094   9.328  1.00 97.81           C  
ATOM    819  CB  ASP A 105      -1.492 -20.562   9.766  1.00 97.81           C  
ATOM    820  O   ASP A 105      -1.419 -17.922  10.547  1.00 97.81           O  
ATOM    821  CG  ASP A 105      -2.967 -20.531  10.125  1.00 97.81           C  
ATOM    822  OD1 ASP A 105      -3.742 -19.812   9.461  1.00 97.81           O  
ATOM    823  OD2 ASP A 105      -3.359 -21.250  11.078  1.00 97.81           O  
ATOM    824  N   CYS A 106      -1.524 -17.094   8.477  1.00 98.06           N  
ATOM    825  CA  CYS A 106      -1.524 -15.719   8.938  1.00 98.06           C  
ATOM    826  C   CYS A 106      -2.684 -14.938   8.328  1.00 98.06           C  
ATOM    827  CB  CYS A 106      -0.201 -15.039   8.594  1.00 98.06           C  
ATOM    828  O   CYS A 106      -2.756 -13.719   8.461  1.00 98.06           O  
ATOM    829  SG  CYS A 106       0.092 -14.875   6.816  1.00 98.06           S  
ATOM    830  N   LEU A 107      -3.652 -15.539   7.578  1.00 98.56           N  
ATOM    831  CA  LEU A 107      -4.715 -14.805   6.895  1.00 98.56           C  
ATOM    832  C   LEU A 107      -5.902 -14.586   7.824  1.00 98.56           C  
ATOM    833  CB  LEU A 107      -5.168 -15.562   5.641  1.00 98.56           C  
ATOM    834  O   LEU A 107      -6.910 -15.289   7.730  1.00 98.56           O  
ATOM    835  CG  LEU A 107      -4.094 -15.820   4.586  1.00 98.56           C  
ATOM    836  CD1 LEU A 107      -4.699 -16.547   3.383  1.00 98.56           C  
ATOM    837  CD2 LEU A 107      -3.438 -14.516   4.156  1.00 98.56           C  
ATOM    838  N   TYR A 108      -5.750 -13.523   8.711  1.00 98.50           N  
ATOM    839  CA  TYR A 108      -6.742 -13.156   9.719  1.00 98.50           C  
ATOM    840  C   TYR A 108      -7.215 -11.719   9.516  1.00 98.50           C  
ATOM    841  CB  TYR A 108      -6.168 -13.320  11.125  1.00 98.50           C  
ATOM    842  O   TYR A 108      -6.453 -10.867   9.055  1.00 98.50           O  
ATOM    843  CG  TYR A 108      -5.840 -14.750  11.484  1.00 98.50           C  
ATOM    844  CD1 TYR A 108      -6.816 -15.609  11.984  1.00 98.50           C  
ATOM    845  CD2 TYR A 108      -4.551 -15.250  11.320  1.00 98.50           C  
ATOM    846  CE1 TYR A 108      -6.520 -16.922  12.312  1.00 98.50           C  
ATOM    847  CE2 TYR A 108      -4.238 -16.562  11.648  1.00 98.50           C  
ATOM    848  OH  TYR A 108      -4.926 -18.703  12.469  1.00 98.50           O  
ATOM    849  CZ  TYR A 108      -5.230 -17.391  12.148  1.00 98.50           C  
ATOM    850  N   ILE A 109      -8.461 -11.484   9.852  1.00 98.69           N  
ATOM    851  CA  ILE A 109      -9.094 -10.180   9.695  1.00 98.69           C  
ATOM    852  C   ILE A 109      -9.586  -9.680  11.055  1.00 98.69           C  
ATOM    853  CB  ILE A 109     -10.266 -10.234   8.688  1.00 98.69           C  
ATOM    854  O   ILE A 109      -9.898 -10.477  11.938  1.00 98.69           O  
ATOM    855  CG1 ILE A 109     -10.758  -8.820   8.359  1.00 98.69           C  
ATOM    856  CG2 ILE A 109     -11.406 -11.102   9.234  1.00 98.69           C  
ATOM    857  CD1 ILE A 109     -11.625  -8.742   7.113  1.00 98.69           C  
ATOM    858  N   ASN A 110      -9.531  -8.398  11.234  1.00 98.75           N  
ATOM    859  CA  ASN A 110      -9.969  -7.734  12.453  1.00 98.75           C  
ATOM    860  C   ASN A 110     -11.070  -6.715  12.172  1.00 98.75           C  
ATOM    861  CB  ASN A 110      -8.789  -7.062  13.148  1.00 98.75           C  
ATOM    862  O   ASN A 110     -11.000  -5.969  11.195  1.00 98.75           O  
ATOM    863  CG  ASN A 110      -7.551  -7.938  13.188  1.00 98.75           C  
ATOM    864  ND2 ASN A 110      -6.496  -7.504  12.508  1.00 98.75           N  
ATOM    865  OD1 ASN A 110      -7.547  -9.000  13.812  1.00 98.75           O  
ATOM    866  N   VAL A 111     -12.094  -6.738  13.062  1.00 98.62           N  
ATOM    867  CA  VAL A 111     -13.219  -5.828  12.875  1.00 98.62           C  
ATOM    868  C   VAL A 111     -13.445  -5.027  14.156  1.00 98.62           C  
ATOM    869  CB  VAL A 111     -14.508  -6.586  12.484  1.00 98.62           C  
ATOM    870  O   VAL A 111     -13.516  -5.594  15.250  1.00 98.62           O  
ATOM    871  CG1 VAL A 111     -15.664  -5.609  12.266  1.00 98.62           C  
ATOM    872  CG2 VAL A 111     -14.273  -7.430  11.234  1.00 98.62           C  
ATOM    873  N   PHE A 112     -13.523  -3.715  14.000  1.00 98.44           N  
ATOM    874  CA  PHE A 112     -13.773  -2.789  15.102  1.00 98.44           C  
ATOM    875  C   PHE A 112     -15.031  -1.971  14.844  1.00 98.44           C  
ATOM    876  CB  PHE A 112     -12.570  -1.859  15.297  1.00 98.44           C  
ATOM    877  O   PHE A 112     -15.156  -1.314  13.805  1.00 98.44           O  
ATOM    878  CG  PHE A 112     -11.250  -2.578  15.375  1.00 98.44           C  
ATOM    879  CD1 PHE A 112     -10.727  -2.971  16.609  1.00 98.44           C  
ATOM    880  CD2 PHE A 112     -10.531  -2.863  14.227  1.00 98.44           C  
ATOM    881  CE1 PHE A 112      -9.508  -3.637  16.672  1.00 98.44           C  
ATOM    882  CE2 PHE A 112      -9.312  -3.527  14.289  1.00 98.44           C  
ATOM    883  CZ  PHE A 112      -8.805  -3.912  15.523  1.00 98.44           C  
ATOM    884  N   THR A 113     -15.891  -2.016  15.766  1.00 98.06           N  
ATOM    885  CA  THR A 113     -17.172  -1.346  15.562  1.00 98.06           C  
ATOM    886  C   THR A 113     -17.594  -0.592  16.828  1.00 98.06           C  
ATOM    887  CB  THR A 113     -18.266  -2.350  15.180  1.00 98.06           C  
ATOM    888  O   THR A 113     -17.281  -1.019  17.938  1.00 98.06           O  
ATOM    889  CG2 THR A 113     -18.531  -3.350  16.297  1.00 98.06           C  
ATOM    890  OG1 THR A 113     -19.484  -1.637  14.906  1.00 98.06           O  
ATOM    891  N   PRO A 114     -18.266   0.547  16.641  1.00 97.12           N  
ATOM    892  CA  PRO A 114     -18.703   1.313  17.812  1.00 97.12           C  
ATOM    893  C   PRO A 114     -19.875   0.661  18.547  1.00 97.12           C  
ATOM    894  CB  PRO A 114     -19.109   2.664  17.219  1.00 97.12           C  
ATOM    895  O   PRO A 114     -20.094   0.940  19.719  1.00 97.12           O  
ATOM    896  CG  PRO A 114     -19.469   2.363  15.797  1.00 97.12           C  
ATOM    897  CD  PRO A 114     -18.547   1.281  15.297  1.00 97.12           C  
ATOM    898  N   ASP A 115     -20.594  -0.117  17.812  1.00 94.81           N  
ATOM    899  CA  ASP A 115     -21.797  -0.727  18.375  1.00 94.81           C  
ATOM    900  C   ASP A 115     -22.188  -1.979  17.594  1.00 94.81           C  
ATOM    901  CB  ASP A 115     -22.953   0.275  18.375  1.00 94.81           C  
ATOM    902  O   ASP A 115     -22.469  -1.909  16.391  1.00 94.81           O  
ATOM    903  CG  ASP A 115     -24.188  -0.250  19.078  1.00 94.81           C  
ATOM    904  OD1 ASP A 115     -24.203  -1.434  19.484  1.00 94.81           O  
ATOM    905  OD2 ASP A 115     -25.156   0.526  19.234  1.00 94.81           O  
ATOM    906  N   VAL A 116     -22.406  -3.121  18.266  1.00 93.56           N  
ATOM    907  CA  VAL A 116     -22.688  -4.387  17.594  1.00 93.56           C  
ATOM    908  C   VAL A 116     -24.141  -4.406  17.141  1.00 93.56           C  
ATOM    909  CB  VAL A 116     -22.406  -5.590  18.531  1.00 93.56           C  
ATOM    910  O   VAL A 116     -24.531  -5.230  16.297  1.00 93.56           O  
ATOM    911  CG1 VAL A 116     -20.906  -5.734  18.781  1.00 93.56           C  
ATOM    912  CG2 VAL A 116     -23.172  -5.441  19.844  1.00 93.56           C  
ATOM    913  N   ASN A 117     -24.906  -3.508  17.641  1.00 94.19           N  
ATOM    914  CA  ASN A 117     -26.312  -3.467  17.250  1.00 94.19           C  
ATOM    915  C   ASN A 117     -26.578  -2.408  16.188  1.00 94.19           C  
ATOM    916  CB  ASN A 117     -27.203  -3.219  18.469  1.00 94.19           C  
ATOM    917  O   ASN A 117     -27.703  -2.221  15.750  1.00 94.19           O  
ATOM    918  CG  ASN A 117     -27.188  -4.375  19.453  1.00 94.19           C  
ATOM    919  ND2 ASN A 117     -27.156  -4.059  20.734  1.00 94.19           N  
ATOM    920  OD1 ASN A 117     -27.219  -5.543  19.047  1.00 94.19           O  
ATOM    921  N   ALA A 118     -25.547  -1.618  15.891  1.00 95.19           N  
ATOM    922  CA  ALA A 118     -25.688  -0.620  14.828  1.00 95.19           C  
ATOM    923  C   ALA A 118     -25.953  -1.282  13.484  1.00 95.19           C  
ATOM    924  CB  ALA A 118     -24.422   0.245  14.750  1.00 95.19           C  
ATOM    925  O   ALA A 118     -25.703  -2.475  13.305  1.00 95.19           O  
ATOM    926  N   THR A 119     -26.594  -0.517  12.641  1.00 95.94           N  
ATOM    927  CA  THR A 119     -26.844  -0.998  11.281  1.00 95.94           C  
ATOM    928  C   THR A 119     -26.453   0.065  10.258  1.00 95.94           C  
ATOM    929  CB  THR A 119     -28.312  -1.396  11.078  1.00 95.94           C  
ATOM    930  O   THR A 119     -26.422   1.257  10.570  1.00 95.94           O  
ATOM    931  CG2 THR A 119     -28.719  -2.502  12.047  1.00 95.94           C  
ATOM    932  OG1 THR A 119     -29.141  -0.251  11.305  1.00 95.94           O  
ATOM    933  N   ASP A 120     -25.938  -0.357   9.156  1.00 97.38           N  
ATOM    934  CA  ASP A 120     -25.734   0.454   7.957  1.00 97.38           C  
ATOM    935  C   ASP A 120     -24.594   1.450   8.148  1.00 97.38           C  
ATOM    936  CB  ASP A 120     -27.031   1.195   7.594  1.00 97.38           C  
ATOM    937  O   ASP A 120     -24.641   2.570   7.641  1.00 97.38           O  
ATOM    938  CG  ASP A 120     -27.078   1.620   6.137  1.00 97.38           C  
ATOM    939  OD1 ASP A 120     -26.453   0.952   5.285  1.00 97.38           O  
ATOM    940  OD2 ASP A 120     -27.734   2.633   5.840  1.00 97.38           O  
ATOM    941  N   LEU A 121     -23.625   1.155   8.938  1.00 98.31           N  
ATOM    942  CA  LEU A 121     -22.469   2.027   9.109  1.00 98.31           C  
ATOM    943  C   LEU A 121     -21.516   1.904   7.922  1.00 98.31           C  
ATOM    944  CB  LEU A 121     -21.734   1.692  10.406  1.00 98.31           C  
ATOM    945  O   LEU A 121     -21.312   0.810   7.391  1.00 98.31           O  
ATOM    946  CG  LEU A 121     -22.500   1.932  11.703  1.00 98.31           C  
ATOM    947  CD1 LEU A 121     -21.703   1.433  12.898  1.00 98.31           C  
ATOM    948  CD2 LEU A 121     -22.844   3.410  11.859  1.00 98.31           C  
ATOM    949  N   PRO A 122     -20.875   3.115   7.480  1.00 98.38           N  
ATOM    950  CA  PRO A 122     -19.781   3.021   6.512  1.00 98.38           C  
ATOM    951  C   PRO A 122     -18.625   2.150   7.012  1.00 98.38           C  
ATOM    952  CB  PRO A 122     -19.328   4.473   6.344  1.00 98.38           C  
ATOM    953  O   PRO A 122     -18.391   2.072   8.219  1.00 98.38           O  
ATOM    954  CG  PRO A 122     -19.734   5.148   7.613  1.00 98.38           C  
ATOM    955  CD  PRO A 122     -21.000   4.508   8.109  1.00 98.38           C  
ATOM    956  N   VAL A 123     -18.016   1.438   6.031  1.00 98.81           N  
ATOM    957  CA  VAL A 123     -16.922   0.520   6.359  1.00 98.81           C  
ATOM    958  C   VAL A 123     -15.617   1.032   5.762  1.00 98.81           C  
ATOM    959  CB  VAL A 123     -17.219  -0.911   5.855  1.00 98.81           C  
ATOM    960  O   VAL A 123     -15.539   1.318   4.566  1.00 98.81           O  
ATOM    961  CG1 VAL A 123     -16.094  -1.863   6.250  1.00 98.81           C  
ATOM    962  CG2 VAL A 123     -18.547  -1.406   6.402  1.00 98.81           C  
ATOM    963  N   LEU A 124     -14.656   1.189   6.633  1.00 98.56           N  
ATOM    964  CA  LEU A 124     -13.297   1.537   6.219  1.00 98.56           C  
ATOM    965  C   LEU A 124     -12.367   0.340   6.363  1.00 98.56           C  
ATOM    966  CB  LEU A 124     -12.773   2.713   7.047  1.00 98.56           C  
ATOM    967  O   LEU A 124     -12.141  -0.151   7.473  1.00 98.56           O  
ATOM    968  CG  LEU A 124     -11.516   3.406   6.516  1.00 98.56           C  
ATOM    969  CD1 LEU A 124     -11.789   4.008   5.141  1.00 98.56           C  
ATOM    970  CD2 LEU A 124     -11.047   4.480   7.492  1.00 98.56           C  
ATOM    971  N   VAL A 125     -11.789  -0.096   5.230  1.00 98.88           N  
ATOM    972  CA  VAL A 125     -10.914  -1.268   5.219  1.00 98.88           C  
ATOM    973  C   VAL A 125      -9.477  -0.838   4.965  1.00 98.88           C  
ATOM    974  CB  VAL A 125     -11.367  -2.297   4.156  1.00 98.88           C  
ATOM    975  O   VAL A 125      -9.156  -0.311   3.896  1.00 98.88           O  
ATOM    976  CG1 VAL A 125     -10.477  -3.541   4.207  1.00 98.88           C  
ATOM    977  CG2 VAL A 125     -12.828  -2.672   4.359  1.00 98.88           C  
ATOM    978  N   TRP A 126      -8.648  -1.109   5.938  1.00 98.75           N  
ATOM    979  CA  TRP A 126      -7.254  -0.699   5.887  1.00 98.75           C  
ATOM    980  C   TRP A 126      -6.383  -1.804   5.301  1.00 98.75           C  
ATOM    981  CB  TRP A 126      -6.750  -0.323   7.285  1.00 98.75           C  
ATOM    982  O   TRP A 126      -6.410  -2.943   5.773  1.00 98.75           O  
ATOM    983  CG  TRP A 126      -5.273  -0.098   7.359  1.00 98.75           C  
ATOM    984  CD1 TRP A 126      -4.363  -0.822   8.078  1.00 98.75           C  
ATOM    985  CD2 TRP A 126      -4.527   0.928   6.695  1.00 98.75           C  
ATOM    986  CE2 TRP A 126      -3.174   0.764   7.055  1.00 98.75           C  
ATOM    987  CE3 TRP A 126      -4.879   1.970   5.824  1.00 98.75           C  
ATOM    988  NE1 TRP A 126      -3.100  -0.310   7.902  1.00 98.75           N  
ATOM    989  CH2 TRP A 126      -2.535   2.615   5.727  1.00 98.75           C  
ATOM    990  CZ2 TRP A 126      -2.166   1.604   6.578  1.00 98.75           C  
ATOM    991  CZ3 TRP A 126      -3.875   2.805   5.348  1.00 98.75           C  
ATOM    992  N   ILE A 127      -5.555  -1.427   4.215  1.00 98.75           N  
ATOM    993  CA  ILE A 127      -4.535  -2.287   3.625  1.00 98.75           C  
ATOM    994  C   ILE A 127      -3.148  -1.718   3.914  1.00 98.75           C  
ATOM    995  CB  ILE A 127      -4.742  -2.447   2.104  1.00 98.75           C  
ATOM    996  O   ILE A 127      -2.764  -0.687   3.357  1.00 98.75           O  
ATOM    997  CG1 ILE A 127      -6.168  -2.922   1.805  1.00 98.75           C  
ATOM    998  CG2 ILE A 127      -3.709  -3.414   1.516  1.00 98.75           C  
ATOM    999  CD1 ILE A 127      -6.496  -3.004   0.320  1.00 98.75           C  
ATOM   1000  N   TYR A 128      -2.443  -2.387   4.805  1.00 97.94           N  
ATOM   1001  CA  TYR A 128      -1.164  -1.848   5.250  1.00 97.94           C  
ATOM   1002  C   TYR A 128      -0.118  -1.941   4.148  1.00 97.94           C  
ATOM   1003  CB  TYR A 128      -0.673  -2.588   6.500  1.00 97.94           C  
ATOM   1004  O   TYR A 128      -0.238  -2.768   3.238  1.00 97.94           O  
ATOM   1005  CG  TYR A 128      -0.454  -4.066   6.281  1.00 97.94           C  
ATOM   1006  CD1 TYR A 128      -1.440  -4.992   6.609  1.00 97.94           C  
ATOM   1007  CD2 TYR A 128       0.740  -4.539   5.746  1.00 97.94           C  
ATOM   1008  CE1 TYR A 128      -1.242  -6.355   6.414  1.00 97.94           C  
ATOM   1009  CE2 TYR A 128       0.949  -5.898   5.547  1.00 97.94           C  
ATOM   1010  OH  TYR A 128       0.156  -8.148   5.684  1.00 97.94           O  
ATOM   1011  CZ  TYR A 128      -0.046  -6.797   5.883  1.00 97.94           C  
ATOM   1012  N   GLY A 129       0.936  -0.960   4.242  1.00 96.62           N  
ATOM   1013  CA  GLY A 129       2.082  -0.958   3.350  1.00 96.62           C  
ATOM   1014  C   GLY A 129       3.246  -1.783   3.867  1.00 96.62           C  
ATOM   1015  O   GLY A 129       3.057  -2.689   4.680  1.00 96.62           O  
ATOM   1016  N   GLY A 130       4.453  -1.624   3.295  1.00 93.88           N  
ATOM   1017  CA  GLY A 130       5.613  -2.385   3.730  1.00 93.88           C  
ATOM   1018  C   GLY A 130       6.371  -3.021   2.582  1.00 93.88           C  
ATOM   1019  O   GLY A 130       6.809  -4.172   2.680  1.00 93.88           O  
ATOM   1020  N   ALA A 131       6.332  -2.350   1.420  1.00 93.75           N  
ATOM   1021  CA  ALA A 131       7.090  -2.709   0.223  1.00 93.75           C  
ATOM   1022  C   ALA A 131       6.750  -4.125  -0.235  1.00 93.75           C  
ATOM   1023  CB  ALA A 131       8.586  -2.582   0.483  1.00 93.75           C  
ATOM   1024  O   ALA A 131       7.551  -4.773  -0.912  1.00 93.75           O  
ATOM   1025  N   PHE A 132       5.641  -4.676   0.419  1.00 96.81           N  
ATOM   1026  CA  PHE A 132       5.172  -6.016   0.083  1.00 96.81           C  
ATOM   1027  C   PHE A 132       6.047  -7.074   0.741  1.00 96.81           C  
ATOM   1028  CB  PHE A 132       5.156  -6.215  -1.436  1.00 96.81           C  
ATOM   1029  O   PHE A 132       5.988  -8.250   0.374  1.00 96.81           O  
ATOM   1030  CG  PHE A 132       4.230  -5.277  -2.162  1.00 96.81           C  
ATOM   1031  CD1 PHE A 132       2.854  -5.395  -2.031  1.00 96.81           C  
ATOM   1032  CD2 PHE A 132       4.742  -4.273  -2.977  1.00 96.81           C  
ATOM   1033  CE1 PHE A 132       1.995  -4.527  -2.703  1.00 96.81           C  
ATOM   1034  CE2 PHE A 132       3.889  -3.402  -3.650  1.00 96.81           C  
ATOM   1035  CZ  PHE A 132       2.518  -3.531  -3.514  1.00 96.81           C  
ATOM   1036  N   ILE A 133       6.980  -6.676   1.630  1.00 94.50           N  
ATOM   1037  CA  ILE A 133       7.859  -7.668   2.240  1.00 94.50           C  
ATOM   1038  C   ILE A 133       7.703  -7.629   3.758  1.00 94.50           C  
ATOM   1039  CB  ILE A 133       9.336  -7.438   1.845  1.00 94.50           C  
ATOM   1040  O   ILE A 133       8.258  -8.477   4.465  1.00 94.50           O  
ATOM   1041  CG1 ILE A 133       9.773  -6.020   2.227  1.00 94.50           C  
ATOM   1042  CG2 ILE A 133       9.539  -7.691   0.348  1.00 94.50           C  
ATOM   1043  CD1 ILE A 133      11.266  -5.773   2.072  1.00 94.50           C  
ATOM   1044  N   PHE A 134       7.031  -6.641   4.309  1.00 93.44           N  
ATOM   1045  CA  PHE A 134       6.754  -6.586   5.742  1.00 93.44           C  
ATOM   1046  C   PHE A 134       5.469  -5.816   6.016  1.00 93.44           C  
ATOM   1047  CB  PHE A 134       7.922  -5.938   6.488  1.00 93.44           C  
ATOM   1048  O   PHE A 134       4.914  -5.180   5.117  1.00 93.44           O  
ATOM   1049  CG  PHE A 134       8.180  -4.512   6.090  1.00 93.44           C  
ATOM   1050  CD1 PHE A 134       9.117  -4.211   5.105  1.00 93.44           C  
ATOM   1051  CD2 PHE A 134       7.496  -3.469   6.699  1.00 93.44           C  
ATOM   1052  CE1 PHE A 134       9.359  -2.889   4.730  1.00 93.44           C  
ATOM   1053  CE2 PHE A 134       7.734  -2.148   6.332  1.00 93.44           C  
ATOM   1054  CZ  PHE A 134       8.664  -1.859   5.348  1.00 93.44           C  
ATOM   1055  N   GLY A 135       5.031  -5.879   7.297  1.00 93.50           N  
ATOM   1056  CA  GLY A 135       3.809  -5.242   7.762  1.00 93.50           C  
ATOM   1057  C   GLY A 135       2.811  -6.223   8.344  1.00 93.50           C  
ATOM   1058  O   GLY A 135       2.977  -7.438   8.219  1.00 93.50           O  
ATOM   1059  N   ASN A 136       1.771  -5.605   9.047  1.00 94.19           N  
ATOM   1060  CA  ASN A 136       0.723  -6.461   9.586  1.00 94.19           C  
ATOM   1061  C   ASN A 136      -0.512  -5.656   9.984  1.00 94.19           C  
ATOM   1062  CB  ASN A 136       1.246  -7.258  10.781  1.00 94.19           C  
ATOM   1063  O   ASN A 136      -0.427  -4.445  10.195  1.00 94.19           O  
ATOM   1064  CG  ASN A 136       1.601  -6.371  11.961  1.00 94.19           C  
ATOM   1065  ND2 ASN A 136       2.891  -6.109  12.141  1.00 94.19           N  
ATOM   1066  OD1 ASN A 136       0.723  -5.930  12.711  1.00 94.19           O  
ATOM   1067  N   GLY A 137      -1.642  -6.371   9.930  1.00 92.25           N  
ATOM   1068  CA  GLY A 137      -2.928  -5.738  10.164  1.00 92.25           C  
ATOM   1069  C   GLY A 137      -3.166  -5.402  11.625  1.00 92.25           C  
ATOM   1070  O   GLY A 137      -4.145  -4.730  11.961  1.00 92.25           O  
ATOM   1071  N   SER A 138      -2.299  -5.742  12.523  1.00 92.88           N  
ATOM   1072  CA  SER A 138      -2.488  -5.512  13.953  1.00 92.88           C  
ATOM   1073  C   SER A 138      -1.784  -4.234  14.406  1.00 92.88           C  
ATOM   1074  CB  SER A 138      -1.972  -6.699  14.766  1.00 92.88           C  
ATOM   1075  O   SER A 138      -2.016  -3.752  15.516  1.00 92.88           O  
ATOM   1076  OG  SER A 138      -0.575  -6.863  14.586  1.00 92.88           O  
ATOM   1077  N   TYR A 139      -0.939  -3.721  13.578  1.00 90.88           N  
ATOM   1078  CA  TYR A 139      -0.059  -2.611  13.930  1.00 90.88           C  
ATOM   1079  C   TYR A 139      -0.849  -1.318  14.094  1.00 90.88           C  
ATOM   1080  CB  TYR A 139       1.023  -2.430  12.859  1.00 90.88           C  
ATOM   1081  O   TYR A 139      -0.574  -0.527  15.000  1.00 90.88           O  
ATOM   1082  CG  TYR A 139       2.039  -1.365  13.195  1.00 90.88           C  
ATOM   1083  CD1 TYR A 139       1.978  -0.103  12.609  1.00 90.88           C  
ATOM   1084  CD2 TYR A 139       3.062  -1.621  14.102  1.00 90.88           C  
ATOM   1085  CE1 TYR A 139       2.912   0.879  12.922  1.00 90.88           C  
ATOM   1086  CE2 TYR A 139       4.004  -0.646  14.422  1.00 90.88           C  
ATOM   1087  OH  TYR A 139       4.848   1.567  14.133  1.00 90.88           O  
ATOM   1088  CZ  TYR A 139       3.920   0.599  13.828  1.00 90.88           C  
ATOM   1089  N   TYR A 140      -1.846  -1.082  13.242  1.00 92.00           N  
ATOM   1090  CA  TYR A 140      -2.607   0.162  13.227  1.00 92.00           C  
ATOM   1091  C   TYR A 140      -3.916   0.007  13.992  1.00 92.00           C  
ATOM   1092  CB  TYR A 140      -2.893   0.605  11.789  1.00 92.00           C  
ATOM   1093  O   TYR A 140      -4.797  -0.752  13.586  1.00 92.00           O  
ATOM   1094  CG  TYR A 140      -1.647   0.824  10.969  1.00 92.00           C  
ATOM   1095  CD1 TYR A 140      -0.891   1.984  11.109  1.00 92.00           C  
ATOM   1096  CD2 TYR A 140      -1.228  -0.129  10.047  1.00 92.00           C  
ATOM   1097  CE1 TYR A 140       0.256   2.191  10.344  1.00 92.00           C  
ATOM   1098  CE2 TYR A 140      -0.082   0.067   9.281  1.00 92.00           C  
ATOM   1099  OH  TYR A 140       1.785   1.428   8.680  1.00 92.00           O  
ATOM   1100  CZ  TYR A 140       0.651   1.229   9.438  1.00 92.00           C  
ATOM   1101  N   GLN A 141      -4.008   0.822  15.078  1.00 92.38           N  
ATOM   1102  CA  GLN A 141      -5.191   0.772  15.938  1.00 92.38           C  
ATOM   1103  C   GLN A 141      -6.281   1.708  15.422  1.00 92.38           C  
ATOM   1104  CB  GLN A 141      -4.828   1.134  17.375  1.00 92.38           C  
ATOM   1105  O   GLN A 141      -5.984   2.740  14.812  1.00 92.38           O  
ATOM   1106  CG  GLN A 141      -3.791   0.208  18.000  1.00 92.38           C  
ATOM   1107  CD  GLN A 141      -4.270  -1.229  18.094  1.00 92.38           C  
ATOM   1108  NE2 GLN A 141      -3.424  -2.164  17.688  1.00 92.38           N  
ATOM   1109  OE1 GLN A 141      -5.391  -1.494  18.547  1.00 92.38           O  
ATOM   1110  N   PRO A 142      -7.562   1.407  15.719  1.00 94.94           N  
ATOM   1111  CA  PRO A 142      -8.688   2.111  15.102  1.00 94.94           C  
ATOM   1112  C   PRO A 142      -9.102   3.357  15.875  1.00 94.94           C  
ATOM   1113  CB  PRO A 142      -9.805   1.063  15.109  1.00 94.94           C  
ATOM   1114  O   PRO A 142     -10.109   3.990  15.547  1.00 94.94           O  
ATOM   1115  CG  PRO A 142      -9.602   0.297  16.375  1.00 94.94           C  
ATOM   1116  CD  PRO A 142      -8.125   0.206  16.641  1.00 94.94           C  
ATOM   1117  N   ASP A 143      -8.422   3.729  16.891  1.00 95.25           N  
ATOM   1118  CA  ASP A 143      -8.875   4.684  17.891  1.00 95.25           C  
ATOM   1119  C   ASP A 143      -9.336   5.988  17.250  1.00 95.25           C  
ATOM   1120  CB  ASP A 143      -7.766   4.969  18.906  1.00 95.25           C  
ATOM   1121  O   ASP A 143     -10.453   6.453  17.484  1.00 95.25           O  
ATOM   1122  CG  ASP A 143      -7.434   3.764  19.781  1.00 95.25           C  
ATOM   1123  OD1 ASP A 143      -7.617   3.830  21.016  1.00 95.25           O  
ATOM   1124  OD2 ASP A 143      -6.980   2.740  19.219  1.00 95.25           O  
ATOM   1125  N   ASN A 144      -8.453   6.508  16.438  1.00 96.25           N  
ATOM   1126  CA  ASN A 144      -8.766   7.820  15.883  1.00 96.25           C  
ATOM   1127  C   ASN A 144      -9.977   7.770  14.969  1.00 96.25           C  
ATOM   1128  CB  ASN A 144      -7.555   8.383  15.133  1.00 96.25           C  
ATOM   1129  O   ASN A 144     -10.781   8.703  14.938  1.00 96.25           O  
ATOM   1130  CG  ASN A 144      -6.434   8.805  16.062  1.00 96.25           C  
ATOM   1131  ND2 ASN A 144      -5.289   9.164  15.484  1.00 96.25           N  
ATOM   1132  OD1 ASN A 144      -6.594   8.812  17.281  1.00 96.25           O  
ATOM   1133  N   PHE A 145     -10.164   6.730  14.234  1.00 96.94           N  
ATOM   1134  CA  PHE A 145     -11.312   6.602  13.344  1.00 96.94           C  
ATOM   1135  C   PHE A 145     -12.578   6.305  14.133  1.00 96.94           C  
ATOM   1136  CB  PHE A 145     -11.070   5.500  12.312  1.00 96.94           C  
ATOM   1137  O   PHE A 145     -13.664   6.785  13.789  1.00 96.94           O  
ATOM   1138  CG  PHE A 145     -10.078   5.879  11.242  1.00 96.94           C  
ATOM   1139  CD1 PHE A 145     -10.375   6.871  10.320  1.00 96.94           C  
ATOM   1140  CD2 PHE A 145      -8.852   5.238  11.164  1.00 96.94           C  
ATOM   1141  CE1 PHE A 145      -9.461   7.223   9.328  1.00 96.94           C  
ATOM   1142  CE2 PHE A 145      -7.930   5.582  10.180  1.00 96.94           C  
ATOM   1143  CZ  PHE A 145      -8.234   6.574   9.258  1.00 96.94           C  
ATOM   1144  N   ILE A 146     -12.422   5.508  15.195  1.00 96.25           N  
ATOM   1145  CA  ILE A 146     -13.570   5.258  16.047  1.00 96.25           C  
ATOM   1146  C   ILE A 146     -14.031   6.566  16.688  1.00 96.25           C  
ATOM   1147  CB  ILE A 146     -13.250   4.211  17.141  1.00 96.25           C  
ATOM   1148  O   ILE A 146     -15.227   6.844  16.766  1.00 96.25           O  
ATOM   1149  CG1 ILE A 146     -12.945   2.852  16.500  1.00 96.25           C  
ATOM   1150  CG2 ILE A 146     -14.406   4.102  18.141  1.00 96.25           C  
ATOM   1151  CD1 ILE A 146     -14.094   2.287  15.672  1.00 96.25           C  
ATOM   1152  N   ASP A 147     -13.125   7.430  17.047  1.00 94.31           N  
ATOM   1153  CA  ASP A 147     -13.414   8.711  17.688  1.00 94.31           C  
ATOM   1154  C   ASP A 147     -14.062   9.680  16.703  1.00 94.31           C  
ATOM   1155  CB  ASP A 147     -12.141   9.328  18.266  1.00 94.31           C  
ATOM   1156  O   ASP A 147     -14.828  10.555  17.094  1.00 94.31           O  
ATOM   1157  CG  ASP A 147     -11.719   8.695  19.578  1.00 94.31           C  
ATOM   1158  OD1 ASP A 147     -12.562   8.062  20.250  1.00 94.31           O  
ATOM   1159  OD2 ASP A 147     -10.539   8.836  19.953  1.00 94.31           O  
ATOM   1160  N   ALA A 148     -13.633   9.594  15.461  1.00 89.50           N  
ATOM   1161  CA  ALA A 148     -14.094  10.539  14.445  1.00 89.50           C  
ATOM   1162  C   ALA A 148     -15.562  10.289  14.102  1.00 89.50           C  
ATOM   1163  CB  ALA A 148     -13.234  10.438  13.188  1.00 89.50           C  
ATOM   1164  O   ALA A 148     -16.266  11.195  13.633  1.00 89.50           O  
ATOM   1165  N   GLY A 149     -16.094   9.055  14.383  1.00 84.44           N  
ATOM   1166  CA  GLY A 149     -17.516   8.930  14.055  1.00 84.44           C  
ATOM   1167  C   GLY A 149     -17.969   7.484  14.000  1.00 84.44           C  
ATOM   1168  O   GLY A 149     -17.281   6.582  14.461  1.00 84.44           O  
ATOM   1169  N   ASP A 150     -19.234   7.176  13.445  1.00 91.81           N  
ATOM   1170  CA  ASP A 150     -20.016   5.941  13.375  1.00 91.81           C  
ATOM   1171  C   ASP A 150     -19.641   5.133  12.141  1.00 91.81           C  
ATOM   1172  CB  ASP A 150     -21.516   6.250  13.375  1.00 91.81           C  
ATOM   1173  O   ASP A 150     -20.359   5.137  11.141  1.00 91.81           O  
ATOM   1174  CG  ASP A 150     -22.000   6.836  14.688  1.00 91.81           C  
ATOM   1175  OD1 ASP A 150     -21.453   6.480  15.750  1.00 91.81           O  
ATOM   1176  OD2 ASP A 150     -22.938   7.660  14.648  1.00 91.81           O  
ATOM   1177  N   LEU A 151     -18.391   4.633  12.172  1.00 97.81           N  
ATOM   1178  CA  LEU A 151     -17.984   3.727  11.102  1.00 97.81           C  
ATOM   1179  C   LEU A 151     -17.375   2.449  11.672  1.00 97.81           C  
ATOM   1180  CB  LEU A 151     -16.984   4.406  10.172  1.00 97.81           C  
ATOM   1181  O   LEU A 151     -17.016   2.402  12.852  1.00 97.81           O  
ATOM   1182  CG  LEU A 151     -15.703   4.922  10.812  1.00 97.81           C  
ATOM   1183  CD1 LEU A 151     -14.703   3.783  10.977  1.00 97.81           C  
ATOM   1184  CD2 LEU A 151     -15.102   6.051   9.984  1.00 97.81           C  
ATOM   1185  N   VAL A 152     -17.375   1.396  10.781  1.00 98.56           N  
ATOM   1186  CA  VAL A 152     -16.688   0.133  11.062  1.00 98.56           C  
ATOM   1187  C   VAL A 152     -15.297   0.141  10.438  1.00 98.56           C  
ATOM   1188  CB  VAL A 152     -17.500  -1.072  10.531  1.00 98.56           C  
ATOM   1189  O   VAL A 152     -15.141   0.499   9.266  1.00 98.56           O  
ATOM   1190  CG1 VAL A 152     -16.734  -2.373  10.719  1.00 98.56           C  
ATOM   1191  CG2 VAL A 152     -18.859  -1.150  11.234  1.00 98.56           C  
ATOM   1192  N   PHE A 153     -14.336  -0.141  11.266  1.00 98.69           N  
ATOM   1193  CA  PHE A 153     -12.953  -0.217  10.797  1.00 98.69           C  
ATOM   1194  C   PHE A 153     -12.500  -1.667  10.672  1.00 98.69           C  
ATOM   1195  CB  PHE A 153     -12.023   0.547  11.734  1.00 98.69           C  
ATOM   1196  O   PHE A 153     -12.695  -2.461  11.594  1.00 98.69           O  
ATOM   1197  CG  PHE A 153     -10.586   0.562  11.289  1.00 98.69           C  
ATOM   1198  CD1 PHE A 153      -9.672  -0.362  11.789  1.00 98.69           C  
ATOM   1199  CD2 PHE A 153     -10.141   1.502  10.367  1.00 98.69           C  
ATOM   1200  CE1 PHE A 153      -8.344  -0.350  11.375  1.00 98.69           C  
ATOM   1201  CE2 PHE A 153      -8.812   1.520   9.945  1.00 98.69           C  
ATOM   1202  CZ  PHE A 153      -7.918   0.594  10.453  1.00 98.69           C  
ATOM   1203  N   VAL A 154     -11.945  -1.979   9.508  1.00 98.81           N  
ATOM   1204  CA  VAL A 154     -11.484  -3.338   9.242  1.00 98.81           C  
ATOM   1205  C   VAL A 154     -10.008  -3.318   8.875  1.00 98.81           C  
ATOM   1206  CB  VAL A 154     -12.312  -4.008   8.125  1.00 98.81           C  
ATOM   1207  O   VAL A 154      -9.570  -2.469   8.094  1.00 98.81           O  
ATOM   1208  CG1 VAL A 154     -11.766  -5.402   7.812  1.00 98.81           C  
ATOM   1209  CG2 VAL A 154     -13.789  -4.082   8.516  1.00 98.81           C  
ATOM   1210  N   SER A 155      -9.234  -4.191   9.484  1.00 98.56           N  
ATOM   1211  CA  SER A 155      -7.848  -4.465   9.102  1.00 98.56           C  
ATOM   1212  C   SER A 155      -7.602  -5.961   8.953  1.00 98.56           C  
ATOM   1213  CB  SER A 155      -6.883  -3.879  10.141  1.00 98.56           C  
ATOM   1214  O   SER A 155      -8.406  -6.777   9.414  1.00 98.56           O  
ATOM   1215  OG  SER A 155      -7.031  -4.527  11.391  1.00 98.56           O  
ATOM   1216  N   PHE A 156      -6.566  -6.352   8.227  1.00 98.81           N  
ATOM   1217  CA  PHE A 156      -6.312  -7.766   7.996  1.00 98.81           C  
ATOM   1218  C   PHE A 156      -4.871  -7.992   7.551  1.00 98.81           C  
ATOM   1219  CB  PHE A 156      -7.277  -8.328   6.945  1.00 98.81           C  
ATOM   1220  O   PHE A 156      -4.152  -7.035   7.254  1.00 98.81           O  
ATOM   1221  CG  PHE A 156      -7.191  -7.633   5.613  1.00 98.81           C  
ATOM   1222  CD1 PHE A 156      -7.977  -6.520   5.344  1.00 98.81           C  
ATOM   1223  CD2 PHE A 156      -6.328  -8.094   4.629  1.00 98.81           C  
ATOM   1224  CE1 PHE A 156      -7.898  -5.875   4.109  1.00 98.81           C  
ATOM   1225  CE2 PHE A 156      -6.246  -7.457   3.396  1.00 98.81           C  
ATOM   1226  CZ  PHE A 156      -7.035  -6.348   3.137  1.00 98.81           C  
ATOM   1227  N   ASN A 157      -4.457  -9.266   7.590  1.00 98.44           N  
ATOM   1228  CA  ASN A 157      -3.150  -9.664   7.074  1.00 98.44           C  
ATOM   1229  C   ASN A 157      -3.248 -10.195   5.648  1.00 98.44           C  
ATOM   1230  CB  ASN A 157      -2.512 -10.711   7.988  1.00 98.44           C  
ATOM   1231  O   ASN A 157      -4.285 -10.734   5.254  1.00 98.44           O  
ATOM   1232  CG  ASN A 157      -2.158 -10.156   9.352  1.00 98.44           C  
ATOM   1233  ND2 ASN A 157      -2.199 -11.008  10.375  1.00 98.44           N  
ATOM   1234  OD1 ASN A 157      -1.851  -8.969   9.492  1.00 98.44           O  
ATOM   1235  N   TYR A 158      -2.211  -9.945   4.879  1.00 98.69           N  
ATOM   1236  CA  TYR A 158      -1.973 -10.633   3.613  1.00 98.69           C  
ATOM   1237  C   TYR A 158      -0.515 -11.062   3.490  1.00 98.69           C  
ATOM   1238  CB  TYR A 158      -2.354  -9.734   2.434  1.00 98.69           C  
ATOM   1239  O   TYR A 158       0.359 -10.508   4.164  1.00 98.69           O  
ATOM   1240  CG  TYR A 158      -1.511  -8.484   2.328  1.00 98.69           C  
ATOM   1241  CD1 TYR A 158      -1.964  -7.270   2.838  1.00 98.69           C  
ATOM   1242  CD2 TYR A 158      -0.262  -8.516   1.718  1.00 98.69           C  
ATOM   1243  CE1 TYR A 158      -1.192  -6.113   2.740  1.00 98.69           C  
ATOM   1244  CE2 TYR A 158       0.518  -7.367   1.614  1.00 98.69           C  
ATOM   1245  OH  TYR A 158       0.813  -5.035   2.029  1.00 98.69           O  
ATOM   1246  CZ  TYR A 158       0.045  -6.176   2.129  1.00 98.69           C  
ATOM   1247  N   ARG A 159      -0.364 -12.195   2.717  1.00 98.69           N  
ATOM   1248  CA  ARG A 159       0.983 -12.742   2.562  1.00 98.69           C  
ATOM   1249  C   ARG A 159       1.927 -11.695   1.970  1.00 98.69           C  
ATOM   1250  CB  ARG A 159       0.962 -13.992   1.681  1.00 98.69           C  
ATOM   1251  O   ARG A 159       1.541 -10.938   1.081  1.00 98.69           O  
ATOM   1252  CG  ARG A 159       0.345 -15.203   2.352  1.00 98.69           C  
ATOM   1253  CD  ARG A 159       0.163 -16.359   1.373  1.00 98.69           C  
ATOM   1254  NE  ARG A 159      -0.922 -16.094   0.431  1.00 98.69           N  
ATOM   1255  NH1 ARG A 159      -0.655 -18.078  -0.740  1.00 98.69           N  
ATOM   1256  NH2 ARG A 159      -2.287 -16.578  -1.352  1.00 98.69           N  
ATOM   1257  CZ  ARG A 159      -1.285 -16.922  -0.551  1.00 98.69           C  
ATOM   1258  N   VAL A 160       3.188 -11.570   2.438  1.00 98.12           N  
ATOM   1259  CA  VAL A 160       4.223 -10.656   1.971  1.00 98.12           C  
ATOM   1260  C   VAL A 160       5.457 -11.453   1.540  1.00 98.12           C  
ATOM   1261  CB  VAL A 160       4.605  -9.625   3.057  1.00 98.12           C  
ATOM   1262  O   VAL A 160       5.504 -12.672   1.706  1.00 98.12           O  
ATOM   1263  CG1 VAL A 160       3.400  -8.773   3.441  1.00 98.12           C  
ATOM   1264  CG2 VAL A 160       5.176 -10.336   4.285  1.00 98.12           C  
ATOM   1265  N   GLY A 161       6.449 -10.742   0.882  1.00 97.38           N  
ATOM   1266  CA  GLY A 161       7.684 -11.383   0.458  1.00 97.38           C  
ATOM   1267  C   GLY A 161       7.465 -12.508  -0.537  1.00 97.38           C  
ATOM   1268  O   GLY A 161       6.547 -12.438  -1.359  1.00 97.38           O  
ATOM   1269  N   VAL A 162       8.289 -13.484  -0.447  1.00 98.19           N  
ATOM   1270  CA  VAL A 162       8.281 -14.555  -1.440  1.00 98.19           C  
ATOM   1271  C   VAL A 162       6.977 -15.344  -1.335  1.00 98.19           C  
ATOM   1272  CB  VAL A 162       9.492 -15.492  -1.271  1.00 98.19           C  
ATOM   1273  O   VAL A 162       6.457 -15.828  -2.342  1.00 98.19           O  
ATOM   1274  CG1 VAL A 162       9.445 -16.203   0.083  1.00 98.19           C  
ATOM   1275  CG2 VAL A 162       9.539 -16.516  -2.406  1.00 98.19           C  
ATOM   1276  N   LEU A 163       6.375 -15.383  -0.177  1.00 98.44           N  
ATOM   1277  CA  LEU A 163       5.156 -16.156   0.013  1.00 98.44           C  
ATOM   1278  C   LEU A 163       3.953 -15.445  -0.593  1.00 98.44           C  
ATOM   1279  CB  LEU A 163       4.914 -16.422   1.502  1.00 98.44           C  
ATOM   1280  O   LEU A 163       2.949 -16.078  -0.924  1.00 98.44           O  
ATOM   1281  CG  LEU A 163       5.957 -17.281   2.221  1.00 98.44           C  
ATOM   1282  CD1 LEU A 163       5.625 -17.375   3.705  1.00 98.44           C  
ATOM   1283  CD2 LEU A 163       6.039 -18.656   1.584  1.00 98.44           C  
ATOM   1284  N   GLY A 164       4.094 -14.180  -0.760  1.00 98.25           N  
ATOM   1285  CA  GLY A 164       2.984 -13.406  -1.299  1.00 98.25           C  
ATOM   1286  C   GLY A 164       3.170 -13.031  -2.758  1.00 98.25           C  
ATOM   1287  O   GLY A 164       2.197 -12.734  -3.455  1.00 98.25           O  
ATOM   1288  N   PHE A 165       4.438 -13.172  -3.215  1.00 98.50           N  
ATOM   1289  CA  PHE A 165       4.594 -12.523  -4.516  1.00 98.50           C  
ATOM   1290  C   PHE A 165       5.551 -13.320  -5.398  1.00 98.50           C  
ATOM   1291  CB  PHE A 165       5.105 -11.094  -4.344  1.00 98.50           C  
ATOM   1292  O   PHE A 165       6.074 -12.789  -6.383  1.00 98.50           O  
ATOM   1293  CG  PHE A 165       4.098 -10.156  -3.732  1.00 98.50           C  
ATOM   1294  CD1 PHE A 165       3.150  -9.516  -4.523  1.00 98.50           C  
ATOM   1295  CD2 PHE A 165       4.098  -9.914  -2.365  1.00 98.50           C  
ATOM   1296  CE1 PHE A 165       2.217  -8.648  -3.959  1.00 98.50           C  
ATOM   1297  CE2 PHE A 165       3.166  -9.055  -1.794  1.00 98.50           C  
ATOM   1298  CZ  PHE A 165       2.227  -8.422  -2.594  1.00 98.50           C  
ATOM   1299  N   LEU A 166       5.852 -14.539  -5.094  1.00 98.31           N  
ATOM   1300  CA  LEU A 166       6.586 -15.383  -6.027  1.00 98.31           C  
ATOM   1301  C   LEU A 166       5.824 -15.539  -7.340  1.00 98.31           C  
ATOM   1302  CB  LEU A 166       6.844 -16.766  -5.410  1.00 98.31           C  
ATOM   1303  O   LEU A 166       4.613 -15.781  -7.336  1.00 98.31           O  
ATOM   1304  CG  LEU A 166       7.676 -17.734  -6.246  1.00 98.31           C  
ATOM   1305  CD1 LEU A 166       9.156 -17.359  -6.184  1.00 98.31           C  
ATOM   1306  CD2 LEU A 166       7.469 -19.172  -5.770  1.00 98.31           C  
ATOM   1307  N   SER A 167       6.559 -15.383  -8.430  1.00 98.19           N  
ATOM   1308  CA  SER A 167       5.910 -15.531  -9.727  1.00 98.19           C  
ATOM   1309  C   SER A 167       6.879 -16.094 -10.766  1.00 98.19           C  
ATOM   1310  CB  SER A 167       5.352 -14.195 -10.211  1.00 98.19           C  
ATOM   1311  O   SER A 167       8.031 -15.656 -10.844  1.00 98.19           O  
ATOM   1312  OG  SER A 167       4.785 -14.320 -11.500  1.00 98.19           O  
ATOM   1313  N   THR A 168       6.281 -17.047 -11.555  1.00 98.00           N  
ATOM   1314  CA  THR A 168       7.016 -17.500 -12.727  1.00 98.00           C  
ATOM   1315  C   THR A 168       6.477 -16.844 -13.992  1.00 98.00           C  
ATOM   1316  CB  THR A 168       6.938 -19.031 -12.859  1.00 98.00           C  
ATOM   1317  O   THR A 168       6.918 -17.172 -15.102  1.00 98.00           O  
ATOM   1318  CG2 THR A 168       7.617 -19.734 -11.688  1.00 98.00           C  
ATOM   1319  OG1 THR A 168       5.562 -19.438 -12.906  1.00 98.00           O  
ATOM   1320  N   GLU A 169       5.516 -15.922 -13.852  1.00 96.12           N  
ATOM   1321  CA  GLU A 169       4.906 -15.109 -14.898  1.00 96.12           C  
ATOM   1322  C   GLU A 169       4.270 -15.992 -15.977  1.00 96.12           C  
ATOM   1323  CB  GLU A 169       5.938 -14.172 -15.531  1.00 96.12           C  
ATOM   1324  O   GLU A 169       4.211 -15.609 -17.141  1.00 96.12           O  
ATOM   1325  CG  GLU A 169       6.434 -13.086 -14.586  1.00 96.12           C  
ATOM   1326  CD  GLU A 169       7.309 -12.047 -15.281  1.00 96.12           C  
ATOM   1327  OE1 GLU A 169       7.180 -10.844 -14.969  1.00 96.12           O  
ATOM   1328  OE2 GLU A 169       8.125 -12.445 -16.141  1.00 96.12           O  
ATOM   1329  N   ASP A 170       3.994 -17.250 -15.641  1.00 96.44           N  
ATOM   1330  CA  ASP A 170       3.180 -18.172 -16.438  1.00 96.44           C  
ATOM   1331  C   ASP A 170       2.146 -18.891 -15.570  1.00 96.44           C  
ATOM   1332  CB  ASP A 170       4.062 -19.188 -17.156  1.00 96.44           C  
ATOM   1333  O   ASP A 170       1.929 -18.500 -14.414  1.00 96.44           O  
ATOM   1334  CG  ASP A 170       4.871 -20.047 -16.203  1.00 96.44           C  
ATOM   1335  OD1 ASP A 170       4.500 -20.156 -15.008  1.00 96.44           O  
ATOM   1336  OD2 ASP A 170       5.891 -20.625 -16.641  1.00 96.44           O  
ATOM   1337  N   GLU A 171       1.475 -19.859 -16.062  1.00 96.38           N  
ATOM   1338  CA  GLU A 171       0.338 -20.469 -15.383  1.00 96.38           C  
ATOM   1339  C   GLU A 171       0.797 -21.328 -14.203  1.00 96.38           C  
ATOM   1340  CB  GLU A 171      -0.488 -21.312 -16.344  1.00 96.38           C  
ATOM   1341  O   GLU A 171       0.009 -21.625 -13.305  1.00 96.38           O  
ATOM   1342  CG  GLU A 171      -1.257 -20.500 -17.375  1.00 96.38           C  
ATOM   1343  CD  GLU A 171      -2.164 -21.344 -18.266  1.00 96.38           C  
ATOM   1344  OE1 GLU A 171      -2.713 -20.812 -19.250  1.00 96.38           O  
ATOM   1345  OE2 GLU A 171      -2.328 -22.547 -17.953  1.00 96.38           O  
ATOM   1346  N   ALA A 172       2.062 -21.641 -14.156  1.00 96.81           N  
ATOM   1347  CA  ALA A 172       2.564 -22.453 -13.055  1.00 96.81           C  
ATOM   1348  C   ALA A 172       2.490 -21.703 -11.727  1.00 96.81           C  
ATOM   1349  CB  ALA A 172       4.000 -22.891 -13.336  1.00 96.81           C  
ATOM   1350  O   ALA A 172       2.141 -22.297 -10.703  1.00 96.81           O  
ATOM   1351  N   CYS A 173       2.822 -20.469 -11.750  1.00 97.50           N  
ATOM   1352  CA  CYS A 173       2.799 -19.578 -10.602  1.00 97.50           C  
ATOM   1353  C   CYS A 173       2.621 -18.125 -11.039  1.00 97.50           C  
ATOM   1354  CB  CYS A 173       4.086 -19.719  -9.781  1.00 97.50           C  
ATOM   1355  O   CYS A 173       3.602 -17.391 -11.195  1.00 97.50           O  
ATOM   1356  SG  CYS A 173       4.027 -18.891  -8.180  1.00 97.50           S  
ATOM   1357  N   PRO A 174       1.386 -17.734 -11.414  1.00 96.75           N  
ATOM   1358  CA  PRO A 174       1.105 -16.406 -11.977  1.00 96.75           C  
ATOM   1359  C   PRO A 174       1.490 -15.273 -11.023  1.00 96.75           C  
ATOM   1360  CB  PRO A 174      -0.408 -16.438 -12.203  1.00 96.75           C  
ATOM   1361  O   PRO A 174       1.749 -14.156 -11.477  1.00 96.75           O  
ATOM   1362  CG  PRO A 174      -0.905 -17.547 -11.336  1.00 96.75           C  
ATOM   1363  CD  PRO A 174       0.189 -18.578 -11.195  1.00 96.75           C  
ATOM   1364  N   GLY A 175       1.584 -15.555  -9.633  1.00 96.56           N  
ATOM   1365  CA  GLY A 175       1.990 -14.555  -8.656  1.00 96.56           C  
ATOM   1366  C   GLY A 175       0.826 -13.766  -8.094  1.00 96.56           C  
ATOM   1367  O   GLY A 175      -0.335 -14.117  -8.312  1.00 96.56           O  
ATOM   1368  N   ASN A 176       1.121 -12.781  -7.293  1.00 98.31           N  
ATOM   1369  CA  ASN A 176       0.206 -11.828  -6.676  1.00 98.31           C  
ATOM   1370  C   ASN A 176      -0.711 -12.508  -5.664  1.00 98.31           C  
ATOM   1371  CB  ASN A 176      -0.622 -11.109  -7.742  1.00 98.31           C  
ATOM   1372  O   ASN A 176      -1.907 -12.219  -5.609  1.00 98.31           O  
ATOM   1373  CG  ASN A 176       0.223 -10.234  -8.641  1.00 98.31           C  
ATOM   1374  ND2 ASN A 176      -0.195 -10.094  -9.898  1.00 98.31           N  
ATOM   1375  OD1 ASN A 176       1.245  -9.688  -8.219  1.00 98.31           O  
ATOM   1376  N   TRP A 177      -0.202 -13.406  -4.965  1.00 98.56           N  
ATOM   1377  CA  TRP A 177      -0.982 -14.133  -3.967  1.00 98.56           C  
ATOM   1378  C   TRP A 177      -1.429 -13.203  -2.842  1.00 98.56           C  
ATOM   1379  CB  TRP A 177      -0.170 -15.297  -3.391  1.00 98.56           C  
ATOM   1380  O   TRP A 177      -2.533 -13.352  -2.314  1.00 98.56           O  
ATOM   1381  CG  TRP A 177       0.515 -16.141  -4.430  1.00 98.56           C  
ATOM   1382  CD1 TRP A 177       1.860 -16.328  -4.574  1.00 98.56           C  
ATOM   1383  CD2 TRP A 177      -0.113 -16.891  -5.473  1.00 98.56           C  
ATOM   1384  CE2 TRP A 177       0.913 -17.516  -6.215  1.00 98.56           C  
ATOM   1385  CE3 TRP A 177      -1.446 -17.094  -5.855  1.00 98.56           C  
ATOM   1386  NE1 TRP A 177       2.107 -17.156  -5.645  1.00 98.56           N  
ATOM   1387  CH2 TRP A 177      -0.666 -18.516  -7.664  1.00 98.56           C  
ATOM   1388  CZ2 TRP A 177       0.647 -18.328  -7.312  1.00 98.56           C  
ATOM   1389  CZ3 TRP A 177      -1.709 -17.906  -6.949  1.00 98.56           C  
ATOM   1390  N   GLY A 178      -0.499 -12.328  -2.514  1.00 98.56           N  
ATOM   1391  CA  GLY A 178      -0.837 -11.336  -1.504  1.00 98.56           C  
ATOM   1392  C   GLY A 178      -1.999 -10.445  -1.904  1.00 98.56           C  
ATOM   1393  O   GLY A 178      -2.850 -10.117  -1.075  1.00 98.56           O  
ATOM   1394  N   ILE A 179      -2.062 -10.078  -3.223  1.00 98.75           N  
ATOM   1395  CA  ILE A 179      -3.186  -9.289  -3.717  1.00 98.75           C  
ATOM   1396  C   ILE A 179      -4.461 -10.125  -3.682  1.00 98.75           C  
ATOM   1397  CB  ILE A 179      -2.926  -8.766  -5.148  1.00 98.75           C  
ATOM   1398  O   ILE A 179      -5.527  -9.633  -3.299  1.00 98.75           O  
ATOM   1399  CG1 ILE A 179      -1.670  -7.887  -5.176  1.00 98.75           C  
ATOM   1400  CG2 ILE A 179      -4.145  -8.000  -5.676  1.00 98.75           C  
ATOM   1401  CD1 ILE A 179      -1.731  -6.691  -4.234  1.00 98.75           C  
ATOM   1402  N   LYS A 180      -4.352 -11.344  -3.977  1.00 98.75           N  
ATOM   1403  CA  LYS A 180      -5.492 -12.258  -3.959  1.00 98.75           C  
ATOM   1404  C   LYS A 180      -5.984 -12.500  -2.535  1.00 98.75           C  
ATOM   1405  CB  LYS A 180      -5.125 -13.586  -4.617  1.00 98.75           C  
ATOM   1406  O   LYS A 180      -7.180 -12.695  -2.311  1.00 98.75           O  
ATOM   1407  CG  LYS A 180      -4.855 -13.484  -6.113  1.00 98.75           C  
ATOM   1408  CD  LYS A 180      -4.348 -14.805  -6.680  1.00 98.75           C  
ATOM   1409  CE  LYS A 180      -4.059 -14.695  -8.172  1.00 98.75           C  
ATOM   1410  NZ  LYS A 180      -3.504 -15.969  -8.719  1.00 98.75           N  
ATOM   1411  N   ASP A 181      -5.066 -12.453  -1.577  1.00 98.81           N  
ATOM   1412  CA  ASP A 181      -5.469 -12.500  -0.175  1.00 98.81           C  
ATOM   1413  C   ASP A 181      -6.340 -11.297   0.186  1.00 98.81           C  
ATOM   1414  CB  ASP A 181      -4.242 -12.555   0.735  1.00 98.81           C  
ATOM   1415  O   ASP A 181      -7.340 -11.438   0.893  1.00 98.81           O  
ATOM   1416  CG  ASP A 181      -3.432 -13.828   0.567  1.00 98.81           C  
ATOM   1417  OD1 ASP A 181      -3.988 -14.844   0.112  1.00 98.81           O  
ATOM   1418  OD2 ASP A 181      -2.225 -13.805   0.896  1.00 98.81           O  
ATOM   1419  N   GLN A 182      -5.957 -10.164  -0.347  1.00 98.81           N  
ATOM   1420  CA  GLN A 182      -6.715  -8.938  -0.112  1.00 98.81           C  
ATOM   1421  C   GLN A 182      -8.109  -9.016  -0.732  1.00 98.81           C  
ATOM   1422  CB  GLN A 182      -5.965  -7.727  -0.671  1.00 98.81           C  
ATOM   1423  O   GLN A 182      -9.094  -8.609  -0.114  1.00 98.81           O  
ATOM   1424  CG  GLN A 182      -4.598  -7.504  -0.037  1.00 98.81           C  
ATOM   1425  CD  GLN A 182      -3.799  -6.414  -0.729  1.00 98.81           C  
ATOM   1426  NE2 GLN A 182      -2.479  -6.570  -0.751  1.00 98.81           N  
ATOM   1427  OE1 GLN A 182      -4.363  -5.441  -1.240  1.00 98.81           O  
ATOM   1428  N   LEU A 183      -8.211  -9.484  -1.931  1.00 98.56           N  
ATOM   1429  CA  LEU A 183      -9.484  -9.711  -2.600  1.00 98.56           C  
ATOM   1430  C   LEU A 183     -10.383 -10.625  -1.771  1.00 98.56           C  
ATOM   1431  CB  LEU A 183      -9.266 -10.320  -3.988  1.00 98.56           C  
ATOM   1432  O   LEU A 183     -11.562 -10.336  -1.575  1.00 98.56           O  
ATOM   1433  CG  LEU A 183     -10.508 -10.484  -4.863  1.00 98.56           C  
ATOM   1434  CD1 LEU A 183     -11.078  -9.117  -5.238  1.00 98.56           C  
ATOM   1435  CD2 LEU A 183     -10.180 -11.297  -6.113  1.00 98.56           C  
ATOM   1436  N   ARG A 184      -9.859 -11.734  -1.242  1.00 98.75           N  
ATOM   1437  CA  ARG A 184     -10.625 -12.648  -0.401  1.00 98.75           C  
ATOM   1438  C   ARG A 184     -11.125 -11.953   0.860  1.00 98.75           C  
ATOM   1439  CB  ARG A 184      -9.781 -13.867  -0.026  1.00 98.75           C  
ATOM   1440  O   ARG A 184     -12.266 -12.148   1.279  1.00 98.75           O  
ATOM   1441  CG  ARG A 184     -10.492 -14.852   0.896  1.00 98.75           C  
ATOM   1442  CD  ARG A 184     -11.734 -15.438   0.248  1.00 98.75           C  
ATOM   1443  NE  ARG A 184     -12.523 -16.219   1.197  1.00 98.75           N  
ATOM   1444  NH1 ARG A 184     -14.172 -14.625   1.462  1.00 98.75           N  
ATOM   1445  NH2 ARG A 184     -14.297 -16.609   2.605  1.00 98.75           N  
ATOM   1446  CZ  ARG A 184     -13.664 -15.820   1.752  1.00 98.75           C  
ATOM   1447  N   ALA A 185     -10.242 -11.172   1.479  1.00 98.81           N  
ATOM   1448  CA  ALA A 185     -10.648 -10.414   2.656  1.00 98.81           C  
ATOM   1449  C   ALA A 185     -11.828  -9.492   2.338  1.00 98.81           C  
ATOM   1450  CB  ALA A 185      -9.477  -9.594   3.191  1.00 98.81           C  
ATOM   1451  O   ALA A 185     -12.773  -9.398   3.121  1.00 98.81           O  
ATOM   1452  N   LEU A 186     -11.805  -8.883   1.186  1.00 98.88           N  
ATOM   1453  CA  LEU A 186     -12.891  -7.996   0.789  1.00 98.88           C  
ATOM   1454  C   LEU A 186     -14.172  -8.789   0.527  1.00 98.88           C  
ATOM   1455  CB  LEU A 186     -12.508  -7.199  -0.460  1.00 98.88           C  
ATOM   1456  O   LEU A 186     -15.273  -8.320   0.833  1.00 98.88           O  
ATOM   1457  CG  LEU A 186     -11.391  -6.172  -0.291  1.00 98.88           C  
ATOM   1458  CD1 LEU A 186     -11.078  -5.500  -1.625  1.00 98.88           C  
ATOM   1459  CD2 LEU A 186     -11.766  -5.137   0.762  1.00 98.88           C  
ATOM   1460  N   GLU A 187     -14.000  -9.938  -0.057  1.00 98.62           N  
ATOM   1461  CA  GLU A 187     -15.164 -10.812  -0.214  1.00 98.62           C  
ATOM   1462  C   GLU A 187     -15.758 -11.188   1.141  1.00 98.62           C  
ATOM   1463  CB  GLU A 187     -14.781 -12.070  -0.992  1.00 98.62           C  
ATOM   1464  O   GLU A 187     -16.969 -11.195   1.310  1.00 98.62           O  
ATOM   1465  CG  GLU A 187     -14.477 -11.820  -2.461  1.00 98.62           C  
ATOM   1466  CD  GLU A 187     -13.836 -13.016  -3.154  1.00 98.62           C  
ATOM   1467  OE1 GLU A 187     -13.812 -13.047  -4.406  1.00 98.62           O  
ATOM   1468  OE2 GLU A 187     -13.359 -13.922  -2.441  1.00 98.62           O  
ATOM   1469  N   TRP A 188     -14.859 -11.438   2.098  1.00 98.56           N  
ATOM   1470  CA  TRP A 188     -15.305 -11.727   3.457  1.00 98.56           C  
ATOM   1471  C   TRP A 188     -16.078 -10.547   4.035  1.00 98.56           C  
ATOM   1472  CB  TRP A 188     -14.109 -12.055   4.355  1.00 98.56           C  
ATOM   1473  O   TRP A 188     -17.141 -10.727   4.652  1.00 98.56           O  
ATOM   1474  CG  TRP A 188     -14.492 -12.523   5.730  1.00 98.56           C  
ATOM   1475  CD1 TRP A 188     -14.617 -13.812   6.156  1.00 98.56           C  
ATOM   1476  CD2 TRP A 188     -14.812 -11.695   6.852  1.00 98.56           C  
ATOM   1477  CE2 TRP A 188     -15.117 -12.555   7.930  1.00 98.56           C  
ATOM   1478  CE3 TRP A 188     -14.875 -10.312   7.055  1.00 98.56           C  
ATOM   1479  NE1 TRP A 188     -14.984 -13.844   7.480  1.00 98.56           N  
ATOM   1480  CH2 TRP A 188     -15.523 -10.719   9.359  1.00 98.56           C  
ATOM   1481  CZ2 TRP A 188     -15.477 -12.078   9.195  1.00 98.56           C  
ATOM   1482  CZ3 TRP A 188     -15.227  -9.836   8.312  1.00 98.56           C  
ATOM   1483  N   VAL A 189     -15.539  -9.367   3.795  1.00 98.75           N  
ATOM   1484  CA  VAL A 189     -16.203  -8.156   4.273  1.00 98.75           C  
ATOM   1485  C   VAL A 189     -17.609  -8.070   3.686  1.00 98.75           C  
ATOM   1486  CB  VAL A 189     -15.391  -6.887   3.914  1.00 98.75           C  
ATOM   1487  O   VAL A 189     -18.578  -7.812   4.406  1.00 98.75           O  
ATOM   1488  CG1 VAL A 189     -16.234  -5.633   4.133  1.00 98.75           C  
ATOM   1489  CG2 VAL A 189     -14.109  -6.824   4.738  1.00 98.75           C  
ATOM   1490  N   GLN A 190     -17.781  -8.336   2.443  1.00 98.69           N  
ATOM   1491  CA  GLN A 190     -19.078  -8.297   1.771  1.00 98.69           C  
ATOM   1492  C   GLN A 190     -20.047  -9.312   2.377  1.00 98.69           C  
ATOM   1493  CB  GLN A 190     -18.906  -8.562   0.273  1.00 98.69           C  
ATOM   1494  O   GLN A 190     -21.234  -9.023   2.521  1.00 98.69           O  
ATOM   1495  CG  GLN A 190     -18.297  -7.398  -0.494  1.00 98.69           C  
ATOM   1496  CD  GLN A 190     -19.188  -6.160  -0.481  1.00 98.69           C  
ATOM   1497  NE2 GLN A 190     -18.562  -4.992  -0.375  1.00 98.69           N  
ATOM   1498  OE1 GLN A 190     -20.406  -6.258  -0.567  1.00 98.69           O  
ATOM   1499  N   GLU A 191     -19.500 -10.375   2.797  1.00 97.69           N  
ATOM   1500  CA  GLU A 191     -20.344 -11.484   3.256  1.00 97.69           C  
ATOM   1501  C   GLU A 191     -20.719 -11.312   4.723  1.00 97.69           C  
ATOM   1502  CB  GLU A 191     -19.609 -12.820   3.057  1.00 97.69           C  
ATOM   1503  O   GLU A 191     -21.797 -11.758   5.141  1.00 97.69           O  
ATOM   1504  CG  GLU A 191     -19.406 -13.195   1.597  1.00 97.69           C  
ATOM   1505  CD  GLU A 191     -18.406 -14.328   1.404  1.00 97.69           C  
ATOM   1506  OE1 GLU A 191     -18.094 -14.664   0.241  1.00 97.69           O  
ATOM   1507  OE2 GLU A 191     -17.938 -14.875   2.424  1.00 97.69           O  
ATOM   1508  N   ASN A 192     -19.969 -10.477   5.477  1.00 98.06           N  
ATOM   1509  CA  ASN A 192     -20.141 -10.656   6.914  1.00 98.06           C  
ATOM   1510  C   ASN A 192     -20.266  -9.320   7.637  1.00 98.06           C  
ATOM   1511  CB  ASN A 192     -18.984 -11.469   7.496  1.00 98.06           C  
ATOM   1512  O   ASN A 192     -20.750  -9.258   8.766  1.00 98.06           O  
ATOM   1513  CG  ASN A 192     -18.969 -12.898   6.988  1.00 98.06           C  
ATOM   1514  ND2 ASN A 192     -18.016 -13.203   6.117  1.00 98.06           N  
ATOM   1515  OD1 ASN A 192     -19.797 -13.719   7.371  1.00 98.06           O  
ATOM   1516  N   ILE A 193     -19.875  -8.281   7.020  1.00 98.44           N  
ATOM   1517  CA  ILE A 193     -19.625  -7.035   7.738  1.00 98.44           C  
ATOM   1518  C   ILE A 193     -20.938  -6.496   8.297  1.00 98.44           C  
ATOM   1519  CB  ILE A 193     -18.953  -5.980   6.832  1.00 98.44           C  
ATOM   1520  O   ILE A 193     -20.953  -5.738   9.273  1.00 98.44           O  
ATOM   1521  CG1 ILE A 193     -18.328  -4.867   7.680  1.00 98.44           C  
ATOM   1522  CG2 ILE A 193     -19.969  -5.406   5.832  1.00 98.44           C  
ATOM   1523  CD1 ILE A 193     -17.219  -5.340   8.602  1.00 98.44           C  
ATOM   1524  N   GLN A 194     -22.109  -6.852   7.773  1.00 97.88           N  
ATOM   1525  CA  GLN A 194     -23.391  -6.383   8.266  1.00 97.88           C  
ATOM   1526  C   GLN A 194     -23.672  -6.898   9.680  1.00 97.88           C  
ATOM   1527  CB  GLN A 194     -24.516  -6.816   7.324  1.00 97.88           C  
ATOM   1528  O   GLN A 194     -24.453  -6.305  10.422  1.00 97.88           O  
ATOM   1529  CG  GLN A 194     -24.703  -8.328   7.238  1.00 97.88           C  
ATOM   1530  CD  GLN A 194     -23.938  -8.945   6.082  1.00 97.88           C  
ATOM   1531  NE2 GLN A 194     -24.359 -10.133   5.664  1.00 97.88           N  
ATOM   1532  OE1 GLN A 194     -22.984  -8.359   5.566  1.00 97.88           O  
ATOM   1533  N   TYR A 195     -23.062  -7.992  10.047  1.00 97.50           N  
ATOM   1534  CA  TYR A 195     -23.266  -8.547  11.383  1.00 97.50           C  
ATOM   1535  C   TYR A 195     -22.516  -7.727  12.422  1.00 97.50           C  
ATOM   1536  CB  TYR A 195     -22.797 -10.008  11.430  1.00 97.50           C  
ATOM   1537  O   TYR A 195     -22.719  -7.906  13.625  1.00 97.50           O  
ATOM   1538  CG  TYR A 195     -23.562 -10.922  10.516  1.00 97.50           C  
ATOM   1539  CD1 TYR A 195     -24.906 -11.227  10.773  1.00 97.50           C  
ATOM   1540  CD2 TYR A 195     -22.969 -11.484   9.391  1.00 97.50           C  
ATOM   1541  CE1 TYR A 195     -25.625 -12.078   9.938  1.00 97.50           C  
ATOM   1542  CE2 TYR A 195     -23.688 -12.328   8.547  1.00 97.50           C  
ATOM   1543  OH  TYR A 195     -25.719 -13.453   7.996  1.00 97.50           O  
ATOM   1544  CZ  TYR A 195     -25.000 -12.617   8.828  1.00 97.50           C  
ATOM   1545  N   PHE A 196     -21.641  -6.914  11.938  1.00 97.56           N  
ATOM   1546  CA  PHE A 196     -20.859  -6.047  12.812  1.00 97.56           C  
ATOM   1547  C   PHE A 196     -21.375  -4.613  12.750  1.00 97.56           C  
ATOM   1548  CB  PHE A 196     -19.375  -6.094  12.430  1.00 97.56           C  
ATOM   1549  O   PHE A 196     -20.719  -3.693  13.242  1.00 97.56           O  
ATOM   1550  CG  PHE A 196     -18.766  -7.457  12.562  1.00 97.56           C  
ATOM   1551  CD1 PHE A 196     -18.062  -7.809  13.711  1.00 97.56           C  
ATOM   1552  CD2 PHE A 196     -18.875  -8.391  11.539  1.00 97.56           C  
ATOM   1553  CE1 PHE A 196     -17.484  -9.070  13.844  1.00 97.56           C  
ATOM   1554  CE2 PHE A 196     -18.297  -9.656  11.664  1.00 97.56           C  
ATOM   1555  CZ  PHE A 196     -17.609  -9.992  12.812  1.00 97.56           C  
ATOM   1556  N   GLY A 197     -22.578  -4.414  12.047  1.00 97.62           N  
ATOM   1557  CA  GLY A 197     -23.203  -3.100  11.938  1.00 97.62           C  
ATOM   1558  C   GLY A 197     -22.812  -2.359  10.672  1.00 97.62           C  
ATOM   1559  O   GLY A 197     -23.312  -1.260  10.414  1.00 97.62           O  
ATOM   1560  N   GLY A 198     -21.812  -2.928   9.930  1.00 98.25           N  
ATOM   1561  CA  GLY A 198     -21.312  -2.293   8.719  1.00 98.25           C  
ATOM   1562  C   GLY A 198     -22.234  -2.479   7.527  1.00 98.25           C  
ATOM   1563  O   GLY A 198     -22.984  -3.457   7.461  1.00 98.25           O  
ATOM   1564  N   ASN A 199     -22.141  -1.584   6.551  1.00 98.50           N  
ATOM   1565  CA  ASN A 199     -22.875  -1.622   5.289  1.00 98.50           C  
ATOM   1566  C   ASN A 199     -21.984  -2.121   4.148  1.00 98.50           C  
ATOM   1567  CB  ASN A 199     -23.438  -0.241   4.953  1.00 98.50           C  
ATOM   1568  O   ASN A 199     -21.094  -1.403   3.686  1.00 98.50           O  
ATOM   1569  CG  ASN A 199     -24.281  -0.247   3.697  1.00 98.50           C  
ATOM   1570  ND2 ASN A 199     -24.922   0.882   3.406  1.00 98.50           N  
ATOM   1571  OD1 ASN A 199     -24.375  -1.258   2.996  1.00 98.50           O  
ATOM   1572  N   PRO A 200     -22.266  -3.393   3.658  1.00 98.44           N  
ATOM   1573  CA  PRO A 200     -21.422  -3.957   2.602  1.00 98.44           C  
ATOM   1574  C   PRO A 200     -21.516  -3.170   1.296  1.00 98.44           C  
ATOM   1575  CB  PRO A 200     -21.984  -5.371   2.424  1.00 98.44           C  
ATOM   1576  O   PRO A 200     -20.672  -3.354   0.406  1.00 98.44           O  
ATOM   1577  CG  PRO A 200     -23.391  -5.297   2.932  1.00 98.44           C  
ATOM   1578  CD  PRO A 200     -23.422  -4.328   4.078  1.00 98.44           C  
ATOM   1579  N   ASN A 201     -22.453  -2.266   1.190  1.00 98.44           N  
ATOM   1580  CA  ASN A 201     -22.625  -1.455  -0.011  1.00 98.44           C  
ATOM   1581  C   ASN A 201     -22.000  -0.074   0.150  1.00 98.44           C  
ATOM   1582  CB  ASN A 201     -24.109  -1.325  -0.362  1.00 98.44           C  
ATOM   1583  O   ASN A 201     -22.188   0.797  -0.703  1.00 98.44           O  
ATOM   1584  CG  ASN A 201     -24.750  -2.650  -0.744  1.00 98.44           C  
ATOM   1585  ND2 ASN A 201     -25.969  -2.885  -0.278  1.00 98.44           N  
ATOM   1586  OD1 ASN A 201     -24.141  -3.459  -1.452  1.00 98.44           O  
ATOM   1587  N   ASN A 202     -21.344   0.174   1.236  1.00 98.56           N  
ATOM   1588  CA  ASN A 202     -20.625   1.407   1.535  1.00 98.56           C  
ATOM   1589  C   ASN A 202     -19.250   1.124   2.139  1.00 98.56           C  
ATOM   1590  CB  ASN A 202     -21.453   2.293   2.477  1.00 98.56           C  
ATOM   1591  O   ASN A 202     -19.000   1.463   3.295  1.00 98.56           O  
ATOM   1592  CG  ASN A 202     -20.922   3.711   2.553  1.00 98.56           C  
ATOM   1593  ND2 ASN A 202     -21.531   4.527   3.406  1.00 98.56           N  
ATOM   1594  OD1 ASN A 202     -19.969   4.074   1.849  1.00 98.56           O  
ATOM   1595  N   VAL A 203     -18.406   0.506   1.294  1.00 98.88           N  
ATOM   1596  CA  VAL A 203     -17.078   0.093   1.697  1.00 98.88           C  
ATOM   1597  C   VAL A 203     -16.031   0.987   1.025  1.00 98.88           C  
ATOM   1598  CB  VAL A 203     -16.812  -1.389   1.349  1.00 98.88           C  
ATOM   1599  O   VAL A 203     -16.078   1.193  -0.190  1.00 98.88           O  
ATOM   1600  CG1 VAL A 203     -15.367  -1.771   1.684  1.00 98.88           C  
ATOM   1601  CG2 VAL A 203     -17.781  -2.295   2.088  1.00 98.88           C  
ATOM   1602  N   THR A 204     -15.164   1.557   1.879  1.00 98.88           N  
ATOM   1603  CA  THR A 204     -14.008   2.301   1.398  1.00 98.88           C  
ATOM   1604  C   THR A 204     -12.719   1.548   1.708  1.00 98.88           C  
ATOM   1605  CB  THR A 204     -13.945   3.707   2.023  1.00 98.88           C  
ATOM   1606  O   THR A 204     -12.461   1.193   2.859  1.00 98.88           O  
ATOM   1607  CG2 THR A 204     -12.750   4.492   1.492  1.00 98.88           C  
ATOM   1608  OG1 THR A 204     -15.148   4.414   1.706  1.00 98.88           O  
ATOM   1609  N   ILE A 205     -11.938   1.245   0.649  1.00 98.88           N  
ATOM   1610  CA  ILE A 205     -10.625   0.667   0.888  1.00 98.88           C  
ATOM   1611  C   ILE A 205      -9.562   1.766   0.857  1.00 98.88           C  
ATOM   1612  CB  ILE A 205     -10.289  -0.428  -0.151  1.00 98.88           C  
ATOM   1613  O   ILE A 205      -9.672   2.719   0.083  1.00 98.88           O  
ATOM   1614  CG1 ILE A 205     -10.344   0.150  -1.570  1.00 98.88           C  
ATOM   1615  CG2 ILE A 205     -11.242  -1.616  -0.008  1.00 98.88           C  
ATOM   1616  CD1 ILE A 205      -9.906  -0.827  -2.652  1.00 98.88           C  
ATOM   1617  N   PHE A 206      -8.633   1.598   1.801  1.00 98.69           N  
ATOM   1618  CA  PHE A 206      -7.574   2.598   1.804  1.00 98.69           C  
ATOM   1619  C   PHE A 206      -6.254   1.984   2.264  1.00 98.69           C  
ATOM   1620  CB  PHE A 206      -7.945   3.777   2.705  1.00 98.69           C  
ATOM   1621  O   PHE A 206      -6.246   0.980   2.979  1.00 98.69           O  
ATOM   1622  CG  PHE A 206      -7.953   3.443   4.172  1.00 98.69           C  
ATOM   1623  CD1 PHE A 206      -8.797   2.455   4.668  1.00 98.69           C  
ATOM   1624  CD2 PHE A 206      -7.121   4.117   5.055  1.00 98.69           C  
ATOM   1625  CE1 PHE A 206      -8.805   2.143   6.027  1.00 98.69           C  
ATOM   1626  CE2 PHE A 206      -7.125   3.812   6.414  1.00 98.69           C  
ATOM   1627  CZ  PHE A 206      -7.969   2.824   6.895  1.00 98.69           C  
ATOM   1628  N   GLY A 207      -5.145   2.482   1.655  1.00 98.44           N  
ATOM   1629  CA  GLY A 207      -3.812   1.958   1.919  1.00 98.44           C  
ATOM   1630  C   GLY A 207      -2.721   2.998   1.755  1.00 98.44           C  
ATOM   1631  O   GLY A 207      -2.951   4.062   1.182  1.00 98.44           O  
ATOM   1632  N   GLU A 208      -1.607   2.693   2.322  1.00 98.12           N  
ATOM   1633  CA  GLU A 208      -0.418   3.537   2.236  1.00 98.12           C  
ATOM   1634  C   GLU A 208       0.742   2.789   1.584  1.00 98.12           C  
ATOM   1635  CB  GLU A 208      -0.010   4.031   3.627  1.00 98.12           C  
ATOM   1636  O   GLU A 208       0.961   1.609   1.861  1.00 98.12           O  
ATOM   1637  CG  GLU A 208       1.094   5.082   3.605  1.00 98.12           C  
ATOM   1638  CD  GLU A 208       2.490   4.480   3.578  1.00 98.12           C  
ATOM   1639  OE1 GLU A 208       3.430   5.152   3.092  1.00 98.12           O  
ATOM   1640  OE2 GLU A 208       2.646   3.330   4.043  1.00 98.12           O  
ATOM   1641  N   SER A 209       1.514   3.521   0.726  1.00 98.00           N  
ATOM   1642  CA  SER A 209       2.680   2.902   0.103  1.00 98.00           C  
ATOM   1643  C   SER A 209       2.291   1.642  -0.663  1.00 98.00           C  
ATOM   1644  CB  SER A 209       3.734   2.564   1.158  1.00 98.00           C  
ATOM   1645  O   SER A 209       1.462   1.692  -1.573  1.00 98.00           O  
ATOM   1646  OG  SER A 209       4.980   2.283   0.549  1.00 98.00           O  
ATOM   1647  N   ALA A 210       2.934   0.491  -0.388  1.00 98.12           N  
ATOM   1648  CA  ALA A 210       2.566  -0.745  -1.072  1.00 98.12           C  
ATOM   1649  C   ALA A 210       1.086  -1.061  -0.878  1.00 98.12           C  
ATOM   1650  CB  ALA A 210       3.424  -1.905  -0.573  1.00 98.12           C  
ATOM   1651  O   ALA A 210       0.457  -1.675  -1.743  1.00 98.12           O  
ATOM   1652  N   GLY A 211       0.473  -0.702   0.239  1.00 98.62           N  
ATOM   1653  CA  GLY A 211      -0.958  -0.849   0.448  1.00 98.62           C  
ATOM   1654  C   GLY A 211      -1.790  -0.006  -0.500  1.00 98.62           C  
ATOM   1655  O   GLY A 211      -2.855  -0.435  -0.947  1.00 98.62           O  
ATOM   1656  N   ALA A 212      -1.337   1.255  -0.797  1.00 98.81           N  
ATOM   1657  CA  ALA A 212      -1.993   2.109  -1.783  1.00 98.81           C  
ATOM   1658  C   ALA A 212      -1.883   1.517  -3.184  1.00 98.81           C  
ATOM   1659  CB  ALA A 212      -1.392   3.514  -1.755  1.00 98.81           C  
ATOM   1660  O   ALA A 212      -2.818   1.613  -3.982  1.00 98.81           O  
ATOM   1661  N   VAL A 213      -0.750   0.875  -3.455  1.00 98.69           N  
ATOM   1662  CA  VAL A 213      -0.575   0.174  -4.723  1.00 98.69           C  
ATOM   1663  C   VAL A 213      -1.572  -0.979  -4.816  1.00 98.69           C  
ATOM   1664  CB  VAL A 213       0.868  -0.355  -4.883  1.00 98.69           C  
ATOM   1665  O   VAL A 213      -2.182  -1.195  -5.867  1.00 98.69           O  
ATOM   1666  CG1 VAL A 213       0.972  -1.276  -6.098  1.00 98.69           C  
ATOM   1667  CG2 VAL A 213       1.851   0.808  -5.008  1.00 98.69           C  
ATOM   1668  N   SER A 214      -1.760  -1.673  -3.721  1.00 98.81           N  
ATOM   1669  CA  SER A 214      -2.760  -2.734  -3.680  1.00 98.81           C  
ATOM   1670  C   SER A 214      -4.148  -2.199  -4.004  1.00 98.81           C  
ATOM   1671  CB  SER A 214      -2.773  -3.408  -2.307  1.00 98.81           C  
ATOM   1672  O   SER A 214      -4.883  -2.797  -4.797  1.00 98.81           O  
ATOM   1673  OG  SER A 214      -1.573  -4.129  -2.090  1.00 98.81           O  
ATOM   1674  N   VAL A 215      -4.457  -1.064  -3.379  1.00 98.88           N  
ATOM   1675  CA  VAL A 215      -5.746  -0.436  -3.646  1.00 98.88           C  
ATOM   1676  C   VAL A 215      -5.867  -0.120  -5.137  1.00 98.88           C  
ATOM   1677  CB  VAL A 215      -5.934   0.851  -2.812  1.00 98.88           C  
ATOM   1678  O   VAL A 215      -6.898  -0.400  -5.754  1.00 98.88           O  
ATOM   1679  CG1 VAL A 215      -7.160   1.628  -3.287  1.00 98.88           C  
ATOM   1680  CG2 VAL A 215      -6.055   0.510  -1.327  1.00 98.88           C  
ATOM   1681  N   HIS A 216      -4.867   0.399  -5.664  1.00 98.75           N  
ATOM   1682  CA  HIS A 216      -4.852   0.787  -7.070  1.00 98.75           C  
ATOM   1683  C   HIS A 216      -5.000  -0.429  -7.980  1.00 98.75           C  
ATOM   1684  CB  HIS A 216      -3.559   1.535  -7.406  1.00 98.75           C  
ATOM   1685  O   HIS A 216      -5.711  -0.375  -8.984  1.00 98.75           O  
ATOM   1686  CG  HIS A 216      -3.693   2.479  -8.555  1.00 98.75           C  
ATOM   1687  CD2 HIS A 216      -4.770   2.824  -9.305  1.00 98.75           C  
ATOM   1688  ND1 HIS A 216      -2.625   3.186  -9.070  1.00 98.75           N  
ATOM   1689  CE1 HIS A 216      -3.043   3.930 -10.078  1.00 98.75           C  
ATOM   1690  NE2 HIS A 216      -4.340   3.730 -10.242  1.00 98.75           N  
ATOM   1691  N   ILE A 217      -4.320  -1.555  -7.648  1.00 98.69           N  
ATOM   1692  CA  ILE A 217      -4.480  -2.799  -8.391  1.00 98.69           C  
ATOM   1693  C   ILE A 217      -5.922  -3.293  -8.266  1.00 98.69           C  
ATOM   1694  CB  ILE A 217      -3.496  -3.885  -7.898  1.00 98.69           C  
ATOM   1695  O   ILE A 217      -6.531  -3.705  -9.250  1.00 98.69           O  
ATOM   1696  CG1 ILE A 217      -2.062  -3.523  -8.305  1.00 98.69           C  
ATOM   1697  CG2 ILE A 217      -3.891  -5.258  -8.453  1.00 98.69           C  
ATOM   1698  CD1 ILE A 217      -1.001  -4.414  -7.668  1.00 98.69           C  
ATOM   1699  N   LEU A 218      -6.535  -3.229  -7.129  1.00 98.75           N  
ATOM   1700  CA  LEU A 218      -7.914  -3.662  -6.926  1.00 98.75           C  
ATOM   1701  C   LEU A 218      -8.883  -2.793  -7.723  1.00 98.75           C  
ATOM   1702  CB  LEU A 218      -8.273  -3.615  -5.438  1.00 98.75           C  
ATOM   1703  O   LEU A 218      -9.898  -3.281  -8.211  1.00 98.75           O  
ATOM   1704  CG  LEU A 218      -7.598  -4.656  -4.543  1.00 98.75           C  
ATOM   1705  CD1 LEU A 218      -7.809  -4.309  -3.074  1.00 98.75           C  
ATOM   1706  CD2 LEU A 218      -8.133  -6.051  -4.852  1.00 98.75           C  
ATOM   1707  N   LEU A 219      -8.578  -1.500  -7.922  1.00 98.50           N  
ATOM   1708  CA  LEU A 219      -9.367  -0.645  -8.797  1.00 98.50           C  
ATOM   1709  C   LEU A 219      -9.352  -1.167 -10.227  1.00 98.50           C  
ATOM   1710  CB  LEU A 219      -8.852   0.794  -8.758  1.00 98.50           C  
ATOM   1711  O   LEU A 219     -10.344  -1.048 -10.953  1.00 98.50           O  
ATOM   1712  CG  LEU A 219      -9.281   1.641  -7.562  1.00 98.50           C  
ATOM   1713  CD1 LEU A 219      -8.469   2.928  -7.496  1.00 98.50           C  
ATOM   1714  CD2 LEU A 219     -10.773   1.951  -7.641  1.00 98.50           C  
ATOM   1715  N   GLN A 220      -8.258  -1.763 -10.594  1.00 97.94           N  
ATOM   1716  CA  GLN A 220      -8.047  -2.197 -11.969  1.00 97.94           C  
ATOM   1717  C   GLN A 220      -8.469  -3.650 -12.156  1.00 97.94           C  
ATOM   1718  CB  GLN A 220      -6.582  -2.023 -12.375  1.00 97.94           C  
ATOM   1719  O   GLN A 220      -8.461  -4.168 -13.281  1.00 97.94           O  
ATOM   1720  CG  GLN A 220      -6.121  -0.573 -12.406  1.00 97.94           C  
ATOM   1721  CD  GLN A 220      -4.656  -0.431 -12.773  1.00 97.94           C  
ATOM   1722  NE2 GLN A 220      -3.818  -0.161 -11.773  1.00 97.94           N  
ATOM   1723  OE1 GLN A 220      -4.277  -0.563 -13.945  1.00 97.94           O  
ATOM   1724  N   SER A 221      -8.781  -4.328 -11.102  1.00 97.12           N  
ATOM   1725  CA  SER A 221      -9.125  -5.746 -11.188  1.00 97.12           C  
ATOM   1726  C   SER A 221     -10.617  -5.941 -11.391  1.00 97.12           C  
ATOM   1727  CB  SER A 221      -8.664  -6.484  -9.930  1.00 97.12           C  
ATOM   1728  O   SER A 221     -11.430  -5.480 -10.578  1.00 97.12           O  
ATOM   1729  OG  SER A 221      -9.047  -7.848  -9.984  1.00 97.12           O  
ATOM   1730  N   SER A 222     -10.953  -6.715 -12.359  1.00 95.06           N  
ATOM   1731  CA  SER A 222     -12.367  -7.008 -12.586  1.00 95.06           C  
ATOM   1732  C   SER A 222     -12.938  -7.879 -11.469  1.00 95.06           C  
ATOM   1733  CB  SER A 222     -12.562  -7.703 -13.930  1.00 95.06           C  
ATOM   1734  O   SER A 222     -14.125  -7.801 -11.156  1.00 95.06           O  
ATOM   1735  OG  SER A 222     -11.844  -8.922 -13.977  1.00 95.06           O  
ATOM   1736  N   ALA A 223     -12.102  -8.641 -10.844  1.00 95.88           N  
ATOM   1737  CA  ALA A 223     -12.516  -9.531  -9.766  1.00 95.88           C  
ATOM   1738  C   ALA A 223     -12.969  -8.734  -8.539  1.00 95.88           C  
ATOM   1739  CB  ALA A 223     -11.375 -10.477  -9.391  1.00 95.88           C  
ATOM   1740  O   ALA A 223     -13.648  -9.273  -7.668  1.00 95.88           O  
ATOM   1741  N   ALA A 224     -12.562  -7.488  -8.469  1.00 97.69           N  
ATOM   1742  CA  ALA A 224     -12.875  -6.676  -7.297  1.00 97.69           C  
ATOM   1743  C   ALA A 224     -14.141  -5.852  -7.520  1.00 97.69           C  
ATOM   1744  CB  ALA A 224     -11.703  -5.766  -6.949  1.00 97.69           C  
ATOM   1745  O   ALA A 224     -14.602  -5.152  -6.613  1.00 97.69           O  
ATOM   1746  N   GLN A 225     -14.695  -5.945  -8.727  1.00 96.62           N  
ATOM   1747  CA  GLN A 225     -15.867  -5.145  -9.047  1.00 96.62           C  
ATOM   1748  C   GLN A 225     -17.000  -5.395  -8.047  1.00 96.62           C  
ATOM   1749  CB  GLN A 225     -16.344  -5.438 -10.469  1.00 96.62           C  
ATOM   1750  O   GLN A 225     -17.359  -6.547  -7.801  1.00 96.62           O  
ATOM   1751  CG  GLN A 225     -17.500  -4.551 -10.930  1.00 96.62           C  
ATOM   1752  CD  GLN A 225     -17.859  -4.762 -12.383  1.00 96.62           C  
ATOM   1753  NE2 GLN A 225     -18.719  -3.908 -12.914  1.00 96.62           N  
ATOM   1754  OE1 GLN A 225     -17.344  -5.684 -13.039  1.00 96.62           O  
ATOM   1755  N   GLY A 226     -17.469  -4.316  -7.469  1.00 97.44           N  
ATOM   1756  CA  GLY A 226     -18.625  -4.379  -6.582  1.00 97.44           C  
ATOM   1757  C   GLY A 226     -18.234  -4.633  -5.133  1.00 97.44           C  
ATOM   1758  O   GLY A 226     -19.094  -4.602  -4.250  1.00 97.44           O  
ATOM   1759  N   LEU A 227     -16.953  -4.809  -4.840  1.00 98.69           N  
ATOM   1760  CA  LEU A 227     -16.531  -5.148  -3.484  1.00 98.69           C  
ATOM   1761  C   LEU A 227     -16.312  -3.887  -2.654  1.00 98.69           C  
ATOM   1762  CB  LEU A 227     -15.258  -5.984  -3.512  1.00 98.69           C  
ATOM   1763  O   LEU A 227     -16.344  -3.938  -1.422  1.00 98.69           O  
ATOM   1764  CG  LEU A 227     -15.375  -7.383  -4.121  1.00 98.69           C  
ATOM   1765  CD1 LEU A 227     -14.039  -8.117  -4.031  1.00 98.69           C  
ATOM   1766  CD2 LEU A 227     -16.469  -8.180  -3.426  1.00 98.69           C  
ATOM   1767  N   PHE A 228     -16.094  -2.742  -3.242  1.00 98.81           N  
ATOM   1768  CA  PHE A 228     -15.938  -1.452  -2.580  1.00 98.81           C  
ATOM   1769  C   PHE A 228     -16.516  -0.331  -3.432  1.00 98.81           C  
ATOM   1770  CB  PHE A 228     -14.461  -1.176  -2.287  1.00 98.81           C  
ATOM   1771  O   PHE A 228     -16.688  -0.488  -4.641  1.00 98.81           O  
ATOM   1772  CG  PHE A 228     -13.578  -1.235  -3.506  1.00 98.81           C  
ATOM   1773  CD1 PHE A 228     -12.938  -2.414  -3.857  1.00 98.81           C  
ATOM   1774  CD2 PHE A 228     -13.398  -0.111  -4.301  1.00 98.81           C  
ATOM   1775  CE1 PHE A 228     -12.117  -2.473  -4.984  1.00 98.81           C  
ATOM   1776  CE2 PHE A 228     -12.586  -0.161  -5.430  1.00 98.81           C  
ATOM   1777  CZ  PHE A 228     -11.945  -1.342  -5.770  1.00 98.81           C  
ATOM   1778  N   GLN A 229     -16.750   0.845  -2.734  1.00 98.75           N  
ATOM   1779  CA  GLN A 229     -17.438   1.931  -3.418  1.00 98.75           C  
ATOM   1780  C   GLN A 229     -16.594   3.193  -3.455  1.00 98.75           C  
ATOM   1781  CB  GLN A 229     -18.781   2.223  -2.738  1.00 98.75           C  
ATOM   1782  O   GLN A 229     -16.906   4.145  -4.172  1.00 98.75           O  
ATOM   1783  CG  GLN A 229     -19.859   1.198  -3.049  1.00 98.75           C  
ATOM   1784  CD  GLN A 229     -19.547  -0.177  -2.488  1.00 98.75           C  
ATOM   1785  NE2 GLN A 229     -19.516  -1.178  -3.361  1.00 98.75           N  
ATOM   1786  OE1 GLN A 229     -19.344  -0.338  -1.281  1.00 98.75           O  
ATOM   1787  N   LYS A 230     -15.484   3.127  -2.654  1.00 98.81           N  
ATOM   1788  CA  LYS A 230     -14.547   4.242  -2.578  1.00 98.81           C  
ATOM   1789  C   LYS A 230     -13.125   3.750  -2.309  1.00 98.81           C  
ATOM   1790  CB  LYS A 230     -14.969   5.230  -1.490  1.00 98.81           C  
ATOM   1791  O   LYS A 230     -12.930   2.668  -1.750  1.00 98.81           O  
ATOM   1792  CG  LYS A 230     -16.359   5.816  -1.698  1.00 98.81           C  
ATOM   1793  CD  LYS A 230     -16.922   6.410  -0.409  1.00 98.81           C  
ATOM   1794  CE  LYS A 230     -18.359   5.992  -0.179  1.00 98.81           C  
ATOM   1795  NZ  LYS A 230     -18.750   6.133   1.254  1.00 98.81           N  
ATOM   1796  N   ALA A 231     -12.188   4.613  -2.756  1.00 98.88           N  
ATOM   1797  CA  ALA A 231     -10.797   4.215  -2.574  1.00 98.88           C  
ATOM   1798  C   ALA A 231      -9.938   5.398  -2.135  1.00 98.88           C  
ATOM   1799  CB  ALA A 231     -10.242   3.609  -3.863  1.00 98.88           C  
ATOM   1800  O   ALA A 231     -10.062   6.496  -2.678  1.00 98.88           O  
ATOM   1801  N   ILE A 232      -9.055   5.129  -1.139  1.00 98.94           N  
ATOM   1802  CA  ILE A 232      -8.078   6.109  -0.675  1.00 98.94           C  
ATOM   1803  C   ILE A 232      -6.668   5.555  -0.853  1.00 98.94           C  
ATOM   1804  CB  ILE A 232      -8.320   6.492   0.802  1.00 98.94           C  
ATOM   1805  O   ILE A 232      -6.355   4.465  -0.365  1.00 98.94           O  
ATOM   1806  CG1 ILE A 232      -9.742   7.051   0.983  1.00 98.94           C  
ATOM   1807  CG2 ILE A 232      -7.273   7.500   1.277  1.00 98.94           C  
ATOM   1808  CD1 ILE A 232     -10.133   7.273   2.436  1.00 98.94           C  
ATOM   1809  N   MET A 233      -5.793   6.258  -1.538  1.00 98.81           N  
ATOM   1810  CA  MET A 233      -4.410   5.855  -1.773  1.00 98.81           C  
ATOM   1811  C   MET A 233      -3.441   6.910  -1.240  1.00 98.81           C  
ATOM   1812  CB  MET A 233      -4.164   5.629  -3.266  1.00 98.81           C  
ATOM   1813  O   MET A 233      -3.412   8.039  -1.734  1.00 98.81           O  
ATOM   1814  CG  MET A 233      -4.977   4.488  -3.854  1.00 98.81           C  
ATOM   1815  SD  MET A 233      -4.926   4.461  -5.688  1.00 98.81           S  
ATOM   1816  CE  MET A 233      -5.934   5.922  -6.059  1.00 98.81           C  
ATOM   1817  N   ASP A 234      -2.672   6.500  -0.221  1.00 98.31           N  
ATOM   1818  CA  ASP A 234      -1.682   7.359   0.419  1.00 98.31           C  
ATOM   1819  C   ASP A 234      -0.265   6.980  -0.005  1.00 98.31           C  
ATOM   1820  CB  ASP A 234      -1.812   7.289   1.941  1.00 98.31           C  
ATOM   1821  O   ASP A 234       0.234   5.914   0.369  1.00 98.31           O  
ATOM   1822  CG  ASP A 234      -3.199   7.660   2.436  1.00 98.31           C  
ATOM   1823  OD1 ASP A 234      -3.820   8.586   1.870  1.00 98.31           O  
ATOM   1824  OD2 ASP A 234      -3.672   7.027   3.402  1.00 98.31           O  
ATOM   1825  N   SER A 235       0.364   7.875  -0.896  1.00 97.94           N  
ATOM   1826  CA  SER A 235       1.774   7.793  -1.260  1.00 97.94           C  
ATOM   1827  C   SER A 235       2.064   6.531  -2.064  1.00 97.94           C  
ATOM   1828  CB  SER A 235       2.654   7.820  -0.009  1.00 97.94           C  
ATOM   1829  O   SER A 235       3.102   5.891  -1.874  1.00 97.94           O  
ATOM   1830  OG  SER A 235       2.514   9.055   0.675  1.00 97.94           O  
ATOM   1831  N   GLY A 236       1.207   6.051  -2.895  1.00 97.62           N  
ATOM   1832  CA  GLY A 236       1.461   4.910  -3.764  1.00 97.62           C  
ATOM   1833  C   GLY A 236       0.459   4.793  -4.898  1.00 97.62           C  
ATOM   1834  O   GLY A 236      -0.719   5.113  -4.727  1.00 97.62           O  
ATOM   1835  N   SER A 237       0.947   4.355  -6.090  1.00 97.81           N  
ATOM   1836  CA  SER A 237       0.133   4.047  -7.262  1.00 97.81           C  
ATOM   1837  C   SER A 237       0.803   2.994  -8.141  1.00 97.81           C  
ATOM   1838  CB  SER A 237      -0.131   5.312  -8.078  1.00 97.81           C  
ATOM   1839  O   SER A 237       1.985   2.695  -7.965  1.00 97.81           O  
ATOM   1840  OG  SER A 237       0.990   5.633  -8.883  1.00 97.81           O  
ATOM   1841  N   THR A 238      -0.027   2.322  -8.977  1.00 96.88           N  
ATOM   1842  CA  THR A 238       0.527   1.321  -9.883  1.00 96.88           C  
ATOM   1843  C   THR A 238       1.475   1.967 -10.891  1.00 96.88           C  
ATOM   1844  CB  THR A 238      -0.588   0.568 -10.633  1.00 96.88           C  
ATOM   1845  O   THR A 238       2.188   1.269 -11.617  1.00 96.88           O  
ATOM   1846  CG2 THR A 238      -1.421  -0.277  -9.672  1.00 96.88           C  
ATOM   1847  OG1 THR A 238      -1.443   1.517 -11.281  1.00 96.88           O  
ATOM   1848  N   LEU A 239       1.519   3.332 -10.914  1.00 95.50           N  
ATOM   1849  CA  LEU A 239       2.412   4.004 -11.852  1.00 95.50           C  
ATOM   1850  C   LEU A 239       3.766   4.285 -11.203  1.00 95.50           C  
ATOM   1851  CB  LEU A 239       1.787   5.316 -12.336  1.00 95.50           C  
ATOM   1852  O   LEU A 239       4.688   4.754 -11.875  1.00 95.50           O  
ATOM   1853  CG  LEU A 239       0.479   5.191 -13.125  1.00 95.50           C  
ATOM   1854  CD1 LEU A 239       0.103   6.535 -13.742  1.00 95.50           C  
ATOM   1855  CD2 LEU A 239       0.597   4.117 -14.195  1.00 95.50           C  
ATOM   1856  N   ASN A 240       3.830   4.047  -9.906  1.00 93.94           N  
ATOM   1857  CA  ASN A 240       5.156   4.074  -9.305  1.00 93.94           C  
ATOM   1858  C   ASN A 240       6.055   2.982  -9.883  1.00 93.94           C  
ATOM   1859  CB  ASN A 240       5.059   3.932  -7.785  1.00 93.94           C  
ATOM   1860  O   ASN A 240       5.633   1.834 -10.023  1.00 93.94           O  
ATOM   1861  CG  ASN A 240       4.383   5.121  -7.133  1.00 93.94           C  
ATOM   1862  ND2 ASN A 240       5.172   6.125  -6.770  1.00 93.94           N  
ATOM   1863  OD1 ASN A 240       3.164   5.133  -6.949  1.00 93.94           O  
ATOM   1864  N   LEU A 241       7.312   3.256 -10.156  1.00 90.44           N  
ATOM   1865  CA  LEU A 241       8.227   2.307 -10.781  1.00 90.44           C  
ATOM   1866  C   LEU A 241       8.469   1.105  -9.875  1.00 90.44           C  
ATOM   1867  CB  LEU A 241       9.555   2.984 -11.125  1.00 90.44           C  
ATOM   1868  O   LEU A 241       8.492  -0.036 -10.344  1.00 90.44           O  
ATOM   1869  CG  LEU A 241       9.531   3.982 -12.281  1.00 90.44           C  
ATOM   1870  CD1 LEU A 241      10.875   4.688 -12.406  1.00 90.44           C  
ATOM   1871  CD2 LEU A 241       9.172   3.277 -13.586  1.00 90.44           C  
ATOM   1872  N   TRP A 242       8.516   1.352  -8.625  1.00 92.25           N  
ATOM   1873  CA  TRP A 242       8.875   0.302  -7.676  1.00 92.25           C  
ATOM   1874  C   TRP A 242       7.711  -0.662  -7.465  1.00 92.25           C  
ATOM   1875  CB  TRP A 242       9.305   0.909  -6.336  1.00 92.25           C  
ATOM   1876  O   TRP A 242       7.863  -1.693  -6.805  1.00 92.25           O  
ATOM   1877  CG  TRP A 242       8.391   1.986  -5.836  1.00 92.25           C  
ATOM   1878  CD1 TRP A 242       8.570   3.336  -5.934  1.00 92.25           C  
ATOM   1879  CD2 TRP A 242       7.145   1.801  -5.156  1.00 92.25           C  
ATOM   1880  CE2 TRP A 242       6.629   3.086  -4.871  1.00 92.25           C  
ATOM   1881  CE3 TRP A 242       6.410   0.673  -4.758  1.00 92.25           C  
ATOM   1882  NE1 TRP A 242       7.520   4.004  -5.355  1.00 92.25           N  
ATOM   1883  CH2 TRP A 242       4.719   2.152  -3.828  1.00 92.25           C  
ATOM   1884  CZ2 TRP A 242       5.414   3.271  -4.203  1.00 92.25           C  
ATOM   1885  CZ3 TRP A 242       5.203   0.861  -4.098  1.00 92.25           C  
ATOM   1886  N   SER A 243       6.531  -0.354  -7.961  1.00 94.50           N  
ATOM   1887  CA  SER A 243       5.316  -1.101  -7.652  1.00 94.50           C  
ATOM   1888  C   SER A 243       5.152  -2.301  -8.578  1.00 94.50           C  
ATOM   1889  CB  SER A 243       4.090  -0.195  -7.754  1.00 94.50           C  
ATOM   1890  O   SER A 243       4.289  -3.150  -8.352  1.00 94.50           O  
ATOM   1891  OG  SER A 243       3.818   0.133  -9.102  1.00 94.50           O  
ATOM   1892  N   LEU A 244       5.957  -2.430  -9.656  1.00 94.69           N  
ATOM   1893  CA  LEU A 244       5.867  -3.527 -10.617  1.00 94.69           C  
ATOM   1894  C   LEU A 244       7.203  -4.250 -10.742  1.00 94.69           C  
ATOM   1895  CB  LEU A 244       5.418  -3.010 -11.984  1.00 94.69           C  
ATOM   1896  O   LEU A 244       8.211  -3.641 -11.102  1.00 94.69           O  
ATOM   1897  CG  LEU A 244       5.285  -4.055 -13.094  1.00 94.69           C  
ATOM   1898  CD1 LEU A 244       4.105  -4.980 -12.812  1.00 94.69           C  
ATOM   1899  CD2 LEU A 244       5.125  -3.375 -14.453  1.00 94.69           C  
ATOM   1900  N   ASN A 245       7.121  -5.520 -10.430  1.00 94.06           N  
ATOM   1901  CA  ASN A 245       8.305  -6.352 -10.633  1.00 94.06           C  
ATOM   1902  C   ASN A 245       8.391  -6.859 -12.070  1.00 94.06           C  
ATOM   1903  CB  ASN A 245       8.305  -7.527  -9.656  1.00 94.06           C  
ATOM   1904  O   ASN A 245       7.645  -7.762 -12.461  1.00 94.06           O  
ATOM   1905  CG  ASN A 245       9.617  -8.289  -9.664  1.00 94.06           C  
ATOM   1906  ND2 ASN A 245       9.828  -9.117  -8.648  1.00 94.06           N  
ATOM   1907  OD1 ASN A 245      10.438  -8.133 -10.578  1.00 94.06           O  
ATOM   1908  N   THR A 246       9.398  -6.418 -12.773  1.00 92.50           N  
ATOM   1909  CA  THR A 246       9.523  -6.785 -14.180  1.00 92.50           C  
ATOM   1910  C   THR A 246      10.461  -7.977 -14.344  1.00 92.50           C  
ATOM   1911  CB  THR A 246      10.039  -5.602 -15.016  1.00 92.50           C  
ATOM   1912  O   THR A 246      10.711  -8.422 -15.469  1.00 92.50           O  
ATOM   1913  CG2 THR A 246       9.055  -4.438 -14.992  1.00 92.50           C  
ATOM   1914  OG1 THR A 246      11.297  -5.164 -14.492  1.00 92.50           O  
ATOM   1915  N   ARG A 247      10.930  -8.516 -13.188  1.00 94.50           N  
ATOM   1916  CA  ARG A 247      11.906  -9.594 -13.258  1.00 94.50           C  
ATOM   1917  C   ARG A 247      11.508 -10.766 -12.359  1.00 94.50           C  
ATOM   1918  CB  ARG A 247      13.297  -9.086 -12.859  1.00 94.50           C  
ATOM   1919  O   ARG A 247      12.367 -11.430 -11.781  1.00 94.50           O  
ATOM   1920  CG  ARG A 247      13.867  -8.039 -13.805  1.00 94.50           C  
ATOM   1921  CD  ARG A 247      15.211  -7.520 -13.336  1.00 94.50           C  
ATOM   1922  NE  ARG A 247      15.086  -6.727 -12.117  1.00 94.50           N  
ATOM   1923  NH1 ARG A 247      17.359  -6.535 -11.758  1.00 94.50           N  
ATOM   1924  NH2 ARG A 247      15.883  -5.566 -10.297  1.00 94.50           N  
ATOM   1925  CZ  ARG A 247      16.109  -6.277 -11.391  1.00 94.50           C  
ATOM   1926  N   ALA A 248      10.219 -10.883 -12.164  1.00 97.06           N  
ATOM   1927  CA  ALA A 248       9.703 -11.867 -11.219  1.00 97.06           C  
ATOM   1928  C   ALA A 248      10.125 -13.281 -11.609  1.00 97.06           C  
ATOM   1929  CB  ALA A 248       8.180 -11.781 -11.133  1.00 97.06           C  
ATOM   1930  O   ALA A 248      10.562 -14.062 -10.758  1.00 97.06           O  
ATOM   1931  N   SER A 249      10.031 -13.680 -12.883  1.00 97.38           N  
ATOM   1932  CA  SER A 249      10.391 -15.016 -13.344  1.00 97.38           C  
ATOM   1933  C   SER A 249      11.875 -15.297 -13.148  1.00 97.38           C  
ATOM   1934  CB  SER A 249      10.016 -15.195 -14.812  1.00 97.38           C  
ATOM   1935  O   SER A 249      12.258 -16.391 -12.727  1.00 97.38           O  
ATOM   1936  OG  SER A 249      10.406 -16.469 -15.281  1.00 97.38           O  
ATOM   1937  N   LYS A 250      12.664 -14.289 -13.445  1.00 97.19           N  
ATOM   1938  CA  LYS A 250      14.102 -14.414 -13.242  1.00 97.19           C  
ATOM   1939  C   LYS A 250      14.438 -14.672 -11.781  1.00 97.19           C  
ATOM   1940  CB  LYS A 250      14.820 -13.156 -13.734  1.00 97.19           C  
ATOM   1941  O   LYS A 250      15.234 -15.555 -11.461  1.00 97.19           O  
ATOM   1942  CG  LYS A 250      16.328 -13.188 -13.539  1.00 97.19           C  
ATOM   1943  CD  LYS A 250      17.000 -11.953 -14.125  1.00 97.19           C  
ATOM   1944  CE  LYS A 250      18.500 -11.977 -13.914  1.00 97.19           C  
ATOM   1945  NZ  LYS A 250      19.172 -10.789 -14.531  1.00 97.19           N  
ATOM   1946  N   ILE A 251      13.852 -13.906 -10.938  1.00 97.88           N  
ATOM   1947  CA  ILE A 251      14.094 -14.047  -9.508  1.00 97.88           C  
ATOM   1948  C   ILE A 251      13.672 -15.438  -9.047  1.00 97.88           C  
ATOM   1949  CB  ILE A 251      13.352 -12.961  -8.695  1.00 97.88           C  
ATOM   1950  O   ILE A 251      14.398 -16.094  -8.297  1.00 97.88           O  
ATOM   1951  CG1 ILE A 251      13.984 -11.586  -8.930  1.00 97.88           C  
ATOM   1952  CG2 ILE A 251      13.352 -13.312  -7.203  1.00 97.88           C  
ATOM   1953  CD1 ILE A 251      13.188 -10.430  -8.352  1.00 97.88           C  
ATOM   1954  N   ALA A 252      12.508 -15.945  -9.539  1.00 98.31           N  
ATOM   1955  CA  ALA A 252      12.023 -17.266  -9.172  1.00 98.31           C  
ATOM   1956  C   ALA A 252      13.016 -18.359  -9.586  1.00 98.31           C  
ATOM   1957  CB  ALA A 252      10.664 -17.531  -9.805  1.00 98.31           C  
ATOM   1958  O   ALA A 252      13.336 -19.250  -8.797  1.00 98.31           O  
ATOM   1959  N   LYS A 253      13.570 -18.281 -10.750  1.00 98.31           N  
ATOM   1960  CA  LYS A 253      14.523 -19.250 -11.258  1.00 98.31           C  
ATOM   1961  C   LYS A 253      15.828 -19.219 -10.461  1.00 98.31           C  
ATOM   1962  CB  LYS A 253      14.812 -19.016 -12.742  1.00 98.31           C  
ATOM   1963  O   LYS A 253      16.391 -20.250 -10.133  1.00 98.31           O  
ATOM   1964  CG  LYS A 253      13.641 -19.344 -13.656  1.00 98.31           C  
ATOM   1965  CD  LYS A 253      13.953 -19.000 -15.109  1.00 98.31           C  
ATOM   1966  CE  LYS A 253      12.766 -19.281 -16.016  1.00 98.31           C  
ATOM   1967  NZ  LYS A 253      13.008 -18.828 -17.406  1.00 98.31           N  
ATOM   1968  N   LEU A 254      16.250 -18.031 -10.133  1.00 98.31           N  
ATOM   1969  CA  LEU A 254      17.484 -17.891  -9.359  1.00 98.31           C  
ATOM   1970  C   LEU A 254      17.312 -18.438  -7.945  1.00 98.31           C  
ATOM   1971  CB  LEU A 254      17.906 -16.422  -9.297  1.00 98.31           C  
ATOM   1972  O   LEU A 254      18.250 -19.000  -7.375  1.00 98.31           O  
ATOM   1973  CG  LEU A 254      18.547 -15.844 -10.570  1.00 98.31           C  
ATOM   1974  CD1 LEU A 254      18.750 -14.344 -10.422  1.00 98.31           C  
ATOM   1975  CD2 LEU A 254      19.859 -16.547 -10.867  1.00 98.31           C  
ATOM   1976  N   ILE A 255      16.141 -18.219  -7.402  1.00 98.38           N  
ATOM   1977  CA  ILE A 255      15.875 -18.828  -6.105  1.00 98.38           C  
ATOM   1978  C   ILE A 255      16.031 -20.344  -6.199  1.00 98.38           C  
ATOM   1979  CB  ILE A 255      14.453 -18.469  -5.598  1.00 98.38           C  
ATOM   1980  O   ILE A 255      16.688 -20.953  -5.348  1.00 98.38           O  
ATOM   1981  CG1 ILE A 255      14.375 -16.984  -5.227  1.00 98.38           C  
ATOM   1982  CG2 ILE A 255      14.070 -19.344  -4.402  1.00 98.38           C  
ATOM   1983  CD1 ILE A 255      12.961 -16.484  -5.000  1.00 98.38           C  
ATOM   1984  N   GLY A 256      15.469 -20.953  -7.234  1.00 98.44           N  
ATOM   1985  CA  GLY A 256      15.641 -22.375  -7.465  1.00 98.44           C  
ATOM   1986  C   GLY A 256      17.094 -22.797  -7.570  1.00 98.44           C  
ATOM   1987  O   GLY A 256      17.500 -23.781  -6.957  1.00 98.44           O  
ATOM   1988  N   THR A 257      17.828 -21.984  -8.328  1.00 98.12           N  
ATOM   1989  CA  THR A 257      19.250 -22.266  -8.508  1.00 98.12           C  
ATOM   1990  C   THR A 257      19.984 -22.219  -7.172  1.00 98.12           C  
ATOM   1991  CB  THR A 257      19.891 -21.281  -9.492  1.00 98.12           C  
ATOM   1992  O   THR A 257      20.766 -23.109  -6.844  1.00 98.12           O  
ATOM   1993  CG2 THR A 257      21.391 -21.516  -9.617  1.00 98.12           C  
ATOM   1994  OG1 THR A 257      19.297 -21.438 -10.789  1.00 98.12           O  
ATOM   1995  N   ASN A 258      19.672 -21.203  -6.363  1.00 98.06           N  
ATOM   1996  CA  ASN A 258      20.375 -21.000  -5.102  1.00 98.06           C  
ATOM   1997  C   ASN A 258      20.000 -22.047  -4.062  1.00 98.06           C  
ATOM   1998  CB  ASN A 258      20.109 -19.594  -4.562  1.00 98.06           C  
ATOM   1999  O   ASN A 258      20.734 -22.281  -3.109  1.00 98.06           O  
ATOM   2000  CG  ASN A 258      20.859 -18.516  -5.336  1.00 98.06           C  
ATOM   2001  ND2 ASN A 258      20.328 -17.297  -5.332  1.00 98.06           N  
ATOM   2002  OD1 ASN A 258      21.906 -18.781  -5.926  1.00 98.06           O  
ATOM   2003  N   LEU A 259      18.875 -22.703  -4.371  1.00 98.31           N  
ATOM   2004  CA  LEU A 259      18.422 -23.781  -3.494  1.00 98.31           C  
ATOM   2005  C   LEU A 259      18.781 -25.141  -4.074  1.00 98.31           C  
ATOM   2006  CB  LEU A 259      16.906 -23.703  -3.266  1.00 98.31           C  
ATOM   2007  O   LEU A 259      18.297 -26.172  -3.611  1.00 98.31           O  
ATOM   2008  CG  LEU A 259      16.422 -22.547  -2.391  1.00 98.31           C  
ATOM   2009  CD1 LEU A 259      14.914 -22.391  -2.514  1.00 98.31           C  
ATOM   2010  CD2 LEU A 259      16.828 -22.766  -0.937  1.00 98.31           C  
ATOM   2011  N   LEU A 260      19.516 -25.125  -5.176  1.00 97.81           N  
ATOM   2012  CA  LEU A 260      19.969 -26.328  -5.879  1.00 97.81           C  
ATOM   2013  C   LEU A 260      18.781 -27.109  -6.426  1.00 97.81           C  
ATOM   2014  CB  LEU A 260      20.797 -27.219  -4.953  1.00 97.81           C  
ATOM   2015  O   LEU A 260      18.750 -28.344  -6.324  1.00 97.81           O  
ATOM   2016  CG  LEU A 260      22.031 -26.562  -4.312  1.00 97.81           C  
ATOM   2017  CD1 LEU A 260      22.734 -27.547  -3.402  1.00 97.81           C  
ATOM   2018  CD2 LEU A 260      22.969 -26.031  -5.387  1.00 97.81           C  
ATOM   2019  N   LEU A 261      17.734 -26.422  -6.883  1.00 97.50           N  
ATOM   2020  CA  LEU A 261      16.516 -26.969  -7.484  1.00 97.50           C  
ATOM   2021  C   LEU A 261      16.391 -26.531  -8.938  1.00 97.50           C  
ATOM   2022  CB  LEU A 261      15.289 -26.547  -6.688  1.00 97.50           C  
ATOM   2023  O   LEU A 261      15.273 -26.297  -9.414  1.00 97.50           O  
ATOM   2024  CG  LEU A 261      15.250 -26.969  -5.215  1.00 97.50           C  
ATOM   2025  CD1 LEU A 261      14.070 -26.312  -4.508  1.00 97.50           C  
ATOM   2026  CD2 LEU A 261      15.188 -28.484  -5.090  1.00 97.50           C  
ATOM   2027  N   SER A 262      17.516 -26.281  -9.672  1.00 95.00           N  
ATOM   2028  CA  SER A 262      17.516 -25.734 -11.023  1.00 95.00           C  
ATOM   2029  C   SER A 262      16.734 -26.625 -11.984  1.00 95.00           C  
ATOM   2030  CB  SER A 262      18.938 -25.547 -11.539  1.00 95.00           C  
ATOM   2031  O   SER A 262      16.906 -27.844 -11.992  1.00 95.00           O  
ATOM   2032  OG  SER A 262      19.641 -24.594 -10.750  1.00 95.00           O  
ATOM   2033  N   THR A 263      15.805 -26.047 -12.727  1.00 96.56           N  
ATOM   2034  CA  THR A 263      15.016 -26.703 -13.766  1.00 96.56           C  
ATOM   2035  C   THR A 263      14.453 -25.672 -14.742  1.00 96.56           C  
ATOM   2036  CB  THR A 263      13.859 -27.516 -13.148  1.00 96.56           C  
ATOM   2037  O   THR A 263      14.219 -24.516 -14.383  1.00 96.56           O  
ATOM   2038  CG2 THR A 263      12.914 -26.625 -12.359  1.00 96.56           C  
ATOM   2039  OG1 THR A 263      13.125 -28.156 -14.203  1.00 96.56           O  
ATOM   2040  N   SER A 264      14.328 -26.156 -16.016  1.00 93.88           N  
ATOM   2041  CA  SER A 264      13.719 -25.281 -17.016  1.00 93.88           C  
ATOM   2042  C   SER A 264      12.195 -25.375 -16.969  1.00 93.88           C  
ATOM   2043  CB  SER A 264      14.211 -25.656 -18.422  1.00 93.88           C  
ATOM   2044  O   SER A 264      11.500 -24.547 -17.547  1.00 93.88           O  
ATOM   2045  OG  SER A 264      13.906 -27.000 -18.719  1.00 93.88           O  
ATOM   2046  N   ASN A 265      11.617 -26.375 -16.297  1.00 97.88           N  
ATOM   2047  CA  ASN A 265      10.180 -26.578 -16.141  1.00 97.88           C  
ATOM   2048  C   ASN A 265       9.625 -25.812 -14.938  1.00 97.88           C  
ATOM   2049  CB  ASN A 265       9.875 -28.078 -15.992  1.00 97.88           C  
ATOM   2050  O   ASN A 265       9.875 -26.172 -13.789  1.00 97.88           O  
ATOM   2051  CG  ASN A 265       8.391 -28.375 -16.000  1.00 97.88           C  
ATOM   2052  ND2 ASN A 265       8.016 -29.500 -16.609  1.00 97.88           N  
ATOM   2053  OD1 ASN A 265       7.582 -27.609 -15.477  1.00 97.88           O  
ATOM   2054  N   THR A 266       8.820 -24.766 -15.188  1.00 97.81           N  
ATOM   2055  CA  THR A 266       8.375 -23.875 -14.125  1.00 97.81           C  
ATOM   2056  C   THR A 266       7.375 -24.578 -13.211  1.00 97.81           C  
ATOM   2057  CB  THR A 266       7.730 -22.594 -14.703  1.00 97.81           C  
ATOM   2058  O   THR A 266       7.336 -24.312 -12.008  1.00 97.81           O  
ATOM   2059  CG2 THR A 266       8.758 -21.750 -15.438  1.00 97.81           C  
ATOM   2060  OG1 THR A 266       6.688 -22.969 -15.617  1.00 97.81           O  
ATOM   2061  N   THR A 267       6.582 -25.484 -13.734  1.00 98.06           N  
ATOM   2062  CA  THR A 267       5.652 -26.250 -12.914  1.00 98.06           C  
ATOM   2063  C   THR A 267       6.410 -27.094 -11.891  1.00 98.06           C  
ATOM   2064  CB  THR A 267       4.762 -27.172 -13.773  1.00 98.06           C  
ATOM   2065  O   THR A 267       6.059 -27.109 -10.703  1.00 98.06           O  
ATOM   2066  CG2 THR A 267       3.807 -27.984 -12.914  1.00 98.06           C  
ATOM   2067  OG1 THR A 267       4.000 -26.359 -14.680  1.00 98.06           O  
ATOM   2068  N   LEU A 268       7.441 -27.797 -12.344  1.00 98.19           N  
ATOM   2069  CA  LEU A 268       8.266 -28.609 -11.453  1.00 98.19           C  
ATOM   2070  C   LEU A 268       8.992 -27.734 -10.438  1.00 98.19           C  
ATOM   2071  CB  LEU A 268       9.281 -29.422 -12.266  1.00 98.19           C  
ATOM   2072  O   LEU A 268       9.078 -28.094  -9.258  1.00 98.19           O  
ATOM   2073  CG  LEU A 268      10.219 -30.328 -11.461  1.00 98.19           C  
ATOM   2074  CD1 LEU A 268       9.414 -31.312 -10.617  1.00 98.19           C  
ATOM   2075  CD2 LEU A 268      11.172 -31.062 -12.391  1.00 98.19           C  
ATOM   2076  N   LEU A 269       9.469 -26.547 -10.906  1.00 98.44           N  
ATOM   2077  CA  LEU A 269      10.148 -25.625 -10.000  1.00 98.44           C  
ATOM   2078  C   LEU A 269       9.250 -25.250  -8.828  1.00 98.44           C  
ATOM   2079  CB  LEU A 269      10.578 -24.359 -10.758  1.00 98.44           C  
ATOM   2080  O   LEU A 269       9.664 -25.344  -7.672  1.00 98.44           O  
ATOM   2081  CG  LEU A 269      11.188 -23.234  -9.906  1.00 98.44           C  
ATOM   2082  CD1 LEU A 269      12.422 -23.750  -9.172  1.00 98.44           C  
ATOM   2083  CD2 LEU A 269      11.531 -22.031 -10.773  1.00 98.44           C  
ATOM   2084  N   VAL A 270       8.031 -24.875  -9.125  1.00 98.12           N  
ATOM   2085  CA  VAL A 270       7.102 -24.406  -8.102  1.00 98.12           C  
ATOM   2086  C   VAL A 270       6.758 -25.547  -7.152  1.00 98.12           C  
ATOM   2087  CB  VAL A 270       5.809 -23.828  -8.734  1.00 98.12           C  
ATOM   2088  O   VAL A 270       6.680 -25.359  -5.938  1.00 98.12           O  
ATOM   2089  CG1 VAL A 270       4.781 -23.500  -7.648  1.00 98.12           C  
ATOM   2090  CG2 VAL A 270       6.129 -22.594  -9.562  1.00 98.12           C  
ATOM   2091  N   GLU A 271       6.586 -26.797  -7.719  1.00 97.88           N  
ATOM   2092  CA  GLU A 271       6.320 -27.969  -6.891  1.00 97.88           C  
ATOM   2093  C   GLU A 271       7.449 -28.203  -5.891  1.00 97.88           C  
ATOM   2094  CB  GLU A 271       6.125 -29.219  -7.766  1.00 97.88           C  
ATOM   2095  O   GLU A 271       7.195 -28.469  -4.715  1.00 97.88           O  
ATOM   2096  CG  GLU A 271       4.797 -29.234  -8.508  1.00 97.88           C  
ATOM   2097  CD  GLU A 271       4.652 -30.438  -9.438  1.00 97.88           C  
ATOM   2098  OE1 GLU A 271       3.609 -30.547 -10.117  1.00 97.88           O  
ATOM   2099  OE2 GLU A 271       5.590 -31.266  -9.477  1.00 97.88           O  
ATOM   2100  N   LYS A 272       8.664 -28.047  -6.344  1.00 97.94           N  
ATOM   2101  CA  LYS A 272       9.828 -28.250  -5.484  1.00 97.94           C  
ATOM   2102  C   LYS A 272       9.930 -27.141  -4.434  1.00 97.94           C  
ATOM   2103  CB  LYS A 272      11.109 -28.281  -6.316  1.00 97.94           C  
ATOM   2104  O   LYS A 272      10.234 -27.406  -3.270  1.00 97.94           O  
ATOM   2105  CG  LYS A 272      11.258 -29.547  -7.168  1.00 97.94           C  
ATOM   2106  CD  LYS A 272      12.562 -29.531  -7.957  1.00 97.94           C  
ATOM   2107  CE  LYS A 272      12.766 -30.844  -8.703  1.00 97.94           C  
ATOM   2108  NZ  LYS A 272      14.031 -30.844  -9.492  1.00 97.94           N  
ATOM   2109  N   LEU A 273       9.633 -25.922  -4.824  1.00 98.19           N  
ATOM   2110  CA  LEU A 273       9.711 -24.781  -3.906  1.00 98.19           C  
ATOM   2111  C   LEU A 273       8.680 -24.922  -2.789  1.00 98.19           C  
ATOM   2112  CB  LEU A 273       9.492 -23.469  -4.656  1.00 98.19           C  
ATOM   2113  O   LEU A 273       8.930 -24.516  -1.654  1.00 98.19           O  
ATOM   2114  CG  LEU A 273      10.633 -23.000  -5.559  1.00 98.19           C  
ATOM   2115  CD1 LEU A 273      10.227 -21.750  -6.324  1.00 98.19           C  
ATOM   2116  CD2 LEU A 273      11.898 -22.750  -4.738  1.00 98.19           C  
ATOM   2117  N   ARG A 274       7.500 -25.469  -3.059  1.00 97.75           N  
ATOM   2118  CA  ARG A 274       6.461 -25.672  -2.059  1.00 97.75           C  
ATOM   2119  C   ARG A 274       6.961 -26.562  -0.920  1.00 97.75           C  
ATOM   2120  CB  ARG A 274       5.215 -26.297  -2.695  1.00 97.75           C  
ATOM   2121  O   ARG A 274       6.492 -26.453   0.214  1.00 97.75           O  
ATOM   2122  CG  ARG A 274       4.324 -25.297  -3.414  1.00 97.75           C  
ATOM   2123  CD  ARG A 274       3.090 -25.969  -4.004  1.00 97.75           C  
ATOM   2124  NE  ARG A 274       2.271 -25.016  -4.754  1.00 97.75           N  
ATOM   2125  NH1 ARG A 274       1.457 -26.594  -6.246  1.00 97.75           N  
ATOM   2126  NH2 ARG A 274       0.811 -24.391  -6.410  1.00 97.75           N  
ATOM   2127  CZ  ARG A 274       1.515 -25.328  -5.801  1.00 97.75           C  
ATOM   2128  N   LYS A 275       7.984 -27.406  -1.223  1.00 97.44           N  
ATOM   2129  CA  LYS A 275       8.430 -28.406  -0.265  1.00 97.44           C  
ATOM   2130  C   LYS A 275       9.641 -27.922   0.526  1.00 97.44           C  
ATOM   2131  CB  LYS A 275       8.773 -29.719  -0.982  1.00 97.44           C  
ATOM   2132  O   LYS A 275      10.078 -28.578   1.471  1.00 97.44           O  
ATOM   2133  CG  LYS A 275       7.574 -30.391  -1.646  1.00 97.44           C  
ATOM   2134  CD  LYS A 275       7.973 -31.688  -2.336  1.00 97.44           C  
ATOM   2135  CE  LYS A 275       6.785 -32.344  -3.021  1.00 97.44           C  
ATOM   2136  NZ  LYS A 275       7.184 -33.594  -3.756  1.00 97.44           N  
ATOM   2137  N   VAL A 276      10.148 -26.781   0.158  1.00 98.06           N  
ATOM   2138  CA  VAL A 276      11.320 -26.234   0.831  1.00 98.06           C  
ATOM   2139  C   VAL A 276      10.945 -25.750   2.227  1.00 98.06           C  
ATOM   2140  CB  VAL A 276      11.969 -25.094   0.021  1.00 98.06           C  
ATOM   2141  O   VAL A 276       9.883 -25.141   2.414  1.00 98.06           O  
ATOM   2142  CG1 VAL A 276      13.086 -24.422   0.822  1.00 98.06           C  
ATOM   2143  CG2 VAL A 276      12.500 -25.609  -1.313  1.00 98.06           C  
ATOM   2144  N   GLU A 277      11.812 -26.062   3.203  1.00 97.38           N  
ATOM   2145  CA  GLU A 277      11.633 -25.562   4.562  1.00 97.38           C  
ATOM   2146  C   GLU A 277      11.508 -24.031   4.574  1.00 97.38           C  
ATOM   2147  CB  GLU A 277      12.789 -26.000   5.461  1.00 97.38           C  
ATOM   2148  O   GLU A 277      12.273 -23.344   3.898  1.00 97.38           O  
ATOM   2149  CG  GLU A 277      12.547 -25.750   6.941  1.00 97.38           C  
ATOM   2150  CD  GLU A 277      13.039 -24.391   7.414  1.00 97.38           C  
ATOM   2151  OE1 GLU A 277      12.359 -23.750   8.242  1.00 97.38           O  
ATOM   2152  OE2 GLU A 277      14.125 -23.969   6.949  1.00 97.38           O  
ATOM   2153  N   LEU A 278      10.594 -23.484   5.340  1.00 96.12           N  
ATOM   2154  CA  LEU A 278      10.148 -22.094   5.328  1.00 96.12           C  
ATOM   2155  C   LEU A 278      11.328 -21.156   5.523  1.00 96.12           C  
ATOM   2156  CB  LEU A 278       9.102 -21.859   6.422  1.00 96.12           C  
ATOM   2157  O   LEU A 278      11.523 -20.234   4.727  1.00 96.12           O  
ATOM   2158  CG  LEU A 278       8.578 -20.438   6.562  1.00 96.12           C  
ATOM   2159  CD1 LEU A 278       7.887 -20.000   5.273  1.00 96.12           C  
ATOM   2160  CD2 LEU A 278       7.625 -20.328   7.746  1.00 96.12           C  
ATOM   2161  N   LYS A 279      12.109 -21.297   6.582  1.00 94.94           N  
ATOM   2162  CA  LYS A 279      13.203 -20.375   6.887  1.00 94.94           C  
ATOM   2163  C   LYS A 279      14.227 -20.344   5.750  1.00 94.94           C  
ATOM   2164  CB  LYS A 279      13.891 -20.781   8.195  1.00 94.94           C  
ATOM   2165  O   LYS A 279      14.680 -19.266   5.352  1.00 94.94           O  
ATOM   2166  CG  LYS A 279      14.953 -19.797   8.664  1.00 94.94           C  
ATOM   2167  CD  LYS A 279      15.523 -20.188  10.016  1.00 94.94           C  
ATOM   2168  CE  LYS A 279      16.609 -19.219  10.469  1.00 94.94           C  
ATOM   2169  NZ  LYS A 279      17.141 -19.578  11.820  1.00 94.94           N  
ATOM   2170  N   LYS A 280      14.555 -21.469   5.273  1.00 96.62           N  
ATOM   2171  CA  LYS A 280      15.508 -21.562   4.168  1.00 96.62           C  
ATOM   2172  C   LYS A 280      14.969 -20.859   2.922  1.00 96.62           C  
ATOM   2173  CB  LYS A 280      15.820 -23.031   3.854  1.00 96.62           C  
ATOM   2174  O   LYS A 280      15.695 -20.125   2.256  1.00 96.62           O  
ATOM   2175  CG  LYS A 280      16.922 -23.219   2.824  1.00 96.62           C  
ATOM   2176  CD  LYS A 280      17.281 -24.688   2.646  1.00 96.62           C  
ATOM   2177  CE  LYS A 280      18.375 -24.875   1.605  1.00 96.62           C  
ATOM   2178  NZ  LYS A 280      18.734 -26.312   1.438  1.00 96.62           N  
ATOM   2179  N   LEU A 281      13.742 -21.062   2.629  1.00 97.81           N  
ATOM   2180  CA  LEU A 281      13.109 -20.453   1.459  1.00 97.81           C  
ATOM   2181  C   LEU A 281      13.102 -18.938   1.568  1.00 97.81           C  
ATOM   2182  CB  LEU A 281      11.680 -20.969   1.295  1.00 97.81           C  
ATOM   2183  O   LEU A 281      13.539 -18.234   0.648  1.00 97.81           O  
ATOM   2184  CG  LEU A 281      10.844 -20.328   0.188  1.00 97.81           C  
ATOM   2185  CD1 LEU A 281      11.500 -20.547  -1.170  1.00 97.81           C  
ATOM   2186  CD2 LEU A 281       9.422 -20.875   0.200  1.00 97.81           C  
ATOM   2187  N   VAL A 282      12.656 -18.422   2.648  1.00 96.25           N  
ATOM   2188  CA  VAL A 282      12.492 -16.984   2.828  1.00 96.25           C  
ATOM   2189  C   VAL A 282      13.859 -16.297   2.811  1.00 96.25           C  
ATOM   2190  CB  VAL A 282      11.750 -16.656   4.145  1.00 96.25           C  
ATOM   2191  O   VAL A 282      14.031 -15.266   2.164  1.00 96.25           O  
ATOM   2192  CG1 VAL A 282      11.750 -15.148   4.402  1.00 96.25           C  
ATOM   2193  CG2 VAL A 282      10.320 -17.203   4.098  1.00 96.25           C  
ATOM   2194  N   ARG A 283      14.844 -16.859   3.439  1.00 94.06           N  
ATOM   2195  CA  ARG A 283      16.172 -16.266   3.473  1.00 94.06           C  
ATOM   2196  C   ARG A 283      16.812 -16.266   2.086  1.00 94.06           C  
ATOM   2197  CB  ARG A 283      17.078 -17.031   4.457  1.00 94.06           C  
ATOM   2198  O   ARG A 283      17.391 -15.266   1.667  1.00 94.06           O  
ATOM   2199  CG  ARG A 283      16.797 -16.703   5.914  1.00 94.06           C  
ATOM   2200  CD  ARG A 283      17.828 -17.344   6.840  1.00 94.06           C  
ATOM   2201  NE  ARG A 283      17.578 -17.000   8.234  1.00 94.06           N  
ATOM   2202  NH1 ARG A 283      19.047 -18.578   9.094  1.00 94.06           N  
ATOM   2203  NH2 ARG A 283      17.859 -17.203  10.508  1.00 94.06           N  
ATOM   2204  CZ  ARG A 283      18.156 -17.594   9.273  1.00 94.06           C  
ATOM   2205  N   THR A 284      16.703 -17.391   1.406  1.00 96.00           N  
ATOM   2206  CA  THR A 284      17.266 -17.469   0.063  1.00 96.00           C  
ATOM   2207  C   THR A 284      16.578 -16.484  -0.875  1.00 96.00           C  
ATOM   2208  CB  THR A 284      17.141 -18.891  -0.506  1.00 96.00           C  
ATOM   2209  O   THR A 284      17.234 -15.805  -1.666  1.00 96.00           O  
ATOM   2210  CG2 THR A 284      17.688 -18.969  -1.926  1.00 96.00           C  
ATOM   2211  OG1 THR A 284      17.859 -19.812   0.328  1.00 96.00           O  
ATOM   2212  N   ALA A 285      15.305 -16.406  -0.734  1.00 96.44           N  
ATOM   2213  CA  ALA A 285      14.547 -15.477  -1.571  1.00 96.44           C  
ATOM   2214  C   ALA A 285      14.953 -14.031  -1.296  1.00 96.44           C  
ATOM   2215  CB  ALA A 285      13.055 -15.664  -1.343  1.00 96.44           C  
ATOM   2216  O   ALA A 285      15.102 -13.234  -2.225  1.00 96.44           O  
ATOM   2217  N   TRP A 286      15.070 -13.734  -0.043  1.00 92.62           N  
ATOM   2218  CA  TRP A 286      15.469 -12.383   0.349  1.00 92.62           C  
ATOM   2219  C   TRP A 286      16.797 -12.000  -0.296  1.00 92.62           C  
ATOM   2220  CB  TRP A 286      15.578 -12.273   1.872  1.00 92.62           C  
ATOM   2221  O   TRP A 286      16.891 -10.969  -0.958  1.00 92.62           O  
ATOM   2222  CG  TRP A 286      16.047 -10.938   2.355  1.00 92.62           C  
ATOM   2223  CD1 TRP A 286      17.328 -10.523   2.523  1.00 92.62           C  
ATOM   2224  CD2 TRP A 286      15.211  -9.836   2.740  1.00 92.62           C  
ATOM   2225  CE2 TRP A 286      16.078  -8.781   3.131  1.00 92.62           C  
ATOM   2226  CE3 TRP A 286      13.828  -9.633   2.793  1.00 92.62           C  
ATOM   2227  NE1 TRP A 286      17.359  -9.227   2.988  1.00 92.62           N  
ATOM   2228  CH2 TRP A 286      14.227  -7.375   3.609  1.00 92.62           C  
ATOM   2229  CZ2 TRP A 286      15.586  -7.547   3.566  1.00 92.62           C  
ATOM   2230  CZ3 TRP A 286      13.352  -8.406   3.229  1.00 92.62           C  
ATOM   2231  N   ILE A 287      17.875 -12.805  -0.183  1.00 92.00           N  
ATOM   2232  CA  ILE A 287      19.203 -12.547  -0.707  1.00 92.00           C  
ATOM   2233  C   ILE A 287      19.156 -12.477  -2.230  1.00 92.00           C  
ATOM   2234  CB  ILE A 287      20.203 -13.641  -0.254  1.00 92.00           C  
ATOM   2235  O   ILE A 287      19.734 -11.570  -2.834  1.00 92.00           O  
ATOM   2236  CG1 ILE A 287      20.438 -13.562   1.260  1.00 92.00           C  
ATOM   2237  CG2 ILE A 287      21.531 -13.508  -1.016  1.00 92.00           C  
ATOM   2238  CD1 ILE A 287      21.125 -14.781   1.846  1.00 92.00           C  
ATOM   2239  N   THR A 288      18.438 -13.398  -2.793  1.00 95.25           N  
ATOM   2240  CA  THR A 288      18.344 -13.453  -4.246  1.00 95.25           C  
ATOM   2241  C   THR A 288      17.656 -12.211  -4.797  1.00 95.25           C  
ATOM   2242  CB  THR A 288      17.594 -14.711  -4.711  1.00 95.25           C  
ATOM   2243  O   THR A 288      18.141 -11.578  -5.730  1.00 95.25           O  
ATOM   2244  CG2 THR A 288      17.453 -14.742  -6.230  1.00 95.25           C  
ATOM   2245  OG1 THR A 288      18.328 -15.875  -4.289  1.00 95.25           O  
ATOM   2246  N   GLY A 289      16.516 -11.914  -4.215  1.00 94.38           N  
ATOM   2247  CA  GLY A 289      15.742 -10.766  -4.668  1.00 94.38           C  
ATOM   2248  C   GLY A 289      16.516  -9.469  -4.586  1.00 94.38           C  
ATOM   2249  O   GLY A 289      16.578  -8.703  -5.555  1.00 94.38           O  
ATOM   2250  N   TRP A 290      17.141  -9.242  -3.504  1.00 89.62           N  
ATOM   2251  CA  TRP A 290      17.859  -7.988  -3.309  1.00 89.62           C  
ATOM   2252  C   TRP A 290      19.141  -7.961  -4.129  1.00 89.62           C  
ATOM   2253  CB  TRP A 290      18.172  -7.773  -1.826  1.00 89.62           C  
ATOM   2254  O   TRP A 290      19.594  -6.895  -4.547  1.00 89.62           O  
ATOM   2255  CG  TRP A 290      17.031  -7.230  -1.028  1.00 89.62           C  
ATOM   2256  CD1 TRP A 290      16.234  -7.914  -0.143  1.00 89.62           C  
ATOM   2257  CD2 TRP A 290      16.531  -5.887  -1.046  1.00 89.62           C  
ATOM   2258  CE2 TRP A 290      15.445  -5.828  -0.146  1.00 89.62           C  
ATOM   2259  CE3 TRP A 290      16.906  -4.727  -1.735  1.00 89.62           C  
ATOM   2260  NE1 TRP A 290      15.289  -7.078   0.391  1.00 89.62           N  
ATOM   2261  CH2 TRP A 290      15.117  -3.531  -0.606  1.00 89.62           C  
ATOM   2262  CZ2 TRP A 290      14.727  -4.652   0.082  1.00 89.62           C  
ATOM   2263  CZ3 TRP A 290      16.188  -3.557  -1.508  1.00 89.62           C  
ATOM   2264  N   GLY A 291      19.734  -9.102  -4.352  1.00 91.00           N  
ATOM   2265  CA  GLY A 291      20.828  -9.172  -5.297  1.00 91.00           C  
ATOM   2266  C   GLY A 291      20.453  -8.703  -6.688  1.00 91.00           C  
ATOM   2267  O   GLY A 291      21.188  -7.941  -7.312  1.00 91.00           O  
ATOM   2268  N   VAL A 292      19.297  -9.117  -7.102  1.00 92.25           N  
ATOM   2269  CA  VAL A 292      18.797  -8.711  -8.414  1.00 92.25           C  
ATOM   2270  C   VAL A 292      18.453  -7.223  -8.398  1.00 92.25           C  
ATOM   2271  CB  VAL A 292      17.562  -9.539  -8.828  1.00 92.25           C  
ATOM   2272  O   VAL A 292      18.750  -6.500  -9.352  1.00 92.25           O  
ATOM   2273  CG1 VAL A 292      16.938  -8.969 -10.102  1.00 92.25           C  
ATOM   2274  CG2 VAL A 292      17.938 -11.000  -9.031  1.00 92.25           C  
ATOM   2275  N   PHE A 293      17.844  -6.773  -7.320  1.00 88.75           N  
ATOM   2276  CA  PHE A 293      17.469  -5.371  -7.168  1.00 88.75           C  
ATOM   2277  C   PHE A 293      18.672  -4.465  -7.344  1.00 88.75           C  
ATOM   2278  CB  PHE A 293      16.812  -5.133  -5.801  1.00 88.75           C  
ATOM   2279  O   PHE A 293      18.594  -3.443  -8.031  1.00 88.75           O  
ATOM   2280  CG  PHE A 293      16.500  -3.689  -5.523  1.00 88.75           C  
ATOM   2281  CD1 PHE A 293      17.375  -2.885  -4.820  1.00 88.75           C  
ATOM   2282  CD2 PHE A 293      15.305  -3.137  -5.973  1.00 88.75           C  
ATOM   2283  CE1 PHE A 293      17.078  -1.549  -4.566  1.00 88.75           C  
ATOM   2284  CE2 PHE A 293      15.000  -1.802  -5.723  1.00 88.75           C  
ATOM   2285  CZ  PHE A 293      15.891  -1.010  -5.016  1.00 88.75           C  
ATOM   2286  N   LEU A 294      19.750  -4.852  -6.848  1.00 86.69           N  
ATOM   2287  CA  LEU A 294      20.953  -4.020  -6.828  1.00 86.69           C  
ATOM   2288  C   LEU A 294      21.594  -3.951  -8.211  1.00 86.69           C  
ATOM   2289  CB  LEU A 294      21.969  -4.562  -5.812  1.00 86.69           C  
ATOM   2290  O   LEU A 294      22.453  -3.100  -8.461  1.00 86.69           O  
ATOM   2291  CG  LEU A 294      21.609  -4.371  -4.336  1.00 86.69           C  
ATOM   2292  CD1 LEU A 294      22.609  -5.113  -3.455  1.00 86.69           C  
ATOM   2293  CD2 LEU A 294      21.578  -2.889  -3.984  1.00 86.69           C  
ATOM   2294  N   THR A 295      21.078  -4.742  -9.148  1.00 86.75           N  
ATOM   2295  CA  THR A 295      21.578  -4.648 -10.516  1.00 86.75           C  
ATOM   2296  C   THR A 295      20.844  -3.545 -11.281  1.00 86.75           C  
ATOM   2297  CB  THR A 295      21.406  -5.984 -11.258  1.00 86.75           C  
ATOM   2298  O   THR A 295      21.422  -2.932 -12.188  1.00 86.75           O  
ATOM   2299  CG2 THR A 295      22.078  -7.125 -10.492  1.00 86.75           C  
ATOM   2300  OG1 THR A 295      20.016  -6.277 -11.406  1.00 86.75           O  
ATOM   2301  N   ASN A 296      19.625  -3.285 -10.969  1.00 83.75           N  
ATOM   2302  CA  ASN A 296      18.797  -2.232 -11.555  1.00 83.75           C  
ATOM   2303  C   ASN A 296      17.500  -2.043 -10.773  1.00 83.75           C  
ATOM   2304  CB  ASN A 296      18.484  -2.535 -13.023  1.00 83.75           C  
ATOM   2305  O   ASN A 296      16.469  -2.615 -11.125  1.00 83.75           O  
ATOM   2306  CG  ASN A 296      17.859  -1.361 -13.742  1.00 83.75           C  
ATOM   2307  ND2 ASN A 296      17.750  -1.459 -15.062  1.00 83.75           N  
ATOM   2308  OD1 ASN A 296      17.453  -0.376 -13.117  1.00 83.75           O  
ATOM   2309  N   GLY A 297      17.438  -1.254  -9.750  1.00 82.94           N  
ATOM   2310  CA  GLY A 297      16.312  -1.040  -8.852  1.00 82.94           C  
ATOM   2311  C   GLY A 297      15.141  -0.329  -9.508  1.00 82.94           C  
ATOM   2312  O   GLY A 297      14.008  -0.428  -9.047  1.00 82.94           O  
ATOM   2313  N   LEU A 298      15.406   0.348 -10.555  1.00 82.75           N  
ATOM   2314  CA  LEU A 298      14.359   1.099 -11.242  1.00 82.75           C  
ATOM   2315  C   LEU A 298      13.453   0.163 -12.031  1.00 82.75           C  
ATOM   2316  CB  LEU A 298      14.977   2.141 -12.180  1.00 82.75           C  
ATOM   2317  O   LEU A 298      12.484   0.610 -12.656  1.00 82.75           O  
ATOM   2318  CG  LEU A 298      15.688   3.316 -11.508  1.00 82.75           C  
ATOM   2319  CD1 LEU A 298      16.250   4.266 -12.562  1.00 82.75           C  
ATOM   2320  CD2 LEU A 298      14.742   4.051 -10.570  1.00 82.75           C  
ATOM   2321  N   ARG A 299      13.766  -1.159 -11.945  1.00 86.06           N  
ATOM   2322  CA  ARG A 299      12.891  -2.146 -12.578  1.00 86.06           C  
ATOM   2323  C   ARG A 299      11.922  -2.750 -11.562  1.00 86.06           C  
ATOM   2324  CB  ARG A 299      13.719  -3.252 -13.234  1.00 86.06           C  
ATOM   2325  O   ARG A 299      11.312  -3.785 -11.820  1.00 86.06           O  
ATOM   2326  CG  ARG A 299      14.531  -2.783 -14.430  1.00 86.06           C  
ATOM   2327  CD  ARG A 299      15.188  -3.947 -15.156  1.00 86.06           C  
ATOM   2328  NE  ARG A 299      14.203  -4.766 -15.867  1.00 86.06           N  
ATOM   2329  NH1 ARG A 299      15.500  -5.059 -17.750  1.00 86.06           N  
ATOM   2330  NH2 ARG A 299      13.414  -6.004 -17.625  1.00 86.06           N  
ATOM   2331  CZ  ARG A 299      14.375  -5.273 -17.078  1.00 86.06           C  
ATOM   2332  N   GLY A 300      11.828  -2.143 -10.438  1.00 89.88           N  
ATOM   2333  CA  GLY A 300      10.820  -2.521  -9.453  1.00 89.88           C  
ATOM   2334  C   GLY A 300      11.406  -3.244  -8.258  1.00 89.88           C  
ATOM   2335  O   GLY A 300      12.484  -3.838  -8.352  1.00 89.88           O  
ATOM   2336  N   LEU A 301      10.727  -3.221  -7.156  1.00 92.44           N  
ATOM   2337  CA  LEU A 301      11.094  -3.959  -5.953  1.00 92.44           C  
ATOM   2338  C   LEU A 301      10.984  -5.461  -6.184  1.00 92.44           C  
ATOM   2339  CB  LEU A 301      10.203  -3.543  -4.781  1.00 92.44           C  
ATOM   2340  O   LEU A 301      10.117  -5.918  -6.930  1.00 92.44           O  
ATOM   2341  CG  LEU A 301      10.375  -2.111  -4.273  1.00 92.44           C  
ATOM   2342  CD1 LEU A 301       9.273  -1.769  -3.271  1.00 92.44           C  
ATOM   2343  CD2 LEU A 301      11.750  -1.925  -3.646  1.00 92.44           C  
ATOM   2344  N   PRO A 302      11.938  -6.152  -5.465  1.00 92.25           N  
ATOM   2345  CA  PRO A 302      11.703  -7.598  -5.492  1.00 92.25           C  
ATOM   2346  C   PRO A 302      10.430  -8.000  -4.754  1.00 92.25           C  
ATOM   2347  CB  PRO A 302      12.945  -8.172  -4.801  1.00 92.25           C  
ATOM   2348  O   PRO A 302      10.039  -7.348  -3.787  1.00 92.25           O  
ATOM   2349  CG  PRO A 302      13.383  -7.094  -3.861  1.00 92.25           C  
ATOM   2350  CD  PRO A 302      13.094  -5.762  -4.492  1.00 92.25           C  
ATOM   2351  N   PHE A 303       9.617  -8.852  -5.355  1.00 95.44           N  
ATOM   2352  CA  PHE A 303       8.398  -9.406  -4.770  1.00 95.44           C  
ATOM   2353  C   PHE A 303       7.281  -8.375  -4.754  1.00 95.44           C  
ATOM   2354  CB  PHE A 303       8.672  -9.914  -3.350  1.00 95.44           C  
ATOM   2355  O   PHE A 303       6.406  -8.414  -3.889  1.00 95.44           O  
ATOM   2356  CG  PHE A 303       9.781 -10.922  -3.264  1.00 95.44           C  
ATOM   2357  CD1 PHE A 303       9.688 -12.141  -3.928  1.00 95.44           C  
ATOM   2358  CD2 PHE A 303      10.922 -10.656  -2.520  1.00 95.44           C  
ATOM   2359  CE1 PHE A 303      10.711 -13.078  -3.852  1.00 95.44           C  
ATOM   2360  CE2 PHE A 303      11.953 -11.586  -2.439  1.00 95.44           C  
ATOM   2361  CZ  PHE A 303      11.852 -12.797  -3.105  1.00 95.44           C  
ATOM   2362  N   ALA A 304       7.465  -7.320  -5.473  1.00 96.12           N  
ATOM   2363  CA  ALA A 304       6.328  -6.480  -5.836  1.00 96.12           C  
ATOM   2364  C   ALA A 304       5.387  -7.215  -6.785  1.00 96.12           C  
ATOM   2365  CB  ALA A 304       6.805  -5.176  -6.465  1.00 96.12           C  
ATOM   2366  O   ALA A 304       5.750  -8.250  -7.348  1.00 96.12           O  
ATOM   2367  N   PRO A 305       4.160  -6.762  -6.930  1.00 97.50           N  
ATOM   2368  CA  PRO A 305       3.256  -7.398  -7.895  1.00 97.50           C  
ATOM   2369  C   PRO A 305       3.854  -7.484  -9.297  1.00 97.50           C  
ATOM   2370  CB  PRO A 305       2.027  -6.484  -7.875  1.00 97.50           C  
ATOM   2371  O   PRO A 305       4.645  -6.625  -9.688  1.00 97.50           O  
ATOM   2372  CG  PRO A 305       2.021  -5.875  -6.512  1.00 97.50           C  
ATOM   2373  CD  PRO A 305       3.438  -5.559  -6.125  1.00 97.50           C  
ATOM   2374  N   SER A 306       3.471  -8.570 -10.008  1.00 95.69           N  
ATOM   2375  CA  SER A 306       3.834  -8.781 -11.398  1.00 95.69           C  
ATOM   2376  C   SER A 306       2.598  -8.977 -12.273  1.00 95.69           C  
ATOM   2377  CB  SER A 306       4.758  -9.992 -11.539  1.00 95.69           C  
ATOM   2378  O   SER A 306       1.520  -9.297 -11.766  1.00 95.69           O  
ATOM   2379  OG  SER A 306       4.137 -11.156 -11.016  1.00 95.69           O  
ATOM   2380  N   LEU A 307       2.760  -8.656 -13.531  1.00 95.56           N  
ATOM   2381  CA  LEU A 307       1.667  -8.914 -14.461  1.00 95.56           C  
ATOM   2382  C   LEU A 307       1.423 -10.414 -14.617  1.00 95.56           C  
ATOM   2383  CB  LEU A 307       1.972  -8.297 -15.828  1.00 95.56           C  
ATOM   2384  O   LEU A 307       2.357 -11.172 -14.875  1.00 95.56           O  
ATOM   2385  CG  LEU A 307       2.023  -6.766 -15.883  1.00 95.56           C  
ATOM   2386  CD1 LEU A 307       2.391  -6.297 -17.281  1.00 95.56           C  
ATOM   2387  CD2 LEU A 307       0.691  -6.172 -15.445  1.00 95.56           C  
ATOM   2388  N   GLU A 308       0.150 -10.789 -14.445  1.00 96.56           N  
ATOM   2389  CA  GLU A 308      -0.246 -12.188 -14.570  1.00 96.56           C  
ATOM   2390  C   GLU A 308      -0.623 -12.531 -16.000  1.00 96.56           C  
ATOM   2391  CB  GLU A 308      -1.413 -12.508 -13.625  1.00 96.56           C  
ATOM   2392  O   GLU A 308      -1.048 -11.656 -16.766  1.00 96.56           O  
ATOM   2393  CG  GLU A 308      -1.090 -12.297 -12.156  1.00 96.56           C  
ATOM   2394  CD  GLU A 308      -2.289 -12.508 -11.242  1.00 96.56           C  
ATOM   2395  OE1 GLU A 308      -2.342 -13.531 -10.531  1.00 96.56           O  
ATOM   2396  OE2 GLU A 308      -3.186 -11.633 -11.242  1.00 96.56           O  
ATOM   2397  N   PRO A 309      -0.392 -13.781 -16.328  1.00 95.25           N  
ATOM   2398  CA  PRO A 309      -1.058 -14.219 -17.562  1.00 95.25           C  
ATOM   2399  C   PRO A 309      -2.578 -14.102 -17.484  1.00 95.25           C  
ATOM   2400  CB  PRO A 309      -0.630 -15.688 -17.688  1.00 95.25           C  
ATOM   2401  O   PRO A 309      -3.148 -14.125 -16.391  1.00 95.25           O  
ATOM   2402  CG  PRO A 309      -0.291 -16.109 -16.297  1.00 95.25           C  
ATOM   2403  CD  PRO A 309       0.142 -14.898 -15.523  1.00 95.25           C  
ATOM   2404  N   ASP A 310      -3.164 -13.805 -18.625  1.00 93.50           N  
ATOM   2405  CA  ASP A 310      -4.613 -13.648 -18.688  1.00 93.50           C  
ATOM   2406  C   ASP A 310      -5.320 -14.992 -18.484  1.00 93.50           C  
ATOM   2407  CB  ASP A 310      -5.035 -13.023 -20.016  1.00 93.50           C  
ATOM   2408  O   ASP A 310      -5.684 -15.656 -19.453  1.00 93.50           O  
ATOM   2409  CG  ASP A 310      -6.492 -12.594 -20.031  1.00 93.50           C  
ATOM   2410  OD1 ASP A 310      -7.156 -12.641 -18.969  1.00 93.50           O  
ATOM   2411  OD2 ASP A 310      -6.980 -12.211 -21.109  1.00 93.50           O  
ATOM   2412  N   ILE A 311      -5.480 -15.453 -17.281  1.00 93.62           N  
ATOM   2413  CA  ILE A 311      -6.125 -16.703 -16.891  1.00 93.62           C  
ATOM   2414  C   ILE A 311      -7.215 -16.422 -15.859  1.00 93.62           C  
ATOM   2415  CB  ILE A 311      -5.105 -17.719 -16.312  1.00 93.62           C  
ATOM   2416  O   ILE A 311      -7.289 -15.312 -15.312  1.00 93.62           O  
ATOM   2417  CG1 ILE A 311      -4.391 -17.125 -15.094  1.00 93.62           C  
ATOM   2418  CG2 ILE A 311      -4.098 -18.125 -17.391  1.00 93.62           C  
ATOM   2419  CD1 ILE A 311      -3.457 -18.094 -14.398  1.00 93.62           C  
ATOM   2420  N   GLU A 312      -8.086 -17.406 -15.672  1.00 90.81           N  
ATOM   2421  CA  GLU A 312      -9.133 -17.266 -14.664  1.00 90.81           C  
ATOM   2422  C   GLU A 312      -8.539 -17.000 -13.281  1.00 90.81           C  
ATOM   2423  CB  GLU A 312     -10.023 -18.516 -14.625  1.00 90.81           C  
ATOM   2424  O   GLU A 312      -7.613 -17.688 -12.859  1.00 90.81           O  
ATOM   2425  CG  GLU A 312     -11.227 -18.375 -13.711  1.00 90.81           C  
ATOM   2426  CD  GLU A 312     -12.125 -19.609 -13.719  1.00 90.81           C  
ATOM   2427  OE1 GLU A 312     -13.133 -19.625 -12.977  1.00 90.81           O  
ATOM   2428  OE2 GLU A 312     -11.812 -20.562 -14.469  1.00 90.81           O  
ATOM   2429  N   GLY A 313      -9.031 -16.047 -12.648  1.00 90.19           N  
ATOM   2430  CA  GLY A 313      -8.594 -15.734 -11.297  1.00 90.19           C  
ATOM   2431  C   GLY A 313      -7.508 -14.672 -11.258  1.00 90.19           C  
ATOM   2432  O   GLY A 313      -7.105 -14.234 -10.180  1.00 90.19           O  
ATOM   2433  N   ALA A 314      -6.938 -14.242 -12.414  1.00 95.69           N  
ATOM   2434  CA  ALA A 314      -5.918 -13.203 -12.469  1.00 95.69           C  
ATOM   2435  C   ALA A 314      -6.469 -11.867 -11.969  1.00 95.69           C  
ATOM   2436  CB  ALA A 314      -5.379 -13.055 -13.883  1.00 95.69           C  
ATOM   2437  O   ALA A 314      -7.609 -11.508 -12.273  1.00 95.69           O  
ATOM   2438  N   VAL A 315      -5.645 -11.141 -11.195  1.00 96.19           N  
ATOM   2439  CA  VAL A 315      -6.156  -9.914 -10.594  1.00 96.19           C  
ATOM   2440  C   VAL A 315      -5.391  -8.711 -11.141  1.00 96.19           C  
ATOM   2441  CB  VAL A 315      -6.055  -9.953  -9.055  1.00 96.19           C  
ATOM   2442  O   VAL A 315      -5.820  -7.566 -10.977  1.00 96.19           O  
ATOM   2443  CG1 VAL A 315      -6.996 -11.016  -8.477  1.00 96.19           C  
ATOM   2444  CG2 VAL A 315      -4.617 -10.227  -8.625  1.00 96.19           C  
ATOM   2445  N   TYR A 316      -4.320  -8.914 -11.820  1.00 96.00           N  
ATOM   2446  CA  TYR A 316      -3.480  -7.859 -12.375  1.00 96.00           C  
ATOM   2447  C   TYR A 316      -2.885  -8.281 -13.711  1.00 96.00           C  
ATOM   2448  CB  TYR A 316      -2.359  -7.496 -11.398  1.00 96.00           C  
ATOM   2449  O   TYR A 316      -1.867  -8.977 -13.758  1.00 96.00           O  
ATOM   2450  CG  TYR A 316      -1.667  -6.195 -11.727  1.00 96.00           C  
ATOM   2451  CD1 TYR A 316      -0.337  -5.980 -11.367  1.00 96.00           C  
ATOM   2452  CD2 TYR A 316      -2.342  -5.176 -12.391  1.00 96.00           C  
ATOM   2453  CE1 TYR A 316       0.304  -4.785 -11.664  1.00 96.00           C  
ATOM   2454  CE2 TYR A 316      -1.712  -3.973 -12.688  1.00 96.00           C  
ATOM   2455  OH  TYR A 316       0.238  -2.598 -12.625  1.00 96.00           O  
ATOM   2456  CZ  TYR A 316      -0.391  -3.787 -12.328  1.00 96.00           C  
ATOM   2457  N   VAL A 317      -3.520  -7.812 -14.828  1.00 93.94           N  
ATOM   2458  CA  VAL A 317      -3.193  -8.391 -16.125  1.00 93.94           C  
ATOM   2459  C   VAL A 317      -2.781  -7.293 -17.094  1.00 93.94           C  
ATOM   2460  CB  VAL A 317      -4.383  -9.195 -16.703  1.00 93.94           C  
ATOM   2461  O   VAL A 317      -1.980  -7.523 -18.000  1.00 93.94           O  
ATOM   2462  CG1 VAL A 317      -4.648 -10.445 -15.867  1.00 93.94           C  
ATOM   2463  CG2 VAL A 317      -5.633  -8.320 -16.766  1.00 93.94           C  
ATOM   2464  N   ASN A 318      -3.297  -6.133 -16.859  1.00 88.38           N  
ATOM   2465  CA  ASN A 318      -3.141  -5.082 -17.859  1.00 88.38           C  
ATOM   2466  C   ASN A 318      -2.043  -4.094 -17.469  1.00 88.38           C  
ATOM   2467  CB  ASN A 318      -4.465  -4.344 -18.078  1.00 88.38           C  
ATOM   2468  O   ASN A 318      -1.716  -3.957 -16.297  1.00 88.38           O  
ATOM   2469  CG  ASN A 318      -5.523  -5.219 -18.719  1.00 88.38           C  
ATOM   2470  ND2 ASN A 318      -6.773  -5.027 -18.312  1.00 88.38           N  
ATOM   2471  OD1 ASN A 318      -5.223  -6.059 -19.562  1.00 88.38           O  
ATOM   2472  N   ASP A 319      -1.642  -3.479 -18.500  1.00 89.75           N  
ATOM   2473  CA  ASP A 319      -0.803  -2.295 -18.344  1.00 89.75           C  
ATOM   2474  C   ASP A 319      -1.578  -1.157 -17.688  1.00 89.75           C  
ATOM   2475  CB  ASP A 319      -0.252  -1.839 -19.688  1.00 89.75           C  
ATOM   2476  O   ASP A 319      -2.598  -0.705 -18.203  1.00 89.75           O  
ATOM   2477  CG  ASP A 319       0.658  -0.628 -19.594  1.00 89.75           C  
ATOM   2478  OD1 ASP A 319       0.181   0.512 -19.781  1.00 89.75           O  
ATOM   2479  OD2 ASP A 319       1.862  -0.815 -19.312  1.00 89.75           O  
ATOM   2480  N   SER A 320      -1.000  -0.668 -16.562  1.00 93.94           N  
ATOM   2481  CA  SER A 320      -1.745   0.294 -15.758  1.00 93.94           C  
ATOM   2482  C   SER A 320      -1.909   1.620 -16.500  1.00 93.94           C  
ATOM   2483  CB  SER A 320      -1.047   0.526 -14.422  1.00 93.94           C  
ATOM   2484  O   SER A 320      -2.967   2.250 -16.422  1.00 93.94           O  
ATOM   2485  OG  SER A 320      -1.107  -0.637 -13.617  1.00 93.94           O  
ATOM   2486  N   VAL A 321      -0.875   2.025 -17.219  1.00 91.25           N  
ATOM   2487  CA  VAL A 321      -0.979   3.287 -17.953  1.00 91.25           C  
ATOM   2488  C   VAL A 321      -2.123   3.209 -18.953  1.00 91.25           C  
ATOM   2489  CB  VAL A 321       0.343   3.637 -18.672  1.00 91.25           C  
ATOM   2490  O   VAL A 321      -2.969   4.105 -19.016  1.00 91.25           O  
ATOM   2491  CG1 VAL A 321       0.150   4.832 -19.609  1.00 91.25           C  
ATOM   2492  CG2 VAL A 321       1.444   3.924 -17.656  1.00 91.25           C  
ATOM   2493  N   GLU A 322      -2.180   2.145 -19.641  1.00 91.69           N  
ATOM   2494  CA  GLU A 322      -3.215   1.938 -20.641  1.00 91.69           C  
ATOM   2495  C   GLU A 322      -4.590   1.773 -20.000  1.00 91.69           C  
ATOM   2496  CB  GLU A 322      -2.887   0.718 -21.500  1.00 91.69           C  
ATOM   2497  O   GLU A 322      -5.555   2.420 -20.406  1.00 91.69           O  
ATOM   2498  CG  GLU A 322      -3.887   0.472 -22.625  1.00 91.69           C  
ATOM   2499  CD  GLU A 322      -3.549  -0.744 -23.484  1.00 91.69           C  
ATOM   2500  OE1 GLU A 322      -4.340  -1.089 -24.391  1.00 91.69           O  
ATOM   2501  OE2 GLU A 322      -2.484  -1.356 -23.234  1.00 91.69           O  
ATOM   2502  N   ALA A 323      -4.672   0.908 -19.031  1.00 94.44           N  
ATOM   2503  CA  ALA A 323      -5.953   0.637 -18.375  1.00 94.44           C  
ATOM   2504  C   ALA A 323      -6.562   1.916 -17.812  1.00 94.44           C  
ATOM   2505  CB  ALA A 323      -5.781  -0.404 -17.281  1.00 94.44           C  
ATOM   2506  O   ALA A 323      -7.750   2.188 -18.016  1.00 94.44           O  
ATOM   2507  N   LEU A 324      -5.734   2.725 -17.188  1.00 96.19           N  
ATOM   2508  CA  LEU A 324      -6.227   3.953 -16.578  1.00 96.19           C  
ATOM   2509  C   LEU A 324      -6.621   4.973 -17.641  1.00 96.19           C  
ATOM   2510  CB  LEU A 324      -5.168   4.551 -15.648  1.00 96.19           C  
ATOM   2511  O   LEU A 324      -7.660   5.625 -17.531  1.00 96.19           O  
ATOM   2512  CG  LEU A 324      -4.750   3.688 -14.453  1.00 96.19           C  
ATOM   2513  CD1 LEU A 324      -3.648   4.383 -13.664  1.00 96.19           C  
ATOM   2514  CD2 LEU A 324      -5.949   3.387 -13.562  1.00 96.19           C  
ATOM   2515  N   SER A 325      -5.828   5.098 -18.703  1.00 94.44           N  
ATOM   2516  CA  SER A 325      -6.074   6.078 -19.766  1.00 94.44           C  
ATOM   2517  C   SER A 325      -7.348   5.754 -20.531  1.00 94.44           C  
ATOM   2518  CB  SER A 325      -4.887   6.141 -20.719  1.00 94.44           C  
ATOM   2519  O   SER A 325      -8.000   6.652 -21.062  1.00 94.44           O  
ATOM   2520  OG  SER A 325      -4.754   4.922 -21.438  1.00 94.44           O  
ATOM   2521  N   GLU A 326      -7.734   4.480 -20.531  1.00 95.94           N  
ATOM   2522  CA  GLU A 326      -8.898   4.043 -21.297  1.00 95.94           C  
ATOM   2523  C   GLU A 326     -10.133   3.930 -20.406  1.00 95.94           C  
ATOM   2524  CB  GLU A 326      -8.625   2.707 -21.984  1.00 95.94           C  
ATOM   2525  O   GLU A 326     -11.203   3.533 -20.859  1.00 95.94           O  
ATOM   2526  CG  GLU A 326      -7.602   2.793 -23.109  1.00 95.94           C  
ATOM   2527  CD  GLU A 326      -7.266   1.440 -23.719  1.00 95.94           C  
ATOM   2528  OE1 GLU A 326      -6.523   1.397 -24.719  1.00 95.94           O  
ATOM   2529  OE2 GLU A 326      -7.746   0.417 -23.188  1.00 95.94           O  
ATOM   2530  N   GLY A 327      -9.914   4.215 -19.172  1.00 96.56           N  
ATOM   2531  CA  GLY A 327     -11.023   4.148 -18.234  1.00 96.56           C  
ATOM   2532  C   GLY A 327     -11.422   2.729 -17.875  1.00 96.56           C  
ATOM   2533  O   GLY A 327     -12.570   2.475 -17.500  1.00 96.56           O  
ATOM   2534  N   ASN A 328     -10.500   1.774 -18.078  1.00 96.12           N  
ATOM   2535  CA  ASN A 328     -10.766   0.372 -17.781  1.00 96.12           C  
ATOM   2536  C   ASN A 328     -10.406   0.030 -16.344  1.00 96.12           C  
ATOM   2537  CB  ASN A 328     -10.008  -0.540 -18.750  1.00 96.12           C  
ATOM   2538  O   ASN A 328      -9.492  -0.768 -16.094  1.00 96.12           O  
ATOM   2539  CG  ASN A 328     -10.523  -0.437 -20.172  1.00 96.12           C  
ATOM   2540  ND2 ASN A 328      -9.688  -0.810 -21.141  1.00 96.12           N  
ATOM   2541  OD1 ASN A 328     -11.664  -0.025 -20.406  1.00 96.12           O  
ATOM   2542  N   PHE A 329     -10.984   0.586 -15.406  1.00 97.69           N  
ATOM   2543  CA  PHE A 329     -10.844   0.312 -13.977  1.00 97.69           C  
ATOM   2544  C   PHE A 329     -12.156   0.562 -13.250  1.00 97.69           C  
ATOM   2545  CB  PHE A 329      -9.734   1.175 -13.367  1.00 97.69           C  
ATOM   2546  O   PHE A 329     -13.094   1.126 -13.820  1.00 97.69           O  
ATOM   2547  CG  PHE A 329      -9.992   2.654 -13.461  1.00 97.69           C  
ATOM   2548  CD1 PHE A 329      -9.680   3.361 -14.609  1.00 97.69           C  
ATOM   2549  CD2 PHE A 329     -10.562   3.338 -12.391  1.00 97.69           C  
ATOM   2550  CE1 PHE A 329      -9.922   4.730 -14.695  1.00 97.69           C  
ATOM   2551  CE2 PHE A 329     -10.805   4.707 -12.469  1.00 97.69           C  
ATOM   2552  CZ  PHE A 329     -10.484   5.398 -13.625  1.00 97.69           C  
ATOM   2553  N   ASN A 330     -12.367   0.008 -12.062  1.00 98.00           N  
ATOM   2554  CA  ASN A 330     -13.531   0.298 -11.242  1.00 98.00           C  
ATOM   2555  C   ASN A 330     -13.617   1.780 -10.883  1.00 98.00           C  
ATOM   2556  CB  ASN A 330     -13.516  -0.551  -9.969  1.00 98.00           C  
ATOM   2557  O   ASN A 330     -12.828   2.275 -10.078  1.00 98.00           O  
ATOM   2558  CG  ASN A 330     -13.484  -2.039 -10.258  1.00 98.00           C  
ATOM   2559  ND2 ASN A 330     -12.398  -2.693  -9.883  1.00 98.00           N  
ATOM   2560  OD1 ASN A 330     -14.438  -2.596 -10.812  1.00 98.00           O  
ATOM   2561  N   GLN A 331     -14.539   2.525 -11.539  1.00 97.94           N  
ATOM   2562  CA  GLN A 331     -14.656   3.977 -11.469  1.00 97.94           C  
ATOM   2563  C   GLN A 331     -15.469   4.402 -10.250  1.00 97.94           C  
ATOM   2564  CB  GLN A 331     -15.297   4.523 -12.742  1.00 97.94           C  
ATOM   2565  O   GLN A 331     -16.656   4.746 -10.367  1.00 97.94           O  
ATOM   2566  CG  GLN A 331     -14.508   4.223 -14.008  1.00 97.94           C  
ATOM   2567  CD  GLN A 331     -15.219   4.668 -15.273  1.00 97.94           C  
ATOM   2568  NE2 GLN A 331     -14.758   4.188 -16.422  1.00 97.94           N  
ATOM   2569  OE1 GLN A 331     -16.188   5.434 -15.211  1.00 97.94           O  
ATOM   2570  N   VAL A 332     -14.828   4.398  -9.094  1.00 98.69           N  
ATOM   2571  CA  VAL A 332     -15.391   4.863  -7.832  1.00 98.69           C  
ATOM   2572  C   VAL A 332     -14.680   6.145  -7.391  1.00 98.69           C  
ATOM   2573  CB  VAL A 332     -15.281   3.787  -6.730  1.00 98.69           C  
ATOM   2574  O   VAL A 332     -13.578   6.445  -7.859  1.00 98.69           O  
ATOM   2575  CG1 VAL A 332     -16.016   2.518  -7.137  1.00 98.69           C  
ATOM   2576  CG2 VAL A 332     -13.812   3.480  -6.430  1.00 98.69           C  
ATOM   2577  N   PRO A 333     -15.328   6.984  -6.535  1.00 98.75           N  
ATOM   2578  CA  PRO A 333     -14.617   8.148  -6.012  1.00 98.75           C  
ATOM   2579  C   PRO A 333     -13.289   7.785  -5.344  1.00 98.75           C  
ATOM   2580  CB  PRO A 333     -15.594   8.734  -4.996  1.00 98.75           C  
ATOM   2581  O   PRO A 333     -13.219   6.785  -4.625  1.00 98.75           O  
ATOM   2582  CG  PRO A 333     -16.938   8.297  -5.465  1.00 98.75           C  
ATOM   2583  CD  PRO A 333     -16.828   6.902  -6.012  1.00 98.75           C  
ATOM   2584  N   ILE A 334     -12.289   8.727  -5.590  1.00 98.88           N  
ATOM   2585  CA  ILE A 334     -10.930   8.414  -5.156  1.00 98.88           C  
ATOM   2586  C   ILE A 334     -10.352   9.602  -4.383  1.00 98.88           C  
ATOM   2587  CB  ILE A 334     -10.023   8.070  -6.359  1.00 98.88           C  
ATOM   2588  O   ILE A 334     -10.555  10.758  -4.758  1.00 98.88           O  
ATOM   2589  CG1 ILE A 334     -10.508   6.785  -7.039  1.00 98.88           C  
ATOM   2590  CG2 ILE A 334      -8.562   7.934  -5.910  1.00 98.88           C  
ATOM   2591  CD1 ILE A 334      -9.875   6.527  -8.398  1.00 98.88           C  
ATOM   2592  N   LEU A 335      -9.750   9.305  -3.234  1.00 98.81           N  
ATOM   2593  CA  LEU A 335      -8.859  10.203  -2.504  1.00 98.81           C  
ATOM   2594  C   LEU A 335      -7.406   9.742  -2.625  1.00 98.81           C  
ATOM   2595  CB  LEU A 335      -9.258  10.273  -1.028  1.00 98.81           C  
ATOM   2596  O   LEU A 335      -7.070   8.625  -2.232  1.00 98.81           O  
ATOM   2597  CG  LEU A 335      -8.641  11.406  -0.210  1.00 98.81           C  
ATOM   2598  CD1 LEU A 335      -9.492  11.703   1.018  1.00 98.81           C  
ATOM   2599  CD2 LEU A 335      -7.215  11.055   0.197  1.00 98.81           C  
ATOM   2600  N   LEU A 336      -6.531  10.523  -3.221  1.00 98.56           N  
ATOM   2601  CA  LEU A 336      -5.164  10.164  -3.580  1.00 98.56           C  
ATOM   2602  C   LEU A 336      -4.191  11.281  -3.232  1.00 98.56           C  
ATOM   2603  CB  LEU A 336      -5.070   9.836  -5.070  1.00 98.56           C  
ATOM   2604  O   LEU A 336      -4.484  12.461  -3.469  1.00 98.56           O  
ATOM   2605  CG  LEU A 336      -3.666   9.602  -5.629  1.00 98.56           C  
ATOM   2606  CD1 LEU A 336      -3.070   8.328  -5.051  1.00 98.56           C  
ATOM   2607  CD2 LEU A 336      -3.697   9.539  -7.152  1.00 98.56           C  
ATOM   2608  N   GLY A 337      -2.994  10.891  -2.619  1.00 98.25           N  
ATOM   2609  CA  GLY A 337      -2.064  11.969  -2.299  1.00 98.25           C  
ATOM   2610  C   GLY A 337      -0.669  11.469  -1.976  1.00 98.25           C  
ATOM   2611  O   GLY A 337      -0.355  10.297  -2.193  1.00 98.25           O  
ATOM   2612  N   PHE A 338       0.174  12.383  -1.561  1.00 98.19           N  
ATOM   2613  CA  PHE A 338       1.566  12.117  -1.222  1.00 98.19           C  
ATOM   2614  C   PHE A 338       2.049  13.055  -0.127  1.00 98.19           C  
ATOM   2615  CB  PHE A 338       2.457  12.250  -2.461  1.00 98.19           C  
ATOM   2616  O   PHE A 338       1.363  14.023   0.211  1.00 98.19           O  
ATOM   2617  CG  PHE A 338       2.422  13.617  -3.090  1.00 98.19           C  
ATOM   2618  CD1 PHE A 338       1.516  13.906  -4.102  1.00 98.19           C  
ATOM   2619  CD2 PHE A 338       3.295  14.609  -2.668  1.00 98.19           C  
ATOM   2620  CE1 PHE A 338       1.480  15.172  -4.684  1.00 98.19           C  
ATOM   2621  CE2 PHE A 338       3.268  15.875  -3.246  1.00 98.19           C  
ATOM   2622  CZ  PHE A 338       2.359  16.156  -4.254  1.00 98.19           C  
ATOM   2623  N   ASN A 339       3.158  12.672   0.515  1.00 97.25           N  
ATOM   2624  CA  ASN A 339       3.830  13.555   1.461  1.00 97.25           C  
ATOM   2625  C   ASN A 339       4.809  14.492   0.755  1.00 97.25           C  
ATOM   2626  CB  ASN A 339       4.555  12.742   2.535  1.00 97.25           C  
ATOM   2627  O   ASN A 339       5.266  14.203  -0.350  1.00 97.25           O  
ATOM   2628  CG  ASN A 339       3.602  12.016   3.457  1.00 97.25           C  
ATOM   2629  ND2 ASN A 339       4.133  11.086   4.250  1.00 97.25           N  
ATOM   2630  OD1 ASN A 339       2.396  12.273   3.459  1.00 97.25           O  
ATOM   2631  N   SER A 340       5.105  15.695   1.363  1.00 96.06           N  
ATOM   2632  CA  SER A 340       5.844  16.781   0.727  1.00 96.06           C  
ATOM   2633  C   SER A 340       7.297  16.391   0.474  1.00 96.06           C  
ATOM   2634  CB  SER A 340       5.789  18.047   1.589  1.00 96.06           C  
ATOM   2635  O   SER A 340       7.926  16.891  -0.456  1.00 96.06           O  
ATOM   2636  OG  SER A 340       6.316  17.797   2.881  1.00 96.06           O  
ATOM   2637  N   GLN A 341       7.848  15.430   1.312  1.00 93.94           N  
ATOM   2638  CA  GLN A 341       9.203  14.914   1.151  1.00 93.94           C  
ATOM   2639  C   GLN A 341       9.242  13.406   1.391  1.00 93.94           C  
ATOM   2640  CB  GLN A 341      10.164  15.625   2.102  1.00 93.94           C  
ATOM   2641  O   GLN A 341       9.750  12.953   2.420  1.00 93.94           O  
ATOM   2642  CG  GLN A 341      11.633  15.398   1.771  1.00 93.94           C  
ATOM   2643  CD  GLN A 341      12.055  16.062   0.472  1.00 93.94           C  
ATOM   2644  NE2 GLN A 341      12.531  15.258  -0.474  1.00 93.94           N  
ATOM   2645  OE1 GLN A 341      11.945  17.281   0.319  1.00 93.94           O  
ATOM   2646  N   GLU A 342       8.805  12.555   0.417  1.00 93.31           N  
ATOM   2647  CA  GLU A 342       8.562  11.117   0.499  1.00 93.31           C  
ATOM   2648  C   GLU A 342       9.836  10.367   0.868  1.00 93.31           C  
ATOM   2649  CB  GLU A 342       8.000  10.594  -0.826  1.00 93.31           C  
ATOM   2650  O   GLU A 342       9.773   9.320   1.520  1.00 93.31           O  
ATOM   2651  CG  GLU A 342       6.555  10.992  -1.084  1.00 93.31           C  
ATOM   2652  CD  GLU A 342       5.555  10.172  -0.287  1.00 93.31           C  
ATOM   2653  OE1 GLU A 342       4.332  10.328  -0.497  1.00 93.31           O  
ATOM   2654  OE2 GLU A 342       6.000   9.359   0.555  1.00 93.31           O  
ATOM   2655  N   ALA A 343      11.008  11.039   0.522  1.00 90.19           N  
ATOM   2656  CA  ALA A 343      12.258  10.281   0.606  1.00 90.19           C  
ATOM   2657  C   ALA A 343      12.969  10.539   1.932  1.00 90.19           C  
ATOM   2658  CB  ALA A 343      13.172  10.641  -0.562  1.00 90.19           C  
ATOM   2659  O   ALA A 343      14.070  10.047   2.158  1.00 90.19           O  
ATOM   2660  N   LEU A 344      12.367  11.312   2.848  1.00 85.62           N  
ATOM   2661  CA  LEU A 344      13.016  11.680   4.102  1.00 85.62           C  
ATOM   2662  C   LEU A 344      13.352  10.438   4.922  1.00 85.62           C  
ATOM   2663  CB  LEU A 344      12.117  12.609   4.918  1.00 85.62           C  
ATOM   2664  O   LEU A 344      14.430  10.359   5.520  1.00 85.62           O  
ATOM   2665  CG  LEU A 344      12.141  14.094   4.527  1.00 85.62           C  
ATOM   2666  CD1 LEU A 344      11.133  14.875   5.355  1.00 85.62           C  
ATOM   2667  CD2 LEU A 344      13.547  14.664   4.695  1.00 85.62           C  
ATOM   2668  N   ASP A 345      12.445   9.422   4.984  1.00 67.31           N  
ATOM   2669  CA  ASP A 345      12.680   8.234   5.801  1.00 67.31           C  
ATOM   2670  C   ASP A 345      13.492   7.195   5.027  1.00 67.31           C  
ATOM   2671  CB  ASP A 345      11.359   7.633   6.270  1.00 67.31           C  
ATOM   2672  O   ASP A 345      14.078   6.293   5.625  1.00 67.31           O  
ATOM   2673  CG  ASP A 345      10.688   8.445   7.359  1.00 67.31           C  
ATOM   2674  OD1 ASP A 345      11.383   9.219   8.055  1.00 67.31           O  
ATOM   2675  OD2 ASP A 345       9.453   8.312   7.527  1.00 67.31           O  
ATOM   2676  N   VAL A 346      13.391   7.371   3.641  1.00 55.88           N  
ATOM   2677  CA  VAL A 346      14.195   6.480   2.816  1.00 55.88           C  
ATOM   2678  C   VAL A 346      15.680   6.785   3.023  1.00 55.88           C  
ATOM   2679  CB  VAL A 346      13.836   6.602   1.320  1.00 55.88           C  
ATOM   2680  O   VAL A 346      16.516   5.891   2.934  1.00 55.88           O  
ATOM   2681  CG1 VAL A 346      14.766   5.746   0.464  1.00 55.88           C  
ATOM   2682  CG2 VAL A 346      12.375   6.203   1.092  1.00 55.88           C  
ATOM   2683  N   GLY A 347      16.031   7.766   3.723  1.00 43.56           N  
ATOM   2684  CA  GLY A 347      17.359   8.344   3.832  1.00 43.56           C  
ATOM   2685  C   GLY A 347      18.141   7.820   5.023  1.00 43.56           C  
ATOM   2686  O   GLY A 347      19.328   8.070   5.145  1.00 43.56           O  
ATOM   2687  N   ASP A 348      17.516   7.066   6.008  1.00 52.09           N  
ATOM   2688  CA  ASP A 348      18.438   6.301   6.840  1.00 52.09           C  
ATOM   2689  C   ASP A 348      19.062   5.156   6.047  1.00 52.09           C  
ATOM   2690  CB  ASP A 348      17.703   5.750   8.070  1.00 52.09           C  
ATOM   2691  O   ASP A 348      19.219   4.047   6.562  1.00 52.09           O  
ATOM   2692  CG  ASP A 348      17.359   6.828   9.086  1.00 52.09           C  
ATOM   2693  OD1 ASP A 348      18.094   7.832   9.188  1.00 52.09           O  
ATOM   2694  OD2 ASP A 348      16.344   6.668   9.789  1.00 52.09           O  
ATOM   2695  N   VAL A 349      19.234   5.355   4.734  1.00 53.78           N  
ATOM   2696  CA  VAL A 349      19.625   4.418   3.686  1.00 53.78           C  
ATOM   2697  C   VAL A 349      20.938   3.738   4.066  1.00 53.78           C  
ATOM   2698  CB  VAL A 349      19.766   5.121   2.318  1.00 53.78           C  
ATOM   2699  O   VAL A 349      21.906   4.402   4.473  1.00 53.78           O  
ATOM   2700  CG1 VAL A 349      19.922   4.094   1.195  1.00 53.78           C  
ATOM   2701  CG2 VAL A 349      18.578   6.031   2.061  1.00 53.78           C  
ATOM   2702  N   PRO A 350      20.938   2.488   4.449  1.00 57.31           N  
ATOM   2703  CA  PRO A 350      22.156   1.716   4.676  1.00 57.31           C  
ATOM   2704  C   PRO A 350      23.250   2.035   3.656  1.00 57.31           C  
ATOM   2705  CB  PRO A 350      21.688   0.265   4.535  1.00 57.31           C  
ATOM   2706  O   PRO A 350      22.953   2.553   2.576  1.00 57.31           O  
ATOM   2707  CG  PRO A 350      20.203   0.336   4.613  1.00 57.31           C  
ATOM   2708  CD  PRO A 350      19.766   1.725   4.238  1.00 57.31           C  
ATOM   2709  N   PHE A 351      24.500   2.293   4.094  1.00 62.91           N  
ATOM   2710  CA  PHE A 351      25.734   2.479   3.328  1.00 62.91           C  
ATOM   2711  C   PHE A 351      25.625   1.818   1.959  1.00 62.91           C  
ATOM   2712  CB  PHE A 351      26.938   1.908   4.090  1.00 62.91           C  
ATOM   2713  O   PHE A 351      25.984   2.414   0.945  1.00 62.91           O  
ATOM   2714  CG  PHE A 351      28.219   1.932   3.305  1.00 62.91           C  
ATOM   2715  CD1 PHE A 351      28.719   0.768   2.740  1.00 62.91           C  
ATOM   2716  CD2 PHE A 351      28.922   3.119   3.131  1.00 62.91           C  
ATOM   2717  CE1 PHE A 351      29.906   0.787   2.012  1.00 62.91           C  
ATOM   2718  CE2 PHE A 351      30.109   3.146   2.404  1.00 62.91           C  
ATOM   2719  CZ  PHE A 351      30.594   1.979   1.848  1.00 62.91           C  
ATOM   2720  N   PHE A 352      24.938   0.665   1.830  1.00 64.56           N  
ATOM   2721  CA  PHE A 352      24.906  -0.093   0.584  1.00 64.56           C  
ATOM   2722  C   PHE A 352      24.016   0.584  -0.447  1.00 64.56           C  
ATOM   2723  CB  PHE A 352      24.438  -1.527   0.833  1.00 64.56           C  
ATOM   2724  O   PHE A 352      24.297   0.549  -1.645  1.00 64.56           O  
ATOM   2725  CG  PHE A 352      22.969  -1.633   1.149  1.00 64.56           C  
ATOM   2726  CD1 PHE A 352      22.516  -1.532   2.459  1.00 64.56           C  
ATOM   2727  CD2 PHE A 352      22.031  -1.834   0.135  1.00 64.56           C  
ATOM   2728  CE1 PHE A 352      21.156  -1.630   2.754  1.00 64.56           C  
ATOM   2729  CE2 PHE A 352      20.688  -1.933   0.423  1.00 64.56           C  
ATOM   2730  CZ  PHE A 352      20.234  -1.831   1.733  1.00 64.56           C  
ATOM   2731  N   LEU A 353      22.938   1.241  -0.059  1.00 70.19           N  
ATOM   2732  CA  LEU A 353      22.078   1.963  -0.999  1.00 70.19           C  
ATOM   2733  C   LEU A 353      22.812   3.164  -1.585  1.00 70.19           C  
ATOM   2734  CB  LEU A 353      20.797   2.422  -0.313  1.00 70.19           C  
ATOM   2735  O   LEU A 353      22.656   3.479  -2.768  1.00 70.19           O  
ATOM   2736  CG  LEU A 353      19.703   2.973  -1.227  1.00 70.19           C  
ATOM   2737  CD1 LEU A 353      19.250   1.908  -2.223  1.00 70.19           C  
ATOM   2738  CD2 LEU A 353      18.516   3.471  -0.403  1.00 70.19           C  
ATOM   2739  N   ASN A 354      23.750   3.834  -0.747  1.00 74.75           N  
ATOM   2740  CA  ASN A 354      24.578   4.914  -1.280  1.00 74.75           C  
ATOM   2741  C   ASN A 354      25.500   4.418  -2.389  1.00 74.75           C  
ATOM   2742  CB  ASN A 354      25.391   5.570  -0.164  1.00 74.75           C  
ATOM   2743  O   ASN A 354      25.672   5.086  -3.410  1.00 74.75           O  
ATOM   2744  CG  ASN A 354      24.594   6.609   0.604  1.00 74.75           C  
ATOM   2745  ND2 ASN A 354      25.016   6.902   1.825  1.00 74.75           N  
ATOM   2746  OD1 ASN A 354      23.594   7.145   0.103  1.00 74.75           O  
ATOM   2747  N   LEU A 355      26.078   3.189  -2.182  1.00 73.06           N  
ATOM   2748  CA  LEU A 355      26.938   2.609  -3.205  1.00 73.06           C  
ATOM   2749  C   LEU A 355      26.156   2.328  -4.484  1.00 73.06           C  
ATOM   2750  CB  LEU A 355      27.578   1.318  -2.691  1.00 73.06           C  
ATOM   2751  O   LEU A 355      26.641   2.598  -5.586  1.00 73.06           O  
ATOM   2752  CG  LEU A 355      28.625   1.475  -1.585  1.00 73.06           C  
ATOM   2753  CD1 LEU A 355      29.078   0.106  -1.083  1.00 73.06           C  
ATOM   2754  CD2 LEU A 355      29.828   2.285  -2.084  1.00 73.06           C  
ATOM   2755  N   TYR A 356      25.000   1.801  -4.227  1.00 78.69           N  
ATOM   2756  CA  TYR A 356      24.109   1.521  -5.344  1.00 78.69           C  
ATOM   2757  C   TYR A 356      23.766   2.797  -6.105  1.00 78.69           C  
ATOM   2758  CB  TYR A 356      22.812   0.854  -4.848  1.00 78.69           C  
ATOM   2759  O   TYR A 356      23.875   2.840  -7.336  1.00 78.69           O  
ATOM   2760  CG  TYR A 356      21.703   0.862  -5.863  1.00 78.69           C  
ATOM   2761  CD1 TYR A 356      20.625   1.731  -5.734  1.00 78.69           C  
ATOM   2762  CD2 TYR A 356      21.719  -0.001  -6.953  1.00 78.69           C  
ATOM   2763  CE1 TYR A 356      19.594   1.741  -6.668  1.00 78.69           C  
ATOM   2764  CE2 TYR A 356      20.688  -0.001  -7.891  1.00 78.69           C  
ATOM   2765  OH  TYR A 356      18.609   0.877  -8.664  1.00 78.69           O  
ATOM   2766  CZ  TYR A 356      19.641   0.873  -7.742  1.00 78.69           C  
ATOM   2767  N   LEU A 357      23.422   3.836  -5.402  1.00 81.81           N  
ATOM   2768  CA  LEU A 357      23.016   5.094  -6.020  1.00 81.81           C  
ATOM   2769  C   LEU A 357      24.188   5.777  -6.691  1.00 81.81           C  
ATOM   2770  CB  LEU A 357      22.391   6.027  -4.980  1.00 81.81           C  
ATOM   2771  O   LEU A 357      24.031   6.461  -7.703  1.00 81.81           O  
ATOM   2772  CG  LEU A 357      21.016   5.617  -4.438  1.00 81.81           C  
ATOM   2773  CD1 LEU A 357      20.609   6.535  -3.291  1.00 81.81           C  
ATOM   2774  CD2 LEU A 357      19.969   5.648  -5.551  1.00 81.81           C  
ATOM   2775  N   ALA A 358      25.391   5.508  -6.133  1.00 84.00           N  
ATOM   2776  CA  ALA A 358      26.594   6.109  -6.695  1.00 84.00           C  
ATOM   2777  C   ALA A 358      26.859   5.582  -8.102  1.00 84.00           C  
ATOM   2778  CB  ALA A 358      27.797   5.836  -5.793  1.00 84.00           C  
ATOM   2779  O   ALA A 358      27.469   6.273  -8.922  1.00 84.00           O  
ATOM   2780  N   ASN A 359      26.375   4.383  -8.320  1.00 85.38           N  
ATOM   2781  CA  ASN A 359      26.562   3.760  -9.625  1.00 85.38           C  
ATOM   2782  C   ASN A 359      25.828   4.523 -10.727  1.00 85.38           C  
ATOM   2783  CB  ASN A 359      26.109   2.301  -9.602  1.00 85.38           C  
ATOM   2784  O   ASN A 359      26.203   4.445 -11.898  1.00 85.38           O  
ATOM   2785  CG  ASN A 359      26.516   1.536 -10.844  1.00 85.38           C  
ATOM   2786  ND2 ASN A 359      25.562   0.832 -11.445  1.00 85.38           N  
ATOM   2787  OD1 ASN A 359      27.672   1.579 -11.266  1.00 85.38           O  
ATOM   2788  N   TYR A 360      24.844   5.293 -10.352  1.00 86.88           N  
ATOM   2789  CA  TYR A 360      24.078   6.055 -11.336  1.00 86.88           C  
ATOM   2790  C   TYR A 360      24.906   7.203 -11.898  1.00 86.88           C  
ATOM   2791  CB  TYR A 360      22.797   6.602 -10.711  1.00 86.88           C  
ATOM   2792  O   TYR A 360      24.641   7.699 -12.992  1.00 86.88           O  
ATOM   2793  CG  TYR A 360      21.719   5.559 -10.539  1.00 86.88           C  
ATOM   2794  CD1 TYR A 360      21.125   4.945 -11.648  1.00 86.88           C  
ATOM   2795  CD2 TYR A 360      21.266   5.188  -9.281  1.00 86.88           C  
ATOM   2796  CE1 TYR A 360      20.141   3.984 -11.500  1.00 86.88           C  
ATOM   2797  CE2 TYR A 360      20.281   4.227  -9.117  1.00 86.88           C  
ATOM   2798  OH  TYR A 360      18.734   2.686 -10.078  1.00 86.88           O  
ATOM   2799  CZ  TYR A 360      19.719   3.633 -10.227  1.00 86.88           C  
ATOM   2800  N   ASP A 361      25.984   7.559 -11.125  1.00 87.81           N  
ATOM   2801  CA  ASP A 361      26.891   8.570 -11.641  1.00 87.81           C  
ATOM   2802  C   ASP A 361      27.672   8.055 -12.844  1.00 87.81           C  
ATOM   2803  CB  ASP A 361      27.859   9.023 -10.539  1.00 87.81           C  
ATOM   2804  O   ASP A 361      28.016   8.820 -13.750  1.00 87.81           O  
ATOM   2805  CG  ASP A 361      27.203   9.914  -9.508  1.00 87.81           C  
ATOM   2806  OD1 ASP A 361      26.391  10.781  -9.875  1.00 87.81           O  
ATOM   2807  OD2 ASP A 361      27.516   9.758  -8.305  1.00 87.81           O  
ATOM   2808  N   VAL A 362      27.891   6.766 -12.844  1.00 87.44           N  
ATOM   2809  CA  VAL A 362      28.703   6.141 -13.883  1.00 87.44           C  
ATOM   2810  C   VAL A 362      27.797   5.633 -15.008  1.00 87.44           C  
ATOM   2811  CB  VAL A 362      29.547   4.980 -13.312  1.00 87.44           C  
ATOM   2812  O   VAL A 362      28.141   5.762 -16.188  1.00 87.44           O  
ATOM   2813  CG1 VAL A 362      30.328   4.289 -14.430  1.00 87.44           C  
ATOM   2814  CG2 VAL A 362      30.500   5.492 -12.234  1.00 87.44           C  
ATOM   2815  N   VAL A 363      26.703   5.059 -14.641  1.00 89.88           N  
ATOM   2816  CA  VAL A 363      25.750   4.527 -15.609  1.00 89.88           C  
ATOM   2817  C   VAL A 363      24.500   5.402 -15.633  1.00 89.88           C  
ATOM   2818  CB  VAL A 363      25.375   3.064 -15.297  1.00 89.88           C  
ATOM   2819  O   VAL A 363      23.438   4.988 -15.156  1.00 89.88           O  
ATOM   2820  CG1 VAL A 363      24.609   2.436 -16.469  1.00 89.88           C  
ATOM   2821  CG2 VAL A 363      26.625   2.250 -14.961  1.00 89.88           C  
ATOM   2822  N   VAL A 364      24.562   6.582 -16.219  1.00 92.00           N  
ATOM   2823  CA  VAL A 364      23.562   7.645 -16.109  1.00 92.00           C  
ATOM   2824  C   VAL A 364      22.281   7.234 -16.828  1.00 92.00           C  
ATOM   2825  CB  VAL A 364      24.094   8.977 -16.672  1.00 92.00           C  
ATOM   2826  O   VAL A 364      21.203   7.742 -16.531  1.00 92.00           O  
ATOM   2827  CG1 VAL A 364      24.297   8.883 -18.188  1.00 92.00           C  
ATOM   2828  CG2 VAL A 364      23.141  10.117 -16.328  1.00 92.00           C  
ATOM   2829  N   GLU A 365      22.422   6.367 -17.844  1.00 91.19           N  
ATOM   2830  CA  GLU A 365      21.250   5.930 -18.578  1.00 91.19           C  
ATOM   2831  C   GLU A 365      20.266   5.195 -17.672  1.00 91.19           C  
ATOM   2832  CB  GLU A 365      21.656   5.027 -19.750  1.00 91.19           C  
ATOM   2833  O   GLU A 365      19.094   5.039 -18.016  1.00 91.19           O  
ATOM   2834  CG  GLU A 365      22.297   3.715 -19.328  1.00 91.19           C  
ATOM   2835  CD  GLU A 365      23.797   3.805 -19.172  1.00 91.19           C  
ATOM   2836  OE1 GLU A 365      24.484   2.752 -19.219  1.00 91.19           O  
ATOM   2837  OE2 GLU A 365      24.312   4.934 -19.016  1.00 91.19           O  
ATOM   2838  N   GLN A 366      20.703   4.703 -16.516  1.00 88.06           N  
ATOM   2839  CA  GLN A 366      19.844   3.979 -15.586  1.00 88.06           C  
ATOM   2840  C   GLN A 366      18.891   4.930 -14.852  1.00 88.06           C  
ATOM   2841  CB  GLN A 366      20.672   3.193 -14.578  1.00 88.06           C  
ATOM   2842  O   GLN A 366      17.891   4.500 -14.273  1.00 88.06           O  
ATOM   2843  CG  GLN A 366      21.344   1.954 -15.156  1.00 88.06           C  
ATOM   2844  CD  GLN A 366      22.094   1.148 -14.117  1.00 88.06           C  
ATOM   2845  NE2 GLN A 366      22.562  -0.034 -14.508  1.00 88.06           N  
ATOM   2846  OE1 GLN A 366      22.266   1.586 -12.977  1.00 88.06           O  
ATOM   2847  N   LEU A 367      19.219   6.211 -14.875  1.00 89.75           N  
ATOM   2848  CA  LEU A 367      18.344   7.211 -14.273  1.00 89.75           C  
ATOM   2849  C   LEU A 367      17.078   7.406 -15.109  1.00 89.75           C  
ATOM   2850  CB  LEU A 367      19.078   8.547 -14.117  1.00 89.75           C  
ATOM   2851  O   LEU A 367      16.094   7.953 -14.633  1.00 89.75           O  
ATOM   2852  CG  LEU A 367      20.109   8.617 -13.000  1.00 89.75           C  
ATOM   2853  CD1 LEU A 367      20.891   9.930 -13.078  1.00 89.75           C  
ATOM   2854  CD2 LEU A 367      19.453   8.469 -11.633  1.00 89.75           C  
ATOM   2855  N   THR A 368      17.156   6.988 -16.344  1.00 89.94           N  
ATOM   2856  CA  THR A 368      16.000   7.059 -17.234  1.00 89.94           C  
ATOM   2857  C   THR A 368      14.969   5.996 -16.859  1.00 89.94           C  
ATOM   2858  CB  THR A 368      16.422   6.887 -18.703  1.00 89.94           C  
ATOM   2859  O   THR A 368      15.289   4.812 -16.781  1.00 89.94           O  
ATOM   2860  CG2 THR A 368      15.211   7.000 -19.625  1.00 89.94           C  
ATOM   2861  OG1 THR A 368      17.375   7.902 -19.047  1.00 89.94           O  
ATOM   2862  N   PRO A 369      13.781   6.480 -16.562  1.00 82.69           N  
ATOM   2863  CA  PRO A 369      12.758   5.477 -16.281  1.00 82.69           C  
ATOM   2864  C   PRO A 369      12.672   4.391 -17.344  1.00 82.69           C  
ATOM   2865  CB  PRO A 369      11.469   6.293 -16.219  1.00 82.69           C  
ATOM   2866  O   PRO A 369      12.672   4.695 -18.547  1.00 82.69           O  
ATOM   2867  CG  PRO A 369      11.898   7.672 -15.844  1.00 82.69           C  
ATOM   2868  CD  PRO A 369      13.234   7.941 -16.484  1.00 82.69           C  
ATOM   2869  N   TRP A 370      12.617   3.205 -16.891  1.00 77.69           N  
ATOM   2870  CA  TRP A 370      12.586   2.047 -17.781  1.00 77.69           C  
ATOM   2871  C   TRP A 370      11.414   2.141 -18.750  1.00 77.69           C  
ATOM   2872  CB  TRP A 370      12.492   0.751 -16.969  1.00 77.69           C  
ATOM   2873  O   TRP A 370      11.500   1.667 -19.891  1.00 77.69           O  
ATOM   2874  CG  TRP A 370      12.352  -0.484 -17.812  1.00 77.69           C  
ATOM   2875  CD1 TRP A 370      11.211  -1.201 -18.047  1.00 77.69           C  
ATOM   2876  CD2 TRP A 370      13.398  -1.148 -18.531  1.00 77.69           C  
ATOM   2877  CE2 TRP A 370      12.820  -2.264 -19.172  1.00 77.69           C  
ATOM   2878  CE3 TRP A 370      14.766  -0.908 -18.688  1.00 77.69           C  
ATOM   2879  NE1 TRP A 370      11.484  -2.273 -18.859  1.00 77.69           N  
ATOM   2880  CH2 TRP A 370      14.906  -2.879 -20.109  1.00 77.69           C  
ATOM   2881  CZ2 TRP A 370      13.562  -3.137 -19.969  1.00 77.69           C  
ATOM   2882  CZ3 TRP A 370      15.508  -1.779 -19.484  1.00 77.69           C  
ATOM   2883  N   SER A 371      10.383   2.812 -18.344  1.00 78.31           N  
ATOM   2884  CA  SER A 371       9.156   2.904 -19.125  1.00 78.31           C  
ATOM   2885  C   SER A 371       9.242   4.016 -20.172  1.00 78.31           C  
ATOM   2886  CB  SER A 371       7.953   3.146 -18.203  1.00 78.31           C  
ATOM   2887  O   SER A 371       8.367   4.137 -21.031  1.00 78.31           O  
ATOM   2888  OG  SER A 371       8.133   4.332 -17.453  1.00 78.31           O  
ATOM   2889  N   LEU A 372      10.266   4.832 -20.125  1.00 85.19           N  
ATOM   2890  CA  LEU A 372      10.359   5.988 -21.016  1.00 85.19           C  
ATOM   2891  C   LEU A 372      10.789   5.566 -22.406  1.00 85.19           C  
ATOM   2892  CB  LEU A 372      11.344   7.016 -20.453  1.00 85.19           C  
ATOM   2893  O   LEU A 372      10.148   5.938 -23.391  1.00 85.19           O  
ATOM   2894  CG  LEU A 372      11.523   8.297 -21.266  1.00 85.19           C  
ATOM   2895  CD1 LEU A 372      10.234   9.109 -21.250  1.00 85.19           C  
ATOM   2896  CD2 LEU A 372      12.680   9.125 -20.703  1.00 85.19           C  
ATOM   2897  N   THR A 373      11.828   4.777 -22.594  1.00 85.75           N  
ATOM   2898  CA  THR A 373      12.398   4.371 -23.875  1.00 85.75           C  
ATOM   2899  C   THR A 373      13.422   3.254 -23.688  1.00 85.75           C  
ATOM   2900  CB  THR A 373      13.062   5.559 -24.594  1.00 85.75           C  
ATOM   2901  O   THR A 373      14.070   3.180 -22.641  1.00 85.75           O  
ATOM   2902  CG2 THR A 373      14.219   6.121 -23.781  1.00 85.75           C  
ATOM   2903  OG1 THR A 373      13.555   5.125 -25.875  1.00 85.75           O  
ATOM   2904  N   GLN A 374      13.500   2.338 -24.781  1.00 84.69           N  
ATOM   2905  CA  GLN A 374      14.523   1.301 -24.734  1.00 84.69           C  
ATOM   2906  C   GLN A 374      15.688   1.642 -25.672  1.00 84.69           C  
ATOM   2907  CB  GLN A 374      13.930  -0.056 -25.125  1.00 84.69           C  
ATOM   2908  O   GLN A 374      16.688   0.920 -25.703  1.00 84.69           O  
ATOM   2909  CG  GLN A 374      12.859  -0.553 -24.156  1.00 84.69           C  
ATOM   2910  CD  GLN A 374      13.375  -0.700 -22.734  1.00 84.69           C  
ATOM   2911  NE2 GLN A 374      12.805   0.071 -21.812  1.00 84.69           N  
ATOM   2912  OE1 GLN A 374      14.281  -1.500 -22.469  1.00 84.69           O  
ATOM   2913  N   GLU A 375      15.531   2.756 -26.328  1.00 90.12           N  
ATOM   2914  CA  GLU A 375      16.609   3.199 -27.219  1.00 90.12           C  
ATOM   2915  C   GLU A 375      17.781   3.746 -26.422  1.00 90.12           C  
ATOM   2916  CB  GLU A 375      16.094   4.262 -28.203  1.00 90.12           C  
ATOM   2917  O   GLU A 375      17.625   4.668 -25.625  1.00 90.12           O  
ATOM   2918  CG  GLU A 375      17.094   4.645 -29.266  1.00 90.12           C  
ATOM   2919  CD  GLU A 375      16.609   5.766 -30.172  1.00 90.12           C  
ATOM   2920  OE1 GLU A 375      17.406   6.285 -30.984  1.00 90.12           O  
ATOM   2921  OE2 GLU A 375      15.414   6.129 -30.078  1.00 90.12           O  
ATOM   2922  N   ALA A 376      18.969   3.184 -26.688  1.00 91.38           N  
ATOM   2923  CA  ALA A 376      20.156   3.406 -25.875  1.00 91.38           C  
ATOM   2924  C   ALA A 376      20.531   4.887 -25.828  1.00 91.38           C  
ATOM   2925  CB  ALA A 376      21.328   2.582 -26.406  1.00 91.38           C  
ATOM   2926  O   ALA A 376      20.766   5.449 -24.766  1.00 91.38           O  
ATOM   2927  N   LEU A 377      20.531   5.559 -27.016  1.00 93.25           N  
ATOM   2928  CA  LEU A 377      20.969   6.949 -27.078  1.00 93.25           C  
ATOM   2929  C   LEU A 377      19.969   7.863 -26.375  1.00 93.25           C  
ATOM   2930  CB  LEU A 377      21.156   7.395 -28.531  1.00 93.25           C  
ATOM   2931  O   LEU A 377      20.359   8.805 -25.688  1.00 93.25           O  
ATOM   2932  CG  LEU A 377      22.359   6.812 -29.266  1.00 93.25           C  
ATOM   2933  CD1 LEU A 377      22.359   7.266 -30.734  1.00 93.25           C  
ATOM   2934  CD2 LEU A 377      23.656   7.219 -28.578  1.00 93.25           C  
ATOM   2935  N   LYS A 378      18.734   7.598 -26.531  1.00 93.56           N  
ATOM   2936  CA  LYS A 378      17.688   8.391 -25.859  1.00 93.56           C  
ATOM   2937  C   LYS A 378      17.766   8.219 -24.344  1.00 93.56           C  
ATOM   2938  CB  LYS A 378      16.312   8.000 -26.375  1.00 93.56           C  
ATOM   2939  O   LYS A 378      17.578   9.180 -23.594  1.00 93.56           O  
ATOM   2940  CG  LYS A 378      16.016   8.477 -27.797  1.00 93.56           C  
ATOM   2941  CD  LYS A 378      14.578   8.164 -28.203  1.00 93.56           C  
ATOM   2942  CE  LYS A 378      14.273   8.656 -29.609  1.00 93.56           C  
ATOM   2943  NZ  LYS A 378      12.867   8.367 -30.000  1.00 93.56           N  
ATOM   2944  N   ARG A 379      18.031   7.035 -23.922  1.00 93.00           N  
ATOM   2945  CA  ARG A 379      18.141   6.789 -22.484  1.00 93.00           C  
ATOM   2946  C   ARG A 379      19.312   7.559 -21.891  1.00 93.00           C  
ATOM   2947  CB  ARG A 379      18.297   5.293 -22.219  1.00 93.00           C  
ATOM   2948  O   ARG A 379      19.188   8.164 -20.828  1.00 93.00           O  
ATOM   2949  CG  ARG A 379      17.047   4.480 -22.484  1.00 93.00           C  
ATOM   2950  CD  ARG A 379      17.250   3.008 -22.141  1.00 93.00           C  
ATOM   2951  NE  ARG A 379      17.453   2.799 -20.719  1.00 93.00           N  
ATOM   2952  NH1 ARG A 379      15.227   3.049 -20.156  1.00 93.00           N  
ATOM   2953  NH2 ARG A 379      16.781   2.621 -18.531  1.00 93.00           N  
ATOM   2954  CZ  ARG A 379      16.484   2.824 -19.797  1.00 93.00           C  
ATOM   2955  N   LEU A 380      20.391   7.469 -22.625  1.00 94.88           N  
ATOM   2956  CA  LEU A 380      21.578   8.188 -22.172  1.00 94.88           C  
ATOM   2957  C   LEU A 380      21.312   9.680 -22.062  1.00 94.88           C  
ATOM   2958  CB  LEU A 380      22.750   7.934 -23.125  1.00 94.88           C  
ATOM   2959  O   LEU A 380      21.625  10.305 -21.062  1.00 94.88           O  
ATOM   2960  CG  LEU A 380      24.062   8.656 -22.797  1.00 94.88           C  
ATOM   2961  CD1 LEU A 380      24.609   8.164 -21.453  1.00 94.88           C  
ATOM   2962  CD2 LEU A 380      25.078   8.453 -23.906  1.00 94.88           C  
ATOM   2963  N   GLU A 381      20.688  10.250 -23.031  1.00 96.06           N  
ATOM   2964  CA  GLU A 381      20.391  11.680 -23.062  1.00 96.06           C  
ATOM   2965  C   GLU A 381      19.406  12.070 -21.969  1.00 96.06           C  
ATOM   2966  CB  GLU A 381      19.844  12.086 -24.438  1.00 96.06           C  
ATOM   2967  O   GLU A 381      19.609  13.055 -21.250  1.00 96.06           O  
ATOM   2968  CG  GLU A 381      20.891  12.078 -25.531  1.00 96.06           C  
ATOM   2969  CD  GLU A 381      20.297  12.375 -26.906  1.00 96.06           C  
ATOM   2970  OE1 GLU A 381      21.062  12.430 -27.906  1.00 96.06           O  
ATOM   2971  OE2 GLU A 381      19.062  12.547 -27.000  1.00 96.06           O  
ATOM   2972  N   ALA A 382      18.312  11.297 -21.828  1.00 95.12           N  
ATOM   2973  CA  ALA A 382      17.312  11.555 -20.797  1.00 95.12           C  
ATOM   2974  C   ALA A 382      17.938  11.453 -19.406  1.00 95.12           C  
ATOM   2975  CB  ALA A 382      16.141  10.594 -20.922  1.00 95.12           C  
ATOM   2976  O   ALA A 382      17.703  12.312 -18.547  1.00 95.12           O  
ATOM   2977  N   GLY A 383      18.672  10.367 -19.172  1.00 94.75           N  
ATOM   2978  CA  GLY A 383      19.359  10.195 -17.906  1.00 94.75           C  
ATOM   2979  C   GLY A 383      20.297  11.336 -17.562  1.00 94.75           C  
ATOM   2980  O   GLY A 383      20.344  11.789 -16.422  1.00 94.75           O  
ATOM   2981  N   THR A 384      21.031  11.852 -18.531  1.00 95.50           N  
ATOM   2982  CA  THR A 384      21.953  12.961 -18.328  1.00 95.50           C  
ATOM   2983  C   THR A 384      21.188  14.234 -17.953  1.00 95.50           C  
ATOM   2984  CB  THR A 384      22.781  13.227 -19.609  1.00 95.50           C  
ATOM   2985  O   THR A 384      21.609  14.953 -17.047  1.00 95.50           O  
ATOM   2986  CG2 THR A 384      23.719  14.414 -19.406  1.00 95.50           C  
ATOM   2987  OG1 THR A 384      23.562  12.062 -19.906  1.00 95.50           O  
ATOM   2988  N   GLN A 385      20.109  14.484 -18.562  1.00 96.38           N  
ATOM   2989  CA  GLN A 385      19.297  15.656 -18.266  1.00 96.38           C  
ATOM   2990  C   GLN A 385      18.703  15.586 -16.859  1.00 96.38           C  
ATOM   2991  CB  GLN A 385      18.172  15.805 -19.297  1.00 96.38           C  
ATOM   2992  O   GLN A 385      18.672  16.594 -16.156  1.00 96.38           O  
ATOM   2993  CG  GLN A 385      18.656  16.156 -20.703  1.00 96.38           C  
ATOM   2994  CD  GLN A 385      18.984  17.625 -20.859  1.00 96.38           C  
ATOM   2995  NE2 GLN A 385      19.500  17.984 -22.031  1.00 96.38           N  
ATOM   2996  OE1 GLN A 385      18.766  18.422 -19.953  1.00 96.38           O  
ATOM   2997  N   ILE A 386      18.281  14.383 -16.547  1.00 95.31           N  
ATOM   2998  CA  ILE A 386      17.719  14.188 -15.211  1.00 95.31           C  
ATOM   2999  C   ILE A 386      18.812  14.422 -14.164  1.00 95.31           C  
ATOM   3000  CB  ILE A 386      17.125  12.766 -15.055  1.00 95.31           C  
ATOM   3001  O   ILE A 386      18.578  15.117 -13.172  1.00 95.31           O  
ATOM   3002  CG1 ILE A 386      15.844  12.633 -15.883  1.00 95.31           C  
ATOM   3003  CG2 ILE A 386      16.844  12.461 -13.578  1.00 95.31           C  
ATOM   3004  CD1 ILE A 386      15.352  11.203 -16.047  1.00 95.31           C  
ATOM   3005  N   LYS A 387      19.938  13.828 -14.422  1.00 95.00           N  
ATOM   3006  CA  LYS A 387      21.047  14.016 -13.492  1.00 95.00           C  
ATOM   3007  C   LYS A 387      21.391  15.492 -13.344  1.00 95.00           C  
ATOM   3008  CB  LYS A 387      22.281  13.227 -13.961  1.00 95.00           C  
ATOM   3009  O   LYS A 387      21.562  15.984 -12.219  1.00 95.00           O  
ATOM   3010  CG  LYS A 387      23.469  13.344 -13.031  1.00 95.00           C  
ATOM   3011  CD  LYS A 387      24.656  12.523 -13.547  1.00 95.00           C  
ATOM   3012  CE  LYS A 387      25.859  12.664 -12.633  1.00 95.00           C  
ATOM   3013  NZ  LYS A 387      27.062  11.977 -13.195  1.00 95.00           N  
ATOM   3014  N   TYR A 388      21.547  16.156 -14.438  1.00 95.44           N  
ATOM   3015  CA  TYR A 388      21.906  17.562 -14.406  1.00 95.44           C  
ATOM   3016  C   TYR A 388      20.844  18.391 -13.703  1.00 95.44           C  
ATOM   3017  CB  TYR A 388      22.109  18.094 -15.828  1.00 95.44           C  
ATOM   3018  O   TYR A 388      21.156  19.297 -12.922  1.00 95.44           O  
ATOM   3019  CG  TYR A 388      22.625  19.516 -15.883  1.00 95.44           C  
ATOM   3020  CD1 TYR A 388      21.750  20.578 -16.156  1.00 95.44           C  
ATOM   3021  CD2 TYR A 388      23.969  19.797 -15.664  1.00 95.44           C  
ATOM   3022  CE1 TYR A 388      22.219  21.891 -16.203  1.00 95.44           C  
ATOM   3023  CE2 TYR A 388      24.438  21.109 -15.711  1.00 95.44           C  
ATOM   3024  OH  TYR A 388      24.016  23.438 -16.031  1.00 95.44           O  
ATOM   3025  CZ  TYR A 388      23.562  22.141 -15.984  1.00 95.44           C  
ATOM   3026  N   HIS A 389      19.578  18.141 -13.953  1.00 95.94           N  
ATOM   3027  CA  HIS A 389      18.469  18.875 -13.344  1.00 95.94           C  
ATOM   3028  C   HIS A 389      18.516  18.781 -11.820  1.00 95.94           C  
ATOM   3029  CB  HIS A 389      17.125  18.344 -13.859  1.00 95.94           C  
ATOM   3030  O   HIS A 389      18.344  19.781 -11.133  1.00 95.94           O  
ATOM   3031  CG  HIS A 389      15.938  18.953 -13.195  1.00 95.94           C  
ATOM   3032  CD2 HIS A 389      15.172  18.531 -12.164  1.00 95.94           C  
ATOM   3033  ND1 HIS A 389      15.414  20.172 -13.586  1.00 95.94           N  
ATOM   3034  CE1 HIS A 389      14.375  20.469 -12.828  1.00 95.94           C  
ATOM   3035  NE2 HIS A 389      14.211  19.484 -11.953  1.00 95.94           N  
ATOM   3036  N   TYR A 390      18.859  17.656 -11.242  1.00 94.88           N  
ATOM   3037  CA  TYR A 390      18.750  17.469  -9.805  1.00 94.88           C  
ATOM   3038  C   TYR A 390      20.094  17.641  -9.125  1.00 94.88           C  
ATOM   3039  CB  TYR A 390      18.156  16.094  -9.469  1.00 94.88           C  
ATOM   3040  O   TYR A 390      20.172  18.031  -7.961  1.00 94.88           O  
ATOM   3041  CG  TYR A 390      16.656  16.016  -9.648  1.00 94.88           C  
ATOM   3042  CD1 TYR A 390      15.797  16.484  -8.664  1.00 94.88           C  
ATOM   3043  CD2 TYR A 390      16.109  15.461 -10.805  1.00 94.88           C  
ATOM   3044  CE1 TYR A 390      14.414  16.406  -8.828  1.00 94.88           C  
ATOM   3045  CE2 TYR A 390      14.734  15.375 -10.969  1.00 94.88           C  
ATOM   3046  OH  TYR A 390      12.531  15.773 -10.148  1.00 94.88           O  
ATOM   3047  CZ  TYR A 390      13.898  15.852  -9.984  1.00 94.88           C  
ATOM   3048  N   PHE A 391      21.141  17.359  -9.906  1.00 94.81           N  
ATOM   3049  CA  PHE A 391      22.406  17.250  -9.195  1.00 94.81           C  
ATOM   3050  C   PHE A 391      23.469  18.141  -9.828  1.00 94.81           C  
ATOM   3051  CB  PHE A 391      22.891  15.797  -9.172  1.00 94.81           C  
ATOM   3052  O   PHE A 391      24.609  18.203  -9.359  1.00 94.81           O  
ATOM   3053  CG  PHE A 391      21.922  14.844  -8.547  1.00 94.81           C  
ATOM   3054  CD1 PHE A 391      21.797  14.750  -7.164  1.00 94.81           C  
ATOM   3055  CD2 PHE A 391      21.109  14.039  -9.336  1.00 94.81           C  
ATOM   3056  CE1 PHE A 391      20.891  13.867  -6.582  1.00 94.81           C  
ATOM   3057  CE2 PHE A 391      20.203  13.148  -8.766  1.00 94.81           C  
ATOM   3058  CZ  PHE A 391      20.094  13.062  -7.387  1.00 94.81           C  
ATOM   3059  N   ALA A 392      23.109  18.828 -10.906  1.00 92.19           N  
ATOM   3060  CA  ALA A 392      24.094  19.609 -11.633  1.00 92.19           C  
ATOM   3061  C   ALA A 392      25.328  18.781 -11.953  1.00 92.19           C  
ATOM   3062  CB  ALA A 392      24.484  20.859 -10.836  1.00 92.19           C  
ATOM   3063  O   ALA A 392      25.234  17.703 -12.539  1.00 92.19           O  
ATOM   3064  N   LEU A 393      26.531  19.203 -11.562  1.00 89.25           N  
ATOM   3065  CA  LEU A 393      27.750  18.453 -11.883  1.00 89.25           C  
ATOM   3066  C   LEU A 393      28.234  17.656 -10.688  1.00 89.25           C  
ATOM   3067  CB  LEU A 393      28.844  19.422 -12.352  1.00 89.25           C  
ATOM   3068  O   LEU A 393      29.281  17.000 -10.742  1.00 89.25           O  
ATOM   3069  CG  LEU A 393      28.578  20.188 -13.641  1.00 89.25           C  
ATOM   3070  CD1 LEU A 393      29.734  21.141 -13.945  1.00 89.25           C  
ATOM   3071  CD2 LEU A 393      28.359  19.219 -14.805  1.00 89.25           C  
ATOM   3072  N   GLU A 394      27.406  17.656  -9.602  1.00 92.12           N  
ATOM   3073  CA  GLU A 394      27.797  16.938  -8.398  1.00 92.12           C  
ATOM   3074  C   GLU A 394      27.375  15.469  -8.469  1.00 92.12           C  
ATOM   3075  CB  GLU A 394      27.172  17.594  -7.156  1.00 92.12           C  
ATOM   3076  O   GLU A 394      26.484  15.109  -9.227  1.00 92.12           O  
ATOM   3077  CG  GLU A 394      27.688  19.000  -6.891  1.00 92.12           C  
ATOM   3078  CD  GLU A 394      27.078  19.641  -5.656  1.00 92.12           C  
ATOM   3079  OE1 GLU A 394      27.547  20.719  -5.223  1.00 92.12           O  
ATOM   3080  OE2 GLU A 394      26.094  19.062  -5.117  1.00 92.12           O  
ATOM   3081  N   SER A 395      28.109  14.656  -7.648  1.00 90.38           N  
ATOM   3082  CA  SER A 395      27.688  13.266  -7.492  1.00 90.38           C  
ATOM   3083  C   SER A 395      26.312  13.172  -6.840  1.00 90.38           C  
ATOM   3084  CB  SER A 395      28.703  12.484  -6.664  1.00 90.38           C  
ATOM   3085  O   SER A 395      25.984  13.984  -5.973  1.00 90.38           O  
ATOM   3086  OG  SER A 395      28.219  11.195  -6.355  1.00 90.38           O  
ATOM   3087  N   ILE A 396      25.500  12.094  -7.246  1.00 88.50           N  
ATOM   3088  CA  ILE A 396      24.156  11.883  -6.758  1.00 88.50           C  
ATOM   3089  C   ILE A 396      24.172  11.656  -5.246  1.00 88.50           C  
ATOM   3090  CB  ILE A 396      23.469  10.688  -7.469  1.00 88.50           C  
ATOM   3091  O   ILE A 396      23.203  11.945  -4.555  1.00 88.50           O  
ATOM   3092  CG1 ILE A 396      23.172  11.031  -8.930  1.00 88.50           C  
ATOM   3093  CG2 ILE A 396      22.203  10.266  -6.727  1.00 88.50           C  
ATOM   3094  CD1 ILE A 396      22.578   9.883  -9.727  1.00 88.50           C  
ATOM   3095  N   THR A 397      25.281  11.273  -4.707  1.00 85.12           N  
ATOM   3096  CA  THR A 397      25.312  10.891  -3.301  1.00 85.12           C  
ATOM   3097  C   THR A 397      25.906  12.008  -2.449  1.00 85.12           C  
ATOM   3098  CB  THR A 397      26.125   9.594  -3.090  1.00 85.12           C  
ATOM   3099  O   THR A 397      25.969  11.898  -1.223  1.00 85.12           O  
ATOM   3100  CG2 THR A 397      25.469   8.414  -3.805  1.00 85.12           C  
ATOM   3101  OG1 THR A 397      27.438   9.773  -3.604  1.00 85.12           O  
ATOM   3102  N   PHE A 398      26.344  13.102  -3.061  1.00 87.62           N  
ATOM   3103  CA  PHE A 398      27.078  14.141  -2.361  1.00 87.62           C  
ATOM   3104  C   PHE A 398      26.156  14.992  -1.513  1.00 87.62           C  
ATOM   3105  CB  PHE A 398      27.844  15.023  -3.359  1.00 87.62           C  
ATOM   3106  O   PHE A 398      26.453  15.305  -0.359  1.00 87.62           O  
ATOM   3107  CG  PHE A 398      28.672  16.094  -2.709  1.00 87.62           C  
ATOM   3108  CD1 PHE A 398      28.281  17.422  -2.730  1.00 87.62           C  
ATOM   3109  CD2 PHE A 398      29.875  15.766  -2.076  1.00 87.62           C  
ATOM   3110  CE1 PHE A 398      29.047  18.422  -2.131  1.00 87.62           C  
ATOM   3111  CE2 PHE A 398      30.656  16.750  -1.474  1.00 87.62           C  
ATOM   3112  CZ  PHE A 398      30.234  18.078  -1.503  1.00 87.62           C  
ATOM   3113  N   ASN A 399      25.078  15.461  -2.129  1.00 88.94           N  
ATOM   3114  CA  ASN A 399      24.109  16.344  -1.472  1.00 88.94           C  
ATOM   3115  C   ASN A 399      22.812  15.602  -1.149  1.00 88.94           C  
ATOM   3116  CB  ASN A 399      23.828  17.562  -2.340  1.00 88.94           C  
ATOM   3117  O   ASN A 399      22.047  15.281  -2.051  1.00 88.94           O  
ATOM   3118  CG  ASN A 399      22.984  18.609  -1.617  1.00 88.94           C  
ATOM   3119  ND2 ASN A 399      23.438  19.859  -1.667  1.00 88.94           N  
ATOM   3120  OD1 ASN A 399      21.953  18.297  -1.020  1.00 88.94           O  
ATOM   3121  N   ARG A 400      22.594  15.438   0.045  1.00 85.75           N  
ATOM   3122  CA  ARG A 400      21.484  14.625   0.522  1.00 85.75           C  
ATOM   3123  C   ARG A 400      20.156  15.281   0.180  1.00 85.75           C  
ATOM   3124  CB  ARG A 400      21.594  14.406   2.033  1.00 85.75           C  
ATOM   3125  O   ARG A 400      19.203  14.594  -0.225  1.00 85.75           O  
ATOM   3126  CG  ARG A 400      20.547  13.445   2.586  1.00 85.75           C  
ATOM   3127  CD  ARG A 400      20.844  13.078   4.035  1.00 85.75           C  
ATOM   3128  NE  ARG A 400      19.984  11.992   4.496  1.00 85.75           N  
ATOM   3129  NH1 ARG A 400      18.234  13.359   5.148  1.00 85.75           N  
ATOM   3130  NH2 ARG A 400      18.062  11.094   5.402  1.00 85.75           N  
ATOM   3131  CZ  ARG A 400      18.766  12.148   5.012  1.00 85.75           C  
ATOM   3132  N   GLN A 401      20.047  16.547   0.361  1.00 88.88           N  
ATOM   3133  CA  GLN A 401      18.797  17.250   0.064  1.00 88.88           C  
ATOM   3134  C   GLN A 401      18.406  17.078  -1.403  1.00 88.88           C  
ATOM   3135  CB  GLN A 401      18.906  18.734   0.412  1.00 88.88           C  
ATOM   3136  O   GLN A 401      17.250  16.844  -1.721  1.00 88.88           O  
ATOM   3137  CG  GLN A 401      17.609  19.500   0.247  1.00 88.88           C  
ATOM   3138  CD  GLN A 401      16.516  19.016   1.176  1.00 88.88           C  
ATOM   3139  NE2 GLN A 401      15.375  18.641   0.604  1.00 88.88           N  
ATOM   3140  OE1 GLN A 401      16.688  18.969   2.396  1.00 88.88           O  
ATOM   3141  N   ARG A 402      19.312  17.203  -2.275  1.00 91.44           N  
ATOM   3142  CA  ARG A 402      19.047  17.016  -3.699  1.00 91.44           C  
ATOM   3143  C   ARG A 402      18.625  15.594  -3.994  1.00 91.44           C  
ATOM   3144  CB  ARG A 402      20.281  17.375  -4.527  1.00 91.44           C  
ATOM   3145  O   ARG A 402      17.719  15.367  -4.809  1.00 91.44           O  
ATOM   3146  CG  ARG A 402      20.625  18.859  -4.539  1.00 91.44           C  
ATOM   3147  CD  ARG A 402      21.797  19.172  -5.461  1.00 91.44           C  
ATOM   3148  NE  ARG A 402      22.141  20.578  -5.426  1.00 91.44           N  
ATOM   3149  NH1 ARG A 402      21.906  20.922  -7.695  1.00 91.44           N  
ATOM   3150  NH2 ARG A 402      22.531  22.656  -6.340  1.00 91.44           N  
ATOM   3151  CZ  ARG A 402      22.188  21.391  -6.488  1.00 91.44           C  
ATOM   3152  N   LEU A 403      19.297  14.688  -3.316  1.00 89.69           N  
ATOM   3153  CA  LEU A 403      18.938  13.289  -3.475  1.00 89.69           C  
ATOM   3154  C   LEU A 403      17.500  13.055  -3.016  1.00 89.69           C  
ATOM   3155  CB  LEU A 403      19.891  12.391  -2.686  1.00 89.69           C  
ATOM   3156  O   LEU A 403      16.719  12.398  -3.711  1.00 89.69           O  
ATOM   3157  CG  LEU A 403      19.609  10.883  -2.738  1.00 89.69           C  
ATOM   3158  CD1 LEU A 403      19.609  10.391  -4.184  1.00 89.69           C  
ATOM   3159  CD2 LEU A 403      20.609  10.117  -1.898  1.00 89.69           C  
ATOM   3160  N   LEU A 404      17.141  13.625  -1.883  1.00 90.25           N  
ATOM   3161  CA  LEU A 404      15.789  13.492  -1.357  1.00 90.25           C  
ATOM   3162  C   LEU A 404      14.773  14.086  -2.324  1.00 90.25           C  
ATOM   3163  CB  LEU A 404      15.680  14.180   0.008  1.00 90.25           C  
ATOM   3164  O   LEU A 404      13.727  13.484  -2.580  1.00 90.25           O  
ATOM   3165  CG  LEU A 404      16.469  13.547   1.151  1.00 90.25           C  
ATOM   3166  CD1 LEU A 404      16.359  14.398   2.408  1.00 90.25           C  
ATOM   3167  CD2 LEU A 404      15.984  12.125   1.421  1.00 90.25           C  
ATOM   3168  N   ASN A 405      15.078  15.219  -2.861  1.00 92.56           N  
ATOM   3169  CA  ASN A 405      14.180  15.867  -3.811  1.00 92.56           C  
ATOM   3170  C   ASN A 405      13.984  15.016  -5.062  1.00 92.56           C  
ATOM   3171  CB  ASN A 405      14.711  17.250  -4.191  1.00 92.56           C  
ATOM   3172  O   ASN A 405      12.859  14.875  -5.551  1.00 92.56           O  
ATOM   3173  CG  ASN A 405      14.609  18.250  -3.051  1.00 92.56           C  
ATOM   3174  ND2 ASN A 405      15.352  19.344  -3.154  1.00 92.56           N  
ATOM   3175  OD1 ASN A 405      13.875  18.031  -2.084  1.00 92.56           O  
ATOM   3176  N   PHE A 406      15.070  14.453  -5.566  1.00 92.38           N  
ATOM   3177  CA  PHE A 406      15.016  13.617  -6.758  1.00 92.38           C  
ATOM   3178  C   PHE A 406      14.164  12.375  -6.504  1.00 92.38           C  
ATOM   3179  CB  PHE A 406      16.422  13.203  -7.195  1.00 92.38           C  
ATOM   3180  O   PHE A 406      13.258  12.070  -7.281  1.00 92.38           O  
ATOM   3181  CG  PHE A 406      16.453  12.055  -8.164  1.00 92.38           C  
ATOM   3182  CD1 PHE A 406      16.938  10.812  -7.770  1.00 92.38           C  
ATOM   3183  CD2 PHE A 406      15.977  12.203  -9.461  1.00 92.38           C  
ATOM   3184  CE1 PHE A 406      16.969   9.742  -8.664  1.00 92.38           C  
ATOM   3185  CE2 PHE A 406      16.000  11.141 -10.352  1.00 92.38           C  
ATOM   3186  CZ  PHE A 406      16.500   9.914  -9.953  1.00 92.38           C  
ATOM   3187  N   ILE A 407      14.422  11.625  -5.426  1.00 90.94           N  
ATOM   3188  CA  ILE A 407      13.727  10.375  -5.145  1.00 90.94           C  
ATOM   3189  C   ILE A 407      12.242  10.656  -4.906  1.00 90.94           C  
ATOM   3190  CB  ILE A 407      14.344   9.648  -3.928  1.00 90.94           C  
ATOM   3191  O   ILE A 407      11.383   9.945  -5.430  1.00 90.94           O  
ATOM   3192  CG1 ILE A 407      15.766   9.172  -4.246  1.00 90.94           C  
ATOM   3193  CG2 ILE A 407      13.453   8.477  -3.496  1.00 90.94           C  
ATOM   3194  CD1 ILE A 407      16.484   8.562  -3.062  1.00 90.94           C  
ATOM   3195  N   SER A 408      11.945  11.742  -4.152  1.00 93.75           N  
ATOM   3196  CA  SER A 408      10.562  12.102  -3.871  1.00 93.75           C  
ATOM   3197  C   SER A 408       9.789  12.391  -5.156  1.00 93.75           C  
ATOM   3198  CB  SER A 408      10.492  13.312  -2.941  1.00 93.75           C  
ATOM   3199  O   SER A 408       8.680  11.898  -5.348  1.00 93.75           O  
ATOM   3200  OG  SER A 408      11.016  12.992  -1.661  1.00 93.75           O  
ATOM   3201  N   ALA A 409      10.430  13.156  -6.023  1.00 94.38           N  
ATOM   3202  CA  ALA A 409       9.781  13.555  -7.270  1.00 94.38           C  
ATOM   3203  C   ALA A 409       9.641  12.367  -8.219  1.00 94.38           C  
ATOM   3204  CB  ALA A 409      10.570  14.680  -7.941  1.00 94.38           C  
ATOM   3205  O   ALA A 409       8.555  12.117  -8.750  1.00 94.38           O  
ATOM   3206  N   ASP A 410      10.727  11.602  -8.344  1.00 90.56           N  
ATOM   3207  CA  ASP A 410      10.820  10.547  -9.352  1.00 90.56           C  
ATOM   3208  C   ASP A 410      10.023   9.312  -8.930  1.00 90.56           C  
ATOM   3209  CB  ASP A 410      12.281  10.172  -9.602  1.00 90.56           C  
ATOM   3210  O   ASP A 410       9.336   8.703  -9.750  1.00 90.56           O  
ATOM   3211  CG  ASP A 410      12.453   9.133 -10.695  1.00 90.56           C  
ATOM   3212  OD1 ASP A 410      12.211   9.453 -11.883  1.00 90.56           O  
ATOM   3213  OD2 ASP A 410      12.820   7.984 -10.375  1.00 90.56           O  
ATOM   3214  N   GLN A 411      10.039   8.984  -7.652  1.00 90.81           N  
ATOM   3215  CA  GLN A 411       9.539   7.672  -7.250  1.00 90.81           C  
ATOM   3216  C   GLN A 411       8.125   7.773  -6.676  1.00 90.81           C  
ATOM   3217  CB  GLN A 411      10.477   7.031  -6.227  1.00 90.81           C  
ATOM   3218  O   GLN A 411       7.434   6.762  -6.535  1.00 90.81           O  
ATOM   3219  CG  GLN A 411      11.859   6.711  -6.773  1.00 90.81           C  
ATOM   3220  CD  GLN A 411      11.812   5.809  -7.992  1.00 90.81           C  
ATOM   3221  NE2 GLN A 411      12.234   6.332  -9.141  1.00 90.81           N  
ATOM   3222  OE1 GLN A 411      11.391   4.648  -7.906  1.00 90.81           O  
ATOM   3223  N   PHE A 412       7.602   9.062  -6.375  1.00 95.06           N  
ATOM   3224  CA  PHE A 412       6.305   9.172  -5.715  1.00 95.06           C  
ATOM   3225  C   PHE A 412       5.457  10.258  -6.367  1.00 95.06           C  
ATOM   3226  CB  PHE A 412       6.480   9.469  -4.223  1.00 95.06           C  
ATOM   3227  O   PHE A 412       4.422   9.969  -6.973  1.00 95.06           O  
ATOM   3228  CG  PHE A 412       6.996   8.305  -3.430  1.00 95.06           C  
ATOM   3229  CD1 PHE A 412       6.113   7.402  -2.840  1.00 95.06           C  
ATOM   3230  CD2 PHE A 412       8.359   8.102  -3.271  1.00 95.06           C  
ATOM   3231  CE1 PHE A 412       6.590   6.320  -2.104  1.00 95.06           C  
ATOM   3232  CE2 PHE A 412       8.844   7.020  -2.539  1.00 95.06           C  
ATOM   3233  CZ  PHE A 412       7.953   6.133  -1.953  1.00 95.06           C  
ATOM   3234  N   VAL A 413       5.914  11.477  -6.348  1.00 96.19           N  
ATOM   3235  CA  VAL A 413       5.098  12.633  -6.688  1.00 96.19           C  
ATOM   3236  C   VAL A 413       4.656  12.547  -8.148  1.00 96.19           C  
ATOM   3237  CB  VAL A 413       5.855  13.953  -6.438  1.00 96.19           C  
ATOM   3238  O   VAL A 413       3.465  12.641  -8.453  1.00 96.19           O  
ATOM   3239  CG1 VAL A 413       5.016  15.156  -6.875  1.00 96.19           C  
ATOM   3240  CG2 VAL A 413       6.238  14.078  -4.965  1.00 96.19           C  
ATOM   3241  N   ARG A 414       5.559  12.328  -9.031  1.00 94.69           N  
ATOM   3242  CA  ARG A 414       5.277  12.336 -10.469  1.00 94.69           C  
ATOM   3243  C   ARG A 414       4.254  11.266 -10.836  1.00 94.69           C  
ATOM   3244  CB  ARG A 414       6.562  12.133 -11.266  1.00 94.69           C  
ATOM   3245  O   ARG A 414       3.256  11.547 -11.492  1.00 94.69           O  
ATOM   3246  CG  ARG A 414       6.344  12.023 -12.773  1.00 94.69           C  
ATOM   3247  CD  ARG A 414       7.613  11.609 -13.500  1.00 94.69           C  
ATOM   3248  NE  ARG A 414       8.008  10.242 -13.164  1.00 94.69           N  
ATOM   3249  NH1 ARG A 414      10.031  10.336 -14.273  1.00 94.69           N  
ATOM   3250  NH2 ARG A 414       9.406   8.422 -13.172  1.00 94.69           N  
ATOM   3251  CZ  ARG A 414       9.148   9.672 -13.539  1.00 94.69           C  
ATOM   3252  N   PRO A 415       4.527   9.945 -10.555  1.00 95.25           N  
ATOM   3253  CA  PRO A 415       3.557   8.922 -10.945  1.00 95.25           C  
ATOM   3254  C   PRO A 415       2.213   9.078 -10.234  1.00 95.25           C  
ATOM   3255  CB  PRO A 415       4.242   7.613 -10.531  1.00 95.25           C  
ATOM   3256  O   PRO A 415       1.169   8.750 -10.805  1.00 95.25           O  
ATOM   3257  CG  PRO A 415       5.270   8.023  -9.531  1.00 95.25           C  
ATOM   3258  CD  PRO A 415       5.781   9.383  -9.898  1.00 95.25           C  
ATOM   3259  N   ILE A 416       2.150   9.617  -9.023  1.00 97.88           N  
ATOM   3260  CA  ILE A 416       0.911   9.805  -8.281  1.00 97.88           C  
ATOM   3261  C   ILE A 416       0.099  10.938  -8.914  1.00 97.88           C  
ATOM   3262  CB  ILE A 416       1.188  10.117  -6.789  1.00 97.88           C  
ATOM   3263  O   ILE A 416      -1.117  10.820  -9.078  1.00 97.88           O  
ATOM   3264  CG1 ILE A 416       1.724   8.867  -6.078  1.00 97.88           C  
ATOM   3265  CG2 ILE A 416      -0.077  10.641  -6.102  1.00 97.88           C  
ATOM   3266  CD1 ILE A 416       2.258   9.141  -4.680  1.00 97.88           C  
ATOM   3267  N   ARG A 417       0.825  11.984  -9.242  1.00 96.81           N  
ATOM   3268  CA  ARG A 417       0.138  13.070  -9.938  1.00 96.81           C  
ATOM   3269  C   ARG A 417      -0.443  12.586 -11.266  1.00 96.81           C  
ATOM   3270  CB  ARG A 417       1.091  14.242 -10.180  1.00 96.81           C  
ATOM   3271  O   ARG A 417      -1.599  12.867 -11.578  1.00 96.81           O  
ATOM   3272  CG  ARG A 417       0.468  15.391 -10.961  1.00 96.81           C  
ATOM   3273  CD  ARG A 417       1.388  16.594 -11.016  1.00 96.81           C  
ATOM   3274  NE  ARG A 417       0.817  17.672 -11.820  1.00 96.81           N  
ATOM   3275  NH1 ARG A 417       2.350  19.266 -11.148  1.00 96.81           N  
ATOM   3276  NH2 ARG A 417       0.692  19.812 -12.633  1.00 96.81           N  
ATOM   3277  CZ  ARG A 417       1.288  18.922 -11.867  1.00 96.81           C  
ATOM   3278  N   LYS A 418       0.341  11.836 -12.039  1.00 95.81           N  
ATOM   3279  CA  LYS A 418      -0.132  11.297 -13.305  1.00 95.81           C  
ATOM   3280  C   LYS A 418      -1.361  10.414 -13.102  1.00 95.81           C  
ATOM   3281  CB  LYS A 418       0.976  10.492 -13.992  1.00 95.81           C  
ATOM   3282  O   LYS A 418      -2.324  10.492 -13.867  1.00 95.81           O  
ATOM   3283  CG  LYS A 418       0.555   9.859 -15.312  1.00 95.81           C  
ATOM   3284  CD  LYS A 418       0.214  10.906 -16.359  1.00 95.81           C  
ATOM   3285  CE  LYS A 418      -0.102  10.273 -17.703  1.00 95.81           C  
ATOM   3286  NZ  LYS A 418      -0.470  11.305 -18.719  1.00 95.81           N  
ATOM   3287  N   SER A 419      -1.372   9.586 -12.102  1.00 97.25           N  
ATOM   3288  CA  SER A 419      -2.514   8.734 -11.789  1.00 97.25           C  
ATOM   3289  C   SER A 419      -3.760   9.562 -11.492  1.00 97.25           C  
ATOM   3290  CB  SER A 419      -2.195   7.832 -10.594  1.00 97.25           C  
ATOM   3291  O   SER A 419      -4.840   9.273 -12.008  1.00 97.25           O  
ATOM   3292  OG  SER A 419      -1.176   6.902 -10.922  1.00 97.25           O  
ATOM   3293  N   ALA A 420      -3.572  10.602 -10.688  1.00 98.00           N  
ATOM   3294  CA  ALA A 420      -4.695  11.461 -10.320  1.00 98.00           C  
ATOM   3295  C   ALA A 420      -5.312  12.109 -11.562  1.00 98.00           C  
ATOM   3296  CB  ALA A 420      -4.246  12.539  -9.336  1.00 98.00           C  
ATOM   3297  O   ALA A 420      -6.531  12.055 -11.750  1.00 98.00           O  
ATOM   3298  N   GLN A 421      -4.539  12.625 -12.398  1.00 96.50           N  
ATOM   3299  CA  GLN A 421      -5.016  13.328 -13.586  1.00 96.50           C  
ATOM   3300  C   GLN A 421      -5.715  12.367 -14.547  1.00 96.50           C  
ATOM   3301  CB  GLN A 421      -3.857  14.031 -14.297  1.00 96.50           C  
ATOM   3302  O   GLN A 421      -6.770  12.695 -15.094  1.00 96.50           O  
ATOM   3303  CG  GLN A 421      -3.322  15.242 -13.547  1.00 96.50           C  
ATOM   3304  CD  GLN A 421      -2.158  15.906 -14.258  1.00 96.50           C  
ATOM   3305  NE2 GLN A 421      -2.320  17.188 -14.594  1.00 96.50           N  
ATOM   3306  OE1 GLN A 421      -1.121  15.281 -14.492  1.00 96.50           O  
ATOM   3307  N   THR A 422      -5.086  11.203 -14.695  1.00 96.31           N  
ATOM   3308  CA  THR A 422      -5.609  10.227 -15.648  1.00 96.31           C  
ATOM   3309  C   THR A 422      -6.961   9.695 -15.188  1.00 96.31           C  
ATOM   3310  CB  THR A 422      -4.629   9.055 -15.844  1.00 96.31           C  
ATOM   3311  O   THR A 422      -7.914   9.648 -15.969  1.00 96.31           O  
ATOM   3312  CG2 THR A 422      -5.180   8.039 -16.828  1.00 96.31           C  
ATOM   3313  OG1 THR A 422      -3.383   9.562 -16.328  1.00 96.31           O  
ATOM   3314  N   MET A 423      -7.102   9.359 -13.953  1.00 98.00           N  
ATOM   3315  CA  MET A 423      -8.328   8.781 -13.422  1.00 98.00           C  
ATOM   3316  C   MET A 423      -9.430   9.836 -13.328  1.00 98.00           C  
ATOM   3317  CB  MET A 423      -8.086   8.164 -12.047  1.00 98.00           C  
ATOM   3318  O   MET A 423     -10.617   9.508 -13.414  1.00 98.00           O  
ATOM   3319  CG  MET A 423      -7.242   6.898 -12.086  1.00 98.00           C  
ATOM   3320  SD  MET A 423      -7.152   6.059 -10.453  1.00 98.00           S  
ATOM   3321  CE  MET A 423      -6.098   7.230  -9.555  1.00 98.00           C  
ATOM   3322  N   ALA A 424      -9.047  11.164 -13.172  1.00 98.12           N  
ATOM   3323  CA  ALA A 424     -10.016  12.258 -13.039  1.00 98.12           C  
ATOM   3324  C   ALA A 424     -10.820  12.438 -14.312  1.00 98.12           C  
ATOM   3325  CB  ALA A 424      -9.297  13.555 -12.672  1.00 98.12           C  
ATOM   3326  O   ALA A 424     -11.891  13.055 -14.297  1.00 98.12           O  
ATOM   3327  N   ASN A 425     -10.383  11.789 -15.422  1.00 97.88           N  
ATOM   3328  CA  ASN A 425     -11.148  11.828 -16.656  1.00 97.88           C  
ATOM   3329  C   ASN A 425     -12.398  10.953 -16.578  1.00 97.88           C  
ATOM   3330  CB  ASN A 425     -10.281  11.414 -17.844  1.00 97.88           C  
ATOM   3331  O   ASN A 425     -13.336  11.125 -17.344  1.00 97.88           O  
ATOM   3332  CG  ASN A 425      -9.281  12.477 -18.250  1.00 97.88           C  
ATOM   3333  ND2 ASN A 425      -8.234  12.078 -18.953  1.00 97.88           N  
ATOM   3334  OD1 ASN A 425      -9.453  13.656 -17.922  1.00 97.88           O  
ATOM   3335  N   TYR A 426     -12.484  10.109 -15.578  1.00 98.25           N  
ATOM   3336  CA  TYR A 426     -13.531   9.094 -15.602  1.00 98.25           C  
ATOM   3337  C   TYR A 426     -14.320   9.102 -14.297  1.00 98.25           C  
ATOM   3338  CB  TYR A 426     -12.930   7.711 -15.844  1.00 98.25           C  
ATOM   3339  O   TYR A 426     -15.453   8.617 -14.250  1.00 98.25           O  
ATOM   3340  CG  TYR A 426     -12.188   7.594 -17.156  1.00 98.25           C  
ATOM   3341  CD1 TYR A 426     -12.875   7.371 -18.344  1.00 98.25           C  
ATOM   3342  CD2 TYR A 426     -10.805   7.703 -17.203  1.00 98.25           C  
ATOM   3343  CE1 TYR A 426     -12.188   7.258 -19.562  1.00 98.25           C  
ATOM   3344  CE2 TYR A 426     -10.109   7.598 -18.406  1.00 98.25           C  
ATOM   3345  OH  TYR A 426     -10.133   7.266 -20.766  1.00 98.25           O  
ATOM   3346  CZ  TYR A 426     -10.812   7.375 -19.578  1.00 98.25           C  
ATOM   3347  N   THR A 427     -13.664   9.547 -13.211  1.00 98.19           N  
ATOM   3348  CA  THR A 427     -14.328   9.570 -11.914  1.00 98.19           C  
ATOM   3349  C   THR A 427     -13.828  10.742 -11.078  1.00 98.19           C  
ATOM   3350  CB  THR A 427     -14.102   8.258 -11.148  1.00 98.19           C  
ATOM   3351  O   THR A 427     -12.953  11.492 -11.508  1.00 98.19           O  
ATOM   3352  CG2 THR A 427     -12.641   8.117 -10.711  1.00 98.19           C  
ATOM   3353  OG1 THR A 427     -14.938   8.234  -9.984  1.00 98.19           O  
ATOM   3354  N   THR A 428     -14.516  10.992  -9.891  1.00 98.44           N  
ATOM   3355  CA  THR A 428     -14.102  12.047  -8.984  1.00 98.44           C  
ATOM   3356  C   THR A 428     -12.828  11.648  -8.234  1.00 98.44           C  
ATOM   3357  CB  THR A 428     -15.211  12.383  -7.969  1.00 98.44           C  
ATOM   3358  O   THR A 428     -12.766  10.570  -7.645  1.00 98.44           O  
ATOM   3359  CG2 THR A 428     -14.781  13.508  -7.035  1.00 98.44           C  
ATOM   3360  OG1 THR A 428     -16.391  12.781  -8.680  1.00 98.44           O  
ATOM   3361  N   VAL A 429     -11.805  12.609  -8.359  1.00 98.75           N  
ATOM   3362  CA  VAL A 429     -10.539  12.375  -7.680  1.00 98.75           C  
ATOM   3363  C   VAL A 429     -10.195  13.578  -6.805  1.00 98.75           C  
ATOM   3364  CB  VAL A 429      -9.398  12.109  -8.688  1.00 98.75           C  
ATOM   3365  O   VAL A 429     -10.102  14.711  -7.293  1.00 98.75           O  
ATOM   3366  CG1 VAL A 429      -8.062  11.922  -7.961  1.00 98.75           C  
ATOM   3367  CG2 VAL A 429      -9.719  10.883  -9.539  1.00 98.75           C  
ATOM   3368  N   TYR A 430     -10.055  13.320  -5.438  1.00 98.81           N  
ATOM   3369  CA  TYR A 430      -9.516  14.312  -4.516  1.00 98.81           C  
ATOM   3370  C   TYR A 430      -8.023  14.086  -4.293  1.00 98.81           C  
ATOM   3371  CB  TYR A 430     -10.250  14.258  -3.174  1.00 98.81           C  
ATOM   3372  O   TYR A 430      -7.602  12.992  -3.912  1.00 98.81           O  
ATOM   3373  CG  TYR A 430     -11.719  14.609  -3.275  1.00 98.81           C  
ATOM   3374  CD1 TYR A 430     -12.141  15.938  -3.248  1.00 98.81           C  
ATOM   3375  CD2 TYR A 430     -12.680  13.617  -3.396  1.00 98.81           C  
ATOM   3376  CE1 TYR A 430     -13.484  16.266  -3.338  1.00 98.81           C  
ATOM   3377  CE2 TYR A 430     -14.031  13.938  -3.488  1.00 98.81           C  
ATOM   3378  OH  TYR A 430     -15.758  15.586  -3.549  1.00 98.81           O  
ATOM   3379  CZ  TYR A 430     -14.422  15.266  -3.459  1.00 98.81           C  
ATOM   3380  N   TYR A 431      -7.219  15.094  -4.539  1.00 98.69           N  
ATOM   3381  CA  TYR A 431      -5.762  15.039  -4.535  1.00 98.69           C  
ATOM   3382  C   TYR A 431      -5.188  15.922  -3.436  1.00 98.69           C  
ATOM   3383  CB  TYR A 431      -5.203  15.469  -5.895  1.00 98.69           C  
ATOM   3384  O   TYR A 431      -5.660  17.031  -3.211  1.00 98.69           O  
ATOM   3385  CG  TYR A 431      -3.723  15.219  -6.051  1.00 98.69           C  
ATOM   3386  CD1 TYR A 431      -2.857  16.250  -6.402  1.00 98.69           C  
ATOM   3387  CD2 TYR A 431      -3.186  13.953  -5.844  1.00 98.69           C  
ATOM   3388  CE1 TYR A 431      -1.492  16.031  -6.551  1.00 98.69           C  
ATOM   3389  CE2 TYR A 431      -1.822  13.719  -5.984  1.00 98.69           C  
ATOM   3390  OH  TYR A 431       0.366  14.539  -6.480  1.00 98.69           O  
ATOM   3391  CZ  TYR A 431      -0.985  14.766  -6.336  1.00 98.69           C  
ATOM   3392  N   TYR A 432      -4.184  15.344  -2.652  1.00 98.75           N  
ATOM   3393  CA  TYR A 432      -3.656  16.141  -1.557  1.00 98.75           C  
ATOM   3394  C   TYR A 432      -2.141  16.031  -1.472  1.00 98.75           C  
ATOM   3395  CB  TYR A 432      -4.289  15.727  -0.227  1.00 98.75           C  
ATOM   3396  O   TYR A 432      -1.552  15.094  -2.023  1.00 98.75           O  
ATOM   3397  CG  TYR A 432      -3.742  14.430   0.319  1.00 98.75           C  
ATOM   3398  CD1 TYR A 432      -4.316  13.203  -0.023  1.00 98.75           C  
ATOM   3399  CD2 TYR A 432      -2.648  14.422   1.179  1.00 98.75           C  
ATOM   3400  CE1 TYR A 432      -3.818  12.008   0.479  1.00 98.75           C  
ATOM   3401  CE2 TYR A 432      -2.141  13.227   1.688  1.00 98.75           C  
ATOM   3402  OH  TYR A 432      -2.232  10.852   1.832  1.00 98.75           O  
ATOM   3403  CZ  TYR A 432      -2.730  12.031   1.332  1.00 98.75           C  
ATOM   3404  N   GLU A 433      -1.552  17.016  -0.857  1.00 98.56           N  
ATOM   3405  CA  GLU A 433      -0.176  17.000  -0.370  1.00 98.56           C  
ATOM   3406  C   GLU A 433      -0.125  17.203   1.142  1.00 98.56           C  
ATOM   3407  CB  GLU A 433       0.646  18.094  -1.072  1.00 98.56           C  
ATOM   3408  O   GLU A 433      -0.629  18.203   1.658  1.00 98.56           O  
ATOM   3409  CG  GLU A 433       2.090  18.172  -0.598  1.00 98.56           C  
ATOM   3410  CD  GLU A 433       2.850  19.344  -1.184  1.00 98.56           C  
ATOM   3411  OE1 GLU A 433       3.318  20.219  -0.409  1.00 98.56           O  
ATOM   3412  OE2 GLU A 433       2.975  19.406  -2.428  1.00 98.56           O  
ATOM   3413  N   PHE A 434       0.442  16.234   1.827  1.00 98.12           N  
ATOM   3414  CA  PHE A 434       0.669  16.359   3.262  1.00 98.12           C  
ATOM   3415  C   PHE A 434       2.039  16.969   3.543  1.00 98.12           C  
ATOM   3416  CB  PHE A 434       0.550  14.992   3.947  1.00 98.12           C  
ATOM   3417  O   PHE A 434       3.066  16.391   3.182  1.00 98.12           O  
ATOM   3418  CG  PHE A 434       0.692  15.047   5.445  1.00 98.12           C  
ATOM   3419  CD1 PHE A 434       1.923  14.828   6.051  1.00 98.12           C  
ATOM   3420  CD2 PHE A 434      -0.407  15.328   6.246  1.00 98.12           C  
ATOM   3421  CE1 PHE A 434       2.057  14.883   7.434  1.00 98.12           C  
ATOM   3422  CE2 PHE A 434      -0.281  15.383   7.633  1.00 98.12           C  
ATOM   3423  CZ  PHE A 434       0.952  15.156   8.227  1.00 98.12           C  
ATOM   3424  N   GLY A 435       2.043  18.109   4.227  1.00 96.38           N  
ATOM   3425  CA  GLY A 435       3.311  18.812   4.402  1.00 96.38           C  
ATOM   3426  C   GLY A 435       3.561  19.234   5.836  1.00 96.38           C  
ATOM   3427  O   GLY A 435       4.473  20.016   6.105  1.00 96.38           O  
ATOM   3428  N   TYR A 436       2.695  18.766   6.742  1.00 95.44           N  
ATOM   3429  CA  TYR A 436       2.840  19.172   8.141  1.00 95.44           C  
ATOM   3430  C   TYR A 436       4.039  18.484   8.781  1.00 95.44           C  
ATOM   3431  CB  TYR A 436       1.568  18.828   8.922  1.00 95.44           C  
ATOM   3432  O   TYR A 436       4.184  17.250   8.695  1.00 95.44           O  
ATOM   3433  CG  TYR A 436       1.672  19.125  10.398  1.00 95.44           C  
ATOM   3434  CD1 TYR A 436       1.541  18.109  11.344  1.00 95.44           C  
ATOM   3435  CD2 TYR A 436       1.901  20.422  10.852  1.00 95.44           C  
ATOM   3436  CE1 TYR A 436       1.634  18.391  12.711  1.00 95.44           C  
ATOM   3437  CE2 TYR A 436       1.996  20.703  12.211  1.00 95.44           C  
ATOM   3438  OH  TYR A 436       1.956  19.953  14.477  1.00 95.44           O  
ATOM   3439  CZ  TYR A 436       1.862  19.672  13.133  1.00 95.44           C  
ATOM   3440  N   GLU A 437       4.895  19.250   9.375  1.00 91.44           N  
ATOM   3441  CA  GLU A 437       6.090  18.812  10.086  1.00 91.44           C  
ATOM   3442  C   GLU A 437       5.891  18.906  11.594  1.00 91.44           C  
ATOM   3443  CB  GLU A 437       7.301  19.656   9.664  1.00 91.44           C  
ATOM   3444  O   GLU A 437       6.359  19.844  12.242  1.00 91.44           O  
ATOM   3445  CG  GLU A 437       7.574  19.641   8.172  1.00 91.44           C  
ATOM   3446  CD  GLU A 437       8.695  20.578   7.754  1.00 91.44           C  
ATOM   3447  OE1 GLU A 437       8.836  20.844   6.539  1.00 91.44           O  
ATOM   3448  OE2 GLU A 437       9.438  21.047   8.648  1.00 91.44           O  
ATOM   3449  N   GLY A 438       5.246  17.844  12.086  1.00 85.50           N  
ATOM   3450  CA  GLY A 438       4.914  17.875  13.500  1.00 85.50           C  
ATOM   3451  C   GLY A 438       5.922  17.141  14.359  1.00 85.50           C  
ATOM   3452  O   GLY A 438       6.758  16.391  13.852  1.00 85.50           O  
ATOM   3453  N   TYR A 439       5.855  17.359  15.711  1.00 76.62           N  
ATOM   3454  CA  TYR A 439       6.723  16.797  16.750  1.00 76.62           C  
ATOM   3455  C   TYR A 439       6.520  15.297  16.875  1.00 76.62           C  
ATOM   3456  CB  TYR A 439       6.461  17.484  18.094  1.00 76.62           C  
ATOM   3457  O   TYR A 439       7.469  14.555  17.141  1.00 76.62           O  
ATOM   3458  CG  TYR A 439       7.574  17.297  19.094  1.00 76.62           C  
ATOM   3459  CD1 TYR A 439       7.500  16.297  20.078  1.00 76.62           C  
ATOM   3460  CD2 TYR A 439       8.703  18.109  19.062  1.00 76.62           C  
ATOM   3461  CE1 TYR A 439       8.523  16.125  21.000  1.00 76.62           C  
ATOM   3462  CE2 TYR A 439       9.734  17.938  19.984  1.00 76.62           C  
ATOM   3463  OH  TYR A 439      10.648  16.781  21.859  1.00 76.62           O  
ATOM   3464  CZ  TYR A 439       9.633  16.953  20.953  1.00 76.62           C  
ATOM   3465  N   ALA A 440       5.258  14.883  16.703  1.00 70.75           N  
ATOM   3466  CA  ALA A 440       4.914  13.477  16.875  1.00 70.75           C  
ATOM   3467  C   ALA A 440       5.629  12.594  15.852  1.00 70.75           C  
ATOM   3468  CB  ALA A 440       3.404  13.273  16.781  1.00 70.75           C  
ATOM   3469  O   ALA A 440       5.953  11.438  16.141  1.00 70.75           O  
ATOM   3470  N   SER A 441       5.992  13.211  14.828  1.00 67.38           N  
ATOM   3471  CA  SER A 441       6.562  12.406  13.750  1.00 67.38           C  
ATOM   3472  C   SER A 441       8.086  12.383  13.820  1.00 67.38           C  
ATOM   3473  CB  SER A 441       6.121  12.945  12.383  1.00 67.38           C  
ATOM   3474  O   SER A 441       8.711  11.359  13.539  1.00 67.38           O  
ATOM   3475  OG  SER A 441       6.613  14.258  12.180  1.00 67.38           O  
ATOM   3476  N   ASP A 442       8.758  13.562  14.086  1.00 70.00           N  
ATOM   3477  CA  ASP A 442      10.211  13.680  14.070  1.00 70.00           C  
ATOM   3478  C   ASP A 442      10.672  14.852  14.938  1.00 70.00           C  
ATOM   3479  CB  ASP A 442      10.719  13.852  12.641  1.00 70.00           C  
ATOM   3480  O   ASP A 442      10.641  16.000  14.500  1.00 70.00           O  
ATOM   3481  CG  ASP A 442      12.234  13.773  12.539  1.00 70.00           C  
ATOM   3482  OD1 ASP A 442      12.914  13.703  13.586  1.00 70.00           O  
ATOM   3483  OD2 ASP A 442      12.750  13.797  11.398  1.00 70.00           O  
ATOM   3484  N   THR A 443      11.227  14.508  16.188  1.00 66.19           N  
ATOM   3485  CA  THR A 443      11.648  15.555  17.109  1.00 66.19           C  
ATOM   3486  C   THR A 443      13.008  16.109  16.703  1.00 66.19           C  
ATOM   3487  CB  THR A 443      11.711  15.031  18.562  1.00 66.19           C  
ATOM   3488  O   THR A 443      13.375  17.219  17.109  1.00 66.19           O  
ATOM   3489  CG2 THR A 443      10.328  14.648  19.062  1.00 66.19           C  
ATOM   3490  OG1 THR A 443      12.562  13.875  18.609  1.00 66.19           O  
ATOM   3491  N   ASP A 444      13.742  15.438  15.820  1.00 75.00           N  
ATOM   3492  CA  ASP A 444      15.094  15.836  15.438  1.00 75.00           C  
ATOM   3493  C   ASP A 444      15.195  16.047  13.922  1.00 75.00           C  
ATOM   3494  CB  ASP A 444      16.109  14.781  15.883  1.00 75.00           C  
ATOM   3495  O   ASP A 444      16.031  15.438  13.258  1.00 75.00           O  
ATOM   3496  CG  ASP A 444      17.531  15.312  15.922  1.00 75.00           C  
ATOM   3497  OD1 ASP A 444      17.734  16.531  15.789  1.00 75.00           O  
ATOM   3498  OD2 ASP A 444      18.469  14.492  16.094  1.00 75.00           O  
ATOM   3499  N   ARG A 445      14.312  16.859  13.336  1.00 78.25           N  
ATOM   3500  CA  ARG A 445      14.234  17.031  11.891  1.00 78.25           C  
ATOM   3501  C   ARG A 445      15.406  17.859  11.375  1.00 78.25           C  
ATOM   3502  CB  ARG A 445      12.914  17.703  11.500  1.00 78.25           C  
ATOM   3503  O   ARG A 445      15.641  18.969  11.836  1.00 78.25           O  
ATOM   3504  CG  ARG A 445      12.586  17.578  10.023  1.00 78.25           C  
ATOM   3505  CD  ARG A 445      11.211  18.156   9.703  1.00 78.25           C  
ATOM   3506  NE  ARG A 445      10.141  17.234  10.102  1.00 78.25           N  
ATOM   3507  NH1 ARG A 445       9.281  16.984   7.973  1.00 78.25           N  
ATOM   3508  NH2 ARG A 445       8.328  15.875   9.742  1.00 78.25           N  
ATOM   3509  CZ  ARG A 445       9.250  16.703   9.273  1.00 78.25           C  
ATOM   3510  N   THR A 446      16.172  17.266  10.383  1.00 82.31           N  
ATOM   3511  CA  THR A 446      17.281  17.953   9.734  1.00 82.31           C  
ATOM   3512  C   THR A 446      16.875  18.469   8.359  1.00 82.31           C  
ATOM   3513  CB  THR A 446      18.500  17.016   9.602  1.00 82.31           C  
ATOM   3514  O   THR A 446      17.406  19.469   7.887  1.00 82.31           O  
ATOM   3515  CG2 THR A 446      19.109  16.688  10.969  1.00 82.31           C  
ATOM   3516  OG1 THR A 446      18.109  15.805   8.961  1.00 82.31           O  
ATOM   3517  N   TYR A 447      15.914  17.812   7.777  1.00 84.44           N  
ATOM   3518  CA  TYR A 447      15.445  18.188   6.453  1.00 84.44           C  
ATOM   3519  C   TYR A 447      13.961  18.562   6.484  1.00 84.44           C  
ATOM   3520  CB  TYR A 447      15.672  17.047   5.453  1.00 84.44           C  
ATOM   3521  O   TYR A 447      13.211  18.047   7.320  1.00 84.44           O  
ATOM   3522  CG  TYR A 447      17.125  16.656   5.297  1.00 84.44           C  
ATOM   3523  CD1 TYR A 447      17.969  17.375   4.449  1.00 84.44           C  
ATOM   3524  CD2 TYR A 447      17.656  15.586   6.000  1.00 84.44           C  
ATOM   3525  CE1 TYR A 447      19.312  17.016   4.301  1.00 84.44           C  
ATOM   3526  CE2 TYR A 447      18.984  15.227   5.859  1.00 84.44           C  
ATOM   3527  OH  TYR A 447      21.125  15.594   4.867  1.00 84.44           O  
ATOM   3528  CZ  TYR A 447      19.812  15.945   5.012  1.00 84.44           C  
ATOM   3529  N   GLU A 448      13.586  19.500   5.609  1.00 89.25           N  
ATOM   3530  CA  GLU A 448      12.219  19.984   5.551  1.00 89.25           C  
ATOM   3531  C   GLU A 448      11.297  19.000   4.836  1.00 89.25           C  
ATOM   3532  CB  GLU A 448      12.164  21.344   4.848  1.00 89.25           C  
ATOM   3533  O   GLU A 448      11.758  18.219   3.994  1.00 89.25           O  
ATOM   3534  CG  GLU A 448      12.867  22.469   5.613  1.00 89.25           C  
ATOM   3535  CD  GLU A 448      12.734  23.828   4.945  1.00 89.25           C  
ATOM   3536  OE1 GLU A 448      13.164  24.844   5.543  1.00 89.25           O  
ATOM   3537  OE2 GLU A 448      12.203  23.875   3.814  1.00 89.25           O  
ATOM   3538  N   GLY A 449      10.023  19.078   5.230  1.00 91.38           N  
ATOM   3539  CA  GLY A 449       8.992  18.297   4.566  1.00 91.38           C  
ATOM   3540  C   GLY A 449       8.531  17.109   5.387  1.00 91.38           C  
ATOM   3541  O   GLY A 449       9.148  16.766   6.395  1.00 91.38           O  
ATOM   3542  N   ALA A 450       7.438  16.547   4.980  1.00 93.38           N  
ATOM   3543  CA  ALA A 450       6.891  15.336   5.609  1.00 93.38           C  
ATOM   3544  C   ALA A 450       7.371  14.078   4.891  1.00 93.38           C  
ATOM   3545  CB  ALA A 450       5.363  15.391   5.617  1.00 93.38           C  
ATOM   3546  O   ALA A 450       7.270  13.977   3.668  1.00 93.38           O  
ATOM   3547  N   GLY A 451       7.961  13.195   5.727  1.00 92.50           N  
ATOM   3548  CA  GLY A 451       8.523  11.977   5.164  1.00 92.50           C  
ATOM   3549  C   GLY A 451       7.465  10.945   4.801  1.00 92.50           C  
ATOM   3550  O   GLY A 451       6.285  11.117   5.121  1.00 92.50           O  
ATOM   3551  N   HIS A 452       7.957   9.891   4.160  1.00 93.44           N  
ATOM   3552  CA  HIS A 452       7.109   8.789   3.727  1.00 93.44           C  
ATOM   3553  C   HIS A 452       6.371   8.164   4.906  1.00 93.44           C  
ATOM   3554  CB  HIS A 452       7.945   7.723   3.006  1.00 93.44           C  
ATOM   3555  O   HIS A 452       6.984   7.840   5.926  1.00 93.44           O  
ATOM   3556  CG  HIS A 452       7.121   6.672   2.332  1.00 93.44           C  
ATOM   3557  CD2 HIS A 452       7.047   5.336   2.535  1.00 93.44           C  
ATOM   3558  ND1 HIS A 452       6.246   6.957   1.308  1.00 93.44           N  
ATOM   3559  CE1 HIS A 452       5.664   5.836   0.911  1.00 93.44           C  
ATOM   3560  NE2 HIS A 452       6.133   4.840   1.640  1.00 93.44           N  
ATOM   3561  N   ALA A 453       5.027   8.156   4.844  1.00 92.62           N  
ATOM   3562  CA  ALA A 453       4.125   7.500   5.789  1.00 92.62           C  
ATOM   3563  C   ALA A 453       3.977   8.320   7.066  1.00 92.62           C  
ATOM   3564  CB  ALA A 453       4.633   6.098   6.121  1.00 92.62           C  
ATOM   3565  O   ALA A 453       3.412   7.852   8.055  1.00 92.62           O  
ATOM   3566  N   GLU A 454       4.535   9.516   7.020  1.00 92.50           N  
ATOM   3567  CA  GLU A 454       4.477  10.344   8.219  1.00 92.50           C  
ATOM   3568  C   GLU A 454       3.037  10.711   8.570  1.00 92.50           C  
ATOM   3569  CB  GLU A 454       5.309  11.617   8.031  1.00 92.50           C  
ATOM   3570  O   GLU A 454       2.693  10.836   9.742  1.00 92.50           O  
ATOM   3571  CG  GLU A 454       5.465  12.438   9.305  1.00 92.50           C  
ATOM   3572  CD  GLU A 454       6.570  13.477   9.211  1.00 92.50           C  
ATOM   3573  OE1 GLU A 454       6.609  14.406  10.062  1.00 92.50           O  
ATOM   3574  OE2 GLU A 454       7.406  13.375   8.289  1.00 92.50           O  
ATOM   3575  N   GLU A 455       2.225  10.828   7.598  1.00 94.44           N  
ATOM   3576  CA  GLU A 455       0.837  11.211   7.848  1.00 94.44           C  
ATOM   3577  C   GLU A 455       0.098  10.125   8.633  1.00 94.44           C  
ATOM   3578  CB  GLU A 455       0.113  11.500   6.531  1.00 94.44           C  
ATOM   3579  O   GLU A 455      -0.943  10.391   9.234  1.00 94.44           O  
ATOM   3580  CG  GLU A 455      -0.167  10.250   5.699  1.00 94.44           C  
ATOM   3581  CD  GLU A 455       0.998   9.852   4.809  1.00 94.44           C  
ATOM   3582  OE1 GLU A 455       0.792   9.062   3.857  1.00 94.44           O  
ATOM   3583  OE2 GLU A 455       2.127  10.328   5.062  1.00 94.44           O  
ATOM   3584  N   LEU A 456       0.581   8.898   8.570  1.00 94.69           N  
ATOM   3585  CA  LEU A 456      -0.086   7.793   9.242  1.00 94.69           C  
ATOM   3586  C   LEU A 456      -0.104   8.016  10.750  1.00 94.69           C  
ATOM   3587  CB  LEU A 456       0.607   6.469   8.914  1.00 94.69           C  
ATOM   3588  O   LEU A 456      -1.018   7.551  11.438  1.00 94.69           O  
ATOM   3589  CG  LEU A 456       0.521   6.000   7.465  1.00 94.69           C  
ATOM   3590  CD1 LEU A 456       1.061   4.582   7.332  1.00 94.69           C  
ATOM   3591  CD2 LEU A 456      -0.917   6.082   6.961  1.00 94.69           C  
ATOM   3592  N   THR A 457       0.914   8.742  11.273  1.00 92.62           N  
ATOM   3593  CA  THR A 457       0.960   8.992  12.711  1.00 92.62           C  
ATOM   3594  C   THR A 457      -0.199   9.891  13.141  1.00 92.62           C  
ATOM   3595  CB  THR A 457       2.293   9.648  13.125  1.00 92.62           C  
ATOM   3596  O   THR A 457      -0.543   9.945  14.320  1.00 92.62           O  
ATOM   3597  CG2 THR A 457       3.479   8.766  12.742  1.00 92.62           C  
ATOM   3598  OG1 THR A 457       2.422  10.914  12.461  1.00 92.62           O  
ATOM   3599  N   TYR A 458      -0.793  10.531  12.172  1.00 95.12           N  
ATOM   3600  CA  TYR A 458      -1.913  11.422  12.469  1.00 95.12           C  
ATOM   3601  C   TYR A 458      -3.242  10.742  12.164  1.00 95.12           C  
ATOM   3602  CB  TYR A 458      -1.798  12.719  11.672  1.00 95.12           C  
ATOM   3603  O   TYR A 458      -4.289  11.156  12.672  1.00 95.12           O  
ATOM   3604  CG  TYR A 458      -0.547  13.508  11.977  1.00 95.12           C  
ATOM   3605  CD1 TYR A 458      -0.485  14.359  13.078  1.00 95.12           C  
ATOM   3606  CD2 TYR A 458       0.575  13.406  11.156  1.00 95.12           C  
ATOM   3607  CE1 TYR A 458       0.666  15.094  13.359  1.00 95.12           C  
ATOM   3608  CE2 TYR A 458       1.730  14.133  11.430  1.00 95.12           C  
ATOM   3609  OH  TYR A 458       2.906  15.688  12.805  1.00 95.12           O  
ATOM   3610  CZ  TYR A 458       1.766  14.969  12.531  1.00 95.12           C  
ATOM   3611  N   LEU A 459      -3.195   9.742  11.328  1.00 96.00           N  
ATOM   3612  CA  LEU A 459      -4.398   8.961  11.055  1.00 96.00           C  
ATOM   3613  C   LEU A 459      -4.621   7.910  12.133  1.00 96.00           C  
ATOM   3614  CB  LEU A 459      -4.297   8.281   9.680  1.00 96.00           C  
ATOM   3615  O   LEU A 459      -5.762   7.648  12.523  1.00 96.00           O  
ATOM   3616  CG  LEU A 459      -4.465   9.195   8.461  1.00 96.00           C  
ATOM   3617  CD1 LEU A 459      -4.125   8.430   7.188  1.00 96.00           C  
ATOM   3618  CD2 LEU A 459      -5.883   9.750   8.406  1.00 96.00           C  
ATOM   3619  N   PHE A 460      -3.467   7.301  12.578  1.00 94.56           N  
ATOM   3620  CA  PHE A 460      -3.494   6.273  13.609  1.00 94.56           C  
ATOM   3621  C   PHE A 460      -2.760   6.742  14.859  1.00 94.56           C  
ATOM   3622  CB  PHE A 460      -2.873   4.973  13.094  1.00 94.56           C  
ATOM   3623  O   PHE A 460      -1.659   7.289  14.773  1.00 94.56           O  
ATOM   3624  CG  PHE A 460      -3.549   4.422  11.867  1.00 94.56           C  
ATOM   3625  CD1 PHE A 460      -4.734   3.709  11.969  1.00 94.56           C  
ATOM   3626  CD2 PHE A 460      -2.998   4.621  10.609  1.00 94.56           C  
ATOM   3627  CE1 PHE A 460      -5.363   3.197  10.836  1.00 94.56           C  
ATOM   3628  CE2 PHE A 460      -3.621   4.113   9.469  1.00 94.56           C  
ATOM   3629  CZ  PHE A 460      -4.805   3.400   9.586  1.00 94.56           C  
ATOM   3630  N   TYR A 461      -3.426   6.586  15.953  1.00 88.31           N  
ATOM   3631  CA  TYR A 461      -2.783   6.969  17.203  1.00 88.31           C  
ATOM   3632  C   TYR A 461      -1.654   6.008  17.562  1.00 88.31           C  
ATOM   3633  CB  TYR A 461      -3.807   7.012  18.344  1.00 88.31           C  
ATOM   3634  O   TYR A 461      -1.838   4.789  17.531  1.00 88.31           O  
ATOM   3635  CG  TYR A 461      -3.225   7.453  19.672  1.00 88.31           C  
ATOM   3636  CD1 TYR A 461      -2.938   6.527  20.672  1.00 88.31           C  
ATOM   3637  CD2 TYR A 461      -2.965   8.797  19.922  1.00 88.31           C  
ATOM   3638  CE1 TYR A 461      -2.404   6.930  21.891  1.00 88.31           C  
ATOM   3639  CE2 TYR A 461      -2.432   9.211  21.141  1.00 88.31           C  
ATOM   3640  OH  TYR A 461      -1.627   8.680  23.312  1.00 88.31           O  
ATOM   3641  CZ  TYR A 461      -2.154   8.273  22.109  1.00 88.31           C  
ATOM   3642  N   ILE A 462      -0.482   6.590  17.844  1.00 86.62           N  
ATOM   3643  CA  ILE A 462       0.668   5.816  18.297  1.00 86.62           C  
ATOM   3644  C   ILE A 462       0.980   6.168  19.750  1.00 86.62           C  
ATOM   3645  CB  ILE A 462       1.906   6.062  17.406  1.00 86.62           C  
ATOM   3646  O   ILE A 462       1.467   7.266  20.031  1.00 86.62           O  
ATOM   3647  CG1 ILE A 462       1.568   5.797  15.930  1.00 86.62           C  
ATOM   3648  CG2 ILE A 462       3.082   5.195  17.859  1.00 86.62           C  
ATOM   3649  CD1 ILE A 462       2.729   6.035  14.977  1.00 86.62           C  
ATOM   3650  N   PRO A 463       0.757   5.262  20.641  1.00 81.75           N  
ATOM   3651  CA  PRO A 463       0.832   5.551  22.078  1.00 81.75           C  
ATOM   3652  C   PRO A 463       2.232   5.961  22.531  1.00 81.75           C  
ATOM   3653  CB  PRO A 463       0.418   4.227  22.734  1.00 81.75           C  
ATOM   3654  O   PRO A 463       2.379   6.727  23.484  1.00 81.75           O  
ATOM   3655  CG  PRO A 463      -0.444   3.555  21.703  1.00 81.75           C  
ATOM   3656  CD  PRO A 463       0.048   3.934  20.344  1.00 81.75           C  
ATOM   3657  N   THR A 464       3.229   5.559  21.797  1.00 82.69           N  
ATOM   3658  CA  THR A 464       4.598   5.801  22.234  1.00 82.69           C  
ATOM   3659  C   THR A 464       5.055   7.199  21.828  1.00 82.69           C  
ATOM   3660  CB  THR A 464       5.566   4.754  21.641  1.00 82.69           C  
ATOM   3661  O   THR A 464       6.109   7.664  22.266  1.00 82.69           O  
ATOM   3662  CG2 THR A 464       5.277   3.365  22.203  1.00 82.69           C  
ATOM   3663  OG1 THR A 464       5.422   4.727  20.219  1.00 82.69           O  
ATOM   3664  N   LEU A 465       4.246   7.871  21.062  1.00 86.19           N  
ATOM   3665  CA  LEU A 465       4.633   9.203  20.609  1.00 86.19           C  
ATOM   3666  C   LEU A 465       4.023  10.281  21.484  1.00 86.19           C  
ATOM   3667  CB  LEU A 465       4.203   9.414  19.141  1.00 86.19           C  
ATOM   3668  O   LEU A 465       2.980  10.062  22.109  1.00 86.19           O  
ATOM   3669  CG  LEU A 465       4.848   8.492  18.109  1.00 86.19           C  
ATOM   3670  CD1 LEU A 465       4.348   8.836  16.719  1.00 86.19           C  
ATOM   3671  CD2 LEU A 465       6.367   8.586  18.172  1.00 86.19           C  
ATOM   3672  N   ASN A 466       4.742  11.391  21.625  1.00 86.00           N  
ATOM   3673  CA  ASN A 466       4.230  12.578  22.312  1.00 86.00           C  
ATOM   3674  C   ASN A 466       3.598  13.555  21.328  1.00 86.00           C  
ATOM   3675  CB  ASN A 466       5.348  13.258  23.094  1.00 86.00           C  
ATOM   3676  O   ASN A 466       4.266  14.047  20.406  1.00 86.00           O  
ATOM   3677  CG  ASN A 466       5.770  12.469  24.312  1.00 86.00           C  
ATOM   3678  ND2 ASN A 466       7.000  12.688  24.766  1.00 86.00           N  
ATOM   3679  OD1 ASN A 466       5.000  11.664  24.844  1.00 86.00           O  
ATOM   3680  N   TYR A 467       2.273  13.836  21.547  1.00 90.62           N  
ATOM   3681  CA  TYR A 467       1.545  14.711  20.641  1.00 90.62           C  
ATOM   3682  C   TYR A 467       1.381  16.109  21.234  1.00 90.62           C  
ATOM   3683  CB  TYR A 467       0.172  14.117  20.312  1.00 90.62           C  
ATOM   3684  O   TYR A 467       0.957  16.250  22.391  1.00 90.62           O  
ATOM   3685  CG  TYR A 467       0.238  12.852  19.500  1.00 90.62           C  
ATOM   3686  CD1 TYR A 467       0.159  12.891  18.109  1.00 90.62           C  
ATOM   3687  CD2 TYR A 467       0.378  11.617  20.109  1.00 90.62           C  
ATOM   3688  CE1 TYR A 467       0.217  11.727  17.344  1.00 90.62           C  
ATOM   3689  CE2 TYR A 467       0.437  10.438  19.359  1.00 90.62           C  
ATOM   3690  OH  TYR A 467       0.415   9.352  17.234  1.00 90.62           O  
ATOM   3691  CZ  TYR A 467       0.357  10.508  17.984  1.00 90.62           C  
ATOM   3692  N   THR A 468       1.770  17.172  20.469  1.00 93.31           N  
ATOM   3693  CA  THR A 468       1.449  18.531  20.859  1.00 93.31           C  
ATOM   3694  C   THR A 468      -0.015  18.859  20.562  1.00 93.31           C  
ATOM   3695  CB  THR A 468       2.352  19.547  20.125  1.00 93.31           C  
ATOM   3696  O   THR A 468      -0.711  18.062  19.922  1.00 93.31           O  
ATOM   3697  CG2 THR A 468       3.824  19.188  20.281  1.00 93.31           C  
ATOM   3698  OG1 THR A 468       2.023  19.547  18.719  1.00 93.31           O  
ATOM   3699  N   GLU A 469      -0.461  20.000  21.078  1.00 93.62           N  
ATOM   3700  CA  GLU A 469      -1.824  20.422  20.781  1.00 93.62           C  
ATOM   3701  C   GLU A 469      -2.041  20.609  19.281  1.00 93.62           C  
ATOM   3702  CB  GLU A 469      -2.139  21.734  21.516  1.00 93.62           C  
ATOM   3703  O   GLU A 469      -3.088  20.234  18.750  1.00 93.62           O  
ATOM   3704  CG  GLU A 469      -3.607  22.125  21.469  1.00 93.62           C  
ATOM   3705  CD  GLU A 469      -3.914  23.406  22.234  1.00 93.62           C  
ATOM   3706  OE1 GLU A 469      -5.062  23.891  22.172  1.00 93.62           O  
ATOM   3707  OE2 GLU A 469      -2.996  23.906  22.922  1.00 93.62           O  
ATOM   3708  N   THR A 470      -1.055  21.141  18.641  1.00 94.38           N  
ATOM   3709  CA  THR A 470      -1.137  21.344  17.203  1.00 94.38           C  
ATOM   3710  C   THR A 470      -1.170  20.000  16.469  1.00 94.38           C  
ATOM   3711  CB  THR A 470       0.045  22.188  16.672  1.00 94.38           C  
ATOM   3712  O   THR A 470      -1.919  19.828  15.508  1.00 94.38           O  
ATOM   3713  CG2 THR A 470      -0.071  22.422  15.180  1.00 94.38           C  
ATOM   3714  OG1 THR A 470       0.063  23.438  17.359  1.00 94.38           O  
ATOM   3715  N   ASP A 471      -0.379  19.000  16.906  1.00 94.50           N  
ATOM   3716  CA  ASP A 471      -0.413  17.656  16.344  1.00 94.50           C  
ATOM   3717  C   ASP A 471      -1.817  17.062  16.422  1.00 94.50           C  
ATOM   3718  CB  ASP A 471       0.583  16.750  17.078  1.00 94.50           C  
ATOM   3719  O   ASP A 471      -2.311  16.500  15.445  1.00 94.50           O  
ATOM   3720  CG  ASP A 471       2.029  17.078  16.750  1.00 94.50           C  
ATOM   3721  OD1 ASP A 471       2.311  17.562  15.633  1.00 94.50           O  
ATOM   3722  OD2 ASP A 471       2.896  16.844  17.625  1.00 94.50           O  
ATOM   3723  N   LEU A 472      -2.400  17.250  17.547  1.00 93.88           N  
ATOM   3724  CA  LEU A 472      -3.730  16.688  17.750  1.00 93.88           C  
ATOM   3725  C   LEU A 472      -4.754  17.375  16.859  1.00 93.88           C  
ATOM   3726  CB  LEU A 472      -4.145  16.828  19.219  1.00 93.88           C  
ATOM   3727  O   LEU A 472      -5.668  16.719  16.344  1.00 93.88           O  
ATOM   3728  CG  LEU A 472      -3.377  15.961  20.219  1.00 93.88           C  
ATOM   3729  CD1 LEU A 472      -3.779  16.328  21.656  1.00 93.88           C  
ATOM   3730  CD2 LEU A 472      -3.623  14.477  19.953  1.00 93.88           C  
ATOM   3731  N   LYS A 473      -4.590  18.688  16.719  1.00 94.56           N  
ATOM   3732  CA  LYS A 473      -5.473  19.406  15.812  1.00 94.56           C  
ATOM   3733  C   LYS A 473      -5.344  18.891  14.383  1.00 94.56           C  
ATOM   3734  CB  LYS A 473      -5.168  20.906  15.852  1.00 94.56           C  
ATOM   3735  O   LYS A 473      -6.352  18.656  13.703  1.00 94.56           O  
ATOM   3736  CG  LYS A 473      -6.090  21.750  14.992  1.00 94.56           C  
ATOM   3737  CD  LYS A 473      -5.723  23.234  15.055  1.00 94.56           C  
ATOM   3738  CE  LYS A 473      -6.555  24.062  14.086  1.00 94.56           C  
ATOM   3739  NZ  LYS A 473      -6.176  25.500  14.125  1.00 94.56           N  
ATOM   3740  N   VAL A 474      -4.156  18.719  13.891  1.00 95.81           N  
ATOM   3741  CA  VAL A 474      -3.914  18.203  12.547  1.00 95.81           C  
ATOM   3742  C   VAL A 474      -4.469  16.797  12.430  1.00 95.81           C  
ATOM   3743  CB  VAL A 474      -2.408  18.219  12.203  1.00 95.81           C  
ATOM   3744  O   VAL A 474      -5.109  16.453  11.430  1.00 95.81           O  
ATOM   3745  CG1 VAL A 474      -2.146  17.469  10.898  1.00 95.81           C  
ATOM   3746  CG2 VAL A 474      -1.896  19.656  12.102  1.00 95.81           C  
ATOM   3747  N   SER A 475      -4.258  15.977  13.484  1.00 95.69           N  
ATOM   3748  CA  SER A 475      -4.793  14.617  13.500  1.00 95.69           C  
ATOM   3749  C   SER A 475      -6.312  14.617  13.383  1.00 95.69           C  
ATOM   3750  CB  SER A 475      -4.371  13.891  14.781  1.00 95.69           C  
ATOM   3751  O   SER A 475      -6.883  13.875  12.586  1.00 95.69           O  
ATOM   3752  OG  SER A 475      -4.875  12.562  14.797  1.00 95.69           O  
ATOM   3753  N   ASN A 476      -6.961  15.477  14.141  1.00 95.50           N  
ATOM   3754  CA  ASN A 476      -8.414  15.562  14.094  1.00 95.50           C  
ATOM   3755  C   ASN A 476      -8.906  15.984  12.703  1.00 95.50           C  
ATOM   3756  CB  ASN A 476      -8.930  16.547  15.148  1.00 95.50           C  
ATOM   3757  O   ASN A 476      -9.898  15.453  12.211  1.00 95.50           O  
ATOM   3758  CG  ASN A 476      -8.828  15.984  16.562  1.00 95.50           C  
ATOM   3759  ND2 ASN A 476      -8.812  16.859  17.547  1.00 95.50           N  
ATOM   3760  OD1 ASN A 476      -8.766  14.766  16.750  1.00 95.50           O  
ATOM   3761  N   THR A 477      -8.180  16.922  12.094  1.00 96.25           N  
ATOM   3762  CA  THR A 477      -8.555  17.422  10.773  1.00 96.25           C  
ATOM   3763  C   THR A 477      -8.461  16.312   9.727  1.00 96.25           C  
ATOM   3764  CB  THR A 477      -7.660  18.609  10.359  1.00 96.25           C  
ATOM   3765  O   THR A 477      -9.414  16.078   8.984  1.00 96.25           O  
ATOM   3766  CG2 THR A 477      -7.973  19.047   8.938  1.00 96.25           C  
ATOM   3767  OG1 THR A 477      -7.879  19.703  11.258  1.00 96.25           O  
ATOM   3768  N   ILE A 478      -7.359  15.586   9.680  1.00 96.69           N  
ATOM   3769  CA  ILE A 478      -7.152  14.602   8.633  1.00 96.69           C  
ATOM   3770  C   ILE A 478      -8.055  13.391   8.867  1.00 96.69           C  
ATOM   3771  CB  ILE A 478      -5.672  14.156   8.555  1.00 96.69           C  
ATOM   3772  O   ILE A 478      -8.625  12.836   7.926  1.00 96.69           O  
ATOM   3773  CG1 ILE A 478      -5.406  13.398   7.250  1.00 96.69           C  
ATOM   3774  CG2 ILE A 478      -5.309  13.297   9.773  1.00 96.69           C  
ATOM   3775  CD1 ILE A 478      -3.934  13.133   6.977  1.00 96.69           C  
ATOM   3776  N   VAL A 479      -8.297  12.953  10.133  1.00 97.25           N  
ATOM   3777  CA  VAL A 479      -9.195  11.844  10.438  1.00 97.25           C  
ATOM   3778  C   VAL A 479     -10.625  12.203  10.023  1.00 97.25           C  
ATOM   3779  CB  VAL A 479      -9.148  11.477  11.938  1.00 97.25           C  
ATOM   3780  O   VAL A 479     -11.344  11.375   9.461  1.00 97.25           O  
ATOM   3781  CG1 VAL A 479     -10.281  10.508  12.289  1.00 97.25           C  
ATOM   3782  CG2 VAL A 479      -7.793  10.875  12.297  1.00 97.25           C  
ATOM   3783  N   LEU A 480     -10.977  13.422  10.234  1.00 96.69           N  
ATOM   3784  CA  LEU A 480     -12.305  13.875   9.836  1.00 96.69           C  
ATOM   3785  C   LEU A 480     -12.461  13.844   8.320  1.00 96.69           C  
ATOM   3786  CB  LEU A 480     -12.570  15.289  10.359  1.00 96.69           C  
ATOM   3787  O   LEU A 480     -13.477  13.383   7.805  1.00 96.69           O  
ATOM   3788  CG  LEU A 480     -13.922  15.898  10.008  1.00 96.69           C  
ATOM   3789  CD1 LEU A 480     -15.055  15.000  10.500  1.00 96.69           C  
ATOM   3790  CD2 LEU A 480     -14.055  17.297  10.609  1.00 96.69           C  
ATOM   3791  N   LEU A 481     -11.461  14.312   7.559  1.00 97.62           N  
ATOM   3792  CA  LEU A 481     -11.508  14.312   6.102  1.00 97.62           C  
ATOM   3793  C   LEU A 481     -11.641  12.898   5.555  1.00 97.62           C  
ATOM   3794  CB  LEU A 481     -10.250  14.977   5.527  1.00 97.62           C  
ATOM   3795  O   LEU A 481     -12.484  12.633   4.695  1.00 97.62           O  
ATOM   3796  CG  LEU A 481     -10.133  16.484   5.707  1.00 97.62           C  
ATOM   3797  CD1 LEU A 481      -8.711  16.953   5.426  1.00 97.62           C  
ATOM   3798  CD2 LEU A 481     -11.125  17.203   4.801  1.00 97.62           C  
ATOM   3799  N   TRP A 482     -10.852  12.023   6.059  1.00 98.19           N  
ATOM   3800  CA  TRP A 482     -10.898  10.641   5.609  1.00 98.19           C  
ATOM   3801  C   TRP A 482     -12.234   9.992   5.977  1.00 98.19           C  
ATOM   3802  CB  TRP A 482      -9.742   9.836   6.215  1.00 98.19           C  
ATOM   3803  O   TRP A 482     -12.820   9.273   5.168  1.00 98.19           O  
ATOM   3804  CG  TRP A 482      -8.531   9.766   5.340  1.00 98.19           C  
ATOM   3805  CD1 TRP A 482      -7.922   8.633   4.863  1.00 98.19           C  
ATOM   3806  CD2 TRP A 482      -7.770  10.867   4.840  1.00 98.19           C  
ATOM   3807  CE2 TRP A 482      -6.715  10.336   4.066  1.00 98.19           C  
ATOM   3808  CE3 TRP A 482      -7.879  12.258   4.969  1.00 98.19           C  
ATOM   3809  NE1 TRP A 482      -6.832   8.969   4.094  1.00 98.19           N  
ATOM   3810  CH2 TRP A 482      -5.902  12.500   3.568  1.00 98.19           C  
ATOM   3811  CZ2 TRP A 482      -5.773  11.148   3.424  1.00 98.19           C  
ATOM   3812  CZ3 TRP A 482      -6.941  13.062   4.332  1.00 98.19           C  
ATOM   3813  N   SER A 483     -12.680  10.227   7.188  1.00 97.50           N  
ATOM   3814  CA  SER A 483     -13.961   9.688   7.641  1.00 97.50           C  
ATOM   3815  C   SER A 483     -15.117  10.242   6.809  1.00 97.50           C  
ATOM   3816  CB  SER A 483     -14.188  10.016   9.117  1.00 97.50           C  
ATOM   3817  O   SER A 483     -16.016   9.492   6.406  1.00 97.50           O  
ATOM   3818  OG  SER A 483     -13.203   9.383   9.922  1.00 97.50           O  
ATOM   3819  N   ASN A 484     -15.086  11.531   6.539  1.00 97.38           N  
ATOM   3820  CA  ASN A 484     -16.125  12.125   5.699  1.00 97.38           C  
ATOM   3821  C   ASN A 484     -16.141  11.492   4.309  1.00 97.38           C  
ATOM   3822  CB  ASN A 484     -15.922  13.633   5.590  1.00 97.38           C  
ATOM   3823  O   ASN A 484     -17.219  11.211   3.770  1.00 97.38           O  
ATOM   3824  CG  ASN A 484     -16.422  14.383   6.812  1.00 97.38           C  
ATOM   3825  ND2 ASN A 484     -16.094  15.664   6.902  1.00 97.38           N  
ATOM   3826  OD1 ASN A 484     -17.109  13.805   7.668  1.00 97.38           O  
ATOM   3827  N   PHE A 485     -14.984  11.336   3.797  1.00 98.25           N  
ATOM   3828  CA  PHE A 485     -14.906  10.711   2.484  1.00 98.25           C  
ATOM   3829  C   PHE A 485     -15.523   9.312   2.514  1.00 98.25           C  
ATOM   3830  CB  PHE A 485     -13.453  10.625   2.010  1.00 98.25           C  
ATOM   3831  O   PHE A 485     -16.281   8.953   1.616  1.00 98.25           O  
ATOM   3832  CG  PHE A 485     -13.297  10.031   0.637  1.00 98.25           C  
ATOM   3833  CD1 PHE A 485     -12.812   8.742   0.478  1.00 98.25           C  
ATOM   3834  CD2 PHE A 485     -13.625  10.766  -0.494  1.00 98.25           C  
ATOM   3835  CE1 PHE A 485     -12.664   8.188  -0.792  1.00 98.25           C  
ATOM   3836  CE2 PHE A 485     -13.484  10.219  -1.766  1.00 98.25           C  
ATOM   3837  CZ  PHE A 485     -13.000   8.930  -1.912  1.00 98.25           C  
ATOM   3838  N   ALA A 486     -15.180   8.547   3.529  1.00 97.81           N  
ATOM   3839  CA  ALA A 486     -15.727   7.199   3.674  1.00 97.81           C  
ATOM   3840  C   ALA A 486     -17.250   7.238   3.822  1.00 97.81           C  
ATOM   3841  CB  ALA A 486     -15.102   6.496   4.871  1.00 97.81           C  
ATOM   3842  O   ALA A 486     -17.953   6.379   3.285  1.00 97.81           O  
ATOM   3843  N   LYS A 487     -17.781   8.273   4.414  1.00 96.88           N  
ATOM   3844  CA  LYS A 487     -19.203   8.367   4.699  1.00 96.88           C  
ATOM   3845  C   LYS A 487     -19.969   8.938   3.502  1.00 96.88           C  
ATOM   3846  CB  LYS A 487     -19.438   9.242   5.934  1.00 96.88           C  
ATOM   3847  O   LYS A 487     -21.047   8.445   3.156  1.00 96.88           O  
ATOM   3848  CG  LYS A 487     -18.953   8.617   7.234  1.00 96.88           C  
ATOM   3849  CD  LYS A 487     -19.141   9.570   8.406  1.00 96.88           C  
ATOM   3850  CE  LYS A 487     -18.484   9.023   9.672  1.00 96.88           C  
ATOM   3851  NZ  LYS A 487     -18.531  10.016  10.789  1.00 96.88           N  
ATOM   3852  N   TYR A 488     -19.281   9.859   2.814  1.00 96.81           N  
ATOM   3853  CA  TYR A 488     -20.109  10.664   1.913  1.00 96.81           C  
ATOM   3854  C   TYR A 488     -19.516  10.680   0.509  1.00 96.81           C  
ATOM   3855  CB  TYR A 488     -20.250  12.094   2.441  1.00 96.81           C  
ATOM   3856  O   TYR A 488     -20.062  11.312  -0.396  1.00 96.81           O  
ATOM   3857  CG  TYR A 488     -20.750  12.172   3.859  1.00 96.81           C  
ATOM   3858  CD1 TYR A 488     -22.047  11.773   4.176  1.00 96.81           C  
ATOM   3859  CD2 TYR A 488     -19.938  12.648   4.883  1.00 96.81           C  
ATOM   3860  CE1 TYR A 488     -22.531  11.852   5.484  1.00 96.81           C  
ATOM   3861  CE2 TYR A 488     -20.406  12.719   6.195  1.00 96.81           C  
ATOM   3862  OH  TYR A 488     -22.156  12.391   7.777  1.00 96.81           O  
ATOM   3863  CZ  TYR A 488     -21.703  12.320   6.480  1.00 96.81           C  
ATOM   3864  N   SER A 489     -18.391  10.102   0.308  1.00 97.75           N  
ATOM   3865  CA  SER A 489     -17.672  10.148  -0.959  1.00 97.75           C  
ATOM   3866  C   SER A 489     -17.188  11.562  -1.260  1.00 97.75           C  
ATOM   3867  CB  SER A 489     -18.562   9.656  -2.102  1.00 97.75           C  
ATOM   3868  O   SER A 489     -16.875  11.883  -2.408  1.00 97.75           O  
ATOM   3869  OG  SER A 489     -18.984   8.328  -1.870  1.00 97.75           O  
ATOM   3870  N   ASP A 490     -17.312  12.422  -0.305  1.00 97.56           N  
ATOM   3871  CA  ASP A 490     -16.891  13.820  -0.303  1.00 97.56           C  
ATOM   3872  C   ASP A 490     -16.234  14.195   1.025  1.00 97.56           C  
ATOM   3873  CB  ASP A 490     -18.078  14.742  -0.584  1.00 97.56           C  
ATOM   3874  O   ASP A 490     -16.891  14.195   2.068  1.00 97.56           O  
ATOM   3875  CG  ASP A 490     -17.688  16.188  -0.751  1.00 97.56           C  
ATOM   3876  OD1 ASP A 490     -16.531  16.547  -0.425  1.00 97.56           O  
ATOM   3877  OD2 ASP A 490     -18.531  16.984  -1.211  1.00 97.56           O  
ATOM   3878  N   PRO A 491     -14.883  14.602   0.981  1.00 97.38           N  
ATOM   3879  CA  PRO A 491     -14.188  14.867   2.242  1.00 97.38           C  
ATOM   3880  C   PRO A 491     -14.664  16.156   2.918  1.00 97.38           C  
ATOM   3881  CB  PRO A 491     -12.719  14.992   1.816  1.00 97.38           C  
ATOM   3882  O   PRO A 491     -14.438  16.344   4.113  1.00 97.38           O  
ATOM   3883  CG  PRO A 491     -12.773  15.312   0.358  1.00 97.38           C  
ATOM   3884  CD  PRO A 491     -14.008  14.703  -0.224  1.00 97.38           C  
ATOM   3885  N   THR A 492     -15.344  17.016   2.223  1.00 97.00           N  
ATOM   3886  CA  THR A 492     -15.867  18.250   2.773  1.00 97.00           C  
ATOM   3887  C   THR A 492     -17.328  18.453   2.369  1.00 97.00           C  
ATOM   3888  CB  THR A 492     -15.039  19.469   2.311  1.00 97.00           C  
ATOM   3889  O   THR A 492     -17.656  19.375   1.634  1.00 97.00           O  
ATOM   3890  CG2 THR A 492     -13.633  19.422   2.893  1.00 97.00           C  
ATOM   3891  OG1 THR A 492     -14.953  19.453   0.879  1.00 97.00           O  
ATOM   3892  N   PRO A 493     -18.266  17.438   2.807  1.00 94.12           N  
ATOM   3893  CA  PRO A 493     -19.656  17.438   2.369  1.00 94.12           C  
ATOM   3894  C   PRO A 493     -20.406  18.703   2.807  1.00 94.12           C  
ATOM   3895  CB  PRO A 493     -20.234  16.188   3.035  1.00 94.12           C  
ATOM   3896  O   PRO A 493     -21.391  19.078   2.176  1.00 94.12           O  
ATOM   3897  CG  PRO A 493     -19.359  15.945   4.219  1.00 94.12           C  
ATOM   3898  CD  PRO A 493     -17.953  16.344   3.855  1.00 94.12           C  
ATOM   3899  N   ASP A 494     -19.938  19.297   3.879  1.00 88.50           N  
ATOM   3900  CA  ASP A 494     -20.578  20.500   4.418  1.00 88.50           C  
ATOM   3901  C   ASP A 494     -19.547  21.578   4.711  1.00 88.50           C  
ATOM   3902  CB  ASP A 494     -21.359  20.156   5.688  1.00 88.50           C  
ATOM   3903  O   ASP A 494     -18.344  21.312   4.730  1.00 88.50           O  
ATOM   3904  CG  ASP A 494     -20.500  19.516   6.762  1.00 88.50           C  
ATOM   3905  OD1 ASP A 494     -19.312  19.203   6.492  1.00 88.50           O  
ATOM   3906  OD2 ASP A 494     -21.016  19.297   7.883  1.00 88.50           O  
ATOM   3907  N   ASN A 495     -19.938  22.859   4.559  1.00 83.44           N  
ATOM   3908  CA  ASN A 495     -19.094  23.969   4.941  1.00 83.44           C  
ATOM   3909  C   ASN A 495     -18.875  24.031   6.453  1.00 83.44           C  
ATOM   3910  CB  ASN A 495     -19.688  25.297   4.445  1.00 83.44           C  
ATOM   3911  O   ASN A 495     -19.516  24.828   7.145  1.00 83.44           O  
ATOM   3912  CG  ASN A 495     -18.656  26.406   4.395  1.00 83.44           C  
ATOM   3913  ND2 ASN A 495     -19.141  27.641   4.281  1.00 83.44           N  
ATOM   3914  OD1 ASN A 495     -17.453  26.172   4.461  1.00 83.44           O  
ATOM   3915  N   SER A 496     -18.078  23.031   6.957  1.00 84.69           N  
ATOM   3916  CA  SER A 496     -17.891  22.797   8.383  1.00 84.69           C  
ATOM   3917  C   SER A 496     -16.844  23.750   8.961  1.00 84.69           C  
ATOM   3918  CB  SER A 496     -17.469  21.359   8.641  1.00 84.69           C  
ATOM   3919  O   SER A 496     -15.797  23.984   8.352  1.00 84.69           O  
ATOM   3920  OG  SER A 496     -16.938  21.203   9.953  1.00 84.69           O  
ATOM   3921  N   THR A 497     -17.203  24.375  10.070  1.00 87.81           N  
ATOM   3922  CA  THR A 497     -16.281  25.219  10.820  1.00 87.81           C  
ATOM   3923  C   THR A 497     -15.086  24.406  11.320  1.00 87.81           C  
ATOM   3924  CB  THR A 497     -16.969  25.891  12.016  1.00 87.81           C  
ATOM   3925  O   THR A 497     -13.984  24.938  11.484  1.00 87.81           O  
ATOM   3926  CG2 THR A 497     -18.031  26.875  11.555  1.00 87.81           C  
ATOM   3927  OG1 THR A 497     -17.594  24.875  12.828  1.00 87.81           O  
ATOM   3928  N   ALA A 498     -15.359  23.047  11.477  1.00 86.88           N  
ATOM   3929  CA  ALA A 498     -14.297  22.156  11.945  1.00 86.88           C  
ATOM   3930  C   ALA A 498     -13.156  22.109  10.938  1.00 86.88           C  
ATOM   3931  CB  ALA A 498     -14.852  20.766  12.195  1.00 86.88           C  
ATOM   3932  O   ALA A 498     -12.016  21.797  11.297  1.00 86.88           O  
ATOM   3933  N   LEU A 499     -13.422  22.391   9.742  1.00 92.06           N  
ATOM   3934  CA  LEU A 499     -12.422  22.344   8.672  1.00 92.06           C  
ATOM   3935  C   LEU A 499     -12.117  23.750   8.172  1.00 92.06           C  
ATOM   3936  CB  LEU A 499     -12.914  21.469   7.516  1.00 92.06           C  
ATOM   3937  O   LEU A 499     -11.773  23.938   7.000  1.00 92.06           O  
ATOM   3938  CG  LEU A 499     -13.133  20.000   7.828  1.00 92.06           C  
ATOM   3939  CD1 LEU A 499     -13.742  19.281   6.629  1.00 92.06           C  
ATOM   3940  CD2 LEU A 499     -11.820  19.328   8.234  1.00 92.06           C  
ATOM   3941  N   ASN A 500     -12.383  24.750   8.984  1.00 89.94           N  
ATOM   3942  CA  ASN A 500     -12.141  26.172   8.695  1.00 89.94           C  
ATOM   3943  C   ASN A 500     -12.852  26.609   7.418  1.00 89.94           C  
ATOM   3944  CB  ASN A 500     -10.641  26.438   8.594  1.00 89.94           C  
ATOM   3945  O   ASN A 500     -12.297  27.391   6.637  1.00 89.94           O  
ATOM   3946  CG  ASN A 500      -9.914  26.266   9.914  1.00 89.94           C  
ATOM   3947  ND2 ASN A 500      -8.609  26.047   9.852  1.00 89.94           N  
ATOM   3948  OD1 ASN A 500     -10.531  26.297  10.984  1.00 89.94           O  
ATOM   3949  N   ASN A 501     -13.930  25.969   7.164  1.00 92.12           N  
ATOM   3950  CA  ASN A 501     -14.773  26.312   6.020  1.00 92.12           C  
ATOM   3951  C   ASN A 501     -14.023  26.141   4.703  1.00 92.12           C  
ATOM   3952  CB  ASN A 501     -15.305  27.734   6.145  1.00 92.12           C  
ATOM   3953  O   ASN A 501     -14.250  26.891   3.750  1.00 92.12           O  
ATOM   3954  CG  ASN A 501     -16.172  27.922   7.371  1.00 92.12           C  
ATOM   3955  ND2 ASN A 501     -16.359  29.172   7.777  1.00 92.12           N  
ATOM   3956  OD1 ASN A 501     -16.672  26.953   7.953  1.00 92.12           O  
ATOM   3957  N   THR A 502     -12.984  25.266   4.801  1.00 95.06           N  
ATOM   3958  CA  THR A 502     -12.219  24.969   3.594  1.00 95.06           C  
ATOM   3959  C   THR A 502     -12.930  23.906   2.754  1.00 95.06           C  
ATOM   3960  CB  THR A 502     -10.797  24.484   3.939  1.00 95.06           C  
ATOM   3961  O   THR A 502     -13.320  22.859   3.270  1.00 95.06           O  
ATOM   3962  CG2 THR A 502     -10.000  24.172   2.678  1.00 95.06           C  
ATOM   3963  OG1 THR A 502     -10.117  25.500   4.684  1.00 95.06           O  
ATOM   3964  N   LEU A 503     -13.148  24.266   1.481  1.00 95.94           N  
ATOM   3965  CA  LEU A 503     -13.711  23.312   0.528  1.00 95.94           C  
ATOM   3966  C   LEU A 503     -12.609  22.594  -0.248  1.00 95.94           C  
ATOM   3967  CB  LEU A 503     -14.656  24.031  -0.442  1.00 95.94           C  
ATOM   3968  O   LEU A 503     -11.719  23.250  -0.798  1.00 95.94           O  
ATOM   3969  CG  LEU A 503     -15.367  23.141  -1.467  1.00 95.94           C  
ATOM   3970  CD1 LEU A 503     -16.344  22.203  -0.768  1.00 95.94           C  
ATOM   3971  CD2 LEU A 503     -16.094  24.000  -2.504  1.00 95.94           C  
ATOM   3972  N   TRP A 504     -12.656  21.234  -0.241  1.00 97.50           N  
ATOM   3973  CA  TRP A 504     -11.719  20.406  -0.991  1.00 97.50           C  
ATOM   3974  C   TRP A 504     -12.242  20.125  -2.395  1.00 97.50           C  
ATOM   3975  CB  TRP A 504     -11.461  19.094  -0.254  1.00 97.50           C  
ATOM   3976  O   TRP A 504     -13.102  19.250  -2.580  1.00 97.50           O  
ATOM   3977  CG  TRP A 504     -10.297  18.312  -0.786  1.00 97.50           C  
ATOM   3978  CD1 TRP A 504      -9.742  18.406  -2.033  1.00 97.50           C  
ATOM   3979  CD2 TRP A 504      -9.539  17.312  -0.087  1.00 97.50           C  
ATOM   3980  CE2 TRP A 504      -8.539  16.844  -0.971  1.00 97.50           C  
ATOM   3981  CE3 TRP A 504      -9.609  16.766   1.203  1.00 97.50           C  
ATOM   3982  NE1 TRP A 504      -8.688  17.531  -2.150  1.00 97.50           N  
ATOM   3983  CH2 TRP A 504      -7.711  15.352   0.662  1.00 97.50           C  
ATOM   3984  CZ2 TRP A 504      -7.621  15.867  -0.605  1.00 97.50           C  
ATOM   3985  CZ3 TRP A 504      -8.695  15.797   1.564  1.00 97.50           C  
ATOM   3986  N   LEU A 505     -11.680  20.859  -3.438  1.00 97.50           N  
ATOM   3987  CA  LEU A 505     -12.102  20.703  -4.828  1.00 97.50           C  
ATOM   3988  C   LEU A 505     -11.391  19.531  -5.484  1.00 97.50           C  
ATOM   3989  CB  LEU A 505     -11.812  21.984  -5.613  1.00 97.50           C  
ATOM   3990  O   LEU A 505     -10.188  19.328  -5.289  1.00 97.50           O  
ATOM   3991  CG  LEU A 505     -12.516  23.250  -5.121  1.00 97.50           C  
ATOM   3992  CD1 LEU A 505     -12.016  24.469  -5.895  1.00 97.50           C  
ATOM   3993  CD2 LEU A 505     -14.023  23.109  -5.246  1.00 97.50           C  
ATOM   3994  N   PRO A 506     -12.156  18.688  -6.215  1.00 98.19           N  
ATOM   3995  CA  PRO A 506     -11.523  17.547  -6.910  1.00 98.19           C  
ATOM   3996  C   PRO A 506     -10.656  18.000  -8.086  1.00 98.19           C  
ATOM   3997  CB  PRO A 506     -12.719  16.719  -7.391  1.00 98.19           C  
ATOM   3998  O   PRO A 506     -10.719  19.156  -8.508  1.00 98.19           O  
ATOM   3999  CG  PRO A 506     -13.812  17.719  -7.613  1.00 98.19           C  
ATOM   4000  CD  PRO A 506     -13.688  18.797  -6.574  1.00 98.19           C  
ATOM   4001  N   VAL A 507      -9.828  17.156  -8.531  1.00 98.12           N  
ATOM   4002  CA  VAL A 507      -9.062  17.375  -9.758  1.00 98.12           C  
ATOM   4003  C   VAL A 507     -10.016  17.641 -10.922  1.00 98.12           C  
ATOM   4004  CB  VAL A 507      -8.133  16.188 -10.078  1.00 98.12           C  
ATOM   4005  O   VAL A 507     -10.961  16.875 -11.141  1.00 98.12           O  
ATOM   4006  CG1 VAL A 507      -7.410  16.406 -11.398  1.00 98.12           C  
ATOM   4007  CG2 VAL A 507      -7.133  15.969  -8.945  1.00 98.12           C  
ATOM   4008  N   ASP A 508      -9.789  18.781 -11.602  1.00 94.75           N  
ATOM   4009  CA  ASP A 508     -10.586  19.172 -12.758  1.00 94.75           C  
ATOM   4010  C   ASP A 508      -9.984  18.609 -14.047  1.00 94.75           C  
ATOM   4011  CB  ASP A 508     -10.703  20.688 -12.859  1.00 94.75           C  
ATOM   4012  O   ASP A 508      -8.930  19.047 -14.492  1.00 94.75           O  
ATOM   4013  CG  ASP A 508     -11.641  21.141 -13.961  1.00 94.75           C  
ATOM   4014  OD1 ASP A 508     -12.141  20.281 -14.727  1.00 94.75           O  
ATOM   4015  OD2 ASP A 508     -11.891  22.359 -14.070  1.00 94.75           O  
ATOM   4016  N   SER A 509     -10.750  17.641 -14.688  1.00 92.94           N  
ATOM   4017  CA  SER A 509     -10.227  16.953 -15.859  1.00 92.94           C  
ATOM   4018  C   SER A 509     -10.172  17.891 -17.062  1.00 92.94           C  
ATOM   4019  CB  SER A 509     -11.070  15.727 -16.188  1.00 92.94           C  
ATOM   4020  O   SER A 509      -9.469  17.609 -18.047  1.00 92.94           O  
ATOM   4021  OG  SER A 509     -12.398  16.109 -16.500  1.00 92.94           O  
ATOM   4022  N   LEU A 510     -10.766  19.062 -17.016  1.00 92.44           N  
ATOM   4023  CA  LEU A 510     -10.859  19.984 -18.156  1.00 92.44           C  
ATOM   4024  C   LEU A 510      -9.859  21.125 -18.031  1.00 92.44           C  
ATOM   4025  CB  LEU A 510     -12.281  20.531 -18.281  1.00 92.44           C  
ATOM   4026  O   LEU A 510      -9.703  21.922 -18.953  1.00 92.44           O  
ATOM   4027  CG  LEU A 510     -13.398  19.516 -18.516  1.00 92.44           C  
ATOM   4028  CD1 LEU A 510     -14.758  20.203 -18.531  1.00 92.44           C  
ATOM   4029  CD2 LEU A 510     -13.156  18.734 -19.797  1.00 92.44           C  
ATOM   4030  N   SER A 511      -9.234  21.188 -16.875  1.00 92.38           N  
ATOM   4031  CA  SER A 511      -8.289  22.266 -16.609  1.00 92.38           C  
ATOM   4032  C   SER A 511      -6.852  21.750 -16.609  1.00 92.38           C  
ATOM   4033  CB  SER A 511      -8.594  22.922 -15.258  1.00 92.38           C  
ATOM   4034  O   SER A 511      -6.602  20.594 -16.297  1.00 92.38           O  
ATOM   4035  OG  SER A 511      -7.574  23.844 -14.914  1.00 92.38           O  
ATOM   4036  N   SER A 512      -5.984  22.672 -17.062  1.00 88.06           N  
ATOM   4037  CA  SER A 512      -4.566  22.328 -16.969  1.00 88.06           C  
ATOM   4038  C   SER A 512      -4.078  22.391 -15.531  1.00 88.06           C  
ATOM   4039  CB  SER A 512      -3.730  23.266 -17.844  1.00 88.06           C  
ATOM   4040  O   SER A 512      -3.098  21.734 -15.172  1.00 88.06           O  
ATOM   4041  OG  SER A 512      -3.898  24.609 -17.438  1.00 88.06           O  
ATOM   4042  N   ASP A 513      -4.762  23.234 -14.734  1.00 94.88           N  
ATOM   4043  CA  ASP A 513      -4.406  23.312 -13.320  1.00 94.88           C  
ATOM   4044  C   ASP A 513      -4.938  22.109 -12.547  1.00 94.88           C  
ATOM   4045  CB  ASP A 513      -4.945  24.609 -12.703  1.00 94.88           C  
ATOM   4046  O   ASP A 513      -6.027  21.609 -12.836  1.00 94.88           O  
ATOM   4047  CG  ASP A 513      -4.223  25.844 -13.203  1.00 94.88           C  
ATOM   4048  OD1 ASP A 513      -3.039  25.750 -13.594  1.00 94.88           O  
ATOM   4049  OD2 ASP A 513      -4.840  26.938 -13.203  1.00 94.88           O  
ATOM   4050  N   VAL A 514      -4.102  21.594 -11.641  1.00 96.69           N  
ATOM   4051  CA  VAL A 514      -4.508  20.453 -10.836  1.00 96.69           C  
ATOM   4052  C   VAL A 514      -4.852  20.906  -9.422  1.00 96.69           C  
ATOM   4053  CB  VAL A 514      -3.406  19.359 -10.789  1.00 96.69           C  
ATOM   4054  O   VAL A 514      -3.990  21.422  -8.703  1.00 96.69           O  
ATOM   4055  CG1 VAL A 514      -3.838  18.203  -9.906  1.00 96.69           C  
ATOM   4056  CG2 VAL A 514      -3.076  18.891 -12.203  1.00 96.69           C  
ATOM   4057  N   ASN A 515      -6.156  20.734  -9.070  1.00 98.06           N  
ATOM   4058  CA  ASN A 515      -6.590  21.047  -7.707  1.00 98.06           C  
ATOM   4059  C   ASN A 515      -6.043  20.031  -6.703  1.00 98.06           C  
ATOM   4060  CB  ASN A 515      -8.117  21.109  -7.629  1.00 98.06           C  
ATOM   4061  O   ASN A 515      -6.062  18.828  -6.957  1.00 98.06           O  
ATOM   4062  CG  ASN A 515      -8.703  22.250  -8.430  1.00 98.06           C  
ATOM   4063  ND2 ASN A 515      -9.820  22.000  -9.094  1.00 98.06           N  
ATOM   4064  OD1 ASN A 515      -8.148  23.359  -8.445  1.00 98.06           O  
ATOM   4065  N   TYR A 516      -5.492  20.562  -5.570  1.00 98.44           N  
ATOM   4066  CA  TYR A 516      -5.125  19.688  -4.465  1.00 98.44           C  
ATOM   4067  C   TYR A 516      -5.336  20.391  -3.125  1.00 98.44           C  
ATOM   4068  CB  TYR A 516      -3.668  19.234  -4.594  1.00 98.44           C  
ATOM   4069  O   TYR A 516      -5.422  21.609  -3.062  1.00 98.44           O  
ATOM   4070  CG  TYR A 516      -2.668  20.281  -4.164  1.00 98.44           C  
ATOM   4071  CD1 TYR A 516      -2.371  21.375  -4.984  1.00 98.44           C  
ATOM   4072  CD2 TYR A 516      -2.020  20.188  -2.938  1.00 98.44           C  
ATOM   4073  CE1 TYR A 516      -1.449  22.344  -4.594  1.00 98.44           C  
ATOM   4074  CE2 TYR A 516      -1.096  21.156  -2.537  1.00 98.44           C  
ATOM   4075  OH  TYR A 516       0.095  23.172  -2.979  1.00 98.44           O  
ATOM   4076  CZ  TYR A 516      -0.818  22.219  -3.369  1.00 98.44           C  
ATOM   4077  N   LEU A 517      -5.508  19.547  -2.111  1.00 98.50           N  
ATOM   4078  CA  LEU A 517      -5.562  20.078  -0.754  1.00 98.50           C  
ATOM   4079  C   LEU A 517      -4.188  20.031  -0.097  1.00 98.50           C  
ATOM   4080  CB  LEU A 517      -6.570  19.297   0.089  1.00 98.50           C  
ATOM   4081  O   LEU A 517      -3.580  18.969   0.003  1.00 98.50           O  
ATOM   4082  CG  LEU A 517      -6.953  19.922   1.435  1.00 98.50           C  
ATOM   4083  CD1 LEU A 517      -7.875  21.109   1.227  1.00 98.50           C  
ATOM   4084  CD2 LEU A 517      -7.617  18.875   2.332  1.00 98.50           C  
ATOM   4085  N   SER A 518      -3.648  21.188   0.327  1.00 98.25           N  
ATOM   4086  CA  SER A 518      -2.426  21.266   1.121  1.00 98.25           C  
ATOM   4087  C   SER A 518      -2.717  21.047   2.604  1.00 98.25           C  
ATOM   4088  CB  SER A 518      -1.733  22.609   0.914  1.00 98.25           C  
ATOM   4089  O   SER A 518      -3.436  21.844   3.219  1.00 98.25           O  
ATOM   4090  OG  SER A 518      -0.543  22.688   1.681  1.00 98.25           O  
ATOM   4091  N   ILE A 519      -2.225  19.969   3.084  1.00 97.94           N  
ATOM   4092  CA  ILE A 519      -2.443  19.672   4.492  1.00 97.94           C  
ATOM   4093  C   ILE A 519      -1.191  20.016   5.297  1.00 97.94           C  
ATOM   4094  CB  ILE A 519      -2.824  18.188   4.699  1.00 97.94           C  
ATOM   4095  O   ILE A 519      -0.204  19.266   5.266  1.00 97.94           O  
ATOM   4096  CG1 ILE A 519      -4.066  17.828   3.871  1.00 97.94           C  
ATOM   4097  CG2 ILE A 519      -3.051  17.891   6.184  1.00 97.94           C  
ATOM   4098  CD1 ILE A 519      -4.398  16.344   3.854  1.00 97.94           C  
ATOM   4099  N   ASN A 520      -1.162  21.078   6.066  1.00 96.12           N  
ATOM   4100  CA  ASN A 520      -0.174  21.578   7.016  1.00 96.12           C  
ATOM   4101  C   ASN A 520      -0.797  21.844   8.383  1.00 96.12           C  
ATOM   4102  CB  ASN A 520       0.490  22.844   6.484  1.00 96.12           C  
ATOM   4103  O   ASN A 520      -1.702  21.109   8.805  1.00 96.12           O  
ATOM   4104  CG  ASN A 520       1.400  22.578   5.301  1.00 96.12           C  
ATOM   4105  ND2 ASN A 520       0.975  23.000   4.117  1.00 96.12           N  
ATOM   4106  OD1 ASN A 520       2.477  22.000   5.449  1.00 96.12           O  
ATOM   4107  N   GLU A 521      -0.208  22.812   9.117  1.00 94.31           N  
ATOM   4108  CA  GLU A 521      -0.879  23.141  10.367  1.00 94.31           C  
ATOM   4109  C   GLU A 521      -2.340  23.516  10.125  1.00 94.31           C  
ATOM   4110  CB  GLU A 521      -0.156  24.297  11.070  1.00 94.31           C  
ATOM   4111  O   GLU A 521      -3.217  23.141  10.906  1.00 94.31           O  
ATOM   4112  CG  GLU A 521      -0.760  24.672  12.414  1.00 94.31           C  
ATOM   4113  CD  GLU A 521       0.031  25.750  13.148  1.00 94.31           C  
ATOM   4114  OE1 GLU A 521      -0.540  26.422  14.039  1.00 94.31           O  
ATOM   4115  OE2 GLU A 521       1.231  25.906  12.836  1.00 94.31           O  
ATOM   4116  N   SER A 522      -2.662  24.188   9.078  1.00 94.06           N  
ATOM   4117  CA  SER A 522      -4.004  24.438   8.562  1.00 94.06           C  
ATOM   4118  C   SER A 522      -4.156  23.906   7.137  1.00 94.06           C  
ATOM   4119  CB  SER A 522      -4.320  25.938   8.586  1.00 94.06           C  
ATOM   4120  O   SER A 522      -3.168  23.766   6.410  1.00 94.06           O  
ATOM   4121  OG  SER A 522      -3.438  26.656   7.738  1.00 94.06           O  
ATOM   4122  N   ILE A 523      -5.410  23.547   6.789  1.00 97.00           N  
ATOM   4123  CA  ILE A 523      -5.637  23.047   5.438  1.00 97.00           C  
ATOM   4124  C   ILE A 523      -6.004  24.203   4.512  1.00 97.00           C  
ATOM   4125  CB  ILE A 523      -6.742  21.969   5.418  1.00 97.00           C  
ATOM   4126  O   ILE A 523      -6.602  25.188   4.949  1.00 97.00           O  
ATOM   4127  CG1 ILE A 523      -8.055  22.531   5.965  1.00 97.00           C  
ATOM   4128  CG2 ILE A 523      -6.309  20.734   6.211  1.00 97.00           C  
ATOM   4129  CD1 ILE A 523      -9.242  21.594   5.828  1.00 97.00           C  
ATOM   4130  N   SER A 524      -5.562  24.078   3.283  1.00 97.25           N  
ATOM   4131  CA  SER A 524      -5.883  25.094   2.283  1.00 97.25           C  
ATOM   4132  C   SER A 524      -6.008  24.469   0.893  1.00 97.25           C  
ATOM   4133  CB  SER A 524      -4.812  26.188   2.270  1.00 97.25           C  
ATOM   4134  O   SER A 524      -5.258  23.562   0.541  1.00 97.25           O  
ATOM   4135  OG  SER A 524      -3.553  25.656   1.900  1.00 97.25           O  
ATOM   4136  N   GLN A 525      -7.016  24.906   0.124  1.00 97.44           N  
ATOM   4137  CA  GLN A 525      -7.191  24.547  -1.277  1.00 97.44           C  
ATOM   4138  C   GLN A 525      -6.164  25.234  -2.162  1.00 97.44           C  
ATOM   4139  CB  GLN A 525      -8.609  24.875  -1.747  1.00 97.44           C  
ATOM   4140  O   GLN A 525      -6.070  26.469  -2.156  1.00 97.44           O  
ATOM   4141  CG  GLN A 525      -8.852  24.594  -3.221  1.00 97.44           C  
ATOM   4142  CD  GLN A 525      -8.758  23.109  -3.553  1.00 97.44           C  
ATOM   4143  NE2 GLN A 525      -8.219  22.797  -4.727  1.00 97.44           N  
ATOM   4144  OE1 GLN A 525      -9.164  22.250  -2.758  1.00 97.44           O  
ATOM   4145  N   GLN A 526      -5.438  24.500  -2.951  1.00 98.06           N  
ATOM   4146  CA  GLN A 526      -4.395  25.031  -3.822  1.00 98.06           C  
ATOM   4147  C   GLN A 526      -4.387  24.312  -5.168  1.00 98.06           C  
ATOM   4148  CB  GLN A 526      -3.025  24.922  -3.156  1.00 98.06           C  
ATOM   4149  O   GLN A 526      -5.230  23.453  -5.426  1.00 98.06           O  
ATOM   4150  CG  GLN A 526      -2.898  25.719  -1.867  1.00 98.06           C  
ATOM   4151  CD  GLN A 526      -1.473  25.781  -1.351  1.00 98.06           C  
ATOM   4152  NE2 GLN A 526      -1.322  25.984  -0.047  1.00 98.06           N  
ATOM   4153  OE1 GLN A 526      -0.514  25.641  -2.117  1.00 98.06           O  
ATOM   4154  N   ILE A 527      -3.492  24.844  -6.074  1.00 97.94           N  
ATOM   4155  CA  ILE A 527      -3.391  24.219  -7.391  1.00 97.94           C  
ATOM   4156  C   ILE A 527      -1.928  23.906  -7.703  1.00 97.94           C  
ATOM   4157  CB  ILE A 527      -3.994  25.125  -8.492  1.00 97.94           C  
ATOM   4158  O   ILE A 527      -1.022  24.547  -7.156  1.00 97.94           O  
ATOM   4159  CG1 ILE A 527      -3.262  26.469  -8.531  1.00 97.94           C  
ATOM   4160  CG2 ILE A 527      -5.496  25.328  -8.258  1.00 97.94           C  
ATOM   4161  CD1 ILE A 527      -3.652  27.344  -9.719  1.00 97.94           C  
ATOM   4162  N   ASN A 528      -1.629  22.891  -8.422  1.00 96.81           N  
ATOM   4163  CA  ASN A 528      -0.380  22.547  -9.094  1.00 96.81           C  
ATOM   4164  C   ASN A 528       0.750  22.312  -8.094  1.00 96.81           C  
ATOM   4165  CB  ASN A 528       0.008  23.641 -10.094  1.00 96.81           C  
ATOM   4166  O   ASN A 528       1.767  23.016  -8.133  1.00 96.81           O  
ATOM   4167  CG  ASN A 528      -1.005  23.781 -11.211  1.00 96.81           C  
ATOM   4168  ND2 ASN A 528      -1.089  24.984 -11.781  1.00 96.81           N  
ATOM   4169  OD1 ASN A 528      -1.706  22.828 -11.562  1.00 96.81           O  
ATOM   4170  N   PRO A 529       0.593  21.219  -7.234  1.00 95.75           N  
ATOM   4171  CA  PRO A 529       1.700  20.906  -6.332  1.00 95.75           C  
ATOM   4172  C   PRO A 529       2.955  20.453  -7.070  1.00 95.75           C  
ATOM   4173  CB  PRO A 529       1.136  19.781  -5.469  1.00 95.75           C  
ATOM   4174  O   PRO A 529       2.861  19.734  -8.070  1.00 95.75           O  
ATOM   4175  CG  PRO A 529       0.151  19.078  -6.348  1.00 95.75           C  
ATOM   4176  CD  PRO A 529      -0.504  20.094  -7.234  1.00 95.75           C  
ATOM   4177  N   LYS A 530       4.184  20.922  -6.629  1.00 95.31           N  
ATOM   4178  CA  LYS A 530       5.461  20.500  -7.191  1.00 95.31           C  
ATOM   4179  C   LYS A 530       5.492  20.688  -8.703  1.00 95.31           C  
ATOM   4180  CB  LYS A 530       5.742  19.031  -6.852  1.00 95.31           C  
ATOM   4181  O   LYS A 530       5.949  19.812  -9.445  1.00 95.31           O  
ATOM   4182  CG  LYS A 530       5.719  18.734  -5.359  1.00 95.31           C  
ATOM   4183  CD  LYS A 530       6.887  19.391  -4.637  1.00 95.31           C  
ATOM   4184  CE  LYS A 530       6.922  19.000  -3.164  1.00 95.31           C  
ATOM   4185  NZ  LYS A 530       8.008  19.719  -2.428  1.00 95.31           N  
ATOM   4186  N   GLN A 531       5.023  21.812  -9.211  1.00 95.56           N  
ATOM   4187  CA  GLN A 531       4.797  22.125 -10.625  1.00 95.56           C  
ATOM   4188  C   GLN A 531       6.105  22.094 -11.406  1.00 95.56           C  
ATOM   4189  CB  GLN A 531       4.117  23.484 -10.773  1.00 95.56           C  
ATOM   4190  O   GLN A 531       6.156  21.578 -12.523  1.00 95.56           O  
ATOM   4191  CG  GLN A 531       3.725  23.812 -12.211  1.00 95.56           C  
ATOM   4192  CD  GLN A 531       2.707  22.844 -12.781  1.00 95.56           C  
ATOM   4193  NE2 GLN A 531       2.607  22.797 -14.102  1.00 95.56           N  
ATOM   4194  OE1 GLN A 531       2.016  22.141 -12.039  1.00 95.56           O  
ATOM   4195  N   SER A 532       7.152  22.641 -10.883  1.00 95.38           N  
ATOM   4196  CA  SER A 532       8.430  22.688 -11.586  1.00 95.38           C  
ATOM   4197  C   SER A 532       8.930  21.281 -11.930  1.00 95.38           C  
ATOM   4198  CB  SER A 532       9.477  23.422 -10.742  1.00 95.38           C  
ATOM   4199  O   SER A 532       9.367  21.031 -13.055  1.00 95.38           O  
ATOM   4200  OG  SER A 532      10.750  23.359 -11.359  1.00 95.38           O  
ATOM   4201  N   ASP A 533       8.883  20.359 -10.953  1.00 94.75           N  
ATOM   4202  CA  ASP A 533       9.297  18.969 -11.188  1.00 94.75           C  
ATOM   4203  C   ASP A 533       8.406  18.297 -12.234  1.00 94.75           C  
ATOM   4204  CB  ASP A 533       9.281  18.172  -9.891  1.00 94.75           C  
ATOM   4205  O   ASP A 533       8.898  17.578 -13.102  1.00 94.75           O  
ATOM   4206  CG  ASP A 533      10.375  18.578  -8.922  1.00 94.75           C  
ATOM   4207  OD1 ASP A 533      11.484  18.938  -9.375  1.00 94.75           O  
ATOM   4208  OD2 ASP A 533      10.125  18.562  -7.699  1.00 94.75           O  
ATOM   4209  N   TRP A 534       7.125  18.594 -12.125  1.00 94.31           N  
ATOM   4210  CA  TRP A 534       6.168  18.016 -13.062  1.00 94.31           C  
ATOM   4211  C   TRP A 534       6.457  18.484 -14.484  1.00 94.31           C  
ATOM   4212  CB  TRP A 534       4.738  18.406 -12.672  1.00 94.31           C  
ATOM   4213  O   TRP A 534       6.512  17.656 -15.406  1.00 94.31           O  
ATOM   4214  CG  TRP A 534       3.697  17.953 -13.656  1.00 94.31           C  
ATOM   4215  CD1 TRP A 534       2.957  18.734 -14.484  1.00 94.31           C  
ATOM   4216  CD2 TRP A 534       3.279  16.609 -13.898  1.00 94.31           C  
ATOM   4217  CE2 TRP A 534       2.281  16.656 -14.898  1.00 94.31           C  
ATOM   4218  CE3 TRP A 534       3.650  15.359 -13.375  1.00 94.31           C  
ATOM   4219  NE1 TRP A 534       2.104  17.969 -15.234  1.00 94.31           N  
ATOM   4220  CH2 TRP A 534       2.033  14.297 -14.844  1.00 94.31           C  
ATOM   4221  CZ2 TRP A 534       1.650  15.500 -15.375  1.00 94.31           C  
ATOM   4222  CZ3 TRP A 534       3.023  14.219 -13.852  1.00 94.31           C  
ATOM   4223  N   GLU A 535       6.652  19.719 -14.719  1.00 95.12           N  
ATOM   4224  CA  GLU A 535       6.914  20.266 -16.047  1.00 95.12           C  
ATOM   4225  C   GLU A 535       8.219  19.719 -16.609  1.00 95.12           C  
ATOM   4226  CB  GLU A 535       6.961  21.797 -15.992  1.00 95.12           C  
ATOM   4227  O   GLU A 535       8.305  19.438 -17.812  1.00 95.12           O  
ATOM   4228  CG  GLU A 535       5.602  22.453 -15.789  1.00 95.12           C  
ATOM   4229  CD  GLU A 535       5.688  23.953 -15.555  1.00 95.12           C  
ATOM   4230  OE1 GLU A 535       4.629  24.625 -15.531  1.00 95.12           O  
ATOM   4231  OE2 GLU A 535       6.816  24.469 -15.406  1.00 95.12           O  
ATOM   4232  N   PHE A 536       9.203  19.625 -15.789  1.00 96.00           N  
ATOM   4233  CA  PHE A 536      10.477  19.062 -16.219  1.00 96.00           C  
ATOM   4234  C   PHE A 536      10.297  17.656 -16.766  1.00 96.00           C  
ATOM   4235  CB  PHE A 536      11.477  19.047 -15.055  1.00 96.00           C  
ATOM   4236  O   PHE A 536      10.742  17.344 -17.875  1.00 96.00           O  
ATOM   4237  CG  PHE A 536      12.711  18.234 -15.328  1.00 96.00           C  
ATOM   4238  CD1 PHE A 536      12.922  17.016 -14.680  1.00 96.00           C  
ATOM   4239  CD2 PHE A 536      13.664  18.688 -16.234  1.00 96.00           C  
ATOM   4240  CE1 PHE A 536      14.070  16.266 -14.938  1.00 96.00           C  
ATOM   4241  CE2 PHE A 536      14.812  17.938 -16.484  1.00 96.00           C  
ATOM   4242  CZ  PHE A 536      15.016  16.734 -15.836  1.00 96.00           C  
ATOM   4243  N   TYR A 537       9.617  16.828 -16.031  1.00 93.38           N  
ATOM   4244  CA  TYR A 537       9.461  15.438 -16.469  1.00 93.38           C  
ATOM   4245  C   TYR A 537       8.539  15.352 -17.688  1.00 93.38           C  
ATOM   4246  CB  TYR A 537       8.906  14.578 -15.336  1.00 93.38           C  
ATOM   4247  O   TYR A 537       8.711  14.477 -18.531  1.00 93.38           O  
ATOM   4248  CG  TYR A 537       9.969  14.008 -14.430  1.00 93.38           C  
ATOM   4249  CD1 TYR A 537      10.797  12.969 -14.867  1.00 93.38           C  
ATOM   4250  CD2 TYR A 537      10.148  14.500 -13.141  1.00 93.38           C  
ATOM   4251  CE1 TYR A 537      11.773  12.438 -14.031  1.00 93.38           C  
ATOM   4252  CE2 TYR A 537      11.125  13.969 -12.305  1.00 93.38           C  
ATOM   4253  OH  TYR A 537      12.898  12.422 -11.930  1.00 93.38           O  
ATOM   4254  CZ  TYR A 537      11.930  12.945 -12.758  1.00 93.38           C  
ATOM   4255  N   GLN A 538       7.582  16.234 -17.750  1.00 91.50           N  
ATOM   4256  CA  GLN A 538       6.770  16.297 -18.953  1.00 91.50           C  
ATOM   4257  C   GLN A 538       7.629  16.562 -20.188  1.00 91.50           C  
ATOM   4258  CB  GLN A 538       5.684  17.359 -18.828  1.00 91.50           C  
ATOM   4259  O   GLN A 538       7.441  15.930 -21.234  1.00 91.50           O  
ATOM   4260  CG  GLN A 538       4.500  16.938 -17.984  1.00 91.50           C  
ATOM   4261  CD  GLN A 538       3.289  16.547 -18.797  1.00 91.50           C  
ATOM   4262  NE2 GLN A 538       2.232  16.109 -18.125  1.00 91.50           N  
ATOM   4263  OE1 GLN A 538       3.301  16.641 -20.031  1.00 91.50           O  
ATOM   4264  N   SER A 539       8.547  17.453 -20.047  1.00 94.31           N  
ATOM   4265  CA  SER A 539       9.445  17.766 -21.156  1.00 94.31           C  
ATOM   4266  C   SER A 539      10.297  16.562 -21.531  1.00 94.31           C  
ATOM   4267  CB  SER A 539      10.344  18.953 -20.812  1.00 94.31           C  
ATOM   4268  O   SER A 539      10.555  16.312 -22.719  1.00 94.31           O  
ATOM   4269  OG  SER A 539      11.375  18.547 -19.922  1.00 94.31           O  
ATOM   4270  N   ILE A 540      10.742  15.836 -20.484  1.00 94.25           N  
ATOM   4271  CA  ILE A 540      11.531  14.633 -20.719  1.00 94.25           C  
ATOM   4272  C   ILE A 540      10.703  13.617 -21.500  1.00 94.25           C  
ATOM   4273  CB  ILE A 540      12.016  14.008 -19.391  1.00 94.25           C  
ATOM   4274  O   ILE A 540      11.172  13.070 -22.500  1.00 94.25           O  
ATOM   4275  CG1 ILE A 540      13.062  14.914 -18.734  1.00 94.25           C  
ATOM   4276  CG2 ILE A 540      12.586  12.602 -19.625  1.00 94.25           C  
ATOM   4277  CD1 ILE A 540      14.336  15.086 -19.547  1.00 94.25           C  
ATOM   4278  N   TRP A 541       9.406  13.430 -21.156  1.00 90.56           N  
ATOM   4279  CA  TRP A 541       8.539  12.461 -21.812  1.00 90.56           C  
ATOM   4280  C   TRP A 541       8.172  12.930 -23.219  1.00 90.56           C  
ATOM   4281  CB  TRP A 541       7.273  12.227 -21.000  1.00 90.56           C  
ATOM   4282  O   TRP A 541       8.102  12.125 -24.156  1.00 90.56           O  
ATOM   4283  CG  TRP A 541       7.285  10.945 -20.203  1.00 90.56           C  
ATOM   4284  CD1 TRP A 541       6.574   9.812 -20.469  1.00 90.56           C  
ATOM   4285  CD2 TRP A 541       8.047  10.680 -19.031  1.00 90.56           C  
ATOM   4286  CE2 TRP A 541       7.750   9.359 -18.625  1.00 90.56           C  
ATOM   4287  CE3 TRP A 541       8.961  11.430 -18.266  1.00 90.56           C  
ATOM   4288  NE1 TRP A 541       6.848   8.852 -19.516  1.00 90.56           N  
ATOM   4289  CH2 TRP A 541       9.211   9.531 -16.781  1.00 90.56           C  
ATOM   4290  CZ2 TRP A 541       8.328   8.773 -17.500  1.00 90.56           C  
ATOM   4291  CZ3 TRP A 541       9.531  10.844 -17.141  1.00 90.56           C  
ATOM   4292  N   ASP A 542       7.969  14.141 -23.422  1.00 90.38           N  
ATOM   4293  CA  ASP A 542       7.652  14.695 -24.734  1.00 90.38           C  
ATOM   4294  C   ASP A 542       8.805  14.484 -25.703  1.00 90.38           C  
ATOM   4295  CB  ASP A 542       7.324  16.188 -24.625  1.00 90.38           C  
ATOM   4296  O   ASP A 542       8.586  14.133 -26.875  1.00 90.38           O  
ATOM   4297  CG  ASP A 542       5.965  16.453 -24.000  1.00 90.38           C  
ATOM   4298  OD1 ASP A 542       5.160  15.500 -23.859  1.00 90.38           O  
ATOM   4299  OD2 ASP A 542       5.695  17.609 -23.641  1.00 90.38           O  
ATOM   4300  N   GLU A 543       9.922  14.562 -25.219  1.00 92.88           N  
ATOM   4301  CA  GLU A 543      11.109  14.539 -26.078  1.00 92.88           C  
ATOM   4302  C   GLU A 543      11.562  13.102 -26.344  1.00 92.88           C  
ATOM   4303  CB  GLU A 543      12.242  15.344 -25.453  1.00 92.88           C  
ATOM   4304  O   GLU A 543      11.984  12.781 -27.453  1.00 92.88           O  
ATOM   4305  CG  GLU A 543      13.484  15.445 -26.328  1.00 92.88           C  
ATOM   4306  CD  GLU A 543      14.477  16.500 -25.844  1.00 92.88           C  
ATOM   4307  OE1 GLU A 543      15.562  16.625 -26.453  1.00 92.88           O  
ATOM   4308  OE2 GLU A 543      14.164  17.188 -24.859  1.00 92.88           O  
ATOM   4309  N   TYR A 544      11.398  12.188 -25.328  1.00 92.38           N  
ATOM   4310  CA  TYR A 544      12.164  10.953 -25.453  1.00 92.38           C  
ATOM   4311  C   TYR A 544      11.250   9.734 -25.453  1.00 92.38           C  
ATOM   4312  CB  TYR A 544      13.180  10.836 -24.312  1.00 92.38           C  
ATOM   4313  O   TYR A 544      11.703   8.609 -25.672  1.00 92.38           O  
ATOM   4314  CG  TYR A 544      14.219  11.930 -24.297  1.00 92.38           C  
ATOM   4315  CD1 TYR A 544      15.219  11.977 -25.281  1.00 92.38           C  
ATOM   4316  CD2 TYR A 544      14.211  12.922 -23.328  1.00 92.38           C  
ATOM   4317  CE1 TYR A 544      16.172  12.977 -25.281  1.00 92.38           C  
ATOM   4318  CE2 TYR A 544      15.172  13.930 -23.312  1.00 92.38           C  
ATOM   4319  OH  TYR A 544      17.094  14.945 -24.297  1.00 92.38           O  
ATOM   4320  CZ  TYR A 544      16.141  13.953 -24.297  1.00 92.38           C  
ATOM   4321  N   SER A 545       9.906   9.875 -25.156  1.00 87.12           N  
ATOM   4322  CA  SER A 545       9.008   8.734 -25.031  1.00 87.12           C  
ATOM   4323  C   SER A 545       8.766   8.055 -26.375  1.00 87.12           C  
ATOM   4324  CB  SER A 545       7.672   9.172 -24.422  1.00 87.12           C  
ATOM   4325  O   SER A 545       8.633   8.734 -27.391  1.00 87.12           O  
ATOM   4326  OG  SER A 545       6.926   9.938 -25.344  1.00 87.12           O  
ATOM   4327  N   ASP A 546       8.867   6.648 -26.391  1.00 80.38           N  
ATOM   4328  CA  ASP A 546       8.461   5.852 -27.547  1.00 80.38           C  
ATOM   4329  C   ASP A 546       6.957   5.609 -27.531  1.00 80.38           C  
ATOM   4330  CB  ASP A 546       9.211   4.520 -27.562  1.00 80.38           C  
ATOM   4331  O   ASP A 546       6.340   5.516 -26.469  1.00 80.38           O  
ATOM   4332  CG  ASP A 546      10.711   4.680 -27.781  1.00 80.38           C  
ATOM   4333  OD1 ASP A 546      11.133   5.703 -28.359  1.00 80.38           O  
ATOM   4334  OD2 ASP A 546      11.469   3.779 -27.359  1.00 80.38           O  
ATOM   4335  N   SER A 547       6.156   6.023 -28.594  1.00 60.28           N  
ATOM   4336  CA  SER A 547       4.730   5.754 -28.750  1.00 60.28           C  
ATOM   4337  C   SER A 547       4.422   4.273 -28.562  1.00 60.28           C  
ATOM   4338  CB  SER A 547       4.250   6.207 -30.125  1.00 60.28           C  
ATOM   4339  O   SER A 547       3.334   3.912 -28.109  1.00 60.28           O  
ATOM   4340  OG  SER A 547       5.008   5.582 -31.156  1.00 60.28           O  
ATOM   4341  N   THR A 548       5.402   3.314 -28.406  1.00 50.25           N  
ATOM   4342  CA  THR A 548       5.102   1.900 -28.594  1.00 50.25           C  
ATOM   4343  C   THR A 548       5.426   1.106 -27.328  1.00 50.25           C  
ATOM   4344  CB  THR A 548       5.887   1.316 -29.781  1.00 50.25           C  
ATOM   4345  O   THR A 548       5.141  -0.090 -27.266  1.00 50.25           O  
ATOM   4346  CG2 THR A 548       5.426   1.933 -31.109  1.00 50.25           C  
ATOM   4347  OG1 THR A 548       7.281   1.583 -29.609  1.00 50.25           O  
ATOM   4348  N   THR A 549       5.887   1.729 -26.125  1.00 50.00           N  
ATOM   4349  CA  THR A 549       6.227   0.833 -25.031  1.00 50.00           C  
ATOM   4350  C   THR A 549       5.055   0.683 -24.062  1.00 50.00           C  
ATOM   4351  CB  THR A 549       7.465   1.336 -24.266  1.00 50.00           C  
ATOM   4352  O   THR A 549       4.320   1.644 -23.828  1.00 50.00           O  
ATOM   4353  CG2 THR A 549       8.734   0.659 -24.766  1.00 50.00           C  
ATOM   4354  OG1 THR A 549       7.586   2.752 -24.438  1.00 50.00           O  
ATOM   4355  N   LEU A 550       4.262  -0.426 -24.234  1.00 47.22           N  
ATOM   4356  CA  LEU A 550       3.273  -1.027 -23.344  1.00 47.22           C  
ATOM   4357  C   LEU A 550       3.652  -0.808 -21.891  1.00 47.22           C  
ATOM   4358  CB  LEU A 550       3.139  -2.525 -23.625  1.00 47.22           C  
ATOM   4359  O   LEU A 550       4.734  -1.214 -21.453  1.00 47.22           O  
ATOM   4360  CG  LEU A 550       2.432  -2.908 -24.938  1.00 47.22           C  
ATOM   4361  CD1 LEU A 550       2.857  -4.305 -25.375  1.00 47.22           C  
ATOM   4362  CD2 LEU A 550       0.918  -2.832 -24.766  1.00 47.22           C  
ATOM   4363  N   LEU A 551       3.533   0.432 -21.250  1.00 55.88           N  
ATOM   4364  CA  LEU A 551       4.172   0.756 -19.969  1.00 55.88           C  
ATOM   4365  C   LEU A 551       3.160   0.726 -18.844  1.00 55.88           C  
ATOM   4366  CB  LEU A 551       4.840   2.133 -20.047  1.00 55.88           C  
ATOM   4367  O   LEU A 551       2.016   1.150 -19.000  1.00 55.88           O  
ATOM   4368  CG  LEU A 551       5.988   2.279 -21.047  1.00 55.88           C  
ATOM   4369  CD1 LEU A 551       6.262   3.754 -21.328  1.00 55.88           C  
ATOM   4370  CD2 LEU A 551       7.242   1.585 -20.531  1.00 55.88           C  
ATOM   4371  N   THR A 552       3.373  -0.144 -17.781  1.00 57.84           N  
ATOM   4372  CA  THR A 552       2.566  -0.216 -16.562  1.00 57.84           C  
ATOM   4373  C   THR A 552       2.979   0.871 -15.570  1.00 57.84           C  
ATOM   4374  CB  THR A 552       2.689  -1.597 -15.891  1.00 57.84           C  
ATOM   4375  O   THR A 552       2.219   1.212 -14.664  1.00 57.84           O  
ATOM   4376  CG2 THR A 552       1.881  -2.648 -16.641  1.00 57.84           C  
ATOM   4377  OG1 THR A 552       4.066  -1.992 -15.867  1.00 57.84           O  
ATOM   4378  N   THR A 553       4.199   1.577 -15.742  1.00 68.31           N  
ATOM   4379  CA  THR A 553       4.641   2.621 -14.820  1.00 68.31           C  
ATOM   4380  C   THR A 553       4.984   3.900 -15.578  1.00 68.31           C  
ATOM   4381  CB  THR A 553       5.863   2.164 -14.000  1.00 68.31           C  
ATOM   4382  O   THR A 553       5.078   3.893 -16.812  1.00 68.31           O  
ATOM   4383  CG2 THR A 553       5.555   0.899 -13.211  1.00 68.31           C  
ATOM   4384  OG1 THR A 553       6.957   1.903 -14.891  1.00 68.31           O  
ATOM   4385  N   TYR A 554       4.949   5.164 -14.898  1.00 66.94           N  
ATOM   4386  CA  TYR A 554       5.184   6.500 -15.430  1.00 66.94           C  
ATOM   4387  C   TYR A 554       6.355   7.176 -14.727  1.00 66.94           C  
ATOM   4388  CB  TYR A 554       3.924   7.363 -15.289  1.00 66.94           C  
ATOM   4389  O   TYR A 554       6.453   7.133 -13.500  1.00 66.94           O  
ATOM   4390  CG  TYR A 554       4.047   8.727 -15.938  1.00 66.94           C  
ATOM   4391  CD1 TYR A 554       4.422   9.836 -15.188  1.00 66.94           C  
ATOM   4392  CD2 TYR A 554       3.791   8.898 -17.281  1.00 66.94           C  
ATOM   4393  CE1 TYR A 554       4.535  11.094 -15.773  1.00 66.94           C  
ATOM   4394  CE2 TYR A 554       3.900  10.156 -17.891  1.00 66.94           C  
ATOM   4395  OH  TYR A 554       4.383  12.484 -17.703  1.00 66.94           O  
ATOM   4396  CZ  TYR A 554       4.273  11.242 -17.125  1.00 66.94           C  
TER    4397      ALA A   1                                                      
ENDMDL                                                                          
END                                                                             
