# Supplementary material for: Screening of ester-forming and hydrolyzing enzymes linked to pheromone production in Ips typographus (Linnaeus, 1758)
Source: BMC Genomics. 2026 Mar 24;27:431. doi: 10.1186/s12864-026-12773-0 (PMC13134222; doi:10.1186/s12864-026-12773-0)
Supplement: Supplementary file 5 — Supplementary Material 5. [file 12864_2026_12773_MOESM5_ESM.zip › ItyCE15.pdb]

MODEL     1                                                                     
ATOM      1  N   MET A   1      28.531 -28.469  61.750  1.00 32.41           N  
ATOM      2  CA  MET A   1      28.453 -27.125  62.281  1.00 32.41           C  
ATOM      3  C   MET A   1      28.141 -26.109  61.188  1.00 32.41           C  
ATOM      4  CB  MET A   1      29.750 -26.750  63.000  1.00 32.41           C  
ATOM      5  O   MET A   1      28.969 -25.875  60.312  1.00 32.41           O  
ATOM      6  CG  MET A   1      29.734 -26.969  64.500  1.00 32.41           C  
ATOM      7  SD  MET A   1      31.359 -26.641  65.312  1.00 32.41           S  
ATOM      8  CE  MET A   1      30.875 -25.344  66.500  1.00 32.41           C  
ATOM      9  N   PHE A   2      26.891 -26.031  60.812  1.00 32.44           N  
ATOM     10  CA  PHE A   2      26.578 -24.750  60.188  1.00 32.44           C  
ATOM     11  C   PHE A   2      25.078 -24.484  60.219  1.00 32.44           C  
ATOM     12  CB  PHE A   2      27.047 -24.734  58.719  1.00 32.44           C  
ATOM     13  O   PHE A   2      24.281 -25.234  59.656  1.00 32.44           O  
ATOM     14  CG  PHE A   2      28.344 -24.000  58.531  1.00 32.44           C  
ATOM     15  CD1 PHE A   2      28.359 -22.625  58.375  1.00 32.44           C  
ATOM     16  CD2 PHE A   2      29.547 -24.688  58.469  1.00 32.44           C  
ATOM     17  CE1 PHE A   2      29.562 -21.938  58.188  1.00 32.44           C  
ATOM     18  CE2 PHE A   2      30.750 -24.016  58.281  1.00 32.44           C  
ATOM     19  CZ  PHE A   2      30.750 -22.641  58.125  1.00 32.44           C  
ATOM     20  N   PHE A   3      24.469 -24.047  61.312  1.00 28.17           N  
ATOM     21  CA  PHE A   3      23.656 -22.953  61.812  1.00 28.17           C  
ATOM     22  C   PHE A   3      23.344 -21.969  60.688  1.00 28.17           C  
ATOM     23  CB  PHE A   3      24.359 -22.234  62.969  1.00 28.17           C  
ATOM     24  O   PHE A   3      24.250 -21.547  59.969  1.00 28.17           O  
ATOM     25  CG  PHE A   3      23.844 -22.625  64.312  1.00 28.17           C  
ATOM     26  CD1 PHE A   3      22.719 -22.016  64.875  1.00 28.17           C  
ATOM     27  CD2 PHE A   3      24.484 -23.609  65.062  1.00 28.17           C  
ATOM     28  CE1 PHE A   3      22.250 -22.375  66.125  1.00 28.17           C  
ATOM     29  CE2 PHE A   3      24.016 -23.984  66.312  1.00 28.17           C  
ATOM     30  CZ  PHE A   3      22.906 -23.359  66.875  1.00 28.17           C  
ATOM     31  N   TRP A   4      21.984 -21.688  60.375  1.00 31.00           N  
ATOM     32  CA  TRP A   4      21.391 -20.359  60.406  1.00 31.00           C  
ATOM     33  C   TRP A   4      20.312 -20.219  59.312  1.00 31.00           C  
ATOM     34  CB  TRP A   4      22.469 -19.281  60.219  1.00 31.00           C  
ATOM     35  O   TRP A   4      20.547 -20.547  58.156  1.00 31.00           O  
ATOM     36  CG  TRP A   4      22.828 -18.562  61.469  1.00 31.00           C  
ATOM     37  CD1 TRP A   4      22.953 -19.078  62.719  1.00 31.00           C  
ATOM     38  CD2 TRP A   4      23.125 -17.156  61.594  1.00 31.00           C  
ATOM     39  CE2 TRP A   4      23.406 -16.906  62.938  1.00 31.00           C  
ATOM     40  CE3 TRP A   4      23.156 -16.094  60.688  1.00 31.00           C  
ATOM     41  NE1 TRP A   4      23.297 -18.109  63.625  1.00 31.00           N  
ATOM     42  CH2 TRP A   4      23.766 -14.617  62.531  1.00 31.00           C  
ATOM     43  CZ2 TRP A   4      23.734 -15.641  63.438  1.00 31.00           C  
ATOM     44  CZ3 TRP A   4      23.484 -14.828  61.156  1.00 31.00           C  
ATOM     45  N   HIS A   5      18.984 -20.047  59.750  1.00 33.97           N  
ATOM     46  CA  HIS A   5      18.000 -18.984  59.969  1.00 33.97           C  
ATOM     47  C   HIS A   5      16.875 -19.078  58.938  1.00 33.97           C  
ATOM     48  CB  HIS A   5      18.656 -17.609  59.875  1.00 33.97           C  
ATOM     49  O   HIS A   5      17.125 -19.000  57.719  1.00 33.97           O  
ATOM     50  CG  HIS A   5      19.359 -17.219  61.156  1.00 33.97           C  
ATOM     51  CD2 HIS A   5      18.984 -16.359  62.125  1.00 33.97           C  
ATOM     52  ND1 HIS A   5      20.594 -17.703  61.500  1.00 33.97           N  
ATOM     53  CE1 HIS A   5      20.953 -17.172  62.656  1.00 33.97           C  
ATOM     54  NE2 HIS A   5      20.000 -16.359  63.062  1.00 33.97           N  
ATOM     55  N   CYS A   6      15.805 -19.750  59.250  1.00 33.47           N  
ATOM     56  CA  CYS A   6      14.344 -19.719  59.156  1.00 33.47           C  
ATOM     57  C   CYS A   6      13.836 -18.297  59.000  1.00 33.47           C  
ATOM     58  CB  CYS A   6      13.711 -20.391  60.375  1.00 33.47           C  
ATOM     59  O   CYS A   6      13.930 -17.500  59.938  1.00 33.47           O  
ATOM     60  SG  CYS A   6      13.398 -22.156  60.156  1.00 33.47           S  
ATOM     61  N   ILE A   7      13.961 -17.562  57.875  1.00 36.56           N  
ATOM     62  CA  ILE A   7      13.273 -16.344  57.469  1.00 36.56           C  
ATOM     63  C   ILE A   7      11.938 -16.688  56.812  1.00 36.56           C  
ATOM     64  CB  ILE A   7      14.141 -15.500  56.500  1.00 36.56           C  
ATOM     65  O   ILE A   7      11.898 -17.469  55.844  1.00 36.56           O  
ATOM     66  CG1 ILE A   7      15.422 -15.031  57.188  1.00 36.56           C  
ATOM     67  CG2 ILE A   7      13.352 -14.305  55.969  1.00 36.56           C  
ATOM     68  CD1 ILE A   7      16.438 -14.375  56.281  1.00 36.56           C  
ATOM     69  N   LEU A   8      10.836 -16.938  57.469  1.00 35.12           N  
ATOM     70  CA  LEU A   8       9.391 -16.766  57.406  1.00 35.12           C  
ATOM     71  C   LEU A   8       9.031 -15.602  56.469  1.00 35.12           C  
ATOM     72  CB  LEU A   8       8.805 -16.516  58.812  1.00 35.12           C  
ATOM     73  O   LEU A   8       9.289 -14.438  56.812  1.00 35.12           O  
ATOM     74  CG  LEU A   8       8.297 -17.750  59.531  1.00 35.12           C  
ATOM     75  CD1 LEU A   8       8.523 -17.578  61.031  1.00 35.12           C  
ATOM     76  CD2 LEU A   8       6.816 -17.969  59.250  1.00 35.12           C  
ATOM     77  N   SER A   9       9.242 -15.641  55.156  1.00 38.59           N  
ATOM     78  CA  SER A   9       8.742 -14.820  54.062  1.00 38.59           C  
ATOM     79  C   SER A   9       7.246 -15.031  53.844  1.00 38.59           C  
ATOM     80  CB  SER A   9       9.492 -15.125  52.781  1.00 38.59           C  
ATOM     81  O   SER A   9       6.789 -16.172  53.719  1.00 38.59           O  
ATOM     82  OG  SER A   9      10.047 -16.438  52.812  1.00 38.59           O  
ATOM     83  N   LEU A  10       6.320 -14.586  54.625  1.00 36.94           N  
ATOM     84  CA  LEU A  10       4.941 -14.125  54.469  1.00 36.94           C  
ATOM     85  C   LEU A  10       4.641 -13.766  53.031  1.00 36.94           C  
ATOM     86  CB  LEU A  10       4.684 -12.922  55.375  1.00 36.94           C  
ATOM     87  O   LEU A  10       5.219 -12.828  52.500  1.00 36.94           O  
ATOM     88  CG  LEU A  10       3.771 -13.156  56.594  1.00 36.94           C  
ATOM     89  CD1 LEU A  10       4.477 -12.750  57.875  1.00 36.94           C  
ATOM     90  CD2 LEU A  10       2.459 -12.398  56.438  1.00 36.94           C  
ATOM     91  N   MET A  11       4.648 -14.641  52.062  1.00 38.00           N  
ATOM     92  CA  MET A  11       4.098 -14.688  50.719  1.00 38.00           C  
ATOM     93  C   MET A  11       2.686 -14.117  50.688  1.00 38.00           C  
ATOM     94  CB  MET A  11       4.094 -16.125  50.188  1.00 38.00           C  
ATOM     95  O   MET A  11       1.791 -14.625  51.375  1.00 38.00           O  
ATOM     96  CG  MET A  11       5.402 -16.531  49.531  1.00 38.00           C  
ATOM     97  SD  MET A  11       5.312 -18.203  48.781  1.00 38.00           S  
ATOM     98  CE  MET A  11       6.234 -17.922  47.250  1.00 38.00           C  
ATOM     99  N   LEU A  12       2.422 -12.867  50.875  1.00 39.00           N  
ATOM    100  CA  LEU A  12       1.317 -12.008  50.469  1.00 39.00           C  
ATOM    101  C   LEU A  12       0.766 -12.438  49.125  1.00 39.00           C  
ATOM    102  CB  LEU A  12       1.770 -10.547  50.406  1.00 39.00           C  
ATOM    103  O   LEU A  12       1.508 -12.508  48.156  1.00 39.00           O  
ATOM    104  CG  LEU A  12       1.078  -9.578  51.375  1.00 39.00           C  
ATOM    105  CD1 LEU A  12       2.098  -8.961  52.344  1.00 39.00           C  
ATOM    106  CD2 LEU A  12       0.329  -8.500  50.625  1.00 39.00           C  
ATOM    107  N   VAL A  13       0.059 -13.539  48.969  1.00 42.47           N  
ATOM    108  CA  VAL A  13      -0.868 -14.023  47.938  1.00 42.47           C  
ATOM    109  C   VAL A  13      -1.763 -12.875  47.469  1.00 42.47           C  
ATOM    110  CB  VAL A  13      -1.730 -15.195  48.469  1.00 42.47           C  
ATOM    111  O   VAL A  13      -2.494 -12.289  48.250  1.00 42.47           O  
ATOM    112  CG1 VAL A  13      -2.652 -15.719  47.375  1.00 42.47           C  
ATOM    113  CG2 VAL A  13      -0.840 -16.312  49.000  1.00 42.47           C  
ATOM    114  N   ILE A  14      -1.322 -11.805  46.875  1.00 44.44           N  
ATOM    115  CA  ILE A  14      -2.129 -10.836  46.125  1.00 44.44           C  
ATOM    116  C   ILE A  14      -3.010 -11.562  45.125  1.00 44.44           C  
ATOM    117  CB  ILE A  14      -1.245  -9.789  45.406  1.00 44.44           C  
ATOM    118  O   ILE A  14      -2.514 -12.344  44.281  1.00 44.44           O  
ATOM    119  CG1 ILE A  14      -0.312  -9.102  46.438  1.00 44.44           C  
ATOM    120  CG2 ILE A  14      -2.111  -8.758  44.688  1.00 44.44           C  
ATOM    121  CD1 ILE A  14       0.709  -8.172  45.781  1.00 44.44           C  
ATOM    122  N   PRO A  15      -4.273 -11.961  45.406  1.00 45.78           N  
ATOM    123  CA  PRO A  15      -5.238 -12.539  44.469  1.00 45.78           C  
ATOM    124  C   PRO A  15      -5.211 -11.875  43.125  1.00 45.78           C  
ATOM    125  CB  PRO A  15      -6.586 -12.312  45.188  1.00 45.78           C  
ATOM    126  O   PRO A  15      -5.148 -10.641  43.031  1.00 45.78           O  
ATOM    127  CG  PRO A  15      -6.297 -11.305  46.250  1.00 45.78           C  
ATOM    128  CD  PRO A  15      -4.828 -11.000  46.219  1.00 45.78           C  
ATOM    129  N   LEU A  16      -4.371 -12.266  42.188  1.00 45.81           N  
ATOM    130  CA  LEU A  16      -4.426 -12.039  40.750  1.00 45.81           C  
ATOM    131  C   LEU A  16      -5.867 -11.914  40.281  1.00 45.81           C  
ATOM    132  CB  LEU A  16      -3.725 -13.180  40.000  1.00 45.81           C  
ATOM    133  O   LEU A  16      -6.664 -12.836  40.438  1.00 45.81           O  
ATOM    134  CG  LEU A  16      -2.256 -12.945  39.656  1.00 45.81           C  
ATOM    135  CD1 LEU A  16      -1.464 -14.242  39.812  1.00 45.81           C  
ATOM    136  CD2 LEU A  16      -2.131 -12.414  38.219  1.00 45.81           C  
ATOM    137  N   GLN A  17      -6.680 -11.000  40.750  1.00 43.34           N  
ATOM    138  CA  GLN A  17      -7.938 -10.633  40.094  1.00 43.34           C  
ATOM    139  C   GLN A  17      -7.844 -10.797  38.594  1.00 43.34           C  
ATOM    140  CB  GLN A  17      -8.328  -9.195  40.469  1.00 43.34           C  
ATOM    141  O   GLN A  17      -6.984 -10.188  37.938  1.00 43.34           O  
ATOM    142  CG  GLN A  17      -9.797  -9.023  40.812  1.00 43.34           C  
ATOM    143  CD  GLN A  17     -10.070  -7.785  41.625  1.00 43.34           C  
ATOM    144  NE2 GLN A  17     -11.320  -7.332  41.625  1.00 43.34           N  
ATOM    145  OE1 GLN A  17      -9.164  -7.238  42.250  1.00 43.34           O  
ATOM    146  N   GLU A  18      -7.750 -11.930  38.031  1.00 46.31           N  
ATOM    147  CA  GLU A  18      -7.996 -12.273  36.625  1.00 46.31           C  
ATOM    148  C   GLU A  18      -9.000 -11.320  35.969  1.00 46.31           C  
ATOM    149  CB  GLU A  18      -8.492 -13.719  36.500  1.00 46.31           C  
ATOM    150  O   GLU A  18     -10.117 -11.164  36.469  1.00 46.31           O  
ATOM    151  CG  GLU A  18      -7.551 -14.633  35.750  1.00 46.31           C  
ATOM    152  CD  GLU A  18      -8.016 -16.078  35.719  1.00 46.31           C  
ATOM    153  OE1 GLU A  18      -7.293 -16.938  35.156  1.00 46.31           O  
ATOM    154  OE2 GLU A  18      -9.102 -16.359  36.250  1.00 46.31           O  
ATOM    155  N   VAL A  19      -8.805 -10.055  35.812  1.00 51.28           N  
ATOM    156  CA  VAL A  19      -9.625  -9.125  35.062  1.00 51.28           C  
ATOM    157  C   VAL A  19     -10.312  -9.867  33.906  1.00 51.28           C  
ATOM    158  CB  VAL A  19      -8.773  -7.957  34.500  1.00 51.28           C  
ATOM    159  O   VAL A  19      -9.648 -10.484  33.062  1.00 51.28           O  
ATOM    160  CG1 VAL A  19      -9.656  -6.980  33.719  1.00 51.28           C  
ATOM    161  CG2 VAL A  19      -8.055  -7.234  35.625  1.00 51.28           C  
ATOM    162  N   TRP A  20     -11.312 -10.703  34.062  1.00 53.44           N  
ATOM    163  CA  TRP A  20     -12.141 -11.281  33.000  1.00 53.44           C  
ATOM    164  C   TRP A  20     -12.609 -10.211  32.031  1.00 53.44           C  
ATOM    165  CB  TRP A  20     -13.344 -12.008  33.625  1.00 53.44           C  
ATOM    166  O   TRP A  20     -13.094  -9.156  32.438  1.00 53.44           O  
ATOM    167  CG  TRP A  20     -12.984 -13.203  34.438  1.00 53.44           C  
ATOM    168  CD1 TRP A  20     -12.531 -13.203  35.719  1.00 53.44           C  
ATOM    169  CD2 TRP A  20     -13.047 -14.570  34.031  1.00 53.44           C  
ATOM    170  CE2 TRP A  20     -12.617 -15.352  35.125  1.00 53.44           C  
ATOM    171  CE3 TRP A  20     -13.430 -15.219  32.844  1.00 53.44           C  
ATOM    172  NE1 TRP A  20     -12.305 -14.492  36.156  1.00 53.44           N  
ATOM    173  CH2 TRP A  20     -12.930 -17.359  33.906  1.00 53.44           C  
ATOM    174  CZ2 TRP A  20     -12.555 -16.750  35.094  1.00 53.44           C  
ATOM    175  CZ3 TRP A  20     -13.367 -16.609  32.812  1.00 53.44           C  
ATOM    176  N   SER A  21     -11.852  -9.945  30.938  1.00 70.50           N  
ATOM    177  CA  SER A  21     -12.398  -9.148  29.844  1.00 70.50           C  
ATOM    178  C   SER A  21     -13.742  -9.703  29.375  1.00 70.50           C  
ATOM    179  CB  SER A  21     -11.422  -9.102  28.672  1.00 70.50           C  
ATOM    180  O   SER A  21     -13.906 -10.914  29.250  1.00 70.50           O  
ATOM    181  OG  SER A  21     -12.094  -8.820  27.469  1.00 70.50           O  
ATOM    182  N   GLU A  22     -14.859  -8.977  29.594  1.00 88.38           N  
ATOM    183  CA  GLU A  22     -16.203  -9.266  29.109  1.00 88.38           C  
ATOM    184  C   GLU A  22     -16.172  -9.734  27.656  1.00 88.38           C  
ATOM    185  CB  GLU A  22     -17.109  -8.039  29.250  1.00 88.38           C  
ATOM    186  O   GLU A  22     -15.445  -9.164  26.828  1.00 88.38           O  
ATOM    187  CG  GLU A  22     -18.578  -8.336  29.047  1.00 88.38           C  
ATOM    188  CD  GLU A  22     -19.469  -7.121  29.250  1.00 88.38           C  
ATOM    189  OE1 GLU A  22     -20.703  -7.230  29.062  1.00 88.38           O  
ATOM    190  OE2 GLU A  22     -18.938  -6.051  29.609  1.00 88.38           O  
ATOM    191  N   THR A  23     -16.672 -10.992  27.375  1.00 94.38           N  
ATOM    192  CA  THR A  23     -16.781 -11.539  26.031  1.00 94.38           C  
ATOM    193  C   THR A  23     -18.125 -11.172  25.406  1.00 94.38           C  
ATOM    194  CB  THR A  23     -16.609 -13.070  26.031  1.00 94.38           C  
ATOM    195  O   THR A  23     -19.078 -10.836  26.125  1.00 94.38           O  
ATOM    196  CG2 THR A  23     -15.289 -13.477  26.656  1.00 94.38           C  
ATOM    197  OG1 THR A  23     -17.688 -13.664  26.781  1.00 94.38           O  
ATOM    198  N   VAL A  24     -18.141 -11.023  24.094  1.00 96.56           N  
ATOM    199  CA  VAL A  24     -19.328 -10.750  23.297  1.00 96.56           C  
ATOM    200  C   VAL A  24     -19.375 -11.695  22.094  1.00 96.56           C  
ATOM    201  CB  VAL A  24     -19.359  -9.281  22.812  1.00 96.56           C  
ATOM    202  O   VAL A  24     -18.328 -12.031  21.516  1.00 96.56           O  
ATOM    203  CG1 VAL A  24     -18.172  -8.969  21.922  1.00 96.56           C  
ATOM    204  CG2 VAL A  24     -20.672  -8.992  22.094  1.00 96.56           C  
ATOM    205  N   GLU A  25     -20.547 -12.172  21.797  1.00 97.12           N  
ATOM    206  CA  GLU A  25     -20.734 -13.086  20.672  1.00 97.12           C  
ATOM    207  C   GLU A  25     -21.500 -12.422  19.531  1.00 97.12           C  
ATOM    208  CB  GLU A  25     -21.469 -14.352  21.125  1.00 97.12           C  
ATOM    209  O   GLU A  25     -22.484 -11.719  19.766  1.00 97.12           O  
ATOM    210  CG  GLU A  25     -21.594 -15.414  20.047  1.00 97.12           C  
ATOM    211  CD  GLU A  25     -22.234 -16.703  20.547  1.00 97.12           C  
ATOM    212  OE1 GLU A  25     -22.828 -17.438  19.719  1.00 97.12           O  
ATOM    213  OE2 GLU A  25     -22.156 -16.969  21.766  1.00 97.12           O  
ATOM    214  N   VAL A  26     -21.031 -12.594  18.297  1.00 97.62           N  
ATOM    215  CA  VAL A  26     -21.672 -12.109  17.078  1.00 97.62           C  
ATOM    216  C   VAL A  26     -21.828 -13.258  16.078  1.00 97.62           C  
ATOM    217  CB  VAL A  26     -20.875 -10.953  16.438  1.00 97.62           C  
ATOM    218  O   VAL A  26     -20.906 -14.062  15.914  1.00 97.62           O  
ATOM    219  CG1 VAL A  26     -21.484 -10.547  15.094  1.00 97.62           C  
ATOM    220  CG2 VAL A  26     -20.812  -9.758  17.391  1.00 97.62           C  
ATOM    221  N   THR A  27     -23.000 -13.414  15.484  1.00 97.81           N  
ATOM    222  CA  THR A  27     -23.234 -14.422  14.461  1.00 97.81           C  
ATOM    223  C   THR A  27     -23.094 -13.828  13.062  1.00 97.81           C  
ATOM    224  CB  THR A  27     -24.641 -15.055  14.609  1.00 97.81           C  
ATOM    225  O   THR A  27     -23.781 -12.875  12.719  1.00 97.81           O  
ATOM    226  CG2 THR A  27     -24.875 -16.125  13.547  1.00 97.81           C  
ATOM    227  OG1 THR A  27     -24.750 -15.656  15.906  1.00 97.81           O  
ATOM    228  N   ILE A  28     -22.125 -14.383  12.297  1.00 97.31           N  
ATOM    229  CA  ILE A  28     -21.938 -13.992  10.906  1.00 97.31           C  
ATOM    230  C   ILE A  28     -22.328 -15.156   9.992  1.00 97.31           C  
ATOM    231  CB  ILE A  28     -20.484 -13.547  10.633  1.00 97.31           C  
ATOM    232  O   ILE A  28     -22.672 -16.250  10.469  1.00 97.31           O  
ATOM    233  CG1 ILE A  28     -19.516 -14.703  10.898  1.00 97.31           C  
ATOM    234  CG2 ILE A  28     -20.141 -12.320  11.484  1.00 97.31           C  
ATOM    235  CD1 ILE A  28     -18.078 -14.391  10.523  1.00 97.31           C  
ATOM    236  N   SER A  29     -22.219 -14.953   8.695  1.00 93.62           N  
ATOM    237  CA  SER A  29     -22.688 -15.922   7.707  1.00 93.62           C  
ATOM    238  C   SER A  29     -21.891 -17.219   7.793  1.00 93.62           C  
ATOM    239  CB  SER A  29     -22.578 -15.344   6.297  1.00 93.62           C  
ATOM    240  O   SER A  29     -22.391 -18.281   7.422  1.00 93.62           O  
ATOM    241  OG  SER A  29     -21.250 -14.914   6.023  1.00 93.62           O  
ATOM    242  N   ASP A  30     -20.656 -17.141   8.344  1.00 95.81           N  
ATOM    243  CA  ASP A  30     -19.766 -18.281   8.344  1.00 95.81           C  
ATOM    244  C   ASP A  30     -19.844 -19.062   9.656  1.00 95.81           C  
ATOM    245  CB  ASP A  30     -18.312 -17.828   8.094  1.00 95.81           C  
ATOM    246  O   ASP A  30     -19.359 -20.188   9.758  1.00 95.81           O  
ATOM    247  CG  ASP A  30     -18.141 -17.141   6.750  1.00 95.81           C  
ATOM    248  OD1 ASP A  30     -18.516 -17.719   5.711  1.00 95.81           O  
ATOM    249  OD2 ASP A  30     -17.625 -16.000   6.738  1.00 95.81           O  
ATOM    250  N   GLY A  31     -20.453 -18.484  10.711  1.00 97.44           N  
ATOM    251  CA  GLY A  31     -20.562 -19.078  12.031  1.00 97.44           C  
ATOM    252  C   GLY A  31     -20.500 -18.062  13.156  1.00 97.44           C  
ATOM    253  O   GLY A  31     -20.422 -16.859  12.906  1.00 97.44           O  
ATOM    254  N   ASP A  32     -20.609 -18.547  14.383  1.00 98.06           N  
ATOM    255  CA  ASP A  32     -20.547 -17.688  15.562  1.00 98.06           C  
ATOM    256  C   ASP A  32     -19.109 -17.328  15.914  1.00 98.06           C  
ATOM    257  CB  ASP A  32     -21.219 -18.375  16.750  1.00 98.06           C  
ATOM    258  O   ASP A  32     -18.203 -18.172  15.797  1.00 98.06           O  
ATOM    259  CG  ASP A  32     -22.719 -18.578  16.547  1.00 98.06           C  
ATOM    260  OD1 ASP A  32     -23.297 -17.953  15.648  1.00 98.06           O  
ATOM    261  OD2 ASP A  32     -23.312 -19.391  17.297  1.00 98.06           O  
ATOM    262  N   ILE A  33     -18.969 -16.031  16.281  1.00 97.88           N  
ATOM    263  CA  ILE A  33     -17.641 -15.547  16.672  1.00 97.88           C  
ATOM    264  C   ILE A  33     -17.719 -14.930  18.062  1.00 97.88           C  
ATOM    265  CB  ILE A  33     -17.094 -14.523  15.656  1.00 97.88           C  
ATOM    266  O   ILE A  33     -18.703 -14.273  18.406  1.00 97.88           O  
ATOM    267  CG1 ILE A  33     -18.047 -13.336  15.523  1.00 97.88           C  
ATOM    268  CG2 ILE A  33     -16.844 -15.180  14.297  1.00 97.88           C  
ATOM    269  CD1 ILE A  33     -17.531 -12.227  14.617  1.00 97.88           C  
ATOM    270  N   ILE A  34     -16.672 -15.227  18.844  1.00 98.12           N  
ATOM    271  CA  ILE A  34     -16.562 -14.672  20.188  1.00 98.12           C  
ATOM    272  C   ILE A  34     -15.445 -13.633  20.234  1.00 98.12           C  
ATOM    273  CB  ILE A  34     -16.312 -15.773  21.234  1.00 98.12           C  
ATOM    274  O   ILE A  34     -14.297 -13.930  19.906  1.00 98.12           O  
ATOM    275  CG1 ILE A  34     -17.453 -16.812  21.219  1.00 98.12           C  
ATOM    276  CG2 ILE A  34     -16.156 -15.172  22.641  1.00 98.12           C  
ATOM    277  CD1 ILE A  34     -17.156 -18.062  22.016  1.00 98.12           C  
ATOM    278  N   GLY A  35     -15.828 -12.359  20.562  1.00 97.75           N  
ATOM    279  CA  GLY A  35     -14.852 -11.289  20.734  1.00 97.75           C  
ATOM    280  C   GLY A  35     -14.625 -10.906  22.188  1.00 97.75           C  
ATOM    281  O   GLY A  35     -15.047 -11.633  23.094  1.00 97.75           O  
ATOM    282  N   GLN A  36     -13.938  -9.805  22.359  1.00 97.12           N  
ATOM    283  CA  GLN A  36     -13.641  -9.344  23.719  1.00 97.12           C  
ATOM    284  C   GLN A  36     -13.750  -7.820  23.812  1.00 97.12           C  
ATOM    285  CB  GLN A  36     -12.242  -9.797  24.141  1.00 97.12           C  
ATOM    286  O   GLN A  36     -13.617  -7.117  22.812  1.00 97.12           O  
ATOM    287  CG  GLN A  36     -11.117  -9.180  23.328  1.00 97.12           C  
ATOM    288  CD  GLN A  36      -9.750  -9.719  23.719  1.00 97.12           C  
ATOM    289  NE2 GLN A  36      -8.703  -9.094  23.203  1.00 97.12           N  
ATOM    290  OE1 GLN A  36      -9.641 -10.688  24.469  1.00 97.12           O  
ATOM    291  N   SER A  37     -14.047  -7.406  25.078  1.00 97.12           N  
ATOM    292  CA  SER A  37     -14.062  -5.973  25.344  1.00 97.12           C  
ATOM    293  C   SER A  37     -12.656  -5.445  25.609  1.00 97.12           C  
ATOM    294  CB  SER A  37     -14.977  -5.660  26.531  1.00 97.12           C  
ATOM    295  O   SER A  37     -11.844  -6.125  26.234  1.00 97.12           O  
ATOM    296  OG  SER A  37     -15.023  -4.266  26.766  1.00 97.12           O  
ATOM    297  N   GLU A  38     -12.312  -4.262  25.031  1.00 96.69           N  
ATOM    298  CA  GLU A  38     -11.055  -3.545  25.250  1.00 96.69           C  
ATOM    299  C   GLU A  38     -11.305  -2.055  25.469  1.00 96.69           C  
ATOM    300  CB  GLU A  38     -10.102  -3.760  24.078  1.00 96.69           C  
ATOM    301  O   GLU A  38     -12.430  -1.575  25.281  1.00 96.69           O  
ATOM    302  CG  GLU A  38      -9.703  -5.211  23.859  1.00 96.69           C  
ATOM    303  CD  GLU A  38      -8.609  -5.387  22.812  1.00 96.69           C  
ATOM    304  OE1 GLU A  38      -8.430  -6.520  22.312  1.00 96.69           O  
ATOM    305  OE2 GLU A  38      -7.934  -4.387  22.500  1.00 96.69           O  
ATOM    306  N   ILE A  39     -10.281  -1.342  25.938  1.00 96.44           N  
ATOM    307  CA  ILE A  39     -10.414   0.089  26.188  1.00 96.44           C  
ATOM    308  C   ILE A  39      -9.320   0.848  25.438  1.00 96.44           C  
ATOM    309  CB  ILE A  39     -10.352   0.409  27.688  1.00 96.44           C  
ATOM    310  O   ILE A  39      -8.172   0.398  25.375  1.00 96.44           O  
ATOM    311  CG1 ILE A  39     -11.461  -0.337  28.438  1.00 96.44           C  
ATOM    312  CG2 ILE A  39     -10.453   1.918  27.922  1.00 96.44           C  
ATOM    313  CD1 ILE A  39     -11.352  -0.255  29.953  1.00 96.44           C  
ATOM    314  N   THR A  40      -9.750   1.925  24.812  1.00 95.44           N  
ATOM    315  CA  THR A  40      -8.766   2.773  24.156  1.00 95.44           C  
ATOM    316  C   THR A  40      -7.938   3.537  25.172  1.00 95.44           C  
ATOM    317  CB  THR A  40      -9.445   3.768  23.188  1.00 95.44           C  
ATOM    318  O   THR A  40      -8.227   3.498  26.375  1.00 95.44           O  
ATOM    319  CG2 THR A  40     -10.406   3.055  22.250  1.00 95.44           C  
ATOM    320  OG1 THR A  40     -10.172   4.738  23.953  1.00 95.44           O  
ATOM    321  N   SER A  41      -6.934   4.254  24.656  1.00 91.31           N  
ATOM    322  CA  SER A  41      -6.082   5.078  25.500  1.00 91.31           C  
ATOM    323  C   SER A  41      -6.867   6.227  26.125  1.00 91.31           C  
ATOM    324  CB  SER A  41      -4.895   5.625  24.719  1.00 91.31           C  
ATOM    325  O   SER A  41      -6.461   6.781  27.156  1.00 91.31           O  
ATOM    326  OG  SER A  41      -5.344   6.391  23.609  1.00 91.31           O  
ATOM    327  N   LYS A  42      -8.016   6.613  25.562  1.00 92.50           N  
ATOM    328  CA  LYS A  42      -8.875   7.664  26.094  1.00 92.50           C  
ATOM    329  C   LYS A  42      -9.992   7.074  26.953  1.00 92.50           C  
ATOM    330  CB  LYS A  42      -9.469   8.500  24.953  1.00 92.50           C  
ATOM    331  O   LYS A  42     -11.023   7.719  27.172  1.00 92.50           O  
ATOM    332  CG  LYS A  42      -8.453   9.359  24.234  1.00 92.50           C  
ATOM    333  CD  LYS A  42      -9.117  10.250  23.188  1.00 92.50           C  
ATOM    334  CE  LYS A  42      -8.102  11.117  22.453  1.00 92.50           C  
ATOM    335  NZ  LYS A  42      -8.750  11.992  21.438  1.00 92.50           N  
ATOM    336  N   ASN A  43      -9.930   5.781  27.234  1.00 95.00           N  
ATOM    337  CA  ASN A  43     -10.828   5.074  28.156  1.00 95.00           C  
ATOM    338  C   ASN A  43     -12.195   4.836  27.516  1.00 95.00           C  
ATOM    339  CB  ASN A  43     -10.984   5.844  29.469  1.00 95.00           C  
ATOM    340  O   ASN A  43     -13.219   4.891  28.188  1.00 95.00           O  
ATOM    341  CG  ASN A  43      -9.805   5.652  30.391  1.00 95.00           C  
ATOM    342  ND2 ASN A  43      -9.570   6.621  31.266  1.00 95.00           N  
ATOM    343  OD1 ASN A  43      -9.102   4.637  30.328  1.00 95.00           O  
ATOM    344  N   THR A  44     -12.234   4.770  26.203  1.00 96.25           N  
ATOM    345  CA  THR A  44     -13.438   4.379  25.469  1.00 96.25           C  
ATOM    346  C   THR A  44     -13.508   2.859  25.312  1.00 96.25           C  
ATOM    347  CB  THR A  44     -13.484   5.035  24.078  1.00 96.25           C  
ATOM    348  O   THR A  44     -12.562   2.232  24.844  1.00 96.25           O  
ATOM    349  CG2 THR A  44     -14.773   4.680  23.344  1.00 96.25           C  
ATOM    350  OG1 THR A  44     -13.406   6.461  24.234  1.00 96.25           O  
ATOM    351  N   SER A  45     -14.609   2.266  25.812  1.00 97.12           N  
ATOM    352  CA  SER A  45     -14.805   0.828  25.656  1.00 97.12           C  
ATOM    353  C   SER A  45     -15.180   0.462  24.234  1.00 97.12           C  
ATOM    354  CB  SER A  45     -15.883   0.333  26.625  1.00 97.12           C  
ATOM    355  O   SER A  45     -15.922   1.188  23.578  1.00 97.12           O  
ATOM    356  OG  SER A  45     -16.016  -1.076  26.547  1.00 97.12           O  
ATOM    357  N   TYR A  46     -14.641  -0.586  23.734  1.00 98.00           N  
ATOM    358  CA  TYR A  46     -14.992  -1.117  22.422  1.00 98.00           C  
ATOM    359  C   TYR A  46     -14.836  -2.633  22.391  1.00 98.00           C  
ATOM    360  CB  TYR A  46     -14.117  -0.482  21.344  1.00 98.00           C  
ATOM    361  O   TYR A  46     -14.336  -3.234  23.344  1.00 98.00           O  
ATOM    362  CG  TYR A  46     -12.672  -0.927  21.375  1.00 98.00           C  
ATOM    363  CD1 TYR A  46     -11.773  -0.350  22.266  1.00 98.00           C  
ATOM    364  CD2 TYR A  46     -12.211  -1.924  20.531  1.00 98.00           C  
ATOM    365  CE1 TYR A  46     -10.445  -0.756  22.312  1.00 98.00           C  
ATOM    366  CE2 TYR A  46     -10.883  -2.338  20.562  1.00 98.00           C  
ATOM    367  OH  TYR A  46      -8.695  -2.154  21.484  1.00 98.00           O  
ATOM    368  CZ  TYR A  46     -10.008  -1.748  21.453  1.00 98.00           C  
ATOM    369  N   TYR A  47     -15.367  -3.271  21.328  1.00 98.31           N  
ATOM    370  CA  TYR A  47     -15.242  -4.711  21.141  1.00 98.31           C  
ATOM    371  C   TYR A  47     -14.273  -5.027  20.000  1.00 98.31           C  
ATOM    372  CB  TYR A  47     -16.609  -5.340  20.844  1.00 98.31           C  
ATOM    373  O   TYR A  47     -14.273  -4.344  18.969  1.00 98.31           O  
ATOM    374  CG  TYR A  47     -17.594  -5.195  21.984  1.00 98.31           C  
ATOM    375  CD1 TYR A  47     -17.406  -5.879  23.188  1.00 98.31           C  
ATOM    376  CD2 TYR A  47     -18.719  -4.379  21.859  1.00 98.31           C  
ATOM    377  CE1 TYR A  47     -18.312  -5.750  24.234  1.00 98.31           C  
ATOM    378  CE2 TYR A  47     -19.625  -4.242  22.891  1.00 98.31           C  
ATOM    379  OH  TYR A  47     -20.312  -4.801  25.109  1.00 98.31           O  
ATOM    380  CZ  TYR A  47     -19.422  -4.930  24.078  1.00 98.31           C  
ATOM    381  N   SER A  48     -13.461  -6.004  20.281  1.00 98.31           N  
ATOM    382  CA  SER A  48     -12.492  -6.438  19.281  1.00 98.31           C  
ATOM    383  C   SER A  48     -12.719  -7.895  18.891  1.00 98.31           C  
ATOM    384  CB  SER A  48     -11.062  -6.258  19.797  1.00 98.31           C  
ATOM    385  O   SER A  48     -12.977  -8.742  19.750  1.00 98.31           O  
ATOM    386  OG  SER A  48     -10.812  -7.141  20.875  1.00 98.31           O  
ATOM    387  N   PHE A  49     -12.703  -8.148  17.625  1.00 98.56           N  
ATOM    388  CA  PHE A  49     -12.727  -9.461  17.000  1.00 98.56           C  
ATOM    389  C   PHE A  49     -11.492  -9.664  16.125  1.00 98.56           C  
ATOM    390  CB  PHE A  49     -14.000  -9.648  16.172  1.00 98.56           C  
ATOM    391  O   PHE A  49     -11.398  -9.086  15.039  1.00 98.56           O  
ATOM    392  CG  PHE A  49     -15.266  -9.367  16.938  1.00 98.56           C  
ATOM    393  CD1 PHE A  49     -16.016 -10.406  17.469  1.00 98.56           C  
ATOM    394  CD2 PHE A  49     -15.711  -8.062  17.109  1.00 98.56           C  
ATOM    395  CE1 PHE A  49     -17.188 -10.156  18.172  1.00 98.56           C  
ATOM    396  CE2 PHE A  49     -16.875  -7.801  17.812  1.00 98.56           C  
ATOM    397  CZ  PHE A  49     -17.625  -8.852  18.344  1.00 98.56           C  
ATOM    398  N   LYS A  50     -10.594 -10.516  16.578  1.00 98.44           N  
ATOM    399  CA  LYS A  50      -9.312 -10.680  15.898  1.00 98.44           C  
ATOM    400  C   LYS A  50      -9.148 -12.102  15.367  1.00 98.44           C  
ATOM    401  CB  LYS A  50      -8.156 -10.336  16.844  1.00 98.44           C  
ATOM    402  O   LYS A  50      -9.641 -13.055  15.977  1.00 98.44           O  
ATOM    403  CG  LYS A  50      -8.203  -8.906  17.375  1.00 98.44           C  
ATOM    404  CD  LYS A  50      -7.191  -8.703  18.484  1.00 98.44           C  
ATOM    405  CE  LYS A  50      -7.383  -7.352  19.172  1.00 98.44           C  
ATOM    406  NZ  LYS A  50      -6.504  -7.211  20.375  1.00 98.44           N  
ATOM    407  N   GLY A  51      -8.586 -12.172  14.125  1.00 98.06           N  
ATOM    408  CA  GLY A  51      -8.188 -13.453  13.570  1.00 98.06           C  
ATOM    409  C   GLY A  51      -9.352 -14.234  12.984  1.00 98.06           C  
ATOM    410  O   GLY A  51      -9.422 -15.461  13.133  1.00 98.06           O  
ATOM    411  N   ILE A  52     -10.328 -13.453  12.383  1.00 98.56           N  
ATOM    412  CA  ILE A  52     -11.445 -14.094  11.688  1.00 98.56           C  
ATOM    413  C   ILE A  52     -11.008 -14.500  10.281  1.00 98.56           C  
ATOM    414  CB  ILE A  52     -12.680 -13.172  11.625  1.00 98.56           C  
ATOM    415  O   ILE A  52     -10.633 -13.648   9.469  1.00 98.56           O  
ATOM    416  CG1 ILE A  52     -13.047 -12.672  13.023  1.00 98.56           C  
ATOM    417  CG2 ILE A  52     -13.859 -13.891  10.969  1.00 98.56           C  
ATOM    418  CD1 ILE A  52     -14.008 -11.484  13.031  1.00 98.56           C  
ATOM    419  N   PRO A  53     -11.062 -15.836   9.945  1.00 98.44           N  
ATOM    420  CA  PRO A  53     -10.742 -16.203   8.562  1.00 98.44           C  
ATOM    421  C   PRO A  53     -11.727 -15.625   7.551  1.00 98.44           C  
ATOM    422  CB  PRO A  53     -10.805 -17.734   8.578  1.00 98.44           C  
ATOM    423  O   PRO A  53     -12.945 -15.766   7.719  1.00 98.44           O  
ATOM    424  CG  PRO A  53     -11.711 -18.062   9.719  1.00 98.44           C  
ATOM    425  CD  PRO A  53     -11.586 -16.984  10.750  1.00 98.44           C  
ATOM    426  N   PHE A  54     -11.172 -14.875   6.543  1.00 98.50           N  
ATOM    427  CA  PHE A  54     -12.086 -14.359   5.531  1.00 98.50           C  
ATOM    428  C   PHE A  54     -11.922 -15.125   4.219  1.00 98.50           C  
ATOM    429  CB  PHE A  54     -11.852 -12.867   5.305  1.00 98.50           C  
ATOM    430  O   PHE A  54     -12.633 -14.852   3.250  1.00 98.50           O  
ATOM    431  CG  PHE A  54     -10.508 -12.547   4.691  1.00 98.50           C  
ATOM    432  CD1 PHE A  54      -9.438 -12.164   5.492  1.00 98.50           C  
ATOM    433  CD2 PHE A  54     -10.328 -12.633   3.320  1.00 98.50           C  
ATOM    434  CE1 PHE A  54      -8.203 -11.867   4.926  1.00 98.50           C  
ATOM    435  CE2 PHE A  54      -9.086 -12.344   2.750  1.00 98.50           C  
ATOM    436  CZ  PHE A  54      -8.031 -11.953   3.555  1.00 98.50           C  
ATOM    437  N   ALA A  55     -10.992 -16.109   4.176  1.00 98.38           N  
ATOM    438  CA  ALA A  55     -10.766 -17.000   3.039  1.00 98.38           C  
ATOM    439  C   ALA A  55     -10.102 -18.297   3.479  1.00 98.38           C  
ATOM    440  CB  ALA A  55      -9.922 -16.297   1.978  1.00 98.38           C  
ATOM    441  O   ALA A  55      -9.500 -18.359   4.555  1.00 98.38           O  
ATOM    442  N   GLU A  56     -10.281 -19.375   2.627  1.00 98.25           N  
ATOM    443  CA  GLU A  56      -9.562 -20.625   2.869  1.00 98.25           C  
ATOM    444  C   GLU A  56      -8.055 -20.406   2.875  1.00 98.25           C  
ATOM    445  CB  GLU A  56      -9.930 -21.672   1.815  1.00 98.25           C  
ATOM    446  O   GLU A  56      -7.547 -19.516   2.182  1.00 98.25           O  
ATOM    447  CG  GLU A  56     -11.352 -22.188   1.935  1.00 98.25           C  
ATOM    448  CD  GLU A  56     -11.586 -23.047   3.176  1.00 98.25           C  
ATOM    449  OE1 GLU A  56     -12.750 -23.188   3.607  1.00 98.25           O  
ATOM    450  OE2 GLU A  56     -10.586 -23.562   3.721  1.00 98.25           O  
ATOM    451  N   PRO A  57      -7.371 -21.234   3.682  1.00 98.25           N  
ATOM    452  CA  PRO A  57      -5.914 -21.125   3.639  1.00 98.25           C  
ATOM    453  C   PRO A  57      -5.348 -21.281   2.229  1.00 98.25           C  
ATOM    454  CB  PRO A  57      -5.438 -22.250   4.551  1.00 98.25           C  
ATOM    455  O   PRO A  57      -5.711 -22.219   1.521  1.00 98.25           O  
ATOM    456  CG  PRO A  57      -6.578 -22.500   5.484  1.00 98.25           C  
ATOM    457  CD  PRO A  57      -7.863 -22.297   4.730  1.00 98.25           C  
ATOM    458  N   PRO A  58      -4.543 -20.344   1.801  1.00 98.06           N  
ATOM    459  CA  PRO A  58      -3.982 -20.406   0.449  1.00 98.06           C  
ATOM    460  C   PRO A  58      -2.756 -21.312   0.366  1.00 98.06           C  
ATOM    461  CB  PRO A  58      -3.607 -18.953   0.147  1.00 98.06           C  
ATOM    462  O   PRO A  58      -1.681 -20.875  -0.042  1.00 98.06           O  
ATOM    463  CG  PRO A  58      -3.223 -18.375   1.471  1.00 98.06           C  
ATOM    464  CD  PRO A  58      -4.094 -18.984   2.529  1.00 98.06           C  
ATOM    465  N   VAL A  59      -2.910 -22.562   0.713  1.00 98.00           N  
ATOM    466  CA  VAL A  59      -1.848 -23.562   0.692  1.00 98.00           C  
ATOM    467  C   VAL A  59      -2.154 -24.609  -0.366  1.00 98.00           C  
ATOM    468  CB  VAL A  59      -1.666 -24.219   2.074  1.00 98.00           C  
ATOM    469  O   VAL A  59      -3.242 -24.625  -0.949  1.00 98.00           O  
ATOM    470  CG1 VAL A  59      -1.251 -23.188   3.121  1.00 98.00           C  
ATOM    471  CG2 VAL A  59      -2.953 -24.938   2.498  1.00 98.00           C  
ATOM    472  N   GLY A  60      -1.161 -25.453  -0.611  1.00 96.75           N  
ATOM    473  CA  GLY A  60      -1.350 -26.516  -1.591  1.00 96.75           C  
ATOM    474  C   GLY A  60      -1.766 -26.000  -2.955  1.00 96.75           C  
ATOM    475  O   GLY A  60      -1.121 -25.094  -3.510  1.00 96.75           O  
ATOM    476  N   GLN A  61      -2.951 -26.469  -3.404  1.00 97.19           N  
ATOM    477  CA  GLN A  61      -3.420 -26.125  -4.738  1.00 97.19           C  
ATOM    478  C   GLN A  61      -3.885 -24.672  -4.789  1.00 97.19           C  
ATOM    479  CB  GLN A  61      -4.551 -27.047  -5.180  1.00 97.19           C  
ATOM    480  O   GLN A  61      -4.004 -24.078  -5.867  1.00 97.19           O  
ATOM    481  CG  GLN A  61      -4.102 -28.469  -5.469  1.00 97.19           C  
ATOM    482  CD  GLN A  61      -2.973 -28.531  -6.484  1.00 97.19           C  
ATOM    483  NE2 GLN A  61      -1.897 -29.234  -6.133  1.00 97.19           N  
ATOM    484  OE1 GLN A  61      -3.068 -27.969  -7.574  1.00 97.19           O  
ATOM    485  N   LEU A  62      -4.102 -24.172  -3.562  1.00 98.00           N  
ATOM    486  CA  LEU A  62      -4.566 -22.781  -3.512  1.00 98.00           C  
ATOM    487  C   LEU A  62      -3.393 -21.812  -3.422  1.00 98.00           C  
ATOM    488  CB  LEU A  62      -5.508 -22.578  -2.318  1.00 98.00           C  
ATOM    489  O   LEU A  62      -3.586 -20.594  -3.367  1.00 98.00           O  
ATOM    490  CG  LEU A  62      -6.871 -23.266  -2.402  1.00 98.00           C  
ATOM    491  CD1 LEU A  62      -7.672 -23.016  -1.129  1.00 98.00           C  
ATOM    492  CD2 LEU A  62      -7.637 -22.781  -3.627  1.00 98.00           C  
ATOM    493  N   ARG A  63      -2.195 -22.438  -3.398  1.00 97.88           N  
ATOM    494  CA  ARG A  63      -1.018 -21.594  -3.566  1.00 97.88           C  
ATOM    495  C   ARG A  63      -0.970 -20.984  -4.965  1.00 97.88           C  
ATOM    496  CB  ARG A  63       0.260 -22.391  -3.295  1.00 97.88           C  
ATOM    497  O   ARG A  63      -1.061 -21.703  -5.961  1.00 97.88           O  
ATOM    498  CG  ARG A  63       1.520 -21.531  -3.250  1.00 97.88           C  
ATOM    499  CD  ARG A  63       2.752 -22.375  -2.932  1.00 97.88           C  
ATOM    500  NE  ARG A  63       2.709 -22.891  -1.569  1.00 97.88           N  
ATOM    501  NH1 ARG A  63       4.691 -24.062  -1.739  1.00 97.88           N  
ATOM    502  NH2 ARG A  63       3.494 -24.109   0.215  1.00 97.88           N  
ATOM    503  CZ  ARG A  63       3.633 -23.688  -1.034  1.00 97.88           C  
ATOM    504  N   PHE A  64      -0.886 -19.625  -5.094  1.00 97.75           N  
ATOM    505  CA  PHE A  64      -0.872 -18.891  -6.352  1.00 97.75           C  
ATOM    506  C   PHE A  64      -2.229 -18.969  -7.043  1.00 97.75           C  
ATOM    507  CB  PHE A  64       0.223 -19.422  -7.277  1.00 97.75           C  
ATOM    508  O   PHE A  64      -2.301 -19.172  -8.258  1.00 97.75           O  
ATOM    509  CG  PHE A  64       1.587 -19.469  -6.645  1.00 97.75           C  
ATOM    510  CD1 PHE A  64       2.016 -18.453  -5.809  1.00 97.75           C  
ATOM    511  CD2 PHE A  64       2.439 -20.547  -6.887  1.00 97.75           C  
ATOM    512  CE1 PHE A  64       3.279 -18.484  -5.219  1.00 97.75           C  
ATOM    513  CE2 PHE A  64       3.701 -20.594  -6.301  1.00 97.75           C  
ATOM    514  CZ  PHE A  64       4.121 -19.562  -5.469  1.00 97.75           C  
ATOM    515  N   ALA A  65      -3.275 -18.953  -6.234  1.00 97.44           N  
ATOM    516  CA  ALA A  65      -4.645 -18.969  -6.746  1.00 97.44           C  
ATOM    517  C   ALA A  65      -5.516 -17.938  -6.039  1.00 97.44           C  
ATOM    518  CB  ALA A  65      -5.242 -20.375  -6.594  1.00 97.44           C  
ATOM    519  O   ALA A  65      -5.172 -17.469  -4.953  1.00 97.44           O  
ATOM    520  N   SER A  66      -6.559 -17.594  -6.652  1.00 97.75           N  
ATOM    521  CA  SER A  66      -7.516 -16.672  -6.039  1.00 97.75           C  
ATOM    522  C   SER A  66      -8.062 -17.234  -4.734  1.00 97.75           C  
ATOM    523  CB  SER A  66      -8.664 -16.375  -7.004  1.00 97.75           C  
ATOM    524  O   SER A  66      -8.250 -18.438  -4.602  1.00 97.75           O  
ATOM    525  OG  SER A  66      -8.211 -15.664  -8.133  1.00 97.75           O  
ATOM    526  N   PRO A  67      -8.219 -16.281  -3.723  1.00 98.25           N  
ATOM    527  CA  PRO A  67      -8.781 -16.734  -2.449  1.00 98.25           C  
ATOM    528  C   PRO A  67     -10.188 -17.328  -2.604  1.00 98.25           C  
ATOM    529  CB  PRO A  67      -8.820 -15.461  -1.605  1.00 98.25           C  
ATOM    530  O   PRO A  67     -10.977 -16.844  -3.420  1.00 98.25           O  
ATOM    531  CG  PRO A  67      -8.953 -14.352  -2.596  1.00 98.25           C  
ATOM    532  CD  PRO A  67      -8.172 -14.719  -3.826  1.00 98.25           C  
ATOM    533  N   GLN A  68     -10.461 -18.438  -1.801  1.00 98.25           N  
ATOM    534  CA  GLN A  68     -11.742 -19.141  -1.822  1.00 98.25           C  
ATOM    535  C   GLN A  68     -12.523 -18.891  -0.535  1.00 98.25           C  
ATOM    536  CB  GLN A  68     -11.539 -20.641  -2.033  1.00 98.25           C  
ATOM    537  O   GLN A  68     -11.930 -18.672   0.523  1.00 98.25           O  
ATOM    538  CG  GLN A  68     -10.844 -20.984  -3.342  1.00 98.25           C  
ATOM    539  CD  GLN A  68     -11.625 -20.547  -4.562  1.00 98.25           C  
ATOM    540  NE2 GLN A  68     -10.977 -19.797  -5.449  1.00 98.25           N  
ATOM    541  OE1 GLN A  68     -12.812 -20.859  -4.703  1.00 98.25           O  
ATOM    542  N   PRO A  69     -13.852 -18.906  -0.666  1.00 97.56           N  
ATOM    543  CA  PRO A  69     -14.656 -18.719   0.545  1.00 97.56           C  
ATOM    544  C   PRO A  69     -14.328 -19.750   1.628  1.00 97.56           C  
ATOM    545  CB  PRO A  69     -16.094 -18.891   0.044  1.00 97.56           C  
ATOM    546  O   PRO A  69     -14.031 -20.906   1.316  1.00 97.56           O  
ATOM    547  CG  PRO A  69     -16.016 -18.609  -1.422  1.00 97.56           C  
ATOM    548  CD  PRO A  69     -14.672 -19.031  -1.925  1.00 97.56           C  
ATOM    549  N   VAL A  70     -14.406 -19.234   2.867  1.00 96.56           N  
ATOM    550  CA  VAL A  70     -14.156 -20.125   3.998  1.00 96.56           C  
ATOM    551  C   VAL A  70     -15.312 -21.109   4.148  1.00 96.56           C  
ATOM    552  CB  VAL A  70     -13.961 -19.328   5.309  1.00 96.56           C  
ATOM    553  O   VAL A  70     -16.469 -20.781   3.854  1.00 96.56           O  
ATOM    554  CG1 VAL A  70     -13.859 -20.281   6.504  1.00 96.56           C  
ATOM    555  CG2 VAL A  70     -12.711 -18.453   5.219  1.00 96.56           C  
ATOM    556  N   SER A  71     -14.922 -22.328   4.637  1.00 94.75           N  
ATOM    557  CA  SER A  71     -15.969 -23.250   5.055  1.00 94.75           C  
ATOM    558  C   SER A  71     -16.594 -22.828   6.375  1.00 94.75           C  
ATOM    559  CB  SER A  71     -15.406 -24.672   5.195  1.00 94.75           C  
ATOM    560  O   SER A  71     -15.891 -22.438   7.309  1.00 94.75           O  
ATOM    561  OG  SER A  71     -14.891 -25.141   3.957  1.00 94.75           O  
ATOM    562  N   PRO A  72     -17.953 -22.781   6.367  1.00 95.94           N  
ATOM    563  CA  PRO A  72     -18.594 -22.406   7.637  1.00 95.94           C  
ATOM    564  C   PRO A  72     -18.172 -23.312   8.789  1.00 95.94           C  
ATOM    565  CB  PRO A  72     -20.078 -22.562   7.344  1.00 95.94           C  
ATOM    566  O   PRO A  72     -17.719 -24.453   8.562  1.00 95.94           O  
ATOM    567  CG  PRO A  72     -20.188 -22.500   5.855  1.00 95.94           C  
ATOM    568  CD  PRO A  72     -18.922 -23.062   5.262  1.00 95.94           C  
ATOM    569  N   TRP A  73     -18.156 -22.672   9.984  1.00 96.69           N  
ATOM    570  CA  TRP A  73     -17.828 -23.469  11.164  1.00 96.69           C  
ATOM    571  C   TRP A  73     -19.016 -23.547  12.117  1.00 96.69           C  
ATOM    572  CB  TRP A  73     -16.625 -22.875  11.891  1.00 96.69           C  
ATOM    573  O   TRP A  73     -19.922 -22.703  12.078  1.00 96.69           O  
ATOM    574  CG  TRP A  73     -16.781 -21.438  12.281  1.00 96.69           C  
ATOM    575  CD1 TRP A  73     -17.359 -20.953  13.430  1.00 96.69           C  
ATOM    576  CD2 TRP A  73     -16.375 -20.297  11.523  1.00 96.69           C  
ATOM    577  CE2 TRP A  73     -16.734 -19.156  12.273  1.00 96.69           C  
ATOM    578  CE3 TRP A  73     -15.742 -20.125  10.289  1.00 96.69           C  
ATOM    579  NE1 TRP A  73     -17.328 -19.578  13.422  1.00 96.69           N  
ATOM    580  CH2 TRP A  73     -15.852 -17.719  10.602  1.00 96.69           C  
ATOM    581  CZ2 TRP A  73     -16.469 -17.859  11.820  1.00 96.69           C  
ATOM    582  CZ3 TRP A  73     -15.484 -18.844   9.836  1.00 96.69           C  
ATOM    583  N   SER A  74     -19.109 -24.625  12.953  1.00 95.62           N  
ATOM    584  CA  SER A  74     -20.250 -24.875  13.828  1.00 95.62           C  
ATOM    585  C   SER A  74     -19.969 -24.391  15.250  1.00 95.62           C  
ATOM    586  CB  SER A  74     -20.625 -26.359  13.844  1.00 95.62           C  
ATOM    587  O   SER A  74     -20.828 -23.781  15.891  1.00 95.62           O  
ATOM    588  OG  SER A  74     -20.953 -26.797  12.539  1.00 95.62           O  
ATOM    589  N   ASP A  75     -18.719 -24.641  15.648  1.00 96.50           N  
ATOM    590  CA  ASP A  75     -18.344 -24.188  16.984  1.00 96.50           C  
ATOM    591  C   ASP A  75     -17.938 -22.719  16.969  1.00 96.50           C  
ATOM    592  CB  ASP A  75     -17.203 -25.047  17.547  1.00 96.50           C  
ATOM    593  O   ASP A  75     -17.250 -22.266  16.031  1.00 96.50           O  
ATOM    594  CG  ASP A  75     -17.594 -26.500  17.750  1.00 96.50           C  
ATOM    595  OD1 ASP A  75     -18.781 -26.766  18.078  1.00 96.50           O  
ATOM    596  OD2 ASP A  75     -16.734 -27.375  17.594  1.00 96.50           O  
ATOM    597  N   PRO A  76     -18.516 -22.016  18.062  1.00 97.19           N  
ATOM    598  CA  PRO A  76     -18.109 -20.609  18.094  1.00 97.19           C  
ATOM    599  C   PRO A  76     -16.594 -20.438  18.000  1.00 97.19           C  
ATOM    600  CB  PRO A  76     -18.625 -20.125  19.438  1.00 97.19           C  
ATOM    601  O   PRO A  76     -15.836 -21.141  18.688  1.00 97.19           O  
ATOM    602  CG  PRO A  76     -19.781 -21.016  19.750  1.00 97.19           C  
ATOM    603  CD  PRO A  76     -19.469 -22.391  19.234  1.00 97.19           C  
ATOM    604  N   LEU A  77     -16.172 -19.562  17.062  1.00 97.88           N  
ATOM    605  CA  LEU A  77     -14.766 -19.234  16.844  1.00 97.88           C  
ATOM    606  C   LEU A  77     -14.281 -18.219  17.859  1.00 97.88           C  
ATOM    607  CB  LEU A  77     -14.539 -18.719  15.422  1.00 97.88           C  
ATOM    608  O   LEU A  77     -14.867 -17.125  17.984  1.00 97.88           O  
ATOM    609  CG  LEU A  77     -13.109 -18.312  15.062  1.00 97.88           C  
ATOM    610  CD1 LEU A  77     -12.234 -19.547  14.922  1.00 97.88           C  
ATOM    611  CD2 LEU A  77     -13.094 -17.484  13.781  1.00 97.88           C  
ATOM    612  N   ASN A  78     -13.281 -18.562  18.609  1.00 97.75           N  
ATOM    613  CA  ASN A  78     -12.656 -17.594  19.516  1.00 97.75           C  
ATOM    614  C   ASN A  78     -11.797 -16.594  18.750  1.00 97.75           C  
ATOM    615  CB  ASN A  78     -11.812 -18.312  20.578  1.00 97.75           C  
ATOM    616  O   ASN A  78     -10.695 -16.922  18.312  1.00 97.75           O  
ATOM    617  CG  ASN A  78     -11.266 -17.375  21.625  1.00 97.75           C  
ATOM    618  ND2 ASN A  78     -10.695 -17.938  22.688  1.00 97.75           N  
ATOM    619  OD1 ASN A  78     -11.352 -16.156  21.484  1.00 97.75           O  
ATOM    620  N   ALA A  79     -12.281 -15.352  18.641  1.00 97.81           N  
ATOM    621  CA  ALA A  79     -11.609 -14.297  17.891  1.00 97.81           C  
ATOM    622  C   ALA A  79     -11.000 -13.258  18.844  1.00 97.81           C  
ATOM    623  CB  ALA A  79     -12.578 -13.625  16.922  1.00 97.81           C  
ATOM    624  O   ALA A  79     -11.109 -12.055  18.594  1.00 97.81           O  
ATOM    625  N   SER A  80     -10.383 -13.750  19.906  1.00 96.25           N  
ATOM    626  CA  SER A  80      -9.812 -12.859  20.906  1.00 96.25           C  
ATOM    627  C   SER A  80      -8.352 -12.555  20.609  1.00 96.25           C  
ATOM    628  CB  SER A  80      -9.945 -13.477  22.297  1.00 96.25           C  
ATOM    629  O   SER A  80      -7.770 -11.641  21.219  1.00 96.25           O  
ATOM    630  OG  SER A  80      -9.289 -14.734  22.359  1.00 96.25           O  
ATOM    631  N   GLU A  81      -7.762 -13.312  19.672  1.00 96.50           N  
ATOM    632  CA  GLU A  81      -6.363 -13.109  19.297  1.00 96.50           C  
ATOM    633  C   GLU A  81      -6.211 -12.969  17.781  1.00 96.50           C  
ATOM    634  CB  GLU A  81      -5.500 -14.266  19.812  1.00 96.50           C  
ATOM    635  O   GLU A  81      -7.023 -13.492  17.016  1.00 96.50           O  
ATOM    636  CG  GLU A  81      -5.500 -14.406  21.328  1.00 96.50           C  
ATOM    637  CD  GLU A  81      -4.562 -15.500  21.812  1.00 96.50           C  
ATOM    638  OE1 GLU A  81      -4.398 -15.641  23.047  1.00 96.50           O  
ATOM    639  OE2 GLU A  81      -3.986 -16.219  20.969  1.00 96.50           O  
ATOM    640  N   TYR A  82      -5.129 -12.258  17.484  1.00 97.88           N  
ATOM    641  CA  TYR A  82      -4.836 -12.125  16.062  1.00 97.88           C  
ATOM    642  C   TYR A  82      -4.488 -13.477  15.445  1.00 97.88           C  
ATOM    643  CB  TYR A  82      -3.682 -11.141  15.836  1.00 97.88           C  
ATOM    644  O   TYR A  82      -3.936 -14.352  16.109  1.00 97.88           O  
ATOM    645  CG  TYR A  82      -4.059  -9.703  16.078  1.00 97.88           C  
ATOM    646  CD1 TYR A  82      -4.863  -9.008  15.172  1.00 97.88           C  
ATOM    647  CD2 TYR A  82      -3.615  -9.023  17.203  1.00 97.88           C  
ATOM    648  CE1 TYR A  82      -5.215  -7.684  15.383  1.00 97.88           C  
ATOM    649  CE2 TYR A  82      -3.957  -7.695  17.438  1.00 97.88           C  
ATOM    650  OH  TYR A  82      -5.102  -5.719  16.734  1.00 97.88           O  
ATOM    651  CZ  TYR A  82      -4.758  -7.031  16.516  1.00 97.88           C  
ATOM    652  N   GLY A  83      -4.926 -13.609  14.125  1.00 97.06           N  
ATOM    653  CA  GLY A  83      -4.484 -14.766  13.367  1.00 97.06           C  
ATOM    654  C   GLY A  83      -3.031 -14.680  12.938  1.00 97.06           C  
ATOM    655  O   GLY A  83      -2.332 -13.727  13.281  1.00 97.06           O  
ATOM    656  N   ASN A  84      -2.611 -15.711  12.211  1.00 97.38           N  
ATOM    657  CA  ASN A  84      -1.230 -15.750  11.742  1.00 97.38           C  
ATOM    658  C   ASN A  84      -0.920 -14.586  10.805  1.00 97.38           C  
ATOM    659  CB  ASN A  84      -0.938 -17.078  11.047  1.00 97.38           C  
ATOM    660  O   ASN A  84      -1.788 -14.141  10.055  1.00 97.38           O  
ATOM    661  CG  ASN A  84      -1.063 -18.266  11.984  1.00 97.38           C  
ATOM    662  ND2 ASN A  84      -1.542 -19.391  11.453  1.00 97.38           N  
ATOM    663  OD1 ASN A  84      -0.734 -18.188  13.164  1.00 97.38           O  
ATOM    664  N   GLN A  85       0.278 -14.094  10.891  1.00 96.50           N  
ATOM    665  CA  GLN A  85       0.803 -13.219   9.844  1.00 96.50           C  
ATOM    666  C   GLN A  85       1.208 -14.016   8.609  1.00 96.50           C  
ATOM    667  CB  GLN A  85       1.997 -12.414  10.367  1.00 96.50           C  
ATOM    668  O   GLN A  85       1.509 -15.203   8.703  1.00 96.50           O  
ATOM    669  CG  GLN A  85       1.692 -11.602  11.617  1.00 96.50           C  
ATOM    670  CD  GLN A  85       2.914 -10.891  12.164  1.00 96.50           C  
ATOM    671  NE2 GLN A  85       2.689  -9.781  12.859  1.00 96.50           N  
ATOM    672  OE1 GLN A  85       4.051 -11.328  11.969  1.00 96.50           O  
ATOM    673  N   CYS A  86       1.171 -13.266   7.438  1.00 97.88           N  
ATOM    674  CA  CYS A  86       1.611 -13.930   6.215  1.00 97.88           C  
ATOM    675  C   CYS A  86       3.125 -14.094   6.199  1.00 97.88           C  
ATOM    676  CB  CYS A  86       1.163 -13.141   4.984  1.00 97.88           C  
ATOM    677  O   CYS A  86       3.848 -13.312   6.816  1.00 97.88           O  
ATOM    678  SG  CYS A  86      -0.629 -13.078   4.773  1.00 97.88           S  
ATOM    679  N   VAL A  87       3.609 -15.156   5.500  1.00 97.50           N  
ATOM    680  CA  VAL A  87       5.035 -15.469   5.414  1.00 97.50           C  
ATOM    681  C   VAL A  87       5.793 -14.266   4.855  1.00 97.50           C  
ATOM    682  CB  VAL A  87       5.289 -16.719   4.543  1.00 97.50           C  
ATOM    683  O   VAL A  87       5.441 -13.742   3.799  1.00 97.50           O  
ATOM    684  CG1 VAL A  87       6.789 -16.969   4.398  1.00 97.50           C  
ATOM    685  CG2 VAL A  87       4.586 -17.938   5.137  1.00 97.50           C  
ATOM    686  N   GLN A  88       6.902 -13.828   5.570  1.00 95.12           N  
ATOM    687  CA  GLN A  88       7.691 -12.672   5.160  1.00 95.12           C  
ATOM    688  C   GLN A  88       9.008 -12.594   5.934  1.00 95.12           C  
ATOM    689  CB  GLN A  88       6.895 -11.383   5.352  1.00 95.12           C  
ATOM    690  O   GLN A  88       9.148 -13.227   6.984  1.00 95.12           O  
ATOM    691  CG  GLN A  88       6.484 -11.125   6.797  1.00 95.12           C  
ATOM    692  CD  GLN A  88       5.555  -9.930   6.934  1.00 95.12           C  
ATOM    693  NE2 GLN A  88       4.262 -10.203   7.102  1.00 95.12           N  
ATOM    694  OE1 GLN A  88       5.988  -8.781   6.895  1.00 95.12           O  
ATOM    695  N   PHE A  89       9.953 -11.812   5.379  1.00 91.12           N  
ATOM    696  CA  PHE A  89      11.164 -11.500   6.121  1.00 91.12           C  
ATOM    697  C   PHE A  89      10.906 -10.406   7.152  1.00 91.12           C  
ATOM    698  CB  PHE A  89      12.281 -11.070   5.168  1.00 91.12           C  
ATOM    699  O   PHE A  89       9.969  -9.625   7.012  1.00 91.12           O  
ATOM    700  CG  PHE A  89      12.766 -12.172   4.262  1.00 91.12           C  
ATOM    701  CD1 PHE A  89      13.602 -13.172   4.738  1.00 91.12           C  
ATOM    702  CD2 PHE A  89      12.383 -12.203   2.926  1.00 91.12           C  
ATOM    703  CE1 PHE A  89      14.047 -14.195   3.900  1.00 91.12           C  
ATOM    704  CE2 PHE A  89      12.828 -13.211   2.080  1.00 91.12           C  
ATOM    705  CZ  PHE A  89      13.656 -14.211   2.570  1.00 91.12           C  
ATOM    706  N   GLY A  90      11.688 -10.398   8.172  1.00 82.50           N  
ATOM    707  CA  GLY A  90      11.625  -9.273   9.102  1.00 82.50           C  
ATOM    708  C   GLY A  90      12.039  -7.957   8.469  1.00 82.50           C  
ATOM    709  O   GLY A  90      12.750  -7.941   7.465  1.00 82.50           O  
ATOM    710  N   THR A  91      11.562  -6.773   8.961  1.00 72.25           N  
ATOM    711  CA  THR A  91      11.766  -5.445   8.398  1.00 72.25           C  
ATOM    712  C   THR A  91      13.242  -5.070   8.406  1.00 72.25           C  
ATOM    713  CB  THR A  91      10.961  -4.383   9.164  1.00 72.25           C  
ATOM    714  O   THR A  91      13.695  -4.277   7.578  1.00 72.25           O  
ATOM    715  CG2 THR A  91       9.461  -4.578   8.969  1.00 72.25           C  
ATOM    716  OG1 THR A  91      11.258  -4.484  10.562  1.00 72.25           O  
ATOM    717  N   ASP A  92      14.062  -5.691   9.266  1.00 66.81           N  
ATOM    718  CA  ASP A  92      15.461  -5.301   9.367  1.00 66.81           C  
ATOM    719  C   ASP A  92      16.344  -6.203   8.516  1.00 66.81           C  
ATOM    720  CB  ASP A  92      15.922  -5.340  10.828  1.00 66.81           C  
ATOM    721  O   ASP A  92      17.562  -6.020   8.461  1.00 66.81           O  
ATOM    722  CG  ASP A  92      15.227  -4.309  11.695  1.00 66.81           C  
ATOM    723  OD1 ASP A  92      14.820  -3.250  11.180  1.00 66.81           O  
ATOM    724  OD2 ASP A  92      15.086  -4.562  12.914  1.00 66.81           O  
ATOM    725  N   ASP A  93      15.664  -7.047   7.664  1.00 68.44           N  
ATOM    726  CA  ASP A  93      16.438  -8.047   6.938  1.00 68.44           C  
ATOM    727  C   ASP A  93      16.375  -7.801   5.430  1.00 68.44           C  
ATOM    728  CB  ASP A  93      15.938  -9.453   7.262  1.00 68.44           C  
ATOM    729  O   ASP A  93      15.656  -8.500   4.711  1.00 68.44           O  
ATOM    730  CG  ASP A  93      16.812 -10.547   6.652  1.00 68.44           C  
ATOM    731  OD1 ASP A  93      17.922 -10.250   6.191  1.00 68.44           O  
ATOM    732  OD2 ASP A  93      16.359 -11.711   6.633  1.00 68.44           O  
ATOM    733  N   TYR A  94      17.188  -6.883   4.938  1.00 58.75           N  
ATOM    734  CA  TYR A  94      17.141  -6.484   3.535  1.00 58.75           C  
ATOM    735  C   TYR A  94      17.828  -7.520   2.648  1.00 58.75           C  
ATOM    736  CB  TYR A  94      17.781  -5.113   3.340  1.00 58.75           C  
ATOM    737  O   TYR A  94      17.453  -7.691   1.486  1.00 58.75           O  
ATOM    738  CG  TYR A  94      17.000  -3.979   3.959  1.00 58.75           C  
ATOM    739  CD1 TYR A  94      15.898  -3.438   3.316  1.00 58.75           C  
ATOM    740  CD2 TYR A  94      17.375  -3.443   5.188  1.00 58.75           C  
ATOM    741  CE1 TYR A  94      15.180  -2.389   3.883  1.00 58.75           C  
ATOM    742  CE2 TYR A  94      16.672  -2.395   5.762  1.00 58.75           C  
ATOM    743  OH  TYR A  94      14.867  -0.839   5.668  1.00 58.75           O  
ATOM    744  CZ  TYR A  94      15.570  -1.876   5.105  1.00 58.75           C  
ATOM    745  N   LEU A  95      18.672  -8.297   3.262  1.00 64.81           N  
ATOM    746  CA  LEU A  95      19.438  -9.266   2.475  1.00 64.81           C  
ATOM    747  C   LEU A  95      18.766 -10.633   2.520  1.00 64.81           C  
ATOM    748  CB  LEU A  95      20.875  -9.359   2.984  1.00 64.81           C  
ATOM    749  O   LEU A  95      19.188 -11.555   1.809  1.00 64.81           O  
ATOM    750  CG  LEU A  95      21.750  -8.125   2.773  1.00 64.81           C  
ATOM    751  CD1 LEU A  95      23.094  -8.312   3.467  1.00 64.81           C  
ATOM    752  CD2 LEU A  95      21.953  -7.852   1.286  1.00 64.81           C  
ATOM    753  N   GLY A  96      17.688 -10.750   3.283  1.00 63.72           N  
ATOM    754  CA  GLY A  96      16.984 -12.023   3.326  1.00 63.72           C  
ATOM    755  C   GLY A  96      17.766 -13.125   4.016  1.00 63.72           C  
ATOM    756  O   GLY A  96      17.609 -14.305   3.697  1.00 63.72           O  
ATOM    757  N   THR A  97      18.766 -12.758   4.816  1.00 68.25           N  
ATOM    758  CA  THR A  97      19.625 -13.766   5.438  1.00 68.25           C  
ATOM    759  C   THR A  97      19.078 -14.156   6.809  1.00 68.25           C  
ATOM    760  CB  THR A  97      21.078 -13.266   5.582  1.00 68.25           C  
ATOM    761  O   THR A  97      19.562 -15.102   7.430  1.00 68.25           O  
ATOM    762  CG2 THR A  97      21.688 -12.969   4.219  1.00 68.25           C  
ATOM    763  OG1 THR A  97      21.078 -12.078   6.375  1.00 68.25           O  
ATOM    764  N   ASP A  98      17.984 -13.555   7.215  1.00 71.12           N  
ATOM    765  CA  ASP A  98      17.453 -13.742   8.562  1.00 71.12           C  
ATOM    766  C   ASP A  98      16.297 -14.734   8.570  1.00 71.12           C  
ATOM    767  CB  ASP A  98      17.000 -12.398   9.148  1.00 71.12           C  
ATOM    768  O   ASP A  98      16.016 -15.375   7.559  1.00 71.12           O  
ATOM    769  CG  ASP A  98      18.156 -11.555   9.648  1.00 71.12           C  
ATOM    770  OD1 ASP A  98      19.266 -12.094   9.883  1.00 71.12           O  
ATOM    771  OD2 ASP A  98      17.969 -10.328   9.820  1.00 71.12           O  
ATOM    772  N   THR A  99      15.586 -14.766   9.758  1.00 83.06           N  
ATOM    773  CA  THR A  99      14.477 -15.633  10.125  1.00 83.06           C  
ATOM    774  C   THR A  99      13.203 -15.219   9.398  1.00 83.06           C  
ATOM    775  CB  THR A  99      14.234 -15.617  11.648  1.00 83.06           C  
ATOM    776  O   THR A  99      12.898 -14.031   9.289  1.00 83.06           O  
ATOM    777  CG2 THR A  99      13.156 -16.609  12.039  1.00 83.06           C  
ATOM    778  OG1 THR A  99      15.453 -15.953  12.320  1.00 83.06           O  
ATOM    779  N   LEU A 100      12.578 -16.203   8.672  1.00 90.62           N  
ATOM    780  CA  LEU A 100      11.234 -16.062   8.117  1.00 90.62           C  
ATOM    781  C   LEU A 100      10.180 -16.188   9.211  1.00 90.62           C  
ATOM    782  CB  LEU A 100      10.992 -17.109   7.027  1.00 90.62           C  
ATOM    783  O   LEU A 100      10.320 -17.000  10.117  1.00 90.62           O  
ATOM    784  CG  LEU A 100      11.680 -16.859   5.684  1.00 90.62           C  
ATOM    785  CD1 LEU A 100      11.531 -18.078   4.781  1.00 90.62           C  
ATOM    786  CD2 LEU A 100      11.109 -15.625   5.004  1.00 90.62           C  
ATOM    787  N   TYR A 101       9.211 -15.289   9.227  1.00 91.50           N  
ATOM    788  CA  TYR A 101       8.062 -15.312  10.117  1.00 91.50           C  
ATOM    789  C   TYR A 101       6.789 -15.656   9.359  1.00 91.50           C  
ATOM    790  CB  TYR A 101       7.902 -13.969  10.828  1.00 91.50           C  
ATOM    791  O   TYR A 101       6.789 -15.711   8.125  1.00 91.50           O  
ATOM    792  CG  TYR A 101       9.148 -13.500  11.539  1.00 91.50           C  
ATOM    793  CD1 TYR A 101       9.406 -13.883  12.859  1.00 91.50           C  
ATOM    794  CD2 TYR A 101      10.070 -12.688  10.898  1.00 91.50           C  
ATOM    795  CE1 TYR A 101      10.555 -13.453  13.516  1.00 91.50           C  
ATOM    796  CE2 TYR A 101      11.219 -12.250  11.547  1.00 91.50           C  
ATOM    797  OH  TYR A 101      12.594 -12.211  13.508  1.00 91.50           O  
ATOM    798  CZ  TYR A 101      11.453 -12.641  12.859  1.00 91.50           C  
ATOM    799  N   GLY A 102       5.781 -16.016  10.078  1.00 95.56           N  
ATOM    800  CA  GLY A 102       4.453 -16.094   9.500  1.00 95.56           C  
ATOM    801  C   GLY A 102       4.098 -17.500   9.023  1.00 95.56           C  
ATOM    802  O   GLY A 102       4.855 -18.438   9.242  1.00 95.56           O  
ATOM    803  N   ASP A 103       2.885 -17.562   8.430  1.00 97.50           N  
ATOM    804  CA  ASP A 103       2.283 -18.797   7.934  1.00 97.50           C  
ATOM    805  C   ASP A 103       1.499 -18.547   6.648  1.00 97.50           C  
ATOM    806  CB  ASP A 103       1.371 -19.406   8.992  1.00 97.50           C  
ATOM    807  O   ASP A 103       0.920 -17.469   6.465  1.00 97.50           O  
ATOM    808  CG  ASP A 103       1.072 -20.875   8.742  1.00 97.50           C  
ATOM    809  OD1 ASP A 103       0.339 -21.188   7.777  1.00 97.50           O  
ATOM    810  OD2 ASP A 103       1.571 -21.719   9.508  1.00 97.50           O  
ATOM    811  N   GLU A 104       1.540 -19.609   5.742  1.00 98.00           N  
ATOM    812  CA  GLU A 104       0.743 -19.438   4.531  1.00 98.00           C  
ATOM    813  C   GLU A 104      -0.744 -19.328   4.859  1.00 98.00           C  
ATOM    814  CB  GLU A 104       0.989 -20.578   3.555  1.00 98.00           C  
ATOM    815  O   GLU A 104      -1.513 -18.734   4.102  1.00 98.00           O  
ATOM    816  CG  GLU A 104       2.357 -20.547   2.889  1.00 98.00           C  
ATOM    817  CD  GLU A 104       2.559 -21.641   1.862  1.00 98.00           C  
ATOM    818  OE1 GLU A 104       2.193 -21.453   0.681  1.00 98.00           O  
ATOM    819  OE2 GLU A 104       3.082 -22.719   2.242  1.00 98.00           O  
ATOM    820  N   ASP A 105      -1.181 -20.000   5.867  1.00 98.12           N  
ATOM    821  CA  ASP A 105      -2.533 -19.828   6.387  1.00 98.12           C  
ATOM    822  C   ASP A 105      -2.666 -18.500   7.145  1.00 98.12           C  
ATOM    823  CB  ASP A 105      -2.914 -20.984   7.297  1.00 98.12           C  
ATOM    824  O   ASP A 105      -2.543 -18.469   8.375  1.00 98.12           O  
ATOM    825  CG  ASP A 105      -4.344 -20.906   7.805  1.00 98.12           C  
ATOM    826  OD1 ASP A 105      -5.102 -20.031   7.352  1.00 98.12           O  
ATOM    827  OD2 ASP A 105      -4.711 -21.734   8.664  1.00 98.12           O  
ATOM    828  N   CYS A 106      -2.816 -17.391   6.410  1.00 98.31           N  
ATOM    829  CA  CYS A 106      -2.652 -16.078   7.023  1.00 98.31           C  
ATOM    830  C   CYS A 106      -3.781 -15.148   6.613  1.00 98.31           C  
ATOM    831  CB  CYS A 106      -1.306 -15.477   6.633  1.00 98.31           C  
ATOM    832  O   CYS A 106      -3.742 -13.953   6.918  1.00 98.31           O  
ATOM    833  SG  CYS A 106      -1.139 -15.148   4.867  1.00 98.31           S  
ATOM    834  N   LEU A 107      -4.828 -15.555   5.875  1.00 98.69           N  
ATOM    835  CA  LEU A 107      -5.883 -14.664   5.402  1.00 98.69           C  
ATOM    836  C   LEU A 107      -6.949 -14.461   6.473  1.00 98.69           C  
ATOM    837  CB  LEU A 107      -6.520 -15.219   4.125  1.00 98.69           C  
ATOM    838  O   LEU A 107      -8.023 -15.055   6.402  1.00 98.69           O  
ATOM    839  CG  LEU A 107      -5.582 -15.438   2.936  1.00 98.69           C  
ATOM    840  CD1 LEU A 107      -6.363 -15.953   1.733  1.00 98.69           C  
ATOM    841  CD2 LEU A 107      -4.852 -14.141   2.588  1.00 98.69           C  
ATOM    842  N   TYR A 108      -6.605 -13.555   7.453  1.00 98.75           N  
ATOM    843  CA  TYR A 108      -7.461 -13.234   8.594  1.00 98.75           C  
ATOM    844  C   TYR A 108      -7.824 -11.758   8.602  1.00 98.75           C  
ATOM    845  CB  TYR A 108      -6.770 -13.609   9.906  1.00 98.75           C  
ATOM    846  O   TYR A 108      -7.043 -10.914   8.156  1.00 98.75           O  
ATOM    847  CG  TYR A 108      -6.566 -15.094  10.086  1.00 98.75           C  
ATOM    848  CD1 TYR A 108      -7.586 -15.906  10.578  1.00 98.75           C  
ATOM    849  CD2 TYR A 108      -5.352 -15.695   9.758  1.00 98.75           C  
ATOM    850  CE1 TYR A 108      -7.402 -17.266  10.750  1.00 98.75           C  
ATOM    851  CE2 TYR A 108      -5.156 -17.062   9.922  1.00 98.75           C  
ATOM    852  OH  TYR A 108      -6.000 -19.188  10.586  1.00 98.75           O  
ATOM    853  CZ  TYR A 108      -6.188 -17.844  10.422  1.00 98.75           C  
ATOM    854  N   ILE A 109      -9.000 -11.469   9.102  1.00 98.81           N  
ATOM    855  CA  ILE A 109      -9.539 -10.117   9.188  1.00 98.81           C  
ATOM    856  C   ILE A 109      -9.867  -9.789  10.641  1.00 98.81           C  
ATOM    857  CB  ILE A 109     -10.789  -9.938   8.297  1.00 98.81           C  
ATOM    858  O   ILE A 109     -10.188 -10.680  11.430  1.00 98.81           O  
ATOM    859  CG1 ILE A 109     -11.195  -8.461   8.234  1.00 98.81           C  
ATOM    860  CG2 ILE A 109     -11.938 -10.805   8.812  1.00 98.81           C  
ATOM    861  CD1 ILE A 109     -12.156  -8.133   7.105  1.00 98.81           C  
ATOM    862  N   ASN A 110      -9.672  -8.539  11.000  1.00 98.88           N  
ATOM    863  CA  ASN A 110      -9.953  -8.031  12.344  1.00 98.88           C  
ATOM    864  C   ASN A 110     -10.992  -6.914  12.312  1.00 98.88           C  
ATOM    865  CB  ASN A 110      -8.672  -7.547  13.016  1.00 98.88           C  
ATOM    866  O   ASN A 110     -10.945  -6.043  11.438  1.00 98.88           O  
ATOM    867  CG  ASN A 110      -7.516  -8.508  12.828  1.00 98.88           C  
ATOM    868  ND2 ASN A 110      -6.480  -8.070  12.125  1.00 98.88           N  
ATOM    869  OD1 ASN A 110      -7.551  -9.648  13.312  1.00 98.88           O  
ATOM    870  N   VAL A 111     -11.945  -6.996  13.281  1.00 98.81           N  
ATOM    871  CA  VAL A 111     -12.992  -5.984  13.344  1.00 98.81           C  
ATOM    872  C   VAL A 111     -13.031  -5.367  14.742  1.00 98.81           C  
ATOM    873  CB  VAL A 111     -14.375  -6.578  12.992  1.00 98.81           C  
ATOM    874  O   VAL A 111     -13.070  -6.086  15.742  1.00 98.81           O  
ATOM    875  CG1 VAL A 111     -15.461  -5.504  13.062  1.00 98.81           C  
ATOM    876  CG2 VAL A 111     -14.344  -7.219  11.602  1.00 98.81           C  
ATOM    877  N   PHE A 112     -12.953  -4.078  14.750  1.00 98.75           N  
ATOM    878  CA  PHE A 112     -13.055  -3.305  15.984  1.00 98.75           C  
ATOM    879  C   PHE A 112     -14.250  -2.367  15.938  1.00 98.75           C  
ATOM    880  CB  PHE A 112     -11.766  -2.502  16.219  1.00 98.75           C  
ATOM    881  O   PHE A 112     -14.391  -1.571  15.008  1.00 98.75           O  
ATOM    882  CG  PHE A 112     -10.508  -3.316  16.078  1.00 98.75           C  
ATOM    883  CD1 PHE A 112      -9.938  -3.928  17.188  1.00 98.75           C  
ATOM    884  CD2 PHE A 112      -9.898  -3.473  14.844  1.00 98.75           C  
ATOM    885  CE1 PHE A 112      -8.773  -4.684  17.078  1.00 98.75           C  
ATOM    886  CE2 PHE A 112      -8.734  -4.223  14.719  1.00 98.75           C  
ATOM    887  CZ  PHE A 112      -8.172  -4.828  15.828  1.00 98.75           C  
ATOM    888  N   THR A 113     -15.062  -2.477  16.938  1.00 98.62           N  
ATOM    889  CA  THR A 113     -16.312  -1.714  16.891  1.00 98.62           C  
ATOM    890  C   THR A 113     -16.641  -1.144  18.266  1.00 98.62           C  
ATOM    891  CB  THR A 113     -17.469  -2.582  16.391  1.00 98.62           C  
ATOM    892  O   THR A 113     -16.391  -1.785  19.281  1.00 98.62           O  
ATOM    893  CG2 THR A 113     -17.750  -3.742  17.344  1.00 98.62           C  
ATOM    894  OG1 THR A 113     -18.656  -1.774  16.297  1.00 98.62           O  
ATOM    895  N   PRO A 114     -17.203   0.101  18.281  1.00 97.81           N  
ATOM    896  CA  PRO A 114     -17.609   0.678  19.562  1.00 97.81           C  
ATOM    897  C   PRO A 114     -18.734  -0.111  20.234  1.00 97.81           C  
ATOM    898  CB  PRO A 114     -18.094   2.084  19.188  1.00 97.81           C  
ATOM    899  O   PRO A 114     -18.797  -0.169  21.469  1.00 97.81           O  
ATOM    900  CG  PRO A 114     -17.391   2.391  17.906  1.00 97.81           C  
ATOM    901  CD  PRO A 114     -17.203   1.112  17.141  1.00 97.81           C  
ATOM    902  N   ASP A 115     -19.578  -0.662  19.438  1.00 96.38           N  
ATOM    903  CA  ASP A 115     -20.750  -1.358  19.953  1.00 96.38           C  
ATOM    904  C   ASP A 115     -21.344  -2.287  18.906  1.00 96.38           C  
ATOM    905  CB  ASP A 115     -21.797  -0.356  20.438  1.00 96.38           C  
ATOM    906  O   ASP A 115     -21.688  -1.850  17.797  1.00 96.38           O  
ATOM    907  CG  ASP A 115     -22.938  -1.012  21.188  1.00 96.38           C  
ATOM    908  OD1 ASP A 115     -23.031  -2.258  21.203  1.00 96.38           O  
ATOM    909  OD2 ASP A 115     -23.766  -0.275  21.781  1.00 96.38           O  
ATOM    910  N   VAL A 116     -21.656  -3.557  19.266  1.00 96.69           N  
ATOM    911  CA  VAL A 116     -22.172  -4.527  18.312  1.00 96.69           C  
ATOM    912  C   VAL A 116     -23.656  -4.270  18.062  1.00 96.69           C  
ATOM    913  CB  VAL A 116     -21.953  -5.977  18.797  1.00 96.69           C  
ATOM    914  O   VAL A 116     -24.234  -4.754  17.094  1.00 96.69           O  
ATOM    915  CG1 VAL A 116     -20.469  -6.328  18.797  1.00 96.69           C  
ATOM    916  CG2 VAL A 116     -22.562  -6.168  20.188  1.00 96.69           C  
ATOM    917  N   ASN A 117     -24.250  -3.521  18.969  1.00 96.50           N  
ATOM    918  CA  ASN A 117     -25.672  -3.232  18.828  1.00 96.50           C  
ATOM    919  C   ASN A 117     -25.906  -1.909  18.094  1.00 96.50           C  
ATOM    920  CB  ASN A 117     -26.359  -3.217  20.188  1.00 96.50           C  
ATOM    921  O   ASN A 117     -27.047  -1.522  17.859  1.00 96.50           O  
ATOM    922  CG  ASN A 117     -26.391  -4.586  20.844  1.00 96.50           C  
ATOM    923  ND2 ASN A 117     -26.172  -4.629  22.156  1.00 96.50           N  
ATOM    924  OD1 ASN A 117     -26.609  -5.598  20.172  1.00 96.50           O  
ATOM    925  N   ALA A 118     -24.797  -1.157  17.891  1.00 96.50           N  
ATOM    926  CA  ALA A 118     -24.922   0.059  17.078  1.00 96.50           C  
ATOM    927  C   ALA A 118     -25.359  -0.264  15.664  1.00 96.50           C  
ATOM    928  CB  ALA A 118     -23.609   0.829  17.078  1.00 96.50           C  
ATOM    929  O   ALA A 118     -25.297  -1.417  15.227  1.00 96.50           O  
ATOM    930  N   THR A 119     -25.938   0.731  15.055  1.00 96.00           N  
ATOM    931  CA  THR A 119     -26.328   0.551  13.664  1.00 96.00           C  
ATOM    932  C   THR A 119     -25.828   1.715  12.805  1.00 96.00           C  
ATOM    933  CB  THR A 119     -27.859   0.421  13.523  1.00 96.00           C  
ATOM    934  O   THR A 119     -25.609   2.814  13.320  1.00 96.00           O  
ATOM    935  CG2 THR A 119     -28.375  -0.772  14.312  1.00 96.00           C  
ATOM    936  OG1 THR A 119     -28.484   1.615  14.016  1.00 96.00           O  
ATOM    937  N   ASP A 120     -25.391   1.399  11.609  1.00 97.56           N  
ATOM    938  CA  ASP A 120     -25.125   2.369  10.547  1.00 97.56           C  
ATOM    939  C   ASP A 120     -23.844   3.152  10.820  1.00 97.56           C  
ATOM    940  CB  ASP A 120     -26.312   3.332  10.406  1.00 97.56           C  
ATOM    941  O   ASP A 120     -23.750   4.332  10.477  1.00 97.56           O  
ATOM    942  CG  ASP A 120     -26.375   3.986   9.039  1.00 97.56           C  
ATOM    943  OD1 ASP A 120     -25.891   3.395   8.047  1.00 97.56           O  
ATOM    944  OD2 ASP A 120     -26.922   5.109   8.945  1.00 97.56           O  
ATOM    945  N   LEU A 121     -22.891   2.617  11.531  1.00 98.62           N  
ATOM    946  CA  LEU A 121     -21.609   3.283  11.750  1.00 98.62           C  
ATOM    947  C   LEU A 121     -20.781   3.281  10.477  1.00 98.62           C  
ATOM    948  CB  LEU A 121     -20.844   2.604  12.883  1.00 98.62           C  
ATOM    949  O   LEU A 121     -20.750   2.285   9.750  1.00 98.62           O  
ATOM    950  CG  LEU A 121     -21.484   2.658  14.273  1.00 98.62           C  
ATOM    951  CD1 LEU A 121     -20.688   1.816  15.266  1.00 98.62           C  
ATOM    952  CD2 LEU A 121     -21.609   4.102  14.758  1.00 98.62           C  
ATOM    953  N   PRO A 122     -20.031   4.488  10.203  1.00 98.69           N  
ATOM    954  CA  PRO A 122     -19.047   4.453   9.125  1.00 98.69           C  
ATOM    955  C   PRO A 122     -17.969   3.385   9.344  1.00 98.69           C  
ATOM    956  CB  PRO A 122     -18.422   5.855   9.172  1.00 98.69           C  
ATOM    957  O   PRO A 122     -17.641   3.068  10.492  1.00 98.69           O  
ATOM    958  CG  PRO A 122     -19.438   6.695   9.883  1.00 98.69           C  
ATOM    959  CD  PRO A 122     -20.141   5.836  10.898  1.00 98.69           C  
ATOM    960  N   VAL A 123     -17.531   2.799   8.203  1.00 98.94           N  
ATOM    961  CA  VAL A 123     -16.547   1.722   8.258  1.00 98.94           C  
ATOM    962  C   VAL A 123     -15.258   2.166   7.578  1.00 98.94           C  
ATOM    963  CB  VAL A 123     -17.078   0.431   7.602  1.00 98.94           C  
ATOM    964  O   VAL A 123     -15.281   2.613   6.430  1.00 98.94           O  
ATOM    965  CG1 VAL A 123     -16.047  -0.691   7.691  1.00 98.94           C  
ATOM    966  CG2 VAL A 123     -18.406   0.005   8.250  1.00 98.94           C  
ATOM    967  N   LEU A 124     -14.188   2.055   8.352  1.00 98.75           N  
ATOM    968  CA  LEU A 124     -12.852   2.307   7.820  1.00 98.75           C  
ATOM    969  C   LEU A 124     -12.070   1.007   7.688  1.00 98.75           C  
ATOM    970  CB  LEU A 124     -12.094   3.287   8.719  1.00 98.75           C  
ATOM    971  O   LEU A 124     -11.859   0.298   8.672  1.00 98.75           O  
ATOM    972  CG  LEU A 124     -10.867   3.959   8.094  1.00 98.75           C  
ATOM    973  CD1 LEU A 124     -11.281   4.828   6.914  1.00 98.75           C  
ATOM    974  CD2 LEU A 124     -10.125   4.785   9.141  1.00 98.75           C  
ATOM    975  N   VAL A 125     -11.617   0.720   6.453  1.00 98.94           N  
ATOM    976  CA  VAL A 125     -10.867  -0.504   6.191  1.00 98.94           C  
ATOM    977  C   VAL A 125      -9.422  -0.161   5.848  1.00 98.94           C  
ATOM    978  CB  VAL A 125     -11.508  -1.327   5.051  1.00 98.94           C  
ATOM    979  O   VAL A 125      -9.156   0.487   4.832  1.00 98.94           O  
ATOM    980  CG1 VAL A 125     -10.742  -2.633   4.832  1.00 98.94           C  
ATOM    981  CG2 VAL A 125     -12.977  -1.608   5.352  1.00 98.94           C  
ATOM    982  N   TRP A 126      -8.547  -0.645   6.707  1.00 98.81           N  
ATOM    983  CA  TRP A 126      -7.121  -0.345   6.574  1.00 98.81           C  
ATOM    984  C   TRP A 126      -6.410  -1.423   5.762  1.00 98.81           C  
ATOM    985  CB  TRP A 126      -6.469  -0.213   7.953  1.00 98.81           C  
ATOM    986  O   TRP A 126      -6.535  -2.613   6.055  1.00 98.81           O  
ATOM    987  CG  TRP A 126      -4.973  -0.114   7.910  1.00 98.81           C  
ATOM    988  CD1 TRP A 126      -4.074  -1.021   8.398  1.00 98.81           C  
ATOM    989  CD2 TRP A 126      -4.203   0.958   7.355  1.00 98.81           C  
ATOM    990  CE2 TRP A 126      -2.840   0.633   7.539  1.00 98.81           C  
ATOM    991  CE3 TRP A 126      -4.535   2.162   6.723  1.00 98.81           C  
ATOM    992  NE1 TRP A 126      -2.789  -0.579   8.172  1.00 98.81           N  
ATOM    993  CH2 TRP A 126      -2.160   2.643   6.492  1.00 98.81           C  
ATOM    994  CZ2 TRP A 126      -1.809   1.471   7.109  1.00 98.81           C  
ATOM    995  CZ3 TRP A 126      -3.504   2.996   6.297  1.00 98.81           C  
ATOM    996  N   ILE A 127      -5.617  -0.950   4.688  1.00 98.81           N  
ATOM    997  CA  ILE A 127      -4.734  -1.811   3.910  1.00 98.81           C  
ATOM    998  C   ILE A 127      -3.281  -1.403   4.145  1.00 98.81           C  
ATOM    999  CB  ILE A 127      -5.070  -1.752   2.404  1.00 98.81           C  
ATOM   1000  O   ILE A 127      -2.850  -0.335   3.701  1.00 98.81           O  
ATOM   1001  CG1 ILE A 127      -6.559  -2.047   2.178  1.00 98.81           C  
ATOM   1002  CG2 ILE A 127      -4.195  -2.729   1.616  1.00 98.81           C  
ATOM   1003  CD1 ILE A 127      -7.004  -1.919   0.728  1.00 98.81           C  
ATOM   1004  N   TYR A 128      -2.568  -2.246   4.852  1.00 98.44           N  
ATOM   1005  CA  TYR A 128      -1.208  -1.896   5.246  1.00 98.44           C  
ATOM   1006  C   TYR A 128      -0.260  -1.962   4.055  1.00 98.44           C  
ATOM   1007  CB  TYR A 128      -0.715  -2.826   6.359  1.00 98.44           C  
ATOM   1008  O   TYR A 128      -0.539  -2.646   3.068  1.00 98.44           O  
ATOM   1009  CG  TYR A 128      -0.686  -4.281   5.965  1.00 98.44           C  
ATOM   1010  CD1 TYR A 128      -1.755  -5.125   6.258  1.00 98.44           C  
ATOM   1011  CD2 TYR A 128       0.409  -4.820   5.297  1.00 98.44           C  
ATOM   1012  CE1 TYR A 128      -1.731  -6.469   5.898  1.00 98.44           C  
ATOM   1013  CE2 TYR A 128       0.443  -6.160   4.930  1.00 98.44           C  
ATOM   1014  OH  TYR A 128      -0.602  -8.305   4.875  1.00 98.44           O  
ATOM   1015  CZ  TYR A 128      -0.630  -6.977   5.234  1.00 98.44           C  
ATOM   1016  N   GLY A 129       0.917  -1.125   4.176  1.00 97.62           N  
ATOM   1017  CA  GLY A 129       1.980  -1.120   3.182  1.00 97.62           C  
ATOM   1018  C   GLY A 129       3.098  -2.096   3.502  1.00 97.62           C  
ATOM   1019  O   GLY A 129       2.887  -3.076   4.219  1.00 97.62           O  
ATOM   1020  N   GLY A 130       4.238  -1.944   2.844  1.00 95.56           N  
ATOM   1021  CA  GLY A 130       5.359  -2.842   3.078  1.00 95.56           C  
ATOM   1022  C   GLY A 130       5.965  -3.387   1.798  1.00 95.56           C  
ATOM   1023  O   GLY A 130       6.332  -4.559   1.729  1.00 95.56           O  
ATOM   1024  N   VAL A 131       5.828  -2.521   0.742  1.00 94.56           N  
ATOM   1025  CA  VAL A 131       6.371  -2.770  -0.589  1.00 94.56           C  
ATOM   1026  C   VAL A 131       5.953  -4.156  -1.069  1.00 94.56           C  
ATOM   1027  CB  VAL A 131       7.910  -2.643  -0.607  1.00 94.56           C  
ATOM   1028  O   VAL A 131       6.723  -4.852  -1.734  1.00 94.56           O  
ATOM   1029  CG1 VAL A 131       8.336  -1.181  -0.477  1.00 94.56           C  
ATOM   1030  CG2 VAL A 131       8.531  -3.482   0.510  1.00 94.56           C  
ATOM   1031  N   PHE A 132       4.801  -4.703  -0.442  1.00 97.50           N  
ATOM   1032  CA  PHE A 132       4.145  -5.930  -0.880  1.00 97.50           C  
ATOM   1033  C   PHE A 132       4.922  -7.156  -0.421  1.00 97.50           C  
ATOM   1034  CB  PHE A 132       3.992  -5.945  -2.404  1.00 97.50           C  
ATOM   1035  O   PHE A 132       4.668  -8.273  -0.884  1.00 97.50           O  
ATOM   1036  CG  PHE A 132       3.182  -4.797  -2.945  1.00 97.50           C  
ATOM   1037  CD1 PHE A 132       1.817  -4.715  -2.697  1.00 97.50           C  
ATOM   1038  CD2 PHE A 132       3.785  -3.803  -3.703  1.00 97.50           C  
ATOM   1039  CE1 PHE A 132       1.064  -3.654  -3.195  1.00 97.50           C  
ATOM   1040  CE2 PHE A 132       3.039  -2.740  -4.207  1.00 97.50           C  
ATOM   1041  CZ  PHE A 132       1.679  -2.668  -3.951  1.00 97.50           C  
ATOM   1042  N   ILE A 133       5.973  -6.988   0.413  1.00 95.62           N  
ATOM   1043  CA  ILE A 133       6.750  -8.164   0.782  1.00 95.62           C  
ATOM   1044  C   ILE A 133       6.734  -8.344   2.299  1.00 95.62           C  
ATOM   1045  CB  ILE A 133       8.203  -8.062   0.270  1.00 95.62           C  
ATOM   1046  O   ILE A 133       7.176  -9.367   2.816  1.00 95.62           O  
ATOM   1047  CG1 ILE A 133       8.906  -6.852   0.887  1.00 95.62           C  
ATOM   1048  CG2 ILE A 133       8.234  -7.996  -1.260  1.00 95.62           C  
ATOM   1049  CD1 ILE A 133      10.414  -6.816   0.653  1.00 95.62           C  
ATOM   1050  N   TYR A 134       6.293  -7.301   3.041  1.00 94.88           N  
ATOM   1051  CA  TYR A 134       6.152  -7.426   4.488  1.00 94.88           C  
ATOM   1052  C   TYR A 134       5.004  -6.566   5.000  1.00 94.88           C  
ATOM   1053  CB  TYR A 134       7.453  -7.039   5.195  1.00 94.88           C  
ATOM   1054  O   TYR A 134       4.480  -5.719   4.270  1.00 94.88           O  
ATOM   1055  CG  TYR A 134       7.828  -5.586   5.020  1.00 94.88           C  
ATOM   1056  CD1 TYR A 134       8.742  -5.195   4.043  1.00 94.88           C  
ATOM   1057  CD2 TYR A 134       7.270  -4.602   5.828  1.00 94.88           C  
ATOM   1058  CE1 TYR A 134       9.094  -3.859   3.879  1.00 94.88           C  
ATOM   1059  CE2 TYR A 134       7.613  -3.264   5.672  1.00 94.88           C  
ATOM   1060  OH  TYR A 134       8.867  -1.577   4.539  1.00 94.88           O  
ATOM   1061  CZ  TYR A 134       8.523  -2.902   4.695  1.00 94.88           C  
ATOM   1062  N   GLY A 135       4.672  -6.766   6.312  1.00 95.00           N  
ATOM   1063  CA  GLY A 135       3.574  -6.082   6.980  1.00 95.00           C  
ATOM   1064  C   GLY A 135       2.506  -7.031   7.492  1.00 95.00           C  
ATOM   1065  O   GLY A 135       2.525  -8.227   7.184  1.00 95.00           O  
ATOM   1066  N   ASN A 136       1.594  -6.402   8.320  1.00 95.19           N  
ATOM   1067  CA  ASN A 136       0.480  -7.211   8.805  1.00 95.19           C  
ATOM   1068  C   ASN A 136      -0.615  -6.340   9.422  1.00 95.19           C  
ATOM   1069  CB  ASN A 136       0.972  -8.242   9.828  1.00 95.19           C  
ATOM   1070  O   ASN A 136      -0.362  -5.199   9.812  1.00 95.19           O  
ATOM   1071  CG  ASN A 136       1.563  -7.598  11.070  1.00 95.19           C  
ATOM   1072  ND2 ASN A 136       2.887  -7.605  11.164  1.00 95.19           N  
ATOM   1073  OD1 ASN A 136       0.836  -7.102  11.930  1.00 95.19           O  
ATOM   1074  N   GLY A 137      -1.817  -6.918   9.383  1.00 93.94           N  
ATOM   1075  CA  GLY A 137      -2.994  -6.184   9.820  1.00 93.94           C  
ATOM   1076  C   GLY A 137      -3.074  -6.027  11.328  1.00 93.94           C  
ATOM   1077  O   GLY A 137      -3.924  -5.293  11.836  1.00 93.94           O  
ATOM   1078  N   SER A 138      -2.178  -6.523  12.070  1.00 94.31           N  
ATOM   1079  CA  SER A 138      -2.230  -6.484  13.531  1.00 94.31           C  
ATOM   1080  C   SER A 138      -1.402  -5.328  14.078  1.00 94.31           C  
ATOM   1081  CB  SER A 138      -1.735  -7.805  14.117  1.00 94.31           C  
ATOM   1082  O   SER A 138      -1.482  -5.012  15.266  1.00 94.31           O  
ATOM   1083  OG  SER A 138      -0.387  -8.047  13.758  1.00 94.31           O  
ATOM   1084  N   ASN A 139      -0.625  -4.637  13.305  1.00 92.81           N  
ATOM   1085  CA  ASN A 139       0.353  -3.648  13.742  1.00 92.81           C  
ATOM   1086  C   ASN A 139      -0.274  -2.266  13.891  1.00 92.81           C  
ATOM   1087  CB  ASN A 139       1.536  -3.594  12.773  1.00 92.81           C  
ATOM   1088  O   ASN A 139       0.388  -1.321  14.328  1.00 92.81           O  
ATOM   1089  CG  ASN A 139       2.479  -4.770  12.938  1.00 92.81           C  
ATOM   1090  ND2 ASN A 139       3.361  -4.961  11.961  1.00 92.81           N  
ATOM   1091  OD1 ASN A 139       2.412  -5.504  13.930  1.00 92.81           O  
ATOM   1092  N   PHE A 140      -1.560  -2.148  13.633  1.00 94.94           N  
ATOM   1093  CA  PHE A 140      -2.150  -0.816  13.617  1.00 94.94           C  
ATOM   1094  C   PHE A 140      -3.361  -0.745  14.531  1.00 94.94           C  
ATOM   1095  CB  PHE A 140      -2.553  -0.428  12.188  1.00 94.94           C  
ATOM   1096  O   PHE A 140      -4.449  -1.207  14.180  1.00 94.94           O  
ATOM   1097  CG  PHE A 140      -1.416  -0.477  11.203  1.00 94.94           C  
ATOM   1098  CD1 PHE A 140      -0.561   0.608  11.055  1.00 94.94           C  
ATOM   1099  CD2 PHE A 140      -1.202  -1.607  10.422  1.00 94.94           C  
ATOM   1100  CE1 PHE A 140       0.492   0.567  10.141  1.00 94.94           C  
ATOM   1101  CE2 PHE A 140      -0.152  -1.657   9.516  1.00 94.94           C  
ATOM   1102  CZ  PHE A 140       0.693  -0.568   9.375  1.00 94.94           C  
ATOM   1103  N   PRO A 141      -3.135  -0.016  15.641  1.00 94.25           N  
ATOM   1104  CA  PRO A 141      -4.176   0.054  16.672  1.00 94.25           C  
ATOM   1105  C   PRO A 141      -5.379   0.889  16.234  1.00 94.25           C  
ATOM   1106  CB  PRO A 141      -3.457   0.705  17.844  1.00 94.25           C  
ATOM   1107  O   PRO A 141      -5.223   1.874  15.508  1.00 94.25           O  
ATOM   1108  CG  PRO A 141      -2.002   0.533  17.562  1.00 94.25           C  
ATOM   1109  CD  PRO A 141      -1.835   0.327  16.078  1.00 94.25           C  
ATOM   1110  N   PRO A 142      -6.566   0.590  16.812  1.00 96.88           N  
ATOM   1111  CA  PRO A 142      -7.816   1.186  16.344  1.00 96.88           C  
ATOM   1112  C   PRO A 142      -8.234   2.414  17.141  1.00 96.88           C  
ATOM   1113  CB  PRO A 142      -8.836   0.054  16.500  1.00 96.88           C  
ATOM   1114  O   PRO A 142      -9.289   2.996  16.891  1.00 96.88           O  
ATOM   1115  CG  PRO A 142      -8.406  -0.665  17.750  1.00 96.88           C  
ATOM   1116  CD  PRO A 142      -6.902  -0.632  17.812  1.00 96.88           C  
ATOM   1117  N   ASP A 143      -7.535   2.803  18.109  1.00 97.25           N  
ATOM   1118  CA  ASP A 143      -7.992   3.699  19.172  1.00 97.25           C  
ATOM   1119  C   ASP A 143      -8.609   4.969  18.594  1.00 97.25           C  
ATOM   1120  CB  ASP A 143      -6.840   4.055  20.109  1.00 97.25           C  
ATOM   1121  O   ASP A 143      -9.742   5.324  18.922  1.00 97.25           O  
ATOM   1122  CG  ASP A 143      -6.395   2.891  20.969  1.00 97.25           C  
ATOM   1123  OD1 ASP A 143      -6.559   1.724  20.562  1.00 97.25           O  
ATOM   1124  OD2 ASP A 143      -5.875   3.141  22.078  1.00 97.25           O  
ATOM   1125  N   ASN A 144      -7.797   5.617  17.750  1.00 97.38           N  
ATOM   1126  CA  ASN A 144      -8.258   6.914  17.266  1.00 97.38           C  
ATOM   1127  C   ASN A 144      -9.539   6.785  16.453  1.00 97.38           C  
ATOM   1128  CB  ASN A 144      -7.164   7.582  16.422  1.00 97.38           C  
ATOM   1129  O   ASN A 144     -10.391   7.680  16.484  1.00 97.38           O  
ATOM   1130  CG  ASN A 144      -6.094   8.242  17.266  1.00 97.38           C  
ATOM   1131  ND2 ASN A 144      -4.895   8.359  16.719  1.00 97.38           N  
ATOM   1132  OD1 ASN A 144      -6.344   8.633  18.422  1.00 97.38           O  
ATOM   1133  N   PHE A 145      -9.750   5.770  15.805  1.00 97.94           N  
ATOM   1134  CA  PHE A 145     -10.914   5.598  14.945  1.00 97.94           C  
ATOM   1135  C   PHE A 145     -12.117   5.125  15.742  1.00 97.94           C  
ATOM   1136  CB  PHE A 145     -10.602   4.602  13.820  1.00 97.94           C  
ATOM   1137  O   PHE A 145     -13.250   5.531  15.469  1.00 97.94           O  
ATOM   1138  CG  PHE A 145      -9.383   4.949  13.016  1.00 97.94           C  
ATOM   1139  CD1 PHE A 145      -9.281   6.176  12.367  1.00 97.94           C  
ATOM   1140  CD2 PHE A 145      -8.328   4.055  12.906  1.00 97.94           C  
ATOM   1141  CE1 PHE A 145      -8.156   6.500  11.625  1.00 97.94           C  
ATOM   1142  CE2 PHE A 145      -7.191   4.371  12.164  1.00 97.94           C  
ATOM   1143  CZ  PHE A 145      -7.109   5.598  11.523  1.00 97.94           C  
ATOM   1144  N   ILE A 146     -11.836   4.312  16.734  1.00 98.19           N  
ATOM   1145  CA  ILE A 146     -12.914   3.932  17.641  1.00 98.19           C  
ATOM   1146  C   ILE A 146     -13.438   5.168  18.359  1.00 98.19           C  
ATOM   1147  CB  ILE A 146     -12.438   2.869  18.656  1.00 98.19           C  
ATOM   1148  O   ILE A 146     -14.648   5.371  18.469  1.00 98.19           O  
ATOM   1149  CG1 ILE A 146     -12.078   1.565  17.938  1.00 98.19           C  
ATOM   1150  CG2 ILE A 146     -13.516   2.625  19.719  1.00 98.19           C  
ATOM   1151  CD1 ILE A 146     -13.203   0.979  17.109  1.00 98.19           C  
ATOM   1152  N   ASP A 147     -12.539   6.039  18.797  1.00 97.69           N  
ATOM   1153  CA  ASP A 147     -12.891   7.250  19.531  1.00 97.69           C  
ATOM   1154  C   ASP A 147     -13.664   8.227  18.641  1.00 97.69           C  
ATOM   1155  CB  ASP A 147     -11.641   7.930  20.078  1.00 97.69           C  
ATOM   1156  O   ASP A 147     -14.375   9.102  19.141  1.00 97.69           O  
ATOM   1157  CG  ASP A 147     -11.031   7.180  21.250  1.00 97.69           C  
ATOM   1158  OD1 ASP A 147     -11.766   6.445  21.953  1.00 97.69           O  
ATOM   1159  OD2 ASP A 147      -9.812   7.332  21.484  1.00 97.69           O  
ATOM   1160  N   SER A 148     -13.562   7.988  17.359  1.00 97.31           N  
ATOM   1161  CA  SER A 148     -14.266   8.852  16.422  1.00 97.31           C  
ATOM   1162  C   SER A 148     -15.609   8.242  16.016  1.00 97.31           C  
ATOM   1163  CB  SER A 148     -13.414   9.094  15.180  1.00 97.31           C  
ATOM   1164  O   SER A 148     -16.266   8.727  15.086  1.00 97.31           O  
ATOM   1165  OG  SER A 148     -12.242   9.820  15.508  1.00 97.31           O  
ATOM   1166  N   GLY A 149     -16.031   7.121  16.641  1.00 97.56           N  
ATOM   1167  CA  GLY A 149     -17.359   6.547  16.469  1.00 97.56           C  
ATOM   1168  C   GLY A 149     -17.484   5.723  15.203  1.00 97.56           C  
ATOM   1169  O   GLY A 149     -18.547   5.742  14.555  1.00 97.56           O  
ATOM   1170  N   MET A 150     -16.406   5.023  14.789  1.00 98.12           N  
ATOM   1171  CA  MET A 150     -16.438   4.242  13.562  1.00 98.12           C  
ATOM   1172  C   MET A 150     -16.016   2.801  13.812  1.00 98.12           C  
ATOM   1173  CB  MET A 150     -15.547   4.871  12.492  1.00 98.12           C  
ATOM   1174  O   MET A 150     -15.352   2.514  14.812  1.00 98.12           O  
ATOM   1175  CG  MET A 150     -15.797   6.355  12.281  1.00 98.12           C  
ATOM   1176  SD  MET A 150     -14.602   7.109  11.109  1.00 98.12           S  
ATOM   1177  CE  MET A 150     -15.227   6.441   9.539  1.00 98.12           C  
ATOM   1178  N   VAL A 151     -16.438   1.970  12.852  1.00 98.81           N  
ATOM   1179  CA  VAL A 151     -15.898   0.615  12.789  1.00 98.81           C  
ATOM   1180  C   VAL A 151     -14.562   0.619  12.047  1.00 98.81           C  
ATOM   1181  CB  VAL A 151     -16.891  -0.359  12.109  1.00 98.81           C  
ATOM   1182  O   VAL A 151     -14.438   1.248  10.992  1.00 98.81           O  
ATOM   1183  CG1 VAL A 151     -16.250  -1.741  11.945  1.00 98.81           C  
ATOM   1184  CG2 VAL A 151     -18.188  -0.451  12.914  1.00 98.81           C  
ATOM   1185  N   TYR A 152     -13.555  -0.001  12.656  1.00 98.81           N  
ATOM   1186  CA  TYR A 152     -12.234  -0.129  12.055  1.00 98.81           C  
ATOM   1187  C   TYR A 152     -11.938  -1.581  11.703  1.00 98.81           C  
ATOM   1188  CB  TYR A 152     -11.156   0.411  13.000  1.00 98.81           C  
ATOM   1189  O   TYR A 152     -12.094  -2.475  12.539  1.00 98.81           O  
ATOM   1190  CG  TYR A 152      -9.750   0.229  12.484  1.00 98.81           C  
ATOM   1191  CD1 TYR A 152      -8.891  -0.689  13.078  1.00 98.81           C  
ATOM   1192  CD2 TYR A 152      -9.281   0.975  11.406  1.00 98.81           C  
ATOM   1193  CE1 TYR A 152      -7.590  -0.859  12.609  1.00 98.81           C  
ATOM   1194  CE2 TYR A 152      -7.988   0.814  10.930  1.00 98.81           C  
ATOM   1195  OH  TYR A 152      -5.863  -0.268  11.070  1.00 98.81           O  
ATOM   1196  CZ  TYR A 152      -7.148  -0.104  11.531  1.00 98.81           C  
ATOM   1197  N   VAL A 153     -11.570  -1.775  10.422  1.00 98.94           N  
ATOM   1198  CA  VAL A 153     -11.273  -3.117   9.930  1.00 98.94           C  
ATOM   1199  C   VAL A 153      -9.844  -3.174   9.406  1.00 98.94           C  
ATOM   1200  CB  VAL A 153     -12.266  -3.549   8.820  1.00 98.94           C  
ATOM   1201  O   VAL A 153      -9.398  -2.268   8.695  1.00 98.94           O  
ATOM   1202  CG1 VAL A 153     -11.898  -4.930   8.281  1.00 98.94           C  
ATOM   1203  CG2 VAL A 153     -13.695  -3.537   9.359  1.00 98.94           C  
ATOM   1204  N   SER A 154      -9.086  -4.188   9.820  1.00 98.69           N  
ATOM   1205  CA  SER A 154      -7.777  -4.512   9.266  1.00 98.69           C  
ATOM   1206  C   SER A 154      -7.688  -5.988   8.891  1.00 98.69           C  
ATOM   1207  CB  SER A 154      -6.672  -4.164  10.258  1.00 98.69           C  
ATOM   1208  O   SER A 154      -8.508  -6.797   9.328  1.00 98.69           O  
ATOM   1209  OG  SER A 154      -6.770  -4.961  11.422  1.00 98.69           O  
ATOM   1210  N   PHE A 155      -6.781  -6.336   8.000  1.00 98.88           N  
ATOM   1211  CA  PHE A 155      -6.691  -7.723   7.555  1.00 98.88           C  
ATOM   1212  C   PHE A 155      -5.328  -8.008   6.938  1.00 98.88           C  
ATOM   1213  CB  PHE A 155      -7.801  -8.031   6.543  1.00 98.88           C  
ATOM   1214  O   PHE A 155      -4.535  -7.090   6.723  1.00 98.88           O  
ATOM   1215  CG  PHE A 155      -7.746  -7.184   5.301  1.00 98.88           C  
ATOM   1216  CD1 PHE A 155      -8.391  -5.953   5.258  1.00 98.88           C  
ATOM   1217  CD2 PHE A 155      -7.047  -7.613   4.180  1.00 98.88           C  
ATOM   1218  CE1 PHE A 155      -8.344  -5.164   4.109  1.00 98.88           C  
ATOM   1219  CE2 PHE A 155      -6.996  -6.828   3.031  1.00 98.88           C  
ATOM   1220  CZ  PHE A 155      -7.645  -5.605   2.998  1.00 98.88           C  
ATOM   1221  N   ASN A 156      -5.043  -9.297   6.746  1.00 98.62           N  
ATOM   1222  CA  ASN A 156      -3.828  -9.727   6.059  1.00 98.62           C  
ATOM   1223  C   ASN A 156      -4.102 -10.062   4.598  1.00 98.62           C  
ATOM   1224  CB  ASN A 156      -3.205 -10.930   6.773  1.00 98.62           C  
ATOM   1225  O   ASN A 156      -5.223 -10.430   4.238  1.00 98.62           O  
ATOM   1226  CG  ASN A 156      -2.676 -10.578   8.148  1.00 98.62           C  
ATOM   1227  ND2 ASN A 156      -2.682 -11.547   9.055  1.00 98.62           N  
ATOM   1228  OD1 ASN A 156      -2.264  -9.438   8.398  1.00 98.62           O  
ATOM   1229  N   TYR A 157      -3.072  -9.852   3.764  1.00 98.75           N  
ATOM   1230  CA  TYR A 157      -3.033 -10.367   2.398  1.00 98.75           C  
ATOM   1231  C   TYR A 157      -1.660 -10.938   2.070  1.00 98.75           C  
ATOM   1232  CB  TYR A 157      -3.395  -9.266   1.399  1.00 98.75           C  
ATOM   1233  O   TYR A 157      -0.672 -10.617   2.736  1.00 98.75           O  
ATOM   1234  CG  TYR A 157      -2.473  -8.070   1.455  1.00 98.75           C  
ATOM   1235  CD1 TYR A 157      -2.816  -6.930   2.182  1.00 98.75           C  
ATOM   1236  CD2 TYR A 157      -1.255  -8.078   0.782  1.00 98.75           C  
ATOM   1237  CE1 TYR A 157      -1.971  -5.828   2.234  1.00 98.75           C  
ATOM   1238  CE2 TYR A 157      -0.402  -6.980   0.827  1.00 98.75           C  
ATOM   1239  OH  TYR A 157       0.074  -4.773   1.604  1.00 98.75           O  
ATOM   1240  CZ  TYR A 157      -0.767  -5.863   1.555  1.00 98.75           C  
ATOM   1241  N   ARG A 158      -1.680 -11.961   1.101  1.00 98.75           N  
ATOM   1242  CA  ARG A 158      -0.440 -12.648   0.753  1.00 98.75           C  
ATOM   1243  C   ARG A 158       0.616 -11.664   0.268  1.00 98.75           C  
ATOM   1244  CB  ARG A 158      -0.696 -13.711  -0.318  1.00 98.75           C  
ATOM   1245  O   ARG A 158       0.293 -10.680  -0.400  1.00 98.75           O  
ATOM   1246  CG  ARG A 158      -1.396 -14.961   0.204  1.00 98.75           C  
ATOM   1247  CD  ARG A 158      -1.807 -15.891  -0.927  1.00 98.75           C  
ATOM   1248  NE  ARG A 158      -2.959 -15.375  -1.659  1.00 98.75           N  
ATOM   1249  NH1 ARG A 158      -3.107 -17.172  -3.105  1.00 98.75           N  
ATOM   1250  NH2 ARG A 158      -4.594 -15.430  -3.271  1.00 98.75           N  
ATOM   1251  CZ  ARG A 158      -3.551 -15.992  -2.676  1.00 98.75           C  
ATOM   1252  N   LEU A 159       1.912 -11.852   0.591  1.00 98.38           N  
ATOM   1253  CA  LEU A 159       3.047 -10.969   0.338  1.00 98.38           C  
ATOM   1254  C   LEU A 159       4.117 -11.680  -0.482  1.00 98.38           C  
ATOM   1255  CB  LEU A 159       3.645 -10.469   1.657  1.00 98.38           C  
ATOM   1256  O   LEU A 159       4.094 -12.906  -0.605  1.00 98.38           O  
ATOM   1257  CG  LEU A 159       2.699  -9.703   2.584  1.00 98.38           C  
ATOM   1258  CD1 LEU A 159       3.344  -9.508   3.951  1.00 98.38           C  
ATOM   1259  CD2 LEU A 159       2.318  -8.359   1.968  1.00 98.38           C  
ATOM   1260  N   GLY A 160       5.020 -10.891  -1.099  1.00 97.38           N  
ATOM   1261  CA  GLY A 160       6.176 -11.430  -1.803  1.00 97.38           C  
ATOM   1262  C   GLY A 160       5.805 -12.430  -2.879  1.00 97.38           C  
ATOM   1263  O   GLY A 160       4.809 -12.250  -3.586  1.00 97.38           O  
ATOM   1264  N   VAL A 161       6.629 -13.422  -2.969  1.00 98.06           N  
ATOM   1265  CA  VAL A 161       6.465 -14.391  -4.051  1.00 98.06           C  
ATOM   1266  C   VAL A 161       5.117 -15.086  -3.918  1.00 98.06           C  
ATOM   1267  CB  VAL A 161       7.609 -15.430  -4.059  1.00 98.06           C  
ATOM   1268  O   VAL A 161       4.488 -15.438  -4.922  1.00 98.06           O  
ATOM   1269  CG1 VAL A 161       7.602 -16.250  -2.771  1.00 98.06           C  
ATOM   1270  CG2 VAL A 161       7.488 -16.344  -5.277  1.00 98.06           C  
ATOM   1271  N   LEU A 162       4.570 -15.188  -2.744  1.00 98.56           N  
ATOM   1272  CA  LEU A 162       3.309 -15.891  -2.518  1.00 98.56           C  
ATOM   1273  C   LEU A 162       2.125 -15.023  -2.932  1.00 98.56           C  
ATOM   1274  CB  LEU A 162       3.174 -16.281  -1.047  1.00 98.56           C  
ATOM   1275  O   LEU A 162       1.056 -15.539  -3.262  1.00 98.56           O  
ATOM   1276  CG  LEU A 162       4.199 -17.297  -0.520  1.00 98.56           C  
ATOM   1277  CD1 LEU A 162       4.020 -17.500   0.980  1.00 98.56           C  
ATOM   1278  CD2 LEU A 162       4.086 -18.625  -1.265  1.00 98.56           C  
ATOM   1279  N   GLY A 163       2.350 -13.781  -2.936  1.00 98.38           N  
ATOM   1280  CA  GLY A 163       1.259 -12.875  -3.260  1.00 98.38           C  
ATOM   1281  C   GLY A 163       1.345 -12.312  -4.668  1.00 98.38           C  
ATOM   1282  O   GLY A 163       0.347 -11.844  -5.215  1.00 98.38           O  
ATOM   1283  N   PHE A 164       2.533 -12.477  -5.266  1.00 98.50           N  
ATOM   1284  CA  PHE A 164       2.643 -11.680  -6.484  1.00 98.50           C  
ATOM   1285  C   PHE A 164       3.434 -12.430  -7.547  1.00 98.50           C  
ATOM   1286  CB  PHE A 164       3.307 -10.336  -6.188  1.00 98.50           C  
ATOM   1287  O   PHE A 164       3.887 -11.836  -8.523  1.00 98.50           O  
ATOM   1288  CG  PHE A 164       2.465  -9.414  -5.348  1.00 98.50           C  
ATOM   1289  CD1 PHE A 164       1.521  -8.578  -5.934  1.00 98.50           C  
ATOM   1290  CD2 PHE A 164       2.619  -9.383  -3.967  1.00 98.50           C  
ATOM   1291  CE1 PHE A 164       0.741  -7.727  -5.156  1.00 98.50           C  
ATOM   1292  CE2 PHE A 164       1.844  -8.531  -3.182  1.00 98.50           C  
ATOM   1293  CZ  PHE A 164       0.906  -7.707  -3.779  1.00 98.50           C  
ATOM   1294  N   LEU A 165       3.674 -13.695  -7.406  1.00 98.19           N  
ATOM   1295  CA  LEU A 165       4.246 -14.492  -8.484  1.00 98.19           C  
ATOM   1296  C   LEU A 165       3.359 -14.438  -9.727  1.00 98.19           C  
ATOM   1297  CB  LEU A 165       4.434 -15.945  -8.039  1.00 98.19           C  
ATOM   1298  O   LEU A 165       2.139 -14.594  -9.633  1.00 98.19           O  
ATOM   1299  CG  LEU A 165       5.211 -16.859  -8.992  1.00 98.19           C  
ATOM   1300  CD1 LEU A 165       6.145 -17.766  -8.211  1.00 98.19           C  
ATOM   1301  CD2 LEU A 165       4.254 -17.672  -9.859  1.00 98.19           C  
ATOM   1302  N   SER A 166       4.016 -14.227 -10.867  1.00 98.31           N  
ATOM   1303  CA  SER A 166       3.223 -14.133 -12.086  1.00 98.31           C  
ATOM   1304  C   SER A 166       4.027 -14.562 -13.305  1.00 98.31           C  
ATOM   1305  CB  SER A 166       2.715 -12.703 -12.281  1.00 98.31           C  
ATOM   1306  O   SER A 166       5.223 -14.281 -13.398  1.00 98.31           O  
ATOM   1307  OG  SER A 166       1.971 -12.594 -13.484  1.00 98.31           O  
ATOM   1308  N   THR A 167       3.266 -15.266 -14.211  1.00 98.00           N  
ATOM   1309  CA  THR A 167       3.816 -15.539 -15.531  1.00 98.00           C  
ATOM   1310  C   THR A 167       3.164 -14.648 -16.594  1.00 98.00           C  
ATOM   1311  CB  THR A 167       3.629 -17.016 -15.922  1.00 98.00           C  
ATOM   1312  O   THR A 167       3.445 -14.781 -17.781  1.00 98.00           O  
ATOM   1313  CG2 THR A 167       4.414 -17.938 -14.984  1.00 98.00           C  
ATOM   1314  OG1 THR A 167       2.236 -17.359 -15.844  1.00 98.00           O  
ATOM   1315  N   GLU A 168       2.283 -13.734 -16.156  1.00 96.44           N  
ATOM   1316  CA  GLU A 168       1.585 -12.734 -16.953  1.00 96.44           C  
ATOM   1317  C   GLU A 168       0.803 -13.375 -18.078  1.00 96.44           C  
ATOM   1318  CB  GLU A 168       2.574 -11.703 -17.500  1.00 96.44           C  
ATOM   1319  O   GLU A 168       0.638 -12.781 -19.156  1.00 96.44           O  
ATOM   1320  CG  GLU A 168       3.248 -10.859 -16.438  1.00 96.44           C  
ATOM   1321  CD  GLU A 168       4.129  -9.758 -17.016  1.00 96.44           C  
ATOM   1322  OE1 GLU A 168       3.629  -8.633 -17.234  1.00 96.44           O  
ATOM   1323  OE2 GLU A 168       5.332 -10.023 -17.234  1.00 96.44           O  
ATOM   1324  N   ASP A 169       0.523 -14.695 -17.969  1.00 96.62           N  
ATOM   1325  CA  ASP A 169      -0.427 -15.414 -18.812  1.00 96.62           C  
ATOM   1326  C   ASP A 169      -1.440 -16.188 -17.969  1.00 96.62           C  
ATOM   1327  CB  ASP A 169       0.308 -16.375 -19.750  1.00 96.62           C  
ATOM   1328  O   ASP A 169      -1.529 -15.977 -16.750  1.00 96.62           O  
ATOM   1329  CG  ASP A 169       1.113 -17.422 -19.016  1.00 96.62           C  
ATOM   1330  OD1 ASP A 169       0.838 -17.688 -17.828  1.00 96.62           O  
ATOM   1331  OD2 ASP A 169       2.035 -18.000 -19.625  1.00 96.62           O  
ATOM   1332  N   GLU A 170      -2.225 -17.031 -18.547  1.00 96.25           N  
ATOM   1333  CA  GLU A 170      -3.346 -17.672 -17.859  1.00 96.25           C  
ATOM   1334  C   GLU A 170      -2.855 -18.688 -16.828  1.00 96.25           C  
ATOM   1335  CB  GLU A 170      -4.281 -18.344 -18.859  1.00 96.25           C  
ATOM   1336  O   GLU A 170      -3.580 -19.016 -15.891  1.00 96.25           O  
ATOM   1337  CG  GLU A 170      -5.090 -17.375 -19.703  1.00 96.25           C  
ATOM   1338  CD  GLU A 170      -6.090 -18.062 -20.625  1.00 96.25           C  
ATOM   1339  OE1 GLU A 170      -6.766 -17.359 -21.422  1.00 96.25           O  
ATOM   1340  OE2 GLU A 170      -6.199 -19.297 -20.547  1.00 96.25           O  
ATOM   1341  N   ALA A 171      -1.641 -19.094 -16.953  1.00 96.94           N  
ATOM   1342  CA  ALA A 171      -1.111 -20.078 -16.016  1.00 96.94           C  
ATOM   1343  C   ALA A 171      -0.990 -19.484 -14.609  1.00 96.94           C  
ATOM   1344  CB  ALA A 171       0.244 -20.594 -16.484  1.00 96.94           C  
ATOM   1345  O   ALA A 171      -1.279 -20.156 -13.617  1.00 96.94           O  
ATOM   1346  N   CYS A 172      -0.549 -18.297 -14.523  1.00 97.69           N  
ATOM   1347  CA  CYS A 172      -0.377 -17.562 -13.273  1.00 97.69           C  
ATOM   1348  C   CYS A 172      -0.449 -16.062 -13.508  1.00 97.69           C  
ATOM   1349  CB  CYS A 172       0.956 -17.922 -12.625  1.00 97.69           C  
ATOM   1350  O   CYS A 172       0.583 -15.398 -13.641  1.00 97.69           O  
ATOM   1351  SG  CYS A 172       1.099 -17.375 -10.906  1.00 97.69           S  
ATOM   1352  N   PRO A 173      -1.687 -15.516 -13.680  1.00 97.31           N  
ATOM   1353  CA  PRO A 173      -1.894 -14.109 -14.031  1.00 97.31           C  
ATOM   1354  C   PRO A 173      -1.313 -13.148 -13.000  1.00 97.31           C  
ATOM   1355  CB  PRO A 173      -3.418 -13.984 -14.102  1.00 97.31           C  
ATOM   1356  O   PRO A 173      -0.982 -12.008 -13.328  1.00 97.31           O  
ATOM   1357  CG  PRO A 173      -3.906 -15.383 -14.320  1.00 97.31           C  
ATOM   1358  CD  PRO A 173      -2.916 -16.328 -13.711  1.00 97.31           C  
ATOM   1359  N   GLY A 174      -1.140 -13.586 -11.641  1.00 97.31           N  
ATOM   1360  CA  GLY A 174      -0.535 -12.773 -10.594  1.00 97.31           C  
ATOM   1361  C   GLY A 174      -1.549 -11.969  -9.805  1.00 97.31           C  
ATOM   1362  O   GLY A 174      -2.758 -12.156  -9.961  1.00 97.31           O  
ATOM   1363  N   ASN A 175      -1.093 -11.156  -8.898  1.00 98.50           N  
ATOM   1364  CA  ASN A 175      -1.841 -10.234  -8.055  1.00 98.50           C  
ATOM   1365  C   ASN A 175      -2.725 -10.977  -7.055  1.00 98.50           C  
ATOM   1366  CB  ASN A 175      -2.686  -9.289  -8.906  1.00 98.50           C  
ATOM   1367  O   ASN A 175      -3.875 -10.594  -6.832  1.00 98.50           O  
ATOM   1368  CG  ASN A 175      -1.842  -8.320  -9.719  1.00 98.50           C  
ATOM   1369  ND2 ASN A 175      -2.385  -7.859 -10.836  1.00 98.50           N  
ATOM   1370  OD1 ASN A 175      -0.712  -8.000  -9.344  1.00 98.50           O  
ATOM   1371  N   TRP A 176      -2.244 -12.000  -6.531  1.00 98.62           N  
ATOM   1372  CA  TRP A 176      -3.010 -12.797  -5.578  1.00 98.62           C  
ATOM   1373  C   TRP A 176      -3.285 -12.016  -4.305  1.00 98.62           C  
ATOM   1374  CB  TRP A 176      -2.266 -14.094  -5.246  1.00 98.62           C  
ATOM   1375  O   TRP A 176      -4.363 -12.125  -3.715  1.00 98.62           O  
ATOM   1376  CG  TRP A 176      -1.753 -14.828  -6.445  1.00 98.62           C  
ATOM   1377  CD1 TRP A 176      -0.447 -15.094  -6.758  1.00 98.62           C  
ATOM   1378  CD2 TRP A 176      -2.537 -15.398  -7.500  1.00 98.62           C  
ATOM   1379  CE2 TRP A 176      -1.640 -15.984  -8.422  1.00 98.62           C  
ATOM   1380  CE3 TRP A 176      -3.912 -15.461  -7.762  1.00 98.62           C  
ATOM   1381  NE1 TRP A 176      -0.373 -15.789  -7.941  1.00 98.62           N  
ATOM   1382  CH2 TRP A 176      -3.426 -16.688  -9.805  1.00 98.62           C  
ATOM   1383  CZ2 TRP A 176      -2.076 -16.641  -9.578  1.00 98.62           C  
ATOM   1384  CZ3 TRP A 176      -4.344 -16.109  -8.914  1.00 98.62           C  
ATOM   1385  N   GLY A 177      -2.268 -11.258  -3.908  1.00 98.69           N  
ATOM   1386  CA  GLY A 177      -2.434 -10.406  -2.742  1.00 98.69           C  
ATOM   1387  C   GLY A 177      -3.525  -9.367  -2.914  1.00 98.69           C  
ATOM   1388  O   GLY A 177      -4.277  -9.086  -1.977  1.00 98.69           O  
ATOM   1389  N   ILE A 178      -3.652  -8.828  -4.148  1.00 98.81           N  
ATOM   1390  CA  ILE A 178      -4.711  -7.859  -4.422  1.00 98.81           C  
ATOM   1391  C   ILE A 178      -6.066  -8.562  -4.414  1.00 98.81           C  
ATOM   1392  CB  ILE A 178      -4.488  -7.141  -5.770  1.00 98.81           C  
ATOM   1393  O   ILE A 178      -7.047  -8.031  -3.887  1.00 98.81           O  
ATOM   1394  CG1 ILE A 178      -3.135  -6.418  -5.770  1.00 98.81           C  
ATOM   1395  CG2 ILE A 178      -5.629  -6.164  -6.059  1.00 98.81           C  
ATOM   1396  CD1 ILE A 178      -2.969  -5.410  -4.641  1.00 98.81           C  
ATOM   1397  N   LYS A 179      -6.105  -9.727  -4.914  1.00 98.81           N  
ATOM   1398  CA  LYS A 179      -7.332 -10.523  -4.926  1.00 98.81           C  
ATOM   1399  C   LYS A 179      -7.758 -10.891  -3.508  1.00 98.81           C  
ATOM   1400  CB  LYS A 179      -7.145 -11.781  -5.766  1.00 98.81           C  
ATOM   1401  O   LYS A 179      -8.953 -10.977  -3.217  1.00 98.81           O  
ATOM   1402  CG  LYS A 179      -6.934 -11.516  -7.250  1.00 98.81           C  
ATOM   1403  CD  LYS A 179      -6.586 -12.797  -8.000  1.00 98.81           C  
ATOM   1404  CE  LYS A 179      -6.316 -12.516  -9.477  1.00 98.81           C  
ATOM   1405  NZ  LYS A 179      -5.941 -13.766 -10.211  1.00 98.81           N  
ATOM   1406  N   ASP A 180      -6.793 -11.094  -2.641  1.00 98.88           N  
ATOM   1407  CA  ASP A 180      -7.105 -11.297  -1.229  1.00 98.88           C  
ATOM   1408  C   ASP A 180      -7.824 -10.086  -0.641  1.00 98.88           C  
ATOM   1409  CB  ASP A 180      -5.828 -11.594  -0.436  1.00 98.88           C  
ATOM   1410  O   ASP A 180      -8.766 -10.242   0.140  1.00 98.88           O  
ATOM   1411  CG  ASP A 180      -5.156 -12.891  -0.844  1.00 98.88           C  
ATOM   1412  OD1 ASP A 180      -5.844 -13.781  -1.388  1.00 98.88           O  
ATOM   1413  OD2 ASP A 180      -3.936 -13.023  -0.617  1.00 98.88           O  
ATOM   1414  N   GLN A 181      -7.414  -8.945  -1.074  1.00 98.88           N  
ATOM   1415  CA  GLN A 181      -8.016  -7.703  -0.597  1.00 98.88           C  
ATOM   1416  C   GLN A 181      -9.453  -7.570  -1.071  1.00 98.88           C  
ATOM   1417  CB  GLN A 181      -7.191  -6.500  -1.063  1.00 98.88           C  
ATOM   1418  O   GLN A 181     -10.328  -7.148  -0.310  1.00 98.88           O  
ATOM   1419  CG  GLN A 181      -5.766  -6.484  -0.536  1.00 98.88           C  
ATOM   1420  CD  GLN A 181      -4.930  -5.367  -1.130  1.00 98.88           C  
ATOM   1421  NE2 GLN A 181      -3.621  -5.582  -1.214  1.00 98.88           N  
ATOM   1422  OE1 GLN A 181      -5.457  -4.316  -1.512  1.00 98.88           O  
ATOM   1423  N   VAL A 182      -9.727  -7.914  -2.295  1.00 98.88           N  
ATOM   1424  CA  VAL A 182     -11.094  -7.914  -2.824  1.00 98.88           C  
ATOM   1425  C   VAL A 182     -11.961  -8.867  -2.006  1.00 98.88           C  
ATOM   1426  CB  VAL A 182     -11.117  -8.320  -4.316  1.00 98.88           C  
ATOM   1427  O   VAL A 182     -13.078  -8.508  -1.616  1.00 98.88           O  
ATOM   1428  CG1 VAL A 182     -12.555  -8.539  -4.789  1.00 98.88           C  
ATOM   1429  CG2 VAL A 182     -10.430  -7.254  -5.168  1.00 98.88           C  
ATOM   1430  N   LYS A 183     -11.438 -10.039  -1.709  1.00 98.81           N  
ATOM   1431  CA  LYS A 183     -12.180 -11.016  -0.915  1.00 98.81           C  
ATOM   1432  C   LYS A 183     -12.461 -10.477   0.486  1.00 98.81           C  
ATOM   1433  CB  LYS A 183     -11.406 -12.336  -0.825  1.00 98.81           C  
ATOM   1434  O   LYS A 183     -13.555 -10.680   1.021  1.00 98.81           O  
ATOM   1435  CG  LYS A 183     -12.180 -13.461  -0.153  1.00 98.81           C  
ATOM   1436  CD  LYS A 183     -13.414 -13.852  -0.963  1.00 98.81           C  
ATOM   1437  CE  LYS A 183     -14.125 -15.047  -0.347  1.00 98.81           C  
ATOM   1438  NZ  LYS A 183     -15.336 -15.430  -1.133  1.00 98.81           N  
ATOM   1439  N   ALA A 184     -11.539  -9.836   1.084  1.00 98.88           N  
ATOM   1440  CA  ALA A 184     -11.742  -9.227   2.393  1.00 98.88           C  
ATOM   1441  C   ALA A 184     -12.852  -8.180   2.340  1.00 98.88           C  
ATOM   1442  CB  ALA A 184     -10.445  -8.594   2.896  1.00 98.88           C  
ATOM   1443  O   ALA A 184     -13.711  -8.125   3.227  1.00 98.88           O  
ATOM   1444  N   LEU A 185     -12.875  -7.398   1.309  1.00 98.94           N  
ATOM   1445  CA  LEU A 185     -13.898  -6.371   1.172  1.00 98.94           C  
ATOM   1446  C   LEU A 185     -15.266  -7.000   0.929  1.00 98.94           C  
ATOM   1447  CB  LEU A 185     -13.555  -5.418   0.027  1.00 98.94           C  
ATOM   1448  O   LEU A 185     -16.281  -6.484   1.394  1.00 98.94           O  
ATOM   1449  CG  LEU A 185     -12.344  -4.508   0.244  1.00 98.94           C  
ATOM   1450  CD1 LEU A 185     -12.070  -3.684  -1.010  1.00 98.94           C  
ATOM   1451  CD2 LEU A 185     -12.562  -3.602   1.449  1.00 98.94           C  
ATOM   1452  N   GLU A 186     -15.266  -8.078   0.195  1.00 98.81           N  
ATOM   1453  CA  GLU A 186     -16.516  -8.820   0.053  1.00 98.81           C  
ATOM   1454  C   GLU A 186     -17.016  -9.312   1.406  1.00 98.81           C  
ATOM   1455  CB  GLU A 186     -16.328 -10.000  -0.903  1.00 98.81           C  
ATOM   1456  O   GLU A 186     -18.219  -9.250   1.689  1.00 98.81           O  
ATOM   1457  CG  GLU A 186     -16.156  -9.594  -2.357  1.00 98.81           C  
ATOM   1458  CD  GLU A 186     -15.773 -10.750  -3.264  1.00 98.81           C  
ATOM   1459  OE1 GLU A 186     -15.898 -10.625  -4.504  1.00 98.81           O  
ATOM   1460  OE2 GLU A 186     -15.344 -11.797  -2.730  1.00 98.81           O  
ATOM   1461  N   TRP A 187     -16.078  -9.750   2.197  1.00 98.75           N  
ATOM   1462  CA  TRP A 187     -16.422 -10.180   3.553  1.00 98.75           C  
ATOM   1463  C   TRP A 187     -17.016  -9.023   4.348  1.00 98.75           C  
ATOM   1464  CB  TRP A 187     -15.180 -10.719   4.273  1.00 98.75           C  
ATOM   1465  O   TRP A 187     -18.031  -9.195   5.039  1.00 98.75           O  
ATOM   1466  CG  TRP A 187     -15.477 -11.328   5.609  1.00 98.75           C  
ATOM   1467  CD1 TRP A 187     -15.672 -12.656   5.887  1.00 98.75           C  
ATOM   1468  CD2 TRP A 187     -15.617 -10.633   6.855  1.00 98.75           C  
ATOM   1469  CE2 TRP A 187     -15.898 -11.602   7.844  1.00 98.75           C  
ATOM   1470  CE3 TRP A 187     -15.539  -9.289   7.227  1.00 98.75           C  
ATOM   1471  NE1 TRP A 187     -15.922 -12.828   7.230  1.00 98.75           N  
ATOM   1472  CH2 TRP A 187     -16.000  -9.938   9.523  1.00 98.75           C  
ATOM   1473  CZ2 TRP A 187     -16.094 -11.266   9.188  1.00 98.75           C  
ATOM   1474  CZ3 TRP A 187     -15.734  -8.953   8.562  1.00 98.75           C  
ATOM   1475  N   VAL A 188     -16.375  -7.883   4.211  1.00 98.88           N  
ATOM   1476  CA  VAL A 188     -16.859  -6.691   4.910  1.00 98.88           C  
ATOM   1477  C   VAL A 188     -18.297  -6.387   4.484  1.00 98.88           C  
ATOM   1478  CB  VAL A 188     -15.945  -5.473   4.637  1.00 98.88           C  
ATOM   1479  O   VAL A 188     -19.156  -6.164   5.332  1.00 98.88           O  
ATOM   1480  CG1 VAL A 188     -16.625  -4.184   5.109  1.00 98.88           C  
ATOM   1481  CG2 VAL A 188     -14.594  -5.656   5.320  1.00 98.88           C  
ATOM   1482  N   GLN A 189     -18.578  -6.438   3.238  1.00 98.81           N  
ATOM   1483  CA  GLN A 189     -19.922  -6.156   2.711  1.00 98.81           C  
ATOM   1484  C   GLN A 189     -20.938  -7.137   3.270  1.00 98.81           C  
ATOM   1485  CB  GLN A 189     -19.906  -6.215   1.183  1.00 98.81           C  
ATOM   1486  O   GLN A 189     -22.062  -6.742   3.611  1.00 98.81           O  
ATOM   1487  CG  GLN A 189     -19.234  -5.023   0.522  1.00 98.81           C  
ATOM   1488  CD  GLN A 189     -19.953  -3.715   0.800  1.00 98.81           C  
ATOM   1489  NE2 GLN A 189     -19.172  -2.648   0.999  1.00 98.81           N  
ATOM   1490  OE1 GLN A 189     -21.188  -3.660   0.834  1.00 98.81           O  
ATOM   1491  N   LYS A 190     -20.547  -8.258   3.436  1.00 98.44           N  
ATOM   1492  CA  LYS A 190     -21.469  -9.328   3.814  1.00 98.44           C  
ATOM   1493  C   LYS A 190     -21.734  -9.320   5.320  1.00 98.44           C  
ATOM   1494  CB  LYS A 190     -20.922 -10.688   3.387  1.00 98.44           C  
ATOM   1495  O   LYS A 190     -22.828  -9.648   5.766  1.00 98.44           O  
ATOM   1496  CG  LYS A 190     -21.844 -11.852   3.668  1.00 98.44           C  
ATOM   1497  CD  LYS A 190     -21.266 -13.172   3.180  1.00 98.44           C  
ATOM   1498  CE  LYS A 190     -22.172 -14.344   3.523  1.00 98.44           C  
ATOM   1499  NZ  LYS A 190     -21.594 -15.641   3.037  1.00 98.44           N  
ATOM   1500  N   ASN A 191     -20.797  -8.781   6.141  1.00 98.69           N  
ATOM   1501  CA  ASN A 191     -20.875  -9.133   7.555  1.00 98.69           C  
ATOM   1502  C   ASN A 191     -20.828  -7.891   8.445  1.00 98.69           C  
ATOM   1503  CB  ASN A 191     -19.766 -10.109   7.934  1.00 98.69           C  
ATOM   1504  O   ASN A 191     -21.234  -7.938   9.602  1.00 98.69           O  
ATOM   1505  CG  ASN A 191     -19.906 -11.445   7.238  1.00 98.69           C  
ATOM   1506  ND2 ASN A 191     -18.969 -11.758   6.355  1.00 98.69           N  
ATOM   1507  OD1 ASN A 191     -20.859 -12.203   7.492  1.00 98.69           O  
ATOM   1508  N   ILE A 192     -20.375  -6.809   7.926  1.00 98.69           N  
ATOM   1509  CA  ILE A 192     -19.953  -5.707   8.781  1.00 98.69           C  
ATOM   1510  C   ILE A 192     -21.156  -5.125   9.508  1.00 98.69           C  
ATOM   1511  CB  ILE A 192     -19.234  -4.605   7.965  1.00 98.69           C  
ATOM   1512  O   ILE A 192     -21.016  -4.523  10.578  1.00 98.69           O  
ATOM   1513  CG1 ILE A 192     -18.438  -3.688   8.898  1.00 98.69           C  
ATOM   1514  CG2 ILE A 192     -20.250  -3.803   7.137  1.00 98.69           C  
ATOM   1515  CD1 ILE A 192     -17.312  -4.395   9.648  1.00 98.69           C  
ATOM   1516  N   ALA A 193     -22.375  -5.301   8.992  1.00 98.50           N  
ATOM   1517  CA  ALA A 193     -23.594  -4.805   9.648  1.00 98.50           C  
ATOM   1518  C   ALA A 193     -23.812  -5.500  10.992  1.00 98.50           C  
ATOM   1519  CB  ALA A 193     -24.797  -4.996   8.742  1.00 98.50           C  
ATOM   1520  O   ALA A 193     -24.406  -4.930  11.898  1.00 98.50           O  
ATOM   1521  N   LYS A 194     -23.312  -6.672  11.141  1.00 98.44           N  
ATOM   1522  CA  LYS A 194     -23.438  -7.426  12.383  1.00 98.44           C  
ATOM   1523  C   LYS A 194     -22.562  -6.832  13.484  1.00 98.44           C  
ATOM   1524  CB  LYS A 194     -23.094  -8.898  12.164  1.00 98.44           C  
ATOM   1525  O   LYS A 194     -22.734  -7.164  14.656  1.00 98.44           O  
ATOM   1526  CG  LYS A 194     -23.938  -9.586  11.102  1.00 98.44           C  
ATOM   1527  CD  LYS A 194     -25.406  -9.625  11.492  1.00 98.44           C  
ATOM   1528  CE  LYS A 194     -26.234 -10.359  10.453  1.00 98.44           C  
ATOM   1529  NZ  LYS A 194     -27.703 -10.297  10.773  1.00 98.44           N  
ATOM   1530  N   PHE A 195     -21.703  -6.047  13.055  1.00 98.38           N  
ATOM   1531  CA  PHE A 195     -20.781  -5.410  13.992  1.00 98.38           C  
ATOM   1532  C   PHE A 195     -21.141  -3.938  14.180  1.00 98.38           C  
ATOM   1533  CB  PHE A 195     -19.328  -5.543  13.508  1.00 98.38           C  
ATOM   1534  O   PHE A 195     -20.344  -3.166  14.719  1.00 98.38           O  
ATOM   1535  CG  PHE A 195     -18.875  -6.969  13.359  1.00 98.38           C  
ATOM   1536  CD1 PHE A 195     -18.219  -7.613  14.398  1.00 98.38           C  
ATOM   1537  CD2 PHE A 195     -19.094  -7.660  12.180  1.00 98.38           C  
ATOM   1538  CE1 PHE A 195     -17.781  -8.930  14.266  1.00 98.38           C  
ATOM   1539  CE2 PHE A 195     -18.672  -8.977  12.031  1.00 98.38           C  
ATOM   1540  CZ  PHE A 195     -18.016  -9.609  13.078  1.00 98.38           C  
ATOM   1541  N   GLY A 196     -22.344  -3.506  13.648  1.00 98.44           N  
ATOM   1542  CA  GLY A 196     -22.812  -2.137  13.805  1.00 98.44           C  
ATOM   1543  C   GLY A 196     -22.422  -1.244  12.641  1.00 98.44           C  
ATOM   1544  O   GLY A 196     -22.828  -0.080  12.578  1.00 98.44           O  
ATOM   1545  N   GLY A 197     -21.516  -1.787  11.734  1.00 98.69           N  
ATOM   1546  CA  GLY A 197     -21.047  -1.019  10.594  1.00 98.69           C  
ATOM   1547  C   GLY A 197     -22.047  -0.921   9.469  1.00 98.69           C  
ATOM   1548  O   GLY A 197     -22.891  -1.811   9.305  1.00 98.69           O  
ATOM   1549  N   ASN A 198     -21.938   0.102   8.633  1.00 98.69           N  
ATOM   1550  CA  ASN A 198     -22.766   0.337   7.453  1.00 98.69           C  
ATOM   1551  C   ASN A 198     -22.031  -0.065   6.176  1.00 98.69           C  
ATOM   1552  CB  ASN A 198     -23.188   1.804   7.383  1.00 98.69           C  
ATOM   1553  O   ASN A 198     -21.109   0.626   5.734  1.00 98.69           O  
ATOM   1554  CG  ASN A 198     -24.125   2.082   6.223  1.00 98.69           C  
ATOM   1555  ND2 ASN A 198     -24.625   3.309   6.148  1.00 98.69           N  
ATOM   1556  OD1 ASN A 198     -24.406   1.202   5.402  1.00 98.69           O  
ATOM   1557  N   PRO A 199     -22.484  -1.206   5.527  1.00 98.56           N  
ATOM   1558  CA  PRO A 199     -21.797  -1.676   4.320  1.00 98.56           C  
ATOM   1559  C   PRO A 199     -21.906  -0.691   3.158  1.00 98.56           C  
ATOM   1560  CB  PRO A 199     -22.516  -2.986   3.994  1.00 98.56           C  
ATOM   1561  O   PRO A 199     -21.172  -0.812   2.172  1.00 98.56           O  
ATOM   1562  CG  PRO A 199     -23.859  -2.857   4.645  1.00 98.56           C  
ATOM   1563  CD  PRO A 199     -23.703  -2.072   5.914  1.00 98.56           C  
ATOM   1564  N   LYS A 200     -22.766   0.300   3.279  1.00 98.56           N  
ATOM   1565  CA  LYS A 200     -22.953   1.297   2.230  1.00 98.56           C  
ATOM   1566  C   LYS A 200     -22.141   2.557   2.514  1.00 98.56           C  
ATOM   1567  CB  LYS A 200     -24.438   1.650   2.090  1.00 98.56           C  
ATOM   1568  O   LYS A 200     -22.281   3.559   1.809  1.00 98.56           O  
ATOM   1569  CG  LYS A 200     -25.312   0.489   1.637  1.00 98.56           C  
ATOM   1570  CD  LYS A 200     -26.766   0.914   1.473  1.00 98.56           C  
ATOM   1571  CE  LYS A 200     -27.641  -0.244   1.007  1.00 98.56           C  
ATOM   1572  NZ  LYS A 200     -29.078   0.154   0.894  1.00 98.56           N  
ATOM   1573  N   ASN A 201     -21.406   2.561   3.588  1.00 98.69           N  
ATOM   1574  CA  ASN A 201     -20.516   3.652   3.982  1.00 98.69           C  
ATOM   1575  C   ASN A 201     -19.141   3.139   4.398  1.00 98.69           C  
ATOM   1576  CB  ASN A 201     -21.141   4.465   5.117  1.00 98.69           C  
ATOM   1577  O   ASN A 201     -18.734   3.318   5.543  1.00 98.69           O  
ATOM   1578  CG  ASN A 201     -20.469   5.805   5.320  1.00 98.69           C  
ATOM   1579  ND2 ASN A 201     -20.875   6.527   6.359  1.00 98.69           N  
ATOM   1580  OD1 ASN A 201     -19.578   6.191   4.547  1.00 98.69           O  
ATOM   1581  N   VAL A 202     -18.484   2.533   3.418  1.00 98.94           N  
ATOM   1582  CA  VAL A 202     -17.156   1.941   3.607  1.00 98.94           C  
ATOM   1583  C   VAL A 202     -16.109   2.809   2.928  1.00 98.94           C  
ATOM   1584  CB  VAL A 202     -17.109   0.500   3.055  1.00 98.94           C  
ATOM   1585  O   VAL A 202     -16.250   3.166   1.756  1.00 98.94           O  
ATOM   1586  CG1 VAL A 202     -15.688  -0.062   3.162  1.00 98.94           C  
ATOM   1587  CG2 VAL A 202     -18.094  -0.396   3.795  1.00 98.94           C  
ATOM   1588  N   THR A 203     -15.102   3.170   3.734  1.00 98.94           N  
ATOM   1589  CA  THR A 203     -13.930   3.867   3.213  1.00 98.94           C  
ATOM   1590  C   THR A 203     -12.688   2.984   3.312  1.00 98.94           C  
ATOM   1591  CB  THR A 203     -13.688   5.188   3.965  1.00 98.94           C  
ATOM   1592  O   THR A 203     -12.375   2.463   4.383  1.00 98.94           O  
ATOM   1593  CG2 THR A 203     -12.484   5.930   3.395  1.00 98.94           C  
ATOM   1594  OG1 THR A 203     -14.852   6.020   3.848  1.00 98.94           O  
ATOM   1595  N   ILE A 204     -12.023   2.775   2.152  1.00 98.94           N  
ATOM   1596  CA  ILE A 204     -10.742   2.074   2.193  1.00 98.94           C  
ATOM   1597  C   ILE A 204      -9.602   3.088   2.221  1.00 98.94           C  
ATOM   1598  CB  ILE A 204     -10.586   1.117   0.991  1.00 98.94           C  
ATOM   1599  O   ILE A 204      -9.688   4.152   1.604  1.00 98.94           O  
ATOM   1600  CG1 ILE A 204     -10.703   1.891  -0.327  1.00 98.94           C  
ATOM   1601  CG2 ILE A 204     -11.609  -0.014   1.062  1.00 98.94           C  
ATOM   1602  CD1 ILE A 204     -10.438   1.048  -1.566  1.00 98.94           C  
ATOM   1603  N   PHE A 205      -8.617   2.691   3.033  1.00 98.75           N  
ATOM   1604  CA  PHE A 205      -7.465   3.584   3.078  1.00 98.75           C  
ATOM   1605  C   PHE A 205      -6.184   2.799   3.328  1.00 98.75           C  
ATOM   1606  CB  PHE A 205      -7.648   4.648   4.164  1.00 98.75           C  
ATOM   1607  O   PHE A 205      -6.219   1.697   3.879  1.00 98.75           O  
ATOM   1608  CG  PHE A 205      -7.574   4.102   5.566  1.00 98.75           C  
ATOM   1609  CD1 PHE A 205      -8.477   3.146   6.004  1.00 98.75           C  
ATOM   1610  CD2 PHE A 205      -6.594   4.547   6.445  1.00 98.75           C  
ATOM   1611  CE1 PHE A 205      -8.414   2.641   7.301  1.00 98.75           C  
ATOM   1612  CE2 PHE A 205      -6.520   4.047   7.742  1.00 98.75           C  
ATOM   1613  CZ  PHE A 205      -7.430   3.094   8.172  1.00 98.75           C  
ATOM   1614  N   GLY A 206      -5.062   3.332   2.689  1.00 98.56           N  
ATOM   1615  CA  GLY A 206      -3.779   2.654   2.762  1.00 98.56           C  
ATOM   1616  C   GLY A 206      -2.598   3.596   2.619  1.00 98.56           C  
ATOM   1617  O   GLY A 206      -2.762   4.746   2.209  1.00 98.56           O  
ATOM   1618  N   GLU A 207      -1.491   3.078   3.033  1.00 98.50           N  
ATOM   1619  CA  GLU A 207      -0.234   3.812   2.932  1.00 98.50           C  
ATOM   1620  C   GLU A 207       0.789   3.041   2.102  1.00 98.50           C  
ATOM   1621  CB  GLU A 207       0.332   4.105   4.324  1.00 98.50           C  
ATOM   1622  O   GLU A 207       0.905   1.820   2.229  1.00 98.50           O  
ATOM   1623  CG  GLU A 207       1.512   5.066   4.316  1.00 98.50           C  
ATOM   1624  CD  GLU A 207       2.846   4.379   4.082  1.00 98.50           C  
ATOM   1625  OE1 GLU A 207       3.779   5.031   3.559  1.00 98.50           O  
ATOM   1626  OE2 GLU A 207       2.959   3.180   4.418  1.00 98.50           O  
ATOM   1627  N   SER A 208       1.582   3.787   1.246  1.00 98.50           N  
ATOM   1628  CA  SER A 208       2.627   3.148   0.453  1.00 98.50           C  
ATOM   1629  C   SER A 208       2.053   2.047  -0.433  1.00 98.50           C  
ATOM   1630  CB  SER A 208       3.711   2.568   1.362  1.00 98.50           C  
ATOM   1631  O   SER A 208       1.165   2.301  -1.250  1.00 98.50           O  
ATOM   1632  OG  SER A 208       4.875   2.252   0.618  1.00 98.50           O  
ATOM   1633  N   ALA A 209       2.592   0.829  -0.351  1.00 98.56           N  
ATOM   1634  CA  ALA A 209       2.041  -0.267  -1.144  1.00 98.56           C  
ATOM   1635  C   ALA A 209       0.562  -0.478  -0.835  1.00 98.56           C  
ATOM   1636  CB  ALA A 209       2.824  -1.553  -0.889  1.00 98.56           C  
ATOM   1637  O   ALA A 209      -0.205  -0.903  -1.702  1.00 98.56           O  
ATOM   1638  N   GLY A 210       0.091  -0.240   0.377  1.00 98.75           N  
ATOM   1639  CA  GLY A 210      -1.322  -0.281   0.715  1.00 98.75           C  
ATOM   1640  C   GLY A 210      -2.143   0.761  -0.021  1.00 98.75           C  
ATOM   1641  O   GLY A 210      -3.291   0.506  -0.392  1.00 98.75           O  
ATOM   1642  N   SER A 211      -1.564   1.985  -0.186  1.00 98.88           N  
ATOM   1643  CA  SER A 211      -2.191   3.037  -0.978  1.00 98.88           C  
ATOM   1644  C   SER A 211      -2.285   2.643  -2.447  1.00 98.88           C  
ATOM   1645  CB  SER A 211      -1.414   4.348  -0.842  1.00 98.88           C  
ATOM   1646  O   SER A 211      -3.289   2.918  -3.107  1.00 98.88           O  
ATOM   1647  OG  SER A 211      -2.021   5.375  -1.607  1.00 98.88           O  
ATOM   1648  N   VAL A 212      -1.255   1.965  -2.957  1.00 98.81           N  
ATOM   1649  CA  VAL A 212      -1.286   1.435  -4.316  1.00 98.81           C  
ATOM   1650  C   VAL A 212      -2.400   0.397  -4.441  1.00 98.81           C  
ATOM   1651  CB  VAL A 212       0.070   0.810  -4.711  1.00 98.81           C  
ATOM   1652  O   VAL A 212      -3.135   0.383  -5.430  1.00 98.81           O  
ATOM   1653  CG1 VAL A 212      -0.051   0.050  -6.031  1.00 98.81           C  
ATOM   1654  CG2 VAL A 212       1.146   1.891  -4.812  1.00 98.81           C  
ATOM   1655  N   SER A 213      -2.553  -0.415  -3.445  1.00 98.88           N  
ATOM   1656  CA  SER A 213      -3.646  -1.381  -3.424  1.00 98.88           C  
ATOM   1657  C   SER A 213      -5.000  -0.685  -3.510  1.00 98.88           C  
ATOM   1658  CB  SER A 213      -3.584  -2.234  -2.156  1.00 98.88           C  
ATOM   1659  O   SER A 213      -5.867  -1.094  -4.289  1.00 98.88           O  
ATOM   1660  OG  SER A 213      -2.459  -3.096  -2.186  1.00 98.88           O  
ATOM   1661  N   VAL A 214      -5.133   0.360  -2.699  1.00 98.94           N  
ATOM   1662  CA  VAL A 214      -6.375   1.128  -2.736  1.00 98.94           C  
ATOM   1663  C   VAL A 214      -6.613   1.657  -4.148  1.00 98.94           C  
ATOM   1664  CB  VAL A 214      -6.348   2.297  -1.727  1.00 98.94           C  
ATOM   1665  O   VAL A 214      -7.723   1.554  -4.676  1.00 98.94           O  
ATOM   1666  CG1 VAL A 214      -7.523   3.240  -1.960  1.00 98.94           C  
ATOM   1667  CG2 VAL A 214      -6.359   1.766  -0.294  1.00 98.94           C  
ATOM   1668  N   HIS A 215      -5.621   2.160  -4.691  1.00 98.81           N  
ATOM   1669  CA  HIS A 215      -5.723   2.738  -6.027  1.00 98.81           C  
ATOM   1670  C   HIS A 215      -6.086   1.680  -7.062  1.00 98.81           C  
ATOM   1671  CB  HIS A 215      -4.410   3.422  -6.414  1.00 98.81           C  
ATOM   1672  O   HIS A 215      -6.906   1.929  -7.949  1.00 98.81           O  
ATOM   1673  CG  HIS A 215      -4.574   4.500  -7.441  1.00 98.81           C  
ATOM   1674  CD2 HIS A 215      -5.684   5.000  -8.031  1.00 98.81           C  
ATOM   1675  ND1 HIS A 215      -3.506   5.188  -7.973  1.00 98.81           N  
ATOM   1676  CE1 HIS A 215      -3.951   6.070  -8.852  1.00 98.81           C  
ATOM   1677  NE2 HIS A 215      -5.270   5.977  -8.906  1.00 98.81           N  
ATOM   1678  N   ILE A 216      -5.492   0.482  -6.988  1.00 98.75           N  
ATOM   1679  CA  ILE A 216      -5.863  -0.621  -7.867  1.00 98.75           C  
ATOM   1680  C   ILE A 216      -7.328  -0.992  -7.641  1.00 98.75           C  
ATOM   1681  CB  ILE A 216      -4.957  -1.852  -7.645  1.00 98.75           C  
ATOM   1682  O   ILE A 216      -8.078  -1.197  -8.602  1.00 98.75           O  
ATOM   1683  CG1 ILE A 216      -3.541  -1.573  -8.156  1.00 98.75           C  
ATOM   1684  CG2 ILE A 216      -5.555  -3.090  -8.320  1.00 98.75           C  
ATOM   1685  CD1 ILE A 216      -2.521  -2.633  -7.770  1.00 98.75           C  
ATOM   1686  N   LEU A 217      -7.785  -1.034  -6.453  1.00 98.81           N  
ATOM   1687  CA  LEU A 217      -9.172  -1.364  -6.148  1.00 98.81           C  
ATOM   1688  C   LEU A 217     -10.117  -0.310  -6.715  1.00 98.81           C  
ATOM   1689  CB  LEU A 217      -9.375  -1.487  -4.633  1.00 98.81           C  
ATOM   1690  O   LEU A 217     -11.203  -0.640  -7.195  1.00 98.81           O  
ATOM   1691  CG  LEU A 217      -8.672  -2.660  -3.949  1.00 98.81           C  
ATOM   1692  CD1 LEU A 217      -8.766  -2.521  -2.434  1.00 98.81           C  
ATOM   1693  CD2 LEU A 217      -9.266  -3.984  -4.406  1.00 98.81           C  
ATOM   1694  N   VAL A 218      -9.695   0.944  -6.695  1.00 98.62           N  
ATOM   1695  CA  VAL A 218     -10.469   2.021  -7.301  1.00 98.62           C  
ATOM   1696  C   VAL A 218     -10.609   1.775  -8.805  1.00 98.62           C  
ATOM   1697  CB  VAL A 218      -9.820   3.400  -7.047  1.00 98.62           C  
ATOM   1698  O   VAL A 218     -11.648   2.076  -9.391  1.00 98.62           O  
ATOM   1699  CG1 VAL A 218     -10.414   4.457  -7.973  1.00 98.62           C  
ATOM   1700  CG2 VAL A 218      -9.992   3.809  -5.586  1.00 98.62           C  
ATOM   1701  N   GLN A 219      -9.703   1.149  -9.422  1.00 98.06           N  
ATOM   1702  CA  GLN A 219      -9.672   0.930 -10.867  1.00 98.06           C  
ATOM   1703  C   GLN A 219     -10.258  -0.428 -11.227  1.00 98.06           C  
ATOM   1704  CB  GLN A 219      -8.234   1.038 -11.391  1.00 98.06           C  
ATOM   1705  O   GLN A 219     -10.531  -0.700 -12.398  1.00 98.06           O  
ATOM   1706  CG  GLN A 219      -7.645   2.438 -11.281  1.00 98.06           C  
ATOM   1707  CD  GLN A 219      -6.211   2.508 -11.773  1.00 98.06           C  
ATOM   1708  NE2 GLN A 219      -5.266   2.557 -10.844  1.00 98.06           N  
ATOM   1709  OE1 GLN A 219      -5.953   2.518 -12.984  1.00 98.06           O  
ATOM   1710  N   SER A 220     -10.453  -1.282 -10.258  1.00 97.56           N  
ATOM   1711  CA  SER A 220     -10.820  -2.666 -10.539  1.00 97.56           C  
ATOM   1712  C   SER A 220     -12.328  -2.840 -10.602  1.00 97.56           C  
ATOM   1713  CB  SER A 220     -10.234  -3.602  -9.477  1.00 97.56           C  
ATOM   1714  O   SER A 220     -13.047  -2.432  -9.688  1.00 97.56           O  
ATOM   1715  OG  SER A 220     -10.617  -4.945  -9.727  1.00 97.56           O  
ATOM   1716  N   SER A 221     -12.773  -3.566 -11.594  1.00 96.19           N  
ATOM   1717  CA  SER A 221     -14.195  -3.873 -11.688  1.00 96.19           C  
ATOM   1718  C   SER A 221     -14.609  -4.891 -10.625  1.00 96.19           C  
ATOM   1719  CB  SER A 221     -14.539  -4.402 -13.078  1.00 96.19           C  
ATOM   1720  O   SER A 221     -15.773  -4.930 -10.219  1.00 96.19           O  
ATOM   1721  OG  SER A 221     -13.828  -5.598 -13.352  1.00 96.19           O  
ATOM   1722  N   ALA A 222     -13.688  -5.680 -10.180  1.00 97.00           N  
ATOM   1723  CA  ALA A 222     -13.953  -6.684  -9.148  1.00 97.00           C  
ATOM   1724  C   ALA A 222     -14.312  -6.023  -7.820  1.00 97.00           C  
ATOM   1725  CB  ALA A 222     -12.750  -7.602  -8.977  1.00 97.00           C  
ATOM   1726  O   ALA A 222     -14.867  -6.672  -6.930  1.00 97.00           O  
ATOM   1727  N   ALA A 223     -13.977  -4.758  -7.676  1.00 98.06           N  
ATOM   1728  CA  ALA A 223     -14.203  -4.082  -6.402  1.00 98.06           C  
ATOM   1729  C   ALA A 223     -15.383  -3.113  -6.496  1.00 98.06           C  
ATOM   1730  CB  ALA A 223     -12.945  -3.340  -5.961  1.00 98.06           C  
ATOM   1731  O   ALA A 223     -15.648  -2.363  -5.555  1.00 98.06           O  
ATOM   1732  N   THR A 224     -16.078  -3.098  -7.641  1.00 97.62           N  
ATOM   1733  CA  THR A 224     -17.219  -2.201  -7.820  1.00 97.62           C  
ATOM   1734  C   THR A 224     -18.266  -2.434  -6.738  1.00 97.62           C  
ATOM   1735  CB  THR A 224     -17.859  -2.381  -9.211  1.00 97.62           C  
ATOM   1736  O   THR A 224     -18.703  -3.564  -6.531  1.00 97.62           O  
ATOM   1737  CG2 THR A 224     -19.078  -1.488  -9.367  1.00 97.62           C  
ATOM   1738  OG1 THR A 224     -16.891  -2.045 -10.219  1.00 97.62           O  
ATOM   1739  N   GLY A 225     -18.578  -1.361  -6.047  1.00 97.88           N  
ATOM   1740  CA  GLY A 225     -19.656  -1.396  -5.066  1.00 97.88           C  
ATOM   1741  C   GLY A 225     -19.203  -1.857  -3.697  1.00 97.88           C  
ATOM   1742  O   GLY A 225     -20.000  -1.920  -2.758  1.00 97.88           O  
ATOM   1743  N   LEU A 226     -17.891  -2.131  -3.537  1.00 98.81           N  
ATOM   1744  CA  LEU A 226     -17.406  -2.674  -2.273  1.00 98.81           C  
ATOM   1745  C   LEU A 226     -17.016  -1.555  -1.316  1.00 98.81           C  
ATOM   1746  CB  LEU A 226     -16.219  -3.607  -2.510  1.00 98.81           C  
ATOM   1747  O   LEU A 226     -16.891  -1.777  -0.109  1.00 98.81           O  
ATOM   1748  CG  LEU A 226     -16.516  -4.898  -3.273  1.00 98.81           C  
ATOM   1749  CD1 LEU A 226     -15.242  -5.727  -3.420  1.00 98.81           C  
ATOM   1750  CD2 LEU A 226     -17.609  -5.703  -2.572  1.00 98.81           C  
ATOM   1751  N   PHE A 227     -16.797  -0.356  -1.778  1.00 98.88           N  
ATOM   1752  CA  PHE A 227     -16.484   0.827  -0.987  1.00 98.88           C  
ATOM   1753  C   PHE A 227     -17.078   2.078  -1.626  1.00 98.88           C  
ATOM   1754  CB  PHE A 227     -14.969   0.981  -0.829  1.00 98.88           C  
ATOM   1755  O   PHE A 227     -17.391   2.084  -2.818  1.00 98.88           O  
ATOM   1756  CG  PHE A 227     -14.227   1.078  -2.137  1.00 98.88           C  
ATOM   1757  CD1 PHE A 227     -13.742  -0.064  -2.764  1.00 98.88           C  
ATOM   1758  CD2 PHE A 227     -14.016   2.312  -2.738  1.00 98.88           C  
ATOM   1759  CE1 PHE A 227     -13.062   0.022  -3.975  1.00 98.88           C  
ATOM   1760  CE2 PHE A 227     -13.328   2.406  -3.947  1.00 98.88           C  
ATOM   1761  CZ  PHE A 227     -12.852   1.260  -4.562  1.00 98.88           C  
ATOM   1762  N   GLN A 228     -17.125   3.184  -0.755  1.00 98.75           N  
ATOM   1763  CA  GLN A 228     -17.797   4.387  -1.233  1.00 98.75           C  
ATOM   1764  C   GLN A 228     -16.844   5.582  -1.239  1.00 98.75           C  
ATOM   1765  CB  GLN A 228     -19.016   4.695  -0.373  1.00 98.75           C  
ATOM   1766  O   GLN A 228     -17.141   6.613  -1.846  1.00 98.75           O  
ATOM   1767  CG  GLN A 228     -20.219   3.812  -0.678  1.00 98.75           C  
ATOM   1768  CD  GLN A 228     -19.984   2.352  -0.343  1.00 98.75           C  
ATOM   1769  NE2 GLN A 228     -20.188   1.477  -1.321  1.00 98.75           N  
ATOM   1770  OE1 GLN A 228     -19.609   2.014   0.785  1.00 98.75           O  
ATOM   1771  N   LYS A 229     -15.688   5.367  -0.530  1.00 98.88           N  
ATOM   1772  CA  LYS A 229     -14.641   6.383  -0.462  1.00 98.88           C  
ATOM   1773  C   LYS A 229     -13.258   5.738  -0.377  1.00 98.88           C  
ATOM   1774  CB  LYS A 229     -14.867   7.305   0.736  1.00 98.88           C  
ATOM   1775  O   LYS A 229     -13.125   4.609   0.097  1.00 98.88           O  
ATOM   1776  CG  LYS A 229     -16.188   8.062   0.699  1.00 98.88           C  
ATOM   1777  CD  LYS A 229     -16.562   8.594   2.074  1.00 98.88           C  
ATOM   1778  CE  LYS A 229     -17.938   8.102   2.506  1.00 98.88           C  
ATOM   1779  NZ  LYS A 229     -18.047   8.000   3.992  1.00 98.88           N  
ATOM   1780  N   ALA A 230     -12.266   6.547  -0.891  1.00 98.94           N  
ATOM   1781  CA  ALA A 230     -10.914   6.000  -0.897  1.00 98.94           C  
ATOM   1782  C   ALA A 230      -9.898   7.043  -0.446  1.00 98.94           C  
ATOM   1783  CB  ALA A 230     -10.555   5.480  -2.287  1.00 98.94           C  
ATOM   1784  O   ALA A 230      -9.922   8.188  -0.909  1.00 98.94           O  
ATOM   1785  N   ILE A 231      -8.961   6.598   0.446  1.00 98.94           N  
ATOM   1786  CA  ILE A 231      -7.871   7.445   0.927  1.00 98.94           C  
ATOM   1787  C   ILE A 231      -6.531   6.812   0.563  1.00 98.94           C  
ATOM   1788  CB  ILE A 231      -7.965   7.668   2.453  1.00 98.94           C  
ATOM   1789  O   ILE A 231      -6.258   5.668   0.924  1.00 98.94           O  
ATOM   1790  CG1 ILE A 231      -9.297   8.336   2.814  1.00 98.94           C  
ATOM   1791  CG2 ILE A 231      -6.781   8.508   2.947  1.00 98.94           C  
ATOM   1792  CD1 ILE A 231      -9.570   8.391   4.312  1.00 98.94           C  
ATOM   1793  N   MET A 232      -5.641   7.582  -0.084  1.00 98.81           N  
ATOM   1794  CA  MET A 232      -4.336   7.105  -0.529  1.00 98.81           C  
ATOM   1795  C   MET A 232      -3.215   7.953   0.058  1.00 98.81           C  
ATOM   1796  CB  MET A 232      -4.250   7.109  -2.057  1.00 98.81           C  
ATOM   1797  O   MET A 232      -3.059   9.117  -0.307  1.00 98.81           O  
ATOM   1798  CG  MET A 232      -5.203   6.129  -2.725  1.00 98.81           C  
ATOM   1799  SD  MET A 232      -5.449   6.496  -4.508  1.00 98.81           S  
ATOM   1800  CE  MET A 232      -6.773   7.730  -4.402  1.00 98.81           C  
ATOM   1801  N   ASN A 233      -2.459   7.316   0.956  1.00 98.56           N  
ATOM   1802  CA  ASN A 233      -1.323   7.965   1.601  1.00 98.56           C  
ATOM   1803  C   ASN A 233       0.002   7.504   1.001  1.00 98.56           C  
ATOM   1804  CB  ASN A 233      -1.342   7.707   3.109  1.00 98.56           C  
ATOM   1805  O   ASN A 233       0.410   6.359   1.193  1.00 98.56           O  
ATOM   1806  CG  ASN A 233      -2.615   8.195   3.770  1.00 98.56           C  
ATOM   1807  ND2 ASN A 233      -2.957   7.609   4.910  1.00 98.56           N  
ATOM   1808  OD1 ASN A 233      -3.285   9.102   3.260  1.00 98.56           O  
ATOM   1809  N   SER A 234       0.627   8.398   0.158  1.00 98.50           N  
ATOM   1810  CA  SER A 234       1.995   8.242  -0.327  1.00 98.50           C  
ATOM   1811  C   SER A 234       2.111   7.055  -1.282  1.00 98.50           C  
ATOM   1812  CB  SER A 234       2.961   8.055   0.845  1.00 98.50           C  
ATOM   1813  O   SER A 234       3.088   6.305  -1.235  1.00 98.50           O  
ATOM   1814  OG  SER A 234       2.984   9.211   1.663  1.00 98.50           O  
ATOM   1815  N   GLY A 235       1.216   6.762  -2.121  1.00 97.88           N  
ATOM   1816  CA  GLY A 235       1.288   5.742  -3.156  1.00 97.88           C  
ATOM   1817  C   GLY A 235       0.172   5.848  -4.180  1.00 97.88           C  
ATOM   1818  O   GLY A 235      -0.958   6.203  -3.836  1.00 97.88           O  
ATOM   1819  N   SER A 236       0.521   5.598  -5.453  1.00 97.88           N  
ATOM   1820  CA  SER A 236      -0.439   5.520  -6.551  1.00 97.88           C  
ATOM   1821  C   SER A 236       0.008   4.516  -7.605  1.00 97.88           C  
ATOM   1822  CB  SER A 236      -0.633   6.895  -7.191  1.00 97.88           C  
ATOM   1823  O   SER A 236       1.154   4.062  -7.594  1.00 97.88           O  
ATOM   1824  OG  SER A 236       0.454   7.211  -8.047  1.00 97.88           O  
ATOM   1825  N   THR A 237      -0.985   4.070  -8.430  1.00 96.75           N  
ATOM   1826  CA  THR A 237      -0.662   3.121  -9.492  1.00 96.75           C  
ATOM   1827  C   THR A 237       0.270   3.754 -10.523  1.00 96.75           C  
ATOM   1828  CB  THR A 237      -1.935   2.611 -10.195  1.00 96.75           C  
ATOM   1829  O   THR A 237       0.823   3.061 -11.375  1.00 96.75           O  
ATOM   1830  CG2 THR A 237      -2.779   1.760  -9.250  1.00 96.75           C  
ATOM   1831  OG1 THR A 237      -2.713   3.732 -10.633  1.00 96.75           O  
ATOM   1832  N   LEU A 238       0.491   5.074 -10.430  1.00 95.12           N  
ATOM   1833  CA  LEU A 238       1.396   5.727 -11.375  1.00 95.12           C  
ATOM   1834  C   LEU A 238       2.807   5.812 -10.805  1.00 95.12           C  
ATOM   1835  CB  LEU A 238       0.889   7.125 -11.727  1.00 95.12           C  
ATOM   1836  O   LEU A 238       3.740   6.219 -11.500  1.00 95.12           O  
ATOM   1837  CG  LEU A 238      -0.422   7.195 -12.508  1.00 95.12           C  
ATOM   1838  CD1 LEU A 238      -0.693   8.625 -12.961  1.00 95.12           C  
ATOM   1839  CD2 LEU A 238      -0.382   6.250 -13.703  1.00 95.12           C  
ATOM   1840  N   ASN A 239       2.951   5.500  -9.523  1.00 94.31           N  
ATOM   1841  CA  ASN A 239       4.316   5.320  -9.031  1.00 94.31           C  
ATOM   1842  C   ASN A 239       5.055   4.238  -9.812  1.00 94.31           C  
ATOM   1843  CB  ASN A 239       4.309   4.984  -7.539  1.00 94.31           C  
ATOM   1844  O   ASN A 239       4.523   3.146 -10.023  1.00 94.31           O  
ATOM   1845  CG  ASN A 239       3.812   6.137  -6.684  1.00 94.31           C  
ATOM   1846  ND2 ASN A 239       4.699   7.074  -6.379  1.00 94.31           N  
ATOM   1847  OD1 ASN A 239       2.641   6.176  -6.305  1.00 94.31           O  
ATOM   1848  N   LEU A 240       6.258   4.441 -10.250  1.00 90.94           N  
ATOM   1849  CA  LEU A 240       7.000   3.516 -11.094  1.00 90.94           C  
ATOM   1850  C   LEU A 240       7.258   2.201 -10.367  1.00 90.94           C  
ATOM   1851  CB  LEU A 240       8.328   4.141 -11.531  1.00 90.94           C  
ATOM   1852  O   LEU A 240       7.180   1.128 -10.969  1.00 90.94           O  
ATOM   1853  CG  LEU A 240       8.234   5.367 -12.445  1.00 90.94           C  
ATOM   1854  CD1 LEU A 240       9.625   5.914 -12.742  1.00 90.94           C  
ATOM   1855  CD2 LEU A 240       7.500   5.023 -13.734  1.00 90.94           C  
ATOM   1856  N   TRP A 241       7.473   2.320  -9.086  1.00 93.31           N  
ATOM   1857  CA  TRP A 241       7.832   1.135  -8.312  1.00 93.31           C  
ATOM   1858  C   TRP A 241       6.621   0.231  -8.109  1.00 93.31           C  
ATOM   1859  CB  TRP A 241       8.422   1.533  -6.961  1.00 93.31           C  
ATOM   1860  O   TRP A 241       6.758  -0.900  -7.637  1.00 93.31           O  
ATOM   1861  CG  TRP A 241       7.621   2.561  -6.223  1.00 93.31           C  
ATOM   1862  CD1 TRP A 241       7.848   3.908  -6.176  1.00 93.31           C  
ATOM   1863  CD2 TRP A 241       6.457   2.322  -5.422  1.00 93.31           C  
ATOM   1864  CE2 TRP A 241       6.031   3.570  -4.918  1.00 93.31           C  
ATOM   1865  CE3 TRP A 241       5.734   1.171  -5.082  1.00 93.31           C  
ATOM   1866  NE1 TRP A 241       6.898   4.520  -5.391  1.00 93.31           N  
ATOM   1867  CH2 TRP A 241       4.223   2.561  -3.773  1.00 93.31           C  
ATOM   1868  CZ2 TRP A 241       4.914   3.701  -4.090  1.00 93.31           C  
ATOM   1869  CZ3 TRP A 241       4.621   1.303  -4.258  1.00 93.31           C  
ATOM   1870  N   SER A 242       5.406   0.688  -8.398  1.00 94.75           N  
ATOM   1871  CA  SER A 242       4.172  -0.018  -8.055  1.00 94.75           C  
ATOM   1872  C   SER A 242       3.832  -1.069  -9.102  1.00 94.75           C  
ATOM   1873  CB  SER A 242       3.014   0.967  -7.910  1.00 94.75           C  
ATOM   1874  O   SER A 242       2.967  -1.920  -8.883  1.00 94.75           O  
ATOM   1875  OG  SER A 242       2.643   1.496  -9.172  1.00 94.75           O  
ATOM   1876  N   LEU A 243       4.438  -1.041 -10.305  1.00 94.31           N  
ATOM   1877  CA  LEU A 243       4.172  -1.992 -11.375  1.00 94.31           C  
ATOM   1878  C   LEU A 243       5.426  -2.795 -11.711  1.00 94.31           C  
ATOM   1879  CB  LEU A 243       3.670  -1.264 -12.625  1.00 94.31           C  
ATOM   1880  O   LEU A 243       6.457  -2.223 -12.070  1.00 94.31           O  
ATOM   1881  CG  LEU A 243       3.307  -2.143 -13.820  1.00 94.31           C  
ATOM   1882  CD1 LEU A 243       2.070  -2.980 -13.508  1.00 94.31           C  
ATOM   1883  CD2 LEU A 243       3.078  -1.287 -15.062  1.00 94.31           C  
ATOM   1884  N   ASN A 244       5.262  -4.094 -11.570  1.00 94.31           N  
ATOM   1885  CA  ASN A 244       6.359  -4.980 -11.938  1.00 94.31           C  
ATOM   1886  C   ASN A 244       6.332  -5.316 -13.430  1.00 94.31           C  
ATOM   1887  CB  ASN A 244       6.316  -6.262 -11.102  1.00 94.31           C  
ATOM   1888  O   ASN A 244       5.484  -6.086 -13.883  1.00 94.31           O  
ATOM   1889  CG  ASN A 244       7.539  -7.133 -11.305  1.00 94.31           C  
ATOM   1890  ND2 ASN A 244       7.691  -8.148 -10.469  1.00 94.31           N  
ATOM   1891  OD1 ASN A 244       8.344  -6.891 -12.211  1.00 94.31           O  
ATOM   1892  N   THR A 245       7.398  -4.895 -14.133  1.00 92.50           N  
ATOM   1893  CA  THR A 245       7.426  -5.094 -15.578  1.00 92.50           C  
ATOM   1894  C   THR A 245       8.312  -6.281 -15.938  1.00 92.50           C  
ATOM   1895  CB  THR A 245       7.930  -3.832 -16.297  1.00 92.50           C  
ATOM   1896  O   THR A 245       8.523  -6.566 -17.125  1.00 92.50           O  
ATOM   1897  CG2 THR A 245       6.984  -2.656 -16.094  1.00 92.50           C  
ATOM   1898  OG1 THR A 245       9.227  -3.486 -15.805  1.00 92.50           O  
ATOM   1899  N   ARG A 246       8.797  -6.980 -14.867  1.00 94.69           N  
ATOM   1900  CA  ARG A 246       9.734  -8.070 -15.133  1.00 94.69           C  
ATOM   1901  C   ARG A 246       9.312  -9.336 -14.391  1.00 94.69           C  
ATOM   1902  CB  ARG A 246      11.156  -7.676 -14.727  1.00 94.69           C  
ATOM   1903  O   ARG A 246      10.164 -10.125 -13.969  1.00 94.69           O  
ATOM   1904  CG  ARG A 246      11.734  -6.539 -15.555  1.00 94.69           C  
ATOM   1905  CD  ARG A 246      13.125  -6.152 -15.078  1.00 94.69           C  
ATOM   1906  NE  ARG A 246      13.094  -5.516 -13.766  1.00 94.69           N  
ATOM   1907  NH1 ARG A 246      15.383  -5.508 -13.484  1.00 94.69           N  
ATOM   1908  NH2 ARG A 246      14.016  -4.648 -11.852  1.00 94.69           N  
ATOM   1909  CZ  ARG A 246      14.164  -5.227 -13.039  1.00 94.69           C  
ATOM   1910  N   ALA A 247       8.039  -9.492 -14.172  1.00 97.12           N  
ATOM   1911  CA  ALA A 247       7.500 -10.578 -13.359  1.00 97.12           C  
ATOM   1912  C   ALA A 247       7.820 -11.938 -13.977  1.00 97.12           C  
ATOM   1913  CB  ALA A 247       5.992 -10.422 -13.180  1.00 97.12           C  
ATOM   1914  O   ALA A 247       8.227 -12.867 -13.273  1.00 97.12           O  
ATOM   1915  N   THR A 248       7.637 -12.094 -15.312  1.00 97.31           N  
ATOM   1916  CA  THR A 248       7.895 -13.367 -15.992  1.00 97.31           C  
ATOM   1917  C   THR A 248       9.359 -13.766 -15.852  1.00 97.31           C  
ATOM   1918  CB  THR A 248       7.512 -13.289 -17.484  1.00 97.31           C  
ATOM   1919  O   THR A 248       9.672 -14.922 -15.562  1.00 97.31           O  
ATOM   1920  CG2 THR A 248       7.781 -14.617 -18.188  1.00 97.31           C  
ATOM   1921  OG1 THR A 248       6.121 -12.977 -17.594  1.00 97.31           O  
ATOM   1922  N   LYS A 249      10.203 -12.773 -16.016  1.00 97.38           N  
ATOM   1923  CA  LYS A 249      11.633 -13.023 -15.883  1.00 97.38           C  
ATOM   1924  C   LYS A 249      11.977 -13.508 -14.477  1.00 97.38           C  
ATOM   1925  CB  LYS A 249      12.438 -11.766 -16.203  1.00 97.38           C  
ATOM   1926  O   LYS A 249      12.680 -14.500 -14.305  1.00 97.38           O  
ATOM   1927  CG  LYS A 249      13.938 -11.930 -16.062  1.00 97.38           C  
ATOM   1928  CD  LYS A 249      14.688 -10.688 -16.531  1.00 97.38           C  
ATOM   1929  CE  LYS A 249      16.188 -10.852 -16.375  1.00 97.38           C  
ATOM   1930  NZ  LYS A 249      16.938  -9.656 -16.891  1.00 97.38           N  
ATOM   1931  N   ILE A 250      11.445 -12.820 -13.523  1.00 97.94           N  
ATOM   1932  CA  ILE A 250      11.727 -13.164 -12.133  1.00 97.94           C  
ATOM   1933  C   ILE A 250      11.195 -14.570 -11.836  1.00 97.94           C  
ATOM   1934  CB  ILE A 250      11.102 -12.141 -11.156  1.00 97.94           C  
ATOM   1935  O   ILE A 250      11.891 -15.375 -11.211  1.00 97.94           O  
ATOM   1936  CG1 ILE A 250      11.820 -10.789 -11.266  1.00 97.94           C  
ATOM   1937  CG2 ILE A 250      11.141 -12.672  -9.719  1.00 97.94           C  
ATOM   1938  CD1 ILE A 250      11.109  -9.648 -10.547  1.00 97.94           C  
ATOM   1939  N   THR A 251      10.039 -14.906 -12.344  1.00 98.31           N  
ATOM   1940  CA  THR A 251       9.430 -16.219 -12.109  1.00 98.31           C  
ATOM   1941  C   THR A 251      10.258 -17.312 -12.766  1.00 98.31           C  
ATOM   1942  CB  THR A 251       7.984 -16.266 -12.648  1.00 98.31           C  
ATOM   1943  O   THR A 251      10.547 -18.344 -12.133  1.00 98.31           O  
ATOM   1944  CG2 THR A 251       7.391 -17.656 -12.500  1.00 98.31           C  
ATOM   1945  OG1 THR A 251       7.180 -15.336 -11.914  1.00 98.31           O  
ATOM   1946  N   LYS A 252      10.672 -17.141 -13.961  1.00 98.31           N  
ATOM   1947  CA  LYS A 252      11.469 -18.141 -14.672  1.00 98.31           C  
ATOM   1948  C   LYS A 252      12.812 -18.359 -13.992  1.00 98.31           C  
ATOM   1949  CB  LYS A 252      11.672 -17.719 -16.125  1.00 98.31           C  
ATOM   1950  O   LYS A 252      13.242 -19.500 -13.805  1.00 98.31           O  
ATOM   1951  CG  LYS A 252      10.422 -17.828 -16.984  1.00 98.31           C  
ATOM   1952  CD  LYS A 252      10.703 -17.453 -18.438  1.00 98.31           C  
ATOM   1953  CE  LYS A 252       9.477 -17.656 -19.312  1.00 98.31           C  
ATOM   1954  NZ  LYS A 252       9.734 -17.234 -20.734  1.00 98.31           N  
ATOM   1955  N   LEU A 253      13.438 -17.281 -13.609  1.00 98.31           N  
ATOM   1956  CA  LEU A 253      14.734 -17.391 -12.945  1.00 98.31           C  
ATOM   1957  C   LEU A 253      14.594 -18.062 -11.586  1.00 98.31           C  
ATOM   1958  CB  LEU A 253      15.375 -16.000 -12.781  1.00 98.31           C  
ATOM   1959  O   LEU A 253      15.484 -18.797 -11.156  1.00 98.31           O  
ATOM   1960  CG  LEU A 253      15.953 -15.375 -14.047  1.00 98.31           C  
ATOM   1961  CD1 LEU A 253      16.438 -13.961 -13.758  1.00 98.31           C  
ATOM   1962  CD2 LEU A 253      17.078 -16.234 -14.609  1.00 98.31           C  
ATOM   1963  N   THR A 254      13.523 -17.719 -10.938  1.00 98.31           N  
ATOM   1964  CA  THR A 254      13.281 -18.406  -9.672  1.00 98.31           C  
ATOM   1965  C   THR A 254      13.180 -19.906  -9.883  1.00 98.31           C  
ATOM   1966  CB  THR A 254      11.992 -17.891  -9.000  1.00 98.31           C  
ATOM   1967  O   THR A 254      13.734 -20.688  -9.102  1.00 98.31           O  
ATOM   1968  CG2 THR A 254      11.695 -18.656  -7.711  1.00 98.31           C  
ATOM   1969  OG1 THR A 254      12.141 -16.500  -8.688  1.00 98.31           O  
ATOM   1970  N   GLY A 255      12.477 -20.344 -10.945  1.00 98.50           N  
ATOM   1971  CA  GLY A 255      12.422 -21.750 -11.297  1.00 98.50           C  
ATOM   1972  C   GLY A 255      13.781 -22.359 -11.562  1.00 98.50           C  
ATOM   1973  O   GLY A 255      14.094 -23.453 -11.078  1.00 98.50           O  
ATOM   1974  N   VAL A 256      14.625 -21.594 -12.266  1.00 98.31           N  
ATOM   1975  CA  VAL A 256      15.977 -22.047 -12.570  1.00 98.31           C  
ATOM   1976  C   VAL A 256      16.766 -22.234 -11.273  1.00 98.31           C  
ATOM   1977  CB  VAL A 256      16.703 -21.062 -13.508  1.00 98.31           C  
ATOM   1978  O   VAL A 256      17.391 -23.266 -11.055  1.00 98.31           O  
ATOM   1979  CG1 VAL A 256      18.203 -21.391 -13.586  1.00 98.31           C  
ATOM   1980  CG2 VAL A 256      16.078 -21.094 -14.906  1.00 98.31           C  
ATOM   1981  N   ASN A 257      16.672 -21.281 -10.406  1.00 98.19           N  
ATOM   1982  CA  ASN A 257      17.469 -21.281  -9.180  1.00 98.19           C  
ATOM   1983  C   ASN A 257      17.000 -22.359  -8.211  1.00 98.19           C  
ATOM   1984  CB  ASN A 257      17.422 -19.906  -8.508  1.00 98.19           C  
ATOM   1985  O   ASN A 257      17.766 -22.812  -7.352  1.00 98.19           O  
ATOM   1986  CG  ASN A 257      18.234 -18.875  -9.250  1.00 98.19           C  
ATOM   1987  ND2 ASN A 257      17.875 -17.609  -9.086  1.00 98.19           N  
ATOM   1988  OD1 ASN A 257      19.172 -19.203  -9.977  1.00 98.19           O  
ATOM   1989  N   LEU A 258      15.781 -22.844  -8.453  1.00 98.31           N  
ATOM   1990  CA  LEU A 258      15.227 -23.891  -7.586  1.00 98.31           C  
ATOM   1991  C   LEU A 258      15.359 -25.266  -8.227  1.00 98.31           C  
ATOM   1992  CB  LEU A 258      13.758 -23.594  -7.277  1.00 98.31           C  
ATOM   1993  O   LEU A 258      15.008 -26.266  -7.617  1.00 98.31           O  
ATOM   1994  CG  LEU A 258      13.484 -22.469  -6.281  1.00 98.31           C  
ATOM   1995  CD1 LEU A 258      12.016 -22.047  -6.348  1.00 98.31           C  
ATOM   1996  CD2 LEU A 258      13.859 -22.891  -4.867  1.00 98.31           C  
ATOM   1997  N   GLY A 259      15.789 -25.312  -9.484  1.00 98.19           N  
ATOM   1998  CA  GLY A 259      15.961 -26.562 -10.203  1.00 98.19           C  
ATOM   1999  C   GLY A 259      14.656 -27.156 -10.695  1.00 98.19           C  
ATOM   2000  O   GLY A 259      14.516 -28.375 -10.797  1.00 98.19           O  
ATOM   2001  N   VAL A 260      13.641 -26.328 -10.883  1.00 98.19           N  
ATOM   2002  CA  VAL A 260      12.336 -26.812 -11.320  1.00 98.19           C  
ATOM   2003  C   VAL A 260      11.891 -26.031 -12.555  1.00 98.19           C  
ATOM   2004  CB  VAL A 260      11.281 -26.672 -10.203  1.00 98.19           C  
ATOM   2005  O   VAL A 260      10.695 -25.828 -12.766  1.00 98.19           O  
ATOM   2006  CG1 VAL A 260      11.594 -27.641  -9.047  1.00 98.19           C  
ATOM   2007  CG2 VAL A 260      11.211 -25.234  -9.695  1.00 98.19           C  
ATOM   2008  N   ALA A 261      12.852 -25.531 -13.383  1.00 97.12           N  
ATOM   2009  CA  ALA A 261      12.562 -24.703 -14.547  1.00 97.12           C  
ATOM   2010  C   ALA A 261      11.789 -25.484 -15.602  1.00 97.12           C  
ATOM   2011  CB  ALA A 261      13.859 -24.156 -15.148  1.00 97.12           C  
ATOM   2012  O   ALA A 261      11.914 -26.719 -15.688  1.00 97.12           O  
ATOM   2013  N   SER A 262      10.938 -24.828 -16.312  1.00 97.44           N  
ATOM   2014  CA  SER A 262      10.188 -25.359 -17.453  1.00 97.44           C  
ATOM   2015  C   SER A 262       9.914 -24.281 -18.500  1.00 97.44           C  
ATOM   2016  CB  SER A 262       8.875 -25.984 -16.984  1.00 97.44           C  
ATOM   2017  O   SER A 262       9.703 -23.125 -18.156  1.00 97.44           O  
ATOM   2018  OG  SER A 262       8.109 -26.438 -18.094  1.00 97.44           O  
ATOM   2019  N   THR A 263       9.961 -24.719 -19.766  1.00 94.69           N  
ATOM   2020  CA  THR A 263       9.609 -23.797 -20.844  1.00 94.69           C  
ATOM   2021  C   THR A 263       8.094 -23.594 -20.906  1.00 94.69           C  
ATOM   2022  CB  THR A 263      10.125 -24.297 -22.203  1.00 94.69           C  
ATOM   2023  O   THR A 263       7.621 -22.594 -21.438  1.00 94.69           O  
ATOM   2024  CG2 THR A 263      11.648 -24.344 -22.234  1.00 94.69           C  
ATOM   2025  OG1 THR A 263       9.617 -25.609 -22.453  1.00 94.69           O  
ATOM   2026  N   ASN A 264       7.309 -24.500 -20.391  1.00 97.94           N  
ATOM   2027  CA  ASN A 264       5.859 -24.422 -20.266  1.00 97.94           C  
ATOM   2028  C   ASN A 264       5.449 -23.750 -18.953  1.00 97.94           C  
ATOM   2029  CB  ASN A 264       5.234 -25.812 -20.359  1.00 97.94           C  
ATOM   2030  O   ASN A 264       5.730 -24.266 -17.875  1.00 97.94           O  
ATOM   2031  CG  ASN A 264       3.719 -25.781 -20.328  1.00 97.94           C  
ATOM   2032  ND2 ASN A 264       3.096 -26.422 -21.312  1.00 97.94           N  
ATOM   2033  OD1 ASN A 264       3.115 -25.188 -19.438  1.00 97.94           O  
ATOM   2034  N   THR A 265       4.719 -22.609 -19.062  1.00 97.81           N  
ATOM   2035  CA  THR A 265       4.441 -21.812 -17.875  1.00 97.81           C  
ATOM   2036  C   THR A 265       3.498 -22.547 -16.938  1.00 97.81           C  
ATOM   2037  CB  THR A 265       3.828 -20.438 -18.250  1.00 97.81           C  
ATOM   2038  O   THR A 265       3.604 -22.422 -15.711  1.00 97.81           O  
ATOM   2039  CG2 THR A 265       4.832 -19.578 -19.016  1.00 97.81           C  
ATOM   2040  OG1 THR A 265       2.680 -20.656 -19.078  1.00 97.81           O  
ATOM   2041  N   THR A 266       2.584 -23.344 -17.438  1.00 98.12           N  
ATOM   2042  CA  THR A 266       1.691 -24.141 -16.594  1.00 98.12           C  
ATOM   2043  C   THR A 266       2.480 -25.141 -15.766  1.00 98.12           C  
ATOM   2044  CB  THR A 266       0.634 -24.875 -17.438  1.00 98.12           C  
ATOM   2045  O   THR A 266       2.271 -25.250 -14.562  1.00 98.12           O  
ATOM   2046  CG2 THR A 266      -0.290 -25.703 -16.562  1.00 98.12           C  
ATOM   2047  OG1 THR A 266      -0.149 -23.906 -18.156  1.00 98.12           O  
ATOM   2048  N   LYS A 267       3.369 -25.844 -16.375  1.00 98.38           N  
ATOM   2049  CA  LYS A 267       4.211 -26.812 -15.680  1.00 98.38           C  
ATOM   2050  C   LYS A 267       5.137 -26.109 -14.688  1.00 98.38           C  
ATOM   2051  CB  LYS A 267       5.035 -27.625 -16.672  1.00 98.38           C  
ATOM   2052  O   LYS A 267       5.352 -26.609 -13.578  1.00 98.38           O  
ATOM   2053  CG  LYS A 267       5.895 -28.703 -16.031  1.00 98.38           C  
ATOM   2054  CD  LYS A 267       5.039 -29.797 -15.391  1.00 98.38           C  
ATOM   2055  CE  LYS A 267       5.895 -30.938 -14.836  1.00 98.38           C  
ATOM   2056  NZ  LYS A 267       5.062 -32.000 -14.227  1.00 98.38           N  
ATOM   2057  N   LEU A 268       5.695 -24.938 -15.109  1.00 98.62           N  
ATOM   2058  CA  LEU A 268       6.562 -24.172 -14.227  1.00 98.62           C  
ATOM   2059  C   LEU A 268       5.836 -23.812 -12.930  1.00 98.62           C  
ATOM   2060  CB  LEU A 268       7.043 -22.891 -14.922  1.00 98.62           C  
ATOM   2061  O   LEU A 268       6.367 -24.031 -11.836  1.00 98.62           O  
ATOM   2062  CG  LEU A 268       7.840 -21.906 -14.055  1.00 98.62           C  
ATOM   2063  CD1 LEU A 268       9.070 -22.594 -13.477  1.00 98.62           C  
ATOM   2064  CD2 LEU A 268       8.242 -20.688 -14.875  1.00 98.62           C  
ATOM   2065  N   VAL A 269       4.641 -23.328 -13.070  1.00 98.38           N  
ATOM   2066  CA  VAL A 269       3.861 -22.906 -11.906  1.00 98.38           C  
ATOM   2067  C   VAL A 269       3.529 -24.109 -11.039  1.00 98.38           C  
ATOM   2068  CB  VAL A 269       2.562 -22.172 -12.328  1.00 98.38           C  
ATOM   2069  O   VAL A 269       3.600 -24.047  -9.812  1.00 98.38           O  
ATOM   2070  CG1 VAL A 269       1.668 -21.922 -11.117  1.00 98.38           C  
ATOM   2071  CG2 VAL A 269       2.893 -20.859 -13.039  1.00 98.38           C  
ATOM   2072  N   GLU A 270       3.168 -25.266 -11.695  1.00 98.25           N  
ATOM   2073  CA  GLU A 270       2.918 -26.500 -10.953  1.00 98.25           C  
ATOM   2074  C   GLU A 270       4.148 -26.922 -10.156  1.00 98.25           C  
ATOM   2075  CB  GLU A 270       2.494 -27.625 -11.906  1.00 98.25           C  
ATOM   2076  O   GLU A 270       4.039 -27.312  -8.992  1.00 98.25           O  
ATOM   2077  CG  GLU A 270       2.123 -28.922 -11.195  1.00 98.25           C  
ATOM   2078  CD  GLU A 270       1.688 -30.016 -12.156  1.00 98.25           C  
ATOM   2079  OE1 GLU A 270       1.260 -31.094 -11.680  1.00 98.25           O  
ATOM   2080  OE2 GLU A 270       1.779 -29.812 -13.383  1.00 98.25           O  
ATOM   2081  N   ASN A 271       5.309 -26.844 -10.758  1.00 98.25           N  
ATOM   2082  CA  ASN A 271       6.559 -27.188 -10.086  1.00 98.25           C  
ATOM   2083  C   ASN A 271       6.824 -26.266  -8.898  1.00 98.25           C  
ATOM   2084  CB  ASN A 271       7.730 -27.141 -11.070  1.00 98.25           C  
ATOM   2085  O   ASN A 271       7.195 -26.734  -7.816  1.00 98.25           O  
ATOM   2086  CG  ASN A 271       7.676 -28.234 -12.102  1.00 98.25           C  
ATOM   2087  ND2 ASN A 271       8.398 -28.062 -13.203  1.00 98.25           N  
ATOM   2088  OD1 ASN A 271       6.984 -29.250 -11.914  1.00 98.25           O  
ATOM   2089  N   LEU A 272       6.645 -24.969  -9.094  1.00 98.44           N  
ATOM   2090  CA  LEU A 272       6.887 -23.984  -8.039  1.00 98.44           C  
ATOM   2091  C   LEU A 272       5.914 -24.188  -6.883  1.00 98.44           C  
ATOM   2092  CB  LEU A 272       6.762 -22.562  -8.586  1.00 98.44           C  
ATOM   2093  O   LEU A 272       6.277 -23.984  -5.719  1.00 98.44           O  
ATOM   2094  CG  LEU A 272       7.891 -22.094  -9.508  1.00 98.44           C  
ATOM   2095  CD1 LEU A 272       7.492 -20.797 -10.211  1.00 98.44           C  
ATOM   2096  CD2 LEU A 272       9.180 -21.906  -8.719  1.00 98.44           C  
ATOM   2097  N   ARG A 273       4.691 -24.562  -7.207  1.00 98.12           N  
ATOM   2098  CA  ARG A 273       3.680 -24.812  -6.188  1.00 98.12           C  
ATOM   2099  C   ARG A 273       4.141 -25.906  -5.227  1.00 98.12           C  
ATOM   2100  CB  ARG A 273       2.354 -25.219  -6.836  1.00 98.12           C  
ATOM   2101  O   ARG A 273       3.779 -25.891  -4.047  1.00 98.12           O  
ATOM   2102  CG  ARG A 273       1.174 -25.219  -5.875  1.00 98.12           C  
ATOM   2103  CD  ARG A 273      -0.138 -25.500  -6.598  1.00 98.12           C  
ATOM   2104  NE  ARG A 273      -0.499 -24.422  -7.508  1.00 98.12           N  
ATOM   2105  NH1 ARG A 273      -0.958 -25.797  -9.297  1.00 98.12           N  
ATOM   2106  NH2 ARG A 273      -1.186 -23.531  -9.508  1.00 98.12           N  
ATOM   2107  CZ  ARG A 273      -0.880 -24.578  -8.766  1.00 98.12           C  
ATOM   2108  N   GLY A 274       4.953 -26.828  -5.691  1.00 97.62           N  
ATOM   2109  CA  GLY A 274       5.371 -27.984  -4.922  1.00 97.62           C  
ATOM   2110  C   GLY A 274       6.605 -27.734  -4.078  1.00 97.62           C  
ATOM   2111  O   GLY A 274       7.016 -28.578  -3.289  1.00 97.62           O  
ATOM   2112  N   VAL A 275       7.172 -26.547  -4.172  1.00 98.38           N  
ATOM   2113  CA  VAL A 275       8.391 -26.203  -3.443  1.00 98.38           C  
ATOM   2114  C   VAL A 275       8.039 -25.828  -2.002  1.00 98.38           C  
ATOM   2115  CB  VAL A 275       9.156 -25.047  -4.121  1.00 98.38           C  
ATOM   2116  O   VAL A 275       7.047 -25.156  -1.754  1.00 98.38           O  
ATOM   2117  CG1 VAL A 275      10.336 -24.594  -3.260  1.00 98.38           C  
ATOM   2118  CG2 VAL A 275       9.633 -25.469  -5.512  1.00 98.38           C  
ATOM   2119  N   GLU A 276       8.836 -26.312  -1.028  1.00 97.81           N  
ATOM   2120  CA  GLU A 276       8.672 -25.938   0.371  1.00 97.81           C  
ATOM   2121  C   GLU A 276       8.695 -24.422   0.535  1.00 97.81           C  
ATOM   2122  CB  GLU A 276       9.758 -26.578   1.235  1.00 97.81           C  
ATOM   2123  O   GLU A 276       9.523 -23.734  -0.076  1.00 97.81           O  
ATOM   2124  CG  GLU A 276       9.461 -26.531   2.727  1.00 97.81           C  
ATOM   2125  CD  GLU A 276       9.930 -25.250   3.391  1.00 97.81           C  
ATOM   2126  OE1 GLU A 276       9.203 -24.703   4.254  1.00 97.81           O  
ATOM   2127  OE2 GLU A 276      11.039 -24.766   3.047  1.00 97.81           O  
ATOM   2128  N   VAL A 277       7.828 -23.844   1.340  1.00 97.44           N  
ATOM   2129  CA  VAL A 277       7.488 -22.438   1.394  1.00 97.44           C  
ATOM   2130  C   VAL A 277       8.734 -21.609   1.743  1.00 97.44           C  
ATOM   2131  CB  VAL A 277       6.363 -22.156   2.418  1.00 97.44           C  
ATOM   2132  O   VAL A 277       8.992 -20.578   1.127  1.00 97.44           O  
ATOM   2133  CG1 VAL A 277       6.809 -22.547   3.826  1.00 97.44           C  
ATOM   2134  CG2 VAL A 277       5.953 -20.688   2.377  1.00 97.44           C  
ATOM   2135  N   GLU A 278       9.523 -22.062   2.723  1.00 95.56           N  
ATOM   2136  CA  GLU A 278      10.695 -21.297   3.115  1.00 95.56           C  
ATOM   2137  C   GLU A 278      11.703 -21.203   1.971  1.00 95.56           C  
ATOM   2138  CB  GLU A 278      11.359 -21.922   4.344  1.00 95.56           C  
ATOM   2139  O   GLU A 278      12.227 -20.125   1.685  1.00 95.56           O  
ATOM   2140  CG  GLU A 278      12.570 -21.156   4.852  1.00 95.56           C  
ATOM   2141  CD  GLU A 278      13.125 -21.703   6.160  1.00 95.56           C  
ATOM   2142  OE1 GLU A 278      14.250 -21.312   6.547  1.00 95.56           O  
ATOM   2143  OE2 GLU A 278      12.422 -22.516   6.801  1.00 95.56           O  
ATOM   2144  N   THR A 279      11.961 -22.312   1.342  1.00 96.94           N  
ATOM   2145  CA  THR A 279      12.891 -22.328   0.215  1.00 96.94           C  
ATOM   2146  C   THR A 279      12.391 -21.453  -0.921  1.00 96.94           C  
ATOM   2147  CB  THR A 279      13.094 -23.766  -0.303  1.00 96.94           C  
ATOM   2148  O   THR A 279      13.156 -20.688  -1.514  1.00 96.94           O  
ATOM   2149  CG2 THR A 279      14.070 -23.797  -1.470  1.00 96.94           C  
ATOM   2150  OG1 THR A 279      13.602 -24.594   0.758  1.00 96.94           O  
ATOM   2151  N   LEU A 280      11.164 -21.484  -1.181  1.00 97.94           N  
ATOM   2152  CA  LEU A 280      10.555 -20.703  -2.244  1.00 97.94           C  
ATOM   2153  C   LEU A 280      10.672 -19.203  -1.956  1.00 97.94           C  
ATOM   2154  CB  LEU A 280       9.078 -21.078  -2.412  1.00 97.94           C  
ATOM   2155  O   LEU A 280      11.102 -18.438  -2.818  1.00 97.94           O  
ATOM   2156  CG  LEU A 280       8.289 -20.297  -3.459  1.00 97.94           C  
ATOM   2157  CD1 LEU A 280       8.906 -20.484  -4.840  1.00 97.94           C  
ATOM   2158  CD2 LEU A 280       6.824 -20.719  -3.459  1.00 97.94           C  
ATOM   2159  N   VAL A 281      10.320 -18.797  -0.815  1.00 96.50           N  
ATOM   2160  CA  VAL A 281      10.320 -17.391  -0.435  1.00 96.50           C  
ATOM   2161  C   VAL A 281      11.750 -16.844  -0.467  1.00 96.50           C  
ATOM   2162  CB  VAL A 281       9.703 -17.172   0.964  1.00 96.50           C  
ATOM   2163  O   VAL A 281      12.000 -15.773  -1.015  1.00 96.50           O  
ATOM   2164  CG1 VAL A 281       9.953 -15.750   1.457  1.00 96.50           C  
ATOM   2165  CG2 VAL A 281       8.203 -17.484   0.936  1.00 96.50           C  
ATOM   2166  N   ARG A 282      12.680 -17.547   0.041  1.00 94.56           N  
ATOM   2167  CA  ARG A 282      14.070 -17.094   0.073  1.00 94.56           C  
ATOM   2168  C   ARG A 282      14.641 -16.984  -1.336  1.00 94.56           C  
ATOM   2169  CB  ARG A 282      14.922 -18.031   0.915  1.00 94.56           C  
ATOM   2170  O   ARG A 282      15.242 -15.961  -1.690  1.00 94.56           O  
ATOM   2171  CG  ARG A 282      14.680 -17.922   2.410  1.00 94.56           C  
ATOM   2172  CD  ARG A 282      15.625 -18.812   3.205  1.00 94.56           C  
ATOM   2173  NE  ARG A 282      15.281 -18.828   4.625  1.00 94.56           N  
ATOM   2174  NH1 ARG A 282      16.125 -16.734   5.070  1.00 94.56           N  
ATOM   2175  NH2 ARG A 282      15.172 -17.969   6.750  1.00 94.56           N  
ATOM   2176  CZ  ARG A 282      15.531 -17.844   5.480  1.00 94.56           C  
ATOM   2177  N   THR A 283      14.414 -18.016  -2.090  1.00 96.06           N  
ATOM   2178  CA  THR A 283      14.953 -18.016  -3.447  1.00 96.06           C  
ATOM   2179  C   THR A 283      14.266 -16.953  -4.297  1.00 96.06           C  
ATOM   2180  CB  THR A 283      14.789 -19.391  -4.117  1.00 96.06           C  
ATOM   2181  O   THR A 283      14.922 -16.250  -5.066  1.00 96.06           O  
ATOM   2182  CG2 THR A 283      15.336 -19.391  -5.539  1.00 96.06           C  
ATOM   2183  OG1 THR A 283      15.492 -20.375  -3.352  1.00 96.06           O  
ATOM   2184  N   GLY A 284      12.938 -16.891  -4.141  1.00 96.25           N  
ATOM   2185  CA  GLY A 284      12.227 -15.836  -4.844  1.00 96.25           C  
ATOM   2186  C   GLY A 284      12.750 -14.453  -4.523  1.00 96.25           C  
ATOM   2187  O   GLY A 284      12.977 -13.641  -5.426  1.00 96.25           O  
ATOM   2188  N   TRP A 285      12.953 -14.172  -3.262  1.00 93.56           N  
ATOM   2189  CA  TRP A 285      13.445 -12.867  -2.828  1.00 93.56           C  
ATOM   2190  C   TRP A 285      14.828 -12.586  -3.400  1.00 93.56           C  
ATOM   2191  CB  TRP A 285      13.484 -12.789  -1.300  1.00 93.56           C  
ATOM   2192  O   TRP A 285      15.078 -11.508  -3.941  1.00 93.56           O  
ATOM   2193  CG  TRP A 285      14.172 -11.562  -0.770  1.00 93.56           C  
ATOM   2194  CD1 TRP A 285      15.398 -11.508  -0.164  1.00 93.56           C  
ATOM   2195  CD2 TRP A 285      13.672 -10.227  -0.794  1.00 93.56           C  
ATOM   2196  CE2 TRP A 285      14.641  -9.406  -0.187  1.00 93.56           C  
ATOM   2197  CE3 TRP A 285      12.492  -9.641  -1.273  1.00 93.56           C  
ATOM   2198  NE1 TRP A 285      15.688 -10.211   0.189  1.00 93.56           N  
ATOM   2199  CH2 TRP A 285      13.312  -7.477  -0.522  1.00 93.56           C  
ATOM   2200  CZ2 TRP A 285      14.477  -8.023  -0.045  1.00 93.56           C  
ATOM   2201  CZ3 TRP A 285      12.320  -8.266  -1.131  1.00 93.56           C  
ATOM   2202  N   ARG A 286      15.750 -13.492  -3.338  1.00 93.50           N  
ATOM   2203  CA  ARG A 286      17.109 -13.305  -3.838  1.00 93.50           C  
ATOM   2204  C   ARG A 286      17.109 -13.062  -5.344  1.00 93.50           C  
ATOM   2205  CB  ARG A 286      17.969 -14.531  -3.508  1.00 93.50           C  
ATOM   2206  O   ARG A 286      17.812 -12.172  -5.832  1.00 93.50           O  
ATOM   2207  CG  ARG A 286      18.312 -14.664  -2.033  1.00 93.50           C  
ATOM   2208  CD  ARG A 286      19.172 -15.891  -1.760  1.00 93.50           C  
ATOM   2209  NE  ARG A 286      19.516 -16.000  -0.345  1.00 93.50           N  
ATOM   2210  NH1 ARG A 286      20.438 -18.109  -0.528  1.00 93.50           N  
ATOM   2211  NH2 ARG A 286      20.375 -17.062   1.506  1.00 93.50           N  
ATOM   2212  CZ  ARG A 286      20.109 -17.062   0.208  1.00 93.50           C  
ATOM   2213  N   THR A 287      16.312 -13.867  -5.988  1.00 95.88           N  
ATOM   2214  CA  THR A 287      16.219 -13.703  -7.434  1.00 95.88           C  
ATOM   2215  C   THR A 287      15.633 -12.336  -7.789  1.00 95.88           C  
ATOM   2216  CB  THR A 287      15.344 -14.812  -8.062  1.00 95.88           C  
ATOM   2217  O   THR A 287      16.188 -11.633  -8.641  1.00 95.88           O  
ATOM   2218  CG2 THR A 287      15.211 -14.617  -9.570  1.00 95.88           C  
ATOM   2219  OG1 THR A 287      15.945 -16.094  -7.812  1.00 95.88           O  
ATOM   2220  N   GLY A 288      14.570 -12.023  -7.148  1.00 95.62           N  
ATOM   2221  CA  GLY A 288      13.961 -10.727  -7.379  1.00 95.62           C  
ATOM   2222  C   GLY A 288      14.898  -9.562  -7.098  1.00 95.62           C  
ATOM   2223  O   GLY A 288      14.969  -8.609  -7.875  1.00 95.62           O  
ATOM   2224  N   TRP A 289      15.547  -9.680  -6.000  1.00 91.94           N  
ATOM   2225  CA  TRP A 289      16.484  -8.625  -5.598  1.00 91.94           C  
ATOM   2226  C   TRP A 289      17.578  -8.453  -6.629  1.00 91.94           C  
ATOM   2227  CB  TRP A 289      17.078  -8.938  -4.227  1.00 91.94           C  
ATOM   2228  O   TRP A 289      17.938  -7.324  -6.984  1.00 91.94           O  
ATOM   2229  CG  TRP A 289      17.969  -7.855  -3.691  1.00 91.94           C  
ATOM   2230  CD1 TRP A 289      19.328  -7.926  -3.479  1.00 91.94           C  
ATOM   2231  CD2 TRP A 289      17.578  -6.539  -3.295  1.00 91.94           C  
ATOM   2232  CE2 TRP A 289      18.734  -5.867  -2.854  1.00 91.94           C  
ATOM   2233  CE3 TRP A 289      16.344  -5.867  -3.271  1.00 91.94           C  
ATOM   2234  NE1 TRP A 289      19.781  -6.734  -2.977  1.00 91.94           N  
ATOM   2235  CH2 TRP A 289      17.484  -3.910  -2.381  1.00 91.94           C  
ATOM   2236  CZ2 TRP A 289      18.703  -4.547  -2.395  1.00 91.94           C  
ATOM   2237  CZ3 TRP A 289      16.312  -4.555  -2.814  1.00 91.94           C  
ATOM   2238  N   LEU A 290      18.141  -9.477  -7.191  1.00 92.31           N  
ATOM   2239  CA  LEU A 290      19.172  -9.406  -8.211  1.00 92.31           C  
ATOM   2240  C   LEU A 290      18.656  -8.727  -9.469  1.00 92.31           C  
ATOM   2241  CB  LEU A 290      19.688 -10.812  -8.555  1.00 92.31           C  
ATOM   2242  O   LEU A 290      19.344  -7.898 -10.070  1.00 92.31           O  
ATOM   2243  CG  LEU A 290      20.578 -11.484  -7.508  1.00 92.31           C  
ATOM   2244  CD1 LEU A 290      20.859 -12.930  -7.898  1.00 92.31           C  
ATOM   2245  CD2 LEU A 290      21.875 -10.711  -7.328  1.00 92.31           C  
ATOM   2246  N   VAL A 291      17.453  -9.055  -9.812  1.00 93.38           N  
ATOM   2247  CA  VAL A 291      16.844  -8.430 -10.977  1.00 93.38           C  
ATOM   2248  C   VAL A 291      16.625  -6.945 -10.719  1.00 93.38           C  
ATOM   2249  CB  VAL A 291      15.516  -9.117 -11.352  1.00 93.38           C  
ATOM   2250  O   VAL A 291      16.875  -6.109 -11.586  1.00 93.38           O  
ATOM   2251  CG1 VAL A 291      14.789  -8.336 -12.445  1.00 93.38           C  
ATOM   2252  CG2 VAL A 291      15.758 -10.555 -11.797  1.00 93.38           C  
ATOM   2253  N   PHE A 292      16.172  -6.656  -9.516  1.00 91.38           N  
ATOM   2254  CA  PHE A 292      15.938  -5.273  -9.117  1.00 91.38           C  
ATOM   2255  C   PHE A 292      17.219  -4.457  -9.234  1.00 91.38           C  
ATOM   2256  CB  PHE A 292      15.406  -5.207  -7.680  1.00 91.38           C  
ATOM   2257  O   PHE A 292      17.203  -3.344  -9.766  1.00 91.38           O  
ATOM   2258  CG  PHE A 292      15.273  -3.809  -7.141  1.00 91.38           C  
ATOM   2259  CD1 PHE A 292      16.281  -3.260  -6.348  1.00 91.38           C  
ATOM   2260  CD2 PHE A 292      14.156  -3.041  -7.434  1.00 91.38           C  
ATOM   2261  CE1 PHE A 292      16.156  -1.963  -5.848  1.00 91.38           C  
ATOM   2262  CE2 PHE A 292      14.031  -1.746  -6.941  1.00 91.38           C  
ATOM   2263  CZ  PHE A 292      15.031  -1.209  -6.148  1.00 91.38           C  
ATOM   2264  N   LEU A 293      18.328  -4.953  -8.828  1.00 89.50           N  
ATOM   2265  CA  LEU A 293      19.609  -4.238  -8.789  1.00 89.50           C  
ATOM   2266  C   LEU A 293      20.125  -3.971 -10.203  1.00 89.50           C  
ATOM   2267  CB  LEU A 293      20.641  -5.039  -8.000  1.00 89.50           C  
ATOM   2268  O   LEU A 293      20.938  -3.074 -10.406  1.00 89.50           O  
ATOM   2269  CG  LEU A 293      20.469  -5.055  -6.480  1.00 89.50           C  
ATOM   2270  CD1 LEU A 293      21.516  -5.961  -5.840  1.00 89.50           C  
ATOM   2271  CD2 LEU A 293      20.562  -3.643  -5.914  1.00 89.50           C  
ATOM   2272  N   SER A 294      19.531  -4.680 -11.156  1.00 87.50           N  
ATOM   2273  CA  SER A 294      19.938  -4.414 -12.531  1.00 87.50           C  
ATOM   2274  C   SER A 294      19.328  -3.123 -13.055  1.00 87.50           C  
ATOM   2275  CB  SER A 294      19.547  -5.582 -13.438  1.00 87.50           C  
ATOM   2276  O   SER A 294      19.953  -2.406 -13.844  1.00 87.50           O  
ATOM   2277  OG  SER A 294      18.156  -5.613 -13.648  1.00 87.50           O  
ATOM   2278  N   ASN A 295      18.141  -2.762 -12.641  1.00 85.81           N  
ATOM   2279  CA  ASN A 295      17.422  -1.537 -12.977  1.00 85.81           C  
ATOM   2280  C   ASN A 295      16.203  -1.334 -12.070  1.00 85.81           C  
ATOM   2281  CB  ASN A 295      17.000  -1.552 -14.445  1.00 85.81           C  
ATOM   2282  O   ASN A 295      15.102  -1.754 -12.414  1.00 85.81           O  
ATOM   2283  CG  ASN A 295      16.500  -0.200 -14.922  1.00 85.81           C  
ATOM   2284  ND2 ASN A 295      16.422  -0.032 -16.234  1.00 85.81           N  
ATOM   2285  OD1 ASN A 295      16.203   0.686 -14.117  1.00 85.81           O  
ATOM   2286  N   GLY A 296      16.375  -0.637 -10.953  1.00 86.12           N  
ATOM   2287  CA  GLY A 296      15.359  -0.465  -9.930  1.00 86.12           C  
ATOM   2288  C   GLY A 296      14.203   0.417 -10.383  1.00 86.12           C  
ATOM   2289  O   GLY A 296      13.102   0.332  -9.836  1.00 86.12           O  
ATOM   2290  N   LEU A 297      14.398   1.204 -11.367  1.00 86.12           N  
ATOM   2291  CA  LEU A 297      13.375   2.135 -11.828  1.00 86.12           C  
ATOM   2292  C   LEU A 297      12.352   1.423 -12.711  1.00 86.12           C  
ATOM   2293  CB  LEU A 297      14.008   3.293 -12.602  1.00 86.12           C  
ATOM   2294  O   LEU A 297      11.422   2.051 -13.219  1.00 86.12           O  
ATOM   2295  CG  LEU A 297      14.867   4.262 -11.781  1.00 86.12           C  
ATOM   2296  CD1 LEU A 297      15.398   5.379 -12.672  1.00 86.12           C  
ATOM   2297  CD2 LEU A 297      14.062   4.836 -10.617  1.00 86.12           C  
ATOM   2298  N   ARG A 298      12.461   0.034 -12.867  1.00 86.31           N  
ATOM   2299  CA  ARG A 298      11.508  -0.739 -13.656  1.00 86.31           C  
ATOM   2300  C   ARG A 298      10.500  -1.448 -12.750  1.00 86.31           C  
ATOM   2301  CB  ARG A 298      12.234  -1.760 -14.531  1.00 86.31           C  
ATOM   2302  O   ARG A 298       9.820  -2.381 -13.188  1.00 86.31           O  
ATOM   2303  CG  ARG A 298      13.039  -1.139 -15.664  1.00 86.31           C  
ATOM   2304  CD  ARG A 298      13.656  -2.197 -16.562  1.00 86.31           C  
ATOM   2305  NE  ARG A 298      12.641  -2.912 -17.328  1.00 86.31           N  
ATOM   2306  NH1 ARG A 298      13.555  -2.430 -19.391  1.00 86.31           N  
ATOM   2307  NH2 ARG A 298      11.641  -3.680 -19.250  1.00 86.31           N  
ATOM   2308  CZ  ARG A 298      12.617  -3.006 -18.656  1.00 86.31           C  
ATOM   2309  N   GLY A 299      10.438  -1.034 -11.562  1.00 90.50           N  
ATOM   2310  CA  GLY A 299       9.430  -1.555 -10.648  1.00 90.50           C  
ATOM   2311  C   GLY A 299       9.992  -2.502  -9.609  1.00 90.50           C  
ATOM   2312  O   GLY A 299      11.008  -3.162  -9.852  1.00 90.50           O  
ATOM   2313  N   LEU A 300       9.320  -2.617  -8.508  1.00 93.75           N  
ATOM   2314  CA  LEU A 300       9.688  -3.545  -7.441  1.00 93.75           C  
ATOM   2315  C   LEU A 300       9.422  -4.988  -7.863  1.00 93.75           C  
ATOM   2316  CB  LEU A 300       8.906  -3.225  -6.164  1.00 93.75           C  
ATOM   2317  O   LEU A 300       8.461  -5.262  -8.578  1.00 93.75           O  
ATOM   2318  CG  LEU A 300       9.250  -1.903  -5.473  1.00 93.75           C  
ATOM   2319  CD1 LEU A 300       8.250  -1.612  -4.359  1.00 93.75           C  
ATOM   2320  CD2 LEU A 300      10.672  -1.938  -4.926  1.00 93.75           C  
ATOM   2321  N   PRO A 301      10.344  -5.883  -7.418  1.00 94.88           N  
ATOM   2322  CA  PRO A 301       9.977  -7.289  -7.586  1.00 94.88           C  
ATOM   2323  C   PRO A 301       8.781  -7.691  -6.719  1.00 94.88           C  
ATOM   2324  CB  PRO A 301      11.234  -8.039  -7.160  1.00 94.88           C  
ATOM   2325  O   PRO A 301       8.547  -7.094  -5.664  1.00 94.88           O  
ATOM   2326  CG  PRO A 301      11.898  -7.148  -6.160  1.00 94.88           C  
ATOM   2327  CD  PRO A 301      11.664  -5.723  -6.570  1.00 94.88           C  
ATOM   2328  N   PHE A 302       7.969  -8.617  -7.270  1.00 95.94           N  
ATOM   2329  CA  PHE A 302       6.805  -9.141  -6.570  1.00 95.94           C  
ATOM   2330  C   PHE A 302       5.855  -8.016  -6.168  1.00 95.94           C  
ATOM   2331  CB  PHE A 302       7.234  -9.930  -5.328  1.00 95.94           C  
ATOM   2332  O   PHE A 302       5.363  -7.988  -5.039  1.00 95.94           O  
ATOM   2333  CG  PHE A 302       8.156 -11.086  -5.633  1.00 95.94           C  
ATOM   2334  CD1 PHE A 302       7.738 -12.125  -6.453  1.00 95.94           C  
ATOM   2335  CD2 PHE A 302       9.430 -11.133  -5.094  1.00 95.94           C  
ATOM   2336  CE1 PHE A 302       8.586 -13.195  -6.738  1.00 95.94           C  
ATOM   2337  CE2 PHE A 302      10.289 -12.195  -5.371  1.00 95.94           C  
ATOM   2338  CZ  PHE A 302       9.859 -13.227  -6.191  1.00 95.94           C  
ATOM   2339  N   ALA A 303       5.699  -7.105  -6.996  1.00 96.25           N  
ATOM   2340  CA  ALA A 303       4.680  -6.059  -6.988  1.00 96.25           C  
ATOM   2341  C   ALA A 303       3.584  -6.355  -8.008  1.00 96.25           C  
ATOM   2342  CB  ALA A 303       5.309  -4.699  -7.270  1.00 96.25           C  
ATOM   2343  O   ALA A 303       3.662  -7.344  -8.742  1.00 96.25           O  
ATOM   2344  N   PRO A 304       2.482  -5.633  -7.949  1.00 97.94           N  
ATOM   2345  CA  PRO A 304       1.397  -5.887  -8.898  1.00 97.94           C  
ATOM   2346  C   PRO A 304       1.868  -5.867 -10.352  1.00 97.94           C  
ATOM   2347  CB  PRO A 304       0.418  -4.738  -8.625  1.00 97.94           C  
ATOM   2348  O   PRO A 304       2.814  -5.148 -10.688  1.00 97.94           O  
ATOM   2349  CG  PRO A 304       0.620  -4.398  -7.188  1.00 97.94           C  
ATOM   2350  CD  PRO A 304       2.088  -4.477  -6.879  1.00 97.94           C  
ATOM   2351  N   VAL A 305       1.129  -6.668 -11.195  1.00 97.31           N  
ATOM   2352  CA  VAL A 305       1.346  -6.758 -12.641  1.00 97.31           C  
ATOM   2353  C   VAL A 305       0.043  -6.461 -13.375  1.00 97.31           C  
ATOM   2354  CB  VAL A 305       1.886  -8.148 -13.047  1.00 97.31           C  
ATOM   2355  O   VAL A 305      -1.037  -6.492 -12.781  1.00 97.31           O  
ATOM   2356  CG1 VAL A 305       3.211  -8.438 -12.344  1.00 97.31           C  
ATOM   2357  CG2 VAL A 305       0.858  -9.234 -12.727  1.00 97.31           C  
ATOM   2358  N   LEU A 306       0.177  -6.059 -14.609  1.00 96.06           N  
ATOM   2359  CA  LEU A 306      -0.987  -6.055 -15.492  1.00 96.06           C  
ATOM   2360  C   LEU A 306      -1.372  -7.477 -15.883  1.00 96.06           C  
ATOM   2361  CB  LEU A 306      -0.710  -5.219 -16.750  1.00 96.06           C  
ATOM   2362  O   LEU A 306      -0.598  -8.172 -16.547  1.00 96.06           O  
ATOM   2363  CG  LEU A 306      -0.456  -3.729 -16.516  1.00 96.06           C  
ATOM   2364  CD1 LEU A 306      -0.150  -3.041 -17.844  1.00 96.06           C  
ATOM   2365  CD2 LEU A 306      -1.653  -3.076 -15.836  1.00 96.06           C  
ATOM   2366  N   GLU A 307      -2.592  -7.887 -15.477  1.00 96.56           N  
ATOM   2367  CA  GLU A 307      -3.059  -9.250 -15.711  1.00 96.56           C  
ATOM   2368  C   GLU A 307      -3.596  -9.406 -17.141  1.00 96.56           C  
ATOM   2369  CB  GLU A 307      -4.141  -9.633 -14.695  1.00 96.56           C  
ATOM   2370  O   GLU A 307      -4.062  -8.438 -17.734  1.00 96.56           O  
ATOM   2371  CG  GLU A 307      -3.648  -9.656 -13.258  1.00 96.56           C  
ATOM   2372  CD  GLU A 307      -4.758  -9.914 -12.250  1.00 96.56           C  
ATOM   2373  OE1 GLU A 307      -4.875 -11.062 -11.766  1.00 96.56           O  
ATOM   2374  OE2 GLU A 307      -5.512  -8.969 -11.945  1.00 96.56           O  
ATOM   2375  N   PRO A 308      -3.441 -10.609 -17.641  1.00 95.12           N  
ATOM   2376  CA  PRO A 308      -4.270 -10.891 -18.812  1.00 95.12           C  
ATOM   2377  C   PRO A 308      -5.766 -10.805 -18.516  1.00 95.12           C  
ATOM   2378  CB  PRO A 308      -3.867 -12.312 -19.188  1.00 95.12           C  
ATOM   2379  O   PRO A 308      -6.172 -10.883 -17.344  1.00 95.12           O  
ATOM   2380  CG  PRO A 308      -3.406 -12.938 -17.906  1.00 95.12           C  
ATOM   2381  CD  PRO A 308      -2.797 -11.867 -17.047  1.00 95.12           C  
ATOM   2382  N   ASP A 309      -6.508 -10.461 -19.531  1.00 92.06           N  
ATOM   2383  CA  ASP A 309      -7.957 -10.344 -19.375  1.00 92.06           C  
ATOM   2384  C   ASP A 309      -8.602 -11.703 -19.125  1.00 92.06           C  
ATOM   2385  CB  ASP A 309      -8.570  -9.688 -20.625  1.00 92.06           C  
ATOM   2386  O   ASP A 309      -9.047 -12.367 -20.062  1.00 92.06           O  
ATOM   2387  CG  ASP A 309     -10.031  -9.305 -20.422  1.00 92.06           C  
ATOM   2388  OD1 ASP A 309     -10.523  -9.359 -19.281  1.00 92.06           O  
ATOM   2389  OD2 ASP A 309     -10.688  -8.945 -21.422  1.00 92.06           O  
ATOM   2390  N   VAL A 310      -8.562 -12.195 -17.938  1.00 93.12           N  
ATOM   2391  CA  VAL A 310      -9.148 -13.453 -17.484  1.00 93.12           C  
ATOM   2392  C   VAL A 310     -10.148 -13.188 -16.359  1.00 93.12           C  
ATOM   2393  CB  VAL A 310      -8.070 -14.445 -17.016  1.00 93.12           C  
ATOM   2394  O   VAL A 310     -10.156 -12.102 -15.773  1.00 93.12           O  
ATOM   2395  CG1 VAL A 310      -7.156 -14.844 -18.172  1.00 93.12           C  
ATOM   2396  CG2 VAL A 310      -7.254 -13.844 -15.867  1.00 93.12           C  
ATOM   2397  N   GLU A 311     -11.031 -14.125 -16.172  1.00 90.81           N  
ATOM   2398  CA  GLU A 311     -12.023 -13.992 -15.109  1.00 90.81           C  
ATOM   2399  C   GLU A 311     -11.352 -13.758 -13.758  1.00 90.81           C  
ATOM   2400  CB  GLU A 311     -12.922 -15.227 -15.047  1.00 90.81           C  
ATOM   2401  O   GLU A 311     -10.414 -14.461 -13.398  1.00 90.81           O  
ATOM   2402  CG  GLU A 311     -14.078 -15.102 -14.062  1.00 90.81           C  
ATOM   2403  CD  GLU A 311     -14.992 -16.312 -14.055  1.00 90.81           C  
ATOM   2404  OE1 GLU A 311     -15.961 -16.344 -13.266  1.00 90.81           O  
ATOM   2405  OE2 GLU A 311     -14.734 -17.250 -14.836  1.00 90.81           O  
ATOM   2406  N   GLY A 312     -11.828 -12.797 -13.094  1.00 91.75           N  
ATOM   2407  CA  GLY A 312     -11.328 -12.523 -11.758  1.00 91.75           C  
ATOM   2408  C   GLY A 312     -10.156 -11.555 -11.742  1.00 91.75           C  
ATOM   2409  O   GLY A 312      -9.602 -11.266 -10.680  1.00 91.75           O  
ATOM   2410  N   ALA A 313      -9.688 -11.078 -12.922  1.00 96.56           N  
ATOM   2411  CA  ALA A 313      -8.586 -10.125 -12.992  1.00 96.56           C  
ATOM   2412  C   ALA A 313      -8.930  -8.828 -12.266  1.00 96.56           C  
ATOM   2413  CB  ALA A 313      -8.227  -9.836 -14.445  1.00 96.56           C  
ATOM   2414  O   ALA A 313     -10.055  -8.336 -12.359  1.00 96.56           O  
ATOM   2415  N   VAL A 314      -7.949  -8.266 -11.508  1.00 97.25           N  
ATOM   2416  CA  VAL A 314      -8.250  -7.094 -10.688  1.00 97.25           C  
ATOM   2417  C   VAL A 314      -7.473  -5.887 -11.203  1.00 97.25           C  
ATOM   2418  CB  VAL A 314      -7.910  -7.344  -9.195  1.00 97.25           C  
ATOM   2419  O   VAL A 314      -7.785  -4.742 -10.859  1.00 97.25           O  
ATOM   2420  CG1 VAL A 314      -8.852  -8.391  -8.602  1.00 97.25           C  
ATOM   2421  CG2 VAL A 314      -6.453  -7.781  -9.047  1.00 97.25           C  
ATOM   2422  N   TYR A 315      -6.516  -6.094 -12.078  1.00 96.38           N  
ATOM   2423  CA  TYR A 315      -5.672  -5.035 -12.617  1.00 96.38           C  
ATOM   2424  C   TYR A 315      -5.289  -5.324 -14.062  1.00 96.38           C  
ATOM   2425  CB  TYR A 315      -4.410  -4.867 -11.766  1.00 96.38           C  
ATOM   2426  O   TYR A 315      -4.359  -6.094 -14.320  1.00 96.38           O  
ATOM   2427  CG  TYR A 315      -3.684  -3.566 -12.008  1.00 96.38           C  
ATOM   2428  CD1 TYR A 315      -2.336  -3.426 -11.672  1.00 96.38           C  
ATOM   2429  CD2 TYR A 315      -4.340  -2.473 -12.562  1.00 96.38           C  
ATOM   2430  CE1 TYR A 315      -1.663  -2.229 -11.891  1.00 96.38           C  
ATOM   2431  CE2 TYR A 315      -3.678  -1.271 -12.781  1.00 96.38           C  
ATOM   2432  OH  TYR A 315      -1.679   0.029 -12.664  1.00 96.38           O  
ATOM   2433  CZ  TYR A 315      -2.340  -1.159 -12.445  1.00 96.38           C  
ATOM   2434  N   VAL A 316      -5.977  -4.625 -15.039  1.00 93.44           N  
ATOM   2435  CA  VAL A 316      -5.855  -5.062 -16.422  1.00 93.44           C  
ATOM   2436  C   VAL A 316      -5.414  -3.889 -17.297  1.00 93.44           C  
ATOM   2437  CB  VAL A 316      -7.184  -5.648 -16.953  1.00 93.44           C  
ATOM   2438  O   VAL A 316      -4.727  -4.082 -18.312  1.00 93.44           O  
ATOM   2439  CG1 VAL A 316      -7.500  -6.977 -16.266  1.00 93.44           C  
ATOM   2440  CG2 VAL A 316      -8.328  -4.652 -16.750  1.00 93.44           C  
ATOM   2441  N   ASN A 317      -5.746  -2.717 -16.922  1.00 88.44           N  
ATOM   2442  CA  ASN A 317      -5.500  -1.562 -17.781  1.00 88.44           C  
ATOM   2443  C   ASN A 317      -4.301  -0.752 -17.297  1.00 88.44           C  
ATOM   2444  CB  ASN A 317      -6.746  -0.675 -17.859  1.00 88.44           C  
ATOM   2445  O   ASN A 317      -4.023  -0.701 -16.094  1.00 88.44           O  
ATOM   2446  CG  ASN A 317      -7.914  -1.363 -18.531  1.00 88.44           C  
ATOM   2447  ND2 ASN A 317      -9.117  -1.146 -18.016  1.00 88.44           N  
ATOM   2448  OD1 ASN A 317      -7.738  -2.086 -19.516  1.00 88.44           O  
ATOM   2449  N   ALA A 318      -3.695  -0.175 -18.312  1.00 88.69           N  
ATOM   2450  CA  ALA A 318      -2.703   0.839 -17.953  1.00 88.69           C  
ATOM   2451  C   ALA A 318      -3.346   1.988 -17.188  1.00 88.69           C  
ATOM   2452  CB  ALA A 318      -2.012   1.365 -19.203  1.00 88.69           C  
ATOM   2453  O   ALA A 318      -4.316   2.592 -17.656  1.00 88.69           O  
ATOM   2454  N   SER A 319      -2.812   2.305 -16.047  1.00 92.88           N  
ATOM   2455  CA  SER A 319      -3.443   3.217 -15.094  1.00 92.88           C  
ATOM   2456  C   SER A 319      -3.523   4.633 -15.656  1.00 92.88           C  
ATOM   2457  CB  SER A 319      -2.674   3.230 -13.773  1.00 92.88           C  
ATOM   2458  O   SER A 319      -4.535   5.316 -15.492  1.00 92.88           O  
ATOM   2459  OG  SER A 319      -2.799   1.986 -13.102  1.00 92.88           O  
ATOM   2460  N   ASP A 320      -2.580   5.039 -16.344  1.00 88.88           N  
ATOM   2461  CA  ASP A 320      -2.611   6.402 -16.875  1.00 88.88           C  
ATOM   2462  C   ASP A 320      -3.812   6.609 -17.797  1.00 88.88           C  
ATOM   2463  CB  ASP A 320      -1.315   6.719 -17.625  1.00 88.88           C  
ATOM   2464  O   ASP A 320      -4.531   7.605 -17.672  1.00 88.88           O  
ATOM   2465  CG  ASP A 320      -1.143   5.895 -18.891  1.00 88.88           C  
ATOM   2466  OD1 ASP A 320      -0.974   4.660 -18.797  1.00 88.88           O  
ATOM   2467  OD2 ASP A 320      -1.173   6.484 -19.984  1.00 88.88           O  
ATOM   2468  N   LYS A 321      -3.914   5.703 -18.719  1.00 89.62           N  
ATOM   2469  CA  LYS A 321      -5.027   5.766 -19.656  1.00 89.62           C  
ATOM   2470  C   LYS A 321      -6.363   5.602 -18.938  1.00 89.62           C  
ATOM   2471  CB  LYS A 321      -4.879   4.695 -20.750  1.00 89.62           C  
ATOM   2472  O   LYS A 321      -7.289   6.395 -19.156  1.00 89.62           O  
ATOM   2473  CG  LYS A 321      -5.953   4.754 -21.828  1.00 89.62           C  
ATOM   2474  CD  LYS A 321      -5.715   3.705 -22.906  1.00 89.62           C  
ATOM   2475  CE  LYS A 321      -6.816   3.721 -23.953  1.00 89.62           C  
ATOM   2476  NZ  LYS A 321      -6.633   2.645 -24.969  1.00 89.62           N  
ATOM   2477  N   ALA A 322      -6.496   4.621 -18.094  1.00 93.44           N  
ATOM   2478  CA  ALA A 322      -7.750   4.348 -17.391  1.00 93.44           C  
ATOM   2479  C   ALA A 322      -8.188   5.551 -16.562  1.00 93.44           C  
ATOM   2480  CB  ALA A 322      -7.605   3.117 -16.500  1.00 93.44           C  
ATOM   2481  O   ALA A 322      -9.352   5.949 -16.594  1.00 93.44           O  
ATOM   2482  N   LEU A 323      -7.266   6.180 -15.883  1.00 95.62           N  
ATOM   2483  CA  LEU A 323      -7.590   7.316 -15.031  1.00 95.62           C  
ATOM   2484  C   LEU A 323      -7.938   8.547 -15.867  1.00 95.62           C  
ATOM   2485  CB  LEU A 323      -6.414   7.637 -14.102  1.00 95.62           C  
ATOM   2486  O   LEU A 323      -8.898   9.258 -15.562  1.00 95.62           O  
ATOM   2487  CG  LEU A 323      -6.023   6.547 -13.102  1.00 95.62           C  
ATOM   2488  CD1 LEU A 323      -4.762   6.949 -12.344  1.00 95.62           C  
ATOM   2489  CD2 LEU A 323      -7.168   6.266 -12.141  1.00 95.62           C  
ATOM   2490  N   SER A 324      -7.211   8.797 -16.953  1.00 93.69           N  
ATOM   2491  CA  SER A 324      -7.422   9.969 -17.781  1.00 93.69           C  
ATOM   2492  C   SER A 324      -8.742   9.883 -18.547  1.00 93.69           C  
ATOM   2493  CB  SER A 324      -6.270  10.141 -18.781  1.00 93.69           C  
ATOM   2494  O   SER A 324      -9.328  10.906 -18.906  1.00 93.69           O  
ATOM   2495  OG  SER A 324      -6.293   9.117 -19.750  1.00 93.69           O  
ATOM   2496  N   GLU A 325      -9.242   8.688 -18.703  1.00 95.12           N  
ATOM   2497  CA  GLU A 325     -10.461   8.492 -19.484  1.00 95.12           C  
ATOM   2498  C   GLU A 325     -11.664   8.242 -18.578  1.00 95.12           C  
ATOM   2499  CB  GLU A 325     -10.289   7.332 -20.469  1.00 95.12           C  
ATOM   2500  O   GLU A 325     -12.766   7.977 -19.062  1.00 95.12           O  
ATOM   2501  CG  GLU A 325      -9.305   7.613 -21.594  1.00 95.12           C  
ATOM   2502  CD  GLU A 325      -9.102   6.426 -22.516  1.00 95.12           C  
ATOM   2503  OE1 GLU A 325      -8.453   6.594 -23.578  1.00 95.12           O  
ATOM   2504  OE2 GLU A 325      -9.586   5.324 -22.188  1.00 95.12           O  
ATOM   2505  N   GLY A 326     -11.398   8.250 -17.359  1.00 95.94           N  
ATOM   2506  CA  GLY A 326     -12.484   8.094 -16.391  1.00 95.94           C  
ATOM   2507  C   GLY A 326     -12.945   6.652 -16.250  1.00 95.94           C  
ATOM   2508  O   GLY A 326     -14.102   6.398 -15.898  1.00 95.94           O  
ATOM   2509  N   ASN A 327     -12.070   5.688 -16.594  1.00 95.88           N  
ATOM   2510  CA  ASN A 327     -12.414   4.273 -16.469  1.00 95.88           C  
ATOM   2511  C   ASN A 327     -12.023   3.721 -15.102  1.00 95.88           C  
ATOM   2512  CB  ASN A 327     -11.750   3.461 -17.578  1.00 95.88           C  
ATOM   2513  O   ASN A 327     -11.117   2.889 -15.000  1.00 95.88           O  
ATOM   2514  CG  ASN A 327     -12.281   3.805 -18.953  1.00 95.88           C  
ATOM   2515  ND2 ASN A 327     -11.477   3.566 -19.984  1.00 95.88           N  
ATOM   2516  OD1 ASN A 327     -13.414   4.281 -19.094  1.00 95.88           O  
ATOM   2517  N   PHE A 328     -12.602   4.129 -14.062  1.00 97.62           N  
ATOM   2518  CA  PHE A 328     -12.414   3.678 -12.688  1.00 97.62           C  
ATOM   2519  C   PHE A 328     -13.672   3.908 -11.859  1.00 97.62           C  
ATOM   2520  CB  PHE A 328     -11.227   4.402 -12.039  1.00 97.62           C  
ATOM   2521  O   PHE A 328     -14.609   4.566 -12.320  1.00 97.62           O  
ATOM   2522  CG  PHE A 328     -11.383   5.898 -11.984  1.00 97.62           C  
ATOM   2523  CD1 PHE A 328     -10.953   6.695 -13.039  1.00 97.62           C  
ATOM   2524  CD2 PHE A 328     -11.969   6.504 -10.883  1.00 97.62           C  
ATOM   2525  CE1 PHE A 328     -11.094   8.078 -12.984  1.00 97.62           C  
ATOM   2526  CE2 PHE A 328     -12.117   7.887 -10.820  1.00 97.62           C  
ATOM   2527  CZ  PHE A 328     -11.680   8.672 -11.875  1.00 97.62           C  
ATOM   2528  N   ASN A 329     -13.852   3.273 -10.703  1.00 97.88           N  
ATOM   2529  CA  ASN A 329     -14.961   3.504  -9.773  1.00 97.88           C  
ATOM   2530  C   ASN A 329     -14.945   4.930  -9.227  1.00 97.88           C  
ATOM   2531  CB  ASN A 329     -14.914   2.496  -8.625  1.00 97.88           C  
ATOM   2532  O   ASN A 329     -14.039   5.305  -8.484  1.00 97.88           O  
ATOM   2533  CG  ASN A 329     -14.992   1.060  -9.102  1.00 97.88           C  
ATOM   2534  ND2 ASN A 329     -13.922   0.306  -8.898  1.00 97.88           N  
ATOM   2535  OD1 ASN A 329     -16.016   0.631  -9.656  1.00 97.88           O  
ATOM   2536  N   THR A 330     -15.969   5.742  -9.688  1.00 97.56           N  
ATOM   2537  CA  THR A 330     -16.016   7.160  -9.352  1.00 97.56           C  
ATOM   2538  C   THR A 330     -16.547   7.367  -7.934  1.00 97.56           C  
ATOM   2539  CB  THR A 330     -16.891   7.938 -10.352  1.00 97.56           C  
ATOM   2540  O   THR A 330     -17.750   7.402  -7.715  1.00 97.56           O  
ATOM   2541  CG2 THR A 330     -16.281   7.934 -11.742  1.00 97.56           C  
ATOM   2542  OG1 THR A 330     -18.188   7.332 -10.406  1.00 97.56           O  
ATOM   2543  N   VAL A 331     -15.633   7.371  -6.938  1.00 98.56           N  
ATOM   2544  CA  VAL A 331     -15.922   7.652  -5.535  1.00 98.56           C  
ATOM   2545  C   VAL A 331     -15.062   8.820  -5.055  1.00 98.56           C  
ATOM   2546  CB  VAL A 331     -15.680   6.410  -4.648  1.00 98.56           C  
ATOM   2547  O   VAL A 331     -14.016   9.109  -5.641  1.00 98.56           O  
ATOM   2548  CG1 VAL A 331     -16.578   5.254  -5.078  1.00 98.56           C  
ATOM   2549  CG2 VAL A 331     -14.211   5.996  -4.699  1.00 98.56           C  
ATOM   2550  N   PRO A 332     -15.523   9.594  -4.012  1.00 98.69           N  
ATOM   2551  CA  PRO A 332     -14.641  10.633  -3.459  1.00 98.69           C  
ATOM   2552  C   PRO A 332     -13.281  10.086  -3.037  1.00 98.69           C  
ATOM   2553  CB  PRO A 332     -15.422  11.148  -2.246  1.00 98.69           C  
ATOM   2554  O   PRO A 332     -13.203   9.000  -2.457  1.00 98.69           O  
ATOM   2555  CG  PRO A 332     -16.859  10.852  -2.562  1.00 98.69           C  
ATOM   2556  CD  PRO A 332     -16.922   9.547  -3.299  1.00 98.69           C  
ATOM   2557  N   ILE A 333     -12.234  10.977  -3.301  1.00 98.88           N  
ATOM   2558  CA  ILE A 333     -10.867  10.523  -3.090  1.00 98.88           C  
ATOM   2559  C   ILE A 333     -10.102  11.555  -2.270  1.00 98.88           C  
ATOM   2560  CB  ILE A 333     -10.148  10.258  -4.434  1.00 98.88           C  
ATOM   2561  O   ILE A 333     -10.242  12.758  -2.488  1.00 98.88           O  
ATOM   2562  CG1 ILE A 333     -10.781   9.062  -5.152  1.00 98.88           C  
ATOM   2563  CG2 ILE A 333      -8.648  10.031  -4.207  1.00 98.88           C  
ATOM   2564  CD1 ILE A 333     -10.219   8.812  -6.547  1.00 98.88           C  
ATOM   2565  N   LEU A 334      -9.398  11.078  -1.292  1.00 98.81           N  
ATOM   2566  CA  LEU A 334      -8.359  11.805  -0.570  1.00 98.81           C  
ATOM   2567  C   LEU A 334      -6.980  11.211  -0.862  1.00 98.81           C  
ATOM   2568  CB  LEU A 334      -8.625  11.773   0.937  1.00 98.81           C  
ATOM   2569  O   LEU A 334      -6.750  10.023  -0.645  1.00 98.81           O  
ATOM   2570  CG  LEU A 334      -7.828  12.758   1.791  1.00 98.81           C  
ATOM   2571  CD1 LEU A 334      -8.539  13.000   3.119  1.00 98.81           C  
ATOM   2572  CD2 LEU A 334      -6.414  12.234   2.023  1.00 98.81           C  
ATOM   2573  N   ILE A 335      -6.047  11.992  -1.405  1.00 98.81           N  
ATOM   2574  CA  ILE A 335      -4.762  11.461  -1.845  1.00 98.81           C  
ATOM   2575  C   ILE A 335      -3.658  12.469  -1.548  1.00 98.81           C  
ATOM   2576  CB  ILE A 335      -4.781  11.109  -3.350  1.00 98.81           C  
ATOM   2577  O   ILE A 335      -3.867  13.680  -1.665  1.00 98.81           O  
ATOM   2578  CG1 ILE A 335      -3.441  10.492  -3.770  1.00 98.81           C  
ATOM   2579  CG2 ILE A 335      -5.098  12.352  -4.188  1.00 98.81           C  
ATOM   2580  CD1 ILE A 335      -3.449   9.891  -5.168  1.00 98.81           C  
ATOM   2581  N   GLY A 336      -2.455  11.938  -1.126  1.00 98.31           N  
ATOM   2582  CA  GLY A 336      -1.369  12.859  -0.837  1.00 98.31           C  
ATOM   2583  C   GLY A 336      -0.048  12.156  -0.577  1.00 98.31           C  
ATOM   2584  O   GLY A 336       0.112  10.977  -0.901  1.00 98.31           O  
ATOM   2585  N   PHE A 337       0.884  12.953  -0.085  1.00 98.38           N  
ATOM   2586  CA  PHE A 337       2.236  12.461   0.161  1.00 98.38           C  
ATOM   2587  C   PHE A 337       2.902  13.258   1.278  1.00 98.38           C  
ATOM   2588  CB  PHE A 337       3.078  12.547  -1.115  1.00 98.38           C  
ATOM   2589  O   PHE A 337       2.359  14.258   1.743  1.00 98.38           O  
ATOM   2590  CG  PHE A 337       3.119  13.914  -1.730  1.00 98.38           C  
ATOM   2591  CD1 PHE A 337       2.225  14.273  -2.732  1.00 98.38           C  
ATOM   2592  CD2 PHE A 337       4.051  14.852  -1.306  1.00 98.38           C  
ATOM   2593  CE1 PHE A 337       2.258  15.539  -3.305  1.00 98.38           C  
ATOM   2594  CE2 PHE A 337       4.094  16.125  -1.871  1.00 98.38           C  
ATOM   2595  CZ  PHE A 337       3.195  16.469  -2.871  1.00 98.38           C  
ATOM   2596  N   ASN A 338       4.016  12.672   1.783  1.00 98.06           N  
ATOM   2597  CA  ASN A 338       4.852  13.383   2.742  1.00 98.06           C  
ATOM   2598  C   ASN A 338       5.832  14.320   2.041  1.00 98.06           C  
ATOM   2599  CB  ASN A 338       5.605  12.398   3.635  1.00 98.06           C  
ATOM   2600  O   ASN A 338       6.109  14.156   0.851  1.00 98.06           O  
ATOM   2601  CG  ASN A 338       4.688  11.641   4.574  1.00 98.06           C  
ATOM   2602  ND2 ASN A 338       5.219  10.609   5.223  1.00 98.06           N  
ATOM   2603  OD1 ASN A 338       3.508  11.977   4.715  1.00 98.06           O  
ATOM   2604  N   SER A 339       6.340  15.383   2.756  1.00 96.56           N  
ATOM   2605  CA  SER A 339       7.121  16.469   2.160  1.00 96.56           C  
ATOM   2606  C   SER A 339       8.445  15.945   1.610  1.00 96.56           C  
ATOM   2607  CB  SER A 339       7.379  17.562   3.184  1.00 96.56           C  
ATOM   2608  O   SER A 339       8.953  16.469   0.616  1.00 96.56           O  
ATOM   2609  OG  SER A 339       8.062  17.062   4.316  1.00 96.56           O  
ATOM   2610  N   GLN A 340       8.953  14.828   2.285  1.00 95.75           N  
ATOM   2611  CA  GLN A 340      10.172  14.180   1.824  1.00 95.75           C  
ATOM   2612  C   GLN A 340      10.062  12.664   1.930  1.00 95.75           C  
ATOM   2613  CB  GLN A 340      11.383  14.672   2.625  1.00 95.75           C  
ATOM   2614  O   GLN A 340      10.578  12.062   2.871  1.00 95.75           O  
ATOM   2615  CG  GLN A 340      12.703  14.547   1.883  1.00 95.75           C  
ATOM   2616  CD  GLN A 340      12.719  15.312   0.573  1.00 95.75           C  
ATOM   2617  NE2 GLN A 340      13.125  14.641  -0.500  1.00 95.75           N  
ATOM   2618  OE1 GLN A 340      12.359  16.500   0.524  1.00 95.75           O  
ATOM   2619  N   GLU A 341       9.469  12.008   0.861  1.00 96.62           N  
ATOM   2620  CA  GLU A 341       9.117  10.586   0.839  1.00 96.62           C  
ATOM   2621  C   GLU A 341      10.359   9.711   0.941  1.00 96.62           C  
ATOM   2622  CB  GLU A 341       8.336  10.250  -0.432  1.00 96.62           C  
ATOM   2623  O   GLU A 341      10.320   8.633   1.544  1.00 96.62           O  
ATOM   2624  CG  GLU A 341       6.910  10.781  -0.439  1.00 96.62           C  
ATOM   2625  CD  GLU A 341       5.957   9.961   0.417  1.00 96.62           C  
ATOM   2626  OE1 GLU A 341       4.742  10.258   0.418  1.00 96.62           O  
ATOM   2627  OE2 GLU A 341       6.434   9.023   1.091  1.00 96.62           O  
ATOM   2628  N   ALA A 342      11.523  10.289   0.379  1.00 95.50           N  
ATOM   2629  CA  ALA A 342      12.695   9.430   0.242  1.00 95.50           C  
ATOM   2630  C   ALA A 342      13.797   9.836   1.220  1.00 95.50           C  
ATOM   2631  CB  ALA A 342      13.219   9.469  -1.190  1.00 95.50           C  
ATOM   2632  O   ALA A 342      14.984   9.781   0.888  1.00 95.50           O  
ATOM   2633  N   LEU A 343      13.422  10.305   2.361  1.00 92.75           N  
ATOM   2634  CA  LEU A 343      14.398  10.734   3.357  1.00 92.75           C  
ATOM   2635  C   LEU A 343      15.359   9.602   3.703  1.00 92.75           C  
ATOM   2636  CB  LEU A 343      13.695  11.227   4.625  1.00 92.75           C  
ATOM   2637  O   LEU A 343      16.531   9.844   3.967  1.00 92.75           O  
ATOM   2638  CG  LEU A 343      13.266  12.695   4.637  1.00 92.75           C  
ATOM   2639  CD1 LEU A 343      12.484  13.008   5.910  1.00 92.75           C  
ATOM   2640  CD2 LEU A 343      14.477  13.609   4.508  1.00 92.75           C  
ATOM   2641  N   ALA A 344      14.898   8.320   3.682  1.00 88.12           N  
ATOM   2642  CA  ALA A 344      15.727   7.156   4.004  1.00 88.12           C  
ATOM   2643  C   ALA A 344      16.875   7.012   3.018  1.00 88.12           C  
ATOM   2644  CB  ALA A 344      14.875   5.891   4.020  1.00 88.12           C  
ATOM   2645  O   ALA A 344      17.891   6.371   3.322  1.00 88.12           O  
ATOM   2646  N   ALA A 345      16.750   7.605   1.863  1.00 87.44           N  
ATOM   2647  CA  ALA A 345      17.797   7.520   0.849  1.00 87.44           C  
ATOM   2648  C   ALA A 345      19.031   8.305   1.274  1.00 87.44           C  
ATOM   2649  CB  ALA A 345      17.281   8.031  -0.493  1.00 87.44           C  
ATOM   2650  O   ALA A 345      20.125   8.094   0.730  1.00 87.44           O  
ATOM   2651  N   GLY A 346      18.891   9.156   2.254  1.00 86.94           N  
ATOM   2652  CA  GLY A 346      20.016   9.922   2.764  1.00 86.94           C  
ATOM   2653  C   GLY A 346      20.953   9.102   3.635  1.00 86.94           C  
ATOM   2654  O   GLY A 346      22.078   9.516   3.914  1.00 86.94           O  
ATOM   2655  N   SER A 347      20.516   7.922   3.986  1.00 84.88           N  
ATOM   2656  CA  SER A 347      21.297   7.082   4.883  1.00 84.88           C  
ATOM   2657  C   SER A 347      21.500   5.688   4.301  1.00 84.88           C  
ATOM   2658  CB  SER A 347      20.625   6.980   6.250  1.00 84.88           C  
ATOM   2659  O   SER A 347      21.562   4.703   5.043  1.00 84.88           O  
ATOM   2660  OG  SER A 347      20.438   8.266   6.816  1.00 84.88           O  
ATOM   2661  N   VAL A 348      21.484   5.551   2.975  1.00 83.56           N  
ATOM   2662  CA  VAL A 348      21.641   4.246   2.340  1.00 83.56           C  
ATOM   2663  C   VAL A 348      23.016   3.666   2.686  1.00 83.56           C  
ATOM   2664  CB  VAL A 348      21.469   4.340   0.806  1.00 83.56           C  
ATOM   2665  O   VAL A 348      23.984   4.402   2.805  1.00 83.56           O  
ATOM   2666  CG1 VAL A 348      20.016   4.652   0.439  1.00 83.56           C  
ATOM   2667  CG2 VAL A 348      22.406   5.398   0.229  1.00 83.56           C  
ATOM   2668  N   PRO A 349      23.062   2.338   3.016  1.00 83.50           N  
ATOM   2669  CA  PRO A 349      24.344   1.695   3.359  1.00 83.50           C  
ATOM   2670  C   PRO A 349      25.391   1.858   2.270  1.00 83.50           C  
ATOM   2671  CB  PRO A 349      23.953   0.224   3.531  1.00 83.50           C  
ATOM   2672  O   PRO A 349      25.062   1.977   1.089  1.00 83.50           O  
ATOM   2673  CG  PRO A 349      22.484   0.236   3.742  1.00 83.50           C  
ATOM   2674  CD  PRO A 349      21.906   1.441   3.051  1.00 83.50           C  
ATOM   2675  N   PHE A 350      26.734   1.810   2.664  1.00 82.50           N  
ATOM   2676  CA  PHE A 350      27.859   2.086   1.780  1.00 82.50           C  
ATOM   2677  C   PHE A 350      27.891   1.087   0.630  1.00 82.50           C  
ATOM   2678  CB  PHE A 350      29.172   2.045   2.561  1.00 82.50           C  
ATOM   2679  O   PHE A 350      28.344   1.420  -0.471  1.00 82.50           O  
ATOM   2680  CG  PHE A 350      29.594   0.658   2.959  1.00 82.50           C  
ATOM   2681  CD1 PHE A 350      29.219   0.129   4.188  1.00 82.50           C  
ATOM   2682  CD2 PHE A 350      30.375  -0.117   2.105  1.00 82.50           C  
ATOM   2683  CE1 PHE A 350      29.625  -1.154   4.562  1.00 82.50           C  
ATOM   2684  CE2 PHE A 350      30.766  -1.400   2.471  1.00 82.50           C  
ATOM   2685  CZ  PHE A 350      30.391  -1.917   3.701  1.00 82.50           C  
ATOM   2686  N   TYR A 351      27.375  -0.168   0.856  1.00 82.12           N  
ATOM   2687  CA  TYR A 351      27.484  -1.176  -0.194  1.00 82.12           C  
ATOM   2688  C   TYR A 351      26.531  -0.857  -1.348  1.00 82.12           C  
ATOM   2689  CB  TYR A 351      27.172  -2.568   0.365  1.00 82.12           C  
ATOM   2690  O   TYR A 351      26.688  -1.402  -2.445  1.00 82.12           O  
ATOM   2691  CG  TYR A 351      25.812  -2.674   1.009  1.00 82.12           C  
ATOM   2692  CD1 TYR A 351      25.656  -2.514   2.385  1.00 82.12           C  
ATOM   2693  CD2 TYR A 351      24.672  -2.936   0.245  1.00 82.12           C  
ATOM   2694  CE1 TYR A 351      24.391  -2.611   2.982  1.00 82.12           C  
ATOM   2695  CE2 TYR A 351      23.422  -3.035   0.832  1.00 82.12           C  
ATOM   2696  OH  TYR A 351      22.047  -2.971   2.785  1.00 82.12           O  
ATOM   2697  CZ  TYR A 351      23.281  -2.871   2.199  1.00 82.12           C  
ATOM   2698  N   LEU A 352      25.547   0.015  -1.126  1.00 87.12           N  
ATOM   2699  CA  LEU A 352      24.656   0.410  -2.215  1.00 87.12           C  
ATOM   2700  C   LEU A 352      25.281   1.540  -3.033  1.00 87.12           C  
ATOM   2701  CB  LEU A 352      23.297   0.843  -1.665  1.00 87.12           C  
ATOM   2702  O   LEU A 352      24.734   1.930  -4.066  1.00 87.12           O  
ATOM   2703  CG  LEU A 352      22.375  -0.276  -1.170  1.00 87.12           C  
ATOM   2704  CD1 LEU A 352      21.047   0.302  -0.688  1.00 87.12           C  
ATOM   2705  CD2 LEU A 352      22.156  -1.307  -2.271  1.00 87.12           C  
ATOM   2706  N   ASP A 353      26.438   2.023  -2.598  1.00 88.62           N  
ATOM   2707  CA  ASP A 353      27.125   3.086  -3.336  1.00 88.62           C  
ATOM   2708  C   ASP A 353      27.531   2.615  -4.730  1.00 88.62           C  
ATOM   2709  CB  ASP A 353      28.344   3.576  -2.566  1.00 88.62           C  
ATOM   2710  O   ASP A 353      27.422   3.369  -5.699  1.00 88.62           O  
ATOM   2711  CG  ASP A 353      28.000   4.492  -1.408  1.00 88.62           C  
ATOM   2712  OD1 ASP A 353      26.844   4.965  -1.333  1.00 88.62           O  
ATOM   2713  OD2 ASP A 353      28.891   4.746  -0.563  1.00 88.62           O  
ATOM   2714  N   LEU A 354      27.922   1.363  -4.840  1.00 86.38           N  
ATOM   2715  CA  LEU A 354      28.297   0.835  -6.152  1.00 86.38           C  
ATOM   2716  C   LEU A 354      27.078   0.791  -7.078  1.00 86.38           C  
ATOM   2717  CB  LEU A 354      28.891  -0.565  -6.016  1.00 86.38           C  
ATOM   2718  O   LEU A 354      27.188   1.110  -8.266  1.00 86.38           O  
ATOM   2719  CG  LEU A 354      30.281  -0.646  -5.367  1.00 86.38           C  
ATOM   2720  CD1 LEU A 354      30.688  -2.102  -5.156  1.00 86.38           C  
ATOM   2721  CD2 LEU A 354      31.312   0.081  -6.219  1.00 86.38           C  
ATOM   2722  N   TYR A 355      26.000   0.415  -6.484  1.00 88.69           N  
ATOM   2723  CA  TYR A 355      24.750   0.421  -7.230  1.00 88.69           C  
ATOM   2724  C   TYR A 355      24.422   1.822  -7.727  1.00 88.69           C  
ATOM   2725  CB  TYR A 355      23.609  -0.110  -6.359  1.00 88.69           C  
ATOM   2726  O   TYR A 355      24.094   2.010  -8.898  1.00 88.69           O  
ATOM   2727  CG  TYR A 355      22.234   0.079  -6.973  1.00 88.69           C  
ATOM   2728  CD1 TYR A 355      21.359   1.047  -6.484  1.00 88.69           C  
ATOM   2729  CD2 TYR A 355      21.828  -0.711  -8.039  1.00 88.69           C  
ATOM   2730  CE1 TYR A 355      20.109   1.223  -7.043  1.00 88.69           C  
ATOM   2731  CE2 TYR A 355      20.562  -0.544  -8.602  1.00 88.69           C  
ATOM   2732  OH  TYR A 355      18.469   0.594  -8.664  1.00 88.69           O  
ATOM   2733  CZ  TYR A 355      19.719   0.424  -8.102  1.00 88.69           C  
ATOM   2734  N   LEU A 356      24.531   2.809  -6.910  1.00 90.62           N  
ATOM   2735  CA  LEU A 356      24.234   4.191  -7.270  1.00 90.62           C  
ATOM   2736  C   LEU A 356      25.250   4.719  -8.289  1.00 90.62           C  
ATOM   2737  CB  LEU A 356      24.250   5.082  -6.023  1.00 90.62           C  
ATOM   2738  O   LEU A 356      24.891   5.492  -9.172  1.00 90.62           O  
ATOM   2739  CG  LEU A 356      23.156   4.809  -4.992  1.00 90.62           C  
ATOM   2740  CD1 LEU A 356      23.359   5.684  -3.758  1.00 90.62           C  
ATOM   2741  CD2 LEU A 356      21.766   5.039  -5.598  1.00 90.62           C  
ATOM   2742  N   PHE A 357      26.500   4.227  -8.102  1.00 89.81           N  
ATOM   2743  CA  PHE A 357      27.547   4.637  -9.031  1.00 89.81           C  
ATOM   2744  C   PHE A 357      27.219   4.199 -10.453  1.00 89.81           C  
ATOM   2745  CB  PHE A 357      28.891   4.055  -8.602  1.00 89.81           C  
ATOM   2746  O   PHE A 357      27.516   4.910 -11.406  1.00 89.81           O  
ATOM   2747  CG  PHE A 357      30.062   4.547  -9.430  1.00 89.81           C  
ATOM   2748  CD1 PHE A 357      30.672   3.711 -10.352  1.00 89.81           C  
ATOM   2749  CD2 PHE A 357      30.531   5.844  -9.281  1.00 89.81           C  
ATOM   2750  CE1 PHE A 357      31.750   4.164 -11.117  1.00 89.81           C  
ATOM   2751  CE2 PHE A 357      31.594   6.301 -10.039  1.00 89.81           C  
ATOM   2752  CZ  PHE A 357      32.219   5.461 -10.961  1.00 89.81           C  
ATOM   2753  N   ASN A 358      26.562   3.105 -10.578  1.00 89.12           N  
ATOM   2754  CA  ASN A 358      26.156   2.604 -11.883  1.00 89.12           C  
ATOM   2755  C   ASN A 358      25.234   3.586 -12.594  1.00 89.12           C  
ATOM   2756  CB  ASN A 358      25.469   1.239 -11.742  1.00 89.12           C  
ATOM   2757  O   ASN A 358      25.250   3.693 -13.820  1.00 89.12           O  
ATOM   2758  CG  ASN A 358      25.234   0.566 -13.078  1.00 89.12           C  
ATOM   2759  ND2 ASN A 358      25.562  -0.720 -13.164  1.00 89.12           N  
ATOM   2760  OD1 ASN A 358      24.781   1.197 -14.031  1.00 89.12           O  
ATOM   2761  N   TYR A 359      24.469   4.391 -11.914  1.00 90.75           N  
ATOM   2762  CA  TYR A 359      23.578   5.387 -12.492  1.00 90.75           C  
ATOM   2763  C   TYR A 359      24.359   6.598 -12.992  1.00 90.75           C  
ATOM   2764  CB  TYR A 359      22.516   5.832 -11.477  1.00 90.75           C  
ATOM   2765  O   TYR A 359      23.938   7.273 -13.938  1.00 90.75           O  
ATOM   2766  CG  TYR A 359      21.391   4.844 -11.297  1.00 90.75           C  
ATOM   2767  CD1 TYR A 359      20.203   4.977 -12.008  1.00 90.75           C  
ATOM   2768  CD2 TYR A 359      21.516   3.775 -10.414  1.00 90.75           C  
ATOM   2769  CE1 TYR A 359      19.172   4.070 -11.844  1.00 90.75           C  
ATOM   2770  CE2 TYR A 359      20.484   2.863 -10.242  1.00 90.75           C  
ATOM   2771  OH  TYR A 359      18.281   2.117 -10.797  1.00 90.75           O  
ATOM   2772  CZ  TYR A 359      19.312   3.018 -10.961  1.00 90.75           C  
ATOM   2773  N   ASP A 360      25.516   6.793 -12.367  1.00 91.00           N  
ATOM   2774  CA  ASP A 360      26.391   7.867 -12.844  1.00 91.00           C  
ATOM   2775  C   ASP A 360      27.062   7.488 -14.156  1.00 91.00           C  
ATOM   2776  CB  ASP A 360      27.438   8.211 -11.781  1.00 91.00           C  
ATOM   2777  O   ASP A 360      27.250   8.336 -15.031  1.00 91.00           O  
ATOM   2778  CG  ASP A 360      26.859   8.945 -10.586  1.00 91.00           C  
ATOM   2779  OD1 ASP A 360      26.391  10.102 -10.742  1.00 91.00           O  
ATOM   2780  OD2 ASP A 360      26.859   8.375  -9.477  1.00 91.00           O  
ATOM   2781  N   ILE A 361      27.359   6.184 -14.273  1.00 90.56           N  
ATOM   2782  CA  ILE A 361      28.031   5.680 -15.469  1.00 90.56           C  
ATOM   2783  C   ILE A 361      27.031   5.547 -16.609  1.00 90.56           C  
ATOM   2784  CB  ILE A 361      28.719   4.320 -15.195  1.00 90.56           C  
ATOM   2785  O   ILE A 361      27.328   5.895 -17.750  1.00 90.56           O  
ATOM   2786  CG1 ILE A 361      29.859   4.488 -14.188  1.00 90.56           C  
ATOM   2787  CG2 ILE A 361      29.234   3.707 -16.500  1.00 90.56           C  
ATOM   2788  CD1 ILE A 361      30.438   3.174 -13.680  1.00 90.56           C  
ATOM   2789  N   SER A 362      25.844   5.082 -16.219  1.00 91.00           N  
ATOM   2790  CA  SER A 362      24.781   4.871 -17.203  1.00 91.00           C  
ATOM   2791  C   SER A 362      23.578   5.762 -16.906  1.00 91.00           C  
ATOM   2792  CB  SER A 362      24.359   3.406 -17.219  1.00 91.00           C  
ATOM   2793  O   SER A 362      22.609   5.320 -16.281  1.00 91.00           O  
ATOM   2794  OG  SER A 362      25.438   2.564 -17.547  1.00 91.00           O  
ATOM   2795  N   GLN A 363      23.609   6.996 -17.375  1.00 92.31           N  
ATOM   2796  CA  GLN A 363      22.625   8.008 -17.016  1.00 92.31           C  
ATOM   2797  C   GLN A 363      21.266   7.688 -17.641  1.00 92.31           C  
ATOM   2798  CB  GLN A 363      23.094   9.391 -17.469  1.00 92.31           C  
ATOM   2799  O   GLN A 363      20.234   8.203 -17.203  1.00 92.31           O  
ATOM   2800  CG  GLN A 363      24.312   9.906 -16.703  1.00 92.31           C  
ATOM   2801  CD  GLN A 363      24.828  11.219 -17.234  1.00 92.31           C  
ATOM   2802  NE2 GLN A 363      25.875  11.750 -16.609  1.00 92.31           N  
ATOM   2803  OE1 GLN A 363      24.297  11.758 -18.219  1.00 92.31           O  
ATOM   2804  N   ASP A 364      21.266   6.887 -18.688  1.00 92.44           N  
ATOM   2805  CA  ASP A 364      19.984   6.484 -19.266  1.00 92.44           C  
ATOM   2806  C   ASP A 364      19.109   5.766 -18.234  1.00 92.44           C  
ATOM   2807  CB  ASP A 364      20.219   5.586 -20.484  1.00 92.44           C  
ATOM   2808  O   ASP A 364      17.891   5.723 -18.375  1.00 92.44           O  
ATOM   2809  CG  ASP A 364      21.016   4.340 -20.156  1.00 92.44           C  
ATOM   2810  OD1 ASP A 364      22.141   4.461 -19.625  1.00 92.44           O  
ATOM   2811  OD2 ASP A 364      20.516   3.229 -20.438  1.00 92.44           O  
ATOM   2812  N   LYS A 365      19.734   5.238 -17.234  1.00 90.19           N  
ATOM   2813  CA  LYS A 365      19.000   4.500 -16.203  1.00 90.19           C  
ATOM   2814  C   LYS A 365      18.172   5.445 -15.336  1.00 90.19           C  
ATOM   2815  CB  LYS A 365      19.969   3.693 -15.336  1.00 90.19           C  
ATOM   2816  O   LYS A 365      17.250   5.012 -14.656  1.00 90.19           O  
ATOM   2817  CG  LYS A 365      20.625   2.531 -16.062  1.00 90.19           C  
ATOM   2818  CD  LYS A 365      21.500   1.713 -15.125  1.00 90.19           C  
ATOM   2819  CE  LYS A 365      22.156   0.536 -15.844  1.00 90.19           C  
ATOM   2820  NZ  LYS A 365      23.016  -0.268 -14.930  1.00 90.19           N  
ATOM   2821  N   LEU A 366      18.547   6.715 -15.281  1.00 92.88           N  
ATOM   2822  CA  LEU A 366      17.797   7.715 -14.531  1.00 92.88           C  
ATOM   2823  C   LEU A 366      16.500   8.078 -15.250  1.00 92.88           C  
ATOM   2824  CB  LEU A 366      18.641   8.977 -14.320  1.00 92.88           C  
ATOM   2825  O   LEU A 366      15.594   8.656 -14.648  1.00 92.88           O  
ATOM   2826  CG  LEU A 366      19.828   8.844 -13.359  1.00 92.88           C  
ATOM   2827  CD1 LEU A 366      20.703  10.094 -13.414  1.00 92.88           C  
ATOM   2828  CD2 LEU A 366      19.328   8.594 -11.938  1.00 92.88           C  
ATOM   2829  N   THR A 367      16.422   7.738 -16.500  1.00 91.69           N  
ATOM   2830  CA  THR A 367      15.258   8.070 -17.328  1.00 91.69           C  
ATOM   2831  C   THR A 367      14.102   7.109 -17.047  1.00 91.69           C  
ATOM   2832  CB  THR A 367      15.609   8.031 -18.812  1.00 91.69           C  
ATOM   2833  O   THR A 367      14.281   5.891 -17.078  1.00 91.69           O  
ATOM   2834  CG2 THR A 367      14.414   8.422 -19.672  1.00 91.69           C  
ATOM   2835  OG1 THR A 367      16.688   8.945 -19.078  1.00 91.69           O  
ATOM   2836  N   PRO A 368      12.992   7.688 -16.734  1.00 86.75           N  
ATOM   2837  CA  PRO A 368      11.844   6.801 -16.562  1.00 86.75           C  
ATOM   2838  C   PRO A 368      11.617   5.883 -17.766  1.00 86.75           C  
ATOM   2839  CB  PRO A 368      10.672   7.773 -16.391  1.00 86.75           C  
ATOM   2840  O   PRO A 368      11.688   6.332 -18.906  1.00 86.75           O  
ATOM   2841  CG  PRO A 368      11.289   9.031 -15.867  1.00 86.75           C  
ATOM   2842  CD  PRO A 368      12.648   9.188 -16.500  1.00 86.75           C  
ATOM   2843  N   TRP A 369      11.320   4.672 -17.453  1.00 80.00           N  
ATOM   2844  CA  TRP A 369      11.164   3.646 -18.469  1.00 80.00           C  
ATOM   2845  C   TRP A 369      10.039   4.012 -19.438  1.00 80.00           C  
ATOM   2846  CB  TRP A 369      10.875   2.285 -17.828  1.00 80.00           C  
ATOM   2847  O   TRP A 369      10.117   3.713 -20.625  1.00 80.00           O  
ATOM   2848  CG  TRP A 369      10.672   1.178 -18.828  1.00 80.00           C  
ATOM   2849  CD1 TRP A 369       9.492   0.560 -19.141  1.00 80.00           C  
ATOM   2850  CD2 TRP A 369      11.680   0.554 -19.625  1.00 80.00           C  
ATOM   2851  CE2 TRP A 369      11.039  -0.436 -20.406  1.00 80.00           C  
ATOM   2852  CE3 TRP A 369      13.062   0.736 -19.766  1.00 80.00           C  
ATOM   2853  NE1 TRP A 369       9.711  -0.412 -20.078  1.00 80.00           N  
ATOM   2854  CH2 TRP A 369      13.086  -1.042 -21.422  1.00 80.00           C  
ATOM   2855  CZ2 TRP A 369      11.734  -1.241 -21.312  1.00 80.00           C  
ATOM   2856  CZ3 TRP A 369      13.750  -0.066 -20.672  1.00 80.00           C  
ATOM   2857  N   SER A 370       9.078   4.672 -19.062  1.00 78.50           N  
ATOM   2858  CA  SER A 370       7.891   4.977 -19.859  1.00 78.50           C  
ATOM   2859  C   SER A 370       8.117   6.191 -20.750  1.00 78.50           C  
ATOM   2860  CB  SER A 370       6.688   5.223 -18.938  1.00 78.50           C  
ATOM   2861  O   SER A 370       7.289   6.504 -21.609  1.00 78.50           O  
ATOM   2862  OG  SER A 370       6.945   6.281 -18.047  1.00 78.50           O  
ATOM   2863  N   LEU A 371       9.227   6.922 -20.562  1.00 85.38           N  
ATOM   2864  CA  LEU A 371       9.461   8.148 -21.312  1.00 85.38           C  
ATOM   2865  C   LEU A 371       9.758   7.844 -22.781  1.00 85.38           C  
ATOM   2866  CB  LEU A 371      10.609   8.945 -20.703  1.00 85.38           C  
ATOM   2867  O   LEU A 371       9.133   8.414 -23.672  1.00 85.38           O  
ATOM   2868  CG  LEU A 371      10.953  10.281 -21.375  1.00 85.38           C  
ATOM   2869  CD1 LEU A 371       9.781  11.250 -21.234  1.00 85.38           C  
ATOM   2870  CD2 LEU A 371      12.219  10.875 -20.766  1.00 85.38           C  
ATOM   2871  N   THR A 372      10.672   7.004 -23.094  1.00 86.50           N  
ATOM   2872  CA  THR A 372      11.102   6.656 -24.438  1.00 86.50           C  
ATOM   2873  C   THR A 372      11.938   5.383 -24.422  1.00 86.50           C  
ATOM   2874  CB  THR A 372      11.914   7.801 -25.078  1.00 86.50           C  
ATOM   2875  O   THR A 372      12.625   5.094 -23.453  1.00 86.50           O  
ATOM   2876  CG2 THR A 372      13.188   8.078 -24.297  1.00 86.50           C  
ATOM   2877  OG1 THR A 372      12.258   7.441 -26.422  1.00 86.50           O  
ATOM   2878  N   GLN A 373      11.820   4.633 -25.609  1.00 84.88           N  
ATOM   2879  CA  GLN A 373      12.648   3.443 -25.750  1.00 84.88           C  
ATOM   2880  C   GLN A 373      13.891   3.738 -26.594  1.00 84.88           C  
ATOM   2881  CB  GLN A 373      11.852   2.301 -26.391  1.00 84.88           C  
ATOM   2882  O   GLN A 373      14.789   2.900 -26.688  1.00 84.88           O  
ATOM   2883  CG  GLN A 373      10.672   1.839 -25.547  1.00 84.88           C  
ATOM   2884  CD  GLN A 373      11.094   1.271 -24.203  1.00 84.88           C  
ATOM   2885  NE2 GLN A 373      10.141   1.168 -23.281  1.00 84.88           N  
ATOM   2886  OE1 GLN A 373      12.258   0.929 -24.000  1.00 84.88           O  
ATOM   2887  N   ARG A 374      13.938   4.910 -27.141  1.00 90.69           N  
ATOM   2888  CA  ARG A 374      15.086   5.293 -27.953  1.00 90.69           C  
ATOM   2889  C   ARG A 374      16.297   5.609 -27.094  1.00 90.69           C  
ATOM   2890  CB  ARG A 374      14.742   6.500 -28.828  1.00 90.69           C  
ATOM   2891  O   ARG A 374      16.234   6.484 -26.219  1.00 90.69           O  
ATOM   2892  CG  ARG A 374      13.625   6.234 -29.828  1.00 90.69           C  
ATOM   2893  CD  ARG A 374      13.352   7.449 -30.703  1.00 90.69           C  
ATOM   2894  NE  ARG A 374      12.242   7.215 -31.625  1.00 90.69           N  
ATOM   2895  NH1 ARG A 374      12.422   9.250 -32.688  1.00 90.69           N  
ATOM   2896  NH2 ARG A 374      10.805   7.762 -33.312  1.00 90.69           N  
ATOM   2897  CZ  ARG A 374      11.820   8.078 -32.531  1.00 90.69           C  
ATOM   2898  N   ALA A 375      17.375   4.918 -27.375  1.00 92.19           N  
ATOM   2899  CA  ALA A 375      18.578   4.949 -26.531  1.00 92.19           C  
ATOM   2900  C   ALA A 375      19.141   6.363 -26.438  1.00 92.19           C  
ATOM   2901  CB  ALA A 375      19.641   4.000 -27.094  1.00 92.19           C  
ATOM   2902  O   ALA A 375      19.484   6.824 -25.344  1.00 92.19           O  
ATOM   2903  N   ASN A 376      19.234   7.066 -27.562  1.00 93.69           N  
ATOM   2904  CA  ASN A 376      19.812   8.398 -27.562  1.00 93.69           C  
ATOM   2905  C   ASN A 376      18.984   9.383 -26.734  1.00 93.69           C  
ATOM   2906  CB  ASN A 376      19.984   8.914 -29.000  1.00 93.69           C  
ATOM   2907  O   ASN A 376      19.531  10.203 -26.000  1.00 93.69           O  
ATOM   2908  CG  ASN A 376      18.672   8.938 -29.750  1.00 93.69           C  
ATOM   2909  ND2 ASN A 376      18.453   9.992 -30.531  1.00 93.69           N  
ATOM   2910  OD1 ASN A 376      17.859   8.008 -29.656  1.00 93.69           O  
ATOM   2911  N   LYS A 377      17.703   9.281 -26.797  1.00 94.25           N  
ATOM   2912  CA  LYS A 377      16.797  10.156 -26.047  1.00 94.25           C  
ATOM   2913  C   LYS A 377      16.844   9.836 -24.562  1.00 94.25           C  
ATOM   2914  CB  LYS A 377      15.367  10.039 -26.578  1.00 94.25           C  
ATOM   2915  O   LYS A 377      16.781  10.734 -23.719  1.00 94.25           O  
ATOM   2916  CG  LYS A 377      15.164  10.641 -27.953  1.00 94.25           C  
ATOM   2917  CD  LYS A 377      13.688  10.711 -28.312  1.00 94.25           C  
ATOM   2918  CE  LYS A 377      13.469  11.375 -29.672  1.00 94.25           C  
ATOM   2919  NZ  LYS A 377      12.023  11.445 -30.031  1.00 94.25           N  
ATOM   2920  N   ARG A 378      16.938   8.602 -24.266  1.00 93.75           N  
ATOM   2921  CA  ARG A 378      17.031   8.219 -22.859  1.00 93.75           C  
ATOM   2922  C   ARG A 378      18.297   8.773 -22.219  1.00 93.75           C  
ATOM   2923  CB  ARG A 378      17.000   6.691 -22.719  1.00 93.75           C  
ATOM   2924  O   ARG A 378      18.250   9.312 -21.109  1.00 93.75           O  
ATOM   2925  CG  ARG A 378      15.648   6.070 -23.047  1.00 93.75           C  
ATOM   2926  CD  ARG A 378      15.641   4.570 -22.781  1.00 93.75           C  
ATOM   2927  NE  ARG A 378      15.750   4.270 -21.359  1.00 93.75           N  
ATOM   2928  NH1 ARG A 378      13.539   4.758 -20.875  1.00 93.75           N  
ATOM   2929  NH2 ARG A 378      14.953   4.070 -19.219  1.00 93.75           N  
ATOM   2930  CZ  ARG A 378      14.750   4.367 -20.484  1.00 93.75           C  
ATOM   2931  N   LEU A 379      19.328   8.578 -22.938  1.00 95.44           N  
ATOM   2932  CA  LEU A 379      20.609   9.086 -22.438  1.00 95.44           C  
ATOM   2933  C   LEU A 379      20.547  10.602 -22.234  1.00 95.44           C  
ATOM   2934  CB  LEU A 379      21.734   8.742 -23.406  1.00 95.44           C  
ATOM   2935  O   LEU A 379      20.969  11.102 -21.188  1.00 95.44           O  
ATOM   2936  CG  LEU A 379      23.156   9.164 -22.984  1.00 95.44           C  
ATOM   2937  CD1 LEU A 379      23.531   8.477 -21.672  1.00 95.44           C  
ATOM   2938  CD2 LEU A 379      24.156   8.836 -24.062  1.00 95.44           C  
ATOM   2939  N   ALA A 380      20.000  11.336 -23.172  1.00 96.38           N  
ATOM   2940  CA  ALA A 380      19.875  12.789 -23.078  1.00 96.38           C  
ATOM   2941  C   ALA A 380      18.984  13.188 -21.906  1.00 96.38           C  
ATOM   2942  CB  ALA A 380      19.328  13.359 -24.375  1.00 96.38           C  
ATOM   2943  O   ALA A 380      19.328  14.086 -21.125  1.00 96.38           O  
ATOM   2944  N   ALA A 381      17.828  12.516 -21.766  1.00 95.81           N  
ATOM   2945  CA  ALA A 381      16.922  12.781 -20.656  1.00 95.81           C  
ATOM   2946  C   ALA A 381      17.609  12.492 -19.312  1.00 95.81           C  
ATOM   2947  CB  ALA A 381      15.656  11.938 -20.797  1.00 95.81           C  
ATOM   2948  O   ALA A 381      17.484  13.273 -18.375  1.00 95.81           O  
ATOM   2949  N   GLY A 382      18.250  11.344 -19.266  1.00 95.94           N  
ATOM   2950  CA  GLY A 382      18.984  10.992 -18.047  1.00 95.94           C  
ATOM   2951  C   GLY A 382      20.016  12.031 -17.656  1.00 95.94           C  
ATOM   2952  O   GLY A 382      20.156  12.352 -16.469  1.00 95.94           O  
ATOM   2953  N   PHE A 383      20.719  12.539 -18.641  1.00 96.12           N  
ATOM   2954  CA  PHE A 383      21.703  13.586 -18.391  1.00 96.12           C  
ATOM   2955  C   PHE A 383      21.031  14.820 -17.797  1.00 96.12           C  
ATOM   2956  CB  PHE A 383      22.438  13.961 -19.672  1.00 96.12           C  
ATOM   2957  O   PHE A 383      21.547  15.414 -16.844  1.00 96.12           O  
ATOM   2958  CG  PHE A 383      23.500  15.016 -19.484  1.00 96.12           C  
ATOM   2959  CD1 PHE A 383      23.250  16.344 -19.797  1.00 96.12           C  
ATOM   2960  CD2 PHE A 383      24.750  14.672 -18.984  1.00 96.12           C  
ATOM   2961  CE1 PHE A 383      24.219  17.312 -19.625  1.00 96.12           C  
ATOM   2962  CE2 PHE A 383      25.734  15.648 -18.812  1.00 96.12           C  
ATOM   2963  CZ  PHE A 383      25.469  16.969 -19.125  1.00 96.12           C  
ATOM   2964  N   LYS A 384      19.922  15.242 -18.281  1.00 97.12           N  
ATOM   2965  CA  LYS A 384      19.188  16.406 -17.781  1.00 97.12           C  
ATOM   2966  C   LYS A 384      18.703  16.188 -16.344  1.00 97.12           C  
ATOM   2967  CB  LYS A 384      18.000  16.734 -18.688  1.00 97.12           C  
ATOM   2968  O   LYS A 384      18.750  17.094 -15.523  1.00 97.12           O  
ATOM   2969  CG  LYS A 384      18.406  17.375 -20.016  1.00 97.12           C  
ATOM   2970  CD  LYS A 384      17.188  17.906 -20.766  1.00 97.12           C  
ATOM   2971  CE  LYS A 384      17.578  18.672 -22.016  1.00 97.12           C  
ATOM   2972  NZ  LYS A 384      16.406  19.344 -22.656  1.00 97.12           N  
ATOM   2973  N   ILE A 385      18.266  14.969 -16.109  1.00 96.75           N  
ATOM   2974  CA  ILE A 385      17.797  14.633 -14.766  1.00 96.75           C  
ATOM   2975  C   ILE A 385      18.969  14.695 -13.789  1.00 96.75           C  
ATOM   2976  CB  ILE A 385      17.141  13.234 -14.719  1.00 96.75           C  
ATOM   2977  O   ILE A 385      18.859  15.266 -12.695  1.00 96.75           O  
ATOM   2978  CG1 ILE A 385      15.797  13.258 -15.445  1.00 96.75           C  
ATOM   2979  CG2 ILE A 385      16.984  12.758 -13.273  1.00 96.75           C  
ATOM   2980  CD1 ILE A 385      15.219  11.875 -15.719  1.00 96.75           C  
ATOM   2981  N   LYS A 386      20.047  14.133 -14.203  1.00 96.50           N  
ATOM   2982  CA  LYS A 386      21.250  14.164 -13.359  1.00 96.50           C  
ATOM   2983  C   LYS A 386      21.656  15.602 -13.062  1.00 96.50           C  
ATOM   2984  CB  LYS A 386      22.391  13.414 -14.039  1.00 96.50           C  
ATOM   2985  O   LYS A 386      21.953  15.938 -11.906  1.00 96.50           O  
ATOM   2986  CG  LYS A 386      23.672  13.391 -13.219  1.00 96.50           C  
ATOM   2987  CD  LYS A 386      24.750  12.539 -13.891  1.00 96.50           C  
ATOM   2988  CE  LYS A 386      26.031  12.508 -13.070  1.00 96.50           C  
ATOM   2989  NZ  LYS A 386      27.094  11.680 -13.727  1.00 96.50           N  
ATOM   2990  N   LEU A 387      21.703  16.422 -14.062  1.00 96.19           N  
ATOM   2991  CA  LEU A 387      22.109  17.812 -13.898  1.00 96.19           C  
ATOM   2992  C   LEU A 387      21.125  18.547 -12.984  1.00 96.19           C  
ATOM   2993  CB  LEU A 387      22.172  18.516 -15.258  1.00 96.19           C  
ATOM   2994  O   LEU A 387      21.547  19.328 -12.125  1.00 96.19           O  
ATOM   2995  CG  LEU A 387      22.719  19.953 -15.250  1.00 96.19           C  
ATOM   2996  CD1 LEU A 387      24.172  19.969 -14.773  1.00 96.19           C  
ATOM   2997  CD2 LEU A 387      22.609  20.578 -16.641  1.00 96.19           C  
ATOM   2998  N   HIS A 388      19.859  18.297 -13.141  1.00 96.94           N  
ATOM   2999  CA  HIS A 388      18.828  18.969 -12.359  1.00 96.94           C  
ATOM   3000  C   HIS A 388      18.938  18.641 -10.875  1.00 96.94           C  
ATOM   3001  CB  HIS A 388      17.438  18.578 -12.875  1.00 96.94           C  
ATOM   3002  O   HIS A 388      18.875  19.531 -10.031  1.00 96.94           O  
ATOM   3003  CG  HIS A 388      16.312  19.203 -12.094  1.00 96.94           C  
ATOM   3004  CD2 HIS A 388      15.547  18.703 -11.094  1.00 96.94           C  
ATOM   3005  ND1 HIS A 388      15.875  20.484 -12.312  1.00 96.94           N  
ATOM   3006  CE1 HIS A 388      14.875  20.750 -11.484  1.00 96.94           C  
ATOM   3007  NE2 HIS A 388      14.664  19.688 -10.734  1.00 96.94           N  
ATOM   3008  N   TYR A 389      19.250  17.406 -10.484  1.00 96.94           N  
ATOM   3009  CA  TYR A 389      19.172  17.016  -9.086  1.00 96.94           C  
ATOM   3010  C   TYR A 389      20.562  16.938  -8.469  1.00 96.94           C  
ATOM   3011  CB  TYR A 389      18.453  15.672  -8.938  1.00 96.94           C  
ATOM   3012  O   TYR A 389      20.719  17.062  -7.250  1.00 96.94           O  
ATOM   3013  CG  TYR A 389      16.969  15.750  -9.188  1.00 96.94           C  
ATOM   3014  CD1 TYR A 389      16.109  16.281  -8.219  1.00 96.94           C  
ATOM   3015  CD2 TYR A 389      16.422  15.305 -10.383  1.00 96.94           C  
ATOM   3016  CE1 TYR A 389      14.734  16.344  -8.445  1.00 96.94           C  
ATOM   3017  CE2 TYR A 389      15.047  15.375 -10.617  1.00 96.94           C  
ATOM   3018  OH  TYR A 389      12.859  15.961  -9.867  1.00 96.94           O  
ATOM   3019  CZ  TYR A 389      14.219  15.898  -9.641  1.00 96.94           C  
ATOM   3020  N   PHE A 390      21.547  16.672  -9.336  1.00 96.62           N  
ATOM   3021  CA  PHE A 390      22.859  16.359  -8.758  1.00 96.62           C  
ATOM   3022  C   PHE A 390      23.922  17.328  -9.273  1.00 96.62           C  
ATOM   3023  CB  PHE A 390      23.250  14.914  -9.086  1.00 96.62           C  
ATOM   3024  O   PHE A 390      25.047  17.312  -8.797  1.00 96.62           O  
ATOM   3025  CG  PHE A 390      22.281  13.883  -8.570  1.00 96.62           C  
ATOM   3026  CD1 PHE A 390      22.391  13.398  -7.273  1.00 96.62           C  
ATOM   3027  CD2 PHE A 390      21.266  13.398  -9.391  1.00 96.62           C  
ATOM   3028  CE1 PHE A 390      21.484  12.445  -6.793  1.00 96.62           C  
ATOM   3029  CE2 PHE A 390      20.375  12.445  -8.914  1.00 96.62           C  
ATOM   3030  CZ  PHE A 390      20.484  11.969  -7.621  1.00 96.62           C  
ATOM   3031  N   GLN A 391      23.516  18.141 -10.242  1.00 94.00           N  
ATOM   3032  CA  GLN A 391      24.516  18.984 -10.898  1.00 94.00           C  
ATOM   3033  C   GLN A 391      25.719  18.172 -11.359  1.00 94.00           C  
ATOM   3034  CB  GLN A 391      24.969  20.109  -9.969  1.00 94.00           C  
ATOM   3035  O   GLN A 391      25.578  17.234 -12.148  1.00 94.00           O  
ATOM   3036  CG  GLN A 391      23.828  21.031  -9.516  1.00 94.00           C  
ATOM   3037  CD  GLN A 391      24.297  22.109  -8.562  1.00 94.00           C  
ATOM   3038  NE2 GLN A 391      23.453  22.453  -7.594  1.00 94.00           N  
ATOM   3039  OE1 GLN A 391      25.406  22.641  -8.695  1.00 94.00           O  
ATOM   3040  N   TYR A 392      26.953  18.422 -10.766  1.00 91.88           N  
ATOM   3041  CA  TYR A 392      28.125  17.672 -11.219  1.00 91.88           C  
ATOM   3042  C   TYR A 392      28.562  16.656 -10.172  1.00 91.88           C  
ATOM   3043  CB  TYR A 392      29.281  18.625 -11.523  1.00 91.88           C  
ATOM   3044  O   TYR A 392      29.609  16.016 -10.312  1.00 91.88           O  
ATOM   3045  CG  TYR A 392      28.969  19.641 -12.594  1.00 91.88           C  
ATOM   3046  CD1 TYR A 392      28.906  19.281 -13.938  1.00 91.88           C  
ATOM   3047  CD2 TYR A 392      28.719  20.969 -12.266  1.00 91.88           C  
ATOM   3048  CE1 TYR A 392      28.609  20.219 -14.922  1.00 91.88           C  
ATOM   3049  CE2 TYR A 392      28.422  21.922 -13.242  1.00 91.88           C  
ATOM   3050  OH  TYR A 392      28.078  22.453 -15.547  1.00 91.88           O  
ATOM   3051  CZ  TYR A 392      28.375  21.531 -14.570  1.00 91.88           C  
ATOM   3052  N   ASN A 393      27.688  16.531  -9.125  1.00 95.19           N  
ATOM   3053  CA  ASN A 393      28.047  15.609  -8.047  1.00 95.19           C  
ATOM   3054  C   ASN A 393      27.656  14.172  -8.383  1.00 95.19           C  
ATOM   3055  CB  ASN A 393      27.391  16.047  -6.738  1.00 95.19           C  
ATOM   3056  O   ASN A 393      26.734  13.938  -9.172  1.00 95.19           O  
ATOM   3057  CG  ASN A 393      27.906  17.375  -6.234  1.00 95.19           C  
ATOM   3058  ND2 ASN A 393      27.031  18.188  -5.680  1.00 95.19           N  
ATOM   3059  OD1 ASN A 393      29.109  17.656  -6.340  1.00 95.19           O  
ATOM   3060  N   LEU A 394      28.422  13.227  -7.758  1.00 93.25           N  
ATOM   3061  CA  LEU A 394      28.094  11.812  -7.859  1.00 93.25           C  
ATOM   3062  C   LEU A 394      26.859  11.484  -7.020  1.00 93.25           C  
ATOM   3063  CB  LEU A 394      29.266  10.945  -7.418  1.00 93.25           C  
ATOM   3064  O   LEU A 394      26.719  11.977  -5.898  1.00 93.25           O  
ATOM   3065  CG  LEU A 394      30.531  11.039  -8.273  1.00 93.25           C  
ATOM   3066  CD1 LEU A 394      31.656  10.227  -7.641  1.00 93.25           C  
ATOM   3067  CD2 LEU A 394      30.250  10.555  -9.695  1.00 93.25           C  
ATOM   3068  N   LEU A 395      25.906  10.625  -7.582  1.00 91.94           N  
ATOM   3069  CA  LEU A 395      24.703  10.242  -6.871  1.00 91.94           C  
ATOM   3070  C   LEU A 395      25.031   9.664  -5.500  1.00 91.94           C  
ATOM   3071  CB  LEU A 395      23.906   9.219  -7.691  1.00 91.94           C  
ATOM   3072  O   LEU A 395      24.328   9.938  -4.523  1.00 91.94           O  
ATOM   3073  CG  LEU A 395      22.969   9.789  -8.766  1.00 91.94           C  
ATOM   3074  CD1 LEU A 395      23.781  10.438  -9.883  1.00 91.94           C  
ATOM   3075  CD2 LEU A 395      22.062   8.703  -9.320  1.00 91.94           C  
ATOM   3076  N   SER A 396      26.156   8.891  -5.496  1.00 88.31           N  
ATOM   3077  CA  SER A 396      26.516   8.172  -4.281  1.00 88.31           C  
ATOM   3078  C   SER A 396      27.000   9.133  -3.195  1.00 88.31           C  
ATOM   3079  CB  SER A 396      27.609   7.137  -4.574  1.00 88.31           C  
ATOM   3080  O   SER A 396      26.984   8.789  -2.012  1.00 88.31           O  
ATOM   3081  OG  SER A 396      28.766   7.758  -5.086  1.00 88.31           O  
ATOM   3082  N   LEU A 397      27.391  10.398  -3.553  1.00 90.50           N  
ATOM   3083  CA  LEU A 397      27.969  11.320  -2.586  1.00 90.50           C  
ATOM   3084  C   LEU A 397      27.000  12.445  -2.242  1.00 90.50           C  
ATOM   3085  CB  LEU A 397      29.281  11.914  -3.133  1.00 90.50           C  
ATOM   3086  O   LEU A 397      27.156  13.125  -1.229  1.00 90.50           O  
ATOM   3087  CG  LEU A 397      30.422  10.938  -3.369  1.00 90.50           C  
ATOM   3088  CD1 LEU A 397      31.641  11.664  -3.936  1.00 90.50           C  
ATOM   3089  CD2 LEU A 397      30.781  10.211  -2.078  1.00 90.50           C  
ATOM   3090  N   ASP A 398      26.047  12.727  -3.170  1.00 94.50           N  
ATOM   3091  CA  ASP A 398      25.078  13.789  -2.941  1.00 94.50           C  
ATOM   3092  C   ASP A 398      23.766  13.227  -2.398  1.00 94.50           C  
ATOM   3093  CB  ASP A 398      24.828  14.570  -4.230  1.00 94.50           C  
ATOM   3094  O   ASP A 398      22.797  13.055  -3.148  1.00 94.50           O  
ATOM   3095  CG  ASP A 398      23.984  15.820  -4.012  1.00 94.50           C  
ATOM   3096  OD1 ASP A 398      23.484  16.031  -2.887  1.00 94.50           O  
ATOM   3097  OD2 ASP A 398      23.828  16.594  -4.977  1.00 94.50           O  
ATOM   3098  N   ARG A 399      23.656  13.016  -1.032  1.00 93.25           N  
ATOM   3099  CA  ARG A 399      22.516  12.359  -0.395  1.00 93.25           C  
ATOM   3100  C   ARG A 399      21.266  13.234  -0.471  1.00 93.25           C  
ATOM   3101  CB  ARG A 399      22.828  12.031   1.064  1.00 93.25           C  
ATOM   3102  O   ARG A 399      20.156  12.727  -0.673  1.00 93.25           O  
ATOM   3103  CG  ARG A 399      23.969  11.031   1.235  1.00 93.25           C  
ATOM   3104  CD  ARG A 399      23.672   9.711   0.540  1.00 93.25           C  
ATOM   3105  NE  ARG A 399      24.781   8.773   0.670  1.00 93.25           N  
ATOM   3106  NH1 ARG A 399      25.172   8.609  -1.600  1.00 93.25           N  
ATOM   3107  NH2 ARG A 399      26.469   7.418  -0.116  1.00 93.25           N  
ATOM   3108  CZ  ARG A 399      25.469   8.266  -0.349  1.00 93.25           C  
ATOM   3109  N   GLN A 400      21.406  14.508  -0.355  1.00 94.56           N  
ATOM   3110  CA  GLN A 400      20.266  15.398  -0.478  1.00 94.56           C  
ATOM   3111  C   GLN A 400      19.672  15.352  -1.884  1.00 94.56           C  
ATOM   3112  CB  GLN A 400      20.656  16.844  -0.128  1.00 94.56           C  
ATOM   3113  O   GLN A 400      18.453  15.297  -2.049  1.00 94.56           O  
ATOM   3114  CG  GLN A 400      19.484  17.812  -0.095  1.00 94.56           C  
ATOM   3115  CD  GLN A 400      18.469  17.453   0.965  1.00 94.56           C  
ATOM   3116  NE2 GLN A 400      17.219  17.281   0.546  1.00 94.56           N  
ATOM   3117  OE1 GLN A 400      18.797  17.344   2.150  1.00 94.56           O  
ATOM   3118  N   GLY A 401      20.578  15.469  -2.893  1.00 95.88           N  
ATOM   3119  CA  GLY A 401      20.109  15.328  -4.262  1.00 95.88           C  
ATOM   3120  C   GLY A 401      19.375  14.031  -4.512  1.00 95.88           C  
ATOM   3121  O   GLY A 401      18.344  14.008  -5.191  1.00 95.88           O  
ATOM   3122  N   LEU A 402      19.875  12.961  -3.943  1.00 95.44           N  
ATOM   3123  CA  LEU A 402      19.250  11.656  -4.078  1.00 95.44           C  
ATOM   3124  C   LEU A 402      17.859  11.656  -3.459  1.00 95.44           C  
ATOM   3125  CB  LEU A 402      20.109  10.570  -3.422  1.00 95.44           C  
ATOM   3126  O   LEU A 402      16.906  11.164  -4.070  1.00 95.44           O  
ATOM   3127  CG  LEU A 402      19.625   9.133  -3.576  1.00 95.44           C  
ATOM   3128  CD1 LEU A 402      19.531   8.758  -5.055  1.00 95.44           C  
ATOM   3129  CD2 LEU A 402      20.562   8.172  -2.838  1.00 95.44           C  
ATOM   3130  N   ILE A 403      17.734  12.234  -2.275  1.00 95.94           N  
ATOM   3131  CA  ILE A 403      16.469  12.344  -1.578  1.00 95.94           C  
ATOM   3132  C   ILE A 403      15.469  13.117  -2.439  1.00 95.94           C  
ATOM   3133  CB  ILE A 403      16.625  13.023  -0.201  1.00 95.94           C  
ATOM   3134  O   ILE A 403      14.344  12.672  -2.654  1.00 95.94           O  
ATOM   3135  CG1 ILE A 403      17.391  12.109   0.759  1.00 95.94           C  
ATOM   3136  CG2 ILE A 403      15.266  13.406   0.379  1.00 95.94           C  
ATOM   3137  CD1 ILE A 403      17.906  12.812   2.010  1.00 95.94           C  
ATOM   3138  N   ASN A 404      15.906  14.242  -2.963  1.00 96.75           N  
ATOM   3139  CA  ASN A 404      15.031  15.086  -3.773  1.00 96.75           C  
ATOM   3140  C   ASN A 404      14.602  14.375  -5.055  1.00 96.75           C  
ATOM   3141  CB  ASN A 404      15.727  16.406  -4.109  1.00 96.75           C  
ATOM   3142  O   ASN A 404      13.430  14.438  -5.438  1.00 96.75           O  
ATOM   3143  CG  ASN A 404      15.906  17.297  -2.893  1.00 96.75           C  
ATOM   3144  ND2 ASN A 404      16.797  18.281  -3.002  1.00 96.75           N  
ATOM   3145  OD1 ASN A 404      15.258  17.094  -1.863  1.00 96.75           O  
ATOM   3146  N   PHE A 405      15.555  13.719  -5.707  1.00 95.88           N  
ATOM   3147  CA  PHE A 405      15.266  13.023  -6.957  1.00 95.88           C  
ATOM   3148  C   PHE A 405      14.258  11.906  -6.738  1.00 95.88           C  
ATOM   3149  CB  PHE A 405      16.562  12.453  -7.562  1.00 95.88           C  
ATOM   3150  O   PHE A 405      13.250  11.820  -7.445  1.00 95.88           O  
ATOM   3151  CG  PHE A 405      16.328  11.445  -8.656  1.00 95.88           C  
ATOM   3152  CD1 PHE A 405      16.641  10.109  -8.469  1.00 95.88           C  
ATOM   3153  CD2 PHE A 405      15.781  11.844  -9.875  1.00 95.88           C  
ATOM   3154  CE1 PHE A 405      16.422   9.180  -9.484  1.00 95.88           C  
ATOM   3155  CE2 PHE A 405      15.562  10.922 -10.891  1.00 95.88           C  
ATOM   3156  CZ  PHE A 405      15.883   9.586 -10.695  1.00 95.88           C  
ATOM   3157  N   ILE A 406      14.477  11.031  -5.773  1.00 95.31           N  
ATOM   3158  CA  ILE A 406      13.617   9.883  -5.551  1.00 95.31           C  
ATOM   3159  C   ILE A 406      12.234  10.352  -5.094  1.00 95.31           C  
ATOM   3160  CB  ILE A 406      14.227   8.914  -4.508  1.00 95.31           C  
ATOM   3161  O   ILE A 406      11.211   9.844  -5.570  1.00 95.31           O  
ATOM   3162  CG1 ILE A 406      15.516   8.289  -5.051  1.00 95.31           C  
ATOM   3163  CG2 ILE A 406      13.211   7.828  -4.125  1.00 95.31           C  
ATOM   3164  CD1 ILE A 406      16.234   7.391  -4.055  1.00 95.31           C  
ATOM   3165  N   SER A 407      12.172  11.383  -4.219  1.00 97.00           N  
ATOM   3166  CA  SER A 407      10.898  11.914  -3.746  1.00 97.00           C  
ATOM   3167  C   SER A 407      10.062  12.453  -4.902  1.00 97.00           C  
ATOM   3168  CB  SER A 407      11.125  13.008  -2.707  1.00 97.00           C  
ATOM   3169  O   SER A 407       8.867  12.172  -5.004  1.00 97.00           O  
ATOM   3170  OG  SER A 407      11.680  12.469  -1.519  1.00 97.00           O  
ATOM   3171  N   ALA A 408      10.719  13.180  -5.781  1.00 95.94           N  
ATOM   3172  CA  ALA A 408      10.023  13.805  -6.898  1.00 95.94           C  
ATOM   3173  C   ALA A 408       9.609  12.766  -7.941  1.00 95.94           C  
ATOM   3174  CB  ALA A 408      10.898  14.875  -7.539  1.00 95.94           C  
ATOM   3175  O   ALA A 408       8.445  12.719  -8.352  1.00 95.94           O  
ATOM   3176  N   ASP A 409      10.586  11.867  -8.258  1.00 93.06           N  
ATOM   3177  CA  ASP A 409      10.422  10.938  -9.367  1.00 93.06           C  
ATOM   3178  C   ASP A 409       9.516   9.773  -8.984  1.00 93.06           C  
ATOM   3179  CB  ASP A 409      11.781  10.422  -9.836  1.00 93.06           C  
ATOM   3180  O   ASP A 409       8.695   9.320  -9.781  1.00 93.06           O  
ATOM   3181  CG  ASP A 409      11.680   9.531 -11.062  1.00 93.06           C  
ATOM   3182  OD1 ASP A 409      11.383  10.039 -12.164  1.00 93.06           O  
ATOM   3183  OD2 ASP A 409      11.906   8.305 -10.930  1.00 93.06           O  
ATOM   3184  N   GLN A 410       9.578   9.328  -7.719  1.00 93.38           N  
ATOM   3185  CA  GLN A 410       8.945   8.062  -7.371  1.00 93.38           C  
ATOM   3186  C   GLN A 410       7.648   8.289  -6.594  1.00 93.38           C  
ATOM   3187  CB  GLN A 410       9.898   7.191  -6.555  1.00 93.38           C  
ATOM   3188  O   GLN A 410       6.879   7.348  -6.383  1.00 93.38           O  
ATOM   3189  CG  GLN A 410      11.164   6.801  -7.301  1.00 93.38           C  
ATOM   3190  CD  GLN A 410      10.883   6.039  -8.586  1.00 93.38           C  
ATOM   3191  NE2 GLN A 410      11.195   6.648  -9.719  1.00 93.38           N  
ATOM   3192  OE1 GLN A 410      10.383   4.910  -8.547  1.00 93.38           O  
ATOM   3193  N   PHE A 411       7.316   9.625  -6.141  1.00 96.56           N  
ATOM   3194  CA  PHE A 411       6.145   9.844  -5.305  1.00 96.56           C  
ATOM   3195  C   PHE A 411       5.395  11.094  -5.746  1.00 96.56           C  
ATOM   3196  CB  PHE A 411       6.543   9.961  -3.830  1.00 96.56           C  
ATOM   3197  O   PHE A 411       4.277  11.008  -6.254  1.00 96.56           O  
ATOM   3198  CG  PHE A 411       6.965   8.656  -3.209  1.00 96.56           C  
ATOM   3199  CD1 PHE A 411       6.035   7.844  -2.572  1.00 96.56           C  
ATOM   3200  CD2 PHE A 411       8.289   8.242  -3.262  1.00 96.56           C  
ATOM   3201  CE1 PHE A 411       6.422   6.637  -1.995  1.00 96.56           C  
ATOM   3202  CE2 PHE A 411       8.688   7.039  -2.689  1.00 96.56           C  
ATOM   3203  CZ  PHE A 411       7.750   6.238  -2.055  1.00 96.56           C  
ATOM   3204  N   ASN A 412       6.020  12.273  -5.605  1.00 96.12           N  
ATOM   3205  CA  ASN A 412       5.336  13.547  -5.773  1.00 96.12           C  
ATOM   3206  C   ASN A 412       4.664  13.648  -7.141  1.00 96.12           C  
ATOM   3207  CB  ASN A 412       6.312  14.711  -5.578  1.00 96.12           C  
ATOM   3208  O   ASN A 412       3.457  13.891  -7.227  1.00 96.12           O  
ATOM   3209  CG  ASN A 412       7.012  14.664  -4.234  1.00 96.12           C  
ATOM   3210  ND2 ASN A 412       8.055  15.469  -4.078  1.00 96.12           N  
ATOM   3211  OD1 ASN A 412       6.625  13.906  -3.344  1.00 96.12           O  
ATOM   3212  N   ARG A 413       5.434  13.438  -8.141  1.00 94.12           N  
ATOM   3213  CA  ARG A 413       4.961  13.664  -9.500  1.00 94.12           C  
ATOM   3214  C   ARG A 413       3.854  12.680  -9.859  1.00 94.12           C  
ATOM   3215  CB  ARG A 413       6.113  13.539 -10.500  1.00 94.12           C  
ATOM   3216  O   ARG A 413       2.785  13.078 -10.328  1.00 94.12           O  
ATOM   3217  CG  ARG A 413       5.684  13.625 -11.953  1.00 94.12           C  
ATOM   3218  CD  ARG A 413       6.836  13.328 -12.906  1.00 94.12           C  
ATOM   3219  NE  ARG A 413       7.277  11.945 -12.805  1.00 94.12           N  
ATOM   3220  NH1 ARG A 413       8.695  12.047 -14.625  1.00 94.12           N  
ATOM   3221  NH2 ARG A 413       8.484  10.094 -13.438  1.00 94.12           N  
ATOM   3222  CZ  ARG A 413       8.148  11.367 -13.625  1.00 94.12           C  
ATOM   3223  N   PRO A 414       4.074  11.328  -9.750  1.00 94.81           N  
ATOM   3224  CA  PRO A 414       3.010  10.391 -10.125  1.00 94.81           C  
ATOM   3225  C   PRO A 414       1.755  10.555  -9.266  1.00 94.81           C  
ATOM   3226  CB  PRO A 414       3.650   9.023  -9.898  1.00 94.81           C  
ATOM   3227  O   PRO A 414       0.639  10.367  -9.758  1.00 94.81           O  
ATOM   3228  CG  PRO A 414       4.828   9.289  -9.016  1.00 94.81           C  
ATOM   3229  CD  PRO A 414       5.336  10.672  -9.305  1.00 94.81           C  
ATOM   3230  N   ILE A 415       1.854  10.930  -8.016  1.00 97.69           N  
ATOM   3231  CA  ILE A 415       0.706  11.117  -7.133  1.00 97.69           C  
ATOM   3232  C   ILE A 415      -0.081  12.352  -7.562  1.00 97.69           C  
ATOM   3233  CB  ILE A 415       1.144  11.250  -5.656  1.00 97.69           C  
ATOM   3234  O   ILE A 415      -1.312  12.320  -7.621  1.00 97.69           O  
ATOM   3235  CG1 ILE A 415       1.647   9.898  -5.125  1.00 97.69           C  
ATOM   3236  CG2 ILE A 415      -0.009  11.773  -4.797  1.00 97.69           C  
ATOM   3237  CD1 ILE A 415       2.316   9.984  -3.762  1.00 97.69           C  
ATOM   3238  N   ARG A 416       0.634  13.414  -7.836  1.00 96.50           N  
ATOM   3239  CA  ARG A 416      -0.041  14.609  -8.344  1.00 96.50           C  
ATOM   3240  C   ARG A 416      -0.792  14.297  -9.641  1.00 96.50           C  
ATOM   3241  CB  ARG A 416       0.964  15.734  -8.578  1.00 96.50           C  
ATOM   3242  O   ARG A 416      -1.955  14.680  -9.789  1.00 96.50           O  
ATOM   3243  CG  ARG A 416       0.357  16.984  -9.203  1.00 96.50           C  
ATOM   3244  CD  ARG A 416       1.351  18.141  -9.242  1.00 96.50           C  
ATOM   3245  NE  ARG A 416       0.786  19.312  -9.906  1.00 96.50           N  
ATOM   3246  NH1 ARG A 416       2.475  20.750  -9.250  1.00 96.50           N  
ATOM   3247  NH2 ARG A 416       0.734  21.516 -10.523  1.00 96.50           N  
ATOM   3248  CZ  ARG A 416       1.333  20.516  -9.891  1.00 96.50           C  
ATOM   3249  N   LYS A 417      -0.184  13.609 -10.508  1.00 95.06           N  
ATOM   3250  CA  LYS A 417      -0.819  13.266 -11.773  1.00 95.06           C  
ATOM   3251  C   LYS A 417      -2.068  12.414 -11.555  1.00 95.06           C  
ATOM   3252  CB  LYS A 417       0.163  12.523 -12.680  1.00 95.06           C  
ATOM   3253  O   LYS A 417      -3.104  12.656 -12.180  1.00 95.06           O  
ATOM   3254  CG  LYS A 417      -0.422  12.117 -14.023  1.00 95.06           C  
ATOM   3255  CD  LYS A 417      -0.750  13.336 -14.883  1.00 95.06           C  
ATOM   3256  CE  LYS A 417      -1.197  12.930 -16.281  1.00 95.06           C  
ATOM   3257  NZ  LYS A 417      -1.541  14.117 -17.109  1.00 95.06           N  
ATOM   3258  N   SER A 418      -1.936  11.406 -10.742  1.00 96.81           N  
ATOM   3259  CA  SER A 418      -3.096  10.586 -10.422  1.00 96.81           C  
ATOM   3260  C   SER A 418      -4.250  11.438  -9.906  1.00 96.81           C  
ATOM   3261  CB  SER A 418      -2.729   9.523  -9.383  1.00 96.81           C  
ATOM   3262  O   SER A 418      -5.391  11.281 -10.344  1.00 96.81           O  
ATOM   3263  OG  SER A 418      -1.812   8.586  -9.922  1.00 96.81           O  
ATOM   3264  N   ALA A 419      -3.922  12.336  -9.023  1.00 97.81           N  
ATOM   3265  CA  ALA A 419      -4.938  13.211  -8.445  1.00 97.81           C  
ATOM   3266  C   ALA A 419      -5.605  14.062  -9.523  1.00 97.81           C  
ATOM   3267  CB  ALA A 419      -4.316  14.109  -7.375  1.00 97.81           C  
ATOM   3268  O   ALA A 419      -6.836  14.164  -9.562  1.00 97.81           O  
ATOM   3269  N   GLN A 420      -4.883  14.609 -10.398  1.00 96.31           N  
ATOM   3270  CA  GLN A 420      -5.406  15.477 -11.453  1.00 96.31           C  
ATOM   3271  C   GLN A 420      -6.285  14.688 -12.422  1.00 96.31           C  
ATOM   3272  CB  GLN A 420      -4.266  16.156 -12.211  1.00 96.31           C  
ATOM   3273  O   GLN A 420      -7.367  15.148 -12.797  1.00 96.31           O  
ATOM   3274  CG  GLN A 420      -3.555  17.234 -11.406  1.00 96.31           C  
ATOM   3275  CD  GLN A 420      -2.428  17.891 -12.188  1.00 96.31           C  
ATOM   3276  NE2 GLN A 420      -2.529  19.203 -12.383  1.00 96.31           N  
ATOM   3277  OE1 GLN A 420      -1.472  17.234 -12.602  1.00 96.31           O  
ATOM   3278  N   ASN A 421      -5.785  13.477 -12.805  1.00 95.81           N  
ATOM   3279  CA  ASN A 421      -6.559  12.648 -13.719  1.00 95.81           C  
ATOM   3280  C   ASN A 421      -7.918  12.281 -13.133  1.00 95.81           C  
ATOM   3281  CB  ASN A 421      -5.785  11.383 -14.094  1.00 95.81           C  
ATOM   3282  O   ASN A 421      -8.945  12.391 -13.812  1.00 95.81           O  
ATOM   3283  CG  ASN A 421      -4.695  11.641 -15.117  1.00 95.81           C  
ATOM   3284  ND2 ASN A 421      -3.801  10.680 -15.289  1.00 95.81           N  
ATOM   3285  OD1 ASN A 421      -4.664  12.703 -15.750  1.00 95.81           O  
ATOM   3286  N   MET A 422      -7.930  11.922 -11.891  1.00 97.88           N  
ATOM   3287  CA  MET A 422      -9.164  11.484 -11.250  1.00 97.88           C  
ATOM   3288  C   MET A 422     -10.094  12.664 -10.984  1.00 97.88           C  
ATOM   3289  CB  MET A 422      -8.859  10.758  -9.938  1.00 97.88           C  
ATOM   3290  O   MET A 422     -11.312  12.523 -11.039  1.00 97.88           O  
ATOM   3291  CG  MET A 422      -8.195   9.406 -10.125  1.00 97.88           C  
ATOM   3292  SD  MET A 422      -8.008   8.484  -8.555  1.00 97.88           S  
ATOM   3293  CE  MET A 422      -6.660   9.422  -7.789  1.00 97.88           C  
ATOM   3294  N   ALA A 423      -9.555  13.898 -10.742  1.00 97.94           N  
ATOM   3295  CA  ALA A 423     -10.328  15.086 -10.383  1.00 97.94           C  
ATOM   3296  C   ALA A 423     -11.234  15.508 -11.539  1.00 97.94           C  
ATOM   3297  CB  ALA A 423      -9.398  16.234  -9.992  1.00 97.94           C  
ATOM   3298  O   ALA A 423     -12.211  16.234 -11.328  1.00 97.94           O  
ATOM   3299  N   ASN A 424     -10.945  14.977 -12.727  1.00 97.31           N  
ATOM   3300  CA  ASN A 424     -11.812  15.273 -13.859  1.00 97.31           C  
ATOM   3301  C   ASN A 424     -13.133  14.523 -13.766  1.00 97.31           C  
ATOM   3302  CB  ASN A 424     -11.102  14.945 -15.180  1.00 97.31           C  
ATOM   3303  O   ASN A 424     -14.109  14.883 -14.430  1.00 97.31           O  
ATOM   3304  CG  ASN A 424     -10.023  15.945 -15.531  1.00 97.31           C  
ATOM   3305  ND2 ASN A 424      -9.016  15.500 -16.266  1.00 97.31           N  
ATOM   3306  OD1 ASN A 424     -10.086  17.109 -15.133  1.00 97.31           O  
ATOM   3307  N   TYR A 425     -13.258  13.555 -12.883  1.00 98.19           N  
ATOM   3308  CA  TYR A 425     -14.414  12.672 -12.938  1.00 98.19           C  
ATOM   3309  C   TYR A 425     -15.062  12.531 -11.562  1.00 98.19           C  
ATOM   3310  CB  TYR A 425     -14.016  11.289 -13.461  1.00 98.19           C  
ATOM   3311  O   TYR A 425     -16.188  12.055 -11.445  1.00 98.19           O  
ATOM   3312  CG  TYR A 425     -13.438  11.320 -14.859  1.00 98.19           C  
ATOM   3313  CD1 TYR A 425     -14.266  11.289 -15.977  1.00 98.19           C  
ATOM   3314  CD2 TYR A 425     -12.062  11.383 -15.062  1.00 98.19           C  
ATOM   3315  CE1 TYR A 425     -13.734  11.312 -17.266  1.00 98.19           C  
ATOM   3316  CE2 TYR A 425     -11.523  11.406 -16.344  1.00 98.19           C  
ATOM   3317  OH  TYR A 425     -11.836  11.398 -18.703  1.00 98.19           O  
ATOM   3318  CZ  TYR A 425     -12.367  11.375 -17.438  1.00 98.19           C  
ATOM   3319  N   THR A 426     -14.273  12.828 -10.508  1.00 98.12           N  
ATOM   3320  CA  THR A 426     -14.805  12.742  -9.156  1.00 98.12           C  
ATOM   3321  C   THR A 426     -14.148  13.781  -8.250  1.00 98.12           C  
ATOM   3322  CB  THR A 426     -14.609  11.336  -8.555  1.00 98.12           C  
ATOM   3323  O   THR A 426     -13.273  14.531  -8.688  1.00 98.12           O  
ATOM   3324  CG2 THR A 426     -13.141  11.070  -8.250  1.00 98.12           C  
ATOM   3325  OG1 THR A 426     -15.367  11.227  -7.348  1.00 98.12           O  
ATOM   3326  N   THR A 427     -14.688  13.930  -6.996  1.00 98.31           N  
ATOM   3327  CA  THR A 427     -14.109  14.844  -6.020  1.00 98.31           C  
ATOM   3328  C   THR A 427     -12.805  14.273  -5.457  1.00 98.31           C  
ATOM   3329  CB  THR A 427     -15.086  15.133  -4.867  1.00 98.31           C  
ATOM   3330  O   THR A 427     -12.773  13.141  -4.980  1.00 98.31           O  
ATOM   3331  CG2 THR A 427     -14.492  16.141  -3.881  1.00 98.31           C  
ATOM   3332  OG1 THR A 427     -16.297  15.664  -5.402  1.00 98.31           O  
ATOM   3333  N   VAL A 428     -11.719  15.172  -5.582  1.00 98.69           N  
ATOM   3334  CA  VAL A 428     -10.406  14.742  -5.113  1.00 98.69           C  
ATOM   3335  C   VAL A 428      -9.820  15.805  -4.184  1.00 98.69           C  
ATOM   3336  CB  VAL A 428      -9.438  14.477  -6.289  1.00 98.69           C  
ATOM   3337  O   VAL A 428      -9.734  16.984  -4.551  1.00 98.69           O  
ATOM   3338  CG1 VAL A 428      -8.055  14.086  -5.773  1.00 98.69           C  
ATOM   3339  CG2 VAL A 428     -10.000  13.383  -7.199  1.00 98.69           C  
ATOM   3340  N   TYR A 429      -9.445  15.383  -2.916  1.00 98.69           N  
ATOM   3341  CA  TYR A 429      -8.703  16.219  -1.970  1.00 98.69           C  
ATOM   3342  C   TYR A 429      -7.234  15.812  -1.926  1.00 98.69           C  
ATOM   3343  CB  TYR A 429      -9.320  16.109  -0.569  1.00 98.69           C  
ATOM   3344  O   TYR A 429      -6.910  14.641  -1.734  1.00 98.69           O  
ATOM   3345  CG  TYR A 429     -10.766  16.531  -0.506  1.00 98.69           C  
ATOM   3346  CD1 TYR A 429     -11.117  17.859  -0.321  1.00 98.69           C  
ATOM   3347  CD2 TYR A 429     -11.789  15.586  -0.631  1.00 98.69           C  
ATOM   3348  CE1 TYR A 429     -12.453  18.250  -0.260  1.00 98.69           C  
ATOM   3349  CE2 TYR A 429     -13.125  15.969  -0.572  1.00 98.69           C  
ATOM   3350  OH  TYR A 429     -14.766  17.688  -0.328  1.00 98.69           O  
ATOM   3351  CZ  TYR A 429     -13.445  17.297  -0.387  1.00 98.69           C  
ATOM   3352  N   TYR A 430      -6.359  16.766  -2.115  1.00 98.56           N  
ATOM   3353  CA  TYR A 430      -4.922  16.578  -2.273  1.00 98.56           C  
ATOM   3354  C   TYR A 430      -4.152  17.234  -1.137  1.00 98.56           C  
ATOM   3355  CB  TYR A 430      -4.449  17.125  -3.619  1.00 98.56           C  
ATOM   3356  O   TYR A 430      -4.457  18.375  -0.754  1.00 98.56           O  
ATOM   3357  CG  TYR A 430      -3.014  16.797  -3.943  1.00 98.56           C  
ATOM   3358  CD1 TYR A 430      -2.080  17.797  -4.195  1.00 98.56           C  
ATOM   3359  CD2 TYR A 430      -2.588  15.469  -4.000  1.00 98.56           C  
ATOM   3360  CE1 TYR A 430      -0.757  17.484  -4.496  1.00 98.56           C  
ATOM   3361  CE2 TYR A 430      -1.268  15.148  -4.301  1.00 98.56           C  
ATOM   3362  OH  TYR A 430       0.947  15.852  -4.844  1.00 98.56           O  
ATOM   3363  CZ  TYR A 430      -0.361  16.156  -4.547  1.00 98.56           C  
ATOM   3364  N   TYR A 431      -3.174  16.469  -0.543  1.00 98.62           N  
ATOM   3365  CA  TYR A 431      -2.480  17.062   0.597  1.00 98.62           C  
ATOM   3366  C   TYR A 431      -0.985  16.781   0.533  1.00 98.62           C  
ATOM   3367  CB  TYR A 431      -3.059  16.531   1.911  1.00 98.62           C  
ATOM   3368  O   TYR A 431      -0.551  15.867  -0.182  1.00 98.62           O  
ATOM   3369  CG  TYR A 431      -2.607  15.125   2.248  1.00 98.62           C  
ATOM   3370  CD1 TYR A 431      -3.297  14.016   1.763  1.00 98.62           C  
ATOM   3371  CD2 TYR A 431      -1.495  14.914   3.055  1.00 98.62           C  
ATOM   3372  CE1 TYR A 431      -2.887  12.727   2.072  1.00 98.62           C  
ATOM   3373  CE2 TYR A 431      -1.077  13.625   3.371  1.00 98.62           C  
ATOM   3374  OH  TYR A 431      -1.367  11.258   3.186  1.00 98.62           O  
ATOM   3375  CZ  TYR A 431      -1.777  12.539   2.875  1.00 98.62           C  
ATOM   3376  N   GLU A 432      -0.274  17.594   1.221  1.00 98.38           N  
ATOM   3377  CA  GLU A 432       1.125  17.391   1.577  1.00 98.38           C  
ATOM   3378  C   GLU A 432       1.322  17.422   3.090  1.00 98.38           C  
ATOM   3379  CB  GLU A 432       2.020  18.422   0.900  1.00 98.38           C  
ATOM   3380  O   GLU A 432       0.975  18.422   3.738  1.00 98.38           O  
ATOM   3381  CG  GLU A 432       3.498  18.266   1.228  1.00 98.38           C  
ATOM   3382  CD  GLU A 432       4.363  19.375   0.632  1.00 98.38           C  
ATOM   3383  OE1 GLU A 432       5.426  19.688   1.210  1.00 98.38           O  
ATOM   3384  OE2 GLU A 432       3.971  19.922  -0.421  1.00 98.38           O  
ATOM   3385  N   PHE A 433       1.823  16.328   3.627  1.00 98.12           N  
ATOM   3386  CA  PHE A 433       2.150  16.266   5.047  1.00 98.12           C  
ATOM   3387  C   PHE A 433       3.590  16.703   5.289  1.00 98.12           C  
ATOM   3388  CB  PHE A 433       1.936  14.852   5.594  1.00 98.12           C  
ATOM   3389  O   PHE A 433       4.527  16.078   4.809  1.00 98.12           O  
ATOM   3390  CG  PHE A 433       2.150  14.734   7.078  1.00 98.12           C  
ATOM   3391  CD1 PHE A 433       3.350  14.242   7.582  1.00 98.12           C  
ATOM   3392  CD2 PHE A 433       1.155  15.109   7.969  1.00 98.12           C  
ATOM   3393  CE1 PHE A 433       3.551  14.133   8.953  1.00 98.12           C  
ATOM   3394  CE2 PHE A 433       1.351  15.008   9.344  1.00 98.12           C  
ATOM   3395  CZ  PHE A 433       2.549  14.516   9.836  1.00 98.12           C  
ATOM   3396  N   GLY A 434       3.766  17.781   6.090  1.00 96.94           N  
ATOM   3397  CA  GLY A 434       5.102  18.328   6.238  1.00 96.94           C  
ATOM   3398  C   GLY A 434       5.500  18.547   7.688  1.00 96.94           C  
ATOM   3399  O   GLY A 434       6.488  19.234   7.969  1.00 96.94           O  
ATOM   3400  N   TYR A 435       4.703  18.000   8.594  1.00 96.31           N  
ATOM   3401  CA  TYR A 435       4.988  18.188  10.016  1.00 96.31           C  
ATOM   3402  C   TYR A 435       6.156  17.297  10.445  1.00 96.31           C  
ATOM   3403  CB  TYR A 435       3.752  17.859  10.859  1.00 96.31           C  
ATOM   3404  O   TYR A 435       6.145  16.094  10.219  1.00 96.31           O  
ATOM   3405  CG  TYR A 435       3.998  17.938  12.344  1.00 96.31           C  
ATOM   3406  CD1 TYR A 435       3.781  16.828  13.164  1.00 96.31           C  
ATOM   3407  CD2 TYR A 435       4.445  19.109  12.938  1.00 96.31           C  
ATOM   3408  CE1 TYR A 435       4.004  16.891  14.531  1.00 96.31           C  
ATOM   3409  CE2 TYR A 435       4.672  19.188  14.312  1.00 96.31           C  
ATOM   3410  OH  TYR A 435       4.672  18.141  16.453  1.00 96.31           O  
ATOM   3411  CZ  TYR A 435       4.449  18.062  15.102  1.00 96.31           C  
ATOM   3412  N   GLN A 436       7.148  17.875  11.016  1.00 94.31           N  
ATOM   3413  CA  GLN A 436       8.328  17.203  11.562  1.00 94.31           C  
ATOM   3414  C   GLN A 436       8.266  17.125  13.078  1.00 94.31           C  
ATOM   3415  CB  GLN A 436       9.602  17.938  11.125  1.00 94.31           C  
ATOM   3416  O   GLN A 436       8.867  17.938  13.781  1.00 94.31           O  
ATOM   3417  CG  GLN A 436       9.766  18.047   9.617  1.00 94.31           C  
ATOM   3418  CD  GLN A 436      10.992  18.844   9.219  1.00 94.31           C  
ATOM   3419  NE2 GLN A 436      10.781  19.953   8.523  1.00 94.31           N  
ATOM   3420  OE1 GLN A 436      12.125  18.469   9.531  1.00 94.31           O  
ATOM   3421  N   GLY A 437       7.527  16.094  13.492  1.00 90.31           N  
ATOM   3422  CA  GLY A 437       7.250  15.992  14.914  1.00 90.31           C  
ATOM   3423  C   GLY A 437       8.250  15.117  15.656  1.00 90.31           C  
ATOM   3424  O   GLY A 437       9.008  14.375  15.039  1.00 90.31           O  
ATOM   3425  N   TYR A 438       8.250  15.219  17.031  1.00 88.19           N  
ATOM   3426  CA  TYR A 438       9.117  14.500  17.953  1.00 88.19           C  
ATOM   3427  C   TYR A 438       8.812  13.008  17.938  1.00 88.19           C  
ATOM   3428  CB  TYR A 438       8.953  15.055  19.375  1.00 88.19           C  
ATOM   3429  O   TYR A 438       9.727  12.180  17.938  1.00 88.19           O  
ATOM   3430  CG  TYR A 438       9.867  14.406  20.391  1.00 88.19           C  
ATOM   3431  CD1 TYR A 438       9.438  13.336  21.156  1.00 88.19           C  
ATOM   3432  CD2 TYR A 438      11.172  14.867  20.562  1.00 88.19           C  
ATOM   3433  CE1 TYR A 438      10.273  12.734  22.094  1.00 88.19           C  
ATOM   3434  CE2 TYR A 438      12.016  14.273  21.500  1.00 88.19           C  
ATOM   3435  OH  TYR A 438      12.398  12.625  23.172  1.00 88.19           O  
ATOM   3436  CZ  TYR A 438      11.562  13.211  22.250  1.00 88.19           C  
ATOM   3437  N   ALA A 439       7.535  12.609  17.922  1.00 83.75           N  
ATOM   3438  CA  ALA A 439       7.078  11.234  18.047  1.00 83.75           C  
ATOM   3439  C   ALA A 439       7.637  10.359  16.922  1.00 83.75           C  
ATOM   3440  CB  ALA A 439       5.551  11.180  18.047  1.00 83.75           C  
ATOM   3441  O   ALA A 439       8.016   9.211  17.156  1.00 83.75           O  
ATOM   3442  N   SER A 440       7.801  10.977  15.844  1.00 75.50           N  
ATOM   3443  CA  SER A 440       8.172  10.188  14.672  1.00 75.50           C  
ATOM   3444  C   SER A 440       9.688  10.102  14.523  1.00 75.50           C  
ATOM   3445  CB  SER A 440       7.566  10.789  13.406  1.00 75.50           C  
ATOM   3446  O   SER A 440      10.234   9.023  14.258  1.00 75.50           O  
ATOM   3447  OG  SER A 440       8.094  12.078  13.156  1.00 75.50           O  
ATOM   3448  N   ASN A 441      10.359  11.219  14.531  1.00 79.12           N  
ATOM   3449  CA  ASN A 441      11.797  11.336  14.344  1.00 79.12           C  
ATOM   3450  C   ASN A 441      12.375  12.508  15.141  1.00 79.12           C  
ATOM   3451  CB  ASN A 441      12.141  11.484  12.859  1.00 79.12           C  
ATOM   3452  O   ASN A 441      12.273  13.656  14.711  1.00 79.12           O  
ATOM   3453  CG  ASN A 441      13.625  11.359  12.586  1.00 79.12           C  
ATOM   3454  ND2 ASN A 441      13.992  11.383  11.312  1.00 79.12           N  
ATOM   3455  OD1 ASN A 441      14.430  11.242  13.508  1.00 79.12           O  
ATOM   3456  N   ASN A 442      13.133  12.133  16.266  1.00 77.00           N  
ATOM   3457  CA  ASN A 442      13.641  13.195  17.125  1.00 77.00           C  
ATOM   3458  C   ASN A 442      15.070  13.578  16.750  1.00 77.00           C  
ATOM   3459  CB  ASN A 442      13.570  12.781  18.594  1.00 77.00           C  
ATOM   3460  O   ASN A 442      15.602  14.578  17.250  1.00 77.00           O  
ATOM   3461  CG  ASN A 442      14.422  11.555  18.906  1.00 77.00           C  
ATOM   3462  ND2 ASN A 442      14.422  11.133  20.156  1.00 77.00           N  
ATOM   3463  OD1 ASN A 442      15.062  11.000  18.016  1.00 77.00           O  
ATOM   3464  N   ASN A 443      15.625  12.844  15.836  1.00 82.31           N  
ATOM   3465  CA  ASN A 443      16.984  13.133  15.383  1.00 82.31           C  
ATOM   3466  C   ASN A 443      17.078  13.156  13.859  1.00 82.31           C  
ATOM   3467  CB  ASN A 443      17.969  12.109  15.961  1.00 82.31           C  
ATOM   3468  O   ASN A 443      17.328  12.125  13.234  1.00 82.31           O  
ATOM   3469  CG  ASN A 443      19.406  12.539  15.812  1.00 82.31           C  
ATOM   3470  ND2 ASN A 443      20.328  11.594  15.953  1.00 82.31           N  
ATOM   3471  OD1 ASN A 443      19.703  13.719  15.570  1.00 82.31           O  
ATOM   3472  N   ARG A 444      16.953  14.438  13.305  1.00 85.31           N  
ATOM   3473  CA  ARG A 444      16.906  14.492  11.844  1.00 85.31           C  
ATOM   3474  C   ARG A 444      18.219  15.016  11.273  1.00 85.31           C  
ATOM   3475  CB  ARG A 444      15.742  15.359  11.375  1.00 85.31           C  
ATOM   3476  O   ARG A 444      18.734  16.047  11.727  1.00 85.31           O  
ATOM   3477  CG  ARG A 444      14.375  14.867  11.828  1.00 85.31           C  
ATOM   3478  CD  ARG A 444      13.266  15.820  11.422  1.00 85.31           C  
ATOM   3479  NE  ARG A 444      11.961  15.352  11.875  1.00 85.31           N  
ATOM   3480  NH1 ARG A 444      11.398  14.344   9.867  1.00 85.31           N  
ATOM   3481  NH2 ARG A 444       9.938  14.289  11.641  1.00 85.31           N  
ATOM   3482  CZ  ARG A 444      11.102  14.664  11.125  1.00 85.31           C  
ATOM   3483  N   THR A 445      18.688  14.312  10.281  1.00 87.88           N  
ATOM   3484  CA  THR A 445      19.828  14.805   9.508  1.00 87.88           C  
ATOM   3485  C   THR A 445      19.359  15.648   8.336  1.00 87.88           C  
ATOM   3486  CB  THR A 445      20.703  13.641   8.992  1.00 87.88           C  
ATOM   3487  O   THR A 445      20.000  16.656   7.988  1.00 87.88           O  
ATOM   3488  CG2 THR A 445      21.938  14.156   8.273  1.00 87.88           C  
ATOM   3489  OG1 THR A 445      21.109  12.828  10.102  1.00 87.88           O  
ATOM   3490  N   TYR A 446      18.266  15.234   7.750  1.00 89.75           N  
ATOM   3491  CA  TYR A 446      17.688  15.922   6.605  1.00 89.75           C  
ATOM   3492  C   TYR A 446      16.297  16.453   6.938  1.00 89.75           C  
ATOM   3493  CB  TYR A 446      17.609  14.984   5.395  1.00 89.75           C  
ATOM   3494  O   TYR A 446      15.578  15.859   7.754  1.00 89.75           O  
ATOM   3495  CG  TYR A 446      18.953  14.422   4.984  1.00 89.75           C  
ATOM   3496  CD1 TYR A 446      19.828  15.164   4.195  1.00 89.75           C  
ATOM   3497  CD2 TYR A 446      19.344  13.148   5.387  1.00 89.75           C  
ATOM   3498  CE1 TYR A 446      21.062  14.648   3.812  1.00 89.75           C  
ATOM   3499  CE2 TYR A 446      20.578  12.625   5.008  1.00 89.75           C  
ATOM   3500  OH  TYR A 446      22.641  12.859   3.850  1.00 89.75           O  
ATOM   3501  CZ  TYR A 446      21.422  13.375   4.227  1.00 89.75           C  
ATOM   3502  N   GLU A 447      15.945  17.656   6.328  1.00 91.69           N  
ATOM   3503  CA  GLU A 447      14.656  18.281   6.574  1.00 91.69           C  
ATOM   3504  C   GLU A 447      13.539  17.562   5.824  1.00 91.69           C  
ATOM   3505  CB  GLU A 447      14.688  19.750   6.168  1.00 91.69           C  
ATOM   3506  O   GLU A 447      13.781  16.938   4.789  1.00 91.69           O  
ATOM   3507  CG  GLU A 447      15.617  20.609   7.023  1.00 91.69           C  
ATOM   3508  CD  GLU A 447      15.062  20.891   8.414  1.00 91.69           C  
ATOM   3509  OE1 GLU A 447      15.859  20.938   9.383  1.00 91.69           O  
ATOM   3510  OE2 GLU A 447      13.828  21.062   8.531  1.00 91.69           O  
ATOM   3511  N   GLY A 448      12.328  17.641   6.383  1.00 93.44           N  
ATOM   3512  CA  GLY A 448      11.148  17.078   5.750  1.00 93.44           C  
ATOM   3513  C   GLY A 448      10.594  15.875   6.488  1.00 93.44           C  
ATOM   3514  O   GLY A 448      11.195  15.398   7.453  1.00 93.44           O  
ATOM   3515  N   THR A 449       9.453  15.469   6.000  1.00 95.44           N  
ATOM   3516  CA  THR A 449       8.781  14.320   6.602  1.00 95.44           C  
ATOM   3517  C   THR A 449       8.969  13.070   5.734  1.00 95.44           C  
ATOM   3518  CB  THR A 449       7.281  14.586   6.801  1.00 95.44           C  
ATOM   3519  O   THR A 449       8.672  13.094   4.539  1.00 95.44           O  
ATOM   3520  CG2 THR A 449       6.609  13.430   7.539  1.00 95.44           C  
ATOM   3521  OG1 THR A 449       7.113  15.789   7.562  1.00 95.44           O  
ATOM   3522  N   ALA A 450       9.508  12.031   6.438  1.00 95.50           N  
ATOM   3523  CA  ALA A 450       9.875  10.797   5.738  1.00 95.50           C  
ATOM   3524  C   ALA A 450       8.633   9.984   5.371  1.00 95.50           C  
ATOM   3525  CB  ALA A 450      10.820   9.961   6.590  1.00 95.50           C  
ATOM   3526  O   ALA A 450       7.547  10.219   5.910  1.00 95.50           O  
ATOM   3527  N   HIS A 451       8.844   9.055   4.461  1.00 96.44           N  
ATOM   3528  CA  HIS A 451       7.840   8.086   4.031  1.00 96.44           C  
ATOM   3529  C   HIS A 451       7.238   7.344   5.219  1.00 96.44           C  
ATOM   3530  CB  HIS A 451       8.445   7.090   3.039  1.00 96.44           C  
ATOM   3531  O   HIS A 451       7.973   6.844   6.078  1.00 96.44           O  
ATOM   3532  CG  HIS A 451       7.426   6.262   2.324  1.00 96.44           C  
ATOM   3533  CD2 HIS A 451       7.211   4.922   2.326  1.00 96.44           C  
ATOM   3534  ND1 HIS A 451       6.480   6.805   1.482  1.00 96.44           N  
ATOM   3535  CE1 HIS A 451       5.723   5.836   0.996  1.00 96.44           C  
ATOM   3536  NE2 HIS A 451       6.145   4.684   1.492  1.00 96.44           N  
ATOM   3537  N   ALA A 452       5.871   7.426   5.383  1.00 95.31           N  
ATOM   3538  CA  ALA A 452       5.066   6.691   6.355  1.00 95.31           C  
ATOM   3539  C   ALA A 452       5.152   7.336   7.738  1.00 95.31           C  
ATOM   3540  CB  ALA A 452       5.516   5.234   6.426  1.00 95.31           C  
ATOM   3541  O   ALA A 452       4.613   6.805   8.711  1.00 95.31           O  
ATOM   3542  N   GLU A 453       5.855   8.461   7.773  1.00 94.88           N  
ATOM   3543  CA  GLU A 453       5.980   9.117   9.070  1.00 94.88           C  
ATOM   3544  C   GLU A 453       4.629   9.609   9.578  1.00 94.88           C  
ATOM   3545  CB  GLU A 453       6.973  10.281   9.000  1.00 94.88           C  
ATOM   3546  O   GLU A 453       4.402   9.703  10.781  1.00 94.88           O  
ATOM   3547  CG  GLU A 453       7.344  10.859  10.352  1.00 94.88           C  
ATOM   3548  CD  GLU A 453       8.508  11.836  10.289  1.00 94.88           C  
ATOM   3549  OE1 GLU A 453       8.609  12.711  11.180  1.00 94.88           O  
ATOM   3550  OE2 GLU A 453       9.312  11.734   9.344  1.00 94.88           O  
ATOM   3551  N   ASP A 454       3.746   9.906   8.711  1.00 95.69           N  
ATOM   3552  CA  ASP A 454       2.430  10.414   9.094  1.00 95.69           C  
ATOM   3553  C   ASP A 454       1.620   9.344   9.820  1.00 95.69           C  
ATOM   3554  CB  ASP A 454       1.667  10.906   7.859  1.00 95.69           C  
ATOM   3555  O   ASP A 454       0.719   9.664  10.602  1.00 95.69           O  
ATOM   3556  CG  ASP A 454       1.646   9.891   6.730  1.00 95.69           C  
ATOM   3557  OD1 ASP A 454       2.475   8.953   6.738  1.00 95.69           O  
ATOM   3558  OD2 ASP A 454       0.791  10.023   5.828  1.00 95.69           O  
ATOM   3559  N   LEU A 455       1.938   8.086   9.609  1.00 95.88           N  
ATOM   3560  CA  LEU A 455       1.206   7.000  10.242  1.00 95.88           C  
ATOM   3561  C   LEU A 455       1.310   7.090  11.766  1.00 95.88           C  
ATOM   3562  CB  LEU A 455       1.736   5.645   9.766  1.00 95.88           C  
ATOM   3563  O   LEU A 455       0.417   6.633  12.484  1.00 95.88           O  
ATOM   3564  CG  LEU A 455       1.504   5.305   8.297  1.00 95.88           C  
ATOM   3565  CD1 LEU A 455       1.895   3.857   8.016  1.00 95.88           C  
ATOM   3566  CD2 LEU A 455       0.049   5.555   7.910  1.00 95.88           C  
ATOM   3567  N   ASP A 456       2.369   7.734  12.273  1.00 94.88           N  
ATOM   3568  CA  ASP A 456       2.584   7.844  13.711  1.00 94.88           C  
ATOM   3569  C   ASP A 456       1.546   8.758  14.359  1.00 94.88           C  
ATOM   3570  CB  ASP A 456       3.994   8.359  14.008  1.00 94.88           C  
ATOM   3571  O   ASP A 456       1.417   8.797  15.578  1.00 94.88           O  
ATOM   3572  CG  ASP A 456       5.078   7.363  13.633  1.00 94.88           C  
ATOM   3573  OD1 ASP A 456       4.820   6.141  13.656  1.00 94.88           O  
ATOM   3574  OD2 ASP A 456       6.207   7.805  13.320  1.00 94.88           O  
ATOM   3575  N   TYR A 457       0.823   9.414  13.508  1.00 95.94           N  
ATOM   3576  CA  TYR A 457      -0.155  10.367  14.039  1.00 95.94           C  
ATOM   3577  C   TYR A 457      -1.574   9.836  13.859  1.00 95.94           C  
ATOM   3578  CB  TYR A 457      -0.012  11.727  13.344  1.00 95.94           C  
ATOM   3579  O   TYR A 457      -2.514  10.344  14.469  1.00 95.94           O  
ATOM   3580  CG  TYR A 457       1.335  12.375  13.555  1.00 95.94           C  
ATOM   3581  CD1 TYR A 457       1.586  13.156  14.680  1.00 95.94           C  
ATOM   3582  CD2 TYR A 457       2.359  12.203  12.633  1.00 95.94           C  
ATOM   3583  CE1 TYR A 457       2.824  13.758  14.875  1.00 95.94           C  
ATOM   3584  CE2 TYR A 457       3.602  12.797  12.820  1.00 95.94           C  
ATOM   3585  OH  TYR A 457       5.055  14.164  14.133  1.00 95.94           O  
ATOM   3586  CZ  TYR A 457       3.826  13.570  13.945  1.00 95.94           C  
ATOM   3587  N   PHE A 458      -1.714   8.805  12.984  1.00 96.00           N  
ATOM   3588  CA  PHE A 458      -3.000   8.133  12.859  1.00 96.00           C  
ATOM   3589  C   PHE A 458      -3.145   7.039  13.914  1.00 96.00           C  
ATOM   3590  CB  PHE A 458      -3.158   7.535  11.453  1.00 96.00           C  
ATOM   3591  O   PHE A 458      -4.219   6.867  14.492  1.00 96.00           O  
ATOM   3592  CG  PHE A 458      -3.254   8.570  10.367  1.00 96.00           C  
ATOM   3593  CD1 PHE A 458      -4.359   9.406  10.273  1.00 96.00           C  
ATOM   3594  CD2 PHE A 458      -2.236   8.703   9.430  1.00 96.00           C  
ATOM   3595  CE1 PHE A 458      -4.453  10.359   9.266  1.00 96.00           C  
ATOM   3596  CE2 PHE A 458      -2.322   9.656   8.422  1.00 96.00           C  
ATOM   3597  CZ  PHE A 458      -3.432  10.484   8.336  1.00 96.00           C  
ATOM   3598  N   PHE A 459      -1.972   6.312  14.062  1.00 95.12           N  
ATOM   3599  CA  PHE A 459      -1.941   5.141  14.930  1.00 95.12           C  
ATOM   3600  C   PHE A 459      -1.045   5.383  16.141  1.00 95.12           C  
ATOM   3601  CB  PHE A 459      -1.458   3.910  14.156  1.00 95.12           C  
ATOM   3602  O   PHE A 459       0.163   5.148  16.078  1.00 95.12           O  
ATOM   3603  CG  PHE A 459      -2.273   3.607  12.930  1.00 95.12           C  
ATOM   3604  CD1 PHE A 459      -3.523   3.010  13.031  1.00 95.12           C  
ATOM   3605  CD2 PHE A 459      -1.788   3.918  11.664  1.00 95.12           C  
ATOM   3606  CE1 PHE A 459      -4.281   2.729  11.898  1.00 95.12           C  
ATOM   3607  CE2 PHE A 459      -2.539   3.639  10.523  1.00 95.12           C  
ATOM   3608  CZ  PHE A 459      -3.783   3.043  10.648  1.00 95.12           C  
ATOM   3609  N   ILE A 460      -1.625   5.855  17.250  1.00 89.62           N  
ATOM   3610  CA  ILE A 460      -0.853   6.152  18.453  1.00 89.62           C  
ATOM   3611  C   ILE A 460      -0.269   4.859  19.016  1.00 89.62           C  
ATOM   3612  CB  ILE A 460      -1.717   6.863  19.516  1.00 89.62           C  
ATOM   3613  O   ILE A 460      -1.008   3.928  19.344  1.00 89.62           O  
ATOM   3614  CG1 ILE A 460      -2.299   8.164  18.938  1.00 89.62           C  
ATOM   3615  CG2 ILE A 460      -0.899   7.137  20.781  1.00 89.62           C  
ATOM   3616  CD1 ILE A 460      -1.247   9.195  18.547  1.00 89.62           C  
ATOM   3617  N   LYS A 461       1.031   4.871  19.062  1.00 86.75           N  
ATOM   3618  CA  LYS A 461       1.750   3.689  19.531  1.00 86.75           C  
ATOM   3619  C   LYS A 461       2.291   3.904  20.938  1.00 86.75           C  
ATOM   3620  CB  LYS A 461       2.895   3.342  18.578  1.00 86.75           C  
ATOM   3621  O   LYS A 461       2.791   4.984  21.266  1.00 86.75           O  
ATOM   3622  CG  LYS A 461       2.441   2.986  17.172  1.00 86.75           C  
ATOM   3623  CD  LYS A 461       3.627   2.725  16.250  1.00 86.75           C  
ATOM   3624  CE  LYS A 461       3.176   2.406  14.828  1.00 86.75           C  
ATOM   3625  NZ  LYS A 461       4.336   2.178  13.922  1.00 86.75           N  
ATOM   3626  N   SER A 462       2.154   2.885  21.766  1.00 85.88           N  
ATOM   3627  CA  SER A 462       2.611   2.969  23.141  1.00 85.88           C  
ATOM   3628  C   SER A 462       4.133   3.037  23.219  1.00 85.88           C  
ATOM   3629  CB  SER A 462       2.105   1.771  23.953  1.00 85.88           C  
ATOM   3630  O   SER A 462       4.691   3.502  24.219  1.00 85.88           O  
ATOM   3631  OG  SER A 462       2.562   0.556  23.375  1.00 85.88           O  
ATOM   3632  N   THR A 463       4.734   2.684  22.141  1.00 85.75           N  
ATOM   3633  CA  THR A 463       6.191   2.615  22.109  1.00 85.75           C  
ATOM   3634  C   THR A 463       6.789   3.982  21.781  1.00 85.75           C  
ATOM   3635  CB  THR A 463       6.676   1.581  21.078  1.00 85.75           C  
ATOM   3636  O   THR A 463       8.008   4.164  21.844  1.00 85.75           O  
ATOM   3637  CG2 THR A 463       6.266   0.168  21.484  1.00 85.75           C  
ATOM   3638  OG1 THR A 463       6.109   1.887  19.797  1.00 85.75           O  
ATOM   3639  N   LEU A 464       6.004   4.914  21.422  1.00 89.19           N  
ATOM   3640  CA  LEU A 464       6.488   6.246  21.078  1.00 89.19           C  
ATOM   3641  C   LEU A 464       6.086   7.262  22.141  1.00 89.19           C  
ATOM   3642  CB  LEU A 464       5.953   6.680  19.703  1.00 89.19           C  
ATOM   3643  O   LEU A 464       5.129   7.043  22.891  1.00 89.19           O  
ATOM   3644  CG  LEU A 464       6.340   5.801  18.516  1.00 89.19           C  
ATOM   3645  CD1 LEU A 464       5.691   6.324  17.234  1.00 89.19           C  
ATOM   3646  CD2 LEU A 464       7.855   5.742  18.375  1.00 89.19           C  
ATOM   3647  N   SER A 465       6.875   8.328  22.203  1.00 91.50           N  
ATOM   3648  CA  SER A 465       6.547   9.477  23.047  1.00 91.50           C  
ATOM   3649  C   SER A 465       6.008  10.633  22.203  1.00 91.50           C  
ATOM   3650  CB  SER A 465       7.773   9.938  23.828  1.00 91.50           C  
ATOM   3651  O   SER A 465       6.512  10.906  21.125  1.00 91.50           O  
ATOM   3652  OG  SER A 465       8.234   8.898  24.688  1.00 91.50           O  
ATOM   3653  N   TYR A 466       4.957  11.266  22.781  1.00 93.75           N  
ATOM   3654  CA  TYR A 466       4.297  12.336  22.047  1.00 93.75           C  
ATOM   3655  C   TYR A 466       4.340  13.641  22.828  1.00 93.75           C  
ATOM   3656  CB  TYR A 466       2.846  11.961  21.734  1.00 93.75           C  
ATOM   3657  O   TYR A 466       4.027  13.672  24.016  1.00 93.75           O  
ATOM   3658  CG  TYR A 466       2.709  10.766  20.828  1.00 93.75           C  
ATOM   3659  CD1 TYR A 466       2.535  10.922  19.453  1.00 93.75           C  
ATOM   3660  CD2 TYR A 466       2.752   9.469  21.344  1.00 93.75           C  
ATOM   3661  CE1 TYR A 466       2.406   9.828  18.609  1.00 93.75           C  
ATOM   3662  CE2 TYR A 466       2.625   8.367  20.500  1.00 93.75           C  
ATOM   3663  OH  TYR A 466       2.326   7.457  18.312  1.00 93.75           O  
ATOM   3664  CZ  TYR A 466       2.453   8.555  19.141  1.00 93.75           C  
ATOM   3665  N   THR A 467       4.762  14.766  22.125  1.00 95.00           N  
ATOM   3666  CA  THR A 467       4.621  16.094  22.703  1.00 95.00           C  
ATOM   3667  C   THR A 467       3.186  16.594  22.578  1.00 95.00           C  
ATOM   3668  CB  THR A 467       5.574  17.094  22.031  1.00 95.00           C  
ATOM   3669  O   THR A 467       2.355  15.953  21.922  1.00 95.00           O  
ATOM   3670  CG2 THR A 467       7.008  16.578  22.016  1.00 95.00           C  
ATOM   3671  OG1 THR A 467       5.152  17.312  20.672  1.00 95.00           O  
ATOM   3672  N   LYS A 468       2.918  17.734  23.250  1.00 95.50           N  
ATOM   3673  CA  LYS A 468       1.597  18.344  23.141  1.00 95.50           C  
ATOM   3674  C   LYS A 468       1.286  18.719  21.688  1.00 95.50           C  
ATOM   3675  CB  LYS A 468       1.496  19.578  24.047  1.00 95.50           C  
ATOM   3676  O   LYS A 468       0.163  18.531  21.219  1.00 95.50           O  
ATOM   3677  CG  LYS A 468       1.401  19.250  25.516  1.00 95.50           C  
ATOM   3678  CD  LYS A 468       1.214  20.500  26.359  1.00 95.50           C  
ATOM   3679  CE  LYS A 468       1.197  20.188  27.844  1.00 95.50           C  
ATOM   3680  NZ  LYS A 468       1.050  21.422  28.672  1.00 95.50           N  
ATOM   3681  N   THR A 469       2.285  19.203  21.031  1.00 95.31           N  
ATOM   3682  CA  THR A 469       2.111  19.594  19.641  1.00 95.31           C  
ATOM   3683  C   THR A 469       1.860  18.375  18.766  1.00 95.31           C  
ATOM   3684  CB  THR A 469       3.342  20.359  19.125  1.00 95.31           C  
ATOM   3685  O   THR A 469       1.020  18.406  17.859  1.00 95.31           O  
ATOM   3686  CG2 THR A 469       3.137  20.812  17.672  1.00 95.31           C  
ATOM   3687  OG1 THR A 469       3.564  21.516  19.938  1.00 95.31           O  
ATOM   3688  N   ASP A 470       2.533  17.234  19.016  1.00 95.69           N  
ATOM   3689  CA  ASP A 470       2.289  15.977  18.312  1.00 95.69           C  
ATOM   3690  C   ASP A 470       0.832  15.547  18.438  1.00 95.69           C  
ATOM   3691  CB  ASP A 470       3.217  14.875  18.828  1.00 95.69           C  
ATOM   3692  O   ASP A 470       0.194  15.172  17.453  1.00 95.69           O  
ATOM   3693  CG  ASP A 470       4.656  15.055  18.375  1.00 95.69           C  
ATOM   3694  OD1 ASP A 470       4.895  15.688  17.328  1.00 95.69           O  
ATOM   3695  OD2 ASP A 470       5.562  14.547  19.078  1.00 95.69           O  
ATOM   3696  N   LEU A 471       0.365  15.641  19.609  1.00 94.94           N  
ATOM   3697  CA  LEU A 471      -0.998  15.195  19.875  1.00 94.94           C  
ATOM   3698  C   LEU A 471      -2.012  16.109  19.188  1.00 94.94           C  
ATOM   3699  CB  LEU A 471      -1.262  15.148  21.375  1.00 94.94           C  
ATOM   3700  O   LEU A 471      -3.062  15.648  18.734  1.00 94.94           O  
ATOM   3701  CG  LEU A 471      -0.515  14.078  22.172  1.00 94.94           C  
ATOM   3702  CD1 LEU A 471      -0.748  14.258  23.672  1.00 94.94           C  
ATOM   3703  CD2 LEU A 471      -0.951  12.688  21.719  1.00 94.94           C  
ATOM   3704  N   LYS A 472      -1.684  17.391  19.141  1.00 95.44           N  
ATOM   3705  CA  LYS A 472      -2.545  18.312  18.422  1.00 95.44           C  
ATOM   3706  C   LYS A 472      -2.594  17.984  16.938  1.00 95.44           C  
ATOM   3707  CB  LYS A 472      -2.066  19.750  18.625  1.00 95.44           C  
ATOM   3708  O   LYS A 472      -3.668  17.953  16.328  1.00 95.44           O  
ATOM   3709  CG  LYS A 472      -2.932  20.797  17.922  1.00 95.44           C  
ATOM   3710  CD  LYS A 472      -2.371  22.203  18.109  1.00 95.44           C  
ATOM   3711  CE  LYS A 472      -3.160  23.234  17.312  1.00 95.44           C  
ATOM   3712  NZ  LYS A 472      -2.590  24.609  17.453  1.00 95.44           N  
ATOM   3713  N   VAL A 473      -1.466  17.750  16.328  1.00 96.25           N  
ATOM   3714  CA  VAL A 473      -1.395  17.391  14.914  1.00 96.25           C  
ATOM   3715  C   VAL A 473      -2.115  16.062  14.680  1.00 96.25           C  
ATOM   3716  CB  VAL A 473       0.069  17.297  14.422  1.00 96.25           C  
ATOM   3717  O   VAL A 473      -2.854  15.914  13.703  1.00 96.25           O  
ATOM   3718  CG1 VAL A 473       0.133  16.672  13.023  1.00 96.25           C  
ATOM   3719  CG2 VAL A 473       0.726  18.672  14.430  1.00 96.25           C  
ATOM   3720  N   SER A 474      -1.904  15.133  15.594  1.00 96.50           N  
ATOM   3721  CA  SER A 474      -2.611  13.859  15.508  1.00 96.50           C  
ATOM   3722  C   SER A 474      -4.121  14.062  15.523  1.00 96.50           C  
ATOM   3723  CB  SER A 474      -2.201  12.945  16.656  1.00 96.50           C  
ATOM   3724  O   SER A 474      -4.840  13.477  14.711  1.00 96.50           O  
ATOM   3725  OG  SER A 474      -2.898  11.711  16.594  1.00 96.50           O  
ATOM   3726  N   ALA A 475      -4.586  14.883  16.391  1.00 96.25           N  
ATOM   3727  CA  ALA A 475      -6.016  15.156  16.500  1.00 96.25           C  
ATOM   3728  C   ALA A 475      -6.551  15.773  15.211  1.00 96.25           C  
ATOM   3729  CB  ALA A 475      -6.297  16.078  17.688  1.00 96.25           C  
ATOM   3730  O   ALA A 475      -7.648  15.438  14.758  1.00 96.25           O  
ATOM   3731  N   THR A 476      -5.770  16.688  14.609  1.00 96.94           N  
ATOM   3732  CA  THR A 476      -6.145  17.328  13.352  1.00 96.94           C  
ATOM   3733  C   THR A 476      -6.238  16.297  12.234  1.00 96.94           C  
ATOM   3734  CB  THR A 476      -5.137  18.422  12.961  1.00 96.94           C  
ATOM   3735  O   THR A 476      -7.234  16.250  11.508  1.00 96.94           O  
ATOM   3736  CG2 THR A 476      -5.473  19.016  11.594  1.00 96.94           C  
ATOM   3737  OG1 THR A 476      -5.168  19.469  13.945  1.00 96.94           O  
ATOM   3738  N   LEU A 477      -5.270  15.398  12.125  1.00 97.25           N  
ATOM   3739  CA  LEU A 477      -5.250  14.383  11.078  1.00 97.25           C  
ATOM   3740  C   LEU A 477      -6.414  13.406  11.242  1.00 97.25           C  
ATOM   3741  CB  LEU A 477      -3.924  13.609  11.102  1.00 97.25           C  
ATOM   3742  O   LEU A 477      -7.125  13.117  10.273  1.00 97.25           O  
ATOM   3743  CG  LEU A 477      -2.723  14.312  10.461  1.00 97.25           C  
ATOM   3744  CD1 LEU A 477      -1.459  13.484  10.664  1.00 97.25           C  
ATOM   3745  CD2 LEU A 477      -2.977  14.555   8.977  1.00 97.25           C  
ATOM   3746  N   VAL A 478      -6.629  12.969  12.477  1.00 97.50           N  
ATOM   3747  CA  VAL A 478      -7.688  12.008  12.750  1.00 97.50           C  
ATOM   3748  C   VAL A 478      -9.047  12.625  12.430  1.00 97.50           C  
ATOM   3749  CB  VAL A 478      -7.656  11.531  14.219  1.00 97.50           C  
ATOM   3750  O   VAL A 478      -9.906  11.977  11.828  1.00 97.50           O  
ATOM   3751  CG1 VAL A 478      -8.914  10.734  14.562  1.00 97.50           C  
ATOM   3752  CG2 VAL A 478      -6.402  10.695  14.484  1.00 97.50           C  
ATOM   3753  N   LEU A 479      -9.195  13.867  12.766  1.00 97.56           N  
ATOM   3754  CA  LEU A 479     -10.445  14.562  12.484  1.00 97.56           C  
ATOM   3755  C   LEU A 479     -10.688  14.648  10.977  1.00 97.56           C  
ATOM   3756  CB  LEU A 479     -10.438  15.969  13.086  1.00 97.56           C  
ATOM   3757  O   LEU A 479     -11.781  14.328  10.500  1.00 97.56           O  
ATOM   3758  CG  LEU A 479     -11.664  16.844  12.812  1.00 97.56           C  
ATOM   3759  CD1 LEU A 479     -12.922  16.156  13.344  1.00 97.56           C  
ATOM   3760  CD2 LEU A 479     -11.484  18.219  13.438  1.00 97.56           C  
ATOM   3761  N   LEU A 480      -9.695  15.070  10.188  1.00 98.25           N  
ATOM   3762  CA  LEU A 480      -9.828  15.234   8.742  1.00 98.25           C  
ATOM   3763  C   LEU A 480     -10.133  13.891   8.070  1.00 98.25           C  
ATOM   3764  CB  LEU A 480      -8.562  15.844   8.141  1.00 98.25           C  
ATOM   3765  O   LEU A 480     -11.031  13.797   7.238  1.00 98.25           O  
ATOM   3766  CG  LEU A 480      -8.281  17.297   8.492  1.00 98.25           C  
ATOM   3767  CD1 LEU A 480      -6.852  17.672   8.117  1.00 98.25           C  
ATOM   3768  CD2 LEU A 480      -9.281  18.219   7.797  1.00 98.25           C  
ATOM   3769  N   TRP A 481      -9.469  12.898   8.461  1.00 98.44           N  
ATOM   3770  CA  TRP A 481      -9.641  11.594   7.836  1.00 98.44           C  
ATOM   3771  C   TRP A 481     -10.984  10.977   8.219  1.00 98.44           C  
ATOM   3772  CB  TRP A 481      -8.500  10.656   8.242  1.00 98.44           C  
ATOM   3773  O   TRP A 481     -11.656  10.367   7.383  1.00 98.44           O  
ATOM   3774  CG  TRP A 481      -7.387  10.586   7.242  1.00 98.44           C  
ATOM   3775  CD1 TRP A 481      -6.949   9.477   6.570  1.00 98.44           C  
ATOM   3776  CD2 TRP A 481      -6.562  11.672   6.801  1.00 98.44           C  
ATOM   3777  CE2 TRP A 481      -5.648  11.141   5.859  1.00 98.44           C  
ATOM   3778  CE3 TRP A 481      -6.512  13.031   7.105  1.00 98.44           C  
ATOM   3779  NE1 TRP A 481      -5.902   9.805   5.738  1.00 98.44           N  
ATOM   3780  CH2 TRP A 481      -4.660  13.273   5.547  1.00 98.44           C  
ATOM   3781  CZ2 TRP A 481      -4.691  11.938   5.227  1.00 98.44           C  
ATOM   3782  CZ3 TRP A 481      -5.559  13.820   6.477  1.00 98.44           C  
ATOM   3783  N   THR A 482     -11.336  11.125   9.469  1.00 98.25           N  
ATOM   3784  CA  THR A 482     -12.609  10.547   9.883  1.00 98.25           C  
ATOM   3785  C   THR A 482     -13.781  11.352   9.320  1.00 98.25           C  
ATOM   3786  CB  THR A 482     -12.719  10.477  11.414  1.00 98.25           C  
ATOM   3787  O   THR A 482     -14.820  10.789   8.984  1.00 98.25           O  
ATOM   3788  CG2 THR A 482     -11.680   9.523  12.000  1.00 98.25           C  
ATOM   3789  OG1 THR A 482     -12.508  11.789  11.961  1.00 98.25           O  
ATOM   3790  N   ASN A 483     -13.641  12.641   9.195  1.00 98.31           N  
ATOM   3791  CA  ASN A 483     -14.664  13.406   8.500  1.00 98.31           C  
ATOM   3792  C   ASN A 483     -14.844  12.930   7.062  1.00 98.31           C  
ATOM   3793  CB  ASN A 483     -14.328  14.898   8.523  1.00 98.31           C  
ATOM   3794  O   ASN A 483     -15.977  12.781   6.590  1.00 98.31           O  
ATOM   3795  CG  ASN A 483     -14.680  15.555   9.844  1.00 98.31           C  
ATOM   3796  ND2 ASN A 483     -14.273  16.812  10.008  1.00 98.31           N  
ATOM   3797  OD1 ASN A 483     -15.320  14.945  10.703  1.00 98.31           O  
ATOM   3798  N   PHE A 484     -13.734  12.773   6.445  1.00 98.75           N  
ATOM   3799  CA  PHE A 484     -13.812  12.273   5.078  1.00 98.75           C  
ATOM   3800  C   PHE A 484     -14.516  10.922   5.027  1.00 98.75           C  
ATOM   3801  CB  PHE A 484     -12.414  12.164   4.469  1.00 98.75           C  
ATOM   3802  O   PHE A 484     -15.383  10.703   4.180  1.00 98.75           O  
ATOM   3803  CG  PHE A 484     -12.406  11.656   3.051  1.00 98.75           C  
ATOM   3804  CD1 PHE A 484     -12.141  10.320   2.775  1.00 98.75           C  
ATOM   3805  CD2 PHE A 484     -12.672  12.516   1.993  1.00 98.75           C  
ATOM   3806  CE1 PHE A 484     -12.133   9.852   1.465  1.00 98.75           C  
ATOM   3807  CE2 PHE A 484     -12.664  12.055   0.680  1.00 98.75           C  
ATOM   3808  CZ  PHE A 484     -12.398  10.719   0.418  1.00 98.75           C  
ATOM   3809  N   ALA A 485     -14.133  10.047   5.902  1.00 98.50           N  
ATOM   3810  CA  ALA A 485     -14.734   8.719   5.945  1.00 98.50           C  
ATOM   3811  C   ALA A 485     -16.234   8.805   6.211  1.00 98.50           C  
ATOM   3812  CB  ALA A 485     -14.047   7.859   7.008  1.00 98.50           C  
ATOM   3813  O   ALA A 485     -17.016   8.023   5.652  1.00 98.50           O  
ATOM   3814  N   LYS A 486     -16.656   9.766   6.980  1.00 98.19           N  
ATOM   3815  CA  LYS A 486     -18.062   9.914   7.348  1.00 98.19           C  
ATOM   3816  C   LYS A 486     -18.859  10.602   6.242  1.00 98.19           C  
ATOM   3817  CB  LYS A 486     -18.203  10.688   8.656  1.00 98.19           C  
ATOM   3818  O   LYS A 486     -19.969  10.195   5.926  1.00 98.19           O  
ATOM   3819  CG  LYS A 486     -17.734   9.922   9.883  1.00 98.19           C  
ATOM   3820  CD  LYS A 486     -17.797  10.789  11.141  1.00 98.19           C  
ATOM   3821  CE  LYS A 486     -17.219  10.055  12.352  1.00 98.19           C  
ATOM   3822  NZ  LYS A 486     -17.141  10.953  13.547  1.00 98.19           N  
ATOM   3823  N   PHE A 487     -18.172  11.531   5.574  1.00 97.75           N  
ATOM   3824  CA  PHE A 487     -19.000  12.445   4.801  1.00 97.75           C  
ATOM   3825  C   PHE A 487     -18.516  12.523   3.357  1.00 97.75           C  
ATOM   3826  CB  PHE A 487     -19.000  13.836   5.434  1.00 97.75           C  
ATOM   3827  O   PHE A 487     -19.219  13.078   2.498  1.00 97.75           O  
ATOM   3828  CG  PHE A 487     -19.391  13.844   6.887  1.00 97.75           C  
ATOM   3829  CD1 PHE A 487     -20.688  13.523   7.273  1.00 97.75           C  
ATOM   3830  CD2 PHE A 487     -18.469  14.172   7.867  1.00 97.75           C  
ATOM   3831  CE1 PHE A 487     -21.062  13.531   8.617  1.00 97.75           C  
ATOM   3832  CE2 PHE A 487     -18.828  14.180   9.211  1.00 97.75           C  
ATOM   3833  CZ  PHE A 487     -20.125  13.859   9.586  1.00 97.75           C  
ATOM   3834  N   GLY A 488     -17.359  12.055   3.115  1.00 98.00           N  
ATOM   3835  CA  GLY A 488     -16.781  12.242   1.797  1.00 98.00           C  
ATOM   3836  C   GLY A 488     -16.172  13.625   1.606  1.00 98.00           C  
ATOM   3837  O   GLY A 488     -15.812  13.992   0.489  1.00 98.00           O  
ATOM   3838  N   ASN A 489     -16.188  14.430   2.633  1.00 97.88           N  
ATOM   3839  CA  ASN A 489     -15.656  15.781   2.744  1.00 97.88           C  
ATOM   3840  C   ASN A 489     -14.891  15.969   4.047  1.00 97.88           C  
ATOM   3841  CB  ASN A 489     -16.781  16.812   2.633  1.00 97.88           C  
ATOM   3842  O   ASN A 489     -15.469  15.922   5.129  1.00 97.88           O  
ATOM   3843  CG  ASN A 489     -16.266  18.234   2.604  1.00 97.88           C  
ATOM   3844  ND2 ASN A 489     -17.078  19.156   2.094  1.00 97.88           N  
ATOM   3845  OD1 ASN A 489     -15.141  18.516   3.033  1.00 97.88           O  
ATOM   3846  N   PRO A 490     -13.516  16.250   3.936  1.00 97.69           N  
ATOM   3847  CA  PRO A 490     -12.711  16.344   5.156  1.00 97.69           C  
ATOM   3848  C   PRO A 490     -13.047  17.562   6.000  1.00 97.69           C  
ATOM   3849  CB  PRO A 490     -11.281  16.422   4.625  1.00 97.69           C  
ATOM   3850  O   PRO A 490     -12.719  17.609   7.191  1.00 97.69           O  
ATOM   3851  CG  PRO A 490     -11.414  16.922   3.229  1.00 97.69           C  
ATOM   3852  CD  PRO A 490     -12.719  16.438   2.666  1.00 97.69           C  
ATOM   3853  N   THR A 491     -13.727  18.531   5.461  1.00 97.12           N  
ATOM   3854  CA  THR A 491     -14.133  19.734   6.184  1.00 97.12           C  
ATOM   3855  C   THR A 491     -15.578  20.094   5.859  1.00 97.12           C  
ATOM   3856  CB  THR A 491     -13.211  20.922   5.848  1.00 97.12           C  
ATOM   3857  O   THR A 491     -15.844  21.141   5.258  1.00 97.12           O  
ATOM   3858  CG2 THR A 491     -11.805  20.703   6.375  1.00 97.12           C  
ATOM   3859  OG1 THR A 491     -13.156  21.094   4.426  1.00 97.12           O  
ATOM   3860  N   PRO A 492     -16.594  19.172   6.184  1.00 95.12           N  
ATOM   3861  CA  PRO A 492     -18.000  19.359   5.832  1.00 95.12           C  
ATOM   3862  C   PRO A 492     -18.609  20.594   6.512  1.00 95.12           C  
ATOM   3863  CB  PRO A 492     -18.672  18.078   6.320  1.00 95.12           C  
ATOM   3864  O   PRO A 492     -19.641  21.109   6.055  1.00 95.12           O  
ATOM   3865  CG  PRO A 492     -17.781  17.562   7.406  1.00 95.12           C  
ATOM   3866  CD  PRO A 492     -16.359  17.891   7.039  1.00 95.12           C  
ATOM   3867  N   ASP A 493     -18.000  21.062   7.609  1.00 90.88           N  
ATOM   3868  CA  ASP A 493     -18.438  22.219   8.391  1.00 90.88           C  
ATOM   3869  C   ASP A 493     -17.250  23.047   8.844  1.00 90.88           C  
ATOM   3870  CB  ASP A 493     -19.266  21.766   9.594  1.00 90.88           C  
ATOM   3871  O   ASP A 493     -16.094  22.656   8.648  1.00 90.88           O  
ATOM   3872  CG  ASP A 493     -20.609  21.172   9.211  1.00 90.88           C  
ATOM   3873  OD1 ASP A 493     -21.234  21.656   8.242  1.00 90.88           O  
ATOM   3874  OD2 ASP A 493     -21.047  20.219   9.891  1.00 90.88           O  
ATOM   3875  N   ASN A 494     -17.547  24.234   9.352  1.00 86.81           N  
ATOM   3876  CA  ASN A 494     -16.500  25.047   9.961  1.00 86.81           C  
ATOM   3877  C   ASN A 494     -16.125  24.547  11.352  1.00 86.81           C  
ATOM   3878  CB  ASN A 494     -16.938  26.516  10.031  1.00 86.81           C  
ATOM   3879  O   ASN A 494     -16.984  24.469  12.234  1.00 86.81           O  
ATOM   3880  CG  ASN A 494     -16.859  27.219   8.680  1.00 86.81           C  
ATOM   3881  ND2 ASN A 494     -17.641  28.281   8.523  1.00 86.81           N  
ATOM   3882  OD1 ASN A 494     -16.125  26.797   7.789  1.00 86.81           O  
ATOM   3883  N   TYR A 495     -14.922  23.984  11.391  1.00 86.94           N  
ATOM   3884  CA  TYR A 495     -14.438  23.469  12.664  1.00 86.94           C  
ATOM   3885  C   TYR A 495     -13.422  24.422  13.281  1.00 86.94           C  
ATOM   3886  CB  TYR A 495     -13.812  22.078  12.477  1.00 86.94           C  
ATOM   3887  O   TYR A 495     -12.414  24.750  12.664  1.00 86.94           O  
ATOM   3888  CG  TYR A 495     -14.812  21.016  12.109  1.00 86.94           C  
ATOM   3889  CD1 TYR A 495     -15.445  20.266  13.102  1.00 86.94           C  
ATOM   3890  CD2 TYR A 495     -15.125  20.750  10.781  1.00 86.94           C  
ATOM   3891  CE1 TYR A 495     -16.359  19.266  12.773  1.00 86.94           C  
ATOM   3892  CE2 TYR A 495     -16.047  19.750  10.445  1.00 86.94           C  
ATOM   3893  OH  TYR A 495     -17.562  18.047  11.109  1.00 86.94           O  
ATOM   3894  CZ  TYR A 495     -16.656  19.031  11.445  1.00 86.94           C  
ATOM   3895  N   THR A 496     -13.758  24.922  14.492  1.00 88.12           N  
ATOM   3896  CA  THR A 496     -12.836  25.797  15.219  1.00 88.12           C  
ATOM   3897  C   THR A 496     -11.492  25.094  15.430  1.00 88.12           C  
ATOM   3898  CB  THR A 496     -13.422  26.219  16.578  1.00 88.12           C  
ATOM   3899  O   THR A 496     -10.438  25.734  15.367  1.00 88.12           O  
ATOM   3900  CG2 THR A 496     -12.555  27.281  17.234  1.00 88.12           C  
ATOM   3901  OG1 THR A 496     -14.742  26.734  16.375  1.00 88.12           O  
ATOM   3902  N   ALA A 497     -11.617  23.750  15.578  1.00 87.44           N  
ATOM   3903  CA  ALA A 497     -10.422  22.953  15.812  1.00 87.44           C  
ATOM   3904  C   ALA A 497      -9.469  23.031  14.625  1.00 87.44           C  
ATOM   3905  CB  ALA A 497     -10.797  21.500  16.094  1.00 87.44           C  
ATOM   3906  O   ALA A 497      -8.273  22.750  14.758  1.00 87.44           O  
ATOM   3907  N   LEU A 498     -10.000  23.359  13.484  1.00 91.75           N  
ATOM   3908  CA  LEU A 498      -9.203  23.453  12.273  1.00 91.75           C  
ATOM   3909  C   LEU A 498      -8.961  24.922  11.898  1.00 91.75           C  
ATOM   3910  CB  LEU A 498      -9.891  22.734  11.117  1.00 91.75           C  
ATOM   3911  O   LEU A 498      -8.711  25.234  10.734  1.00 91.75           O  
ATOM   3912  CG  LEU A 498     -10.180  21.250  11.328  1.00 91.75           C  
ATOM   3913  CD1 LEU A 498     -10.883  20.656  10.102  1.00 91.75           C  
ATOM   3914  CD2 LEU A 498      -8.883  20.484  11.609  1.00 91.75           C  
ATOM   3915  N   ASN A 499      -9.164  25.859  12.828  1.00 88.88           N  
ATOM   3916  CA  ASN A 499      -9.047  27.297  12.602  1.00 88.88           C  
ATOM   3917  C   ASN A 499      -9.898  27.750  11.422  1.00 88.88           C  
ATOM   3918  CB  ASN A 499      -7.586  27.688  12.375  1.00 88.88           C  
ATOM   3919  O   ASN A 499      -9.469  28.578  10.617  1.00 88.88           O  
ATOM   3920  CG  ASN A 499      -6.730  27.484  13.617  1.00 88.88           C  
ATOM   3921  ND2 ASN A 499      -5.418  27.422  13.422  1.00 88.88           N  
ATOM   3922  OD1 ASN A 499      -7.246  27.406  14.734  1.00 88.88           O  
ATOM   3923  N   ASN A 500     -10.945  27.016  11.234  1.00 88.00           N  
ATOM   3924  CA  ASN A 500     -11.938  27.328  10.211  1.00 88.00           C  
ATOM   3925  C   ASN A 500     -11.344  27.234   8.812  1.00 88.00           C  
ATOM   3926  CB  ASN A 500     -12.547  28.703  10.445  1.00 88.00           C  
ATOM   3927  O   ASN A 500     -11.797  27.938   7.898  1.00 88.00           O  
ATOM   3928  CG  ASN A 500     -13.328  28.797  11.742  1.00 88.00           C  
ATOM   3929  ND2 ASN A 500     -13.164  29.891  12.469  1.00 88.00           N  
ATOM   3930  OD1 ASN A 500     -14.078  27.875  12.094  1.00 88.00           O  
ATOM   3931  N   THR A 501     -10.211  26.469   8.750  1.00 93.56           N  
ATOM   3932  CA  THR A 501      -9.594  26.234   7.449  1.00 93.56           C  
ATOM   3933  C   THR A 501     -10.383  25.203   6.652  1.00 93.56           C  
ATOM   3934  CB  THR A 501      -8.133  25.766   7.594  1.00 93.56           C  
ATOM   3935  O   THR A 501     -10.672  24.109   7.156  1.00 93.56           O  
ATOM   3936  CG2 THR A 501      -7.484  25.562   6.230  1.00 93.56           C  
ATOM   3937  OG1 THR A 501      -7.391  26.766   8.312  1.00 93.56           O  
ATOM   3938  N   LEU A 502     -10.805  25.562   5.438  1.00 93.88           N  
ATOM   3939  CA  LEU A 502     -11.492  24.641   4.539  1.00 93.88           C  
ATOM   3940  C   LEU A 502     -10.492  23.938   3.625  1.00 93.88           C  
ATOM   3941  CB  LEU A 502     -12.531  25.391   3.699  1.00 93.88           C  
ATOM   3942  O   LEU A 502      -9.477  24.516   3.240  1.00 93.88           O  
ATOM   3943  CG  LEU A 502     -13.688  26.031   4.465  1.00 93.88           C  
ATOM   3944  CD1 LEU A 502     -14.562  26.844   3.518  1.00 93.88           C  
ATOM   3945  CD2 LEU A 502     -14.508  24.984   5.195  1.00 93.88           C  
ATOM   3946  N   TRP A 503     -10.734  22.641   3.389  1.00 96.38           N  
ATOM   3947  CA  TRP A 503      -9.945  21.828   2.467  1.00 96.38           C  
ATOM   3948  C   TRP A 503     -10.625  21.734   1.104  1.00 96.38           C  
ATOM   3949  CB  TRP A 503      -9.727  20.422   3.037  1.00 96.38           C  
ATOM   3950  O   TRP A 503     -11.484  20.875   0.891  1.00 96.38           O  
ATOM   3951  CG  TRP A 503      -8.633  19.656   2.357  1.00 96.38           C  
ATOM   3952  CD1 TRP A 503      -8.188  19.828   1.076  1.00 96.38           C  
ATOM   3953  CD2 TRP A 503      -7.848  18.609   2.926  1.00 96.38           C  
ATOM   3954  CE2 TRP A 503      -6.945  18.172   1.930  1.00 96.38           C  
ATOM   3955  CE3 TRP A 503      -7.824  17.984   4.180  1.00 96.38           C  
ATOM   3956  NE1 TRP A 503      -7.172  18.922   0.812  1.00 96.38           N  
ATOM   3957  CH2 TRP A 503      -6.023  16.547   3.389  1.00 96.38           C  
ATOM   3958  CZ2 TRP A 503      -6.027  17.141   2.150  1.00 96.38           C  
ATOM   3959  CZ3 TRP A 503      -6.910  16.953   4.398  1.00 96.38           C  
ATOM   3960  N   PRO A 504     -10.180  22.625   0.148  1.00 93.50           N  
ATOM   3961  CA  PRO A 504     -10.844  22.594  -1.154  1.00 93.50           C  
ATOM   3962  C   PRO A 504     -10.398  21.406  -2.006  1.00 93.50           C  
ATOM   3963  CB  PRO A 504     -10.438  23.906  -1.806  1.00 93.50           C  
ATOM   3964  O   PRO A 504      -9.219  21.031  -1.977  1.00 93.50           O  
ATOM   3965  CG  PRO A 504      -9.125  24.250  -1.190  1.00 93.50           C  
ATOM   3966  CD  PRO A 504      -9.117  23.750   0.227  1.00 93.50           C  
ATOM   3967  N   ALA A 505     -11.398  20.859  -2.727  1.00 97.38           N  
ATOM   3968  CA  ALA A 505     -11.078  19.828  -3.705  1.00 97.38           C  
ATOM   3969  C   ALA A 505     -10.359  20.406  -4.914  1.00 97.38           C  
ATOM   3970  CB  ALA A 505     -12.352  19.094  -4.148  1.00 97.38           C  
ATOM   3971  O   ALA A 505     -10.414  21.625  -5.145  1.00 97.38           O  
ATOM   3972  N   ILE A 506      -9.664  19.562  -5.633  1.00 97.69           N  
ATOM   3973  CA  ILE A 506      -9.039  19.984  -6.887  1.00 97.69           C  
ATOM   3974  C   ILE A 506     -10.117  20.422  -7.875  1.00 97.69           C  
ATOM   3975  CB  ILE A 506      -8.180  18.859  -7.496  1.00 97.69           C  
ATOM   3976  O   ILE A 506     -11.109  19.719  -8.070  1.00 97.69           O  
ATOM   3977  CG1 ILE A 506      -6.977  18.562  -6.590  1.00 97.69           C  
ATOM   3978  CG2 ILE A 506      -7.719  19.234  -8.906  1.00 97.69           C  
ATOM   3979  CD1 ILE A 506      -6.078  17.453  -7.105  1.00 97.69           C  
ATOM   3980  N   ASP A 507      -9.961  21.656  -8.430  1.00 96.25           N  
ATOM   3981  CA  ASP A 507     -10.828  22.172  -9.484  1.00 96.25           C  
ATOM   3982  C   ASP A 507     -10.328  21.734 -10.859  1.00 96.25           C  
ATOM   3983  CB  ASP A 507     -10.930  23.688  -9.422  1.00 96.25           C  
ATOM   3984  O   ASP A 507      -9.305  22.219 -11.336  1.00 96.25           O  
ATOM   3985  CG  ASP A 507     -11.906  24.266 -10.430  1.00 96.25           C  
ATOM   3986  OD1 ASP A 507     -12.484  23.500 -11.219  1.00 96.25           O  
ATOM   3987  OD2 ASP A 507     -12.086  25.500 -10.438  1.00 96.25           O  
ATOM   3988  N   PRO A 508     -11.133  20.797 -11.539  1.00 94.38           N  
ATOM   3989  CA  PRO A 508     -10.648  20.266 -12.820  1.00 94.38           C  
ATOM   3990  C   PRO A 508     -10.586  21.344 -13.906  1.00 94.38           C  
ATOM   3991  CB  PRO A 508     -11.672  19.188 -13.172  1.00 94.38           C  
ATOM   3992  O   PRO A 508      -9.930  21.141 -14.938  1.00 94.38           O  
ATOM   3993  CG  PRO A 508     -12.914  19.594 -12.445  1.00 94.38           C  
ATOM   3994  CD  PRO A 508     -12.523  20.219 -11.141  1.00 94.38           C  
ATOM   3995  N   ARG A 509     -11.164  22.516 -13.703  1.00 93.81           N  
ATOM   3996  CA  ARG A 509     -11.211  23.594 -14.688  1.00 93.81           C  
ATOM   3997  C   ARG A 509     -10.047  24.562 -14.500  1.00 93.81           C  
ATOM   3998  CB  ARG A 509     -12.539  24.344 -14.602  1.00 93.81           C  
ATOM   3999  O   ARG A 509      -9.797  25.422 -15.352  1.00 93.81           O  
ATOM   4000  CG  ARG A 509     -13.750  23.500 -14.922  1.00 93.81           C  
ATOM   4001  CD  ARG A 509     -15.055  24.234 -14.617  1.00 93.81           C  
ATOM   4002  NE  ARG A 509     -15.188  24.516 -13.195  1.00 93.81           N  
ATOM   4003  NH1 ARG A 509     -17.250  25.531 -13.383  1.00 93.81           N  
ATOM   4004  NH2 ARG A 509     -16.250  25.359 -11.336  1.00 93.81           N  
ATOM   4005  CZ  ARG A 509     -16.234  25.141 -12.641  1.00 93.81           C  
ATOM   4006  N   SER A 510      -9.359  24.344 -13.391  1.00 93.69           N  
ATOM   4007  CA  SER A 510      -8.250  25.234 -13.070  1.00 93.69           C  
ATOM   4008  C   SER A 510      -6.910  24.594 -13.414  1.00 93.69           C  
ATOM   4009  CB  SER A 510      -8.273  25.625 -11.594  1.00 93.69           C  
ATOM   4010  O   SER A 510      -6.762  23.375 -13.328  1.00 93.69           O  
ATOM   4011  OG  SER A 510      -7.109  26.344 -11.234  1.00 93.69           O  
ATOM   4012  N   SER A 511      -5.988  25.453 -13.859  1.00 88.69           N  
ATOM   4013  CA  SER A 511      -4.629  24.969 -14.070  1.00 88.69           C  
ATOM   4014  C   SER A 511      -3.895  24.797 -12.742  1.00 88.69           C  
ATOM   4015  CB  SER A 511      -3.846  25.922 -14.977  1.00 88.69           C  
ATOM   4016  O   SER A 511      -2.891  24.094 -12.664  1.00 88.69           O  
ATOM   4017  OG  SER A 511      -3.779  27.219 -14.406  1.00 88.69           O  
ATOM   4018  N   ASN A 512      -4.422  25.453 -11.703  1.00 94.50           N  
ATOM   4019  CA  ASN A 512      -3.842  25.344 -10.367  1.00 94.50           C  
ATOM   4020  C   ASN A 512      -4.328  24.109  -9.641  1.00 94.50           C  
ATOM   4021  CB  ASN A 512      -4.156  26.609  -9.547  1.00 94.50           C  
ATOM   4022  O   ASN A 512      -5.473  23.672  -9.820  1.00 94.50           O  
ATOM   4023  CG  ASN A 512      -3.418  27.828 -10.047  1.00 94.50           C  
ATOM   4024  ND2 ASN A 512      -4.000  29.000  -9.828  1.00 94.50           N  
ATOM   4025  OD1 ASN A 512      -2.332  27.719 -10.617  1.00 94.50           O  
ATOM   4026  N   VAL A 513      -3.389  23.484  -8.891  1.00 95.44           N  
ATOM   4027  CA  VAL A 513      -3.754  22.312  -8.086  1.00 95.44           C  
ATOM   4028  C   VAL A 513      -3.816  22.703  -6.609  1.00 95.44           C  
ATOM   4029  CB  VAL A 513      -2.758  21.156  -8.289  1.00 95.44           C  
ATOM   4030  O   VAL A 513      -2.791  23.016  -6.000  1.00 95.44           O  
ATOM   4031  CG1 VAL A 513      -3.154  19.953  -7.438  1.00 95.44           C  
ATOM   4032  CG2 VAL A 513      -2.684  20.766  -9.766  1.00 95.44           C  
ATOM   4033  N   ASN A 514      -5.078  22.734  -6.109  1.00 96.06           N  
ATOM   4034  CA  ASN A 514      -5.262  23.000  -4.691  1.00 96.06           C  
ATOM   4035  C   ASN A 514      -4.754  21.859  -3.824  1.00 96.06           C  
ATOM   4036  CB  ASN A 514      -6.734  23.281  -4.387  1.00 96.06           C  
ATOM   4037  O   ASN A 514      -4.984  20.688  -4.141  1.00 96.06           O  
ATOM   4038  CG  ASN A 514      -7.230  24.562  -5.039  1.00 96.06           C  
ATOM   4039  ND2 ASN A 514      -8.500  24.562  -5.438  1.00 96.06           N  
ATOM   4040  OD1 ASN A 514      -6.484  25.531  -5.188  1.00 96.06           O  
ATOM   4041  N   CYS A 515      -4.062  22.266  -2.730  1.00 97.06           N  
ATOM   4042  CA  CYS A 515      -3.441  21.312  -1.817  1.00 97.06           C  
ATOM   4043  C   CYS A 515      -3.547  21.797  -0.374  1.00 97.06           C  
ATOM   4044  CB  CYS A 515      -1.974  21.094  -2.186  1.00 97.06           C  
ATOM   4045  O   CYS A 515      -3.471  23.000  -0.107  1.00 97.06           O  
ATOM   4046  SG  CYS A 515      -1.088  20.016  -1.046  1.00 97.06           S  
ATOM   4047  N   LEU A 516      -3.824  20.828   0.524  1.00 97.94           N  
ATOM   4048  CA  LEU A 516      -3.752  21.141   1.945  1.00 97.94           C  
ATOM   4049  C   LEU A 516      -2.373  20.812   2.508  1.00 97.94           C  
ATOM   4050  CB  LEU A 516      -4.828  20.375   2.723  1.00 97.94           C  
ATOM   4051  O   LEU A 516      -1.938  19.656   2.455  1.00 97.94           O  
ATOM   4052  CG  LEU A 516      -5.055  20.812   4.172  1.00 97.94           C  
ATOM   4053  CD1 LEU A 516      -5.797  22.141   4.215  1.00 97.94           C  
ATOM   4054  CD2 LEU A 516      -5.824  19.750   4.938  1.00 97.94           C  
ATOM   4055  N   ALA A 517      -1.669  21.797   3.002  1.00 97.69           N  
ATOM   4056  CA  ALA A 517      -0.406  21.578   3.703  1.00 97.69           C  
ATOM   4057  C   ALA A 517      -0.641  21.297   5.184  1.00 97.69           C  
ATOM   4058  CB  ALA A 517       0.507  22.797   3.539  1.00 97.69           C  
ATOM   4059  O   ALA A 517      -1.239  22.109   5.891  1.00 97.69           O  
ATOM   4060  N   ILE A 518      -0.226  20.141   5.570  1.00 97.38           N  
ATOM   4061  CA  ILE A 518      -0.403  19.750   6.965  1.00 97.38           C  
ATOM   4062  C   ILE A 518       0.935  19.828   7.695  1.00 97.38           C  
ATOM   4063  CB  ILE A 518      -0.993  18.328   7.078  1.00 97.38           C  
ATOM   4064  O   ILE A 518       1.784  18.938   7.551  1.00 97.38           O  
ATOM   4065  CG1 ILE A 518      -2.309  18.219   6.297  1.00 97.38           C  
ATOM   4066  CG2 ILE A 518      -1.196  17.938   8.547  1.00 97.38           C  
ATOM   4067  CD1 ILE A 518      -2.822  16.797   6.125  1.00 97.38           C  
ATOM   4068  N   ASN A 519       1.188  20.797   8.523  1.00 96.00           N  
ATOM   4069  CA  ASN A 519       2.307  21.047   9.422  1.00 96.00           C  
ATOM   4070  C   ASN A 519       1.843  21.172  10.875  1.00 96.00           C  
ATOM   4071  CB  ASN A 519       3.068  22.312   9.000  1.00 96.00           C  
ATOM   4072  O   ASN A 519       0.924  20.469  11.297  1.00 96.00           O  
ATOM   4073  CG  ASN A 519       3.699  22.172   7.629  1.00 96.00           C  
ATOM   4074  ND2 ASN A 519       3.182  22.922   6.664  1.00 96.00           N  
ATOM   4075  OD1 ASN A 519       4.645  21.406   7.438  1.00 96.00           O  
ATOM   4076  N   GLU A 520       2.535  22.000  11.656  1.00 94.31           N  
ATOM   4077  CA  GLU A 520       1.995  22.234  12.992  1.00 94.31           C  
ATOM   4078  C   GLU A 520       0.585  22.812  12.922  1.00 94.31           C  
ATOM   4079  CB  GLU A 520       2.910  23.172  13.781  1.00 94.31           C  
ATOM   4080  O   GLU A 520      -0.279  22.453  13.719  1.00 94.31           O  
ATOM   4081  CG  GLU A 520       2.453  23.422  15.211  1.00 94.31           C  
ATOM   4082  CD  GLU A 520       3.422  24.281  16.016  1.00 94.31           C  
ATOM   4083  OE1 GLU A 520       3.004  24.875  17.031  1.00 94.31           O  
ATOM   4084  OE2 GLU A 520       4.609  24.344  15.625  1.00 94.31           O  
ATOM   4085  N   SER A 521       0.323  23.656  11.984  1.00 93.50           N  
ATOM   4086  CA  SER A 521      -0.999  24.141  11.602  1.00 93.50           C  
ATOM   4087  C   SER A 521      -1.310  23.812  10.141  1.00 93.50           C  
ATOM   4088  CB  SER A 521      -1.099  25.641  11.836  1.00 93.50           C  
ATOM   4089  O   SER A 521      -0.398  23.656   9.328  1.00 93.50           O  
ATOM   4090  OG  SER A 521      -0.151  26.344  11.047  1.00 93.50           O  
ATOM   4091  N   ILE A 522      -2.605  23.672   9.836  1.00 96.44           N  
ATOM   4092  CA  ILE A 522      -2.975  23.375   8.453  1.00 96.44           C  
ATOM   4093  C   ILE A 522      -3.176  24.672   7.680  1.00 96.44           C  
ATOM   4094  CB  ILE A 522      -4.250  22.500   8.391  1.00 96.44           C  
ATOM   4095  O   ILE A 522      -3.566  25.688   8.250  1.00 96.44           O  
ATOM   4096  CG1 ILE A 522      -5.430  23.234   9.047  1.00 96.44           C  
ATOM   4097  CG2 ILE A 522      -4.012  21.141   9.047  1.00 96.44           C  
ATOM   4098  CD1 ILE A 522      -6.770  22.531   8.859  1.00 96.44           C  
ATOM   4099  N   SER A 523      -2.850  24.656   6.422  1.00 95.94           N  
ATOM   4100  CA  SER A 523      -3.035  25.797   5.539  1.00 95.94           C  
ATOM   4101  C   SER A 523      -3.244  25.344   4.094  1.00 95.94           C  
ATOM   4102  CB  SER A 523      -1.834  26.734   5.621  1.00 95.94           C  
ATOM   4103  O   SER A 523      -2.818  24.266   3.707  1.00 95.94           O  
ATOM   4104  OG  SER A 523      -0.649  26.078   5.203  1.00 95.94           O  
ATOM   4105  N   GLN A 524      -3.961  26.203   3.320  1.00 95.69           N  
ATOM   4106  CA  GLN A 524      -4.141  25.953   1.896  1.00 95.69           C  
ATOM   4107  C   GLN A 524      -2.898  26.344   1.104  1.00 95.69           C  
ATOM   4108  CB  GLN A 524      -5.363  26.703   1.365  1.00 95.69           C  
ATOM   4109  O   GLN A 524      -2.271  27.375   1.393  1.00 95.69           O  
ATOM   4110  CG  GLN A 524      -6.680  26.234   1.970  1.00 95.69           C  
ATOM   4111  CD  GLN A 524      -7.875  27.000   1.431  1.00 95.69           C  
ATOM   4112  NE2 GLN A 524      -8.922  27.109   2.240  1.00 95.69           N  
ATOM   4113  OE1 GLN A 524      -7.859  27.484   0.295  1.00 95.69           O  
ATOM   4114  N   GLN A 525      -2.553  25.484   0.258  1.00 94.94           N  
ATOM   4115  CA  GLN A 525      -1.453  25.719  -0.671  1.00 94.94           C  
ATOM   4116  C   GLN A 525      -1.877  25.438  -2.109  1.00 94.94           C  
ATOM   4117  CB  GLN A 525      -0.240  24.875  -0.302  1.00 94.94           C  
ATOM   4118  O   GLN A 525      -2.842  24.719  -2.346  1.00 94.94           O  
ATOM   4119  CG  GLN A 525       0.984  25.141  -1.168  1.00 94.94           C  
ATOM   4120  CD  GLN A 525       2.160  24.250  -0.807  1.00 94.94           C  
ATOM   4121  NE2 GLN A 525       3.199  24.266  -1.636  1.00 94.94           N  
ATOM   4122  OE1 GLN A 525       2.137  23.547   0.209  1.00 94.94           O  
ATOM   4123  N   VAL A 526      -1.171  26.125  -3.061  1.00 96.00           N  
ATOM   4124  CA  VAL A 526      -1.452  25.906  -4.477  1.00 96.00           C  
ATOM   4125  C   VAL A 526      -0.179  25.453  -5.191  1.00 96.00           C  
ATOM   4126  CB  VAL A 526      -2.021  27.172  -5.148  1.00 96.00           C  
ATOM   4127  O   VAL A 526       0.885  26.047  -5.008  1.00 96.00           O  
ATOM   4128  CG1 VAL A 526      -2.285  26.922  -6.633  1.00 96.00           C  
ATOM   4129  CG2 VAL A 526      -3.299  27.625  -4.441  1.00 96.00           C  
ATOM   4130  N   ASN A 527      -0.266  24.328  -5.930  1.00 95.62           N  
ATOM   4131  CA  ASN A 527       0.792  23.812  -6.789  1.00 95.62           C  
ATOM   4132  C   ASN A 527       2.039  23.453  -5.988  1.00 95.62           C  
ATOM   4133  CB  ASN A 527       1.138  24.828  -7.887  1.00 95.62           C  
ATOM   4134  O   ASN A 527       3.129  23.953  -6.266  1.00 95.62           O  
ATOM   4135  CG  ASN A 527      -0.016  25.062  -8.836  1.00 95.62           C  
ATOM   4136  ND2 ASN A 527      -0.070  26.266  -9.406  1.00 95.62           N  
ATOM   4137  OD1 ASN A 527      -0.852  24.188  -9.062  1.00 95.62           O  
ATOM   4138  N   PRO A 528       1.861  22.578  -5.000  1.00 95.00           N  
ATOM   4139  CA  PRO A 528       3.049  22.141  -4.262  1.00 95.00           C  
ATOM   4140  C   PRO A 528       4.086  21.469  -5.156  1.00 95.00           C  
ATOM   4141  CB  PRO A 528       2.484  21.156  -3.236  1.00 95.00           C  
ATOM   4142  O   PRO A 528       3.723  20.750  -6.102  1.00 95.00           O  
ATOM   4143  CG  PRO A 528       1.276  20.562  -3.895  1.00 95.00           C  
ATOM   4144  CD  PRO A 528       0.607  21.641  -4.703  1.00 95.00           C  
ATOM   4145  N   LYS A 529       5.465  21.750  -4.891  1.00 95.31           N  
ATOM   4146  CA  LYS A 529       6.578  21.141  -5.609  1.00 95.31           C  
ATOM   4147  C   LYS A 529       6.508  21.453  -7.102  1.00 95.31           C  
ATOM   4148  CB  LYS A 529       6.594  19.625  -5.387  1.00 95.31           C  
ATOM   4149  O   LYS A 529       6.758  20.578  -7.934  1.00 95.31           O  
ATOM   4150  CG  LYS A 529       6.609  19.203  -3.924  1.00 95.31           C  
ATOM   4151  CD  LYS A 529       7.930  19.578  -3.252  1.00 95.31           C  
ATOM   4152  CE  LYS A 529       7.988  19.062  -1.819  1.00 95.31           C  
ATOM   4153  NZ  LYS A 529       9.227  19.531  -1.118  1.00 95.31           N  
ATOM   4154  N   GLN A 530       6.141  22.656  -7.488  1.00 95.44           N  
ATOM   4155  CA  GLN A 530       5.867  23.094  -8.852  1.00 95.44           C  
ATOM   4156  C   GLN A 530       7.125  23.047  -9.711  1.00 95.44           C  
ATOM   4157  CB  GLN A 530       5.289  24.516  -8.844  1.00 95.44           C  
ATOM   4158  O   GLN A 530       7.062  22.688 -10.891  1.00 95.44           O  
ATOM   4159  CG  GLN A 530       4.832  25.000 -10.219  1.00 95.44           C  
ATOM   4160  CD  GLN A 530       3.682  24.188 -10.773  1.00 95.44           C  
ATOM   4161  NE2 GLN A 530       3.455  24.297 -12.078  1.00 95.44           N  
ATOM   4162  OE1 GLN A 530       3.000  23.469 -10.039  1.00 95.44           O  
ATOM   4163  N   ASP A 531       8.250  23.391  -9.164  1.00 95.81           N  
ATOM   4164  CA  ASP A 531       9.484  23.406  -9.938  1.00 95.81           C  
ATOM   4165  C   ASP A 531       9.797  22.016 -10.500  1.00 95.81           C  
ATOM   4166  CB  ASP A 531      10.656  23.891  -9.078  1.00 95.81           C  
ATOM   4167  O   ASP A 531      10.133  21.875 -11.680  1.00 95.81           O  
ATOM   4168  CG  ASP A 531      10.586  25.375  -8.789  1.00 95.81           C  
ATOM   4169  OD1 ASP A 531       9.812  26.094  -9.453  1.00 95.81           O  
ATOM   4170  OD2 ASP A 531      11.320  25.828  -7.883  1.00 95.81           O  
ATOM   4171  N   ASP A 532       9.672  21.000  -9.625  1.00 95.25           N  
ATOM   4172  CA  ASP A 532       9.914  19.625 -10.062  1.00 95.25           C  
ATOM   4173  C   ASP A 532       8.867  19.188 -11.094  1.00 95.25           C  
ATOM   4174  CB  ASP A 532       9.898  18.656  -8.875  1.00 95.25           C  
ATOM   4175  O   ASP A 532       9.195  18.516 -12.078  1.00 95.25           O  
ATOM   4176  CG  ASP A 532      11.117  18.828  -7.973  1.00 95.25           C  
ATOM   4177  OD1 ASP A 532      12.211  19.156  -8.477  1.00 95.25           O  
ATOM   4178  OD2 ASP A 532      10.977  18.609  -6.750  1.00 95.25           O  
ATOM   4179  N   TRP A 533       7.660  19.625 -10.859  1.00 94.44           N  
ATOM   4180  CA  TRP A 533       6.574  19.297 -11.773  1.00 94.44           C  
ATOM   4181  C   TRP A 533       6.840  19.875 -13.164  1.00 94.44           C  
ATOM   4182  CB  TRP A 533       5.238  19.828 -11.242  1.00 94.44           C  
ATOM   4183  O   TRP A 533       6.746  19.156 -14.164  1.00 94.44           O  
ATOM   4184  CG  TRP A 533       4.082  19.609 -12.164  1.00 94.44           C  
ATOM   4185  CD1 TRP A 533       3.389  20.562 -12.859  1.00 94.44           C  
ATOM   4186  CD2 TRP A 533       3.480  18.359 -12.500  1.00 94.44           C  
ATOM   4187  CE2 TRP A 533       2.426  18.625 -13.398  1.00 94.44           C  
ATOM   4188  CE3 TRP A 533       3.730  17.031 -12.125  1.00 94.44           C  
ATOM   4189  NE1 TRP A 533       2.391  19.969 -13.602  1.00 94.44           N  
ATOM   4190  CH2 TRP A 533       1.887  16.328 -13.547  1.00 94.44           C  
ATOM   4191  CZ2 TRP A 533       1.620  17.609 -13.930  1.00 94.44           C  
ATOM   4192  CZ3 TRP A 533       2.928  16.016 -12.656  1.00 94.44           C  
ATOM   4193  N   LYS A 534       7.207  21.078 -13.281  1.00 95.00           N  
ATOM   4194  CA  LYS A 534       7.484  21.719 -14.555  1.00 95.00           C  
ATOM   4195  C   LYS A 534       8.688  21.094 -15.250  1.00 95.00           C  
ATOM   4196  CB  LYS A 534       7.723  23.219 -14.352  1.00 95.00           C  
ATOM   4197  O   LYS A 534       8.688  20.922 -16.469  1.00 95.00           O  
ATOM   4198  CG  LYS A 534       6.461  24.016 -14.039  1.00 95.00           C  
ATOM   4199  CD  LYS A 534       6.754  25.500 -13.906  1.00 95.00           C  
ATOM   4200  CE  LYS A 534       5.488  26.297 -13.641  1.00 95.00           C  
ATOM   4201  NZ  LYS A 534       5.781  27.750 -13.422  1.00 95.00           N  
ATOM   4202  N   PHE A 535       9.688  20.812 -14.430  1.00 96.25           N  
ATOM   4203  CA  PHE A 535      10.875  20.172 -14.969  1.00 96.25           C  
ATOM   4204  C   PHE A 535      10.492  18.891 -15.719  1.00 96.25           C  
ATOM   4205  CB  PHE A 535      11.867  19.844 -13.852  1.00 96.25           C  
ATOM   4206  O   PHE A 535      10.898  18.703 -16.875  1.00 96.25           O  
ATOM   4207  CG  PHE A 535      12.977  18.922 -14.281  1.00 96.25           C  
ATOM   4208  CD1 PHE A 535      12.977  17.594 -13.898  1.00 96.25           C  
ATOM   4209  CD2 PHE A 535      14.023  19.391 -15.062  1.00 96.25           C  
ATOM   4210  CE1 PHE A 535      14.008  16.734 -14.289  1.00 96.25           C  
ATOM   4211  CE2 PHE A 535      15.055  18.547 -15.453  1.00 96.25           C  
ATOM   4212  CZ  PHE A 535      15.047  17.219 -15.070  1.00 96.25           C  
ATOM   4213  N   TYR A 536       9.711  18.078 -15.148  1.00 93.44           N  
ATOM   4214  CA  TYR A 536       9.359  16.797 -15.766  1.00 93.44           C  
ATOM   4215  C   TYR A 536       8.398  17.000 -16.922  1.00 93.44           C  
ATOM   4216  CB  TYR A 536       8.742  15.852 -14.727  1.00 93.44           C  
ATOM   4217  O   TYR A 536       8.430  16.250 -17.906  1.00 93.44           O  
ATOM   4218  CG  TYR A 536       9.758  15.055 -13.953  1.00 93.44           C  
ATOM   4219  CD1 TYR A 536      10.383  13.945 -14.523  1.00 93.44           C  
ATOM   4220  CD2 TYR A 536      10.094  15.398 -12.648  1.00 93.44           C  
ATOM   4221  CE1 TYR A 536      11.320  13.203 -13.812  1.00 93.44           C  
ATOM   4222  CE2 TYR A 536      11.023  14.664 -11.930  1.00 93.44           C  
ATOM   4223  OH  TYR A 536      12.555  12.836 -11.812  1.00 93.44           O  
ATOM   4224  CZ  TYR A 536      11.633  13.570 -12.516  1.00 93.44           C  
ATOM   4225  N   LEU A 537       7.523  18.000 -16.828  1.00 91.12           N  
ATOM   4226  CA  LEU A 537       6.680  18.328 -17.969  1.00 91.12           C  
ATOM   4227  C   LEU A 537       7.531  18.672 -19.188  1.00 91.12           C  
ATOM   4228  CB  LEU A 537       5.746  19.500 -17.641  1.00 91.12           C  
ATOM   4229  O   LEU A 537       7.270  18.188 -20.297  1.00 91.12           O  
ATOM   4230  CG  LEU A 537       4.555  19.172 -16.734  1.00 91.12           C  
ATOM   4231  CD1 LEU A 537       3.738  20.438 -16.469  1.00 91.12           C  
ATOM   4232  CD2 LEU A 537       3.684  18.094 -17.359  1.00 91.12           C  
ATOM   4233  N   ASN A 538       8.508  19.453 -18.969  1.00 93.75           N  
ATOM   4234  CA  ASN A 538       9.406  19.844 -20.062  1.00 93.75           C  
ATOM   4235  C   ASN A 538      10.188  18.641 -20.594  1.00 93.75           C  
ATOM   4236  CB  ASN A 538      10.375  20.938 -19.594  1.00 93.75           C  
ATOM   4237  O   ASN A 538      10.375  18.516 -21.797  1.00 93.75           O  
ATOM   4238  CG  ASN A 538       9.688  22.281 -19.391  1.00 93.75           C  
ATOM   4239  ND2 ASN A 538      10.281  23.125 -18.562  1.00 93.75           N  
ATOM   4240  OD1 ASN A 538       8.641  22.547 -19.984  1.00 93.75           O  
ATOM   4241  N   LEU A 539      10.586  17.844 -19.594  1.00 93.50           N  
ATOM   4242  CA  LEU A 539      11.312  16.641 -19.984  1.00 93.50           C  
ATOM   4243  C   LEU A 539      10.469  15.773 -20.922  1.00 93.50           C  
ATOM   4244  CB  LEU A 539      11.703  15.828 -18.750  1.00 93.50           C  
ATOM   4245  O   LEU A 539      10.961  15.320 -21.953  1.00 93.50           O  
ATOM   4246  CG  LEU A 539      12.789  14.766 -18.938  1.00 93.50           C  
ATOM   4247  CD1 LEU A 539      14.156  15.438 -19.094  1.00 93.50           C  
ATOM   4248  CD2 LEU A 539      12.797  13.781 -17.781  1.00 93.50           C  
ATOM   4249  N   TRP A 540       9.180  15.562 -20.625  1.00 89.88           N  
ATOM   4250  CA  TRP A 540       8.297  14.734 -21.438  1.00 89.88           C  
ATOM   4251  C   TRP A 540       7.988  15.414 -22.766  1.00 89.88           C  
ATOM   4252  CB  TRP A 540       6.992  14.445 -20.688  1.00 89.88           C  
ATOM   4253  O   TRP A 540       7.879  14.742 -23.797  1.00 89.88           O  
ATOM   4254  CG  TRP A 540       6.887  13.047 -20.172  1.00 89.88           C  
ATOM   4255  CD1 TRP A 540       6.051  12.062 -20.625  1.00 89.88           C  
ATOM   4256  CD2 TRP A 540       7.637  12.477 -19.094  1.00 89.88           C  
ATOM   4257  CE2 TRP A 540       7.207  11.133 -18.953  1.00 89.88           C  
ATOM   4258  CE3 TRP A 540       8.633  12.961 -18.234  1.00 89.88           C  
ATOM   4259  NE1 TRP A 540       6.242  10.906 -19.891  1.00 89.88           N  
ATOM   4260  CH2 TRP A 540       8.719  10.789 -17.156  1.00 89.88           C  
ATOM   4261  CZ2 TRP A 540       7.742  10.281 -17.984  1.00 89.88           C  
ATOM   4262  CZ3 TRP A 540       9.164  12.109 -17.281  1.00 89.88           C  
ATOM   4263  N   ASN A 541       7.824  16.656 -22.781  1.00 90.25           N  
ATOM   4264  CA  ASN A 541       7.590  17.406 -24.016  1.00 90.25           C  
ATOM   4265  C   ASN A 541       8.758  17.250 -24.984  1.00 90.25           C  
ATOM   4266  CB  ASN A 541       7.340  18.875 -23.719  1.00 90.25           C  
ATOM   4267  O   ASN A 541       8.555  17.094 -26.203  1.00 90.25           O  
ATOM   4268  CG  ASN A 541       5.953  19.141 -23.156  1.00 90.25           C  
ATOM   4269  ND2 ASN A 541       5.777  20.281 -22.516  1.00 90.25           N  
ATOM   4270  OD1 ASN A 541       5.051  18.312 -23.297  1.00 90.25           O  
ATOM   4271  N   GLU A 542       9.820  17.141 -24.484  1.00 92.69           N  
ATOM   4272  CA  GLU A 542      11.031  17.125 -25.297  1.00 92.69           C  
ATOM   4273  C   GLU A 542      11.367  15.719 -25.766  1.00 92.69           C  
ATOM   4274  CB  GLU A 542      12.203  17.719 -24.531  1.00 92.69           C  
ATOM   4275  O   GLU A 542      11.797  15.516 -26.906  1.00 92.69           O  
ATOM   4276  CG  GLU A 542      13.477  17.859 -25.359  1.00 92.69           C  
ATOM   4277  CD  GLU A 542      14.578  18.641 -24.641  1.00 92.69           C  
ATOM   4278  OE1 GLU A 542      15.742  18.594 -25.094  1.00 92.69           O  
ATOM   4279  OE2 GLU A 542      14.266  19.297 -23.625  1.00 92.69           O  
ATOM   4280  N   PHE A 543      11.125  14.711 -24.938  1.00 92.44           N  
ATOM   4281  CA  PHE A 543      11.781  13.445 -25.234  1.00 92.44           C  
ATOM   4282  C   PHE A 543      10.758  12.336 -25.438  1.00 92.44           C  
ATOM   4283  CB  PHE A 543      12.758  13.062 -24.109  1.00 92.44           C  
ATOM   4284  O   PHE A 543      11.109  11.219 -25.812  1.00 92.44           O  
ATOM   4285  CG  PHE A 543      13.938  13.984 -24.000  1.00 92.44           C  
ATOM   4286  CD1 PHE A 543      14.930  14.000 -24.969  1.00 92.44           C  
ATOM   4287  CD2 PHE A 543      14.055  14.844 -22.906  1.00 92.44           C  
ATOM   4288  CE1 PHE A 543      16.031  14.852 -24.859  1.00 92.44           C  
ATOM   4289  CE2 PHE A 543      15.148  15.703 -22.797  1.00 92.44           C  
ATOM   4290  CZ  PHE A 543      16.125  15.703 -23.766  1.00 92.44           C  
ATOM   4291  N   SER A 544       9.461  12.594 -25.094  1.00 86.81           N  
ATOM   4292  CA  SER A 544       8.469  11.531 -25.172  1.00 86.81           C  
ATOM   4293  C   SER A 544       8.203  11.109 -26.609  1.00 86.81           C  
ATOM   4294  CB  SER A 544       7.160  11.969 -24.516  1.00 86.81           C  
ATOM   4295  O   SER A 544       8.359  11.914 -27.531  1.00 86.81           O  
ATOM   4296  OG  SER A 544       6.539  13.000 -25.266  1.00 86.81           O  
ATOM   4297  N   ASP A 545       7.969   9.742 -26.812  1.00 79.00           N  
ATOM   4298  CA  ASP A 545       7.492   9.234 -28.094  1.00 79.00           C  
ATOM   4299  C   ASP A 545       6.027   9.609 -28.328  1.00 79.00           C  
ATOM   4300  CB  ASP A 545       7.660   7.711 -28.156  1.00 79.00           C  
ATOM   4301  O   ASP A 545       5.316   9.961 -27.391  1.00 79.00           O  
ATOM   4302  CG  ASP A 545       9.117   7.277 -28.125  1.00 79.00           C  
ATOM   4303  OD1 ASP A 545       9.992   8.039 -28.578  1.00 79.00           O  
ATOM   4304  OD2 ASP A 545       9.383   6.156 -27.625  1.00 79.00           O  
ATOM   4305  N   SER A 546       5.578  10.008 -29.641  1.00 66.00           N  
ATOM   4306  CA  SER A 546       4.207  10.375 -29.984  1.00 66.00           C  
ATOM   4307  C   SER A 546       3.201   9.477 -29.266  1.00 66.00           C  
ATOM   4308  CB  SER A 546       3.990  10.297 -31.500  1.00 66.00           C  
ATOM   4309  O   SER A 546       2.135   9.938 -28.859  1.00 66.00           O  
ATOM   4310  OG  SER A 546       4.254   8.992 -31.969  1.00 66.00           O  
ATOM   4311  N   THR A 547       3.602   8.227 -28.984  1.00 58.22           N  
ATOM   4312  CA  THR A 547       2.674   7.273 -28.391  1.00 58.22           C  
ATOM   4313  C   THR A 547       2.646   7.426 -26.859  1.00 58.22           C  
ATOM   4314  CB  THR A 547       3.051   5.828 -28.750  1.00 58.22           C  
ATOM   4315  O   THR A 547       1.728   6.938 -26.203  1.00 58.22           O  
ATOM   4316  CG2 THR A 547       2.910   5.586 -30.250  1.00 58.22           C  
ATOM   4317  OG1 THR A 547       4.406   5.578 -28.359  1.00 58.22           O  
ATOM   4318  N   THR A 548       3.545   8.242 -26.250  1.00 57.31           N  
ATOM   4319  CA  THR A 548       3.646   8.398 -24.797  1.00 57.31           C  
ATOM   4320  C   THR A 548       3.479   9.859 -24.406  1.00 57.31           C  
ATOM   4321  CB  THR A 548       4.996   7.867 -24.281  1.00 57.31           C  
ATOM   4322  O   THR A 548       3.678  10.211 -23.234  1.00 57.31           O  
ATOM   4323  CG2 THR A 548       5.129   6.367 -24.531  1.00 57.31           C  
ATOM   4324  OG1 THR A 548       6.062   8.547 -24.953  1.00 57.31           O  
ATOM   4325  N   LYS A 549       3.199  10.758 -25.453  1.00 48.16           N  
ATOM   4326  CA  LYS A 549       3.160  12.203 -25.234  1.00 48.16           C  
ATOM   4327  C   LYS A 549       2.184  12.562 -24.109  1.00 48.16           C  
ATOM   4328  CB  LYS A 549       2.779  12.938 -26.516  1.00 48.16           C  
ATOM   4329  O   LYS A 549       2.414  13.508 -23.359  1.00 48.16           O  
ATOM   4330  CG  LYS A 549       3.971  13.414 -27.328  1.00 48.16           C  
ATOM   4331  CD  LYS A 549       3.531  14.266 -28.516  1.00 48.16           C  
ATOM   4332  CE  LYS A 549       4.715  14.680 -29.391  1.00 48.16           C  
ATOM   4333  NZ  LYS A 549       4.293  15.531 -30.531  1.00 48.16           N  
ATOM   4334  N   ASN A 550       1.293  11.523 -23.766  1.00 46.69           N  
ATOM   4335  CA  ASN A 550       0.313  11.844 -22.734  1.00 46.69           C  
ATOM   4336  C   ASN A 550       0.521  10.992 -21.484  1.00 46.69           C  
ATOM   4337  CB  ASN A 550      -1.108  11.656 -23.266  1.00 46.69           C  
ATOM   4338  O   ASN A 550      -0.297  11.023 -20.562  1.00 46.69           O  
ATOM   4339  CG  ASN A 550      -1.492  12.719 -24.281  1.00 46.69           C  
ATOM   4340  ND2 ASN A 550      -2.457  12.406 -25.141  1.00 46.69           N  
ATOM   4341  OD1 ASN A 550      -0.924  13.820 -24.297  1.00 46.69           O  
ATOM   4342  N   THR A 551       1.677  10.195 -21.500  1.00 48.88           N  
ATOM   4343  CA  THR A 551       1.922   9.328 -20.344  1.00 48.88           C  
ATOM   4344  C   THR A 551       3.115   9.828 -19.531  1.00 48.88           C  
ATOM   4345  CB  THR A 551       2.168   7.871 -20.781  1.00 48.88           C  
ATOM   4346  O   THR A 551       4.172  10.125 -20.094  1.00 48.88           O  
ATOM   4347  CG2 THR A 551       0.878   7.215 -21.266  1.00 48.88           C  
ATOM   4348  OG1 THR A 551       3.125   7.855 -21.844  1.00 48.88           O  
ATOM   4349  N   THR A 552       3.088  11.164 -18.984  1.00 38.97           N  
ATOM   4350  CA  THR A 552       4.301  11.516 -18.250  1.00 38.97           C  
ATOM   4351  C   THR A 552       4.785  10.344 -17.406  1.00 38.97           C  
ATOM   4352  CB  THR A 552       4.074  12.742 -17.359  1.00 38.97           C  
ATOM   4353  O   THR A 552       5.625  10.508 -16.531  1.00 38.97           O  
ATOM   4354  CG2 THR A 552       4.145  14.039 -18.156  1.00 38.97           C  
ATOM   4355  OG1 THR A 552       2.783  12.641 -16.734  1.00 38.97           O  
ATOM   4356  N   TYR A 553       4.754   9.047 -17.906  1.00 52.94           N  
ATOM   4357  CA  TYR A 553       5.293   8.008 -17.047  1.00 52.94           C  
ATOM   4358  C   TYR A 553       6.039   6.953 -17.859  1.00 52.94           C  
ATOM   4359  CB  TYR A 553       4.172   7.344 -16.234  1.00 52.94           C  
ATOM   4360  O   TYR A 553       5.605   6.578 -18.938  1.00 52.94           O  
ATOM   4361  CG  TYR A 553       3.256   8.328 -15.547  1.00 52.94           C  
ATOM   4362  CD1 TYR A 553       3.582   8.859 -14.305  1.00 52.94           C  
ATOM   4363  CD2 TYR A 553       2.064   8.734 -16.141  1.00 52.94           C  
ATOM   4364  CE1 TYR A 553       2.740   9.766 -13.664  1.00 52.94           C  
ATOM   4365  CE2 TYR A 553       1.216   9.633 -15.516  1.00 52.94           C  
ATOM   4366  OH  TYR A 553       0.726  11.039 -13.648  1.00 52.94           O  
ATOM   4367  CZ  TYR A 553       1.562  10.148 -14.273  1.00 52.94           C  
TER    4368      ALA A   1                                                      
ENDMDL                                                                          
END                                                                             
