# Supplementary material for: Screening of ester-forming and hydrolyzing enzymes linked to pheromone production in Ips typographus (Linnaeus, 1758)
Source: BMC Genomics. 2026 Mar 24;27:431. doi: 10.1186/s12864-026-12773-0 (PMC13134222; doi:10.1186/s12864-026-12773-0)
Supplement: Supplementary file 5 — Supplementary Material 5. [file 12864_2026_12773_MOESM5_ESM.zip › ItyCE16.pdb]

MODEL     1                                                                     
ATOM      1  N   MET A   1     -12.023 -66.875 -30.141  1.00 33.22           N  
ATOM      2  CA  MET A   1     -10.898 -66.500 -29.297  1.00 33.22           C  
ATOM      3  C   MET A   1     -10.641 -65.000 -29.391  1.00 33.22           C  
ATOM      4  CB  MET A   1      -9.633 -67.250 -29.688  1.00 33.22           C  
ATOM      5  O   MET A   1     -10.414 -64.438 -30.469  1.00 33.22           O  
ATOM      6  CG  MET A   1      -9.156 -68.250 -28.625  1.00 33.22           C  
ATOM      7  SD  MET A   1      -7.703 -69.188 -29.188  1.00 33.22           S  
ATOM      8  CE  MET A   1      -6.371 -68.000 -28.844  1.00 33.22           C  
ATOM      9  N   ASP A   2     -11.633 -64.188 -28.781  1.00 31.20           N  
ATOM     10  CA  ASP A   2     -11.438 -63.188 -27.750  1.00 31.20           C  
ATOM     11  C   ASP A   2     -11.039 -61.844 -28.375  1.00 31.20           C  
ATOM     12  CB  ASP A   2     -10.383 -63.625 -26.734  1.00 31.20           C  
ATOM     13  O   ASP A   2     -10.031 -61.781 -29.078  1.00 31.20           O  
ATOM     14  CG  ASP A   2     -10.984 -64.188 -25.469  1.00 31.20           C  
ATOM     15  OD1 ASP A   2     -12.219 -64.125 -25.281  1.00 31.20           O  
ATOM     16  OD2 ASP A   2     -10.219 -64.750 -24.656  1.00 31.20           O  
ATOM     17  N   HIS A   3     -12.070 -60.969 -28.578  1.00 28.67           N  
ATOM     18  CA  HIS A   3     -12.742 -59.781 -28.016  1.00 28.67           C  
ATOM     19  C   HIS A   3     -12.547 -58.562 -28.922  1.00 28.67           C  
ATOM     20  CB  HIS A   3     -12.219 -59.500 -26.609  1.00 28.67           C  
ATOM     21  O   HIS A   3     -11.430 -58.094 -29.078  1.00 28.67           O  
ATOM     22  CG  HIS A   3     -13.023 -60.125 -25.531  1.00 28.67           C  
ATOM     23  CD2 HIS A   3     -12.648 -60.938 -24.516  1.00 28.67           C  
ATOM     24  ND1 HIS A   3     -14.391 -59.969 -25.422  1.00 28.67           N  
ATOM     25  CE1 HIS A   3     -14.820 -60.656 -24.375  1.00 28.67           C  
ATOM     26  NE2 HIS A   3     -13.789 -61.250 -23.812  1.00 28.67           N  
ATOM     27  N   LEU A   4     -13.500 -58.250 -29.750  1.00 26.25           N  
ATOM     28  CA  LEU A   4     -14.383 -57.312 -30.453  1.00 26.25           C  
ATOM     29  C   LEU A   4     -15.195 -56.500 -29.453  1.00 26.25           C  
ATOM     30  CB  LEU A   4     -15.320 -58.062 -31.391  1.00 26.25           C  
ATOM     31  O   LEU A   4     -15.836 -57.062 -28.562  1.00 26.25           O  
ATOM     32  CG  LEU A   4     -14.922 -58.094 -32.875  1.00 26.25           C  
ATOM     33  CD1 LEU A   4     -15.305 -59.406 -33.500  1.00 26.25           C  
ATOM     34  CD2 LEU A   4     -15.578 -56.938 -33.625  1.00 26.25           C  
ATOM     35  N   VAL A   5     -14.930 -55.219 -29.281  1.00 28.08           N  
ATOM     36  CA  VAL A   5     -16.109 -54.406 -29.000  1.00 28.08           C  
ATOM     37  C   VAL A   5     -15.984 -53.031 -29.688  1.00 28.08           C  
ATOM     38  CB  VAL A   5     -16.312 -54.188 -27.484  1.00 28.08           C  
ATOM     39  O   VAL A   5     -14.977 -52.344 -29.531  1.00 28.08           O  
ATOM     40  CG1 VAL A   5     -17.484 -53.250 -27.203  1.00 28.08           C  
ATOM     41  CG2 VAL A   5     -16.531 -55.562 -26.797  1.00 28.08           C  
ATOM     42  N   LYS A   6     -16.656 -52.781 -30.875  1.00 27.25           N  
ATOM     43  CA  LYS A   6     -17.562 -51.906 -31.625  1.00 27.25           C  
ATOM     44  C   LYS A   6     -18.359 -51.000 -30.688  1.00 27.25           C  
ATOM     45  CB  LYS A   6     -18.500 -52.750 -32.500  1.00 27.25           C  
ATOM     46  O   LYS A   6     -18.906 -51.469 -29.688  1.00 27.25           O  
ATOM     47  CG  LYS A   6     -17.891 -53.188 -33.812  1.00 27.25           C  
ATOM     48  CD  LYS A   6     -18.922 -53.844 -34.719  1.00 27.25           C  
ATOM     49  CE  LYS A   6     -18.312 -54.344 -36.000  1.00 27.25           C  
ATOM     50  NZ  LYS A   6     -19.328 -54.969 -36.906  1.00 27.25           N  
ATOM     51  N   LEU A   7     -18.141 -49.719 -30.688  1.00 23.58           N  
ATOM     52  CA  LEU A   7     -18.625 -48.375 -30.953  1.00 23.58           C  
ATOM     53  C   LEU A   7     -20.141 -48.312 -30.859  1.00 23.58           C  
ATOM     54  CB  LEU A   7     -18.156 -47.906 -32.344  1.00 23.58           C  
ATOM     55  O   LEU A   7     -20.844 -49.062 -31.516  1.00 23.58           O  
ATOM     56  CG  LEU A   7     -17.156 -46.750 -32.375  1.00 23.58           C  
ATOM     57  CD1 LEU A   7     -15.820 -47.219 -32.938  1.00 23.58           C  
ATOM     58  CD2 LEU A   7     -17.703 -45.594 -33.156  1.00 23.58           C  
ATOM     59  N   ALA A   8     -20.688 -47.594 -29.844  1.00 23.56           N  
ATOM     60  CA  ALA A   8     -21.922 -46.812 -29.953  1.00 23.56           C  
ATOM     61  C   ALA A   8     -21.859 -45.531 -29.109  1.00 23.56           C  
ATOM     62  CB  ALA A   8     -23.125 -47.688 -29.516  1.00 23.56           C  
ATOM     63  O   ALA A   8     -21.406 -45.562 -27.969  1.00 23.56           O  
ATOM     64  N   VAL A   9     -21.750 -44.281 -29.703  1.00 24.94           N  
ATOM     65  CA  VAL A   9     -22.266 -42.938 -29.828  1.00 24.94           C  
ATOM     66  C   VAL A   9     -23.250 -42.656 -28.688  1.00 24.94           C  
ATOM     67  CB  VAL A   9     -22.938 -42.719 -31.188  1.00 24.94           C  
ATOM     68  O   VAL A   9     -24.234 -43.375 -28.516  1.00 24.94           O  
ATOM     69  CG1 VAL A   9     -23.516 -41.312 -31.297  1.00 24.94           C  
ATOM     70  CG2 VAL A   9     -21.953 -42.969 -32.344  1.00 24.94           C  
ATOM     71  N   PHE A  10     -22.797 -41.875 -27.578  1.00 22.38           N  
ATOM     72  CA  PHE A  10     -23.641 -41.062 -26.719  1.00 22.38           C  
ATOM     73  C   PHE A  10     -23.094 -39.656 -26.578  1.00 22.38           C  
ATOM     74  CB  PHE A  10     -23.781 -41.719 -25.328  1.00 22.38           C  
ATOM     75  O   PHE A  10     -21.891 -39.469 -26.406  1.00 22.38           O  
ATOM     76  CG  PHE A  10     -24.953 -42.625 -25.203  1.00 22.38           C  
ATOM     77  CD1 PHE A  10     -26.219 -42.125 -24.922  1.00 22.38           C  
ATOM     78  CD2 PHE A  10     -24.812 -44.000 -25.375  1.00 22.38           C  
ATOM     79  CE1 PHE A  10     -27.312 -42.969 -24.797  1.00 22.38           C  
ATOM     80  CE2 PHE A  10     -25.906 -44.844 -25.266  1.00 22.38           C  
ATOM     81  CZ  PHE A  10     -27.156 -44.344 -24.969  1.00 22.38           C  
ATOM     82  N   ALA A  11     -23.562 -38.594 -27.344  1.00 23.12           N  
ATOM     83  CA  ALA A  11     -24.000 -37.219 -27.078  1.00 23.12           C  
ATOM     84  C   ALA A  11     -23.625 -36.781 -25.656  1.00 23.12           C  
ATOM     85  CB  ALA A  11     -25.516 -37.125 -27.281  1.00 23.12           C  
ATOM     86  O   ALA A  11     -23.969 -37.469 -24.688  1.00 23.12           O  
ATOM     87  N   VAL A  12     -22.438 -36.188 -25.422  1.00 23.12           N  
ATOM     88  CA  VAL A  12     -21.953 -35.562 -24.188  1.00 23.12           C  
ATOM     89  C   VAL A  12     -22.359 -34.094 -24.172  1.00 23.12           C  
ATOM     90  CB  VAL A  12     -20.422 -35.688 -24.062  1.00 23.12           C  
ATOM     91  O   VAL A  12     -22.078 -33.344 -25.109  1.00 23.12           O  
ATOM     92  CG1 VAL A  12     -19.922 -35.031 -22.797  1.00 23.12           C  
ATOM     93  CG2 VAL A  12     -20.000 -37.156 -24.094  1.00 23.12           C  
ATOM     94  N   ILE A  13     -23.500 -33.719 -23.672  1.00 23.89           N  
ATOM     95  CA  ILE A  13     -23.984 -32.531 -22.969  1.00 23.89           C  
ATOM     96  C   ILE A  13     -22.969 -32.125 -21.891  1.00 23.89           C  
ATOM     97  CB  ILE A  13     -25.359 -32.781 -22.328  1.00 23.89           C  
ATOM     98  O   ILE A  13     -22.547 -32.969 -21.078  1.00 23.89           O  
ATOM     99  CG1 ILE A  13     -26.375 -33.250 -23.391  1.00 23.89           C  
ATOM    100  CG2 ILE A  13     -25.859 -31.547 -21.594  1.00 23.89           C  
ATOM    101  CD1 ILE A  13     -27.734 -33.625 -22.844  1.00 23.89           C  
ATOM    102  N   PRO A  14     -22.203 -30.953 -21.938  1.00 24.77           N  
ATOM    103  CA  PRO A  14     -21.297 -30.531 -20.875  1.00 24.77           C  
ATOM    104  C   PRO A  14     -22.031 -30.125 -19.594  1.00 24.77           C  
ATOM    105  CB  PRO A  14     -20.578 -29.312 -21.484  1.00 24.77           C  
ATOM    106  O   PRO A  14     -23.047 -29.438 -19.641  1.00 24.77           O  
ATOM    107  CG  PRO A  14     -21.469 -28.859 -22.578  1.00 24.77           C  
ATOM    108  CD  PRO A  14     -22.656 -29.781 -22.656  1.00 24.77           C  
ATOM    109  N   PHE A  15     -22.250 -31.000 -18.594  1.00 24.97           N  
ATOM    110  CA  PHE A  15     -22.469 -30.797 -17.172  1.00 24.97           C  
ATOM    111  C   PHE A  15     -21.344 -29.953 -16.562  1.00 24.97           C  
ATOM    112  CB  PHE A  15     -22.562 -32.156 -16.453  1.00 24.97           C  
ATOM    113  O   PHE A  15     -20.172 -30.281 -16.719  1.00 24.97           O  
ATOM    114  CG  PHE A  15     -23.797 -32.312 -15.617  1.00 24.97           C  
ATOM    115  CD1 PHE A  15     -23.797 -32.000 -14.266  1.00 24.97           C  
ATOM    116  CD2 PHE A  15     -24.969 -32.781 -16.188  1.00 24.97           C  
ATOM    117  CE1 PHE A  15     -24.938 -32.156 -13.492  1.00 24.97           C  
ATOM    118  CE2 PHE A  15     -26.125 -32.938 -15.430  1.00 24.97           C  
ATOM    119  CZ  PHE A  15     -26.109 -32.594 -14.078  1.00 24.97           C  
ATOM    120  N   MET A  16     -21.328 -28.578 -16.641  1.00 32.09           N  
ATOM    121  CA  MET A  16     -20.953 -27.531 -15.703  1.00 32.09           C  
ATOM    122  C   MET A  16     -21.188 -27.969 -14.266  1.00 32.09           C  
ATOM    123  CB  MET A  16     -21.750 -26.250 -16.000  1.00 32.09           C  
ATOM    124  O   MET A  16     -22.312 -28.312 -13.891  1.00 32.09           O  
ATOM    125  CG  MET A  16     -20.938 -25.172 -16.703  1.00 32.09           C  
ATOM    126  SD  MET A  16     -21.906 -23.656 -17.047  1.00 32.09           S  
ATOM    127  CE  MET A  16     -20.594 -22.562 -17.641  1.00 32.09           C  
ATOM    128  N   GLY A  17     -20.359 -28.750 -13.672  1.00 26.36           N  
ATOM    129  CA  GLY A  17     -20.297 -29.047 -12.250  1.00 26.36           C  
ATOM    130  C   GLY A  17     -19.312 -28.156 -11.500  1.00 26.36           C  
ATOM    131  O   GLY A  17     -18.203 -27.938 -11.969  1.00 26.36           O  
ATOM    132  N   ILE A  18     -19.750 -26.938 -10.938  1.00 42.09           N  
ATOM    133  CA  ILE A  18     -19.703 -26.328  -9.609  1.00 42.09           C  
ATOM    134  C   ILE A  18     -19.234 -27.359  -8.586  1.00 42.09           C  
ATOM    135  CB  ILE A  18     -21.078 -25.766  -9.203  1.00 42.09           C  
ATOM    136  O   ILE A  18     -19.859 -28.422  -8.430  1.00 42.09           O  
ATOM    137  CG1 ILE A  18     -21.547 -24.703 -10.211  1.00 42.09           C  
ATOM    138  CG2 ILE A  18     -21.031 -25.188  -7.789  1.00 42.09           C  
ATOM    139  CD1 ILE A  18     -22.938 -24.172  -9.953  1.00 42.09           C  
ATOM    140  N   VAL A  19     -17.953 -27.562  -8.469  1.00 34.75           N  
ATOM    141  CA  VAL A  19     -17.609 -28.109  -7.160  1.00 34.75           C  
ATOM    142  C   VAL A  19     -16.625 -27.188  -6.449  1.00 34.75           C  
ATOM    143  CB  VAL A  19     -17.000 -29.531  -7.281  1.00 34.75           C  
ATOM    144  O   VAL A  19     -15.492 -27.000  -6.902  1.00 34.75           O  
ATOM    145  CG1 VAL A  19     -16.625 -30.078  -5.902  1.00 34.75           C  
ATOM    146  CG2 VAL A  19     -17.969 -30.469  -7.988  1.00 34.75           C  
ATOM    147  N   GLY A  20     -17.000 -25.938  -6.043  1.00 32.72           N  
ATOM    148  CA  GLY A  20     -16.578 -25.250  -4.836  1.00 32.72           C  
ATOM    149  C   GLY A  20     -16.984 -25.953  -3.564  1.00 32.72           C  
ATOM    150  O   GLY A  20     -18.109 -26.453  -3.467  1.00 32.72           O  
ATOM    151  N   LYS A  21     -16.500 -27.062  -3.219  1.00 36.91           N  
ATOM    152  CA  LYS A  21     -16.594 -27.719  -1.911  1.00 36.91           C  
ATOM    153  C   LYS A  21     -17.266 -26.797  -0.893  1.00 36.91           C  
ATOM    154  CB  LYS A  21     -15.195 -28.109  -1.415  1.00 36.91           C  
ATOM    155  O   LYS A  21     -16.781 -25.703  -0.615  1.00 36.91           O  
ATOM    156  CG  LYS A  21     -14.820 -29.547  -1.722  1.00 36.91           C  
ATOM    157  CD  LYS A  21     -13.477 -29.922  -1.114  1.00 36.91           C  
ATOM    158  CE  LYS A  21     -13.086 -31.359  -1.438  1.00 36.91           C  
ATOM    159  NZ  LYS A  21     -11.781 -31.734  -0.822  1.00 36.91           N  
ATOM    160  N   THR A  22     -18.609 -26.547  -0.928  1.00 37.34           N  
ATOM    161  CA  THR A  22     -19.500 -26.281   0.193  1.00 37.34           C  
ATOM    162  C   THR A  22     -19.500 -27.469   1.167  1.00 37.34           C  
ATOM    163  CB  THR A  22     -20.938 -26.031  -0.294  1.00 37.34           C  
ATOM    164  O   THR A  22     -19.609 -28.625   0.756  1.00 37.34           O  
ATOM    165  CG2 THR A  22     -21.078 -24.641  -0.894  1.00 37.34           C  
ATOM    166  OG1 THR A  22     -21.281 -27.000  -1.289  1.00 37.34           O  
ATOM    167  N   ILE A  23     -18.547 -27.547   2.078  1.00 37.91           N  
ATOM    168  CA  ILE A  23     -19.062 -28.469   3.086  1.00 37.91           C  
ATOM    169  C   ILE A  23     -20.156 -27.781   3.900  1.00 37.91           C  
ATOM    170  CB  ILE A  23     -17.953 -28.984   4.016  1.00 37.91           C  
ATOM    171  O   ILE A  23     -19.891 -26.781   4.586  1.00 37.91           O  
ATOM    172  CG1 ILE A  23     -16.828 -29.625   3.195  1.00 37.91           C  
ATOM    173  CG2 ILE A  23     -18.516 -29.969   5.043  1.00 37.91           C  
ATOM    174  CD1 ILE A  23     -15.586 -29.969   4.008  1.00 37.91           C  
ATOM    175  N   PRO A  24     -21.484 -27.797   3.559  1.00 40.53           N  
ATOM    176  CA  PRO A  24     -22.625 -27.516   4.434  1.00 40.53           C  
ATOM    177  C   PRO A  24     -22.688 -28.469   5.633  1.00 40.53           C  
ATOM    178  CB  PRO A  24     -23.828 -27.719   3.516  1.00 40.53           C  
ATOM    179  O   PRO A  24     -22.438 -29.672   5.488  1.00 40.53           O  
ATOM    180  CG  PRO A  24     -23.281 -28.438   2.322  1.00 40.53           C  
ATOM    181  CD  PRO A  24     -21.828 -28.719   2.557  1.00 40.53           C  
ATOM    182  N   VAL A  25     -22.062 -28.031   6.797  1.00 48.06           N  
ATOM    183  CA  VAL A  25     -22.422 -28.797   7.977  1.00 48.06           C  
ATOM    184  C   VAL A  25     -23.953 -28.812   8.133  1.00 48.06           C  
ATOM    185  CB  VAL A  25     -21.766 -28.234   9.258  1.00 48.06           C  
ATOM    186  O   VAL A  25     -24.609 -27.781   8.000  1.00 48.06           O  
ATOM    187  CG1 VAL A  25     -22.109 -29.109  10.469  1.00 48.06           C  
ATOM    188  CG2 VAL A  25     -20.266 -28.125   9.070  1.00 48.06           C  
ATOM    189  N   GLU A  26     -24.672 -29.891   7.629  1.00 43.94           N  
ATOM    190  CA  GLU A  26     -26.000 -30.422   7.934  1.00 43.94           C  
ATOM    191  C   GLU A  26     -26.328 -30.281   9.422  1.00 43.94           C  
ATOM    192  CB  GLU A  26     -26.109 -31.891   7.508  1.00 43.94           C  
ATOM    193  O   GLU A  26     -25.500 -30.594  10.273  1.00 43.94           O  
ATOM    194  CG  GLU A  26     -27.000 -32.094   6.293  1.00 43.94           C  
ATOM    195  CD  GLU A  26     -27.047 -33.562   5.844  1.00 43.94           C  
ATOM    196  OE1 GLU A  26     -27.719 -33.844   4.824  1.00 43.94           O  
ATOM    197  OE2 GLU A  26     -26.422 -34.406   6.520  1.00 43.94           O  
ATOM    198  N   ASP A  27     -27.078 -29.203   9.906  1.00 41.72           N  
ATOM    199  CA  ASP A  27     -28.125 -29.125  10.930  1.00 41.72           C  
ATOM    200  C   ASP A  27     -27.500 -29.031  12.328  1.00 41.72           C  
ATOM    201  CB  ASP A  27     -29.047 -30.344  10.852  1.00 41.72           C  
ATOM    202  O   ASP A  27     -27.547 -29.984  13.102  1.00 41.72           O  
ATOM    203  CG  ASP A  27     -30.469 -29.984  10.445  1.00 41.72           C  
ATOM    204  OD1 ASP A  27     -30.797 -28.781  10.398  1.00 41.72           O  
ATOM    205  OD2 ASP A  27     -31.250 -30.906  10.172  1.00 41.72           O  
ATOM    206  N   ALA A  28     -26.375 -28.297  12.555  1.00 45.59           N  
ATOM    207  CA  ALA A  28     -26.125 -28.031  13.969  1.00 45.59           C  
ATOM    208  C   ALA A  28     -27.031 -26.906  14.477  1.00 45.59           C  
ATOM    209  CB  ALA A  28     -24.656 -27.672  14.195  1.00 45.59           C  
ATOM    210  O   ALA A  28     -27.250 -25.906  13.773  1.00 45.59           O  
ATOM    211  N   SER A  29     -28.234 -27.156  15.000  1.00 50.59           N  
ATOM    212  CA  SER A  29     -29.031 -26.219  15.758  1.00 50.59           C  
ATOM    213  C   SER A  29     -28.188 -25.062  16.281  1.00 50.59           C  
ATOM    214  CB  SER A  29     -29.734 -26.922  16.922  1.00 50.59           C  
ATOM    215  O   SER A  29     -27.047 -25.266  16.703  1.00 50.59           O  
ATOM    216  OG  SER A  29     -28.781 -27.375  17.875  1.00 50.59           O  
ATOM    217  N   LEU A  30     -28.125 -23.828  15.633  1.00 54.59           N  
ATOM    218  CA  LEU A  30     -27.578 -22.562  16.109  1.00 54.59           C  
ATOM    219  C   LEU A  30     -27.328 -22.625  17.625  1.00 54.59           C  
ATOM    220  CB  LEU A  30     -28.516 -21.406  15.781  1.00 54.59           C  
ATOM    221  O   LEU A  30     -26.500 -21.875  18.141  1.00 54.59           O  
ATOM    222  CG  LEU A  30     -28.562 -20.953  14.320  1.00 54.59           C  
ATOM    223  CD1 LEU A  30     -29.797 -20.109  14.055  1.00 54.59           C  
ATOM    224  CD2 LEU A  30     -27.297 -20.188  13.961  1.00 54.59           C  
ATOM    225  N   GLU A  31     -27.984 -23.656  18.344  1.00 52.25           N  
ATOM    226  CA  GLU A  31     -27.953 -23.781  19.812  1.00 52.25           C  
ATOM    227  C   GLU A  31     -26.656 -24.438  20.281  1.00 52.25           C  
ATOM    228  CB  GLU A  31     -29.156 -24.578  20.312  1.00 52.25           C  
ATOM    229  O   GLU A  31     -26.203 -24.188  21.391  1.00 52.25           O  
ATOM    230  CG  GLU A  31     -30.406 -23.719  20.547  1.00 52.25           C  
ATOM    231  CD  GLU A  31     -31.562 -24.516  21.125  1.00 52.25           C  
ATOM    232  OE1 GLU A  31     -32.656 -23.922  21.359  1.00 52.25           O  
ATOM    233  OE2 GLU A  31     -31.406 -25.734  21.344  1.00 52.25           O  
ATOM    234  N   ASN A  32     -25.734 -24.938  19.359  1.00 57.25           N  
ATOM    235  CA  ASN A  32     -24.469 -25.594  19.703  1.00 57.25           C  
ATOM    236  C   ASN A  32     -23.266 -24.797  19.203  1.00 57.25           C  
ATOM    237  CB  ASN A  32     -24.438 -27.016  19.125  1.00 57.25           C  
ATOM    238  O   ASN A  32     -22.141 -25.297  19.234  1.00 57.25           O  
ATOM    239  CG  ASN A  32     -25.156 -28.031  20.016  1.00 57.25           C  
ATOM    240  ND2 ASN A  32     -25.547 -29.156  19.422  1.00 57.25           N  
ATOM    241  OD1 ASN A  32     -25.344 -27.797  21.203  1.00 57.25           O  
ATOM    242  N   LEU A  33     -23.547 -23.531  18.719  1.00 65.75           N  
ATOM    243  CA  LEU A  33     -22.422 -22.750  18.219  1.00 65.75           C  
ATOM    244  C   LEU A  33     -21.734 -22.000  19.359  1.00 65.75           C  
ATOM    245  CB  LEU A  33     -22.891 -21.750  17.156  1.00 65.75           C  
ATOM    246  O   LEU A  33     -22.406 -21.391  20.203  1.00 65.75           O  
ATOM    247  CG  LEU A  33     -23.391 -22.359  15.844  1.00 65.75           C  
ATOM    248  CD1 LEU A  33     -24.156 -21.312  15.031  1.00 65.75           C  
ATOM    249  CD2 LEU A  33     -22.219 -22.922  15.031  1.00 65.75           C  
ATOM    250  N   ASN A  34     -20.500 -22.297  19.828  1.00 74.38           N  
ATOM    251  CA  ASN A  34     -19.688 -21.828  20.938  1.00 74.38           C  
ATOM    252  C   ASN A  34     -19.062 -20.469  20.625  1.00 74.38           C  
ATOM    253  CB  ASN A  34     -18.625 -22.844  21.297  1.00 74.38           C  
ATOM    254  O   ASN A  34     -18.422 -19.875  21.484  1.00 74.38           O  
ATOM    255  CG  ASN A  34     -19.188 -24.047  22.031  1.00 74.38           C  
ATOM    256  ND2 ASN A  34     -18.438 -25.156  22.016  1.00 74.38           N  
ATOM    257  OD1 ASN A  34     -20.266 -23.984  22.609  1.00 74.38           O  
ATOM    258  N   GLY A  35     -19.500 -19.703  19.469  1.00 86.25           N  
ATOM    259  CA  GLY A  35     -18.891 -18.422  19.125  1.00 86.25           C  
ATOM    260  C   GLY A  35     -19.906 -17.391  18.672  1.00 86.25           C  
ATOM    261  O   GLY A  35     -21.094 -17.672  18.625  1.00 86.25           O  
ATOM    262  N   PRO A  36     -19.406 -16.078  18.547  1.00 94.69           N  
ATOM    263  CA  PRO A  36     -20.312 -15.031  18.078  1.00 94.69           C  
ATOM    264  C   PRO A  36     -20.812 -15.281  16.656  1.00 94.69           C  
ATOM    265  CB  PRO A  36     -19.438 -13.766  18.125  1.00 94.69           C  
ATOM    266  O   PRO A  36     -20.109 -15.875  15.844  1.00 94.69           O  
ATOM    267  CG  PRO A  36     -18.047 -14.258  17.938  1.00 94.69           C  
ATOM    268  CD  PRO A  36     -17.906 -15.602  18.594  1.00 94.69           C  
ATOM    269  N   VAL A  37     -22.109 -14.930  16.422  1.00 96.06           N  
ATOM    270  CA  VAL A  37     -22.781 -15.102  15.133  1.00 96.06           C  
ATOM    271  C   VAL A  37     -23.188 -13.734  14.578  1.00 96.06           C  
ATOM    272  CB  VAL A  37     -24.016 -16.016  15.250  1.00 96.06           C  
ATOM    273  O   VAL A  37     -23.719 -12.898  15.305  1.00 96.06           O  
ATOM    274  CG1 VAL A  37     -24.719 -16.156  13.898  1.00 96.06           C  
ATOM    275  CG2 VAL A  37     -23.609 -17.391  15.797  1.00 96.06           C  
ATOM    276  N   VAL A  38     -22.844 -13.516  13.297  1.00 96.81           N  
ATOM    277  CA  VAL A  38     -23.203 -12.273  12.625  1.00 96.81           C  
ATOM    278  C   VAL A  38     -23.875 -12.586  11.281  1.00 96.81           C  
ATOM    279  CB  VAL A  38     -21.969 -11.367  12.406  1.00 96.81           C  
ATOM    280  O   VAL A  38     -23.438 -13.492  10.562  1.00 96.81           O  
ATOM    281  CG1 VAL A  38     -22.297 -10.227  11.445  1.00 96.81           C  
ATOM    282  CG2 VAL A  38     -21.469 -10.820  13.742  1.00 96.81           C  
ATOM    283  N   GLU A  39     -24.969 -11.969  11.016  1.00 96.94           N  
ATOM    284  CA  GLU A  39     -25.625 -12.078   9.711  1.00 96.94           C  
ATOM    285  C   GLU A  39     -25.203 -10.945   8.781  1.00 96.94           C  
ATOM    286  CB  GLU A  39     -27.141 -12.094   9.875  1.00 96.94           C  
ATOM    287  O   GLU A  39     -25.328  -9.766   9.133  1.00 96.94           O  
ATOM    288  CG  GLU A  39     -27.906 -12.375   8.586  1.00 96.94           C  
ATOM    289  CD  GLU A  39     -29.406 -12.523   8.781  1.00 96.94           C  
ATOM    290  OE1 GLU A  39     -30.109 -12.875   7.816  1.00 96.94           O  
ATOM    291  OE2 GLU A  39     -29.875 -12.281   9.922  1.00 96.94           O  
ATOM    292  N   ILE A  40     -24.672 -11.297   7.637  1.00 96.69           N  
ATOM    293  CA  ILE A  40     -24.328 -10.336   6.594  1.00 96.69           C  
ATOM    294  C   ILE A  40     -25.156 -10.602   5.344  1.00 96.69           C  
ATOM    295  CB  ILE A  40     -22.812 -10.391   6.262  1.00 96.69           C  
ATOM    296  O   ILE A  40     -25.969 -11.539   5.312  1.00 96.69           O  
ATOM    297  CG1 ILE A  40     -22.438 -11.781   5.738  1.00 96.69           C  
ATOM    298  CG2 ILE A  40     -21.984 -10.023   7.484  1.00 96.69           C  
ATOM    299  CD1 ILE A  40     -21.000 -11.891   5.242  1.00 96.69           C  
ATOM    300  N   SER A  41     -24.859  -9.820   4.320  1.00 93.19           N  
ATOM    301  CA  SER A  41     -25.656  -9.914   3.102  1.00 93.19           C  
ATOM    302  C   SER A  41     -25.453 -11.258   2.410  1.00 93.19           C  
ATOM    303  CB  SER A  41     -25.297  -8.773   2.143  1.00 93.19           C  
ATOM    304  O   SER A  41     -26.344 -11.734   1.703  1.00 93.19           O  
ATOM    305  OG  SER A  41     -23.922  -8.797   1.822  1.00 93.19           O  
ATOM    306  N   ASP A  42     -24.281 -11.867   2.623  1.00 93.69           N  
ATOM    307  CA  ASP A  42     -23.906 -13.102   1.944  1.00 93.69           C  
ATOM    308  C   ASP A  42     -24.453 -14.320   2.682  1.00 93.69           C  
ATOM    309  CB  ASP A  42     -22.391 -13.203   1.817  1.00 93.69           C  
ATOM    310  O   ASP A  42     -24.625 -15.383   2.086  1.00 93.69           O  
ATOM    311  CG  ASP A  42     -21.781 -12.078   0.996  1.00 93.69           C  
ATOM    312  OD1 ASP A  42     -22.281 -11.797  -0.113  1.00 93.69           O  
ATOM    313  OD2 ASP A  42     -20.797 -11.469   1.461  1.00 93.69           O  
ATOM    314  N   GLY A  43     -24.719 -14.180   4.012  1.00 95.56           N  
ATOM    315  CA  GLY A  43     -25.188 -15.273   4.844  1.00 95.56           C  
ATOM    316  C   GLY A  43     -24.719 -15.180   6.281  1.00 95.56           C  
ATOM    317  O   GLY A  43     -24.219 -14.133   6.707  1.00 95.56           O  
ATOM    318  N   LEU A  44     -24.891 -16.203   7.066  1.00 97.31           N  
ATOM    319  CA  LEU A  44     -24.578 -16.250   8.484  1.00 97.31           C  
ATOM    320  C   LEU A  44     -23.109 -16.625   8.703  1.00 97.31           C  
ATOM    321  CB  LEU A  44     -25.469 -17.250   9.211  1.00 97.31           C  
ATOM    322  O   LEU A  44     -22.578 -17.500   8.008  1.00 97.31           O  
ATOM    323  CG  LEU A  44     -26.938 -16.828   9.422  1.00 97.31           C  
ATOM    324  CD1 LEU A  44     -27.750 -18.000   9.938  1.00 97.31           C  
ATOM    325  CD2 LEU A  44     -27.000 -15.648  10.383  1.00 97.31           C  
ATOM    326  N   LEU A  45     -22.469 -15.914   9.672  1.00 97.38           N  
ATOM    327  CA  LEU A  45     -21.078 -16.188  10.023  1.00 97.38           C  
ATOM    328  C   LEU A  45     -20.969 -16.641  11.469  1.00 97.38           C  
ATOM    329  CB  LEU A  45     -20.219 -14.945   9.797  1.00 97.38           C  
ATOM    330  O   LEU A  45     -21.656 -16.125  12.344  1.00 97.38           O  
ATOM    331  CG  LEU A  45     -20.219 -14.359   8.383  1.00 97.38           C  
ATOM    332  CD1 LEU A  45     -19.500 -13.016   8.359  1.00 97.38           C  
ATOM    333  CD2 LEU A  45     -19.578 -15.336   7.398  1.00 97.38           C  
ATOM    334  N   VAL A  46     -20.047 -17.547  11.656  1.00 97.19           N  
ATOM    335  CA  VAL A  46     -19.641 -17.922  13.008  1.00 97.19           C  
ATOM    336  C   VAL A  46     -18.156 -17.594  13.211  1.00 97.19           C  
ATOM    337  CB  VAL A  46     -19.891 -19.422  13.273  1.00 97.19           C  
ATOM    338  O   VAL A  46     -17.312 -18.016  12.414  1.00 97.19           O  
ATOM    339  CG1 VAL A  46     -19.422 -19.812  14.672  1.00 97.19           C  
ATOM    340  CG2 VAL A  46     -21.375 -19.734  13.109  1.00 97.19           C  
ATOM    341  N   GLY A  47     -17.906 -16.781  14.352  1.00 97.00           N  
ATOM    342  CA  GLY A  47     -16.531 -16.391  14.641  1.00 97.00           C  
ATOM    343  C   GLY A  47     -16.047 -16.875  16.000  1.00 97.00           C  
ATOM    344  O   GLY A  47     -16.531 -17.875  16.516  1.00 97.00           O  
ATOM    345  N   THR A  48     -14.984 -16.172  16.562  1.00 97.00           N  
ATOM    346  CA  THR A  48     -14.406 -16.500  17.859  1.00 97.00           C  
ATOM    347  C   THR A  48     -14.422 -15.289  18.781  1.00 97.00           C  
ATOM    348  CB  THR A  48     -12.961 -17.016  17.719  1.00 97.00           C  
ATOM    349  O   THR A  48     -14.438 -14.148  18.312  1.00 97.00           O  
ATOM    350  CG2 THR A  48     -12.914 -18.328  16.922  1.00 97.00           C  
ATOM    351  OG1 THR A  48     -12.172 -16.031  17.031  1.00 97.00           O  
ATOM    352  N   ASN A  49     -14.562 -15.508  20.047  1.00 96.31           N  
ATOM    353  CA  ASN A  49     -14.336 -14.508  21.078  1.00 96.31           C  
ATOM    354  C   ASN A  49     -12.883 -14.516  21.562  1.00 96.31           C  
ATOM    355  CB  ASN A  49     -15.281 -14.734  22.266  1.00 96.31           C  
ATOM    356  O   ASN A  49     -12.328 -15.578  21.859  1.00 96.31           O  
ATOM    357  CG  ASN A  49     -16.734 -14.461  21.906  1.00 96.31           C  
ATOM    358  ND2 ASN A  49     -17.609 -15.406  22.234  1.00 96.31           N  
ATOM    359  OD1 ASN A  49     -17.062 -13.414  21.344  1.00 96.31           O  
ATOM    360  N   GLU A  50     -12.219 -13.406  21.562  1.00 96.25           N  
ATOM    361  CA  GLU A  50     -10.828 -13.281  21.969  1.00 96.25           C  
ATOM    362  C   GLU A  50     -10.641 -12.125  22.953  1.00 96.25           C  
ATOM    363  CB  GLU A  50      -9.922 -13.086  20.750  1.00 96.25           C  
ATOM    364  O   GLU A  50     -11.570 -11.352  23.188  1.00 96.25           O  
ATOM    365  CG  GLU A  50     -10.078 -14.172  19.688  1.00 96.25           C  
ATOM    366  CD  GLU A  50      -9.430 -15.492  20.094  1.00 96.25           C  
ATOM    367  OE1 GLU A  50      -9.766 -16.531  19.484  1.00 96.25           O  
ATOM    368  OE2 GLU A  50      -8.586 -15.477  21.016  1.00 96.25           O  
ATOM    369  N   VAL A  51      -9.445 -12.070  23.547  1.00 97.19           N  
ATOM    370  CA  VAL A  51      -9.102 -11.008  24.484  1.00 97.19           C  
ATOM    371  C   VAL A  51      -7.699 -10.484  24.203  1.00 97.19           C  
ATOM    372  CB  VAL A  51      -9.195 -11.500  25.953  1.00 97.19           C  
ATOM    373  O   VAL A  51      -6.777 -11.266  23.953  1.00 97.19           O  
ATOM    374  CG1 VAL A  51      -8.891 -10.359  26.922  1.00 97.19           C  
ATOM    375  CG2 VAL A  51     -10.578 -12.086  26.234  1.00 97.19           C  
ATOM    376  N   THR A  52      -7.621  -9.172  24.109  1.00 96.25           N  
ATOM    377  CA  THR A  52      -6.297  -8.586  23.906  1.00 96.25           C  
ATOM    378  C   THR A  52      -5.461  -8.711  25.188  1.00 96.25           C  
ATOM    379  CB  THR A  52      -6.402  -7.098  23.516  1.00 96.25           C  
ATOM    380  O   THR A  52      -5.980  -9.062  26.250  1.00 96.25           O  
ATOM    381  CG2 THR A  52      -7.363  -6.910  22.344  1.00 96.25           C  
ATOM    382  OG1 THR A  52      -6.871  -6.340  24.625  1.00 96.25           O  
ATOM    383  N   ASP A  53      -4.207  -8.352  25.109  1.00 91.25           N  
ATOM    384  CA  ASP A  53      -3.299  -8.391  26.266  1.00 91.25           C  
ATOM    385  C   ASP A  53      -3.740  -7.414  27.344  1.00 91.25           C  
ATOM    386  CB  ASP A  53      -1.868  -8.078  25.812  1.00 91.25           C  
ATOM    387  O   ASP A  53      -3.539  -7.664  28.531  1.00 91.25           O  
ATOM    388  CG  ASP A  53      -1.246  -9.195  24.984  1.00 91.25           C  
ATOM    389  OD1 ASP A  53      -1.799 -10.312  24.969  1.00 91.25           O  
ATOM    390  OD2 ASP A  53      -0.191  -8.945  24.359  1.00 91.25           O  
ATOM    391  N   LYS A  54      -4.469  -6.363  26.953  1.00 93.50           N  
ATOM    392  CA  LYS A  54      -4.906  -5.344  27.906  1.00 93.50           C  
ATOM    393  C   LYS A  54      -6.305  -5.652  28.438  1.00 93.50           C  
ATOM    394  CB  LYS A  54      -4.891  -3.961  27.250  1.00 93.50           C  
ATOM    395  O   LYS A  54      -6.883  -4.848  29.172  1.00 93.50           O  
ATOM    396  CG  LYS A  54      -3.496  -3.373  27.078  1.00 93.50           C  
ATOM    397  CD  LYS A  54      -3.553  -1.910  26.656  1.00 93.50           C  
ATOM    398  CE  LYS A  54      -2.166  -1.282  26.625  1.00 93.50           C  
ATOM    399  NZ  LYS A  54      -2.215   0.150  26.203  1.00 93.50           N  
ATOM    400  N   GLY A  55      -6.855  -6.758  27.938  1.00 96.75           N  
ATOM    401  CA  GLY A  55      -8.102  -7.227  28.531  1.00 96.75           C  
ATOM    402  C   GLY A  55      -9.328  -6.840  27.703  1.00 96.75           C  
ATOM    403  O   GLY A  55     -10.461  -7.027  28.156  1.00 96.75           O  
ATOM    404  N   THR A  56      -9.180  -6.199  26.562  1.00 97.75           N  
ATOM    405  CA  THR A  56     -10.305  -5.871  25.703  1.00 97.75           C  
ATOM    406  C   THR A  56     -10.875  -7.129  25.047  1.00 97.75           C  
ATOM    407  CB  THR A  56      -9.891  -4.863  24.609  1.00 97.75           C  
ATOM    408  O   THR A  56     -10.156  -7.832  24.328  1.00 97.75           O  
ATOM    409  CG2 THR A  56     -11.078  -4.508  23.719  1.00 97.75           C  
ATOM    410  OG1 THR A  56      -9.406  -3.668  25.234  1.00 97.75           O  
ATOM    411  N   ARG A  57     -12.102  -7.426  25.391  1.00 98.19           N  
ATOM    412  CA  ARG A  57     -12.773  -8.547  24.750  1.00 98.19           C  
ATOM    413  C   ARG A  57     -13.234  -8.180  23.344  1.00 98.19           C  
ATOM    414  CB  ARG A  57     -13.969  -9.008  25.578  1.00 98.19           C  
ATOM    415  O   ARG A  57     -13.727  -7.078  23.109  1.00 98.19           O  
ATOM    416  CG  ARG A  57     -13.594  -9.570  26.938  1.00 98.19           C  
ATOM    417  CD  ARG A  57     -14.812 -10.039  27.719  1.00 98.19           C  
ATOM    418  NE  ARG A  57     -14.461 -10.477  29.062  1.00 98.19           N  
ATOM    419  NH1 ARG A  57     -14.258 -12.711  28.516  1.00 98.19           N  
ATOM    420  NH2 ARG A  57     -13.891 -12.023  30.672  1.00 98.19           N  
ATOM    421  CZ  ARG A  57     -14.203 -11.734  29.406  1.00 98.19           C  
ATOM    422  N   TYR A  58     -13.086  -9.062  22.344  1.00 98.31           N  
ATOM    423  CA  TYR A  58     -13.508  -8.766  20.984  1.00 98.31           C  
ATOM    424  C   TYR A  58     -13.914 -10.039  20.250  1.00 98.31           C  
ATOM    425  CB  TYR A  58     -12.398  -8.047  20.219  1.00 98.31           C  
ATOM    426  O   TYR A  58     -13.578 -11.141  20.672  1.00 98.31           O  
ATOM    427  CG  TYR A  58     -11.188  -8.914  19.953  1.00 98.31           C  
ATOM    428  CD1 TYR A  58     -10.203  -9.086  20.922  1.00 98.31           C  
ATOM    429  CD2 TYR A  58     -11.031  -9.562  18.734  1.00 98.31           C  
ATOM    430  CE1 TYR A  58      -9.086  -9.883  20.688  1.00 98.31           C  
ATOM    431  CE2 TYR A  58      -9.914 -10.359  18.484  1.00 98.31           C  
ATOM    432  OH  TYR A  58      -7.852 -11.305  19.219  1.00 98.31           O  
ATOM    433  CZ  TYR A  58      -8.953 -10.516  19.469  1.00 98.31           C  
ATOM    434  N   SER A  59     -14.742  -9.852  19.188  1.00 98.00           N  
ATOM    435  CA  SER A  59     -15.102 -10.930  18.266  1.00 98.00           C  
ATOM    436  C   SER A  59     -14.234 -10.891  17.000  1.00 98.00           C  
ATOM    437  CB  SER A  59     -16.578 -10.844  17.875  1.00 98.00           C  
ATOM    438  O   SER A  59     -13.945  -9.812  16.484  1.00 98.00           O  
ATOM    439  OG  SER A  59     -17.406 -10.883  19.031  1.00 98.00           O  
ATOM    440  N   ALA A  60     -13.820 -12.102  16.594  1.00 98.25           N  
ATOM    441  CA  ALA A  60     -13.023 -12.219  15.375  1.00 98.25           C  
ATOM    442  C   ALA A  60     -13.703 -13.133  14.359  1.00 98.25           C  
ATOM    443  CB  ALA A  60     -11.625 -12.742  15.703  1.00 98.25           C  
ATOM    444  O   ALA A  60     -14.141 -14.234  14.695  1.00 98.25           O  
ATOM    445  N   PHE A  61     -13.852 -12.602  13.172  1.00 98.56           N  
ATOM    446  CA  PHE A  61     -14.312 -13.375  12.023  1.00 98.56           C  
ATOM    447  C   PHE A  61     -13.234 -13.445  10.945  1.00 98.56           C  
ATOM    448  CB  PHE A  61     -15.594 -12.758  11.438  1.00 98.56           C  
ATOM    449  O   PHE A  61     -12.969 -12.461  10.266  1.00 98.56           O  
ATOM    450  CG  PHE A  61     -16.719 -12.656  12.430  1.00 98.56           C  
ATOM    451  CD1 PHE A  61     -17.734 -13.617  12.453  1.00 98.56           C  
ATOM    452  CD2 PHE A  61     -16.781 -11.609  13.336  1.00 98.56           C  
ATOM    453  CE1 PHE A  61     -18.781 -13.523  13.367  1.00 98.56           C  
ATOM    454  CE2 PHE A  61     -17.812 -11.508  14.250  1.00 98.56           C  
ATOM    455  CZ  PHE A  61     -18.812 -12.469  14.266  1.00 98.56           C  
ATOM    456  N   ARG A  62     -12.680 -14.672  10.805  1.00 98.19           N  
ATOM    457  CA  ARG A  62     -11.531 -14.820   9.930  1.00 98.19           C  
ATOM    458  C   ARG A  62     -11.828 -15.789   8.789  1.00 98.19           C  
ATOM    459  CB  ARG A  62     -10.312 -15.297  10.719  1.00 98.19           C  
ATOM    460  O   ARG A  62     -12.570 -16.766   8.977  1.00 98.19           O  
ATOM    461  CG  ARG A  62      -9.898 -14.359  11.844  1.00 98.19           C  
ATOM    462  CD  ARG A  62      -8.719 -14.906  12.633  1.00 98.19           C  
ATOM    463  NE  ARG A  62      -9.062 -16.141  13.344  1.00 98.19           N  
ATOM    464  NH1 ARG A  62      -6.895 -16.625  13.977  1.00 98.19           N  
ATOM    465  NH2 ARG A  62      -8.617 -18.016  14.586  1.00 98.19           N  
ATOM    466  CZ  ARG A  62      -8.188 -16.922  13.969  1.00 98.19           C  
ATOM    467  N   GLY A  63     -11.367 -15.219   7.488  1.00 97.69           N  
ATOM    468  CA  GLY A  63     -11.469 -16.078   6.320  1.00 97.69           C  
ATOM    469  C   GLY A  63     -12.844 -16.062   5.680  1.00 97.69           C  
ATOM    470  O   GLY A  63     -13.367 -17.094   5.266  1.00 97.69           O  
ATOM    471  N   ILE A  64     -13.438 -14.812   5.625  1.00 98.62           N  
ATOM    472  CA  ILE A  64     -14.727 -14.625   4.973  1.00 98.62           C  
ATOM    473  C   ILE A  64     -14.523 -14.422   3.475  1.00 98.62           C  
ATOM    474  CB  ILE A  64     -15.500 -13.430   5.578  1.00 98.62           C  
ATOM    475  O   ILE A  64     -13.844 -13.484   3.055  1.00 98.62           O  
ATOM    476  CG1 ILE A  64     -15.578 -13.562   7.102  1.00 98.62           C  
ATOM    477  CG2 ILE A  64     -16.906 -13.328   4.961  1.00 98.62           C  
ATOM    478  CD1 ILE A  64     -15.984 -12.281   7.812  1.00 98.62           C  
ATOM    479  N   PRO A  65     -15.117 -15.297   2.627  1.00 98.25           N  
ATOM    480  CA  PRO A  65     -14.945 -15.094   1.188  1.00 98.25           C  
ATOM    481  C   PRO A  65     -15.680 -13.852   0.672  1.00 98.25           C  
ATOM    482  CB  PRO A  65     -15.531 -16.359   0.577  1.00 98.25           C  
ATOM    483  O   PRO A  65     -16.891 -13.727   0.863  1.00 98.25           O  
ATOM    484  CG  PRO A  65     -16.578 -16.812   1.550  1.00 98.25           C  
ATOM    485  CD  PRO A  65     -16.125 -16.453   2.936  1.00 98.25           C  
ATOM    486  N   TYR A  66     -14.891 -12.914   0.029  1.00 98.44           N  
ATOM    487  CA  TYR A  66     -15.555 -11.734  -0.515  1.00 98.44           C  
ATOM    488  C   TYR A  66     -15.664 -11.820  -2.031  1.00 98.44           C  
ATOM    489  CB  TYR A  66     -14.789 -10.461  -0.117  1.00 98.44           C  
ATOM    490  O   TYR A  66     -16.266 -10.945  -2.668  1.00 98.44           O  
ATOM    491  CG  TYR A  66     -13.422 -10.359  -0.741  1.00 98.44           C  
ATOM    492  CD1 TYR A  66     -12.281 -10.766  -0.047  1.00 98.44           C  
ATOM    493  CD2 TYR A  66     -13.258  -9.844  -2.023  1.00 98.44           C  
ATOM    494  CE1 TYR A  66     -11.016 -10.672  -0.616  1.00 98.44           C  
ATOM    495  CE2 TYR A  66     -12.000  -9.742  -2.604  1.00 98.44           C  
ATOM    496  OH  TYR A  66      -9.633 -10.055  -2.463  1.00 98.44           O  
ATOM    497  CZ  TYR A  66     -10.883 -10.156  -1.894  1.00 98.44           C  
ATOM    498  N   ALA A  67     -15.125 -12.930  -2.615  1.00 98.44           N  
ATOM    499  CA  ALA A  67     -15.172 -13.156  -4.059  1.00 98.44           C  
ATOM    500  C   ALA A  67     -15.156 -14.641  -4.387  1.00 98.44           C  
ATOM    501  CB  ALA A  67     -14.000 -12.453  -4.742  1.00 98.44           C  
ATOM    502  O   ALA A  67     -14.758 -15.461  -3.557  1.00 98.44           O  
ATOM    503  N   GLU A  68     -15.711 -14.961  -5.613  1.00 98.25           N  
ATOM    504  CA  GLU A  68     -15.500 -16.312  -6.133  1.00 98.25           C  
ATOM    505  C   GLU A  68     -14.016 -16.625  -6.270  1.00 98.25           C  
ATOM    506  CB  GLU A  68     -16.203 -16.469  -7.488  1.00 98.25           C  
ATOM    507  O   GLU A  68     -13.211 -15.734  -6.551  1.00 98.25           O  
ATOM    508  CG  GLU A  68     -17.719 -16.359  -7.414  1.00 98.25           C  
ATOM    509  CD  GLU A  68     -18.406 -16.719  -8.719  1.00 98.25           C  
ATOM    510  OE1 GLU A  68     -19.656 -16.703  -8.773  1.00 98.25           O  
ATOM    511  OE2 GLU A  68     -17.688 -17.047  -9.695  1.00 98.25           O  
ATOM    512  N   PRO A  69     -13.688 -17.984  -5.996  1.00 98.06           N  
ATOM    513  CA  PRO A  69     -12.273 -18.312  -6.207  1.00 98.06           C  
ATOM    514  C   PRO A  69     -11.812 -18.062  -7.637  1.00 98.06           C  
ATOM    515  CB  PRO A  69     -12.219 -19.812  -5.875  1.00 98.06           C  
ATOM    516  O   PRO A  69     -12.492 -18.453  -8.586  1.00 98.06           O  
ATOM    517  CG  PRO A  69     -13.430 -20.062  -5.031  1.00 98.06           C  
ATOM    518  CD  PRO A  69     -14.500 -19.094  -5.438  1.00 98.06           C  
ATOM    519  N   PRO A  70     -10.719 -17.344  -7.781  1.00 97.81           N  
ATOM    520  CA  PRO A  70     -10.234 -17.031  -9.133  1.00 97.81           C  
ATOM    521  C   PRO A  70      -9.500 -18.203  -9.773  1.00 97.81           C  
ATOM    522  CB  PRO A  70      -9.297 -15.852  -8.914  1.00 97.81           C  
ATOM    523  O   PRO A  70      -8.312 -18.094 -10.086  1.00 97.81           O  
ATOM    524  CG  PRO A  70      -8.727 -16.062  -7.547  1.00 97.81           C  
ATOM    525  CD  PRO A  70      -9.781 -16.703  -6.684  1.00 97.81           C  
ATOM    526  N   LEU A  71     -10.164 -19.297  -9.984  1.00 97.56           N  
ATOM    527  CA  LEU A  71      -9.617 -20.516 -10.555  1.00 97.56           C  
ATOM    528  C   LEU A  71     -10.094 -20.703 -11.992  1.00 97.56           C  
ATOM    529  CB  LEU A  71     -10.023 -21.734  -9.711  1.00 97.56           C  
ATOM    530  O   LEU A  71     -11.047 -20.062 -12.422  1.00 97.56           O  
ATOM    531  CG  LEU A  71      -9.656 -21.672  -8.227  1.00 97.56           C  
ATOM    532  CD1 LEU A  71     -10.383 -22.781  -7.461  1.00 97.56           C  
ATOM    533  CD2 LEU A  71      -8.148 -21.797  -8.047  1.00 97.56           C  
ATOM    534  N   GLY A  72      -9.375 -21.594 -12.680  1.00 96.06           N  
ATOM    535  CA  GLY A  72      -9.781 -21.906 -14.047  1.00 96.06           C  
ATOM    536  C   GLY A  72      -9.867 -20.688 -14.938  1.00 96.06           C  
ATOM    537  O   GLY A  72      -8.906 -19.906 -15.031  1.00 96.06           O  
ATOM    538  N   GLU A  73     -11.133 -20.406 -15.383  1.00 96.38           N  
ATOM    539  CA  GLU A  73     -11.328 -19.312 -16.328  1.00 96.38           C  
ATOM    540  C   GLU A  73     -11.234 -17.969 -15.617  1.00 96.38           C  
ATOM    541  CB  GLU A  73     -12.680 -19.438 -17.031  1.00 96.38           C  
ATOM    542  O   GLU A  73     -11.062 -16.922 -16.266  1.00 96.38           O  
ATOM    543  CG  GLU A  73     -12.766 -20.625 -17.984  1.00 96.38           C  
ATOM    544  CD  GLU A  73     -11.750 -20.578 -19.109  1.00 96.38           C  
ATOM    545  OE1 GLU A  73     -11.133 -21.609 -19.422  1.00 96.38           O  
ATOM    546  OE2 GLU A  73     -11.586 -19.469 -19.688  1.00 96.38           O  
ATOM    547  N   LEU A  74     -11.336 -18.062 -14.281  1.00 97.56           N  
ATOM    548  CA  LEU A  74     -11.297 -16.828 -13.516  1.00 97.56           C  
ATOM    549  C   LEU A  74      -9.859 -16.453 -13.141  1.00 97.56           C  
ATOM    550  CB  LEU A  74     -12.141 -16.953 -12.250  1.00 97.56           C  
ATOM    551  O   LEU A  74      -9.617 -15.406 -12.555  1.00 97.56           O  
ATOM    552  CG  LEU A  74     -13.656 -17.016 -12.453  1.00 97.56           C  
ATOM    553  CD1 LEU A  74     -14.367 -17.188 -11.109  1.00 97.56           C  
ATOM    554  CD2 LEU A  74     -14.156 -15.781 -13.180  1.00 97.56           C  
ATOM    555  N   ARG A  75      -8.945 -17.422 -13.484  1.00 98.19           N  
ATOM    556  CA  ARG A  75      -7.547 -17.000 -13.422  1.00 98.19           C  
ATOM    557  C   ARG A  75      -7.254 -15.922 -14.453  1.00 98.19           C  
ATOM    558  CB  ARG A  75      -6.613 -18.188 -13.625  1.00 98.19           C  
ATOM    559  O   ARG A  75      -7.578 -16.078 -15.633  1.00 98.19           O  
ATOM    560  CG  ARG A  75      -5.141 -17.859 -13.484  1.00 98.19           C  
ATOM    561  CD  ARG A  75      -4.254 -19.062 -13.727  1.00 98.19           C  
ATOM    562  NE  ARG A  75      -4.406 -20.062 -12.672  1.00 98.19           N  
ATOM    563  NH1 ARG A  75      -2.959 -21.594 -13.625  1.00 98.19           N  
ATOM    564  NH2 ARG A  75      -3.996 -22.078 -11.633  1.00 98.19           N  
ATOM    565  CZ  ARG A  75      -3.787 -21.250 -12.641  1.00 98.19           C  
ATOM    566  N   PHE A  76      -6.625 -14.758 -13.977  1.00 97.44           N  
ATOM    567  CA  PHE A  76      -6.301 -13.609 -14.805  1.00 97.44           C  
ATOM    568  C   PHE A  76      -7.570 -12.914 -15.281  1.00 97.44           C  
ATOM    569  CB  PHE A  76      -5.453 -14.039 -16.016  1.00 97.44           C  
ATOM    570  O   PHE A  76      -7.656 -12.484 -16.438  1.00 97.44           O  
ATOM    571  CG  PHE A  76      -4.211 -14.797 -15.641  1.00 97.44           C  
ATOM    572  CD1 PHE A  76      -3.357 -14.320 -14.648  1.00 97.44           C  
ATOM    573  CD2 PHE A  76      -3.898 -15.992 -16.281  1.00 97.44           C  
ATOM    574  CE1 PHE A  76      -2.207 -15.031 -14.305  1.00 97.44           C  
ATOM    575  CE2 PHE A  76      -2.752 -16.703 -15.930  1.00 97.44           C  
ATOM    576  CZ  PHE A  76      -1.906 -16.219 -14.945  1.00 97.44           C  
ATOM    577  N   ALA A  77      -8.594 -12.875 -14.422  1.00 97.00           N  
ATOM    578  CA  ALA A  77      -9.844 -12.172 -14.688  1.00 97.00           C  
ATOM    579  C   ALA A  77     -10.281 -11.344 -13.484  1.00 97.00           C  
ATOM    580  CB  ALA A  77     -10.938 -13.172 -15.078  1.00 97.00           C  
ATOM    581  O   ALA A  77      -9.797 -11.555 -12.375  1.00 97.00           O  
ATOM    582  N   SER A  78     -11.109 -10.398 -13.711  1.00 97.56           N  
ATOM    583  CA  SER A  78     -11.672  -9.594 -12.633  1.00 97.56           C  
ATOM    584  C   SER A  78     -12.398 -10.461 -11.609  1.00 97.56           C  
ATOM    585  CB  SER A  78     -12.625  -8.539 -13.188  1.00 97.56           C  
ATOM    586  O   SER A  78     -13.023 -11.461 -11.977  1.00 97.56           O  
ATOM    587  OG  SER A  78     -11.922  -7.574 -13.953  1.00 97.56           O  
ATOM    588  N   PRO A  79     -12.188 -10.078 -10.281  1.00 98.31           N  
ATOM    589  CA  PRO A  79     -12.898 -10.844  -9.250  1.00 98.31           C  
ATOM    590  C   PRO A  79     -14.414 -10.750  -9.391  1.00 98.31           C  
ATOM    591  CB  PRO A  79     -12.422 -10.203  -7.945  1.00 98.31           C  
ATOM    592  O   PRO A  79     -14.938  -9.727  -9.828  1.00 98.31           O  
ATOM    593  CG  PRO A  79     -12.141  -8.781  -8.297  1.00 98.31           C  
ATOM    594  CD  PRO A  79     -11.531  -8.742  -9.672  1.00 98.31           C  
ATOM    595  N   VAL A  80     -15.047 -11.844  -9.031  1.00 98.31           N  
ATOM    596  CA  VAL A  80     -16.500 -11.938  -9.102  1.00 98.31           C  
ATOM    597  C   VAL A  80     -17.078 -12.078  -7.691  1.00 98.31           C  
ATOM    598  CB  VAL A  80     -16.953 -13.125  -9.984  1.00 98.31           C  
ATOM    599  O   VAL A  80     -16.594 -12.883  -6.895  1.00 98.31           O  
ATOM    600  CG1 VAL A  80     -18.469 -13.234 -10.000  1.00 98.31           C  
ATOM    601  CG2 VAL A  80     -16.406 -12.969 -11.398  1.00 98.31           C  
ATOM    602  N   LYS A  81     -18.078 -11.250  -7.449  1.00 97.00           N  
ATOM    603  CA  LYS A  81     -18.750 -11.312  -6.156  1.00 97.00           C  
ATOM    604  C   LYS A  81     -19.359 -12.688  -5.914  1.00 97.00           C  
ATOM    605  CB  LYS A  81     -19.828 -10.242  -6.070  1.00 97.00           C  
ATOM    606  O   LYS A  81     -19.859 -13.320  -6.844  1.00 97.00           O  
ATOM    607  CG  LYS A  81     -20.547 -10.195  -4.730  1.00 97.00           C  
ATOM    608  CD  LYS A  81     -21.609  -9.102  -4.703  1.00 97.00           C  
ATOM    609  CE  LYS A  81     -22.344  -9.062  -3.367  1.00 97.00           C  
ATOM    610  NZ  LYS A  81     -23.406  -8.008  -3.340  1.00 97.00           N  
ATOM    611  N   ASN A  82     -19.281 -13.133  -4.613  1.00 93.00           N  
ATOM    612  CA  ASN A  82     -19.859 -14.422  -4.238  1.00 93.00           C  
ATOM    613  C   ASN A  82     -21.375 -14.391  -4.301  1.00 93.00           C  
ATOM    614  CB  ASN A  82     -19.391 -14.828  -2.838  1.00 93.00           C  
ATOM    615  O   ASN A  82     -22.000 -13.359  -4.004  1.00 93.00           O  
ATOM    616  CG  ASN A  82     -17.922 -15.188  -2.795  1.00 93.00           C  
ATOM    617  ND2 ASN A  82     -17.203 -14.664  -1.804  1.00 93.00           N  
ATOM    618  OD1 ASN A  82     -17.422 -15.930  -3.646  1.00 93.00           O  
ATOM    619  N   SER A  83     -21.906 -15.586  -4.621  1.00 92.31           N  
ATOM    620  CA  SER A  83     -23.328 -15.773  -4.348  1.00 92.31           C  
ATOM    621  C   SER A  83     -23.578 -16.031  -2.867  1.00 92.31           C  
ATOM    622  CB  SER A  83     -23.891 -16.938  -5.180  1.00 92.31           C  
ATOM    623  O   SER A  83     -22.719 -16.578  -2.176  1.00 92.31           O  
ATOM    624  OG  SER A  83     -23.750 -16.672  -6.566  1.00 92.31           O  
ATOM    625  N   PRO A  84     -24.797 -15.508  -2.406  1.00 93.88           N  
ATOM    626  CA  PRO A  84     -25.094 -15.828  -1.007  1.00 93.88           C  
ATOM    627  C   PRO A  84     -25.062 -17.328  -0.730  1.00 93.88           C  
ATOM    628  CB  PRO A  84     -26.484 -15.258  -0.790  1.00 93.88           C  
ATOM    629  O   PRO A  84     -25.359 -18.141  -1.622  1.00 93.88           O  
ATOM    630  CG  PRO A  84     -26.656 -14.234  -1.868  1.00 93.88           C  
ATOM    631  CD  PRO A  84     -25.859 -14.672  -3.062  1.00 93.88           C  
ATOM    632  N   TRP A  85     -24.578 -17.656   0.495  1.00 93.62           N  
ATOM    633  CA  TRP A  85     -24.531 -19.078   0.861  1.00 93.62           C  
ATOM    634  C   TRP A  85     -25.672 -19.422   1.813  1.00 93.62           C  
ATOM    635  CB  TRP A  85     -23.188 -19.422   1.504  1.00 93.62           C  
ATOM    636  O   TRP A  85     -26.312 -18.531   2.389  1.00 93.62           O  
ATOM    637  CG  TRP A  85     -22.859 -18.594   2.715  1.00 93.62           C  
ATOM    638  CD1 TRP A  85     -23.266 -18.828   4.000  1.00 93.62           C  
ATOM    639  CD2 TRP A  85     -22.078 -17.406   2.748  1.00 93.62           C  
ATOM    640  CE2 TRP A  85     -22.031 -16.969   4.090  1.00 93.62           C  
ATOM    641  CE3 TRP A  85     -21.406 -16.656   1.772  1.00 93.62           C  
ATOM    642  NE1 TRP A  85     -22.766 -17.859   4.836  1.00 93.62           N  
ATOM    643  CH2 TRP A  85     -20.688 -15.109   3.508  1.00 93.62           C  
ATOM    644  CZ2 TRP A  85     -21.344 -15.820   4.484  1.00 93.62           C  
ATOM    645  CZ3 TRP A  85     -20.719 -15.516   2.164  1.00 93.62           C  
ATOM    646  N   SER A  86     -26.156 -20.781   1.879  1.00 91.31           N  
ATOM    647  CA  SER A  86     -27.109 -21.297   2.850  1.00 91.31           C  
ATOM    648  C   SER A  86     -26.406 -21.844   4.090  1.00 91.31           C  
ATOM    649  CB  SER A  86     -27.969 -22.406   2.225  1.00 91.31           C  
ATOM    650  O   SER A  86     -25.250 -22.266   4.020  1.00 91.31           O  
ATOM    651  OG  SER A  86     -28.672 -21.906   1.097  1.00 91.31           O  
ATOM    652  N   GLY A  87     -27.016 -21.703   5.230  1.00 90.44           N  
ATOM    653  CA  GLY A  87     -26.406 -22.094   6.484  1.00 90.44           C  
ATOM    654  C   GLY A  87     -25.453 -21.047   7.039  1.00 90.44           C  
ATOM    655  O   GLY A  87     -25.781 -19.859   7.059  1.00 90.44           O  
ATOM    656  N   TYR A  88     -24.359 -21.609   7.664  1.00 92.31           N  
ATOM    657  CA  TYR A  88     -23.391 -20.641   8.195  1.00 92.31           C  
ATOM    658  C   TYR A  88     -22.000 -20.906   7.629  1.00 92.31           C  
ATOM    659  CB  TYR A  88     -23.344 -20.719   9.727  1.00 92.31           C  
ATOM    660  O   TYR A  88     -21.703 -22.016   7.172  1.00 92.31           O  
ATOM    661  CG  TYR A  88     -22.812 -22.031  10.258  1.00 92.31           C  
ATOM    662  CD1 TYR A  88     -23.672 -23.094  10.523  1.00 92.31           C  
ATOM    663  CD2 TYR A  88     -21.469 -22.203  10.500  1.00 92.31           C  
ATOM    664  CE1 TYR A  88     -23.188 -24.297  11.016  1.00 92.31           C  
ATOM    665  CE2 TYR A  88     -20.969 -23.406  11.000  1.00 92.31           C  
ATOM    666  OH  TYR A  88     -21.359 -25.641  11.734  1.00 92.31           O  
ATOM    667  CZ  TYR A  88     -21.844 -24.453  11.250  1.00 92.31           C  
ATOM    668  N   TRP A  89     -21.219 -19.812   7.535  1.00 95.38           N  
ATOM    669  CA  TRP A  89     -19.797 -19.891   7.180  1.00 95.38           C  
ATOM    670  C   TRP A  89     -18.922 -19.875   8.430  1.00 95.38           C  
ATOM    671  CB  TRP A  89     -19.422 -18.734   6.258  1.00 95.38           C  
ATOM    672  O   TRP A  89     -19.078 -19.000   9.289  1.00 95.38           O  
ATOM    673  CG  TRP A  89     -18.016 -18.812   5.727  1.00 95.38           C  
ATOM    674  CD1 TRP A  89     -16.891 -18.266   6.281  1.00 95.38           C  
ATOM    675  CD2 TRP A  89     -17.594 -19.484   4.535  1.00 95.38           C  
ATOM    676  CE2 TRP A  89     -16.188 -19.297   4.430  1.00 95.38           C  
ATOM    677  CE3 TRP A  89     -18.266 -20.219   3.547  1.00 95.38           C  
ATOM    678  NE1 TRP A  89     -15.789 -18.562   5.504  1.00 95.38           N  
ATOM    679  CH2 TRP A  89     -16.125 -20.547   2.416  1.00 95.38           C  
ATOM    680  CZ2 TRP A  89     -15.453 -19.828   3.371  1.00 95.38           C  
ATOM    681  CZ3 TRP A  89     -17.516 -20.750   2.494  1.00 95.38           C  
ATOM    682  N   ASP A  90     -18.047 -20.875   8.492  1.00 95.75           N  
ATOM    683  CA  ASP A  90     -17.109 -20.938   9.617  1.00 95.75           C  
ATOM    684  C   ASP A  90     -15.953 -19.969   9.422  1.00 95.75           C  
ATOM    685  CB  ASP A  90     -16.578 -22.375   9.781  1.00 95.75           C  
ATOM    686  O   ASP A  90     -15.016 -20.250   8.664  1.00 95.75           O  
ATOM    687  CG  ASP A  90     -15.711 -22.531  11.016  1.00 95.75           C  
ATOM    688  OD1 ASP A  90     -15.375 -21.531  11.672  1.00 95.75           O  
ATOM    689  OD2 ASP A  90     -15.359 -23.688  11.336  1.00 95.75           O  
ATOM    690  N   ALA A  91     -16.047 -18.844  10.172  1.00 97.44           N  
ATOM    691  CA  ALA A  91     -15.031 -17.797  10.086  1.00 97.44           C  
ATOM    692  C   ALA A  91     -14.172 -17.766  11.344  1.00 97.44           C  
ATOM    693  CB  ALA A  91     -15.680 -16.438   9.852  1.00 97.44           C  
ATOM    694  O   ALA A  91     -13.859 -16.688  11.867  1.00 97.44           O  
ATOM    695  N   THR A  92     -13.742 -18.906  11.820  1.00 96.56           N  
ATOM    696  CA  THR A  92     -13.039 -19.000  13.102  1.00 96.56           C  
ATOM    697  C   THR A  92     -11.531 -19.062  12.883  1.00 96.56           C  
ATOM    698  CB  THR A  92     -13.492 -20.234  13.898  1.00 96.56           C  
ATOM    699  O   THR A  92     -10.758 -18.969  13.836  1.00 96.56           O  
ATOM    700  CG2 THR A  92     -14.977 -20.141  14.250  1.00 96.56           C  
ATOM    701  OG1 THR A  92     -13.266 -21.406  13.117  1.00 96.56           O  
ATOM    702  N   LYS A  93     -11.070 -19.188  11.656  1.00 96.00           N  
ATOM    703  CA  LYS A  93      -9.641 -19.266  11.375  1.00 96.00           C  
ATOM    704  C   LYS A  93      -9.297 -18.547  10.070  1.00 96.00           C  
ATOM    705  CB  LYS A  93      -9.180 -20.719  11.312  1.00 96.00           C  
ATOM    706  O   LYS A  93     -10.164 -18.344   9.219  1.00 96.00           O  
ATOM    707  CG  LYS A  93      -9.867 -21.531  10.227  1.00 96.00           C  
ATOM    708  CD  LYS A  93      -9.438 -23.000  10.273  1.00 96.00           C  
ATOM    709  CE  LYS A  93     -10.086 -23.797   9.156  1.00 96.00           C  
ATOM    710  NZ  LYS A  93      -9.672 -25.234   9.195  1.00 96.00           N  
ATOM    711  N   ASP A  94      -8.016 -18.266   9.992  1.00 96.38           N  
ATOM    712  CA  ASP A  94      -7.535 -17.672   8.742  1.00 96.38           C  
ATOM    713  C   ASP A  94      -7.734 -18.625   7.570  1.00 96.38           C  
ATOM    714  CB  ASP A  94      -6.059 -17.297   8.867  1.00 96.38           C  
ATOM    715  O   ASP A  94      -7.645 -19.844   7.738  1.00 96.38           O  
ATOM    716  CG  ASP A  94      -5.828 -16.109   9.797  1.00 96.38           C  
ATOM    717  OD1 ASP A  94      -6.734 -15.266   9.953  1.00 96.38           O  
ATOM    718  OD2 ASP A  94      -4.723 -16.031  10.375  1.00 96.38           O  
ATOM    719  N   SER A  95      -7.996 -17.984   6.355  1.00 95.00           N  
ATOM    720  CA  SER A  95      -8.016 -18.781   5.133  1.00 95.00           C  
ATOM    721  C   SER A  95      -6.645 -18.812   4.473  1.00 95.00           C  
ATOM    722  CB  SER A  95      -9.047 -18.219   4.152  1.00 95.00           C  
ATOM    723  O   SER A  95      -5.652 -18.375   5.066  1.00 95.00           O  
ATOM    724  OG  SER A  95     -10.211 -19.031   4.133  1.00 95.00           O  
ATOM    725  N   GLU A  96      -6.602 -19.469   3.338  1.00 96.56           N  
ATOM    726  CA  GLU A  96      -5.352 -19.672   2.611  1.00 96.56           C  
ATOM    727  C   GLU A  96      -4.758 -18.328   2.170  1.00 96.56           C  
ATOM    728  CB  GLU A  96      -5.570 -20.578   1.396  1.00 96.56           C  
ATOM    729  O   GLU A  96      -5.492 -17.406   1.821  1.00 96.56           O  
ATOM    730  CG  GLU A  96      -5.992 -22.000   1.753  1.00 96.56           C  
ATOM    731  CD  GLU A  96      -4.883 -22.797   2.406  1.00 96.56           C  
ATOM    732  OE1 GLU A  96      -5.184 -23.719   3.203  1.00 96.56           O  
ATOM    733  OE2 GLU A  96      -3.697 -22.516   2.119  1.00 96.56           O  
ATOM    734  N   VAL A  97      -3.389 -18.219   2.273  1.00 97.88           N  
ATOM    735  CA  VAL A  97      -2.701 -17.094   1.659  1.00 97.88           C  
ATOM    736  C   VAL A  97      -2.646 -17.281   0.145  1.00 97.88           C  
ATOM    737  CB  VAL A  97      -1.273 -16.922   2.227  1.00 97.88           C  
ATOM    738  O   VAL A  97      -2.850 -18.391  -0.356  1.00 97.88           O  
ATOM    739  CG1 VAL A  97      -1.314 -16.703   3.736  1.00 97.88           C  
ATOM    740  CG2 VAL A  97      -0.414 -18.141   1.881  1.00 97.88           C  
ATOM    741  N   CYS A  98      -2.418 -16.094  -0.576  1.00 98.62           N  
ATOM    742  CA  CYS A  98      -2.330 -16.188  -2.029  1.00 98.62           C  
ATOM    743  C   CYS A  98      -1.010 -16.812  -2.455  1.00 98.62           C  
ATOM    744  CB  CYS A  98      -2.475 -14.805  -2.666  1.00 98.62           C  
ATOM    745  O   CYS A  98      -0.028 -16.781  -1.711  1.00 98.62           O  
ATOM    746  SG  CYS A  98      -4.062 -14.016  -2.332  1.00 98.62           S  
ATOM    747  N   VAL A  99      -0.976 -17.469  -3.621  1.00 98.62           N  
ATOM    748  CA  VAL A  99       0.223 -18.125  -4.148  1.00 98.62           C  
ATOM    749  C   VAL A  99       1.378 -17.125  -4.176  1.00 98.62           C  
ATOM    750  CB  VAL A  99      -0.018 -18.688  -5.562  1.00 98.62           C  
ATOM    751  O   VAL A  99       1.247 -16.031  -4.723  1.00 98.62           O  
ATOM    752  CG1 VAL A  99       1.287 -19.219  -6.164  1.00 98.62           C  
ATOM    753  CG2 VAL A  99      -1.066 -19.797  -5.512  1.00 98.62           C  
ATOM    754  N   GLN A 100       2.525 -17.453  -3.555  1.00 98.19           N  
ATOM    755  CA  GLN A 100       3.709 -16.609  -3.471  1.00 98.19           C  
ATOM    756  C   GLN A 100       4.941 -17.422  -3.074  1.00 98.19           C  
ATOM    757  CB  GLN A 100       3.484 -15.477  -2.473  1.00 98.19           C  
ATOM    758  O   GLN A 100       4.836 -18.609  -2.762  1.00 98.19           O  
ATOM    759  CG  GLN A 100       3.174 -15.945  -1.060  1.00 98.19           C  
ATOM    760  CD  GLN A 100       2.732 -14.820  -0.145  1.00 98.19           C  
ATOM    761  NE2 GLN A 100       1.457 -14.820   0.224  1.00 98.19           N  
ATOM    762  OE1 GLN A 100       3.533 -13.953   0.228  1.00 98.19           O  
ATOM    763  N   GLY A 101       6.090 -16.859  -3.119  1.00 96.38           N  
ATOM    764  CA  GLY A 101       7.328 -17.547  -2.770  1.00 96.38           C  
ATOM    765  C   GLY A 101       8.172 -17.906  -3.977  1.00 96.38           C  
ATOM    766  O   GLY A 101       7.852 -17.516  -5.105  1.00 96.38           O  
ATOM    767  N   SER A 102       9.258 -18.500  -3.744  1.00 92.00           N  
ATOM    768  CA  SER A 102      10.188 -18.844  -4.820  1.00 92.00           C  
ATOM    769  C   SER A 102      10.727 -20.250  -4.652  1.00 92.00           C  
ATOM    770  CB  SER A 102      11.344 -17.844  -4.863  1.00 92.00           C  
ATOM    771  O   SER A 102      10.695 -20.812  -3.553  1.00 92.00           O  
ATOM    772  OG  SER A 102      12.086 -17.875  -3.658  1.00 92.00           O  
ATOM    773  N   ASP A 103      11.094 -20.906  -5.750  1.00 90.38           N  
ATOM    774  CA  ASP A 103      11.727 -22.219  -5.781  1.00 90.38           C  
ATOM    775  C   ASP A 103      10.922 -23.234  -4.969  1.00 90.38           C  
ATOM    776  CB  ASP A 103      13.156 -22.141  -5.254  1.00 90.38           C  
ATOM    777  O   ASP A 103       9.719 -23.391  -5.172  1.00 90.38           O  
ATOM    778  CG  ASP A 103      14.047 -21.234  -6.082  1.00 90.38           C  
ATOM    779  OD1 ASP A 103      13.945 -21.250  -7.328  1.00 90.38           O  
ATOM    780  OD2 ASP A 103      14.844 -20.484  -5.480  1.00 90.38           O  
ATOM    781  N   GLU A 104      11.570 -23.906  -4.008  1.00 87.81           N  
ATOM    782  CA  GLU A 104      10.914 -24.969  -3.248  1.00 87.81           C  
ATOM    783  C   GLU A 104      10.031 -24.391  -2.146  1.00 87.81           C  
ATOM    784  CB  GLU A 104      11.945 -25.922  -2.646  1.00 87.81           C  
ATOM    785  O   GLU A 104       9.258 -25.109  -1.520  1.00 87.81           O  
ATOM    786  CG  GLU A 104      12.805 -26.641  -3.684  1.00 87.81           C  
ATOM    787  CD  GLU A 104      12.008 -27.578  -4.578  1.00 87.81           C  
ATOM    788  OE1 GLU A 104      12.477 -27.906  -5.691  1.00 87.81           O  
ATOM    789  OE2 GLU A 104      10.906 -27.984  -4.160  1.00 87.81           O  
ATOM    790  N   ASP A 105       9.969 -23.078  -2.021  1.00 94.31           N  
ATOM    791  CA  ASP A 105       9.266 -22.453  -0.908  1.00 94.31           C  
ATOM    792  C   ASP A 105       7.969 -21.797  -1.374  1.00 94.31           C  
ATOM    793  CB  ASP A 105      10.164 -21.406  -0.234  1.00 94.31           C  
ATOM    794  O   ASP A 105       7.418 -20.938  -0.685  1.00 94.31           O  
ATOM    795  CG  ASP A 105      11.359 -22.031   0.471  1.00 94.31           C  
ATOM    796  OD1 ASP A 105      11.227 -23.125   1.044  1.00 94.31           O  
ATOM    797  OD2 ASP A 105      12.445 -21.406   0.455  1.00 94.31           O  
ATOM    798  N   VAL A 106       7.535 -22.141  -2.637  1.00 97.12           N  
ATOM    799  CA  VAL A 106       6.238 -21.625  -3.062  1.00 97.12           C  
ATOM    800  C   VAL A 106       5.141 -22.156  -2.148  1.00 97.12           C  
ATOM    801  CB  VAL A 106       5.934 -21.984  -4.531  1.00 97.12           C  
ATOM    802  O   VAL A 106       5.094 -23.359  -1.867  1.00 97.12           O  
ATOM    803  CG1 VAL A 106       4.559 -21.469  -4.945  1.00 97.12           C  
ATOM    804  CG2 VAL A 106       7.016 -21.422  -5.453  1.00 97.12           C  
ATOM    805  N   ILE A 107       4.230 -21.266  -1.629  1.00 97.56           N  
ATOM    806  CA  ILE A 107       3.148 -21.625  -0.716  1.00 97.56           C  
ATOM    807  C   ILE A 107       1.841 -21.000  -1.201  1.00 97.56           C  
ATOM    808  CB  ILE A 107       3.455 -21.172   0.728  1.00 97.56           C  
ATOM    809  O   ILE A 107       1.833 -20.219  -2.152  1.00 97.56           O  
ATOM    810  CG1 ILE A 107       3.609 -19.641   0.787  1.00 97.56           C  
ATOM    811  CG2 ILE A 107       4.711 -21.859   1.259  1.00 97.56           C  
ATOM    812  CD1 ILE A 107       3.615 -19.078   2.199  1.00 97.56           C  
ATOM    813  N   GLY A 108       0.717 -21.281  -0.563  1.00 97.75           N  
ATOM    814  CA  GLY A 108      -0.553 -20.609  -0.772  1.00 97.75           C  
ATOM    815  C   GLY A 108      -1.454 -21.328  -1.761  1.00 97.75           C  
ATOM    816  O   GLY A 108      -1.161 -22.438  -2.176  1.00 97.75           O  
ATOM    817  N   SER A 109      -2.570 -20.594  -2.039  1.00 98.38           N  
ATOM    818  CA  SER A 109      -3.617 -21.094  -2.928  1.00 98.38           C  
ATOM    819  C   SER A 109      -4.195 -19.953  -3.777  1.00 98.38           C  
ATOM    820  CB  SER A 109      -4.734 -21.750  -2.125  1.00 98.38           C  
ATOM    821  O   SER A 109      -4.234 -18.812  -3.344  1.00 98.38           O  
ATOM    822  OG  SER A 109      -5.809 -22.125  -2.969  1.00 98.38           O  
ATOM    823  N   GLU A 110      -4.645 -20.312  -5.055  1.00 98.56           N  
ATOM    824  CA  GLU A 110      -5.348 -19.312  -5.867  1.00 98.56           C  
ATOM    825  C   GLU A 110      -6.703 -18.969  -5.258  1.00 98.56           C  
ATOM    826  CB  GLU A 110      -5.531 -19.828  -7.301  1.00 98.56           C  
ATOM    827  O   GLU A 110      -7.250 -17.891  -5.523  1.00 98.56           O  
ATOM    828  CG  GLU A 110      -4.227 -19.953  -8.078  1.00 98.56           C  
ATOM    829  CD  GLU A 110      -4.430 -20.406  -9.516  1.00 98.56           C  
ATOM    830  OE1 GLU A 110      -4.656 -19.547 -10.398  1.00 98.56           O  
ATOM    831  OE2 GLU A 110      -4.359 -21.625  -9.758  1.00 98.56           O  
ATOM    832  N   ASP A 111      -7.316 -19.875  -4.590  1.00 98.44           N  
ATOM    833  CA  ASP A 111      -8.500 -19.578  -3.795  1.00 98.44           C  
ATOM    834  C   ASP A 111      -8.133 -18.828  -2.514  1.00 98.44           C  
ATOM    835  CB  ASP A 111      -9.258 -20.859  -3.455  1.00 98.44           C  
ATOM    836  O   ASP A 111      -7.949 -19.438  -1.462  1.00 98.44           O  
ATOM    837  CG  ASP A 111     -10.562 -20.609  -2.719  1.00 98.44           C  
ATOM    838  OD1 ASP A 111     -10.938 -19.422  -2.527  1.00 98.44           O  
ATOM    839  OD2 ASP A 111     -11.219 -21.594  -2.322  1.00 98.44           O  
ATOM    840  N   CYS A 112      -7.938 -17.516  -2.611  1.00 98.62           N  
ATOM    841  CA  CYS A 112      -7.301 -16.781  -1.522  1.00 98.62           C  
ATOM    842  C   CYS A 112      -8.000 -15.453  -1.273  1.00 98.62           C  
ATOM    843  CB  CYS A 112      -5.824 -16.547  -1.833  1.00 98.62           C  
ATOM    844  O   CYS A 112      -7.504 -14.617  -0.521  1.00 98.62           O  
ATOM    845  SG  CYS A 112      -5.547 -15.469  -3.260  1.00 98.62           S  
ATOM    846  N   LEU A 113      -9.133 -15.109  -1.863  1.00 98.81           N  
ATOM    847  CA  LEU A 113      -9.781 -13.812  -1.723  1.00 98.81           C  
ATOM    848  C   LEU A 113     -10.750 -13.812  -0.543  1.00 98.81           C  
ATOM    849  CB  LEU A 113     -10.523 -13.438  -3.008  1.00 98.81           C  
ATOM    850  O   LEU A 113     -11.953 -14.000  -0.723  1.00 98.81           O  
ATOM    851  CG  LEU A 113      -9.672 -13.305  -4.270  1.00 98.81           C  
ATOM    852  CD1 LEU A 113     -10.547 -12.938  -5.465  1.00 98.81           C  
ATOM    853  CD2 LEU A 113      -8.570 -12.273  -4.066  1.00 98.81           C  
ATOM    854  N   TYR A 114     -10.141 -13.555   0.649  1.00 98.81           N  
ATOM    855  CA  TYR A 114     -10.867 -13.602   1.915  1.00 98.81           C  
ATOM    856  C   TYR A 114     -10.633 -12.328   2.721  1.00 98.81           C  
ATOM    857  CB  TYR A 114     -10.445 -14.828   2.734  1.00 98.81           C  
ATOM    858  O   TYR A 114      -9.602 -11.680   2.576  1.00 98.81           O  
ATOM    859  CG  TYR A 114     -10.758 -16.141   2.068  1.00 98.81           C  
ATOM    860  CD1 TYR A 114     -11.961 -16.797   2.314  1.00 98.81           C  
ATOM    861  CD2 TYR A 114      -9.859 -16.734   1.191  1.00 98.81           C  
ATOM    862  CE1 TYR A 114     -12.258 -18.016   1.705  1.00 98.81           C  
ATOM    863  CE2 TYR A 114     -10.141 -17.953   0.575  1.00 98.81           C  
ATOM    864  OH  TYR A 114     -11.633 -19.781   0.231  1.00 98.81           O  
ATOM    865  CZ  TYR A 114     -11.344 -18.578   0.838  1.00 98.81           C  
ATOM    866  N   VAL A 115     -11.617 -11.977   3.568  1.00 98.81           N  
ATOM    867  CA  VAL A 115     -11.562 -10.820   4.449  1.00 98.81           C  
ATOM    868  C   VAL A 115     -11.680 -11.266   5.902  1.00 98.81           C  
ATOM    869  CB  VAL A 115     -12.672  -9.797   4.113  1.00 98.81           C  
ATOM    870  O   VAL A 115     -12.305 -12.289   6.195  1.00 98.81           O  
ATOM    871  CG1 VAL A 115     -14.055 -10.398   4.379  1.00 98.81           C  
ATOM    872  CG2 VAL A 115     -12.484  -8.516   4.918  1.00 98.81           C  
ATOM    873  N   SER A 116     -11.016 -10.555   6.801  1.00 98.88           N  
ATOM    874  CA  SER A 116     -11.125 -10.766   8.242  1.00 98.88           C  
ATOM    875  C   SER A 116     -11.602  -9.500   8.945  1.00 98.88           C  
ATOM    876  CB  SER A 116      -9.781 -11.211   8.820  1.00 98.88           C  
ATOM    877  O   SER A 116     -11.172  -8.398   8.609  1.00 98.88           O  
ATOM    878  OG  SER A 116      -9.352 -12.422   8.219  1.00 98.88           O  
ATOM    879  N   VAL A 117     -12.562  -9.688   9.891  1.00 98.88           N  
ATOM    880  CA  VAL A 117     -13.094  -8.570  10.656  1.00 98.88           C  
ATOM    881  C   VAL A 117     -12.898  -8.812  12.148  1.00 98.88           C  
ATOM    882  CB  VAL A 117     -14.594  -8.336  10.344  1.00 98.88           C  
ATOM    883  O   VAL A 117     -13.195  -9.906  12.641  1.00 98.88           O  
ATOM    884  CG1 VAL A 117     -15.133  -7.145  11.133  1.00 98.88           C  
ATOM    885  CG2 VAL A 117     -14.797  -8.117   8.844  1.00 98.88           C  
ATOM    886  N   TYR A 118     -12.375  -7.836  12.844  1.00 98.81           N  
ATOM    887  CA  TYR A 118     -12.188  -7.848  14.289  1.00 98.81           C  
ATOM    888  C   TYR A 118     -12.906  -6.676  14.945  1.00 98.81           C  
ATOM    889  CB  TYR A 118     -10.695  -7.805  14.641  1.00 98.81           C  
ATOM    890  O   TYR A 118     -12.695  -5.520  14.570  1.00 98.81           O  
ATOM    891  CG  TYR A 118      -9.867  -8.836  13.914  1.00 98.81           C  
ATOM    892  CD1 TYR A 118      -9.531 -10.047  14.523  1.00 98.81           C  
ATOM    893  CD2 TYR A 118      -9.422  -8.609  12.617  1.00 98.81           C  
ATOM    894  CE1 TYR A 118      -8.773 -11.000  13.859  1.00 98.81           C  
ATOM    895  CE2 TYR A 118      -8.656  -9.555  11.945  1.00 98.81           C  
ATOM    896  OH  TYR A 118      -7.586 -11.680  11.906  1.00 98.81           O  
ATOM    897  CZ  TYR A 118      -8.344 -10.742  12.570  1.00 98.81           C  
ATOM    898  N   ALA A 119     -13.719  -6.988  15.938  1.00 98.50           N  
ATOM    899  CA  ALA A 119     -14.531  -5.926  16.531  1.00 98.50           C  
ATOM    900  C   ALA A 119     -14.617  -6.074  18.047  1.00 98.50           C  
ATOM    901  CB  ALA A 119     -15.930  -5.930  15.914  1.00 98.50           C  
ATOM    902  O   ALA A 119     -14.914  -7.160  18.547  1.00 98.50           O  
ATOM    903  N   PRO A 120     -14.305  -4.934  18.766  1.00 98.19           N  
ATOM    904  CA  PRO A 120     -14.492  -5.000  20.219  1.00 98.19           C  
ATOM    905  C   PRO A 120     -15.922  -5.352  20.625  1.00 98.19           C  
ATOM    906  CB  PRO A 120     -14.125  -3.588  20.688  1.00 98.19           C  
ATOM    907  O   PRO A 120     -16.859  -5.012  19.906  1.00 98.19           O  
ATOM    908  CG  PRO A 120     -13.297  -3.021  19.578  1.00 98.19           C  
ATOM    909  CD  PRO A 120     -13.758  -3.633  18.281  1.00 98.19           C  
ATOM    910  N   GLU A 121     -16.031  -6.094  21.719  1.00 95.31           N  
ATOM    911  CA  GLU A 121     -17.344  -6.410  22.250  1.00 95.31           C  
ATOM    912  C   GLU A 121     -18.172  -5.145  22.484  1.00 95.31           C  
ATOM    913  CB  GLU A 121     -17.234  -7.215  23.547  1.00 95.31           C  
ATOM    914  O   GLU A 121     -17.656  -4.160  23.016  1.00 95.31           O  
ATOM    915  CG  GLU A 121     -18.547  -7.793  24.031  1.00 95.31           C  
ATOM    916  CD  GLU A 121     -18.406  -8.695  25.234  1.00 95.31           C  
ATOM    917  OE1 GLU A 121     -19.422  -9.219  25.734  1.00 95.31           O  
ATOM    918  OE2 GLU A 121     -17.250  -8.891  25.703  1.00 95.31           O  
ATOM    919  N   GLY A 122     -19.391  -5.098  22.047  1.00 93.94           N  
ATOM    920  CA  GLY A 122     -20.281  -3.965  22.219  1.00 93.94           C  
ATOM    921  C   GLY A 122     -20.078  -2.877  21.172  1.00 93.94           C  
ATOM    922  O   GLY A 122     -20.547  -1.750  21.359  1.00 93.94           O  
ATOM    923  N   ALA A 123     -19.234  -3.189  20.156  1.00 96.88           N  
ATOM    924  CA  ALA A 123     -18.969  -2.201  19.109  1.00 96.88           C  
ATOM    925  C   ALA A 123     -20.266  -1.677  18.516  1.00 96.88           C  
ATOM    926  CB  ALA A 123     -18.078  -2.801  18.031  1.00 96.88           C  
ATOM    927  O   ALA A 123     -21.156  -2.457  18.172  1.00 96.88           O  
ATOM    928  N   SER A 124     -20.359  -0.384  18.438  1.00 97.69           N  
ATOM    929  CA  SER A 124     -21.484   0.312  17.812  1.00 97.69           C  
ATOM    930  C   SER A 124     -21.016   1.603  17.141  1.00 97.69           C  
ATOM    931  CB  SER A 124     -22.562   0.622  18.828  1.00 97.69           C  
ATOM    932  O   SER A 124     -20.500   2.502  17.797  1.00 97.69           O  
ATOM    933  OG  SER A 124     -23.656   1.293  18.219  1.00 97.69           O  
ATOM    934  N   ASN A 125     -21.125   1.613  15.852  1.00 98.06           N  
ATOM    935  CA  ASN A 125     -20.797   2.783  15.047  1.00 98.06           C  
ATOM    936  C   ASN A 125     -19.344   3.232  15.266  1.00 98.06           C  
ATOM    937  CB  ASN A 125     -21.766   3.930  15.344  1.00 98.06           C  
ATOM    938  O   ASN A 125     -19.078   4.426  15.414  1.00 98.06           O  
ATOM    939  CG  ASN A 125     -21.781   4.977  14.242  1.00 98.06           C  
ATOM    940  ND2 ASN A 125     -22.062   6.219  14.617  1.00 98.06           N  
ATOM    941  OD1 ASN A 125     -21.547   4.668  13.070  1.00 98.06           O  
ATOM    942  N   LEU A 126     -18.438   2.279  15.398  1.00 98.81           N  
ATOM    943  CA  LEU A 126     -17.031   2.598  15.570  1.00 98.81           C  
ATOM    944  C   LEU A 126     -16.375   2.896  14.234  1.00 98.81           C  
ATOM    945  CB  LEU A 126     -16.312   1.443  16.266  1.00 98.81           C  
ATOM    946  O   LEU A 126     -16.797   2.385  13.195  1.00 98.81           O  
ATOM    947  CG  LEU A 126     -16.719   1.159  17.719  1.00 98.81           C  
ATOM    948  CD1 LEU A 126     -15.789   0.115  18.328  1.00 98.81           C  
ATOM    949  CD2 LEU A 126     -16.703   2.443  18.531  1.00 98.81           C  
ATOM    950  N   ALA A 127     -15.281   3.779  14.273  1.00 98.88           N  
ATOM    951  CA  ALA A 127     -14.422   3.967  13.117  1.00 98.88           C  
ATOM    952  C   ALA A 127     -13.836   2.637  12.641  1.00 98.88           C  
ATOM    953  CB  ALA A 127     -13.297   4.949  13.438  1.00 98.88           C  
ATOM    954  O   ALA A 127     -13.570   1.748  13.453  1.00 98.88           O  
ATOM    955  N   VAL A 128     -13.734   2.506  11.289  1.00 98.94           N  
ATOM    956  CA  VAL A 128     -13.234   1.279  10.672  1.00 98.94           C  
ATOM    957  C   VAL A 128     -11.875   1.536  10.031  1.00 98.94           C  
ATOM    958  CB  VAL A 128     -14.227   0.732   9.617  1.00 98.94           C  
ATOM    959  O   VAL A 128     -11.711   2.479   9.258  1.00 98.94           O  
ATOM    960  CG1 VAL A 128     -13.711  -0.576   9.023  1.00 98.94           C  
ATOM    961  CG2 VAL A 128     -15.609   0.534  10.234  1.00 98.94           C  
ATOM    962  N   MET A 129     -10.922   0.716  10.438  1.00 98.94           N  
ATOM    963  CA  MET A 129      -9.617   0.757   9.789  1.00 98.94           C  
ATOM    964  C   MET A 129      -9.391  -0.496   8.953  1.00 98.94           C  
ATOM    965  CB  MET A 129      -8.500   0.902  10.828  1.00 98.94           C  
ATOM    966  O   MET A 129      -9.445  -1.613   9.469  1.00 98.94           O  
ATOM    967  CG  MET A 129      -8.547   2.213  11.594  1.00 98.94           C  
ATOM    968  SD  MET A 129      -7.105   2.422  12.711  1.00 98.94           S  
ATOM    969  CE  MET A 129      -5.809   2.783  11.500  1.00 98.94           C  
ATOM    970  N   VAL A 130      -9.102  -0.285   7.656  1.00 99.00           N  
ATOM    971  CA  VAL A 130      -8.969  -1.374   6.695  1.00 99.00           C  
ATOM    972  C   VAL A 130      -7.512  -1.483   6.242  1.00 99.00           C  
ATOM    973  CB  VAL A 130      -9.891  -1.173   5.473  1.00 99.00           C  
ATOM    974  O   VAL A 130      -6.996  -0.589   5.566  1.00 99.00           O  
ATOM    975  CG1 VAL A 130      -9.805  -2.371   4.527  1.00 99.00           C  
ATOM    976  CG2 VAL A 130     -11.336  -0.948   5.926  1.00 99.00           C  
ATOM    977  N   TRP A 131      -6.906  -2.594   6.598  1.00 98.94           N  
ATOM    978  CA  TRP A 131      -5.484  -2.816   6.352  1.00 98.94           C  
ATOM    979  C   TRP A 131      -5.262  -3.449   4.984  1.00 98.94           C  
ATOM    980  CB  TRP A 131      -4.883  -3.705   7.445  1.00 98.94           C  
ATOM    981  O   TRP A 131      -5.910  -4.438   4.637  1.00 98.94           O  
ATOM    982  CG  TRP A 131      -3.480  -4.148   7.168  1.00 98.94           C  
ATOM    983  CD1 TRP A 131      -3.051  -5.422   6.918  1.00 98.94           C  
ATOM    984  CD2 TRP A 131      -2.316  -3.316   7.113  1.00 98.94           C  
ATOM    985  CE2 TRP A 131      -1.217  -4.152   6.824  1.00 98.94           C  
ATOM    986  CE3 TRP A 131      -2.100  -1.941   7.277  1.00 98.94           C  
ATOM    987  NE1 TRP A 131      -1.690  -5.434   6.711  1.00 98.94           N  
ATOM    988  CH2 TRP A 131       0.270  -2.312   6.867  1.00 98.94           C  
ATOM    989  CZ2 TRP A 131       0.085  -3.660   6.703  1.00 98.94           C  
ATOM    990  CZ3 TRP A 131      -0.803  -1.452   7.152  1.00 98.94           C  
ATOM    991  N   ILE A 132      -4.324  -2.822   4.188  1.00 98.94           N  
ATOM    992  CA  ILE A 132      -3.834  -3.361   2.924  1.00 98.94           C  
ATOM    993  C   ILE A 132      -2.340  -3.654   3.033  1.00 98.94           C  
ATOM    994  CB  ILE A 132      -4.105  -2.393   1.751  1.00 98.94           C  
ATOM    995  O   ILE A 132      -1.524  -2.732   3.113  1.00 98.94           O  
ATOM    996  CG1 ILE A 132      -5.574  -1.952   1.754  1.00 98.94           C  
ATOM    997  CG2 ILE A 132      -3.732  -3.043   0.416  1.00 98.94           C  
ATOM    998  CD1 ILE A 132      -5.906  -0.901   0.704  1.00 98.94           C  
ATOM    999  N   TYR A 133      -2.068  -4.973   3.025  1.00 98.81           N  
ATOM   1000  CA  TYR A 133      -0.689  -5.359   3.297  1.00 98.81           C  
ATOM   1001  C   TYR A 133       0.201  -5.086   2.092  1.00 98.81           C  
ATOM   1002  CB  TYR A 133      -0.612  -6.840   3.680  1.00 98.81           C  
ATOM   1003  O   TYR A 133      -0.289  -4.953   0.967  1.00 98.81           O  
ATOM   1004  CG  TYR A 133      -1.126  -7.773   2.607  1.00 98.81           C  
ATOM   1005  CD1 TYR A 133      -2.428  -8.266   2.652  1.00 98.81           C  
ATOM   1006  CD2 TYR A 133      -0.312  -8.156   1.547  1.00 98.81           C  
ATOM   1007  CE1 TYR A 133      -2.904  -9.125   1.668  1.00 98.81           C  
ATOM   1008  CE2 TYR A 133      -0.779  -9.016   0.557  1.00 98.81           C  
ATOM   1009  OH  TYR A 133      -2.541 -10.344  -0.352  1.00 98.81           O  
ATOM   1010  CZ  TYR A 133      -2.074  -9.492   0.625  1.00 98.81           C  
ATOM   1011  N   GLY A 134       1.595  -4.914   2.395  1.00 98.44           N  
ATOM   1012  CA  GLY A 134       2.619  -4.738   1.377  1.00 98.44           C  
ATOM   1013  C   GLY A 134       3.266  -6.043   0.953  1.00 98.44           C  
ATOM   1014  O   GLY A 134       2.631  -7.102   0.991  1.00 98.44           O  
ATOM   1015  N   GLY A 135       4.492  -5.934   0.340  1.00 97.00           N  
ATOM   1016  CA  GLY A 135       5.219  -7.105  -0.123  1.00 97.00           C  
ATOM   1017  C   GLY A 135       5.562  -7.047  -1.600  1.00 97.00           C  
ATOM   1018  O   GLY A 135       5.469  -8.055  -2.303  1.00 97.00           O  
ATOM   1019  N   ALA A 136       5.707  -5.816  -2.080  1.00 96.31           N  
ATOM   1020  CA  ALA A 136       6.168  -5.523  -3.436  1.00 96.31           C  
ATOM   1021  C   ALA A 136       5.207  -6.094  -4.477  1.00 96.31           C  
ATOM   1022  CB  ALA A 136       7.574  -6.074  -3.652  1.00 96.31           C  
ATOM   1023  O   ALA A 136       5.617  -6.410  -5.598  1.00 96.31           O  
ATOM   1024  N   PHE A 137       3.945  -6.410  -3.986  1.00 98.44           N  
ATOM   1025  CA  PHE A 137       2.895  -6.953  -4.840  1.00 98.44           C  
ATOM   1026  C   PHE A 137       3.150  -8.422  -5.148  1.00 98.44           C  
ATOM   1027  CB  PHE A 137       2.795  -6.152  -6.141  1.00 98.44           C  
ATOM   1028  O   PHE A 137       2.422  -9.031  -5.934  1.00 98.44           O  
ATOM   1029  CG  PHE A 137       2.416  -4.711  -5.941  1.00 98.44           C  
ATOM   1030  CD1 PHE A 137       1.191  -4.371  -5.379  1.00 98.44           C  
ATOM   1031  CD2 PHE A 137       3.285  -3.693  -6.312  1.00 98.44           C  
ATOM   1032  CE1 PHE A 137       0.839  -3.035  -5.191  1.00 98.44           C  
ATOM   1033  CE2 PHE A 137       2.941  -2.357  -6.129  1.00 98.44           C  
ATOM   1034  CZ  PHE A 137       1.716  -2.031  -5.566  1.00 98.44           C  
ATOM   1035  N   THR A 138       4.223  -9.031  -4.664  1.00 97.31           N  
ATOM   1036  CA  THR A 138       4.566 -10.398  -5.020  1.00 97.31           C  
ATOM   1037  C   THR A 138       4.469 -11.320  -3.801  1.00 97.31           C  
ATOM   1038  CB  THR A 138       5.984 -10.484  -5.613  1.00 97.31           C  
ATOM   1039  O   THR A 138       4.484 -12.539  -3.936  1.00 97.31           O  
ATOM   1040  CG2 THR A 138       6.086  -9.688  -6.910  1.00 97.31           C  
ATOM   1041  OG1 THR A 138       6.926  -9.961  -4.668  1.00 97.31           O  
ATOM   1042  N   SER A 139       4.406 -10.719  -2.662  1.00 97.31           N  
ATOM   1043  CA  SER A 139       4.305 -11.508  -1.435  1.00 97.31           C  
ATOM   1044  C   SER A 139       3.561 -10.734  -0.348  1.00 97.31           C  
ATOM   1045  CB  SER A 139       5.691 -11.898  -0.933  1.00 97.31           C  
ATOM   1046  O   SER A 139       3.354  -9.523  -0.468  1.00 97.31           O  
ATOM   1047  OG  SER A 139       6.449 -10.758  -0.585  1.00 97.31           O  
ATOM   1048  N   GLY A 140       3.148 -11.469   0.705  1.00 97.38           N  
ATOM   1049  CA  GLY A 140       2.432 -10.922   1.845  1.00 97.38           C  
ATOM   1050  C   GLY A 140       1.067 -11.555   2.051  1.00 97.38           C  
ATOM   1051  O   GLY A 140       0.586 -12.297   1.193  1.00 97.38           O  
ATOM   1052  N   ASP A 141       0.464 -11.312   3.314  1.00 97.75           N  
ATOM   1053  CA  ASP A 141      -0.890 -11.781   3.598  1.00 97.75           C  
ATOM   1054  C   ASP A 141      -1.518 -10.977   4.738  1.00 97.75           C  
ATOM   1055  CB  ASP A 141      -0.885 -13.266   3.941  1.00 97.75           C  
ATOM   1056  O   ASP A 141      -0.863 -10.125   5.336  1.00 97.75           O  
ATOM   1057  CG  ASP A 141      -0.141 -13.578   5.230  1.00 97.75           C  
ATOM   1058  OD1 ASP A 141      -0.755 -13.523   6.316  1.00 97.75           O  
ATOM   1059  OD2 ASP A 141       1.069 -13.883   5.156  1.00 97.75           O  
ATOM   1060  N   SER A 142      -2.812 -11.297   4.926  1.00 97.06           N  
ATOM   1061  CA  SER A 142      -3.566 -10.547   5.922  1.00 97.06           C  
ATOM   1062  C   SER A 142      -3.809 -11.383   7.176  1.00 97.06           C  
ATOM   1063  CB  SER A 142      -4.902 -10.078   5.348  1.00 97.06           C  
ATOM   1064  O   SER A 142      -4.727 -11.094   7.949  1.00 97.06           O  
ATOM   1065  OG  SER A 142      -5.723 -11.180   5.016  1.00 97.06           O  
ATOM   1066  N   SER A 143      -2.912 -12.258   7.480  1.00 96.25           N  
ATOM   1067  CA  SER A 143      -3.129 -13.203   8.570  1.00 96.25           C  
ATOM   1068  C   SER A 143      -3.066 -12.516   9.930  1.00 96.25           C  
ATOM   1069  CB  SER A 143      -2.096 -14.328   8.508  1.00 96.25           C  
ATOM   1070  O   SER A 143      -2.342 -11.531  10.094  1.00 96.25           O  
ATOM   1071  OG  SER A 143      -0.800 -13.844   8.805  1.00 96.25           O  
ATOM   1072  N   TYR A 144      -3.775 -13.102  10.836  1.00 95.19           N  
ATOM   1073  CA  TYR A 144      -3.824 -12.633  12.219  1.00 95.19           C  
ATOM   1074  C   TYR A 144      -2.432 -12.617  12.836  1.00 95.19           C  
ATOM   1075  CB  TYR A 144      -4.758 -13.516  13.055  1.00 95.19           C  
ATOM   1076  O   TYR A 144      -2.039 -11.641  13.477  1.00 95.19           O  
ATOM   1077  CG  TYR A 144      -4.812 -13.133  14.516  1.00 95.19           C  
ATOM   1078  CD1 TYR A 144      -4.012 -13.781  15.453  1.00 95.19           C  
ATOM   1079  CD2 TYR A 144      -5.664 -12.125  14.953  1.00 95.19           C  
ATOM   1080  CE1 TYR A 144      -4.055 -13.430  16.797  1.00 95.19           C  
ATOM   1081  CE2 TYR A 144      -5.719 -11.766  16.297  1.00 95.19           C  
ATOM   1082  OH  TYR A 144      -4.961 -12.078  18.547  1.00 95.19           O  
ATOM   1083  CZ  TYR A 144      -4.910 -12.422  17.219  1.00 95.19           C  
ATOM   1084  N   GLU A 145      -1.674 -13.602  12.594  1.00 92.56           N  
ATOM   1085  CA  GLU A 145      -0.354 -13.742  13.203  1.00 92.56           C  
ATOM   1086  C   GLU A 145       0.548 -12.562  12.836  1.00 92.56           C  
ATOM   1087  CB  GLU A 145       0.300 -15.055  12.781  1.00 92.56           C  
ATOM   1088  O   GLU A 145       1.289 -12.055  13.680  1.00 92.56           O  
ATOM   1089  CG  GLU A 145       1.607 -15.352  13.500  1.00 92.56           C  
ATOM   1090  CD  GLU A 145       2.297 -16.609  12.992  1.00 92.56           C  
ATOM   1091  OE1 GLU A 145       3.459 -16.859  13.383  1.00 92.56           O  
ATOM   1092  OE2 GLU A 145       1.671 -17.344  12.195  1.00 92.56           O  
ATOM   1093  N   LYS A 146       0.451 -12.062  11.672  1.00 94.19           N  
ATOM   1094  CA  LYS A 146       1.341 -11.008  11.195  1.00 94.19           C  
ATOM   1095  C   LYS A 146       0.794  -9.625  11.555  1.00 94.19           C  
ATOM   1096  CB  LYS A 146       1.546 -11.117   9.688  1.00 94.19           C  
ATOM   1097  O   LYS A 146       1.562  -8.695  11.797  1.00 94.19           O  
ATOM   1098  CG  LYS A 146       2.416 -12.297   9.266  1.00 94.19           C  
ATOM   1099  CD  LYS A 146       2.697 -12.273   7.770  1.00 94.19           C  
ATOM   1100  CE  LYS A 146       3.555 -13.461   7.344  1.00 94.19           C  
ATOM   1101  NZ  LYS A 146       3.857 -13.422   5.879  1.00 94.19           N  
ATOM   1102  N   TYR A 147      -0.532  -9.586  11.578  1.00 97.12           N  
ATOM   1103  CA  TYR A 147      -1.153  -8.273  11.773  1.00 97.12           C  
ATOM   1104  C   TYR A 147      -2.229  -8.336  12.852  1.00 97.12           C  
ATOM   1105  CB  TYR A 147      -1.758  -7.773  10.461  1.00 97.12           C  
ATOM   1106  O   TYR A 147      -3.352  -7.871  12.641  1.00 97.12           O  
ATOM   1107  CG  TYR A 147      -0.767  -7.703   9.320  1.00 97.12           C  
ATOM   1108  CD1 TYR A 147       0.289  -6.793   9.344  1.00 97.12           C  
ATOM   1109  CD2 TYR A 147      -0.885  -8.547   8.219  1.00 97.12           C  
ATOM   1110  CE1 TYR A 147       1.203  -6.727   8.297  1.00 97.12           C  
ATOM   1111  CE2 TYR A 147       0.023  -8.484   7.168  1.00 97.12           C  
ATOM   1112  OH  TYR A 147       1.965  -7.512   6.180  1.00 97.12           O  
ATOM   1113  CZ  TYR A 147       1.062  -7.574   7.219  1.00 97.12           C  
ATOM   1114  N   ALA A 148      -1.854  -8.891  13.938  1.00 96.44           N  
ATOM   1115  CA  ALA A 148      -2.768  -8.969  15.070  1.00 96.44           C  
ATOM   1116  C   ALA A 148      -3.229  -7.582  15.500  1.00 96.44           C  
ATOM   1117  CB  ALA A 148      -2.105  -9.695  16.234  1.00 96.44           C  
ATOM   1118  O   ALA A 148      -2.404  -6.695  15.734  1.00 96.44           O  
ATOM   1119  N   PRO A 149      -4.543  -7.355  15.688  1.00 96.94           N  
ATOM   1120  CA  PRO A 149      -5.125  -6.016  15.789  1.00 96.94           C  
ATOM   1121  C   PRO A 149      -5.277  -5.547  17.234  1.00 96.94           C  
ATOM   1122  CB  PRO A 149      -6.492  -6.168  15.125  1.00 96.94           C  
ATOM   1123  O   PRO A 149      -6.035  -4.613  17.516  1.00 96.94           O  
ATOM   1124  CG  PRO A 149      -6.941  -7.547  15.484  1.00 96.94           C  
ATOM   1125  CD  PRO A 149      -5.742  -8.453  15.500  1.00 96.94           C  
ATOM   1126  N   ASP A 150      -4.547  -6.180  18.109  1.00 97.12           N  
ATOM   1127  CA  ASP A 150      -4.770  -5.957  19.547  1.00 97.12           C  
ATOM   1128  C   ASP A 150      -4.660  -4.473  19.891  1.00 97.12           C  
ATOM   1129  CB  ASP A 150      -3.777  -6.770  20.375  1.00 97.12           C  
ATOM   1130  O   ASP A 150      -5.543  -3.914  20.531  1.00 97.12           O  
ATOM   1131  CG  ASP A 150      -4.016  -8.266  20.281  1.00 97.12           C  
ATOM   1132  OD1 ASP A 150      -4.219  -8.914  21.344  1.00 97.12           O  
ATOM   1133  OD2 ASP A 150      -3.998  -8.805  19.156  1.00 97.12           O  
ATOM   1134  N   PHE A 151      -3.594  -3.908  19.438  1.00 97.69           N  
ATOM   1135  CA  PHE A 151      -3.314  -2.531  19.828  1.00 97.69           C  
ATOM   1136  C   PHE A 151      -4.383  -1.588  19.297  1.00 97.69           C  
ATOM   1137  CB  PHE A 151      -1.934  -2.098  19.328  1.00 97.69           C  
ATOM   1138  O   PHE A 151      -4.816  -0.669  20.000  1.00 97.69           O  
ATOM   1139  CG  PHE A 151      -0.811  -2.984  19.797  1.00 97.69           C  
ATOM   1140  CD1 PHE A 151      -0.946  -3.748  20.953  1.00 97.69           C  
ATOM   1141  CD2 PHE A 151       0.379  -3.055  19.094  1.00 97.69           C  
ATOM   1142  CE1 PHE A 151       0.091  -4.570  21.391  1.00 97.69           C  
ATOM   1143  CE2 PHE A 151       1.420  -3.871  19.516  1.00 97.69           C  
ATOM   1144  CZ  PHE A 151       1.274  -4.629  20.672  1.00 97.69           C  
ATOM   1145  N   LEU A 152      -4.875  -1.819  18.141  1.00 98.56           N  
ATOM   1146  CA  LEU A 152      -5.891  -0.975  17.516  1.00 98.56           C  
ATOM   1147  C   LEU A 152      -7.242  -1.156  18.203  1.00 98.56           C  
ATOM   1148  CB  LEU A 152      -6.012  -1.295  16.016  1.00 98.56           C  
ATOM   1149  O   LEU A 152      -7.945  -0.178  18.453  1.00 98.56           O  
ATOM   1150  CG  LEU A 152      -4.742  -1.115  15.188  1.00 98.56           C  
ATOM   1151  CD1 LEU A 152      -5.000  -1.533  13.742  1.00 98.56           C  
ATOM   1152  CD2 LEU A 152      -4.258   0.329  15.250  1.00 98.56           C  
ATOM   1153  N   LEU A 153      -7.543  -2.389  18.500  1.00 98.56           N  
ATOM   1154  CA  LEU A 153      -8.812  -2.688  19.156  1.00 98.56           C  
ATOM   1155  C   LEU A 153      -8.875  -2.057  20.531  1.00 98.56           C  
ATOM   1156  CB  LEU A 153      -9.023  -4.199  19.250  1.00 98.56           C  
ATOM   1157  O   LEU A 153      -9.938  -1.593  20.969  1.00 98.56           O  
ATOM   1158  CG  LEU A 153      -9.141  -4.961  17.938  1.00 98.56           C  
ATOM   1159  CD1 LEU A 153      -9.242  -6.461  18.188  1.00 98.56           C  
ATOM   1160  CD2 LEU A 153     -10.344  -4.469  17.141  1.00 98.56           C  
ATOM   1161  N   ASP A 154      -7.746  -1.998  21.203  1.00 98.06           N  
ATOM   1162  CA  ASP A 154      -7.680  -1.401  22.531  1.00 98.06           C  
ATOM   1163  C   ASP A 154      -7.988   0.094  22.469  1.00 98.06           C  
ATOM   1164  CB  ASP A 154      -6.301  -1.633  23.141  1.00 98.06           C  
ATOM   1165  O   ASP A 154      -8.359   0.691  23.484  1.00 98.06           O  
ATOM   1166  CG  ASP A 154      -6.109  -3.051  23.656  1.00 98.06           C  
ATOM   1167  OD1 ASP A 154      -7.113  -3.752  23.891  1.00 98.06           O  
ATOM   1168  OD2 ASP A 154      -4.941  -3.469  23.828  1.00 98.06           O  
ATOM   1169  N   ASP A 155      -7.918   0.581  21.266  1.00 97.69           N  
ATOM   1170  CA  ASP A 155      -8.141   2.020  21.156  1.00 97.69           C  
ATOM   1171  C   ASP A 155      -9.453   2.316  20.422  1.00 97.69           C  
ATOM   1172  CB  ASP A 155      -6.973   2.686  20.422  1.00 97.69           C  
ATOM   1173  O   ASP A 155      -9.625   3.396  19.859  1.00 97.69           O  
ATOM   1174  CG  ASP A 155      -6.777   4.137  20.812  1.00 97.69           C  
ATOM   1175  OD1 ASP A 155      -6.898   4.465  22.016  1.00 97.69           O  
ATOM   1176  OD2 ASP A 155      -6.504   4.965  19.906  1.00 97.69           O  
ATOM   1177  N   GLY A 156     -10.328   1.377  20.391  1.00 97.19           N  
ATOM   1178  CA  GLY A 156     -11.734   1.578  20.094  1.00 97.19           C  
ATOM   1179  C   GLY A 156     -12.023   1.723  18.609  1.00 97.19           C  
ATOM   1180  O   GLY A 156     -12.789   2.600  18.203  1.00 97.19           O  
ATOM   1181  N   VAL A 157     -11.523   0.820  17.781  1.00 98.81           N  
ATOM   1182  CA  VAL A 157     -11.844   0.807  16.359  1.00 98.81           C  
ATOM   1183  C   VAL A 157     -12.172  -0.617  15.914  1.00 98.81           C  
ATOM   1184  CB  VAL A 157     -10.680   1.370  15.508  1.00 98.81           C  
ATOM   1185  O   VAL A 157     -11.812  -1.584  16.594  1.00 98.81           O  
ATOM   1186  CG1 VAL A 157     -10.367   2.812  15.906  1.00 98.81           C  
ATOM   1187  CG2 VAL A 157      -9.438   0.494  15.664  1.00 98.81           C  
ATOM   1188  N   VAL A 158     -12.953  -0.702  14.781  1.00 98.88           N  
ATOM   1189  CA  VAL A 158     -13.109  -1.959  14.062  1.00 98.88           C  
ATOM   1190  C   VAL A 158     -11.977  -2.121  13.055  1.00 98.88           C  
ATOM   1191  CB  VAL A 158     -14.477  -2.033  13.344  1.00 98.88           C  
ATOM   1192  O   VAL A 158     -11.641  -1.183  12.328  1.00 98.88           O  
ATOM   1193  CG1 VAL A 158     -14.539  -3.260  12.438  1.00 98.88           C  
ATOM   1194  CG2 VAL A 158     -15.609  -2.057  14.359  1.00 98.88           C  
ATOM   1195  N   TYR A 159     -11.383  -3.289  13.086  1.00 98.94           N  
ATOM   1196  CA  TYR A 159     -10.250  -3.555  12.211  1.00 98.94           C  
ATOM   1197  C   TYR A 159     -10.602  -4.598  11.156  1.00 98.94           C  
ATOM   1198  CB  TYR A 159      -9.039  -4.027  13.023  1.00 98.94           C  
ATOM   1199  O   TYR A 159     -11.188  -5.637  11.477  1.00 98.94           O  
ATOM   1200  CG  TYR A 159      -7.871  -4.469  12.172  1.00 98.94           C  
ATOM   1201  CD1 TYR A 159      -7.570  -5.820  12.016  1.00 98.94           C  
ATOM   1202  CD2 TYR A 159      -7.062  -3.535  11.531  1.00 98.94           C  
ATOM   1203  CE1 TYR A 159      -6.492  -6.230  11.234  1.00 98.94           C  
ATOM   1204  CE2 TYR A 159      -5.984  -3.934  10.750  1.00 98.94           C  
ATOM   1205  OH  TYR A 159      -4.641  -5.680   9.836  1.00 98.94           O  
ATOM   1206  CZ  TYR A 159      -5.707  -5.281  10.609  1.00 98.94           C  
ATOM   1207  N   VAL A 160     -10.258  -4.242   9.906  1.00 98.94           N  
ATOM   1208  CA  VAL A 160     -10.516  -5.148   8.797  1.00 98.94           C  
ATOM   1209  C   VAL A 160      -9.234  -5.359   7.992  1.00 98.94           C  
ATOM   1210  CB  VAL A 160     -11.641  -4.613   7.879  1.00 98.94           C  
ATOM   1211  O   VAL A 160      -8.469  -4.418   7.773  1.00 98.94           O  
ATOM   1212  CG1 VAL A 160     -11.945  -5.613   6.766  1.00 98.94           C  
ATOM   1213  CG2 VAL A 160     -12.891  -4.309   8.695  1.00 98.94           C  
ATOM   1214  N   SER A 161      -8.938  -6.625   7.602  1.00 98.81           N  
ATOM   1215  CA  SER A 161      -7.859  -6.965   6.680  1.00 98.81           C  
ATOM   1216  C   SER A 161      -8.320  -7.973   5.633  1.00 98.81           C  
ATOM   1217  CB  SER A 161      -6.656  -7.523   7.441  1.00 98.81           C  
ATOM   1218  O   SER A 161      -9.312  -8.672   5.836  1.00 98.81           O  
ATOM   1219  OG  SER A 161      -6.996  -8.734   8.094  1.00 98.81           O  
ATOM   1220  N   PHE A 162      -7.676  -7.934   4.473  1.00 98.88           N  
ATOM   1221  CA  PHE A 162      -8.094  -8.867   3.430  1.00 98.88           C  
ATOM   1222  C   PHE A 162      -6.922  -9.227   2.523  1.00 98.88           C  
ATOM   1223  CB  PHE A 162      -9.234  -8.266   2.600  1.00 98.88           C  
ATOM   1224  O   PHE A 162      -5.910  -8.516   2.498  1.00 98.88           O  
ATOM   1225  CG  PHE A 162      -8.859  -6.996   1.883  1.00 98.88           C  
ATOM   1226  CD1 PHE A 162      -9.047  -5.758   2.490  1.00 98.88           C  
ATOM   1227  CD2 PHE A 162      -8.328  -7.039   0.603  1.00 98.88           C  
ATOM   1228  CE1 PHE A 162      -8.703  -4.582   1.829  1.00 98.88           C  
ATOM   1229  CE2 PHE A 162      -7.980  -5.867  -0.064  1.00 98.88           C  
ATOM   1230  CZ  PHE A 162      -8.172  -4.641   0.551  1.00 98.88           C  
ATOM   1231  N   ASN A 163      -7.098 -10.375   1.857  1.00 98.81           N  
ATOM   1232  CA  ASN A 163      -6.137 -10.805   0.845  1.00 98.81           C  
ATOM   1233  C   ASN A 163      -6.492 -10.250  -0.532  1.00 98.81           C  
ATOM   1234  CB  ASN A 163      -6.047 -12.328   0.795  1.00 98.81           C  
ATOM   1235  O   ASN A 163      -7.668 -10.016  -0.828  1.00 98.81           O  
ATOM   1236  CG  ASN A 163      -5.227 -12.906   1.933  1.00 98.81           C  
ATOM   1237  ND2 ASN A 163      -5.402 -14.195   2.199  1.00 98.81           N  
ATOM   1238  OD1 ASN A 163      -4.441 -12.195   2.566  1.00 98.81           O  
ATOM   1239  N   TYR A 164      -5.457  -9.977  -1.325  1.00 98.88           N  
ATOM   1240  CA  TYR A 164      -5.551  -9.711  -2.758  1.00 98.88           C  
ATOM   1241  C   TYR A 164      -4.473 -10.477  -3.521  1.00 98.88           C  
ATOM   1242  CB  TYR A 164      -5.434  -8.211  -3.037  1.00 98.88           C  
ATOM   1243  O   TYR A 164      -3.449 -10.852  -2.951  1.00 98.88           O  
ATOM   1244  CG  TYR A 164      -4.117  -7.617  -2.600  1.00 98.88           C  
ATOM   1245  CD1 TYR A 164      -3.965  -7.086  -1.320  1.00 98.88           C  
ATOM   1246  CD2 TYR A 164      -3.027  -7.582  -3.461  1.00 98.88           C  
ATOM   1247  CE1 TYR A 164      -2.754  -6.531  -0.912  1.00 98.88           C  
ATOM   1248  CE2 TYR A 164      -1.813  -7.031  -3.062  1.00 98.88           C  
ATOM   1249  OH  TYR A 164      -0.487  -5.965  -1.390  1.00 98.88           O  
ATOM   1250  CZ  TYR A 164      -1.687  -6.512  -1.789  1.00 98.88           C  
ATOM   1251  N   ARG A 165      -4.871 -10.820  -4.801  1.00 98.88           N  
ATOM   1252  CA  ARG A 165      -3.936 -11.609  -5.594  1.00 98.88           C  
ATOM   1253  C   ARG A 165      -2.590 -10.898  -5.715  1.00 98.88           C  
ATOM   1254  CB  ARG A 165      -4.508 -11.883  -6.984  1.00 98.88           C  
ATOM   1255  O   ARG A 165      -2.523  -9.672  -5.680  1.00 98.88           O  
ATOM   1256  CG  ARG A 165      -5.590 -12.953  -7.008  1.00 98.88           C  
ATOM   1257  CD  ARG A 165      -6.266 -13.039  -8.367  1.00 98.88           C  
ATOM   1258  NE  ARG A 165      -7.160 -11.914  -8.602  1.00 98.88           N  
ATOM   1259  NH1 ARG A 165      -7.828 -12.609 -10.703  1.00 98.88           N  
ATOM   1260  NH2 ARG A 165      -8.664 -10.664  -9.812  1.00 98.88           N  
ATOM   1261  CZ  ARG A 165      -7.883 -11.734  -9.703  1.00 98.88           C  
ATOM   1262  N   LEU A 166      -1.447 -11.648  -5.902  1.00 98.69           N  
ATOM   1263  CA  LEU A 166      -0.081 -11.141  -5.926  1.00 98.69           C  
ATOM   1264  C   LEU A 166       0.643 -11.578  -7.195  1.00 98.69           C  
ATOM   1265  CB  LEU A 166       0.691 -11.617  -4.695  1.00 98.69           C  
ATOM   1266  O   LEU A 166       0.116 -12.383  -7.969  1.00 98.69           O  
ATOM   1267  CG  LEU A 166       0.135 -11.188  -3.336  1.00 98.69           C  
ATOM   1268  CD1 LEU A 166       0.803 -11.977  -2.215  1.00 98.69           C  
ATOM   1269  CD2 LEU A 166       0.327  -9.688  -3.131  1.00 98.69           C  
ATOM   1270  N   GLY A 167       1.771 -11.047  -7.484  1.00 98.25           N  
ATOM   1271  CA  GLY A 167       2.654 -11.477  -8.555  1.00 98.25           C  
ATOM   1272  C   GLY A 167       1.951 -11.602  -9.898  1.00 98.25           C  
ATOM   1273  O   GLY A 167       1.092 -10.781 -10.234  1.00 98.25           O  
ATOM   1274  N   ILE A 168       2.320 -12.578 -10.570  1.00 98.25           N  
ATOM   1275  CA  ILE A 168       1.827 -12.750 -11.938  1.00 98.25           C  
ATOM   1276  C   ILE A 168       0.320 -12.992 -11.914  1.00 98.25           C  
ATOM   1277  CB  ILE A 168       2.549 -13.906 -12.656  1.00 98.25           C  
ATOM   1278  O   ILE A 168      -0.395 -12.602 -12.836  1.00 98.25           O  
ATOM   1279  CG1 ILE A 168       2.117 -13.977 -14.125  1.00 98.25           C  
ATOM   1280  CG2 ILE A 168       2.275 -15.242 -11.945  1.00 98.25           C  
ATOM   1281  CD1 ILE A 168       2.949 -14.930 -14.977  1.00 98.25           C  
ATOM   1282  N   LEU A 169      -0.174 -13.547 -10.836  1.00 98.50           N  
ATOM   1283  CA  LEU A 169      -1.594 -13.875 -10.758  1.00 98.50           C  
ATOM   1284  C   LEU A 169      -2.428 -12.617 -10.531  1.00 98.50           C  
ATOM   1285  CB  LEU A 169      -1.851 -14.875  -9.633  1.00 98.50           C  
ATOM   1286  O   LEU A 169      -3.619 -12.594 -10.844  1.00 98.50           O  
ATOM   1287  CG  LEU A 169      -1.305 -16.297  -9.844  1.00 98.50           C  
ATOM   1288  CD1 LEU A 169      -1.408 -17.094  -8.555  1.00 98.50           C  
ATOM   1289  CD2 LEU A 169      -2.051 -16.984 -10.984  1.00 98.50           C  
ATOM   1290  N   GLY A 170      -1.799 -11.602 -10.086  1.00 98.31           N  
ATOM   1291  CA  GLY A 170      -2.529 -10.383  -9.781  1.00 98.31           C  
ATOM   1292  C   GLY A 170      -2.268  -9.266 -10.781  1.00 98.31           C  
ATOM   1293  O   GLY A 170      -3.096  -8.367 -10.945  1.00 98.31           O  
ATOM   1294  N   PHE A 171      -1.150  -9.383 -11.477  1.00 98.38           N  
ATOM   1295  CA  PHE A 171      -0.775  -8.164 -12.180  1.00 98.38           C  
ATOM   1296  C   PHE A 171      -0.326  -8.469 -13.609  1.00 98.38           C  
ATOM   1297  CB  PHE A 171       0.338  -7.426 -11.430  1.00 98.38           C  
ATOM   1298  O   PHE A 171       0.189  -7.598 -14.305  1.00 98.38           O  
ATOM   1299  CG  PHE A 171      -0.096  -6.863 -10.102  1.00 98.38           C  
ATOM   1300  CD1 PHE A 171      -0.878  -5.715 -10.047  1.00 98.38           C  
ATOM   1301  CD2 PHE A 171       0.278  -7.480  -8.922  1.00 98.38           C  
ATOM   1302  CE1 PHE A 171      -1.282  -5.191  -8.820  1.00 98.38           C  
ATOM   1303  CE2 PHE A 171      -0.121  -6.961  -7.688  1.00 98.38           C  
ATOM   1304  CZ  PHE A 171      -0.900  -5.816  -7.641  1.00 98.38           C  
ATOM   1305  N   MET A 172      -0.464  -9.664 -14.070  1.00 97.56           N  
ATOM   1306  CA  MET A 172      -0.042  -9.977 -15.438  1.00 97.56           C  
ATOM   1307  C   MET A 172      -0.778  -9.109 -16.453  1.00 97.56           C  
ATOM   1308  CB  MET A 172      -0.280 -11.453 -15.742  1.00 97.56           C  
ATOM   1309  O   MET A 172      -1.973  -8.844 -16.297  1.00 97.56           O  
ATOM   1310  CG  MET A 172       0.234 -11.891 -17.109  1.00 97.56           C  
ATOM   1311  SD  MET A 172      -0.149 -13.648 -17.484  1.00 97.56           S  
ATOM   1312  CE  MET A 172      -1.897 -13.500 -17.938  1.00 97.56           C  
ATOM   1313  N   SER A 173      -0.072  -8.695 -17.484  1.00 97.56           N  
ATOM   1314  CA  SER A 173      -0.669  -7.914 -18.562  1.00 97.56           C  
ATOM   1315  C   SER A 173       0.045  -8.156 -19.891  1.00 97.56           C  
ATOM   1316  CB  SER A 173      -0.636  -6.422 -18.219  1.00 97.56           C  
ATOM   1317  O   SER A 173       1.261  -8.359 -19.906  1.00 97.56           O  
ATOM   1318  OG  SER A 173      -1.184  -5.652 -19.266  1.00 97.56           O  
ATOM   1319  N   THR A 174      -0.785  -8.117 -20.938  1.00 96.62           N  
ATOM   1320  CA  THR A 174      -0.216  -8.156 -22.281  1.00 96.62           C  
ATOM   1321  C   THR A 174      -0.327  -6.793 -22.953  1.00 96.62           C  
ATOM   1322  CB  THR A 174      -0.912  -9.219 -23.141  1.00 96.62           C  
ATOM   1323  O   THR A 174      -0.090  -6.668 -24.156  1.00 96.62           O  
ATOM   1324  CG2 THR A 174      -0.668 -10.625 -22.594  1.00 96.62           C  
ATOM   1325  OG1 THR A 174      -2.322  -8.961 -23.172  1.00 96.62           O  
ATOM   1326  N   GLU A 175      -0.701  -5.750 -22.094  1.00 95.31           N  
ATOM   1327  CA  GLU A 175      -0.762  -4.340 -22.484  1.00 95.31           C  
ATOM   1328  C   GLU A 175      -1.764  -4.117 -23.609  1.00 95.31           C  
ATOM   1329  CB  GLU A 175       0.622  -3.838 -22.891  1.00 95.31           C  
ATOM   1330  O   GLU A 175      -1.619  -3.184 -24.391  1.00 95.31           O  
ATOM   1331  CG  GLU A 175       1.646  -3.850 -21.766  1.00 95.31           C  
ATOM   1332  CD  GLU A 175       2.963  -3.193 -22.156  1.00 95.31           C  
ATOM   1333  OE1 GLU A 175       3.924  -3.250 -21.344  1.00 95.31           O  
ATOM   1334  OE2 GLU A 175       3.037  -2.617 -23.250  1.00 95.31           O  
ATOM   1335  N   ASP A 176      -2.637  -5.125 -23.875  1.00 93.94           N  
ATOM   1336  CA  ASP A 176      -3.836  -5.008 -24.703  1.00 93.94           C  
ATOM   1337  C   ASP A 176      -5.082  -5.430 -23.922  1.00 93.94           C  
ATOM   1338  CB  ASP A 176      -3.699  -5.848 -25.969  1.00 93.94           C  
ATOM   1339  O   ASP A 176      -5.035  -5.574 -22.703  1.00 93.94           O  
ATOM   1340  CG  ASP A 176      -3.521  -7.328 -25.688  1.00 93.94           C  
ATOM   1341  OD1 ASP A 176      -4.027  -7.816 -24.656  1.00 93.94           O  
ATOM   1342  OD2 ASP A 176      -2.867  -8.016 -26.500  1.00 93.94           O  
ATOM   1343  N   THR A 177      -6.164  -5.574 -24.547  1.00 94.38           N  
ATOM   1344  CA  THR A 177      -7.410  -5.820 -23.828  1.00 94.38           C  
ATOM   1345  C   THR A 177      -7.594  -7.309 -23.547  1.00 94.38           C  
ATOM   1346  CB  THR A 177      -8.625  -5.289 -24.609  1.00 94.38           C  
ATOM   1347  O   THR A 177      -8.539  -7.707 -22.859  1.00 94.38           O  
ATOM   1348  CG2 THR A 177      -8.570  -3.770 -24.750  1.00 94.38           C  
ATOM   1349  OG1 THR A 177      -8.625  -5.867 -25.922  1.00 94.38           O  
ATOM   1350  N   THR A 178      -6.652  -8.188 -24.000  1.00 94.50           N  
ATOM   1351  CA  THR A 178      -6.750  -9.625 -23.781  1.00 94.50           C  
ATOM   1352  C   THR A 178      -6.473  -9.953 -22.312  1.00 94.50           C  
ATOM   1353  CB  THR A 178      -5.770 -10.398 -24.672  1.00 94.50           C  
ATOM   1354  O   THR A 178      -7.234 -10.695 -21.688  1.00 94.50           O  
ATOM   1355  CG2 THR A 178      -5.887 -11.898 -24.453  1.00 94.50           C  
ATOM   1356  OG1 THR A 178      -6.062 -10.109 -26.047  1.00 94.50           O  
ATOM   1357  N   VAL A 179      -5.383  -9.500 -21.781  1.00 94.56           N  
ATOM   1358  CA  VAL A 179      -5.000  -9.547 -20.359  1.00 94.56           C  
ATOM   1359  C   VAL A 179      -4.699  -8.133 -19.875  1.00 94.56           C  
ATOM   1360  CB  VAL A 179      -3.781 -10.469 -20.141  1.00 94.56           C  
ATOM   1361  O   VAL A 179      -3.578  -7.641 -20.031  1.00 94.56           O  
ATOM   1362  CG1 VAL A 179      -3.469 -10.586 -18.641  1.00 94.56           C  
ATOM   1363  CG2 VAL A 179      -4.031 -11.844 -20.750  1.00 94.56           C  
ATOM   1364  N   SER A 180      -5.637  -7.520 -19.375  1.00 92.31           N  
ATOM   1365  CA  SER A 180      -5.609  -6.090 -19.078  1.00 92.31           C  
ATOM   1366  C   SER A 180      -4.684  -5.785 -17.906  1.00 92.31           C  
ATOM   1367  CB  SER A 180      -7.020  -5.582 -18.781  1.00 92.31           C  
ATOM   1368  O   SER A 180      -4.008  -4.754 -17.906  1.00 92.31           O  
ATOM   1369  OG  SER A 180      -7.562  -6.250 -17.656  1.00 92.31           O  
ATOM   1370  N   GLY A 181      -4.551  -6.738 -16.875  1.00 95.12           N  
ATOM   1371  CA  GLY A 181      -3.756  -6.523 -15.680  1.00 95.12           C  
ATOM   1372  C   GLY A 181      -4.539  -5.875 -14.555  1.00 95.12           C  
ATOM   1373  O   GLY A 181      -5.750  -5.680 -14.664  1.00 95.12           O  
ATOM   1374  N   ASN A 182      -3.980  -5.660 -13.445  1.00 98.25           N  
ATOM   1375  CA  ASN A 182      -4.414  -4.957 -12.242  1.00 98.25           C  
ATOM   1376  C   ASN A 182      -5.551  -5.695 -11.547  1.00 98.25           C  
ATOM   1377  CB  ASN A 182      -4.844  -3.527 -12.586  1.00 98.25           C  
ATOM   1378  O   ASN A 182      -6.453  -5.070 -10.984  1.00 98.25           O  
ATOM   1379  CG  ASN A 182      -3.668  -2.635 -12.938  1.00 98.25           C  
ATOM   1380  ND2 ASN A 182      -3.943  -1.538 -13.633  1.00 98.25           N  
ATOM   1381  OD1 ASN A 182      -2.521  -2.930 -12.586  1.00 98.25           O  
ATOM   1382  N   TRP A 183      -5.633  -6.996 -11.672  1.00 98.44           N  
ATOM   1383  CA  TRP A 183      -6.676  -7.777 -11.008  1.00 98.44           C  
ATOM   1384  C   TRP A 183      -6.574  -7.648  -9.492  1.00 98.44           C  
ATOM   1385  CB  TRP A 183      -6.586  -9.250 -11.422  1.00 98.44           C  
ATOM   1386  O   TRP A 183      -7.586  -7.691  -8.789  1.00 98.44           O  
ATOM   1387  CG  TRP A 183      -6.434  -9.461 -12.898  1.00 98.44           C  
ATOM   1388  CD1 TRP A 183      -5.539 -10.289 -13.523  1.00 98.44           C  
ATOM   1389  CD2 TRP A 183      -7.199  -8.844 -13.930  1.00 98.44           C  
ATOM   1390  CE2 TRP A 183      -6.715  -9.336 -15.164  1.00 98.44           C  
ATOM   1391  CE3 TRP A 183      -8.250  -7.914 -13.938  1.00 98.44           C  
ATOM   1392  NE1 TRP A 183      -5.707 -10.211 -14.883  1.00 98.44           N  
ATOM   1393  CH2 TRP A 183      -8.273  -8.023 -16.359  1.00 98.44           C  
ATOM   1394  CZ2 TRP A 183      -7.250  -8.930 -16.391  1.00 98.44           C  
ATOM   1395  CZ3 TRP A 183      -8.781  -7.512 -15.156  1.00 98.44           C  
ATOM   1396  N   ALA A 184      -5.367  -7.531  -9.039  1.00 98.75           N  
ATOM   1397  CA  ALA A 184      -5.160  -7.316  -7.605  1.00 98.75           C  
ATOM   1398  C   ALA A 184      -5.820  -6.020  -7.148  1.00 98.75           C  
ATOM   1399  CB  ALA A 184      -3.670  -7.301  -7.281  1.00 98.75           C  
ATOM   1400  O   ALA A 184      -6.402  -5.961  -6.062  1.00 98.75           O  
ATOM   1401  N   LEU A 185      -5.703  -4.891  -7.918  1.00 98.88           N  
ATOM   1402  CA  LEU A 185      -6.395  -3.650  -7.578  1.00 98.88           C  
ATOM   1403  C   LEU A 185      -7.906  -3.844  -7.621  1.00 98.88           C  
ATOM   1404  CB  LEU A 185      -5.980  -2.525  -8.531  1.00 98.88           C  
ATOM   1405  O   LEU A 185      -8.625  -3.303  -6.781  1.00 98.88           O  
ATOM   1406  CG  LEU A 185      -4.531  -2.047  -8.430  1.00 98.88           C  
ATOM   1407  CD1 LEU A 185      -4.277  -0.915  -9.414  1.00 98.88           C  
ATOM   1408  CD2 LEU A 185      -4.215  -1.604  -7.004  1.00 98.88           C  
ATOM   1409  N   LYS A 186      -8.352  -4.621  -8.523  1.00 98.81           N  
ATOM   1410  CA  LYS A 186      -9.773  -4.922  -8.641  1.00 98.81           C  
ATOM   1411  C   LYS A 186     -10.242  -5.793  -7.473  1.00 98.81           C  
ATOM   1412  CB  LYS A 186     -10.078  -5.617  -9.969  1.00 98.81           C  
ATOM   1413  O   LYS A 186     -11.367  -5.641  -6.992  1.00 98.81           O  
ATOM   1414  CG  LYS A 186      -9.789  -4.762 -11.195  1.00 98.81           C  
ATOM   1415  CD  LYS A 186      -9.914  -5.570 -12.477  1.00 98.81           C  
ATOM   1416  CE  LYS A 186      -9.461  -4.766 -13.688  1.00 98.81           C  
ATOM   1417  NZ  LYS A 186      -9.516  -5.574 -14.945  1.00 98.81           N  
ATOM   1418  N   ASP A 187      -9.391  -6.695  -7.004  1.00 98.94           N  
ATOM   1419  CA  ASP A 187      -9.695  -7.441  -5.785  1.00 98.94           C  
ATOM   1420  C   ASP A 187      -9.914  -6.500  -4.605  1.00 98.94           C  
ATOM   1421  CB  ASP A 187      -8.562  -8.430  -5.469  1.00 98.94           C  
ATOM   1422  O   ASP A 187     -10.859  -6.668  -3.836  1.00 98.94           O  
ATOM   1423  CG  ASP A 187      -8.398  -9.500  -6.535  1.00 98.94           C  
ATOM   1424  OD1 ASP A 187      -9.352  -9.758  -7.293  1.00 98.94           O  
ATOM   1425  OD2 ASP A 187      -7.297 -10.086  -6.613  1.00 98.94           O  
ATOM   1426  N   GLN A 188      -9.055  -5.551  -4.520  1.00 98.94           N  
ATOM   1427  CA  GLN A 188      -9.125  -4.582  -3.430  1.00 98.94           C  
ATOM   1428  C   GLN A 188     -10.398  -3.754  -3.512  1.00 98.94           C  
ATOM   1429  CB  GLN A 188      -7.898  -3.666  -3.445  1.00 98.94           C  
ATOM   1430  O   GLN A 188     -11.055  -3.512  -2.496  1.00 98.94           O  
ATOM   1431  CG  GLN A 188      -6.578  -4.395  -3.230  1.00 98.94           C  
ATOM   1432  CD  GLN A 188      -5.375  -3.486  -3.379  1.00 98.94           C  
ATOM   1433  NE2 GLN A 188      -4.238  -4.062  -3.756  1.00 98.94           N  
ATOM   1434  OE1 GLN A 188      -5.465  -2.275  -3.154  1.00 98.94           O  
ATOM   1435  N   VAL A 189     -10.781  -3.342  -4.676  1.00 98.94           N  
ATOM   1436  CA  VAL A 189     -12.016  -2.592  -4.883  1.00 98.94           C  
ATOM   1437  C   VAL A 189     -13.211  -3.438  -4.457  1.00 98.94           C  
ATOM   1438  CB  VAL A 189     -12.172  -2.148  -6.355  1.00 98.94           C  
ATOM   1439  O   VAL A 189     -14.086  -2.963  -3.730  1.00 98.94           O  
ATOM   1440  CG1 VAL A 189     -13.578  -1.604  -6.609  1.00 98.94           C  
ATOM   1441  CG2 VAL A 189     -11.117  -1.103  -6.711  1.00 98.94           C  
ATOM   1442  N   LEU A 190     -13.211  -4.691  -4.910  1.00 98.88           N  
ATOM   1443  CA  LEU A 190     -14.328  -5.562  -4.555  1.00 98.88           C  
ATOM   1444  C   LEU A 190     -14.367  -5.805  -3.051  1.00 98.88           C  
ATOM   1445  CB  LEU A 190     -14.219  -6.898  -5.297  1.00 98.88           C  
ATOM   1446  O   LEU A 190     -15.445  -5.871  -2.457  1.00 98.88           O  
ATOM   1447  CG  LEU A 190     -15.391  -7.867  -5.117  1.00 98.88           C  
ATOM   1448  CD1 LEU A 190     -16.703  -7.207  -5.547  1.00 98.88           C  
ATOM   1449  CD2 LEU A 190     -15.148  -9.148  -5.906  1.00 98.88           C  
ATOM   1450  N   ALA A 191     -13.250  -5.969  -2.389  1.00 98.94           N  
ATOM   1451  CA  ALA A 191     -13.203  -6.117  -0.937  1.00 98.94           C  
ATOM   1452  C   ALA A 191     -13.789  -4.887  -0.242  1.00 98.94           C  
ATOM   1453  CB  ALA A 191     -11.773  -6.363  -0.471  1.00 98.94           C  
ATOM   1454  O   ALA A 191     -14.562  -5.012   0.705  1.00 98.94           O  
ATOM   1455  N   LEU A 192     -13.445  -3.719  -0.717  1.00 98.94           N  
ATOM   1456  CA  LEU A 192     -13.938  -2.484  -0.116  1.00 98.94           C  
ATOM   1457  C   LEU A 192     -15.445  -2.346  -0.317  1.00 98.94           C  
ATOM   1458  CB  LEU A 192     -13.219  -1.273  -0.713  1.00 98.94           C  
ATOM   1459  O   LEU A 192     -16.141  -1.840   0.560  1.00 98.94           O  
ATOM   1460  CG  LEU A 192     -11.742  -1.115  -0.349  1.00 98.94           C  
ATOM   1461  CD1 LEU A 192     -11.133   0.057  -1.110  1.00 98.94           C  
ATOM   1462  CD2 LEU A 192     -11.578  -0.926   1.155  1.00 98.94           C  
ATOM   1463  N   LYS A 193     -15.914  -2.793  -1.448  1.00 98.88           N  
ATOM   1464  CA  LYS A 193     -17.359  -2.826  -1.653  1.00 98.88           C  
ATOM   1465  C   LYS A 193     -18.031  -3.750  -0.645  1.00 98.88           C  
ATOM   1466  CB  LYS A 193     -17.688  -3.273  -3.078  1.00 98.88           C  
ATOM   1467  O   LYS A 193     -19.062  -3.400  -0.072  1.00 98.88           O  
ATOM   1468  CG  LYS A 193     -17.391  -2.225  -4.141  1.00 98.88           C  
ATOM   1469  CD  LYS A 193     -17.688  -2.746  -5.539  1.00 98.88           C  
ATOM   1470  CE  LYS A 193     -17.516  -1.660  -6.590  1.00 98.88           C  
ATOM   1471  NZ  LYS A 193     -17.734  -2.186  -7.973  1.00 98.88           N  
ATOM   1472  N   TRP A 194     -17.359  -4.887  -0.459  1.00 98.81           N  
ATOM   1473  CA  TRP A 194     -17.875  -5.840   0.519  1.00 98.81           C  
ATOM   1474  C   TRP A 194     -17.906  -5.223   1.913  1.00 98.81           C  
ATOM   1475  CB  TRP A 194     -17.016  -7.109   0.531  1.00 98.81           C  
ATOM   1476  O   TRP A 194     -18.906  -5.340   2.623  1.00 98.81           O  
ATOM   1477  CG  TRP A 194     -17.531  -8.188   1.426  1.00 98.81           C  
ATOM   1478  CD1 TRP A 194     -18.359  -9.219   1.076  1.00 98.81           C  
ATOM   1479  CD2 TRP A 194     -17.266  -8.352   2.822  1.00 98.81           C  
ATOM   1480  CE2 TRP A 194     -17.969  -9.500   3.256  1.00 98.81           C  
ATOM   1481  CE3 TRP A 194     -16.500  -7.633   3.750  1.00 98.81           C  
ATOM   1482  NE1 TRP A 194     -18.625 -10.008   2.172  1.00 98.81           N  
ATOM   1483  CH2 TRP A 194     -17.172  -9.227   5.465  1.00 98.81           C  
ATOM   1484  CZ2 TRP A 194     -17.922  -9.945   4.578  1.00 98.81           C  
ATOM   1485  CZ3 TRP A 194     -16.453  -8.078   5.066  1.00 98.81           C  
ATOM   1486  N   ILE A 195     -16.859  -4.578   2.262  1.00 98.88           N  
ATOM   1487  CA  ILE A 195     -16.719  -3.963   3.578  1.00 98.88           C  
ATOM   1488  C   ILE A 195     -17.797  -2.893   3.758  1.00 98.88           C  
ATOM   1489  CB  ILE A 195     -15.320  -3.352   3.773  1.00 98.88           C  
ATOM   1490  O   ILE A 195     -18.500  -2.869   4.773  1.00 98.88           O  
ATOM   1491  CG1 ILE A 195     -14.266  -4.461   3.869  1.00 98.88           C  
ATOM   1492  CG2 ILE A 195     -15.289  -2.457   5.016  1.00 98.88           C  
ATOM   1493  CD1 ILE A 195     -12.836  -3.979   3.641  1.00 98.88           C  
ATOM   1494  N   LYS A 196     -17.953  -2.010   2.809  1.00 98.62           N  
ATOM   1495  CA  LYS A 196     -18.953  -0.951   2.844  1.00 98.62           C  
ATOM   1496  C   LYS A 196     -20.359  -1.524   3.049  1.00 98.62           C  
ATOM   1497  CB  LYS A 196     -18.906  -0.126   1.556  1.00 98.62           C  
ATOM   1498  O   LYS A 196     -21.156  -0.966   3.801  1.00 98.62           O  
ATOM   1499  CG  LYS A 196     -19.828   1.088   1.565  1.00 98.62           C  
ATOM   1500  CD  LYS A 196     -19.297   2.184   2.480  1.00 98.62           C  
ATOM   1501  CE  LYS A 196     -20.109   3.463   2.355  1.00 98.62           C  
ATOM   1502  NZ  LYS A 196     -19.594   4.539   3.248  1.00 98.62           N  
ATOM   1503  N   GLU A 197     -20.625  -2.627   2.535  1.00 98.44           N  
ATOM   1504  CA  GLU A 197     -21.953  -3.238   2.553  1.00 98.44           C  
ATOM   1505  C   GLU A 197     -22.203  -3.963   3.871  1.00 98.44           C  
ATOM   1506  CB  GLU A 197     -22.109  -4.211   1.380  1.00 98.44           C  
ATOM   1507  O   GLU A 197     -23.344  -4.059   4.324  1.00 98.44           O  
ATOM   1508  CG  GLU A 197     -22.250  -3.523   0.028  1.00 98.44           C  
ATOM   1509  CD  GLU A 197     -22.234  -4.496  -1.143  1.00 98.44           C  
ATOM   1510  OE1 GLU A 197     -22.250  -4.039  -2.309  1.00 98.44           O  
ATOM   1511  OE2 GLU A 197     -22.188  -5.719  -0.890  1.00 98.44           O  
ATOM   1512  N   ASN A 198     -21.125  -4.383   4.543  1.00 98.75           N  
ATOM   1513  CA  ASN A 198     -21.375  -5.371   5.590  1.00 98.75           C  
ATOM   1514  C   ASN A 198     -20.859  -4.895   6.945  1.00 98.75           C  
ATOM   1515  CB  ASN A 198     -20.734  -6.711   5.223  1.00 98.75           C  
ATOM   1516  O   ASN A 198     -21.234  -5.445   7.980  1.00 98.75           O  
ATOM   1517  CG  ASN A 198     -21.391  -7.367   4.023  1.00 98.75           C  
ATOM   1518  ND2 ASN A 198     -20.703  -7.359   2.889  1.00 98.75           N  
ATOM   1519  OD1 ASN A 198     -22.516  -7.875   4.121  1.00 98.75           O  
ATOM   1520  N   ILE A 199     -20.078  -3.865   6.988  1.00 98.81           N  
ATOM   1521  CA  ILE A 199     -19.266  -3.584   8.172  1.00 98.81           C  
ATOM   1522  C   ILE A 199     -20.172  -3.107   9.305  1.00 98.81           C  
ATOM   1523  CB  ILE A 199     -18.172  -2.531   7.879  1.00 98.81           C  
ATOM   1524  O   ILE A 199     -19.828  -3.240  10.484  1.00 98.81           O  
ATOM   1525  CG1 ILE A 199     -17.141  -2.520   9.000  1.00 98.81           C  
ATOM   1526  CG2 ILE A 199     -18.797  -1.145   7.695  1.00 98.81           C  
ATOM   1527  CD1 ILE A 199     -16.422  -3.848   9.195  1.00 98.81           C  
ATOM   1528  N   ALA A 200     -21.359  -2.646   8.969  1.00 98.69           N  
ATOM   1529  CA  ALA A 200     -22.297  -2.221  10.000  1.00 98.69           C  
ATOM   1530  C   ALA A 200     -22.734  -3.398  10.867  1.00 98.69           C  
ATOM   1531  CB  ALA A 200     -23.516  -1.555   9.359  1.00 98.69           C  
ATOM   1532  O   ALA A 200     -23.000  -3.234  12.055  1.00 98.69           O  
ATOM   1533  N   SER A 201     -22.781  -4.555  10.328  1.00 98.44           N  
ATOM   1534  CA  SER A 201     -23.203  -5.750  11.055  1.00 98.44           C  
ATOM   1535  C   SER A 201     -22.188  -6.129  12.133  1.00 98.44           C  
ATOM   1536  CB  SER A 201     -23.391  -6.922  10.086  1.00 98.44           C  
ATOM   1537  O   SER A 201     -22.516  -6.891  13.047  1.00 98.44           O  
ATOM   1538  OG  SER A 201     -24.438  -6.660   9.164  1.00 98.44           O  
ATOM   1539  N   PHE A 202     -21.031  -5.590  11.984  1.00 98.44           N  
ATOM   1540  CA  PHE A 202     -19.969  -5.922  12.930  1.00 98.44           C  
ATOM   1541  C   PHE A 202     -19.766  -4.793  13.930  1.00 98.44           C  
ATOM   1542  CB  PHE A 202     -18.656  -6.207  12.188  1.00 98.44           C  
ATOM   1543  O   PHE A 202     -18.859  -4.848  14.766  1.00 98.44           O  
ATOM   1544  CG  PHE A 202     -18.734  -7.371  11.242  1.00 98.44           C  
ATOM   1545  CD1 PHE A 202     -18.406  -8.656  11.664  1.00 98.44           C  
ATOM   1546  CD2 PHE A 202     -19.125  -7.184   9.922  1.00 98.44           C  
ATOM   1547  CE1 PHE A 202     -18.469  -9.734  10.789  1.00 98.44           C  
ATOM   1548  CE2 PHE A 202     -19.203  -8.258   9.039  1.00 98.44           C  
ATOM   1549  CZ  PHE A 202     -18.875  -9.531   9.477  1.00 98.44           C  
ATOM   1550  N   GLY A 203     -20.594  -3.693  13.820  1.00 98.50           N  
ATOM   1551  CA  GLY A 203     -20.484  -2.578  14.750  1.00 98.50           C  
ATOM   1552  C   GLY A 203     -19.641  -1.431  14.211  1.00 98.50           C  
ATOM   1553  O   GLY A 203     -19.359  -0.474  14.930  1.00 98.50           O  
ATOM   1554  N   GLY A 204     -19.156  -1.567  12.992  1.00 98.75           N  
ATOM   1555  CA  GLY A 204     -18.422  -0.501  12.328  1.00 98.75           C  
ATOM   1556  C   GLY A 204     -19.328   0.514  11.648  1.00 98.75           C  
ATOM   1557  O   GLY A 204     -20.453   0.189  11.250  1.00 98.75           O  
ATOM   1558  N   ASP A 205     -18.844   1.676  11.516  1.00 98.81           N  
ATOM   1559  CA  ASP A 205     -19.531   2.758  10.820  1.00 98.81           C  
ATOM   1560  C   ASP A 205     -19.141   2.795   9.344  1.00 98.81           C  
ATOM   1561  CB  ASP A 205     -19.219   4.102  11.477  1.00 98.81           C  
ATOM   1562  O   ASP A 205     -18.000   3.150   9.008  1.00 98.81           O  
ATOM   1563  CG  ASP A 205     -20.016   5.250  10.883  1.00 98.81           C  
ATOM   1564  OD1 ASP A 205     -20.672   5.062   9.828  1.00 98.81           O  
ATOM   1565  OD2 ASP A 205     -19.984   6.355  11.461  1.00 98.81           O  
ATOM   1566  N   PRO A 206     -20.094   2.484   8.383  1.00 98.62           N  
ATOM   1567  CA  PRO A 206     -19.781   2.430   6.953  1.00 98.62           C  
ATOM   1568  C   PRO A 206     -19.453   3.805   6.367  1.00 98.62           C  
ATOM   1569  CB  PRO A 206     -21.047   1.850   6.328  1.00 98.62           C  
ATOM   1570  O   PRO A 206     -19.031   3.904   5.219  1.00 98.62           O  
ATOM   1571  CG  PRO A 206     -22.141   2.223   7.273  1.00 98.62           C  
ATOM   1572  CD  PRO A 206     -21.594   2.176   8.672  1.00 98.62           C  
ATOM   1573  N   ASN A 207     -19.625   4.855   7.195  1.00 98.56           N  
ATOM   1574  CA  ASN A 207     -19.344   6.211   6.742  1.00 98.56           C  
ATOM   1575  C   ASN A 207     -18.094   6.781   7.414  1.00 98.56           C  
ATOM   1576  CB  ASN A 207     -20.531   7.125   6.996  1.00 98.56           C  
ATOM   1577  O   ASN A 207     -17.844   7.984   7.359  1.00 98.56           O  
ATOM   1578  CG  ASN A 207     -21.766   6.699   6.223  1.00 98.56           C  
ATOM   1579  ND2 ASN A 207     -22.906   6.672   6.895  1.00 98.56           N  
ATOM   1580  OD1 ASN A 207     -21.688   6.395   5.027  1.00 98.56           O  
ATOM   1581  N   ARG A 208     -17.406   5.941   8.070  1.00 98.81           N  
ATOM   1582  CA  ARG A 208     -16.141   6.297   8.703  1.00 98.81           C  
ATOM   1583  C   ARG A 208     -15.117   5.180   8.547  1.00 98.81           C  
ATOM   1584  CB  ARG A 208     -16.344   6.609  10.188  1.00 98.81           C  
ATOM   1585  O   ARG A 208     -14.742   4.527   9.523  1.00 98.81           O  
ATOM   1586  CG  ARG A 208     -17.000   7.957  10.445  1.00 98.81           C  
ATOM   1587  CD  ARG A 208     -16.984   8.320  11.922  1.00 98.81           C  
ATOM   1588  NE  ARG A 208     -17.828   7.422  12.703  1.00 98.81           N  
ATOM   1589  NH1 ARG A 208     -17.266   8.336  14.750  1.00 98.81           N  
ATOM   1590  NH2 ARG A 208     -18.734   6.586  14.641  1.00 98.81           N  
ATOM   1591  CZ  ARG A 208     -17.953   7.449  14.031  1.00 98.81           C  
ATOM   1592  N   ILE A 209     -14.695   5.035   7.262  1.00 98.94           N  
ATOM   1593  CA  ILE A 209     -13.758   3.992   6.867  1.00 98.94           C  
ATOM   1594  C   ILE A 209     -12.430   4.625   6.457  1.00 98.94           C  
ATOM   1595  CB  ILE A 209     -14.320   3.131   5.711  1.00 98.94           C  
ATOM   1596  O   ILE A 209     -12.391   5.496   5.582  1.00 98.94           O  
ATOM   1597  CG1 ILE A 209     -15.594   2.412   6.156  1.00 98.94           C  
ATOM   1598  CG2 ILE A 209     -13.266   2.131   5.223  1.00 98.94           C  
ATOM   1599  CD1 ILE A 209     -16.328   1.683   5.035  1.00 98.94           C  
ATOM   1600  N   THR A 210     -11.383   4.184   7.160  1.00 99.00           N  
ATOM   1601  CA  THR A 210     -10.031   4.598   6.812  1.00 99.00           C  
ATOM   1602  C   THR A 210      -9.227   3.422   6.266  1.00 99.00           C  
ATOM   1603  CB  THR A 210      -9.297   5.203   8.023  1.00 99.00           C  
ATOM   1604  O   THR A 210      -9.062   2.406   6.945  1.00 99.00           O  
ATOM   1605  CG2 THR A 210      -7.898   5.672   7.648  1.00 99.00           C  
ATOM   1606  OG1 THR A 210     -10.047   6.320   8.516  1.00 99.00           O  
ATOM   1607  N   ILE A 211      -8.773   3.551   4.945  1.00 98.94           N  
ATOM   1608  CA  ILE A 211      -7.863   2.535   4.430  1.00 98.94           C  
ATOM   1609  C   ILE A 211      -6.418   2.945   4.715  1.00 98.94           C  
ATOM   1610  CB  ILE A 211      -8.070   2.307   2.916  1.00 98.94           C  
ATOM   1611  O   ILE A 211      -6.090   4.133   4.695  1.00 98.94           O  
ATOM   1612  CG1 ILE A 211      -7.832   3.609   2.143  1.00 98.94           C  
ATOM   1613  CG2 ILE A 211      -9.469   1.750   2.639  1.00 98.94           C  
ATOM   1614  CD1 ILE A 211      -7.855   3.443   0.629  1.00 98.94           C  
ATOM   1615  N   PHE A 212      -5.668   1.936   5.094  1.00 98.94           N  
ATOM   1616  CA  PHE A 212      -4.258   2.221   5.336  1.00 98.94           C  
ATOM   1617  C   PHE A 212      -3.389   1.033   4.938  1.00 98.94           C  
ATOM   1618  CB  PHE A 212      -4.023   2.570   6.809  1.00 98.94           C  
ATOM   1619  O   PHE A 212      -3.828  -0.116   5.012  1.00 98.94           O  
ATOM   1620  CG  PHE A 212      -4.176   1.400   7.742  1.00 98.94           C  
ATOM   1621  CD1 PHE A 212      -5.379   0.715   7.832  1.00 98.94           C  
ATOM   1622  CD2 PHE A 212      -3.109   0.984   8.531  1.00 98.94           C  
ATOM   1623  CE1 PHE A 212      -5.523  -0.369   8.695  1.00 98.94           C  
ATOM   1624  CE2 PHE A 212      -3.244  -0.098   9.398  1.00 98.94           C  
ATOM   1625  CZ  PHE A 212      -4.453  -0.772   9.477  1.00 98.94           C  
ATOM   1626  N   GLY A 213      -2.191   1.399   4.410  1.00 98.88           N  
ATOM   1627  CA  GLY A 213      -1.278   0.391   3.896  1.00 98.88           C  
ATOM   1628  C   GLY A 213       0.173   0.831   3.924  1.00 98.88           C  
ATOM   1629  O   GLY A 213       0.463   2.025   4.008  1.00 98.88           O  
ATOM   1630  N   GLU A 214       1.027  -0.212   3.912  1.00 98.75           N  
ATOM   1631  CA  GLU A 214       2.467   0.024   3.961  1.00 98.75           C  
ATOM   1632  C   GLU A 214       3.164  -0.545   2.729  1.00 98.75           C  
ATOM   1633  CB  GLU A 214       3.068  -0.583   5.234  1.00 98.75           C  
ATOM   1634  O   GLU A 214       2.801  -1.620   2.246  1.00 98.75           O  
ATOM   1635  CG  GLU A 214       4.508  -0.165   5.492  1.00 98.75           C  
ATOM   1636  CD  GLU A 214       5.523  -1.014   4.746  1.00 98.75           C  
ATOM   1637  OE1 GLU A 214       6.691  -0.584   4.613  1.00 98.75           O  
ATOM   1638  OE2 GLU A 214       5.148  -2.117   4.289  1.00 98.75           O  
ATOM   1639  N   SER A 215       4.125   0.194   2.217  1.00 98.56           N  
ATOM   1640  CA  SER A 215       4.871  -0.247   1.040  1.00 98.56           C  
ATOM   1641  C   SER A 215       3.941  -0.463  -0.151  1.00 98.56           C  
ATOM   1642  CB  SER A 215       5.633  -1.536   1.341  1.00 98.56           C  
ATOM   1643  O   SER A 215       3.232   0.456  -0.567  1.00 98.56           O  
ATOM   1644  OG  SER A 215       6.625  -1.774   0.356  1.00 98.56           O  
ATOM   1645  N   ALA A 216       3.945  -1.686  -0.791  1.00 98.75           N  
ATOM   1646  CA  ALA A 216       3.027  -1.927  -1.901  1.00 98.75           C  
ATOM   1647  C   ALA A 216       1.580  -1.688  -1.478  1.00 98.75           C  
ATOM   1648  CB  ALA A 216       3.195  -3.348  -2.432  1.00 98.75           C  
ATOM   1649  O   ALA A 216       0.736  -1.330  -2.303  1.00 98.75           O  
ATOM   1650  N   GLY A 217       1.241  -1.933  -0.215  1.00 98.88           N  
ATOM   1651  CA  GLY A 217      -0.069  -1.600   0.320  1.00 98.88           C  
ATOM   1652  C   GLY A 217      -0.346  -0.108   0.334  1.00 98.88           C  
ATOM   1653  O   GLY A 217      -1.469   0.322   0.059  1.00 98.88           O  
ATOM   1654  N   GLY A 218       0.720   0.697   0.744  1.00 98.88           N  
ATOM   1655  CA  GLY A 218       0.602   2.139   0.596  1.00 98.88           C  
ATOM   1656  C   GLY A 218       0.381   2.576  -0.840  1.00 98.88           C  
ATOM   1657  O   GLY A 218      -0.447   3.449  -1.108  1.00 98.88           O  
ATOM   1658  N   ALA A 219       1.133   1.939  -1.767  1.00 98.81           N  
ATOM   1659  CA  ALA A 219       0.923   2.195  -3.189  1.00 98.81           C  
ATOM   1660  C   ALA A 219      -0.507   1.856  -3.602  1.00 98.81           C  
ATOM   1661  CB  ALA A 219       1.918   1.396  -4.027  1.00 98.81           C  
ATOM   1662  O   ALA A 219      -1.137   2.605  -4.352  1.00 98.81           O  
ATOM   1663  N   SER A 220      -1.018   0.784  -3.102  1.00 98.94           N  
ATOM   1664  CA  SER A 220      -2.396   0.396  -3.379  1.00 98.94           C  
ATOM   1665  C   SER A 220      -3.377   1.467  -2.912  1.00 98.94           C  
ATOM   1666  CB  SER A 220      -2.725  -0.937  -2.701  1.00 98.94           C  
ATOM   1667  O   SER A 220      -4.297   1.834  -3.645  1.00 98.94           O  
ATOM   1668  OG  SER A 220      -2.033  -2.002  -3.330  1.00 98.94           O  
ATOM   1669  N   VAL A 221      -3.135   1.966  -1.678  1.00 98.94           N  
ATOM   1670  CA  VAL A 221      -3.994   3.014  -1.136  1.00 98.94           C  
ATOM   1671  C   VAL A 221      -3.996   4.219  -2.074  1.00 98.94           C  
ATOM   1672  CB  VAL A 221      -3.543   3.439   0.280  1.00 98.94           C  
ATOM   1673  O   VAL A 221      -5.055   4.762  -2.395  1.00 98.94           O  
ATOM   1674  CG1 VAL A 221      -4.281   4.703   0.723  1.00 98.94           C  
ATOM   1675  CG2 VAL A 221      -3.771   2.305   1.276  1.00 98.94           C  
ATOM   1676  N   SER A 222      -2.824   4.574  -2.533  1.00 98.81           N  
ATOM   1677  CA  SER A 222      -2.721   5.727  -3.424  1.00 98.81           C  
ATOM   1678  C   SER A 222      -3.408   5.457  -4.758  1.00 98.81           C  
ATOM   1679  CB  SER A 222      -1.254   6.090  -3.662  1.00 98.81           C  
ATOM   1680  O   SER A 222      -4.039   6.348  -5.332  1.00 98.81           O  
ATOM   1681  OG  SER A 222      -0.642   5.168  -4.543  1.00 98.81           O  
ATOM   1682  N   TYR A 223      -3.334   4.258  -5.320  1.00 98.88           N  
ATOM   1683  CA  TYR A 223      -4.066   3.902  -6.531  1.00 98.88           C  
ATOM   1684  C   TYR A 223      -5.570   3.953  -6.293  1.00 98.88           C  
ATOM   1685  CB  TYR A 223      -3.660   2.506  -7.012  1.00 98.88           C  
ATOM   1686  O   TYR A 223      -6.324   4.438  -7.141  1.00 98.88           O  
ATOM   1687  CG  TYR A 223      -2.357   2.480  -7.773  1.00 98.88           C  
ATOM   1688  CD1 TYR A 223      -2.230   3.137  -8.992  1.00 98.88           C  
ATOM   1689  CD2 TYR A 223      -1.253   1.801  -7.273  1.00 98.88           C  
ATOM   1690  CE1 TYR A 223      -1.031   3.113  -9.703  1.00 98.88           C  
ATOM   1691  CE2 TYR A 223      -0.050   1.771  -7.969  1.00 98.88           C  
ATOM   1692  OH  TYR A 223       1.240   2.404  -9.875  1.00 98.88           O  
ATOM   1693  CZ  TYR A 223       0.051   2.430  -9.180  1.00 98.88           C  
ATOM   1694  N   LEU A 224      -6.016   3.488  -5.184  1.00 98.94           N  
ATOM   1695  CA  LEU A 224      -7.441   3.479  -4.879  1.00 98.94           C  
ATOM   1696  C   LEU A 224      -7.992   4.898  -4.812  1.00 98.94           C  
ATOM   1697  CB  LEU A 224      -7.699   2.758  -3.553  1.00 98.94           C  
ATOM   1698  O   LEU A 224      -9.164   5.129  -5.117  1.00 98.94           O  
ATOM   1699  CG  LEU A 224      -7.504   1.240  -3.559  1.00 98.94           C  
ATOM   1700  CD1 LEU A 224      -7.496   0.702  -2.131  1.00 98.94           C  
ATOM   1701  CD2 LEU A 224      -8.594   0.563  -4.387  1.00 98.94           C  
ATOM   1702  N   LEU A 225      -7.164   5.883  -4.453  1.00 98.88           N  
ATOM   1703  CA  LEU A 225      -7.570   7.281  -4.520  1.00 98.88           C  
ATOM   1704  C   LEU A 225      -7.879   7.691  -5.953  1.00 98.88           C  
ATOM   1705  CB  LEU A 225      -6.480   8.188  -3.939  1.00 98.88           C  
ATOM   1706  O   LEU A 225      -8.727   8.562  -6.188  1.00 98.88           O  
ATOM   1707  CG  LEU A 225      -6.270   8.109  -2.428  1.00 98.88           C  
ATOM   1708  CD1 LEU A 225      -4.984   8.836  -2.035  1.00 98.88           C  
ATOM   1709  CD2 LEU A 225      -7.469   8.703  -1.690  1.00 98.88           C  
ATOM   1710  N   GLN A 226      -7.254   7.055  -6.914  1.00 98.69           N  
ATOM   1711  CA  GLN A 226      -7.277   7.449  -8.320  1.00 98.69           C  
ATOM   1712  C   GLN A 226      -8.305   6.637  -9.102  1.00 98.69           C  
ATOM   1713  CB  GLN A 226      -5.891   7.293  -8.945  1.00 98.69           C  
ATOM   1714  O   GLN A 226      -8.688   7.016 -10.211  1.00 98.69           O  
ATOM   1715  CG  GLN A 226      -4.828   8.180  -8.312  1.00 98.69           C  
ATOM   1716  CD  GLN A 226      -3.439   7.926  -8.875  1.00 98.69           C  
ATOM   1717  NE2 GLN A 226      -2.578   7.316  -8.062  1.00 98.69           N  
ATOM   1718  OE1 GLN A 226      -3.145   8.266 -10.023  1.00 98.69           O  
ATOM   1719  N   ILE A 227      -8.805   5.547  -8.594  1.00 98.62           N  
ATOM   1720  CA  ILE A 227      -9.695   4.617  -9.281  1.00 98.62           C  
ATOM   1721  C   ILE A 227     -11.148   5.039  -9.062  1.00 98.62           C  
ATOM   1722  CB  ILE A 227      -9.484   3.166  -8.797  1.00 98.62           C  
ATOM   1723  O   ILE A 227     -11.633   5.082  -7.930  1.00 98.62           O  
ATOM   1724  CG1 ILE A 227      -8.125   2.641  -9.258  1.00 98.62           C  
ATOM   1725  CG2 ILE A 227     -10.617   2.262  -9.289  1.00 98.62           C  
ATOM   1726  CD1 ILE A 227      -7.738   1.295  -8.664  1.00 98.62           C  
ATOM   1727  N   PRO A 228     -11.820   5.316 -10.125  1.00 97.81           N  
ATOM   1728  CA  PRO A 228     -13.203   5.785 -10.031  1.00 97.81           C  
ATOM   1729  C   PRO A 228     -14.117   4.797  -9.312  1.00 97.81           C  
ATOM   1730  CB  PRO A 228     -13.617   5.953 -11.492  1.00 97.81           C  
ATOM   1731  O   PRO A 228     -14.977   5.199  -8.531  1.00 97.81           O  
ATOM   1732  CG  PRO A 228     -12.359   6.312 -12.211  1.00 97.81           C  
ATOM   1733  CD  PRO A 228     -11.227   5.535 -11.609  1.00 97.81           C  
ATOM   1734  N   GLN A 229     -13.914   3.555  -9.531  1.00 98.12           N  
ATOM   1735  CA  GLN A 229     -14.750   2.518  -8.938  1.00 98.12           C  
ATOM   1736  C   GLN A 229     -14.562   2.465  -7.422  1.00 98.12           C  
ATOM   1737  CB  GLN A 229     -14.438   1.154  -9.547  1.00 98.12           C  
ATOM   1738  O   GLN A 229     -15.375   1.866  -6.711  1.00 98.12           O  
ATOM   1739  CG  GLN A 229     -14.812   1.043 -11.023  1.00 98.12           C  
ATOM   1740  CD  GLN A 229     -13.742   1.589 -11.945  1.00 98.12           C  
ATOM   1741  NE2 GLN A 229     -13.766   1.161 -13.203  1.00 98.12           N  
ATOM   1742  OE1 GLN A 229     -12.898   2.389 -11.531  1.00 98.12           O  
ATOM   1743  N   ALA A 230     -13.516   3.080  -6.875  1.00 98.69           N  
ATOM   1744  CA  ALA A 230     -13.258   3.062  -5.438  1.00 98.69           C  
ATOM   1745  C   ALA A 230     -13.836   4.305  -4.762  1.00 98.69           C  
ATOM   1746  CB  ALA A 230     -11.758   2.963  -5.168  1.00 98.69           C  
ATOM   1747  O   ALA A 230     -13.844   4.398  -3.533  1.00 98.69           O  
ATOM   1748  N   GLN A 231     -14.305   5.262  -5.570  1.00 98.44           N  
ATOM   1749  CA  GLN A 231     -14.844   6.504  -5.027  1.00 98.44           C  
ATOM   1750  C   GLN A 231     -16.047   6.234  -4.125  1.00 98.44           C  
ATOM   1751  CB  GLN A 231     -15.234   7.457  -6.156  1.00 98.44           C  
ATOM   1752  O   GLN A 231     -16.953   5.496  -4.504  1.00 98.44           O  
ATOM   1753  CG  GLN A 231     -15.695   8.828  -5.672  1.00 98.44           C  
ATOM   1754  CD  GLN A 231     -16.062   9.758  -6.812  1.00 98.44           C  
ATOM   1755  NE2 GLN A 231     -15.961  11.062  -6.570  1.00 98.44           N  
ATOM   1756  OE1 GLN A 231     -16.438   9.312  -7.902  1.00 98.44           O  
ATOM   1757  N   GLY A 232     -15.945   6.742  -2.902  1.00 98.44           N  
ATOM   1758  CA  GLY A 232     -17.062   6.625  -1.973  1.00 98.44           C  
ATOM   1759  C   GLY A 232     -16.969   5.391  -1.099  1.00 98.44           C  
ATOM   1760  O   GLY A 232     -17.828   5.176  -0.236  1.00 98.44           O  
ATOM   1761  N   LEU A 233     -15.914   4.602  -1.309  1.00 98.88           N  
ATOM   1762  CA  LEU A 233     -15.820   3.355  -0.557  1.00 98.88           C  
ATOM   1763  C   LEU A 233     -15.039   3.559   0.735  1.00 98.88           C  
ATOM   1764  CB  LEU A 233     -15.156   2.268  -1.404  1.00 98.88           C  
ATOM   1765  O   LEU A 233     -15.055   2.697   1.619  1.00 98.88           O  
ATOM   1766  CG  LEU A 233     -15.938   1.792  -2.631  1.00 98.88           C  
ATOM   1767  CD1 LEU A 233     -15.156   0.712  -3.371  1.00 98.88           C  
ATOM   1768  CD2 LEU A 233     -17.312   1.278  -2.221  1.00 98.88           C  
ATOM   1769  N   PHE A 234     -14.375   4.656   0.927  1.00 98.94           N  
ATOM   1770  CA  PHE A 234     -13.648   5.000   2.145  1.00 98.94           C  
ATOM   1771  C   PHE A 234     -13.680   6.504   2.385  1.00 98.94           C  
ATOM   1772  CB  PHE A 234     -12.203   4.512   2.064  1.00 98.94           C  
ATOM   1773  O   PHE A 234     -14.023   7.277   1.485  1.00 98.94           O  
ATOM   1774  CG  PHE A 234     -11.445   5.043   0.877  1.00 98.94           C  
ATOM   1775  CD1 PHE A 234     -11.469   4.367  -0.336  1.00 98.94           C  
ATOM   1776  CD2 PHE A 234     -10.719   6.223   0.974  1.00 98.94           C  
ATOM   1777  CE1 PHE A 234     -10.766   4.855  -1.438  1.00 98.94           C  
ATOM   1778  CE2 PHE A 234     -10.016   6.715  -0.122  1.00 98.94           C  
ATOM   1779  CZ  PHE A 234     -10.039   6.031  -1.327  1.00 98.94           C  
ATOM   1780  N   ASP A 235     -13.273   6.902   3.605  1.00 98.88           N  
ATOM   1781  CA  ASP A 235     -13.484   8.289   4.012  1.00 98.88           C  
ATOM   1782  C   ASP A 235     -12.156   8.969   4.348  1.00 98.88           C  
ATOM   1783  CB  ASP A 235     -14.430   8.359   5.211  1.00 98.88           C  
ATOM   1784  O   ASP A 235     -12.086  10.195   4.414  1.00 98.88           O  
ATOM   1785  CG  ASP A 235     -15.805   7.773   4.918  1.00 98.88           C  
ATOM   1786  OD1 ASP A 235     -16.609   8.430   4.227  1.00 98.88           O  
ATOM   1787  OD2 ASP A 235     -16.078   6.648   5.387  1.00 98.88           O  
ATOM   1788  N   ALA A 236     -11.148   8.164   4.500  1.00 98.94           N  
ATOM   1789  CA  ALA A 236      -9.805   8.656   4.789  1.00 98.94           C  
ATOM   1790  C   ALA A 236      -8.750   7.621   4.406  1.00 98.94           C  
ATOM   1791  CB  ALA A 236      -9.680   9.016   6.266  1.00 98.94           C  
ATOM   1792  O   ALA A 236      -9.055   6.438   4.258  1.00 98.94           O  
ATOM   1793  N   ALA A 237      -7.488   8.172   4.180  1.00 98.94           N  
ATOM   1794  CA  ALA A 237      -6.426   7.277   3.719  1.00 98.94           C  
ATOM   1795  C   ALA A 237      -5.125   7.539   4.465  1.00 98.94           C  
ATOM   1796  CB  ALA A 237      -6.215   7.438   2.215  1.00 98.94           C  
ATOM   1797  O   ALA A 237      -4.754   8.695   4.699  1.00 98.94           O  
ATOM   1798  N   ILE A 238      -4.449   6.426   4.875  1.00 98.94           N  
ATOM   1799  CA  ILE A 238      -3.094   6.477   5.414  1.00 98.94           C  
ATOM   1800  C   ILE A 238      -2.135   5.762   4.465  1.00 98.94           C  
ATOM   1801  CB  ILE A 238      -3.023   5.848   6.824  1.00 98.94           C  
ATOM   1802  O   ILE A 238      -2.268   4.559   4.230  1.00 98.94           O  
ATOM   1803  CG1 ILE A 238      -4.008   6.543   7.770  1.00 98.94           C  
ATOM   1804  CG2 ILE A 238      -1.595   5.914   7.375  1.00 98.94           C  
ATOM   1805  CD1 ILE A 238      -4.148   5.867   9.125  1.00 98.94           C  
ATOM   1806  N   VAL A 239      -1.182   6.520   3.871  1.00 98.94           N  
ATOM   1807  CA  VAL A 239      -0.210   6.039   2.896  1.00 98.94           C  
ATOM   1808  C   VAL A 239       1.172   5.953   3.539  1.00 98.94           C  
ATOM   1809  CB  VAL A 239      -0.161   6.945   1.646  1.00 98.94           C  
ATOM   1810  O   VAL A 239       1.800   6.977   3.812  1.00 98.94           O  
ATOM   1811  CG1 VAL A 239       0.772   6.359   0.589  1.00 98.94           C  
ATOM   1812  CG2 VAL A 239      -1.563   7.145   1.075  1.00 98.94           C  
ATOM   1813  N   GLN A 240       1.653   4.660   3.807  1.00 98.88           N  
ATOM   1814  CA  GLN A 240       2.896   4.461   4.543  1.00 98.88           C  
ATOM   1815  C   GLN A 240       3.998   3.932   3.633  1.00 98.88           C  
ATOM   1816  CB  GLN A 240       2.678   3.506   5.719  1.00 98.88           C  
ATOM   1817  O   GLN A 240       3.910   2.809   3.133  1.00 98.88           O  
ATOM   1818  CG  GLN A 240       1.586   3.953   6.680  1.00 98.88           C  
ATOM   1819  CD  GLN A 240       1.306   2.930   7.766  1.00 98.88           C  
ATOM   1820  NE2 GLN A 240       2.203   2.836   8.742  1.00 98.88           N  
ATOM   1821  OE1 GLN A 240       0.289   2.229   7.727  1.00 98.88           O  
ATOM   1822  N   SER A 241       5.020   4.754   3.318  1.00 98.44           N  
ATOM   1823  CA  SER A 241       6.289   4.348   2.729  1.00 98.44           C  
ATOM   1824  C   SER A 241       6.086   3.713   1.357  1.00 98.44           C  
ATOM   1825  CB  SER A 241       7.023   3.371   3.648  1.00 98.44           C  
ATOM   1826  O   SER A 241       6.773   2.752   1.005  1.00 98.44           O  
ATOM   1827  OG  SER A 241       7.359   3.994   4.879  1.00 98.44           O  
ATOM   1828  N   GLY A 242       5.090   4.066   0.583  1.00 98.12           N  
ATOM   1829  CA  GLY A 242       4.840   3.615  -0.777  1.00 98.12           C  
ATOM   1830  C   GLY A 242       3.615   4.250  -1.403  1.00 98.12           C  
ATOM   1831  O   GLY A 242       2.541   4.270  -0.797  1.00 98.12           O  
ATOM   1832  N   ASN A 243       3.783   4.691  -2.656  1.00 98.56           N  
ATOM   1833  CA  ASN A 243       2.664   5.285  -3.379  1.00 98.56           C  
ATOM   1834  C   ASN A 243       2.818   5.113  -4.887  1.00 98.56           C  
ATOM   1835  CB  ASN A 243       2.523   6.770  -3.025  1.00 98.56           C  
ATOM   1836  O   ASN A 243       3.795   4.527  -5.355  1.00 98.56           O  
ATOM   1837  CG  ASN A 243       3.746   7.578  -3.408  1.00 98.56           C  
ATOM   1838  ND2 ASN A 243       4.531   7.977  -2.414  1.00 98.56           N  
ATOM   1839  OD1 ASN A 243       3.986   7.844  -4.590  1.00 98.56           O  
ATOM   1840  N   SER A 244       1.785   5.629  -5.645  1.00 97.69           N  
ATOM   1841  CA  SER A 244       1.698   5.406  -7.086  1.00 97.69           C  
ATOM   1842  C   SER A 244       2.805   6.145  -7.828  1.00 97.69           C  
ATOM   1843  CB  SER A 244       0.334   5.844  -7.617  1.00 97.69           C  
ATOM   1844  O   SER A 244       3.037   5.902  -9.016  1.00 97.69           O  
ATOM   1845  OG  SER A 244       0.112   7.219  -7.352  1.00 97.69           O  
ATOM   1846  N   LEU A 245       3.578   7.043  -7.137  1.00 96.94           N  
ATOM   1847  CA  LEU A 245       4.621   7.809  -7.809  1.00 96.94           C  
ATOM   1848  C   LEU A 245       6.000   7.223  -7.516  1.00 96.94           C  
ATOM   1849  CB  LEU A 245       4.578   9.273  -7.371  1.00 96.94           C  
ATOM   1850  O   LEU A 245       7.008   7.707  -8.031  1.00 96.94           O  
ATOM   1851  CG  LEU A 245       3.357  10.078  -7.824  1.00 96.94           C  
ATOM   1852  CD1 LEU A 245       3.496  11.539  -7.398  1.00 96.94           C  
ATOM   1853  CD2 LEU A 245       3.180   9.977  -9.336  1.00 96.94           C  
ATOM   1854  N   ASN A 246       6.031   6.168  -6.680  1.00 96.12           N  
ATOM   1855  CA  ASN A 246       7.289   5.445  -6.531  1.00 96.12           C  
ATOM   1856  C   ASN A 246       7.609   4.617  -7.773  1.00 96.12           C  
ATOM   1857  CB  ASN A 246       7.254   4.551  -5.293  1.00 96.12           C  
ATOM   1858  O   ASN A 246       6.707   4.043  -8.391  1.00 96.12           O  
ATOM   1859  CG  ASN A 246       7.195   5.344  -4.000  1.00 96.12           C  
ATOM   1860  ND2 ASN A 246       8.258   6.090  -3.715  1.00 96.12           N  
ATOM   1861  OD1 ASN A 246       6.207   5.285  -3.266  1.00 96.12           O  
ATOM   1862  N   LEU A 247       8.844   4.492  -8.180  1.00 93.19           N  
ATOM   1863  CA  LEU A 247       9.289   3.914  -9.445  1.00 93.19           C  
ATOM   1864  C   LEU A 247       8.906   2.439  -9.531  1.00 93.19           C  
ATOM   1865  CB  LEU A 247      10.797   4.074  -9.609  1.00 93.19           C  
ATOM   1866  O   LEU A 247       8.469   1.967 -10.586  1.00 93.19           O  
ATOM   1867  CG  LEU A 247      11.305   5.496  -9.859  1.00 93.19           C  
ATOM   1868  CD1 LEU A 247      12.828   5.531  -9.812  1.00 93.19           C  
ATOM   1869  CD2 LEU A 247      10.797   6.023 -11.195  1.00 93.19           C  
ATOM   1870  N   TRP A 248       8.945   1.779  -8.406  1.00 94.31           N  
ATOM   1871  CA  TRP A 248       8.734   0.336  -8.383  1.00 94.31           C  
ATOM   1872  C   TRP A 248       7.246   0.005  -8.406  1.00 94.31           C  
ATOM   1873  CB  TRP A 248       9.391  -0.282  -7.145  1.00 94.31           C  
ATOM   1874  O   TRP A 248       6.863  -1.155  -8.578  1.00 94.31           O  
ATOM   1875  CG  TRP A 248       9.055   0.422  -5.863  1.00 94.31           C  
ATOM   1876  CD1 TRP A 248       9.797   1.384  -5.234  1.00 94.31           C  
ATOM   1877  CD2 TRP A 248       7.895   0.214  -5.051  1.00 94.31           C  
ATOM   1878  CE2 TRP A 248       7.996   1.085  -3.943  1.00 94.31           C  
ATOM   1879  CE3 TRP A 248       6.777  -0.625  -5.152  1.00 94.31           C  
ATOM   1880  NE1 TRP A 248       9.164   1.787  -4.078  1.00 94.31           N  
ATOM   1881  CH2 TRP A 248       5.941   0.310  -3.068  1.00 94.31           C  
ATOM   1882  CZ2 TRP A 248       7.023   1.142  -2.943  1.00 94.31           C  
ATOM   1883  CZ3 TRP A 248       5.809  -0.568  -4.156  1.00 94.31           C  
ATOM   1884  N   SER A 249       6.375   0.994  -8.250  1.00 96.44           N  
ATOM   1885  CA  SER A 249       4.953   0.733  -8.047  1.00 96.44           C  
ATOM   1886  C   SER A 249       4.195   0.724  -9.367  1.00 96.44           C  
ATOM   1887  CB  SER A 249       4.344   1.778  -7.105  1.00 96.44           C  
ATOM   1888  O   SER A 249       2.973   0.570  -9.391  1.00 96.44           O  
ATOM   1889  OG  SER A 249       4.289   3.047  -7.738  1.00 96.44           O  
ATOM   1890  N   LEU A 250       4.840   0.909 -10.461  1.00 96.00           N  
ATOM   1891  CA  LEU A 250       4.273   0.823 -11.797  1.00 96.00           C  
ATOM   1892  C   LEU A 250       5.168  -0.008 -12.711  1.00 96.00           C  
ATOM   1893  CB  LEU A 250       4.082   2.223 -12.391  1.00 96.00           C  
ATOM   1894  O   LEU A 250       6.367   0.261 -12.828  1.00 96.00           O  
ATOM   1895  CG  LEU A 250       3.412   2.293 -13.766  1.00 96.00           C  
ATOM   1896  CD1 LEU A 250       1.903   2.117 -13.625  1.00 96.00           C  
ATOM   1897  CD2 LEU A 250       3.742   3.611 -14.453  1.00 96.00           C  
ATOM   1898  N   THR A 251       4.559  -0.980 -13.328  1.00 94.81           N  
ATOM   1899  CA  THR A 251       5.328  -1.782 -14.273  1.00 94.81           C  
ATOM   1900  C   THR A 251       5.254  -1.185 -15.672  1.00 94.81           C  
ATOM   1901  CB  THR A 251       4.828  -3.238 -14.305  1.00 94.81           C  
ATOM   1902  O   THR A 251       4.191  -0.727 -16.109  1.00 94.81           O  
ATOM   1903  CG2 THR A 251       3.404  -3.320 -14.852  1.00 94.81           C  
ATOM   1904  OG1 THR A 251       5.691  -4.016 -15.141  1.00 94.81           O  
ATOM   1905  N   THR A 252       6.340  -1.246 -16.516  1.00 90.44           N  
ATOM   1906  CA  THR A 252       6.363  -0.633 -17.844  1.00 90.44           C  
ATOM   1907  C   THR A 252       6.695  -1.668 -18.906  1.00 90.44           C  
ATOM   1908  CB  THR A 252       7.379   0.521 -17.906  1.00 90.44           C  
ATOM   1909  O   THR A 252       6.637  -1.373 -20.109  1.00 90.44           O  
ATOM   1910  CG2 THR A 252       6.957   1.678 -17.000  1.00 90.44           C  
ATOM   1911  OG1 THR A 252       8.664   0.045 -17.484  1.00 90.44           O  
ATOM   1912  N   ARG A 253       6.902  -2.922 -18.516  1.00 90.19           N  
ATOM   1913  CA  ARG A 253       7.258  -3.959 -19.484  1.00 90.19           C  
ATOM   1914  C   ARG A 253       6.508  -5.254 -19.203  1.00 90.19           C  
ATOM   1915  CB  ARG A 253       8.766  -4.215 -19.469  1.00 90.19           C  
ATOM   1916  O   ARG A 253       7.098  -6.336 -19.219  1.00 90.19           O  
ATOM   1917  CG  ARG A 253       9.602  -3.000 -19.859  1.00 90.19           C  
ATOM   1918  CD  ARG A 253      11.086  -3.328 -19.906  1.00 90.19           C  
ATOM   1919  NE  ARG A 253      11.867  -2.193 -20.375  1.00 90.19           N  
ATOM   1920  NH1 ARG A 253      13.844  -3.377 -20.578  1.00 90.19           N  
ATOM   1921  NH2 ARG A 253      13.781  -1.148 -21.109  1.00 90.19           N  
ATOM   1922  CZ  ARG A 253      13.164  -2.242 -20.688  1.00 90.19           C  
ATOM   1923  N   ALA A 254       5.285  -5.078 -18.922  1.00 95.38           N  
ATOM   1924  CA  ALA A 254       4.461  -6.191 -18.469  1.00 95.38           C  
ATOM   1925  C   ALA A 254       4.309  -7.246 -19.562  1.00 95.38           C  
ATOM   1926  CB  ALA A 254       3.088  -5.695 -18.016  1.00 95.38           C  
ATOM   1927  O   ALA A 254       4.340  -8.445 -19.281  1.00 95.38           O  
ATOM   1928  N   ARG A 255       4.230  -6.762 -20.828  1.00 96.50           N  
ATOM   1929  CA  ARG A 255       4.051  -7.695 -21.938  1.00 96.50           C  
ATOM   1930  C   ARG A 255       5.277  -8.586 -22.109  1.00 96.50           C  
ATOM   1931  CB  ARG A 255       3.764  -6.938 -23.234  1.00 96.50           C  
ATOM   1932  O   ARG A 255       5.152  -9.805 -22.234  1.00 96.50           O  
ATOM   1933  CG  ARG A 255       3.512  -7.844 -24.422  1.00 96.50           C  
ATOM   1934  CD  ARG A 255       3.154  -7.043 -25.672  1.00 96.50           C  
ATOM   1935  NE  ARG A 255       2.977  -7.910 -26.844  1.00 96.50           N  
ATOM   1936  NH1 ARG A 255       0.698  -8.164 -26.547  1.00 96.50           N  
ATOM   1937  NH2 ARG A 255       1.765  -9.195 -28.297  1.00 96.50           N  
ATOM   1938  CZ  ARG A 255       1.813  -8.422 -27.234  1.00 96.50           C  
ATOM   1939  N   GLN A 256       6.395  -7.957 -22.094  1.00 95.88           N  
ATOM   1940  CA  GLN A 256       7.645  -8.703 -22.219  1.00 95.88           C  
ATOM   1941  C   GLN A 256       7.777  -9.734 -21.094  1.00 95.88           C  
ATOM   1942  CB  GLN A 256       8.844  -7.754 -22.203  1.00 95.88           C  
ATOM   1943  O   GLN A 256       8.141 -10.883 -21.344  1.00 95.88           O  
ATOM   1944  CG  GLN A 256      10.188  -8.453 -22.344  1.00 95.88           C  
ATOM   1945  CD  GLN A 256      11.359  -7.496 -22.250  1.00 95.88           C  
ATOM   1946  NE2 GLN A 256      12.492  -7.883 -22.828  1.00 95.88           N  
ATOM   1947  OE1 GLN A 256      11.250  -6.422 -21.656  1.00 95.88           O  
ATOM   1948  N   ALA A 257       7.488  -9.344 -19.938  1.00 97.00           N  
ATOM   1949  CA  ALA A 257       7.574 -10.234 -18.781  1.00 97.00           C  
ATOM   1950  C   ALA A 257       6.613 -11.414 -18.922  1.00 97.00           C  
ATOM   1951  CB  ALA A 257       7.289  -9.461 -17.500  1.00 97.00           C  
ATOM   1952  O   ALA A 257       6.984 -12.562 -18.656  1.00 97.00           O  
ATOM   1953  N   ALA A 258       5.387 -11.125 -19.359  1.00 97.69           N  
ATOM   1954  CA  ALA A 258       4.371 -12.164 -19.516  1.00 97.69           C  
ATOM   1955  C   ALA A 258       4.812 -13.219 -20.531  1.00 97.69           C  
ATOM   1956  CB  ALA A 258       3.039 -11.547 -19.938  1.00 97.69           C  
ATOM   1957  O   ALA A 258       4.746 -14.414 -20.250  1.00 97.69           O  
ATOM   1958  N   PHE A 259       5.352 -12.805 -21.609  1.00 97.75           N  
ATOM   1959  CA  PHE A 259       5.762 -13.727 -22.656  1.00 97.75           C  
ATOM   1960  C   PHE A 259       7.020 -14.492 -22.250  1.00 97.75           C  
ATOM   1961  CB  PHE A 259       6.008 -12.977 -23.969  1.00 97.75           C  
ATOM   1962  O   PHE A 259       7.195 -15.656 -22.625  1.00 97.75           O  
ATOM   1963  CG  PHE A 259       4.766 -12.773 -24.797  1.00 97.75           C  
ATOM   1964  CD1 PHE A 259       4.469 -13.625 -25.844  1.00 97.75           C  
ATOM   1965  CD2 PHE A 259       3.893 -11.734 -24.516  1.00 97.75           C  
ATOM   1966  CE1 PHE A 259       3.316 -13.445 -26.609  1.00 97.75           C  
ATOM   1967  CE2 PHE A 259       2.742 -11.539 -25.266  1.00 97.75           C  
ATOM   1968  CZ  PHE A 259       2.457 -12.398 -26.312  1.00 97.75           C  
ATOM   1969  N   GLN A 260       7.836 -13.836 -21.516  1.00 97.50           N  
ATOM   1970  CA  GLN A 260       9.016 -14.523 -21.000  1.00 97.50           C  
ATOM   1971  C   GLN A 260       8.633 -15.664 -20.062  1.00 97.50           C  
ATOM   1972  CB  GLN A 260       9.953 -13.547 -20.297  1.00 97.50           C  
ATOM   1973  O   GLN A 260       9.250 -16.734 -20.094  1.00 97.50           O  
ATOM   1974  CG  GLN A 260      11.289 -14.148 -19.891  1.00 97.50           C  
ATOM   1975  CD  GLN A 260      12.086 -14.648 -21.094  1.00 97.50           C  
ATOM   1976  NE2 GLN A 260      12.508 -15.906 -21.047  1.00 97.50           N  
ATOM   1977  OE1 GLN A 260      12.312 -13.914 -22.062  1.00 97.50           O  
ATOM   1978  N   VAL A 261       7.633 -15.453 -19.297  1.00 98.19           N  
ATOM   1979  CA  VAL A 261       7.137 -16.531 -18.438  1.00 98.19           C  
ATOM   1980  C   VAL A 261       6.664 -17.703 -19.312  1.00 98.19           C  
ATOM   1981  CB  VAL A 261       5.992 -16.047 -17.531  1.00 98.19           C  
ATOM   1982  O   VAL A 261       7.004 -18.859 -19.047  1.00 98.19           O  
ATOM   1983  CG1 VAL A 261       5.281 -17.250 -16.875  1.00 98.19           C  
ATOM   1984  CG2 VAL A 261       6.531 -15.109 -16.453  1.00 98.19           C  
ATOM   1985  N   GLY A 262       5.859 -17.391 -20.312  1.00 98.06           N  
ATOM   1986  CA  GLY A 262       5.422 -18.422 -21.234  1.00 98.06           C  
ATOM   1987  C   GLY A 262       6.570 -19.188 -21.859  1.00 98.06           C  
ATOM   1988  O   GLY A 262       6.547 -20.422 -21.906  1.00 98.06           O  
ATOM   1989  N   TYR A 263       7.570 -18.406 -22.234  1.00 97.44           N  
ATOM   1990  CA  TYR A 263       8.750 -19.016 -22.844  1.00 97.44           C  
ATOM   1991  C   TYR A 263       9.438 -19.969 -21.859  1.00 97.44           C  
ATOM   1992  CB  TYR A 263       9.734 -17.938 -23.297  1.00 97.44           C  
ATOM   1993  O   TYR A 263       9.789 -21.094 -22.219  1.00 97.44           O  
ATOM   1994  CG  TYR A 263      11.023 -18.484 -23.859  1.00 97.44           C  
ATOM   1995  CD1 TYR A 263      12.180 -18.547 -23.078  1.00 97.44           C  
ATOM   1996  CD2 TYR A 263      11.086 -18.938 -25.172  1.00 97.44           C  
ATOM   1997  CE1 TYR A 263      13.367 -19.062 -23.609  1.00 97.44           C  
ATOM   1998  CE2 TYR A 263      12.273 -19.438 -25.703  1.00 97.44           C  
ATOM   1999  OH  TYR A 263      14.578 -20.000 -25.422  1.00 97.44           O  
ATOM   2000  CZ  TYR A 263      13.406 -19.500 -24.906  1.00 97.44           C  
ATOM   2001  N   ASN A 264       9.594 -19.578 -20.609  1.00 97.38           N  
ATOM   2002  CA  ASN A 264      10.250 -20.391 -19.594  1.00 97.38           C  
ATOM   2003  C   ASN A 264       9.492 -21.688 -19.328  1.00 97.38           C  
ATOM   2004  CB  ASN A 264      10.406 -19.594 -18.297  1.00 97.38           C  
ATOM   2005  O   ASN A 264      10.086 -22.688 -18.922  1.00 97.38           O  
ATOM   2006  CG  ASN A 264      11.422 -18.484 -18.406  1.00 97.38           C  
ATOM   2007  ND2 ASN A 264      11.445 -17.594 -17.422  1.00 97.38           N  
ATOM   2008  OD1 ASN A 264      12.180 -18.406 -19.391  1.00 97.38           O  
ATOM   2009  N   LEU A 265       8.211 -21.641 -19.703  1.00 97.88           N  
ATOM   2010  CA  LEU A 265       7.363 -22.781 -19.422  1.00 97.88           C  
ATOM   2011  C   LEU A 265       7.156 -23.641 -20.656  1.00 97.88           C  
ATOM   2012  CB  LEU A 265       6.012 -22.328 -18.859  1.00 97.88           C  
ATOM   2013  O   LEU A 265       6.340 -24.562 -20.656  1.00 97.88           O  
ATOM   2014  CG  LEU A 265       6.020 -21.703 -17.469  1.00 97.88           C  
ATOM   2015  CD1 LEU A 265       4.684 -21.031 -17.172  1.00 97.88           C  
ATOM   2016  CD2 LEU A 265       6.332 -22.766 -16.422  1.00 97.88           C  
ATOM   2017  N   GLY A 266       7.879 -23.250 -21.719  1.00 97.31           N  
ATOM   2018  CA  GLY A 266       7.805 -24.016 -22.953  1.00 97.31           C  
ATOM   2019  C   GLY A 266       6.559 -23.719 -23.766  1.00 97.31           C  
ATOM   2020  O   GLY A 266       6.078 -24.562 -24.516  1.00 97.31           O  
ATOM   2021  N   ILE A 267       5.934 -22.562 -23.500  1.00 97.12           N  
ATOM   2022  CA  ILE A 267       4.750 -22.141 -24.250  1.00 97.12           C  
ATOM   2023  C   ILE A 267       5.160 -21.234 -25.406  1.00 97.12           C  
ATOM   2024  CB  ILE A 267       3.744 -21.406 -23.328  1.00 97.12           C  
ATOM   2025  O   ILE A 267       5.730 -20.172 -25.188  1.00 97.12           O  
ATOM   2026  CG1 ILE A 267       3.268 -22.344 -22.203  1.00 97.12           C  
ATOM   2027  CG2 ILE A 267       2.561 -20.875 -24.141  1.00 97.12           C  
ATOM   2028  CD1 ILE A 267       2.516 -21.641 -21.094  1.00 97.12           C  
ATOM   2029  N   THR A 268       4.984 -21.703 -26.656  1.00 90.19           N  
ATOM   2030  CA  THR A 268       5.266 -20.891 -27.844  1.00 90.19           C  
ATOM   2031  C   THR A 268       4.023 -20.125 -28.281  1.00 90.19           C  
ATOM   2032  CB  THR A 268       5.773 -21.766 -29.000  1.00 90.19           C  
ATOM   2033  O   THR A 268       3.055 -20.719 -28.750  1.00 90.19           O  
ATOM   2034  CG2 THR A 268       6.285 -20.906 -30.156  1.00 90.19           C  
ATOM   2035  OG1 THR A 268       6.840 -22.594 -28.547  1.00 90.19           O  
ATOM   2036  N   ALA A 269       3.957 -18.891 -27.922  1.00 92.19           N  
ATOM   2037  CA  ALA A 269       2.811 -18.062 -28.266  1.00 92.19           C  
ATOM   2038  C   ALA A 269       3.258 -16.750 -28.891  1.00 92.19           C  
ATOM   2039  CB  ALA A 269       1.961 -17.797 -27.016  1.00 92.19           C  
ATOM   2040  O   ALA A 269       4.172 -16.078 -28.391  1.00 92.19           O  
ATOM   2041  N   VAL A 270       2.625 -16.469 -30.047  1.00 90.19           N  
ATOM   2042  CA  VAL A 270       2.861 -15.172 -30.672  1.00 90.19           C  
ATOM   2043  C   VAL A 270       1.750 -14.203 -30.266  1.00 90.19           C  
ATOM   2044  CB  VAL A 270       2.947 -15.273 -32.219  1.00 90.19           C  
ATOM   2045  O   VAL A 270       2.010 -13.023 -30.016  1.00 90.19           O  
ATOM   2046  CG1 VAL A 270       3.117 -13.891 -32.844  1.00 90.19           C  
ATOM   2047  CG2 VAL A 270       4.098 -16.203 -32.625  1.00 90.19           C  
ATOM   2048  N   LEU A 271       0.560 -14.797 -30.062  1.00 95.56           N  
ATOM   2049  CA  LEU A 271      -0.604 -13.984 -29.719  1.00 95.56           C  
ATOM   2050  C   LEU A 271      -0.914 -14.062 -28.234  1.00 95.56           C  
ATOM   2051  CB  LEU A 271      -1.823 -14.438 -30.531  1.00 95.56           C  
ATOM   2052  O   LEU A 271      -0.745 -15.109 -27.609  1.00 95.56           O  
ATOM   2053  CG  LEU A 271      -1.698 -14.344 -32.062  1.00 95.56           C  
ATOM   2054  CD1 LEU A 271      -2.898 -15.008 -32.719  1.00 95.56           C  
ATOM   2055  CD2 LEU A 271      -1.565 -12.891 -32.500  1.00 95.56           C  
ATOM   2056  N   ALA A 272      -1.434 -12.914 -27.688  1.00 96.44           N  
ATOM   2057  CA  ALA A 272      -1.793 -12.812 -26.266  1.00 96.44           C  
ATOM   2058  C   ALA A 272      -2.873 -13.828 -25.906  1.00 96.44           C  
ATOM   2059  CB  ALA A 272      -2.262 -11.398 -25.938  1.00 96.44           C  
ATOM   2060  O   ALA A 272      -2.818 -14.445 -24.844  1.00 96.44           O  
ATOM   2061  N   ARG A 273      -3.770 -14.102 -26.719  1.00 96.88           N  
ATOM   2062  CA  ARG A 273      -4.875 -15.016 -26.453  1.00 96.88           C  
ATOM   2063  C   ARG A 273      -4.367 -16.438 -26.266  1.00 96.88           C  
ATOM   2064  CB  ARG A 273      -5.895 -14.977 -27.594  1.00 96.88           C  
ATOM   2065  O   ARG A 273      -4.824 -17.156 -25.359  1.00 96.88           O  
ATOM   2066  CG  ARG A 273      -7.164 -15.758 -27.312  1.00 96.88           C  
ATOM   2067  CD  ARG A 273      -8.172 -15.625 -28.438  1.00 96.88           C  
ATOM   2068  NE  ARG A 273      -8.945 -14.391 -28.328  1.00 96.88           N  
ATOM   2069  NH1 ARG A 273     -10.891 -15.281 -29.203  1.00 96.88           N  
ATOM   2070  NH2 ARG A 273     -10.828 -13.086 -28.547  1.00 96.88           N  
ATOM   2071  CZ  ARG A 273     -10.219 -14.258 -28.703  1.00 96.88           C  
ATOM   2072  N   THR A 274      -3.436 -16.828 -27.156  1.00 97.25           N  
ATOM   2073  CA  THR A 274      -2.857 -18.172 -27.047  1.00 97.25           C  
ATOM   2074  C   THR A 274      -2.076 -18.312 -25.750  1.00 97.25           C  
ATOM   2075  CB  THR A 274      -1.934 -18.484 -28.234  1.00 97.25           C  
ATOM   2076  O   THR A 274      -2.186 -19.312 -25.047  1.00 97.25           O  
ATOM   2077  CG2 THR A 274      -1.397 -19.906 -28.156  1.00 97.25           C  
ATOM   2078  OG1 THR A 274      -2.668 -18.328 -29.453  1.00 97.25           O  
ATOM   2079  N   LEU A 275      -1.312 -17.266 -25.453  1.00 98.06           N  
ATOM   2080  CA  LEU A 275      -0.564 -17.266 -24.203  1.00 98.06           C  
ATOM   2081  C   LEU A 275      -1.500 -17.422 -23.016  1.00 98.06           C  
ATOM   2082  CB  LEU A 275       0.243 -15.977 -24.062  1.00 98.06           C  
ATOM   2083  O   LEU A 275      -1.263 -18.266 -22.141  1.00 98.06           O  
ATOM   2084  CG  LEU A 275       1.087 -15.836 -22.797  1.00 98.06           C  
ATOM   2085  CD1 LEU A 275       2.211 -16.859 -22.797  1.00 98.06           C  
ATOM   2086  CD2 LEU A 275       1.647 -14.422 -22.672  1.00 98.06           C  
ATOM   2087  N   LEU A 276      -2.557 -16.656 -22.938  1.00 97.75           N  
ATOM   2088  CA  LEU A 276      -3.523 -16.688 -21.844  1.00 97.75           C  
ATOM   2089  C   LEU A 276      -4.137 -18.078 -21.688  1.00 97.75           C  
ATOM   2090  CB  LEU A 276      -4.625 -15.648 -22.078  1.00 97.75           C  
ATOM   2091  O   LEU A 276      -4.160 -18.625 -20.578  1.00 97.75           O  
ATOM   2092  CG  LEU A 276      -5.805 -15.680 -21.109  1.00 97.75           C  
ATOM   2093  CD1 LEU A 276      -5.320 -15.414 -19.688  1.00 97.75           C  
ATOM   2094  CD2 LEU A 276      -6.859 -14.656 -21.516  1.00 97.75           C  
ATOM   2095  N   GLN A 277      -4.625 -18.641 -22.797  1.00 97.19           N  
ATOM   2096  CA  GLN A 277      -5.270 -19.938 -22.766  1.00 97.19           C  
ATOM   2097  C   GLN A 277      -4.332 -21.000 -22.188  1.00 97.19           C  
ATOM   2098  CB  GLN A 277      -5.727 -20.359 -24.172  1.00 97.19           C  
ATOM   2099  O   GLN A 277      -4.734 -21.797 -21.328  1.00 97.19           O  
ATOM   2100  CG  GLN A 277      -6.504 -21.656 -24.203  1.00 97.19           C  
ATOM   2101  CD  GLN A 277      -6.926 -22.047 -25.609  1.00 97.19           C  
ATOM   2102  NE2 GLN A 277      -7.707 -23.125 -25.719  1.00 97.19           N  
ATOM   2103  OE1 GLN A 277      -6.555 -21.391 -26.594  1.00 97.19           O  
ATOM   2104  N   ARG A 278      -3.092 -20.938 -22.578  1.00 97.75           N  
ATOM   2105  CA  ARG A 278      -2.125 -21.953 -22.156  1.00 97.75           C  
ATOM   2106  C   ARG A 278      -1.695 -21.734 -20.719  1.00 97.75           C  
ATOM   2107  CB  ARG A 278      -0.902 -21.938 -23.078  1.00 97.75           C  
ATOM   2108  O   ARG A 278      -1.539 -22.703 -19.953  1.00 97.75           O  
ATOM   2109  CG  ARG A 278      -1.217 -22.266 -24.531  1.00 97.75           C  
ATOM   2110  CD  ARG A 278      -1.619 -23.719 -24.703  1.00 97.75           C  
ATOM   2111  NE  ARG A 278      -0.493 -24.625 -24.484  1.00 97.75           N  
ATOM   2112  NH1 ARG A 278      -1.151 -26.188 -26.047  1.00 97.75           N  
ATOM   2113  NH2 ARG A 278       0.761 -26.516 -24.828  1.00 97.75           N  
ATOM   2114  CZ  ARG A 278      -0.297 -25.766 -25.125  1.00 97.75           C  
ATOM   2115  N   LEU A 279      -1.529 -20.500 -20.344  1.00 98.00           N  
ATOM   2116  CA  LEU A 279      -1.102 -20.219 -18.969  1.00 98.00           C  
ATOM   2117  C   LEU A 279      -2.193 -20.594 -17.969  1.00 98.00           C  
ATOM   2118  CB  LEU A 279      -0.734 -18.734 -18.828  1.00 98.00           C  
ATOM   2119  O   LEU A 279      -1.900 -20.922 -16.828  1.00 98.00           O  
ATOM   2120  CG  LEU A 279       0.590 -18.312 -19.453  1.00 98.00           C  
ATOM   2121  CD1 LEU A 279       0.824 -16.812 -19.219  1.00 98.00           C  
ATOM   2122  CD2 LEU A 279       1.745 -19.125 -18.891  1.00 98.00           C  
ATOM   2123  N   ARG A 280      -3.445 -20.531 -18.297  1.00 98.00           N  
ATOM   2124  CA  ARG A 280      -4.531 -20.922 -17.406  1.00 98.00           C  
ATOM   2125  C   ARG A 280      -4.465 -22.422 -17.078  1.00 98.00           C  
ATOM   2126  CB  ARG A 280      -5.887 -20.578 -18.016  1.00 98.00           C  
ATOM   2127  O   ARG A 280      -4.996 -22.859 -16.062  1.00 98.00           O  
ATOM   2128  CG  ARG A 280      -6.285 -19.125 -17.859  1.00 98.00           C  
ATOM   2129  CD  ARG A 280      -7.617 -18.828 -18.531  1.00 98.00           C  
ATOM   2130  NE  ARG A 280      -8.094 -17.484 -18.219  1.00 98.00           N  
ATOM   2131  NH1 ARG A 280      -9.344 -17.250 -20.156  1.00 98.00           N  
ATOM   2132  NH2 ARG A 280      -9.266 -15.547 -18.625  1.00 98.00           N  
ATOM   2133  CZ  ARG A 280      -8.898 -16.766 -19.000  1.00 98.00           C  
ATOM   2134  N   GLU A 281      -3.783 -23.141 -17.938  1.00 97.44           N  
ATOM   2135  CA  GLU A 281      -3.707 -24.594 -17.766  1.00 97.44           C  
ATOM   2136  C   GLU A 281      -2.490 -24.984 -16.938  1.00 97.44           C  
ATOM   2137  CB  GLU A 281      -3.662 -25.297 -19.125  1.00 97.44           C  
ATOM   2138  O   GLU A 281      -2.363 -26.141 -16.516  1.00 97.44           O  
ATOM   2139  CG  GLU A 281      -4.902 -25.062 -19.969  1.00 97.44           C  
ATOM   2140  CD  GLU A 281      -4.801 -25.688 -21.359  1.00 97.44           C  
ATOM   2141  OE1 GLU A 281      -5.746 -25.516 -22.172  1.00 97.44           O  
ATOM   2142  OE2 GLU A 281      -3.770 -26.328 -21.641  1.00 97.44           O  
ATOM   2143  N   VAL A 282      -1.659 -24.047 -16.656  1.00 98.19           N  
ATOM   2144  CA  VAL A 282      -0.416 -24.312 -15.945  1.00 98.19           C  
ATOM   2145  C   VAL A 282      -0.687 -24.391 -14.445  1.00 98.19           C  
ATOM   2146  CB  VAL A 282       0.654 -23.234 -16.250  1.00 98.19           C  
ATOM   2147  O   VAL A 282      -1.494 -23.609 -13.922  1.00 98.19           O  
ATOM   2148  CG1 VAL A 282       1.888 -23.453 -15.367  1.00 98.19           C  
ATOM   2149  CG2 VAL A 282       1.036 -23.266 -17.719  1.00 98.19           C  
ATOM   2150  N   ASP A 283       0.003 -25.281 -13.750  1.00 98.00           N  
ATOM   2151  CA  ASP A 283      -0.046 -25.344 -12.297  1.00 98.00           C  
ATOM   2152  C   ASP A 283       0.404 -24.031 -11.664  1.00 98.00           C  
ATOM   2153  CB  ASP A 283       0.823 -26.500 -11.781  1.00 98.00           C  
ATOM   2154  O   ASP A 283       1.363 -23.406 -12.133  1.00 98.00           O  
ATOM   2155  CG  ASP A 283       0.935 -26.531 -10.273  1.00 98.00           C  
ATOM   2156  OD1 ASP A 283       1.996 -26.156  -9.727  1.00 98.00           O  
ATOM   2157  OD2 ASP A 283      -0.047 -26.938  -9.609  1.00 98.00           O  
ATOM   2158  N   ALA A 284      -0.260 -23.609 -10.672  1.00 97.75           N  
ATOM   2159  CA  ALA A 284      -0.029 -22.297 -10.055  1.00 97.75           C  
ATOM   2160  C   ALA A 284       1.393 -22.203  -9.508  1.00 97.75           C  
ATOM   2161  CB  ALA A 284      -1.042 -22.062  -8.938  1.00 97.75           C  
ATOM   2162  O   ALA A 284       2.035 -21.156  -9.633  1.00 97.75           O  
ATOM   2163  N   TYR A 285       1.910 -23.250  -8.961  1.00 98.06           N  
ATOM   2164  CA  TYR A 285       3.250 -23.219  -8.383  1.00 98.06           C  
ATOM   2165  C   TYR A 285       4.309 -23.109  -9.469  1.00 98.06           C  
ATOM   2166  CB  TYR A 285       3.500 -24.469  -7.535  1.00 98.06           C  
ATOM   2167  O   TYR A 285       5.277 -22.359  -9.328  1.00 98.06           O  
ATOM   2168  CG  TYR A 285       2.859 -24.422  -6.168  1.00 98.06           C  
ATOM   2169  CD1 TYR A 285       1.674 -23.719  -5.961  1.00 98.06           C  
ATOM   2170  CD2 TYR A 285       3.439 -25.062  -5.086  1.00 98.06           C  
ATOM   2171  CE1 TYR A 285       1.080 -23.672  -4.703  1.00 98.06           C  
ATOM   2172  CE2 TYR A 285       2.854 -25.031  -3.824  1.00 98.06           C  
ATOM   2173  OH  TYR A 285       1.093 -24.281  -2.396  1.00 98.06           O  
ATOM   2174  CZ  TYR A 285       1.677 -24.328  -3.645  1.00 98.06           C  
ATOM   2175  N   ALA A 286       4.117 -23.875 -10.547  1.00 98.00           N  
ATOM   2176  CA  ALA A 286       5.043 -23.766 -11.672  1.00 98.00           C  
ATOM   2177  C   ALA A 286       5.012 -22.359 -12.273  1.00 98.00           C  
ATOM   2178  CB  ALA A 286       4.707 -24.797 -12.742  1.00 98.00           C  
ATOM   2179  O   ALA A 286       6.059 -21.797 -12.617  1.00 98.00           O  
ATOM   2180  N   LEU A 287       3.844 -21.859 -12.383  1.00 98.06           N  
ATOM   2181  CA  LEU A 287       3.668 -20.500 -12.875  1.00 98.06           C  
ATOM   2182  C   LEU A 287       4.395 -19.500 -11.977  1.00 98.06           C  
ATOM   2183  CB  LEU A 287       2.182 -20.141 -12.953  1.00 98.06           C  
ATOM   2184  O   LEU A 287       5.129 -18.641 -12.469  1.00 98.06           O  
ATOM   2185  CG  LEU A 287       1.843 -18.766 -13.516  1.00 98.06           C  
ATOM   2186  CD1 LEU A 287       2.404 -18.609 -14.922  1.00 98.06           C  
ATOM   2187  CD2 LEU A 287       0.334 -18.531 -13.508  1.00 98.06           C  
ATOM   2188  N   GLN A 288       4.188 -19.609 -10.711  1.00 98.12           N  
ATOM   2189  CA  GLN A 288       4.828 -18.734  -9.742  1.00 98.12           C  
ATOM   2190  C   GLN A 288       6.348 -18.844  -9.805  1.00 98.12           C  
ATOM   2191  CB  GLN A 288       4.340 -19.047  -8.328  1.00 98.12           C  
ATOM   2192  O   GLN A 288       7.051 -17.828  -9.789  1.00 98.12           O  
ATOM   2193  CG  GLN A 288       5.062 -18.266  -7.234  1.00 98.12           C  
ATOM   2194  CD  GLN A 288       4.828 -16.766  -7.332  1.00 98.12           C  
ATOM   2195  NE2 GLN A 288       5.766 -15.992  -6.809  1.00 98.12           N  
ATOM   2196  OE1 GLN A 288       3.812 -16.328  -7.871  1.00 98.12           O  
ATOM   2197  N   ARG A 289       6.918 -19.969  -9.930  1.00 98.00           N  
ATOM   2198  CA  ARG A 289       8.359 -20.156 -10.023  1.00 98.00           C  
ATOM   2199  C   ARG A 289       8.930 -19.469 -11.258  1.00 98.00           C  
ATOM   2200  CB  ARG A 289       8.703 -21.656 -10.047  1.00 98.00           C  
ATOM   2201  O   ARG A 289       9.984 -18.844 -11.195  1.00 98.00           O  
ATOM   2202  CG  ARG A 289       8.516 -22.344  -8.711  1.00 98.00           C  
ATOM   2203  CD  ARG A 289       8.891 -23.828  -8.781  1.00 98.00           C  
ATOM   2204  NE  ARG A 289       8.391 -24.562  -7.633  1.00 98.00           N  
ATOM   2205  NH1 ARG A 289       7.805 -26.453  -8.844  1.00 98.00           N  
ATOM   2206  NH2 ARG A 289       7.457 -26.375  -6.578  1.00 98.00           N  
ATOM   2207  CZ  ARG A 289       7.887 -25.797  -7.688  1.00 98.00           C  
ATOM   2208  N   SER A 290       8.227 -19.672 -12.328  1.00 97.88           N  
ATOM   2209  CA  SER A 290       8.672 -19.031 -13.562  1.00 97.88           C  
ATOM   2210  C   SER A 290       8.625 -17.500 -13.445  1.00 97.88           C  
ATOM   2211  CB  SER A 290       7.820 -19.484 -14.750  1.00 97.88           C  
ATOM   2212  O   SER A 290       9.562 -16.812 -13.859  1.00 97.88           O  
ATOM   2213  OG  SER A 290       8.273 -18.891 -15.953  1.00 97.88           O  
ATOM   2214  N   ALA A 291       7.527 -17.047 -12.875  1.00 97.75           N  
ATOM   2215  CA  ALA A 291       7.383 -15.609 -12.664  1.00 97.75           C  
ATOM   2216  C   ALA A 291       8.508 -15.070 -11.789  1.00 97.75           C  
ATOM   2217  CB  ALA A 291       6.027 -15.305 -12.039  1.00 97.75           C  
ATOM   2218  O   ALA A 291       9.055 -14.000 -12.055  1.00 97.75           O  
ATOM   2219  N   GLN A 292       8.859 -15.781 -10.781  1.00 96.69           N  
ATOM   2220  CA  GLN A 292       9.930 -15.352  -9.891  1.00 96.69           C  
ATOM   2221  C   GLN A 292      11.273 -15.320 -10.617  1.00 96.69           C  
ATOM   2222  CB  GLN A 292      10.016 -16.266  -8.664  1.00 96.69           C  
ATOM   2223  O   GLN A 292      12.117 -14.469 -10.328  1.00 96.69           O  
ATOM   2224  CG  GLN A 292       8.898 -16.047  -7.656  1.00 96.69           C  
ATOM   2225  CD  GLN A 292       8.781 -14.602  -7.211  1.00 96.69           C  
ATOM   2226  NE2 GLN A 292       7.574 -14.047  -7.289  1.00 96.69           N  
ATOM   2227  OE1 GLN A 292       9.766 -13.984  -6.797  1.00 96.69           O  
ATOM   2228  N   SER A 293      11.484 -16.203 -11.508  1.00 95.94           N  
ATOM   2229  CA  SER A 293      12.711 -16.172 -12.297  1.00 95.94           C  
ATOM   2230  C   SER A 293      12.805 -14.906 -13.141  1.00 95.94           C  
ATOM   2231  CB  SER A 293      12.797 -17.406 -13.195  1.00 95.94           C  
ATOM   2232  O   SER A 293      13.891 -14.359 -13.336  1.00 95.94           O  
ATOM   2233  OG  SER A 293      11.883 -17.312 -14.273  1.00 95.94           O  
ATOM   2234  N   VAL A 294      11.719 -14.477 -13.688  1.00 96.69           N  
ATOM   2235  CA  VAL A 294      11.680 -13.227 -14.445  1.00 96.69           C  
ATOM   2236  C   VAL A 294      12.000 -12.055 -13.516  1.00 96.69           C  
ATOM   2237  CB  VAL A 294      10.312 -13.016 -15.125  1.00 96.69           C  
ATOM   2238  O   VAL A 294      12.750 -11.148 -13.891  1.00 96.69           O  
ATOM   2239  CG1 VAL A 294      10.211 -11.609 -15.719  1.00 96.69           C  
ATOM   2240  CG2 VAL A 294      10.078 -14.070 -16.203  1.00 96.69           C  
ATOM   2241  N   LEU A 295      11.383 -12.031 -12.352  1.00 94.75           N  
ATOM   2242  CA  LEU A 295      11.695 -11.008 -11.367  1.00 94.75           C  
ATOM   2243  C   LEU A 295      13.188 -10.992 -11.062  1.00 94.75           C  
ATOM   2244  CB  LEU A 295      10.898 -11.242 -10.078  1.00 94.75           C  
ATOM   2245  O   LEU A 295      13.812  -9.930 -11.055  1.00 94.75           O  
ATOM   2246  CG  LEU A 295      11.211 -10.305  -8.906  1.00 94.75           C  
ATOM   2247  CD1 LEU A 295      10.969  -8.859  -9.320  1.00 94.75           C  
ATOM   2248  CD2 LEU A 295      10.367 -10.672  -7.691  1.00 94.75           C  
ATOM   2249  N   ALA A 296      13.781 -12.133 -10.836  1.00 92.94           N  
ATOM   2250  CA  ALA A 296      15.211 -12.234 -10.547  1.00 92.94           C  
ATOM   2251  C   ALA A 296      16.047 -11.664 -11.688  1.00 92.94           C  
ATOM   2252  CB  ALA A 296      15.594 -13.695 -10.289  1.00 92.94           C  
ATOM   2253  O   ALA A 296      17.031 -10.969 -11.453  1.00 92.94           O  
ATOM   2254  N   GLN A 297      15.625 -11.867 -12.891  1.00 92.00           N  
ATOM   2255  CA  GLN A 297      16.328 -11.359 -14.062  1.00 92.00           C  
ATOM   2256  C   GLN A 297      16.281  -9.836 -14.109  1.00 92.00           C  
ATOM   2257  CB  GLN A 297      15.734 -11.945 -15.344  1.00 92.00           C  
ATOM   2258  O   GLN A 297      17.297  -9.195 -14.406  1.00 92.00           O  
ATOM   2259  CG  GLN A 297      16.062 -13.414 -15.570  1.00 92.00           C  
ATOM   2260  CD  GLN A 297      15.383 -13.992 -16.797  1.00 92.00           C  
ATOM   2261  NE2 GLN A 297      15.570 -15.289 -17.016  1.00 92.00           N  
ATOM   2262  OE1 GLN A 297      14.695 -13.281 -17.531  1.00 92.00           O  
ATOM   2263  N   VAL A 298      15.156  -9.305 -13.805  1.00 90.94           N  
ATOM   2264  CA  VAL A 298      15.008  -7.852 -13.789  1.00 90.94           C  
ATOM   2265  C   VAL A 298      15.961  -7.242 -12.758  1.00 90.94           C  
ATOM   2266  CB  VAL A 298      13.555  -7.430 -13.484  1.00 90.94           C  
ATOM   2267  O   VAL A 298      16.656  -6.266 -13.047  1.00 90.94           O  
ATOM   2268  CG1 VAL A 298      13.469  -5.930 -13.203  1.00 90.94           C  
ATOM   2269  CG2 VAL A 298      12.633  -7.816 -14.641  1.00 90.94           C  
ATOM   2270  N   TYR A 299      16.078  -7.852 -11.625  1.00 87.94           N  
ATOM   2271  CA  TYR A 299      16.938  -7.340 -10.562  1.00 87.94           C  
ATOM   2272  C   TYR A 299      18.406  -7.453 -10.953  1.00 87.94           C  
ATOM   2273  CB  TYR A 299      16.688  -8.094  -9.250  1.00 87.94           C  
ATOM   2274  O   TYR A 299      19.203  -6.570 -10.641  1.00 87.94           O  
ATOM   2275  CG  TYR A 299      15.469  -7.605  -8.500  1.00 87.94           C  
ATOM   2276  CD1 TYR A 299      15.141  -6.254  -8.469  1.00 87.94           C  
ATOM   2277  CD2 TYR A 299      14.656  -8.492  -7.809  1.00 87.94           C  
ATOM   2278  CE1 TYR A 299      14.031  -5.797  -7.770  1.00 87.94           C  
ATOM   2279  CE2 TYR A 299      13.539  -8.055  -7.105  1.00 87.94           C  
ATOM   2280  OH  TYR A 299      12.133  -6.258  -6.398  1.00 87.94           O  
ATOM   2281  CZ  TYR A 299      13.234  -6.703  -7.094  1.00 87.94           C  
ATOM   2282  N   LEU A 300      18.688  -8.500 -11.672  1.00 87.62           N  
ATOM   2283  CA  LEU A 300      20.062  -8.711 -12.094  1.00 87.62           C  
ATOM   2284  C   LEU A 300      20.484  -7.676 -13.133  1.00 87.62           C  
ATOM   2285  CB  LEU A 300      20.234 -10.125 -12.664  1.00 87.62           C  
ATOM   2286  O   LEU A 300      21.641  -7.246 -13.164  1.00 87.62           O  
ATOM   2287  CG  LEU A 300      20.281 -11.266 -11.648  1.00 87.62           C  
ATOM   2288  CD1 LEU A 300      20.266 -12.609 -12.367  1.00 87.62           C  
ATOM   2289  CD2 LEU A 300      21.516 -11.141 -10.766  1.00 87.62           C  
ATOM   2290  N   ILE A 301      19.547  -7.293 -13.922  1.00 87.25           N  
ATOM   2291  CA  ILE A 301      19.844  -6.320 -14.969  1.00 87.25           C  
ATOM   2292  C   ILE A 301      19.969  -4.926 -14.352  1.00 87.25           C  
ATOM   2293  CB  ILE A 301      18.750  -6.324 -16.062  1.00 87.25           C  
ATOM   2294  O   ILE A 301      20.969  -4.230 -14.578  1.00 87.25           O  
ATOM   2295  CG1 ILE A 301      18.781  -7.645 -16.844  1.00 87.25           C  
ATOM   2296  CG2 ILE A 301      18.938  -5.133 -17.016  1.00 87.25           C  
ATOM   2297  CD1 ILE A 301      17.609  -7.836 -17.781  1.00 87.25           C  
ATOM   2298  N   ASN A 302      19.031  -4.562 -13.617  1.00 88.62           N  
ATOM   2299  CA  ASN A 302      19.000  -3.275 -12.930  1.00 88.62           C  
ATOM   2300  C   ASN A 302      17.891  -3.219 -11.891  1.00 88.62           C  
ATOM   2301  CB  ASN A 302      18.844  -2.133 -13.938  1.00 88.62           C  
ATOM   2302  O   ASN A 302      16.703  -3.109 -12.242  1.00 88.62           O  
ATOM   2303  CG  ASN A 302      18.984  -0.766 -13.297  1.00 88.62           C  
ATOM   2304  ND2 ASN A 302      19.094   0.268 -14.117  1.00 88.62           N  
ATOM   2305  OD1 ASN A 302      18.984  -0.641 -12.070  1.00 88.62           O  
ATOM   2306  N   PRO A 303      18.219  -3.230 -10.656  1.00 87.25           N  
ATOM   2307  CA  PRO A 303      17.234  -3.268  -9.578  1.00 87.25           C  
ATOM   2308  C   PRO A 303      16.422  -1.971  -9.469  1.00 87.25           C  
ATOM   2309  CB  PRO A 303      18.078  -3.498  -8.320  1.00 87.25           C  
ATOM   2310  O   PRO A 303      15.391  -1.937  -8.805  1.00 87.25           O  
ATOM   2311  CG  PRO A 303      19.438  -2.984  -8.680  1.00 87.25           C  
ATOM   2312  CD  PRO A 303      19.672  -3.240 -10.141  1.00 87.25           C  
ATOM   2313  N   LEU A 304      16.844  -0.927 -10.172  1.00 89.44           N  
ATOM   2314  CA  LEU A 304      16.141   0.354 -10.141  1.00 89.44           C  
ATOM   2315  C   LEU A 304      15.062   0.402 -11.211  1.00 89.44           C  
ATOM   2316  CB  LEU A 304      17.141   1.506 -10.352  1.00 89.44           C  
ATOM   2317  O   LEU A 304      14.344   1.400 -11.336  1.00 89.44           O  
ATOM   2318  CG  LEU A 304      18.234   1.659  -9.289  1.00 89.44           C  
ATOM   2319  CD1 LEU A 304      19.125   2.844  -9.625  1.00 89.44           C  
ATOM   2320  CD2 LEU A 304      17.609   1.825  -7.906  1.00 89.44           C  
ATOM   2321  N   ARG A 305      14.883  -0.684 -11.953  1.00 85.62           N  
ATOM   2322  CA  ARG A 305      13.984  -0.718 -13.102  1.00 85.62           C  
ATOM   2323  C   ARG A 305      12.555  -0.998 -12.664  1.00 85.62           C  
ATOM   2324  CB  ARG A 305      14.445  -1.772 -14.109  1.00 85.62           C  
ATOM   2325  O   ARG A 305      11.625  -0.917 -13.469  1.00 85.62           O  
ATOM   2326  CG  ARG A 305      15.578  -1.316 -15.008  1.00 85.62           C  
ATOM   2327  CD  ARG A 305      15.734  -2.213 -16.234  1.00 85.62           C  
ATOM   2328  NE  ARG A 305      16.219  -1.468 -17.391  1.00 85.62           N  
ATOM   2329  NH1 ARG A 305      16.969  -3.330 -18.531  1.00 85.62           N  
ATOM   2330  NH2 ARG A 305      17.203  -1.243 -19.453  1.00 85.62           N  
ATOM   2331  CZ  ARG A 305      16.797  -2.016 -18.453  1.00 85.62           C  
ATOM   2332  N   GLY A 306      12.398  -1.233 -11.430  1.00 89.50           N  
ATOM   2333  CA  GLY A 306      11.062  -1.473 -10.922  1.00 89.50           C  
ATOM   2334  C   GLY A 306      10.703  -2.945 -10.852  1.00 89.50           C  
ATOM   2335  O   GLY A 306      11.578  -3.807 -10.891  1.00 89.50           O  
ATOM   2336  N   LEU A 307       9.438  -3.227 -10.711  1.00 93.81           N  
ATOM   2337  CA  LEU A 307       8.914  -4.578 -10.562  1.00 93.81           C  
ATOM   2338  C   LEU A 307       8.172  -5.020 -11.820  1.00 93.81           C  
ATOM   2339  CB  LEU A 307       7.984  -4.664  -9.352  1.00 93.81           C  
ATOM   2340  O   LEU A 307       7.434  -4.230 -12.414  1.00 93.81           O  
ATOM   2341  CG  LEU A 307       8.609  -4.312  -7.992  1.00 93.81           C  
ATOM   2342  CD1 LEU A 307       7.520  -4.195  -6.930  1.00 93.81           C  
ATOM   2343  CD2 LEU A 307       9.641  -5.359  -7.594  1.00 93.81           C  
ATOM   2344  N   PRO A 308       8.383  -6.297 -12.172  1.00 95.06           N  
ATOM   2345  CA  PRO A 308       7.672  -6.770 -13.359  1.00 95.06           C  
ATOM   2346  C   PRO A 308       6.188  -7.016 -13.102  1.00 95.06           C  
ATOM   2347  CB  PRO A 308       8.391  -8.078 -13.703  1.00 95.06           C  
ATOM   2348  O   PRO A 308       5.383  -7.012 -14.039  1.00 95.06           O  
ATOM   2349  CG  PRO A 308       8.953  -8.555 -12.398  1.00 95.06           C  
ATOM   2350  CD  PRO A 308       9.359  -7.355 -11.594  1.00 95.06           C  
ATOM   2351  N   TRP A 309       5.957  -7.312 -11.805  1.00 96.81           N  
ATOM   2352  CA  TRP A 309       4.570  -7.539 -11.422  1.00 96.81           C  
ATOM   2353  C   TRP A 309       4.094  -6.461 -10.445  1.00 96.81           C  
ATOM   2354  CB  TRP A 309       4.406  -8.922 -10.789  1.00 96.81           C  
ATOM   2355  O   TRP A 309       4.352  -6.543  -9.242  1.00 96.81           O  
ATOM   2356  CG  TRP A 309       5.223  -9.992 -11.445  1.00 96.81           C  
ATOM   2357  CD1 TRP A 309       6.223 -10.734 -10.875  1.00 96.81           C  
ATOM   2358  CD2 TRP A 309       5.109 -10.445 -12.797  1.00 96.81           C  
ATOM   2359  CE2 TRP A 309       6.070 -11.461 -12.984  1.00 96.81           C  
ATOM   2360  CE3 TRP A 309       4.285 -10.086 -13.875  1.00 96.81           C  
ATOM   2361  NE1 TRP A 309       6.738 -11.617 -11.797  1.00 96.81           N  
ATOM   2362  CH2 TRP A 309       5.414 -11.750 -15.242  1.00 96.81           C  
ATOM   2363  CZ2 TRP A 309       6.234 -12.117 -14.203  1.00 96.81           C  
ATOM   2364  CZ3 TRP A 309       4.445 -10.742 -15.086  1.00 96.81           C  
ATOM   2365  N   ALA A 310       3.506  -5.477 -10.930  1.00 97.62           N  
ATOM   2366  CA  ALA A 310       2.953  -4.312 -10.242  1.00 97.62           C  
ATOM   2367  C   ALA A 310       1.837  -3.672 -11.062  1.00 97.62           C  
ATOM   2368  CB  ALA A 310       4.051  -3.289  -9.961  1.00 97.62           C  
ATOM   2369  O   ALA A 310       1.518  -4.141 -12.156  1.00 97.62           O  
ATOM   2370  N   PRO A 311       1.133  -2.723 -10.453  1.00 98.25           N  
ATOM   2371  CA  PRO A 311       0.110  -2.055 -11.258  1.00 98.25           C  
ATOM   2372  C   PRO A 311       0.647  -1.562 -12.602  1.00 98.25           C  
ATOM   2373  CB  PRO A 311      -0.322  -0.879 -10.375  1.00 98.25           C  
ATOM   2374  O   PRO A 311       1.831  -1.233 -12.711  1.00 98.25           O  
ATOM   2375  CG  PRO A 311      -0.103  -1.351  -8.977  1.00 98.25           C  
ATOM   2376  CD  PRO A 311       1.177  -2.135  -8.930  1.00 98.25           C  
ATOM   2377  N   ILE A 312      -0.284  -1.515 -13.609  1.00 97.25           N  
ATOM   2378  CA  ILE A 312       0.039  -1.088 -14.969  1.00 97.25           C  
ATOM   2379  C   ILE A 312      -1.007  -0.089 -15.461  1.00 97.25           C  
ATOM   2380  CB  ILE A 312       0.124  -2.291 -15.938  1.00 97.25           C  
ATOM   2381  O   ILE A 312      -2.139  -0.074 -14.969  1.00 97.25           O  
ATOM   2382  CG1 ILE A 312       0.508  -1.821 -17.344  1.00 97.25           C  
ATOM   2383  CG2 ILE A 312      -1.200  -3.061 -15.961  1.00 97.25           C  
ATOM   2384  CD1 ILE A 312       2.002  -1.603 -17.531  1.00 97.25           C  
ATOM   2385  N   ILE A 313      -0.600   0.769 -16.406  1.00 97.00           N  
ATOM   2386  CA  ILE A 313      -1.579   1.558 -17.141  1.00 97.00           C  
ATOM   2387  C   ILE A 313      -2.295   0.670 -18.156  1.00 97.00           C  
ATOM   2388  CB  ILE A 313      -0.917   2.760 -17.844  1.00 97.00           C  
ATOM   2389  O   ILE A 313      -1.704   0.267 -19.156  1.00 97.00           O  
ATOM   2390  CG1 ILE A 313      -0.205   3.656 -16.828  1.00 97.00           C  
ATOM   2391  CG2 ILE A 313      -1.954   3.555 -18.656  1.00 97.00           C  
ATOM   2392  CD1 ILE A 313       0.659   4.742 -17.453  1.00 97.00           C  
ATOM   2393  N   GLU A 314      -3.564   0.376 -17.953  1.00 97.31           N  
ATOM   2394  CA  GLU A 314      -4.328  -0.565 -18.766  1.00 97.31           C  
ATOM   2395  C   GLU A 314      -4.719   0.052 -20.109  1.00 97.31           C  
ATOM   2396  CB  GLU A 314      -5.582  -1.029 -18.016  1.00 97.31           C  
ATOM   2397  O   GLU A 314      -4.863   1.271 -20.219  1.00 97.31           O  
ATOM   2398  CG  GLU A 314      -5.281  -1.799 -16.734  1.00 97.31           C  
ATOM   2399  CD  GLU A 314      -6.520  -2.070 -15.898  1.00 97.31           C  
ATOM   2400  OE1 GLU A 314      -7.004  -3.225 -15.891  1.00 97.31           O  
ATOM   2401  OE2 GLU A 314      -7.008  -1.122 -15.242  1.00 97.31           O  
ATOM   2402  N   ALA A 315      -4.816  -0.808 -21.047  1.00 95.62           N  
ATOM   2403  CA  ALA A 315      -5.535  -0.400 -22.250  1.00 95.62           C  
ATOM   2404  C   ALA A 315      -6.984  -0.050 -21.938  1.00 95.62           C  
ATOM   2405  CB  ALA A 315      -5.477  -1.503 -23.312  1.00 95.62           C  
ATOM   2406  O   ALA A 315      -7.605  -0.668 -21.062  1.00 95.62           O  
ATOM   2407  N   GLU A 316      -7.453   0.936 -22.562  1.00 95.31           N  
ATOM   2408  CA  GLU A 316      -8.828   1.358 -22.297  1.00 95.31           C  
ATOM   2409  C   GLU A 316      -9.820   0.248 -22.625  1.00 95.31           C  
ATOM   2410  CB  GLU A 316      -9.164   2.621 -23.094  1.00 95.31           C  
ATOM   2411  O   GLU A 316      -9.773  -0.323 -23.719  1.00 95.31           O  
ATOM   2412  CG  GLU A 316      -8.406   3.859 -22.641  1.00 95.31           C  
ATOM   2413  CD  GLU A 316      -8.930   4.430 -21.328  1.00 95.31           C  
ATOM   2414  OE1 GLU A 316      -8.195   5.199 -20.672  1.00 95.31           O  
ATOM   2415  OE2 GLU A 316     -10.078   4.105 -20.969  1.00 95.31           O  
ATOM   2416  N   SER A 317     -10.680  -0.052 -21.641  1.00 94.88           N  
ATOM   2417  CA  SER A 317     -11.758  -1.025 -21.750  1.00 94.88           C  
ATOM   2418  C   SER A 317     -12.781  -0.852 -20.641  1.00 94.88           C  
ATOM   2419  CB  SER A 317     -11.203  -2.451 -21.734  1.00 94.88           C  
ATOM   2420  O   SER A 317     -12.562  -0.060 -19.719  1.00 94.88           O  
ATOM   2421  OG  SER A 317     -10.766  -2.799 -20.438  1.00 94.88           O  
ATOM   2422  N   GLU A 318     -13.852  -1.515 -20.766  1.00 92.06           N  
ATOM   2423  CA  GLU A 318     -14.906  -1.424 -19.750  1.00 92.06           C  
ATOM   2424  C   GLU A 318     -14.422  -1.962 -18.406  1.00 92.06           C  
ATOM   2425  CB  GLU A 318     -16.156  -2.182 -20.203  1.00 92.06           C  
ATOM   2426  O   GLU A 318     -14.820  -1.462 -17.344  1.00 92.06           O  
ATOM   2427  CG  GLU A 318     -16.938  -1.475 -21.297  1.00 92.06           C  
ATOM   2428  CD  GLU A 318     -18.234  -2.189 -21.672  1.00 92.06           C  
ATOM   2429  OE1 GLU A 318     -18.969  -1.694 -22.547  1.00 92.06           O  
ATOM   2430  OE2 GLU A 318     -18.500  -3.252 -21.062  1.00 92.06           O  
ATOM   2431  N   ASP A 319     -13.531  -2.846 -18.484  1.00 93.12           N  
ATOM   2432  CA  ASP A 319     -13.062  -3.523 -17.281  1.00 93.12           C  
ATOM   2433  C   ASP A 319     -11.852  -2.801 -16.688  1.00 93.12           C  
ATOM   2434  CB  ASP A 319     -12.703  -4.977 -17.594  1.00 93.12           C  
ATOM   2435  O   ASP A 319     -11.438  -3.100 -15.570  1.00 93.12           O  
ATOM   2436  CG  ASP A 319     -12.461  -5.809 -16.344  1.00 93.12           C  
ATOM   2437  OD1 ASP A 319     -13.273  -5.738 -15.398  1.00 93.12           O  
ATOM   2438  OD2 ASP A 319     -11.445  -6.535 -16.312  1.00 93.12           O  
ATOM   2439  N   ALA A 320     -11.258  -1.825 -17.391  1.00 96.94           N  
ATOM   2440  CA  ALA A 320     -10.055  -1.130 -16.938  1.00 96.94           C  
ATOM   2441  C   ALA A 320     -10.359  -0.229 -15.742  1.00 96.94           C  
ATOM   2442  CB  ALA A 320      -9.453  -0.312 -18.078  1.00 96.94           C  
ATOM   2443  O   ALA A 320     -11.383   0.462 -15.719  1.00 96.94           O  
ATOM   2444  N   VAL A 321      -9.383  -0.214 -14.727  1.00 97.38           N  
ATOM   2445  CA  VAL A 321      -9.625   0.607 -13.547  1.00 97.38           C  
ATOM   2446  C   VAL A 321      -8.555   1.695 -13.445  1.00 97.38           C  
ATOM   2447  CB  VAL A 321      -9.641  -0.243 -12.258  1.00 97.38           C  
ATOM   2448  O   VAL A 321      -8.719   2.668 -12.711  1.00 97.38           O  
ATOM   2449  CG1 VAL A 321     -10.852  -1.174 -12.234  1.00 97.38           C  
ATOM   2450  CG2 VAL A 321      -8.344  -1.044 -12.133  1.00 97.38           C  
ATOM   2451  N   PHE A 322      -7.543   1.547 -14.203  1.00 97.50           N  
ATOM   2452  CA  PHE A 322      -6.449   2.510 -14.156  1.00 97.50           C  
ATOM   2453  C   PHE A 322      -5.840   2.703 -15.547  1.00 97.50           C  
ATOM   2454  CB  PHE A 322      -5.371   2.053 -13.172  1.00 97.50           C  
ATOM   2455  O   PHE A 322      -5.109   1.838 -16.031  1.00 97.50           O  
ATOM   2456  CG  PHE A 322      -4.328   3.100 -12.883  1.00 97.50           C  
ATOM   2457  CD1 PHE A 322      -3.086   3.057 -13.508  1.00 97.50           C  
ATOM   2458  CD2 PHE A 322      -4.590   4.129 -11.992  1.00 97.50           C  
ATOM   2459  CE1 PHE A 322      -2.121   4.023 -13.242  1.00 97.50           C  
ATOM   2460  CE2 PHE A 322      -3.631   5.102 -11.719  1.00 97.50           C  
ATOM   2461  CZ  PHE A 322      -2.396   5.047 -12.344  1.00 97.50           C  
ATOM   2462  N   THR A 323      -6.008   3.875 -16.172  1.00 96.75           N  
ATOM   2463  CA  THR A 323      -5.637   4.086 -17.562  1.00 96.75           C  
ATOM   2464  C   THR A 323      -4.871   5.398 -17.734  1.00 96.75           C  
ATOM   2465  CB  THR A 323      -6.875   4.098 -18.484  1.00 96.75           C  
ATOM   2466  O   THR A 323      -4.781   5.938 -18.828  1.00 96.75           O  
ATOM   2467  CG2 THR A 323      -7.566   2.736 -18.484  1.00 96.75           C  
ATOM   2468  OG1 THR A 323      -7.801   5.090 -18.016  1.00 96.75           O  
ATOM   2469  N   HIS A 324      -4.387   5.938 -16.703  1.00 94.94           N  
ATOM   2470  CA  HIS A 324      -3.756   7.250 -16.766  1.00 94.94           C  
ATOM   2471  C   HIS A 324      -2.373   7.230 -16.125  1.00 94.94           C  
ATOM   2472  CB  HIS A 324      -4.637   8.305 -16.094  1.00 94.94           C  
ATOM   2473  O   HIS A 324      -2.016   6.270 -15.438  1.00 94.94           O  
ATOM   2474  CG  HIS A 324      -5.031   7.945 -14.695  1.00 94.94           C  
ATOM   2475  CD2 HIS A 324      -4.680   8.484 -13.508  1.00 94.94           C  
ATOM   2476  ND1 HIS A 324      -5.895   6.906 -14.406  1.00 94.94           N  
ATOM   2477  CE1 HIS A 324      -6.055   6.824 -13.102  1.00 94.94           C  
ATOM   2478  NE2 HIS A 324      -5.328   7.770 -12.523  1.00 94.94           N  
ATOM   2479  N   HIS A 325      -1.615   8.266 -16.391  1.00 94.94           N  
ATOM   2480  CA  HIS A 325      -0.361   8.516 -15.695  1.00 94.94           C  
ATOM   2481  C   HIS A 325      -0.606   9.203 -14.359  1.00 94.94           C  
ATOM   2482  CB  HIS A 325       0.571   9.367 -16.562  1.00 94.94           C  
ATOM   2483  O   HIS A 325      -1.216  10.273 -14.305  1.00 94.94           O  
ATOM   2484  CG  HIS A 325       0.972   8.711 -17.844  1.00 94.94           C  
ATOM   2485  CD2 HIS A 325       0.230   8.266 -18.875  1.00 94.94           C  
ATOM   2486  ND1 HIS A 325       2.285   8.438 -18.156  1.00 94.94           N  
ATOM   2487  CE1 HIS A 325       2.334   7.855 -19.344  1.00 94.94           C  
ATOM   2488  NE2 HIS A 325       1.100   7.734 -19.797  1.00 94.94           N  
ATOM   2489  N   SER A 326      -0.124   8.641 -13.273  1.00 95.25           N  
ATOM   2490  CA  SER A 326      -0.394   9.133 -11.930  1.00 95.25           C  
ATOM   2491  C   SER A 326       0.111  10.562 -11.758  1.00 95.25           C  
ATOM   2492  CB  SER A 326       0.252   8.227 -10.883  1.00 95.25           C  
ATOM   2493  O   SER A 326      -0.577  11.406 -11.172  1.00 95.25           O  
ATOM   2494  OG  SER A 326      -0.446   7.000 -10.781  1.00 95.25           O  
ATOM   2495  N   ASP A 327       1.297  10.820 -12.281  1.00 92.06           N  
ATOM   2496  CA  ASP A 327       1.887  12.133 -12.062  1.00 92.06           C  
ATOM   2497  C   ASP A 327       0.962  13.242 -12.562  1.00 92.06           C  
ATOM   2498  CB  ASP A 327       3.250  12.234 -12.750  1.00 92.06           C  
ATOM   2499  O   ASP A 327       0.608  14.148 -11.812  1.00 92.06           O  
ATOM   2500  CG  ASP A 327       3.932  13.570 -12.523  1.00 92.06           C  
ATOM   2501  OD1 ASP A 327       4.258  13.898 -11.367  1.00 92.06           O  
ATOM   2502  OD2 ASP A 327       4.141  14.305 -13.516  1.00 92.06           O  
ATOM   2503  N   SER A 328       0.559  13.195 -13.812  1.00 93.31           N  
ATOM   2504  CA  SER A 328      -0.277  14.242 -14.398  1.00 93.31           C  
ATOM   2505  C   SER A 328      -1.689  14.203 -13.820  1.00 93.31           C  
ATOM   2506  CB  SER A 328      -0.332  14.094 -15.922  1.00 93.31           C  
ATOM   2507  O   SER A 328      -2.301  15.250 -13.594  1.00 93.31           O  
ATOM   2508  OG  SER A 328      -0.904  12.852 -16.281  1.00 93.31           O  
ATOM   2509  N   PHE A 329      -2.238  13.078 -13.539  1.00 95.81           N  
ATOM   2510  CA  PHE A 329      -3.592  12.898 -13.031  1.00 95.81           C  
ATOM   2511  C   PHE A 329      -3.736  13.508 -11.648  1.00 95.81           C  
ATOM   2512  CB  PHE A 329      -3.955  11.406 -12.992  1.00 95.81           C  
ATOM   2513  O   PHE A 329      -4.711  14.211 -11.367  1.00 95.81           O  
ATOM   2514  CG  PHE A 329      -5.434  11.148 -12.891  1.00 95.81           C  
ATOM   2515  CD1 PHE A 329      -5.969  10.516 -11.773  1.00 95.81           C  
ATOM   2516  CD2 PHE A 329      -6.289  11.531 -13.914  1.00 95.81           C  
ATOM   2517  CE1 PHE A 329      -7.336  10.273 -11.680  1.00 95.81           C  
ATOM   2518  CE2 PHE A 329      -7.660  11.297 -13.820  1.00 95.81           C  
ATOM   2519  CZ  PHE A 329      -8.180  10.664 -12.703  1.00 95.81           C  
ATOM   2520  N   LEU A 330      -2.697  13.297 -10.773  1.00 96.81           N  
ATOM   2521  CA  LEU A 330      -2.707  13.852  -9.422  1.00 96.81           C  
ATOM   2522  C   LEU A 330      -2.455  15.352  -9.445  1.00 96.81           C  
ATOM   2523  CB  LEU A 330      -1.653  13.156  -8.555  1.00 96.81           C  
ATOM   2524  O   LEU A 330      -3.141  16.109  -8.758  1.00 96.81           O  
ATOM   2525  CG  LEU A 330      -1.910  11.688  -8.219  1.00 96.81           C  
ATOM   2526  CD1 LEU A 330      -0.649  11.047  -7.645  1.00 96.81           C  
ATOM   2527  CD2 LEU A 330      -3.074  11.555  -7.238  1.00 96.81           C  
ATOM   2528  N   ARG A 331      -1.524  15.797 -10.227  1.00 94.50           N  
ATOM   2529  CA  ARG A 331      -1.147  17.203 -10.312  1.00 94.50           C  
ATOM   2530  C   ARG A 331      -2.322  18.062 -10.781  1.00 94.50           C  
ATOM   2531  CB  ARG A 331       0.042  17.391 -11.258  1.00 94.50           C  
ATOM   2532  O   ARG A 331      -2.492  19.188 -10.336  1.00 94.50           O  
ATOM   2533  CG  ARG A 331       0.623  18.797 -11.258  1.00 94.50           C  
ATOM   2534  CD  ARG A 331       1.955  18.844 -11.992  1.00 94.50           C  
ATOM   2535  NE  ARG A 331       1.871  18.234 -13.312  1.00 94.50           N  
ATOM   2536  NH1 ARG A 331       3.699  19.344 -14.180  1.00 94.50           N  
ATOM   2537  NH2 ARG A 331       2.533  17.859 -15.484  1.00 94.50           N  
ATOM   2538  CZ  ARG A 331       2.701  18.484 -14.320  1.00 94.50           C  
ATOM   2539  N   SER A 332      -3.115  17.500 -11.648  1.00 96.19           N  
ATOM   2540  CA  SER A 332      -4.227  18.250 -12.227  1.00 96.19           C  
ATOM   2541  C   SER A 332      -5.477  18.141 -11.359  1.00 96.19           C  
ATOM   2542  CB  SER A 332      -4.527  17.766 -13.641  1.00 96.19           C  
ATOM   2543  O   SER A 332      -6.496  18.781 -11.641  1.00 96.19           O  
ATOM   2544  OG  SER A 332      -5.004  16.438 -13.625  1.00 96.19           O  
ATOM   2545  N   GLY A 333      -5.441  17.250 -10.344  1.00 97.56           N  
ATOM   2546  CA  GLY A 333      -6.566  17.094  -9.438  1.00 97.56           C  
ATOM   2547  C   GLY A 333      -7.684  16.250 -10.016  1.00 97.56           C  
ATOM   2548  O   GLY A 333      -8.828  16.328  -9.562  1.00 97.56           O  
ATOM   2549  N   GLN A 334      -7.438  15.438 -10.984  1.00 97.81           N  
ATOM   2550  CA  GLN A 334      -8.461  14.664 -11.688  1.00 97.81           C  
ATOM   2551  C   GLN A 334      -8.797  13.383 -10.945  1.00 97.81           C  
ATOM   2552  CB  GLN A 334      -8.000  14.344 -13.117  1.00 97.81           C  
ATOM   2553  O   GLN A 334      -9.766  12.695 -11.273  1.00 97.81           O  
ATOM   2554  CG  GLN A 334      -7.965  15.547 -14.039  1.00 97.81           C  
ATOM   2555  CD  GLN A 334      -7.516  15.203 -15.445  1.00 97.81           C  
ATOM   2556  NE2 GLN A 334      -7.465  16.203 -16.312  1.00 97.81           N  
ATOM   2557  OE1 GLN A 334      -7.211  14.039 -15.742  1.00 97.81           O  
ATOM   2558  N   PHE A 335      -8.086  12.984  -9.906  1.00 98.12           N  
ATOM   2559  CA  PHE A 335      -8.391  11.758  -9.172  1.00 98.12           C  
ATOM   2560  C   PHE A 335      -9.680  11.914  -8.383  1.00 98.12           C  
ATOM   2561  CB  PHE A 335      -7.234  11.398  -8.234  1.00 98.12           C  
ATOM   2562  O   PHE A 335      -9.984  12.992  -7.875  1.00 98.12           O  
ATOM   2563  CG  PHE A 335      -6.969  12.430  -7.172  1.00 98.12           C  
ATOM   2564  CD1 PHE A 335      -6.199  13.547  -7.453  1.00 98.12           C  
ATOM   2565  CD2 PHE A 335      -7.488  12.273  -5.895  1.00 98.12           C  
ATOM   2566  CE1 PHE A 335      -5.949  14.508  -6.469  1.00 98.12           C  
ATOM   2567  CE2 PHE A 335      -7.242  13.227  -4.906  1.00 98.12           C  
ATOM   2568  CZ  PHE A 335      -6.473  14.336  -5.195  1.00 98.12           C  
ATOM   2569  N   PRO A 336     -10.508  10.883  -8.266  1.00 98.12           N  
ATOM   2570  CA  PRO A 336     -11.906  10.984  -7.840  1.00 98.12           C  
ATOM   2571  C   PRO A 336     -12.062  11.016  -6.320  1.00 98.12           C  
ATOM   2572  CB  PRO A 336     -12.539   9.719  -8.422  1.00 98.12           C  
ATOM   2573  O   PRO A 336     -12.922  11.727  -5.801  1.00 98.12           O  
ATOM   2574  CG  PRO A 336     -11.406   8.766  -8.602  1.00 98.12           C  
ATOM   2575  CD  PRO A 336     -10.172   9.555  -8.953  1.00 98.12           C  
ATOM   2576  N   SER A 337     -11.258  10.289  -5.598  1.00 98.50           N  
ATOM   2577  CA  SER A 337     -11.422  10.219  -4.152  1.00 98.50           C  
ATOM   2578  C   SER A 337     -10.641  11.328  -3.451  1.00 98.50           C  
ATOM   2579  CB  SER A 337     -10.984   8.859  -3.625  1.00 98.50           C  
ATOM   2580  O   SER A 337      -9.414  11.242  -3.332  1.00 98.50           O  
ATOM   2581  OG  SER A 337     -11.758   7.820  -4.203  1.00 98.50           O  
ATOM   2582  N   LYS A 338     -11.375  12.375  -3.023  1.00 98.50           N  
ATOM   2583  CA  LYS A 338     -10.781  13.516  -2.332  1.00 98.50           C  
ATOM   2584  C   LYS A 338     -11.070  13.453  -0.834  1.00 98.50           C  
ATOM   2585  CB  LYS A 338     -11.305  14.828  -2.916  1.00 98.50           C  
ATOM   2586  O   LYS A 338     -12.070  14.016  -0.366  1.00 98.50           O  
ATOM   2587  CG  LYS A 338     -11.195  14.914  -4.430  1.00 98.50           C  
ATOM   2588  CD  LYS A 338      -9.742  14.914  -4.887  1.00 98.50           C  
ATOM   2589  CE  LYS A 338      -9.625  15.133  -6.387  1.00 98.50           C  
ATOM   2590  NZ  LYS A 338      -8.211  15.039  -6.852  1.00 98.50           N  
ATOM   2591  N   VAL A 339     -10.242  12.695  -0.098  1.00 98.81           N  
ATOM   2592  CA  VAL A 339     -10.453  12.469   1.329  1.00 98.81           C  
ATOM   2593  C   VAL A 339      -9.219  12.914   2.109  1.00 98.81           C  
ATOM   2594  CB  VAL A 339     -10.766  10.984   1.632  1.00 98.81           C  
ATOM   2595  O   VAL A 339      -8.156  13.125   1.528  1.00 98.81           O  
ATOM   2596  CG1 VAL A 339     -12.047  10.555   0.926  1.00 98.81           C  
ATOM   2597  CG2 VAL A 339      -9.594  10.102   1.215  1.00 98.81           C  
ATOM   2598  N   PRO A 340      -9.359  13.148   3.471  1.00 98.88           N  
ATOM   2599  CA  PRO A 340      -8.164  13.430   4.266  1.00 98.88           C  
ATOM   2600  C   PRO A 340      -7.121  12.320   4.184  1.00 98.88           C  
ATOM   2601  CB  PRO A 340      -8.711  13.570   5.688  1.00 98.88           C  
ATOM   2602  O   PRO A 340      -7.477  11.141   4.172  1.00 98.88           O  
ATOM   2603  CG  PRO A 340     -10.156  13.898   5.512  1.00 98.88           C  
ATOM   2604  CD  PRO A 340     -10.664  13.195   4.281  1.00 98.88           C  
ATOM   2605  N   ILE A 341      -5.809  12.828   4.207  1.00 98.94           N  
ATOM   2606  CA  ILE A 341      -4.719  11.883   3.988  1.00 98.94           C  
ATOM   2607  C   ILE A 341      -3.646  12.070   5.059  1.00 98.94           C  
ATOM   2608  CB  ILE A 341      -4.105  12.039   2.580  1.00 98.94           C  
ATOM   2609  O   ILE A 341      -3.266  13.203   5.371  1.00 98.94           O  
ATOM   2610  CG1 ILE A 341      -5.164  11.766   1.504  1.00 98.94           C  
ATOM   2611  CG2 ILE A 341      -2.898  11.117   2.410  1.00 98.94           C  
ATOM   2612  CD1 ILE A 341      -4.703  12.078   0.088  1.00 98.94           C  
ATOM   2613  N   MET A 342      -3.326  10.953   5.691  1.00 98.88           N  
ATOM   2614  CA  MET A 342      -2.068  10.852   6.426  1.00 98.88           C  
ATOM   2615  C   MET A 342      -1.025  10.094   5.613  1.00 98.88           C  
ATOM   2616  CB  MET A 342      -2.283  10.164   7.773  1.00 98.88           C  
ATOM   2617  O   MET A 342      -1.305   9.016   5.090  1.00 98.88           O  
ATOM   2618  CG  MET A 342      -1.066  10.195   8.680  1.00 98.88           C  
ATOM   2619  SD  MET A 342      -1.410   9.508  10.344  1.00 98.88           S  
ATOM   2620  CE  MET A 342      -1.724   7.770   9.914  1.00 98.88           C  
ATOM   2621  N   ILE A 343       0.198  10.695   5.449  1.00 98.81           N  
ATOM   2622  CA  ILE A 343       1.188  10.094   4.559  1.00 98.81           C  
ATOM   2623  C   ILE A 343       2.584  10.273   5.148  1.00 98.81           C  
ATOM   2624  CB  ILE A 343       1.122  10.711   3.145  1.00 98.81           C  
ATOM   2625  O   ILE A 343       2.871  11.281   5.793  1.00 98.81           O  
ATOM   2626  CG1 ILE A 343       2.135  10.031   2.219  1.00 98.81           C  
ATOM   2627  CG2 ILE A 343       1.363  12.227   3.201  1.00 98.81           C  
ATOM   2628  CD1 ILE A 343       1.970  10.391   0.748  1.00 98.81           C  
ATOM   2629  N   GLY A 344       3.443   9.273   4.957  1.00 98.50           N  
ATOM   2630  CA  GLY A 344       4.797   9.414   5.465  1.00 98.50           C  
ATOM   2631  C   GLY A 344       5.695   8.242   5.109  1.00 98.50           C  
ATOM   2632  O   GLY A 344       5.309   7.383   4.316  1.00 98.50           O  
ATOM   2633  N   TYR A 345       6.883   8.336   5.605  1.00 98.38           N  
ATOM   2634  CA  TYR A 345       7.895   7.305   5.414  1.00 98.38           C  
ATOM   2635  C   TYR A 345       8.805   7.199   6.633  1.00 98.38           C  
ATOM   2636  CB  TYR A 345       8.734   7.594   4.164  1.00 98.38           C  
ATOM   2637  O   TYR A 345       8.695   7.992   7.570  1.00 98.38           O  
ATOM   2638  CG  TYR A 345       9.211   9.023   4.070  1.00 98.38           C  
ATOM   2639  CD1 TYR A 345       8.602   9.930   3.205  1.00 98.38           C  
ATOM   2640  CD2 TYR A 345      10.273   9.469   4.852  1.00 98.38           C  
ATOM   2641  CE1 TYR A 345       9.039  11.242   3.115  1.00 98.38           C  
ATOM   2642  CE2 TYR A 345      10.719  10.789   4.770  1.00 98.38           C  
ATOM   2643  OH  TYR A 345      10.531  12.969   3.816  1.00 98.38           O  
ATOM   2644  CZ  TYR A 345      10.094  11.664   3.900  1.00 98.38           C  
ATOM   2645  N   THR A 346       9.609   6.113   6.660  1.00 97.56           N  
ATOM   2646  CA  THR A 346      10.586   5.945   7.727  1.00 97.56           C  
ATOM   2647  C   THR A 346      11.867   6.715   7.410  1.00 97.56           C  
ATOM   2648  CB  THR A 346      10.922   4.461   7.949  1.00 97.56           C  
ATOM   2649  O   THR A 346      12.109   7.090   6.262  1.00 97.56           O  
ATOM   2650  CG2 THR A 346       9.664   3.656   8.266  1.00 97.56           C  
ATOM   2651  OG1 THR A 346      11.531   3.930   6.766  1.00 97.56           O  
ATOM   2652  N   SER A 347      12.672   7.066   8.414  1.00 96.06           N  
ATOM   2653  CA  SER A 347      13.820   7.965   8.297  1.00 96.06           C  
ATOM   2654  C   SER A 347      14.945   7.320   7.492  1.00 96.06           C  
ATOM   2655  CB  SER A 347      14.328   8.367   9.680  1.00 96.06           C  
ATOM   2656  O   SER A 347      15.828   8.016   6.988  1.00 96.06           O  
ATOM   2657  OG  SER A 347      14.695   7.223  10.430  1.00 96.06           O  
ATOM   2658  N   ASN A 348      14.875   5.969   7.332  1.00 94.25           N  
ATOM   2659  CA  ASN A 348      15.820   5.215   6.523  1.00 94.25           C  
ATOM   2660  C   ASN A 348      15.156   4.023   5.840  1.00 94.25           C  
ATOM   2661  CB  ASN A 348      17.000   4.746   7.375  1.00 94.25           C  
ATOM   2662  O   ASN A 348      15.344   2.879   6.258  1.00 94.25           O  
ATOM   2663  CG  ASN A 348      18.172   4.266   6.539  1.00 94.25           C  
ATOM   2664  ND2 ASN A 348      19.266   3.920   7.203  1.00 94.25           N  
ATOM   2665  OD1 ASN A 348      18.094   4.207   5.312  1.00 94.25           O  
ATOM   2666  N   GLU A 349      14.516   4.242   4.617  1.00 95.19           N  
ATOM   2667  CA  GLU A 349      13.727   3.248   3.896  1.00 95.19           C  
ATOM   2668  C   GLU A 349      14.609   2.131   3.348  1.00 95.19           C  
ATOM   2669  CB  GLU A 349      12.938   3.904   2.756  1.00 95.19           C  
ATOM   2670  O   GLU A 349      14.172   0.986   3.229  1.00 95.19           O  
ATOM   2671  CG  GLU A 349      11.781   4.770   3.227  1.00 95.19           C  
ATOM   2672  CD  GLU A 349      10.578   3.961   3.689  1.00 95.19           C  
ATOM   2673  OE1 GLU A 349       9.523   4.559   3.982  1.00 95.19           O  
ATOM   2674  OE2 GLU A 349      10.695   2.717   3.760  1.00 95.19           O  
ATOM   2675  N   ALA A 350      15.844   2.537   3.070  1.00 91.81           N  
ATOM   2676  CA  ALA A 350      16.750   1.599   2.406  1.00 91.81           C  
ATOM   2677  C   ALA A 350      17.781   1.046   3.385  1.00 91.81           C  
ATOM   2678  CB  ALA A 350      17.438   2.273   1.227  1.00 91.81           C  
ATOM   2679  O   ALA A 350      18.812   0.532   2.971  1.00 91.81           O  
ATOM   2680  N   GLY A 351      17.484   1.177   4.645  1.00 83.62           N  
ATOM   2681  CA  GLY A 351      18.438   0.777   5.664  1.00 83.62           C  
ATOM   2682  C   GLY A 351      18.797  -0.696   5.602  1.00 83.62           C  
ATOM   2683  O   GLY A 351      19.922  -1.080   5.898  1.00 83.62           O  
ATOM   2684  N   HIS A 352      17.859  -1.532   5.207  1.00 75.62           N  
ATOM   2685  CA  HIS A 352      18.094  -2.971   5.129  1.00 75.62           C  
ATOM   2686  C   HIS A 352      19.219  -3.295   4.160  1.00 75.62           C  
ATOM   2687  CB  HIS A 352      16.812  -3.697   4.707  1.00 75.62           C  
ATOM   2688  O   HIS A 352      19.797  -4.383   4.215  1.00 75.62           O  
ATOM   2689  CG  HIS A 352      16.344  -3.344   3.330  1.00 75.62           C  
ATOM   2690  CD2 HIS A 352      15.102  -3.299   2.797  1.00 75.62           C  
ATOM   2691  ND1 HIS A 352      17.219  -2.984   2.322  1.00 75.62           N  
ATOM   2692  CE1 HIS A 352      16.531  -2.732   1.224  1.00 75.62           C  
ATOM   2693  NE2 HIS A 352      15.242  -2.914   1.485  1.00 75.62           N  
ATOM   2694  N   ALA A 353      19.484  -2.381   3.240  1.00 75.75           N  
ATOM   2695  CA  ALA A 353      20.531  -2.596   2.250  1.00 75.75           C  
ATOM   2696  C   ALA A 353      21.906  -2.752   2.922  1.00 75.75           C  
ATOM   2697  CB  ALA A 353      20.578  -1.442   1.250  1.00 75.75           C  
ATOM   2698  O   ALA A 353      22.828  -3.330   2.344  1.00 75.75           O  
ATOM   2699  N   HIS A 354      22.109  -2.348   4.207  1.00 74.81           N  
ATOM   2700  CA  HIS A 354      23.359  -2.465   4.949  1.00 74.81           C  
ATOM   2701  C   HIS A 354      23.641  -3.916   5.324  1.00 74.81           C  
ATOM   2702  CB  HIS A 354      23.312  -1.597   6.211  1.00 74.81           C  
ATOM   2703  O   HIS A 354      24.781  -4.277   5.602  1.00 74.81           O  
ATOM   2704  CG  HIS A 354      23.438  -0.132   5.934  1.00 74.81           C  
ATOM   2705  CD2 HIS A 354      22.516   0.864   5.996  1.00 74.81           C  
ATOM   2706  ND1 HIS A 354      24.609   0.453   5.535  1.00 74.81           N  
ATOM   2707  CE1 HIS A 354      24.422   1.751   5.367  1.00 74.81           C  
ATOM   2708  NE2 HIS A 354      23.156   2.025   5.637  1.00 74.81           N  
ATOM   2709  N   GLY A 355      22.672  -4.707   5.219  1.00 67.88           N  
ATOM   2710  CA  GLY A 355      22.781  -6.113   5.570  1.00 67.88           C  
ATOM   2711  C   GLY A 355      23.062  -7.004   4.379  1.00 67.88           C  
ATOM   2712  O   GLY A 355      23.156  -8.227   4.516  1.00 67.88           O  
ATOM   2713  N   LEU A 356      23.297  -6.371   3.100  1.00 70.25           N  
ATOM   2714  CA  LEU A 356      23.578  -7.141   1.894  1.00 70.25           C  
ATOM   2715  C   LEU A 356      24.984  -7.727   1.945  1.00 70.25           C  
ATOM   2716  CB  LEU A 356      23.438  -6.262   0.648  1.00 70.25           C  
ATOM   2717  O   LEU A 356      25.922  -7.082   2.439  1.00 70.25           O  
ATOM   2718  CG  LEU A 356      22.000  -5.887   0.256  1.00 70.25           C  
ATOM   2719  CD1 LEU A 356      22.016  -4.859  -0.869  1.00 70.25           C  
ATOM   2720  CD2 LEU A 356      21.219  -7.129  -0.157  1.00 70.25           C  
ATOM   2721  N   PRO A 357      25.078  -9.039   1.512  1.00 72.38           N  
ATOM   2722  CA  PRO A 357      26.406  -9.672   1.490  1.00 72.38           C  
ATOM   2723  C   PRO A 357      27.406  -8.906   0.641  1.00 72.38           C  
ATOM   2724  CB  PRO A 357      26.125 -11.055   0.888  1.00 72.38           C  
ATOM   2725  O   PRO A 357      27.031  -8.258  -0.338  1.00 72.38           O  
ATOM   2726  CG  PRO A 357      24.641 -11.250   1.043  1.00 72.38           C  
ATOM   2727  CD  PRO A 357      23.984  -9.898   1.051  1.00 72.38           C  
ATOM   2728  N   GLU A 358      28.734  -8.938   1.043  1.00 74.50           N  
ATOM   2729  CA  GLU A 358      29.797  -8.219   0.357  1.00 74.50           C  
ATOM   2730  C   GLU A 358      29.844  -8.578  -1.125  1.00 74.50           C  
ATOM   2731  CB  GLU A 358      31.156  -8.500   1.011  1.00 74.50           C  
ATOM   2732  O   GLU A 358      30.062  -7.707  -1.973  1.00 74.50           O  
ATOM   2733  CG  GLU A 358      32.281  -7.621   0.498  1.00 74.50           C  
ATOM   2734  CD  GLU A 358      32.062  -6.145   0.777  1.00 74.50           C  
ATOM   2735  OE1 GLU A 358      32.562  -5.301   0.006  1.00 74.50           O  
ATOM   2736  OE2 GLU A 358      31.375  -5.828   1.777  1.00 74.50           O  
ATOM   2737  N   ASN A 359      29.594  -9.805  -1.479  1.00 71.81           N  
ATOM   2738  CA  ASN A 359      29.672 -10.266  -2.863  1.00 71.81           C  
ATOM   2739  C   ASN A 359      28.594  -9.602  -3.727  1.00 71.81           C  
ATOM   2740  CB  ASN A 359      29.531 -11.789  -2.934  1.00 71.81           C  
ATOM   2741  O   ASN A 359      28.812  -9.359  -4.914  1.00 71.81           O  
ATOM   2742  CG  ASN A 359      28.250 -12.289  -2.316  1.00 71.81           C  
ATOM   2743  ND2 ASN A 359      27.594 -13.234  -2.988  1.00 71.81           N  
ATOM   2744  OD1 ASN A 359      27.828 -11.836  -1.247  1.00 71.81           O  
ATOM   2745  N   LEU A 360      27.500  -9.242  -3.098  1.00 70.38           N  
ATOM   2746  CA  LEU A 360      26.422  -8.555  -3.818  1.00 70.38           C  
ATOM   2747  C   LEU A 360      26.766  -7.086  -4.027  1.00 70.38           C  
ATOM   2748  CB  LEU A 360      25.109  -8.680  -3.061  1.00 70.38           C  
ATOM   2749  O   LEU A 360      26.344  -6.480  -5.016  1.00 70.38           O  
ATOM   2750  CG  LEU A 360      24.438 -10.055  -3.078  1.00 70.38           C  
ATOM   2751  CD1 LEU A 360      23.188 -10.055  -2.207  1.00 70.38           C  
ATOM   2752  CD2 LEU A 360      24.094 -10.469  -4.508  1.00 70.38           C  
ATOM   2753  N   ARG A 361      27.781  -6.633  -3.221  1.00 79.12           N  
ATOM   2754  CA  ARG A 361      28.219  -5.246  -3.332  1.00 79.12           C  
ATOM   2755  C   ARG A 361      29.125  -5.059  -4.551  1.00 79.12           C  
ATOM   2756  CB  ARG A 361      28.969  -4.820  -2.064  1.00 79.12           C  
ATOM   2757  O   ARG A 361      29.203  -3.961  -5.109  1.00 79.12           O  
ATOM   2758  CG  ARG A 361      28.062  -4.609  -0.863  1.00 79.12           C  
ATOM   2759  CD  ARG A 361      28.828  -4.070   0.336  1.00 79.12           C  
ATOM   2760  NE  ARG A 361      27.969  -3.941   1.512  1.00 79.12           N  
ATOM   2761  NH1 ARG A 361      29.719  -3.783   3.020  1.00 79.12           N  
ATOM   2762  NH2 ARG A 361      27.547  -3.699   3.756  1.00 79.12           N  
ATOM   2763  CZ  ARG A 361      28.406  -3.809   2.760  1.00 79.12           C  
ATOM   2764  N   GLN A 362      29.688  -6.168  -5.000  1.00 79.38           N  
ATOM   2765  CA  GLN A 362      30.516  -6.125  -6.199  1.00 79.38           C  
ATOM   2766  C   GLN A 362      29.688  -5.746  -7.426  1.00 79.38           C  
ATOM   2767  CB  GLN A 362      31.203  -7.469  -6.426  1.00 79.38           C  
ATOM   2768  O   GLN A 362      30.219  -5.207  -8.398  1.00 79.38           O  
ATOM   2769  CG  GLN A 362      32.188  -7.848  -5.328  1.00 79.38           C  
ATOM   2770  CD  GLN A 362      33.438  -7.004  -5.355  1.00 79.38           C  
ATOM   2771  NE2 GLN A 362      34.188  -7.016  -4.254  1.00 79.38           N  
ATOM   2772  OE1 GLN A 362      33.750  -6.348  -6.355  1.00 79.38           O  
ATOM   2773  N   TYR A 363      28.422  -5.977  -7.336  1.00 83.94           N  
ATOM   2774  CA  TYR A 363      27.484  -5.637  -8.406  1.00 83.94           C  
ATOM   2775  C   TYR A 363      27.469  -4.133  -8.648  1.00 83.94           C  
ATOM   2776  CB  TYR A 363      26.078  -6.137  -8.062  1.00 83.94           C  
ATOM   2777  O   TYR A 363      27.203  -3.684  -9.766  1.00 83.94           O  
ATOM   2778  CG  TYR A 363      25.047  -5.766  -9.086  1.00 83.94           C  
ATOM   2779  CD1 TYR A 363      24.141  -4.730  -8.859  1.00 83.94           C  
ATOM   2780  CD2 TYR A 363      24.953  -6.453 -10.297  1.00 83.94           C  
ATOM   2781  CE1 TYR A 363      23.172  -4.387  -9.797  1.00 83.94           C  
ATOM   2782  CE2 TYR A 363      24.000  -6.121 -11.242  1.00 83.94           C  
ATOM   2783  OH  TYR A 363      22.156  -4.750 -11.930  1.00 83.94           O  
ATOM   2784  CZ  TYR A 363      23.109  -5.086 -10.992  1.00 83.94           C  
ATOM   2785  N   LEU A 364      27.859  -3.359  -7.676  1.00 86.19           N  
ATOM   2786  CA  LEU A 364      27.781  -1.904  -7.754  1.00 86.19           C  
ATOM   2787  C   LEU A 364      28.844  -1.354  -8.703  1.00 86.19           C  
ATOM   2788  CB  LEU A 364      27.953  -1.282  -6.363  1.00 86.19           C  
ATOM   2789  O   LEU A 364      28.703  -0.236  -9.211  1.00 86.19           O  
ATOM   2790  CG  LEU A 364      26.828  -1.522  -5.367  1.00 86.19           C  
ATOM   2791  CD1 LEU A 364      27.172  -0.926  -4.008  1.00 86.19           C  
ATOM   2792  CD2 LEU A 364      25.516  -0.936  -5.891  1.00 86.19           C  
ATOM   2793  N   LEU A 365      29.844  -2.166  -9.070  1.00 86.25           N  
ATOM   2794  CA  LEU A 365      30.859  -1.755 -10.039  1.00 86.25           C  
ATOM   2795  C   LEU A 365      30.234  -1.570 -11.422  1.00 86.25           C  
ATOM   2796  CB  LEU A 365      31.984  -2.785 -10.109  1.00 86.25           C  
ATOM   2797  O   LEU A 365      30.672  -0.713 -12.195  1.00 86.25           O  
ATOM   2798  CG  LEU A 365      32.938  -2.834  -8.906  1.00 86.25           C  
ATOM   2799  CD1 LEU A 365      33.844  -4.055  -9.000  1.00 86.25           C  
ATOM   2800  CD2 LEU A 365      33.750  -1.553  -8.820  1.00 86.25           C  
ATOM   2801  N   LEU A 366      29.172  -2.307 -11.664  1.00 85.12           N  
ATOM   2802  CA  LEU A 366      28.500  -2.186 -12.945  1.00 85.12           C  
ATOM   2803  C   LEU A 366      27.891  -0.798 -13.109  1.00 85.12           C  
ATOM   2804  CB  LEU A 366      27.406  -3.254 -13.078  1.00 85.12           C  
ATOM   2805  O   LEU A 366      27.812  -0.271 -14.227  1.00 85.12           O  
ATOM   2806  CG  LEU A 366      27.891  -4.699 -13.211  1.00 85.12           C  
ATOM   2807  CD1 LEU A 366      26.703  -5.660 -13.156  1.00 85.12           C  
ATOM   2808  CD2 LEU A 366      28.672  -4.887 -14.508  1.00 85.12           C  
ATOM   2809  N   PHE A 367      27.500  -0.222 -12.031  1.00 86.44           N  
ATOM   2810  CA  PHE A 367      26.891   1.104 -12.070  1.00 86.44           C  
ATOM   2811  C   PHE A 367      27.953   2.180 -12.258  1.00 86.44           C  
ATOM   2812  CB  PHE A 367      26.094   1.371 -10.789  1.00 86.44           C  
ATOM   2813  O   PHE A 367      27.656   3.279 -12.727  1.00 86.44           O  
ATOM   2814  CG  PHE A 367      24.719   0.751 -10.789  1.00 86.44           C  
ATOM   2815  CD1 PHE A 367      23.609   1.511 -11.094  1.00 86.44           C  
ATOM   2816  CD2 PHE A 367      24.562  -0.592 -10.477  1.00 86.44           C  
ATOM   2817  CE1 PHE A 367      22.328   0.939 -11.094  1.00 86.44           C  
ATOM   2818  CE2 PHE A 367      23.297  -1.171 -10.477  1.00 86.44           C  
ATOM   2819  CZ  PHE A 367      22.172  -0.403 -10.781  1.00 86.44           C  
ATOM   2820  N   ASP A 368      29.219   1.779 -11.984  1.00 84.44           N  
ATOM   2821  CA  ASP A 368      30.328   2.697 -12.242  1.00 84.44           C  
ATOM   2822  C   ASP A 368      30.641   2.762 -13.734  1.00 84.44           C  
ATOM   2823  CB  ASP A 368      31.578   2.275 -11.461  1.00 84.44           C  
ATOM   2824  O   ASP A 368      30.969   3.830 -14.266  1.00 84.44           O  
ATOM   2825  CG  ASP A 368      31.422   2.473  -9.961  1.00 84.44           C  
ATOM   2826  OD1 ASP A 368      30.734   3.430  -9.539  1.00 84.44           O  
ATOM   2827  OD2 ASP A 368      32.000   1.663  -9.203  1.00 84.44           O  
ATOM   2828  N   VAL A 369      30.391   1.616 -14.391  1.00 84.06           N  
ATOM   2829  CA  VAL A 369      30.719   1.490 -15.805  1.00 84.06           C  
ATOM   2830  C   VAL A 369      29.547   1.952 -16.656  1.00 84.06           C  
ATOM   2831  CB  VAL A 369      31.109   0.039 -16.172  1.00 84.06           C  
ATOM   2832  O   VAL A 369      29.734   2.631 -17.672  1.00 84.06           O  
ATOM   2833  CG1 VAL A 369      31.344  -0.096 -17.672  1.00 84.06           C  
ATOM   2834  CG2 VAL A 369      32.344  -0.394 -15.391  1.00 84.06           C  
ATOM   2835  N   THR A 370      28.375   1.542 -16.203  1.00 83.56           N  
ATOM   2836  CA  THR A 370      27.141   1.914 -16.906  1.00 83.56           C  
ATOM   2837  C   THR A 370      26.359   2.953 -16.109  1.00 83.56           C  
ATOM   2838  CB  THR A 370      26.250   0.685 -17.156  1.00 83.56           C  
ATOM   2839  O   THR A 370      25.281   2.656 -15.578  1.00 83.56           O  
ATOM   2840  CG2 THR A 370      25.266   0.951 -18.297  1.00 83.56           C  
ATOM   2841  OG1 THR A 370      27.078  -0.430 -17.516  1.00 83.56           O  
ATOM   2842  N   SER A 371      26.750   4.168 -16.094  1.00 81.06           N  
ATOM   2843  CA  SER A 371      26.234   5.184 -15.172  1.00 81.06           C  
ATOM   2844  C   SER A 371      24.844   5.629 -15.570  1.00 81.06           C  
ATOM   2845  CB  SER A 371      27.172   6.391 -15.133  1.00 81.06           C  
ATOM   2846  O   SER A 371      24.094   6.164 -14.750  1.00 81.06           O  
ATOM   2847  OG  SER A 371      27.312   6.961 -16.422  1.00 81.06           O  
ATOM   2848  N   SER A 372      24.469   5.363 -16.828  1.00 86.12           N  
ATOM   2849  CA  SER A 372      23.125   5.738 -17.250  1.00 86.12           C  
ATOM   2850  C   SER A 372      22.062   4.984 -16.469  1.00 86.12           C  
ATOM   2851  CB  SER A 372      22.938   5.465 -18.750  1.00 86.12           C  
ATOM   2852  O   SER A 372      20.906   5.414 -16.406  1.00 86.12           O  
ATOM   2853  OG  SER A 372      23.219   4.109 -19.047  1.00 86.12           O  
ATOM   2854  N   ASN A 373      22.484   3.930 -15.797  1.00 87.94           N  
ATOM   2855  CA  ASN A 373      21.562   3.098 -15.023  1.00 87.94           C  
ATOM   2856  C   ASN A 373      21.109   3.797 -13.742  1.00 87.94           C  
ATOM   2857  CB  ASN A 373      22.203   1.751 -14.695  1.00 87.94           C  
ATOM   2858  O   ASN A 373      20.109   3.404 -13.141  1.00 87.94           O  
ATOM   2859  CG  ASN A 373      22.203   0.798 -15.875  1.00 87.94           C  
ATOM   2860  ND2 ASN A 373      23.062  -0.220 -15.805  1.00 87.94           N  
ATOM   2861  OD1 ASN A 373      21.453   0.977 -16.828  1.00 87.94           O  
ATOM   2862  N   LEU A 374      21.719   4.895 -13.414  1.00 92.50           N  
ATOM   2863  CA  LEU A 374      21.375   5.656 -12.219  1.00 92.50           C  
ATOM   2864  C   LEU A 374      20.172   6.562 -12.492  1.00 92.50           C  
ATOM   2865  CB  LEU A 374      22.562   6.488 -11.742  1.00 92.50           C  
ATOM   2866  O   LEU A 374      19.469   6.957 -11.562  1.00 92.50           O  
ATOM   2867  CG  LEU A 374      23.734   5.707 -11.156  1.00 92.50           C  
ATOM   2868  CD1 LEU A 374      24.922   6.645 -10.898  1.00 92.50           C  
ATOM   2869  CD2 LEU A 374      23.328   4.992  -9.875  1.00 92.50           C  
ATOM   2870  N   ALA A 375      19.969   6.867 -13.703  1.00 94.06           N  
ATOM   2871  CA  ALA A 375      18.859   7.754 -14.062  1.00 94.06           C  
ATOM   2872  C   ALA A 375      17.516   7.020 -14.008  1.00 94.06           C  
ATOM   2873  CB  ALA A 375      19.078   8.336 -15.461  1.00 94.06           C  
ATOM   2874  O   ALA A 375      17.422   5.871 -14.445  1.00 94.06           O  
ATOM   2875  N   PRO A 376      16.516   7.688 -13.453  1.00 92.06           N  
ATOM   2876  CA  PRO A 376      15.195   7.062 -13.438  1.00 92.06           C  
ATOM   2877  C   PRO A 376      14.664   6.781 -14.844  1.00 92.06           C  
ATOM   2878  CB  PRO A 376      14.320   8.094 -12.719  1.00 92.06           C  
ATOM   2879  O   PRO A 376      14.719   7.656 -15.711  1.00 92.06           O  
ATOM   2880  CG  PRO A 376      15.281   8.969 -11.984  1.00 92.06           C  
ATOM   2881  CD  PRO A 376      16.578   8.992 -12.742  1.00 92.06           C  
ATOM   2882  N   TYR A 377      14.078   5.637 -14.984  1.00 88.31           N  
ATOM   2883  CA  TYR A 377      13.578   5.242 -16.297  1.00 88.31           C  
ATOM   2884  C   TYR A 377      12.320   6.020 -16.656  1.00 88.31           C  
ATOM   2885  CB  TYR A 377      13.289   3.736 -16.328  1.00 88.31           C  
ATOM   2886  O   TYR A 377      11.953   6.105 -17.844  1.00 88.31           O  
ATOM   2887  CG  TYR A 377      14.531   2.885 -16.422  1.00 88.31           C  
ATOM   2888  CD1 TYR A 377      15.156   2.650 -17.656  1.00 88.31           C  
ATOM   2889  CD2 TYR A 377      15.086   2.309 -15.289  1.00 88.31           C  
ATOM   2890  CE1 TYR A 377      16.297   1.863 -17.734  1.00 88.31           C  
ATOM   2891  CE2 TYR A 377      16.234   1.520 -15.359  1.00 88.31           C  
ATOM   2892  OH  TYR A 377      17.953   0.523 -16.672  1.00 88.31           O  
ATOM   2893  CZ  TYR A 377      16.828   1.304 -16.594  1.00 88.31           C  
ATOM   2894  N   SER A 378      11.680   6.516 -15.688  1.00 89.94           N  
ATOM   2895  CA  SER A 378      10.445   7.262 -15.914  1.00 89.94           C  
ATOM   2896  C   SER A 378      10.734   8.656 -16.469  1.00 89.94           C  
ATOM   2897  CB  SER A 378       9.633   7.367 -14.625  1.00 89.94           C  
ATOM   2898  O   SER A 378       9.844   9.305 -17.016  1.00 89.94           O  
ATOM   2899  OG  SER A 378      10.383   8.031 -13.617  1.00 89.94           O  
ATOM   2900  N   LEU A 379      11.992   9.062 -16.359  1.00 92.00           N  
ATOM   2901  CA  LEU A 379      12.352  10.430 -16.719  1.00 92.00           C  
ATOM   2902  C   LEU A 379      12.391  10.602 -18.234  1.00 92.00           C  
ATOM   2903  CB  LEU A 379      13.703  10.805 -16.109  1.00 92.00           C  
ATOM   2904  O   LEU A 379      11.852  11.578 -18.766  1.00 92.00           O  
ATOM   2905  CG  LEU A 379      14.164  12.250 -16.328  1.00 92.00           C  
ATOM   2906  CD1 LEU A 379      14.859  12.773 -15.070  1.00 92.00           C  
ATOM   2907  CD2 LEU A 379      15.086  12.352 -17.531  1.00 92.00           C  
ATOM   2908  N   SER A 380      13.094   9.797 -18.922  1.00 90.38           N  
ATOM   2909  CA  SER A 380      13.234   9.898 -20.375  1.00 90.38           C  
ATOM   2910  C   SER A 380      13.633   8.555 -20.984  1.00 90.38           C  
ATOM   2911  CB  SER A 380      14.266  10.961 -20.734  1.00 90.38           C  
ATOM   2912  O   SER A 380      14.328   7.762 -20.344  1.00 90.38           O  
ATOM   2913  OG  SER A 380      14.445  11.039 -22.141  1.00 90.38           O  
ATOM   2914  N   SER A 381      13.125   8.359 -22.219  1.00 86.88           N  
ATOM   2915  CA  SER A 381      13.516   7.141 -22.922  1.00 86.88           C  
ATOM   2916  C   SER A 381      14.789   7.352 -23.734  1.00 86.88           C  
ATOM   2917  CB  SER A 381      12.391   6.672 -23.844  1.00 86.88           C  
ATOM   2918  O   SER A 381      15.375   6.395 -24.234  1.00 86.88           O  
ATOM   2919  OG  SER A 381      12.086   7.664 -24.812  1.00 86.88           O  
ATOM   2920  N   ARG A 382      15.234   8.648 -23.844  1.00 90.50           N  
ATOM   2921  CA  ARG A 382      16.406   8.984 -24.641  1.00 90.50           C  
ATOM   2922  C   ARG A 382      17.688   8.688 -23.875  1.00 90.50           C  
ATOM   2923  CB  ARG A 382      16.375  10.453 -25.062  1.00 90.50           C  
ATOM   2924  O   ARG A 382      17.922   9.242 -22.797  1.00 90.50           O  
ATOM   2925  CG  ARG A 382      15.234  10.797 -26.000  1.00 90.50           C  
ATOM   2926  CD  ARG A 382      15.172  12.289 -26.297  1.00 90.50           C  
ATOM   2927  NE  ARG A 382      14.680  13.047 -25.141  1.00 90.50           N  
ATOM   2928  NH1 ARG A 382      14.797  15.109 -26.188  1.00 90.50           N  
ATOM   2929  NH2 ARG A 382      14.062  14.953 -24.016  1.00 90.50           N  
ATOM   2930  CZ  ARG A 382      14.516  14.367 -25.125  1.00 90.50           C  
ATOM   2931  N   THR A 383      18.531   7.879 -24.469  1.00 89.69           N  
ATOM   2932  CA  THR A 383      19.750   7.398 -23.828  1.00 89.69           C  
ATOM   2933  C   THR A 383      20.688   8.562 -23.516  1.00 89.69           C  
ATOM   2934  CB  THR A 383      20.469   6.375 -24.719  1.00 89.69           C  
ATOM   2935  O   THR A 383      21.281   8.594 -22.438  1.00 89.69           O  
ATOM   2936  CG2 THR A 383      21.734   5.848 -24.031  1.00 89.69           C  
ATOM   2937  OG1 THR A 383      19.594   5.273 -25.000  1.00 89.69           O  
ATOM   2938  N   THR A 384      20.828   9.531 -24.406  1.00 91.94           N  
ATOM   2939  CA  THR A 384      21.719  10.656 -24.219  1.00 91.94           C  
ATOM   2940  C   THR A 384      21.281  11.500 -23.031  1.00 91.94           C  
ATOM   2941  CB  THR A 384      21.812  11.539 -25.469  1.00 91.94           C  
ATOM   2942  O   THR A 384      22.109  11.969 -22.234  1.00 91.94           O  
ATOM   2943  CG2 THR A 384      22.516  10.812 -26.609  1.00 91.94           C  
ATOM   2944  OG1 THR A 384      20.484  11.883 -25.891  1.00 91.94           O  
ATOM   2945  N   VAL A 385      20.016  11.672 -22.875  1.00 93.50           N  
ATOM   2946  CA  VAL A 385      19.453  12.430 -21.766  1.00 93.50           C  
ATOM   2947  C   VAL A 385      19.672  11.672 -20.453  1.00 93.50           C  
ATOM   2948  CB  VAL A 385      17.938  12.711 -21.969  1.00 93.50           C  
ATOM   2949  O   VAL A 385      20.078  12.258 -19.453  1.00 93.50           O  
ATOM   2950  CG1 VAL A 385      17.328  13.305 -20.703  1.00 93.50           C  
ATOM   2951  CG2 VAL A 385      17.734  13.648 -23.156  1.00 93.50           C  
ATOM   2952  N   ARG A 386      19.438  10.461 -20.516  1.00 93.25           N  
ATOM   2953  CA  ARG A 386      19.609   9.648 -19.312  1.00 93.25           C  
ATOM   2954  C   ARG A 386      21.062   9.648 -18.844  1.00 93.25           C  
ATOM   2955  CB  ARG A 386      19.141   8.211 -19.578  1.00 93.25           C  
ATOM   2956  O   ARG A 386      21.328   9.688 -17.656  1.00 93.25           O  
ATOM   2957  CG  ARG A 386      17.625   8.078 -19.734  1.00 93.25           C  
ATOM   2958  CD  ARG A 386      17.203   6.621 -19.844  1.00 93.25           C  
ATOM   2959  NE  ARG A 386      17.594   5.852 -18.672  1.00 93.25           N  
ATOM   2960  NH1 ARG A 386      16.734   3.848 -19.438  1.00 93.25           N  
ATOM   2961  NH2 ARG A 386      17.750   3.953 -17.391  1.00 93.25           N  
ATOM   2962  CZ  ARG A 386      17.359   4.551 -18.500  1.00 93.25           C  
ATOM   2963  N   ARG A 387      21.922   9.586 -19.766  1.00 93.56           N  
ATOM   2964  CA  ARG A 387      23.328   9.648 -19.406  1.00 93.56           C  
ATOM   2965  C   ARG A 387      23.672  10.977 -18.719  1.00 93.56           C  
ATOM   2966  CB  ARG A 387      24.219   9.469 -20.641  1.00 93.56           C  
ATOM   2967  O   ARG A 387      24.391  10.992 -17.719  1.00 93.56           O  
ATOM   2968  CG  ARG A 387      25.688   9.336 -20.328  1.00 93.56           C  
ATOM   2969  CD  ARG A 387      26.516   9.102 -21.594  1.00 93.56           C  
ATOM   2970  NE  ARG A 387      26.203   7.816 -22.203  1.00 93.56           N  
ATOM   2971  NH1 ARG A 387      27.172   8.320 -24.250  1.00 93.56           N  
ATOM   2972  NH2 ARG A 387      26.203   6.277 -23.906  1.00 93.56           N  
ATOM   2973  CZ  ARG A 387      26.531   7.477 -23.453  1.00 93.56           C  
ATOM   2974  N   ALA A 388      23.172  12.031 -19.219  1.00 95.12           N  
ATOM   2975  CA  ALA A 388      23.391  13.352 -18.625  1.00 95.12           C  
ATOM   2976  C   ALA A 388      22.828  13.414 -17.203  1.00 95.12           C  
ATOM   2977  CB  ALA A 388      22.766  14.438 -19.484  1.00 95.12           C  
ATOM   2978  O   ALA A 388      23.500  13.906 -16.281  1.00 95.12           O  
ATOM   2979  N   VAL A 389      21.703  12.898 -17.031  1.00 96.44           N  
ATOM   2980  CA  VAL A 389      21.047  12.883 -15.727  1.00 96.44           C  
ATOM   2981  C   VAL A 389      21.859  12.008 -14.766  1.00 96.44           C  
ATOM   2982  CB  VAL A 389      19.594  12.375 -15.820  1.00 96.44           C  
ATOM   2983  O   VAL A 389      22.094  12.398 -13.617  1.00 96.44           O  
ATOM   2984  CG1 VAL A 389      19.016  12.125 -14.430  1.00 96.44           C  
ATOM   2985  CG2 VAL A 389      18.734  13.367 -16.594  1.00 96.44           C  
ATOM   2986  N   ALA A 390      22.188  10.875 -15.258  1.00 95.25           N  
ATOM   2987  CA  ALA A 390      22.984   9.969 -14.430  1.00 95.25           C  
ATOM   2988  C   ALA A 390      24.266  10.648 -13.938  1.00 95.25           C  
ATOM   2989  CB  ALA A 390      23.328   8.703 -15.211  1.00 95.25           C  
ATOM   2990  O   ALA A 390      24.656  10.477 -12.781  1.00 95.25           O  
ATOM   2991  N   ASN A 391      24.891  11.438 -14.766  1.00 94.12           N  
ATOM   2992  CA  ASN A 391      26.109  12.148 -14.375  1.00 94.12           C  
ATOM   2993  C   ASN A 391      25.828  13.156 -13.258  1.00 94.12           C  
ATOM   2994  CB  ASN A 391      26.719  12.852 -15.586  1.00 94.12           C  
ATOM   2995  O   ASN A 391      26.625  13.297 -12.336  1.00 94.12           O  
ATOM   2996  CG  ASN A 391      27.375  11.891 -16.547  1.00 94.12           C  
ATOM   2997  ND2 ASN A 391      27.531  12.312 -17.797  1.00 94.12           N  
ATOM   2998  OD1 ASN A 391      27.734  10.766 -16.188  1.00 94.12           O  
ATOM   2999  N   GLU A 392      24.688  13.812 -13.336  1.00 96.31           N  
ATOM   3000  CA  GLU A 392      24.312  14.773 -12.297  1.00 96.31           C  
ATOM   3001  C   GLU A 392      24.000  14.070 -10.984  1.00 96.31           C  
ATOM   3002  CB  GLU A 392      23.109  15.609 -12.742  1.00 96.31           C  
ATOM   3003  O   GLU A 392      24.375  14.555  -9.914  1.00 96.31           O  
ATOM   3004  CG  GLU A 392      23.406  16.547 -13.906  1.00 96.31           C  
ATOM   3005  CD  GLU A 392      22.375  17.656 -14.070  1.00 96.31           C  
ATOM   3006  OE1 GLU A 392      22.062  18.016 -15.219  1.00 96.31           O  
ATOM   3007  OE2 GLU A 392      21.875  18.141 -13.031  1.00 96.31           O  
ATOM   3008  N   ILE A 393      23.375  12.930 -11.125  1.00 95.75           N  
ATOM   3009  CA  ILE A 393      23.078  12.148  -9.930  1.00 95.75           C  
ATOM   3010  C   ILE A 393      24.375  11.648  -9.297  1.00 95.75           C  
ATOM   3011  CB  ILE A 393      22.156  10.953 -10.258  1.00 95.75           C  
ATOM   3012  O   ILE A 393      24.562  11.742  -8.086  1.00 95.75           O  
ATOM   3013  CG1 ILE A 393      20.734  11.445 -10.562  1.00 95.75           C  
ATOM   3014  CG2 ILE A 393      22.141   9.938  -9.117  1.00 95.75           C  
ATOM   3015  CD1 ILE A 393      19.797  10.367 -11.094  1.00 95.75           C  
ATOM   3016  N   ARG A 394      25.203  11.211 -10.141  1.00 94.06           N  
ATOM   3017  CA  ARG A 394      26.484  10.727  -9.641  1.00 94.06           C  
ATOM   3018  C   ARG A 394      27.250  11.836  -8.930  1.00 94.06           C  
ATOM   3019  CB  ARG A 394      27.328  10.156 -10.789  1.00 94.06           C  
ATOM   3020  O   ARG A 394      27.781  11.625  -7.844  1.00 94.06           O  
ATOM   3021  CG  ARG A 394      28.625   9.500 -10.336  1.00 94.06           C  
ATOM   3022  CD  ARG A 394      29.344   8.820 -11.492  1.00 94.06           C  
ATOM   3023  NE  ARG A 394      30.594   8.211 -11.062  1.00 94.06           N  
ATOM   3024  NH1 ARG A 394      29.844   6.035 -11.242  1.00 94.06           N  
ATOM   3025  NH2 ARG A 394      31.984   6.461 -10.547  1.00 94.06           N  
ATOM   3026  CZ  ARG A 394      30.812   6.906 -10.953  1.00 94.06           C  
ATOM   3027  N   ALA A 395      27.297  12.953  -9.500  1.00 93.81           N  
ATOM   3028  CA  ALA A 395      28.000  14.094  -8.922  1.00 93.81           C  
ATOM   3029  C   ALA A 395      27.391  14.492  -7.582  1.00 93.81           C  
ATOM   3030  CB  ALA A 395      27.984  15.273  -9.883  1.00 93.81           C  
ATOM   3031  O   ALA A 395      28.109  14.789  -6.629  1.00 93.81           O  
ATOM   3032  N   ASN A 396      26.078  14.430  -7.512  1.00 93.88           N  
ATOM   3033  CA  ASN A 396      25.359  14.875  -6.320  1.00 93.88           C  
ATOM   3034  C   ASN A 396      25.516  13.883  -5.172  1.00 93.88           C  
ATOM   3035  CB  ASN A 396      23.891  15.117  -6.641  1.00 93.88           C  
ATOM   3036  O   ASN A 396      25.734  14.281  -4.027  1.00 93.88           O  
ATOM   3037  CG  ASN A 396      23.141  15.750  -5.488  1.00 93.88           C  
ATOM   3038  ND2 ASN A 396      22.312  14.969  -4.812  1.00 93.88           N  
ATOM   3039  OD1 ASN A 396      23.297  16.938  -5.211  1.00 93.88           O  
ATOM   3040  N   PHE A 397      25.500  12.570  -5.477  1.00 92.81           N  
ATOM   3041  CA  PHE A 397      25.406  11.602  -4.395  1.00 92.81           C  
ATOM   3042  C   PHE A 397      26.750  10.906  -4.184  1.00 92.81           C  
ATOM   3043  CB  PHE A 397      24.328  10.562  -4.691  1.00 92.81           C  
ATOM   3044  O   PHE A 397      27.047  10.438  -3.084  1.00 92.81           O  
ATOM   3045  CG  PHE A 397      22.922  11.070  -4.465  1.00 92.81           C  
ATOM   3046  CD1 PHE A 397      22.344  11.023  -3.201  1.00 92.81           C  
ATOM   3047  CD2 PHE A 397      22.188  11.594  -5.520  1.00 92.81           C  
ATOM   3048  CE1 PHE A 397      21.047  11.492  -2.990  1.00 92.81           C  
ATOM   3049  CE2 PHE A 397      20.891  12.062  -5.312  1.00 92.81           C  
ATOM   3050  CZ  PHE A 397      20.328  12.008  -4.051  1.00 92.81           C  
ATOM   3051  N   PHE A 398      27.547  10.883  -5.211  1.00 92.62           N  
ATOM   3052  CA  PHE A 398      28.641   9.930  -5.090  1.00 92.62           C  
ATOM   3053  C   PHE A 398      29.969  10.602  -5.398  1.00 92.62           C  
ATOM   3054  CB  PHE A 398      28.422   8.734  -6.023  1.00 92.62           C  
ATOM   3055  O   PHE A 398      31.031  10.055  -5.090  1.00 92.62           O  
ATOM   3056  CG  PHE A 398      27.109   8.031  -5.812  1.00 92.62           C  
ATOM   3057  CD1 PHE A 398      26.891   7.270  -4.668  1.00 92.62           C  
ATOM   3058  CD2 PHE A 398      26.094   8.125  -6.758  1.00 92.62           C  
ATOM   3059  CE1 PHE A 398      25.672   6.617  -4.469  1.00 92.62           C  
ATOM   3060  CE2 PHE A 398      24.891   7.473  -6.566  1.00 92.62           C  
ATOM   3061  CZ  PHE A 398      24.672   6.719  -5.422  1.00 92.62           C  
ATOM   3062  N   GLY A 399      30.031  11.820  -6.004  1.00 89.88           N  
ATOM   3063  CA  GLY A 399      31.281  12.422  -6.445  1.00 89.88           C  
ATOM   3064  C   GLY A 399      32.031  11.578  -7.461  1.00 89.88           C  
ATOM   3065  O   GLY A 399      31.406  11.000  -8.359  1.00 89.88           O  
ATOM   3066  N   SER A 400      33.438  11.344  -7.297  1.00 86.50           N  
ATOM   3067  CA  SER A 400      34.250  10.641  -8.281  1.00 86.50           C  
ATOM   3068  C   SER A 400      34.594   9.234  -7.809  1.00 86.50           C  
ATOM   3069  CB  SER A 400      35.531  11.422  -8.586  1.00 86.50           C  
ATOM   3070  O   SER A 400      35.125   8.438  -8.570  1.00 86.50           O  
ATOM   3071  OG  SER A 400      36.250  11.656  -7.395  1.00 86.50           O  
ATOM   3072  N   ASP A 401      34.219   8.969  -6.570  1.00 88.25           N  
ATOM   3073  CA  ASP A 401      34.562   7.672  -6.004  1.00 88.25           C  
ATOM   3074  C   ASP A 401      33.625   6.574  -6.477  1.00 88.25           C  
ATOM   3075  CB  ASP A 401      34.594   7.742  -4.473  1.00 88.25           C  
ATOM   3076  O   ASP A 401      32.500   6.859  -6.906  1.00 88.25           O  
ATOM   3077  CG  ASP A 401      35.656   8.656  -3.924  1.00 88.25           C  
ATOM   3078  OD1 ASP A 401      36.688   8.852  -4.602  1.00 88.25           O  
ATOM   3079  OD2 ASP A 401      35.500   9.172  -2.803  1.00 88.25           O  
ATOM   3080  N   SER A 402      34.125   5.344  -6.363  1.00 89.00           N  
ATOM   3081  CA  SER A 402      33.312   4.180  -6.730  1.00 89.00           C  
ATOM   3082  C   SER A 402      32.125   3.988  -5.785  1.00 89.00           C  
ATOM   3083  CB  SER A 402      34.188   2.918  -6.738  1.00 89.00           C  
ATOM   3084  O   SER A 402      32.250   4.199  -4.574  1.00 89.00           O  
ATOM   3085  OG  SER A 402      33.375   1.764  -6.957  1.00 89.00           O  
ATOM   3086  N   LEU A 403      30.922   3.572  -6.324  1.00 89.75           N  
ATOM   3087  CA  LEU A 403      29.734   3.301  -5.520  1.00 89.75           C  
ATOM   3088  C   LEU A 403      30.016   2.191  -4.508  1.00 89.75           C  
ATOM   3089  CB  LEU A 403      28.562   2.912  -6.414  1.00 89.75           C  
ATOM   3090  O   LEU A 403      29.484   2.219  -3.393  1.00 89.75           O  
ATOM   3091  CG  LEU A 403      27.703   4.062  -6.949  1.00 89.75           C  
ATOM   3092  CD1 LEU A 403      28.562   5.023  -7.766  1.00 89.75           C  
ATOM   3093  CD2 LEU A 403      26.547   3.529  -7.785  1.00 89.75           C  
ATOM   3094  N   ARG A 404      30.875   1.266  -4.938  1.00 87.50           N  
ATOM   3095  CA  ARG A 404      31.203   0.139  -4.074  1.00 87.50           C  
ATOM   3096  C   ARG A 404      31.828   0.620  -2.768  1.00 87.50           C  
ATOM   3097  CB  ARG A 404      32.156  -0.817  -4.789  1.00 87.50           C  
ATOM   3098  O   ARG A 404      31.594   0.035  -1.709  1.00 87.50           O  
ATOM   3099  CG  ARG A 404      32.594  -2.008  -3.947  1.00 87.50           C  
ATOM   3100  CD  ARG A 404      33.625  -2.859  -4.656  1.00 87.50           C  
ATOM   3101  NE  ARG A 404      34.344  -3.713  -3.721  1.00 87.50           N  
ATOM   3102  NH1 ARG A 404      35.562  -4.832  -5.348  1.00 87.50           N  
ATOM   3103  NH2 ARG A 404      35.844  -5.355  -3.137  1.00 87.50           N  
ATOM   3104  CZ  ARG A 404      35.250  -4.633  -4.070  1.00 87.50           C  
ATOM   3105  N   GLU A 405      32.625   1.714  -2.809  1.00 87.00           N  
ATOM   3106  CA  GLU A 405      33.406   2.195  -1.658  1.00 87.00           C  
ATOM   3107  C   GLU A 405      32.562   3.158  -0.813  1.00 87.00           C  
ATOM   3108  CB  GLU A 405      34.688   2.875  -2.115  1.00 87.00           C  
ATOM   3109  O   GLU A 405      33.000   3.553   0.278  1.00 87.00           O  
ATOM   3110  CG  GLU A 405      35.688   1.932  -2.787  1.00 87.00           C  
ATOM   3111  CD  GLU A 405      36.938   2.623  -3.250  1.00 87.00           C  
ATOM   3112  OE1 GLU A 405      37.906   1.925  -3.621  1.00 87.00           O  
ATOM   3113  OE2 GLU A 405      36.969   3.875  -3.238  1.00 87.00           O  
ATOM   3114  N   GLN A 406      31.375   3.535  -1.323  1.00 88.50           N  
ATOM   3115  CA  GLN A 406      30.531   4.496  -0.635  1.00 88.50           C  
ATOM   3116  C   GLN A 406      29.125   3.938  -0.435  1.00 88.50           C  
ATOM   3117  CB  GLN A 406      30.469   5.812  -1.412  1.00 88.50           C  
ATOM   3118  O   GLN A 406      28.141   4.582  -0.803  1.00 88.50           O  
ATOM   3119  CG  GLN A 406      31.828   6.445  -1.662  1.00 88.50           C  
ATOM   3120  CD  GLN A 406      31.734   7.758  -2.416  1.00 88.50           C  
ATOM   3121  NE2 GLN A 406      32.875   8.406  -2.623  1.00 88.50           N  
ATOM   3122  OE1 GLN A 406      30.641   8.188  -2.809  1.00 88.50           O  
ATOM   3123  N   PHE A 407      29.031   2.869   0.241  1.00 87.12           N  
ATOM   3124  CA  PHE A 407      27.781   2.119   0.353  1.00 87.12           C  
ATOM   3125  C   PHE A 407      26.734   2.924   1.112  1.00 87.12           C  
ATOM   3126  CB  PHE A 407      28.016   0.778   1.052  1.00 87.12           C  
ATOM   3127  O   PHE A 407      25.547   2.871   0.785  1.00 87.12           O  
ATOM   3128  CG  PHE A 407      26.859  -0.167   0.968  1.00 87.12           C  
ATOM   3129  CD1 PHE A 407      26.141  -0.517   2.109  1.00 87.12           C  
ATOM   3130  CD2 PHE A 407      26.469  -0.706  -0.252  1.00 87.12           C  
ATOM   3131  CE1 PHE A 407      25.062  -1.392   2.035  1.00 87.12           C  
ATOM   3132  CE2 PHE A 407      25.391  -1.580  -0.335  1.00 87.12           C  
ATOM   3133  CZ  PHE A 407      24.688  -1.923   0.810  1.00 87.12           C  
ATOM   3134  N   ASP A 408      27.156   3.666   2.123  1.00 88.50           N  
ATOM   3135  CA  ASP A 408      26.219   4.508   2.846  1.00 88.50           C  
ATOM   3136  C   ASP A 408      25.531   5.500   1.907  1.00 88.50           C  
ATOM   3137  CB  ASP A 408      26.922   5.254   3.982  1.00 88.50           C  
ATOM   3138  O   ASP A 408      24.328   5.758   2.031  1.00 88.50           O  
ATOM   3139  CG  ASP A 408      27.266   4.355   5.156  1.00 88.50           C  
ATOM   3140  OD1 ASP A 408      26.688   3.254   5.273  1.00 88.50           O  
ATOM   3141  OD2 ASP A 408      28.125   4.750   5.965  1.00 88.50           O  
ATOM   3142  N   ASN A 409      26.312   6.059   0.985  1.00 91.94           N  
ATOM   3143  CA  ASN A 409      25.734   6.980   0.003  1.00 91.94           C  
ATOM   3144  C   ASN A 409      24.766   6.270  -0.937  1.00 91.94           C  
ATOM   3145  CB  ASN A 409      26.859   7.660  -0.796  1.00 91.94           C  
ATOM   3146  O   ASN A 409      23.797   6.867  -1.396  1.00 91.94           O  
ATOM   3147  CG  ASN A 409      27.641   8.648   0.033  1.00 91.94           C  
ATOM   3148  ND2 ASN A 409      28.672   9.242  -0.569  1.00 91.94           N  
ATOM   3149  OD1 ASN A 409      27.344   8.883   1.206  1.00 91.94           O  
ATOM   3150  N   VAL A 410      25.062   5.023  -1.203  1.00 91.56           N  
ATOM   3151  CA  VAL A 410      24.156   4.234  -2.029  1.00 91.56           C  
ATOM   3152  C   VAL A 410      22.812   4.090  -1.324  1.00 91.56           C  
ATOM   3153  CB  VAL A 410      24.734   2.844  -2.350  1.00 91.56           C  
ATOM   3154  O   VAL A 410      21.750   4.277  -1.938  1.00 91.56           O  
ATOM   3155  CG1 VAL A 410      23.688   1.944  -2.990  1.00 91.56           C  
ATOM   3156  CG2 VAL A 410      25.953   2.975  -3.260  1.00 91.56           C  
ATOM   3157  N   VAL A 411      22.875   3.771  -0.082  1.00 90.62           N  
ATOM   3158  CA  VAL A 411      21.656   3.611   0.703  1.00 90.62           C  
ATOM   3159  C   VAL A 411      20.891   4.926   0.728  1.00 90.62           C  
ATOM   3160  CB  VAL A 411      21.969   3.146   2.145  1.00 90.62           C  
ATOM   3161  O   VAL A 411      19.672   4.938   0.536  1.00 90.62           O  
ATOM   3162  CG1 VAL A 411      20.719   3.195   3.010  1.00 90.62           C  
ATOM   3163  CG2 VAL A 411      22.562   1.739   2.137  1.00 90.62           C  
ATOM   3164  N   ASP A 412      21.594   6.055   0.919  1.00 92.12           N  
ATOM   3165  CA  ASP A 412      20.953   7.363   0.908  1.00 92.12           C  
ATOM   3166  C   ASP A 412      20.281   7.641  -0.439  1.00 92.12           C  
ATOM   3167  CB  ASP A 412      21.969   8.461   1.227  1.00 92.12           C  
ATOM   3168  O   ASP A 412      19.172   8.148  -0.491  1.00 92.12           O  
ATOM   3169  CG  ASP A 412      22.406   8.461   2.680  1.00 92.12           C  
ATOM   3170  OD1 ASP A 412      21.719   7.840   3.523  1.00 92.12           O  
ATOM   3171  OD2 ASP A 412      23.438   9.094   2.988  1.00 92.12           O  
ATOM   3172  N   PHE A 413      21.016   7.285  -1.483  1.00 94.19           N  
ATOM   3173  CA  PHE A 413      20.500   7.465  -2.834  1.00 94.19           C  
ATOM   3174  C   PHE A 413      19.219   6.652  -3.035  1.00 94.19           C  
ATOM   3175  CB  PHE A 413      21.547   7.066  -3.875  1.00 94.19           C  
ATOM   3176  O   PHE A 413      18.219   7.176  -3.510  1.00 94.19           O  
ATOM   3177  CG  PHE A 413      20.984   6.848  -5.254  1.00 94.19           C  
ATOM   3178  CD1 PHE A 413      20.875   5.566  -5.777  1.00 94.19           C  
ATOM   3179  CD2 PHE A 413      20.562   7.926  -6.023  1.00 94.19           C  
ATOM   3180  CE1 PHE A 413      20.344   5.363  -7.055  1.00 94.19           C  
ATOM   3181  CE2 PHE A 413      20.047   7.727  -7.297  1.00 94.19           C  
ATOM   3182  CZ  PHE A 413      19.938   6.445  -7.812  1.00 94.19           C  
ATOM   3183  N   ILE A 414      19.219   5.391  -2.672  1.00 93.25           N  
ATOM   3184  CA  ILE A 414      18.078   4.508  -2.844  1.00 93.25           C  
ATOM   3185  C   ILE A 414      16.906   5.020  -2.010  1.00 93.25           C  
ATOM   3186  CB  ILE A 414      18.422   3.053  -2.455  1.00 93.25           C  
ATOM   3187  O   ILE A 414      15.750   5.004  -2.463  1.00 93.25           O  
ATOM   3188  CG1 ILE A 414      19.422   2.457  -3.447  1.00 93.25           C  
ATOM   3189  CG2 ILE A 414      17.141   2.201  -2.385  1.00 93.25           C  
ATOM   3190  CD1 ILE A 414      19.984   1.111  -3.020  1.00 93.25           C  
ATOM   3191  N   ASN A 415      17.203   5.457  -0.809  1.00 94.25           N  
ATOM   3192  CA  ASN A 415      16.219   6.031   0.088  1.00 94.25           C  
ATOM   3193  C   ASN A 415      15.422   7.148  -0.593  1.00 94.25           C  
ATOM   3194  CB  ASN A 415      16.875   6.555   1.364  1.00 94.25           C  
ATOM   3195  O   ASN A 415      14.195   7.164  -0.545  1.00 94.25           O  
ATOM   3196  CG  ASN A 415      15.867   6.957   2.422  1.00 94.25           C  
ATOM   3197  ND2 ASN A 415      15.859   8.242   2.773  1.00 94.25           N  
ATOM   3198  OD1 ASN A 415      15.102   6.129   2.922  1.00 94.25           O  
ATOM   3199  N   ILE A 416      16.172   8.062  -1.262  1.00 95.38           N  
ATOM   3200  CA  ILE A 416      15.578   9.227  -1.905  1.00 95.38           C  
ATOM   3201  C   ILE A 416      14.914   8.805  -3.213  1.00 95.38           C  
ATOM   3202  CB  ILE A 416      16.641  10.320  -2.170  1.00 95.38           C  
ATOM   3203  O   ILE A 416      13.734   9.109  -3.443  1.00 95.38           O  
ATOM   3204  CG1 ILE A 416      17.219  10.836  -0.845  1.00 95.38           C  
ATOM   3205  CG2 ILE A 416      16.031  11.469  -2.982  1.00 95.38           C  
ATOM   3206  CD1 ILE A 416      16.172  11.453   0.085  1.00 95.38           C  
ATOM   3207  N   ASP A 417      15.633   7.992  -3.986  1.00 94.31           N  
ATOM   3208  CA  ASP A 417      15.227   7.664  -5.352  1.00 94.31           C  
ATOM   3209  C   ASP A 417      14.000   6.758  -5.359  1.00 94.31           C  
ATOM   3210  CB  ASP A 417      16.375   6.992  -6.102  1.00 94.31           C  
ATOM   3211  O   ASP A 417      13.070   6.969  -6.141  1.00 94.31           O  
ATOM   3212  CG  ASP A 417      16.062   6.738  -7.566  1.00 94.31           C  
ATOM   3213  OD1 ASP A 417      15.992   7.703  -8.352  1.00 94.31           O  
ATOM   3214  OD2 ASP A 417      15.875   5.555  -7.934  1.00 94.31           O  
ATOM   3215  N   GLN A 418      13.930   5.820  -4.438  1.00 93.62           N  
ATOM   3216  CA  GLN A 418      12.930   4.773  -4.582  1.00 93.62           C  
ATOM   3217  C   GLN A 418      11.750   5.004  -3.641  1.00 93.62           C  
ATOM   3218  CB  GLN A 418      13.547   3.398  -4.320  1.00 93.62           C  
ATOM   3219  O   GLN A 418      10.664   4.453  -3.844  1.00 93.62           O  
ATOM   3220  CG  GLN A 418      14.602   2.996  -5.336  1.00 93.62           C  
ATOM   3221  CD  GLN A 418      14.070   2.951  -6.754  1.00 93.62           C  
ATOM   3222  NE2 GLN A 418      14.625   3.793  -7.625  1.00 93.62           N  
ATOM   3223  OE1 GLN A 418      13.172   2.168  -7.070  1.00 93.62           O  
ATOM   3224  N   PHE A 419      11.906   5.980  -2.613  1.00 95.69           N  
ATOM   3225  CA  PHE A 419      10.836   6.074  -1.630  1.00 95.69           C  
ATOM   3226  C   PHE A 419      10.469   7.531  -1.370  1.00 95.69           C  
ATOM   3227  CB  PHE A 419      11.242   5.395  -0.320  1.00 95.69           C  
ATOM   3228  O   PHE A 419       9.367   7.969  -1.707  1.00 95.69           O  
ATOM   3229  CG  PHE A 419      11.297   3.895  -0.406  1.00 95.69           C  
ATOM   3230  CD1 PHE A 419      10.156   3.131  -0.175  1.00 95.69           C  
ATOM   3231  CD2 PHE A 419      12.484   3.244  -0.720  1.00 95.69           C  
ATOM   3232  CE1 PHE A 419      10.203   1.740  -0.254  1.00 95.69           C  
ATOM   3233  CE2 PHE A 419      12.531   1.856  -0.801  1.00 95.69           C  
ATOM   3234  CZ  PHE A 419      11.391   1.106  -0.567  1.00 95.69           C  
ATOM   3235  N   THR A 420      11.375   8.344  -0.922  1.00 96.69           N  
ATOM   3236  CA  THR A 420      11.016   9.602  -0.273  1.00 96.69           C  
ATOM   3237  C   THR A 420      10.664  10.664  -1.310  1.00 96.69           C  
ATOM   3238  CB  THR A 420      12.156  10.109   0.625  1.00 96.69           C  
ATOM   3239  O   THR A 420       9.719  11.430  -1.123  1.00 96.69           O  
ATOM   3240  CG2 THR A 420      12.445   9.133   1.758  1.00 96.69           C  
ATOM   3241  OG1 THR A 420      13.344  10.273  -0.164  1.00 96.69           O  
ATOM   3242  N   ARG A 421      11.359  10.641  -2.488  1.00 95.81           N  
ATOM   3243  CA  ARG A 421      11.023  11.680  -3.455  1.00 95.81           C  
ATOM   3244  C   ARG A 421       9.609  11.484  -4.000  1.00 95.81           C  
ATOM   3245  CB  ARG A 421      12.031  11.688  -4.605  1.00 95.81           C  
ATOM   3246  O   ARG A 421       8.898  12.453  -4.246  1.00 95.81           O  
ATOM   3247  CG  ARG A 421      11.914  10.500  -5.539  1.00 95.81           C  
ATOM   3248  CD  ARG A 421      12.875  10.602  -6.715  1.00 95.81           C  
ATOM   3249  NE  ARG A 421      12.844   9.406  -7.551  1.00 95.81           N  
ATOM   3250  NH1 ARG A 421      11.891  10.469  -9.375  1.00 95.81           N  
ATOM   3251  NH2 ARG A 421      12.383   8.227  -9.469  1.00 95.81           N  
ATOM   3252  CZ  ARG A 421      12.375   9.367  -8.797  1.00 95.81           C  
ATOM   3253  N   GLY A 422       9.242  10.250  -4.309  1.00 96.06           N  
ATOM   3254  CA  GLY A 422       7.879   9.977  -4.730  1.00 96.06           C  
ATOM   3255  C   GLY A 422       6.844  10.398  -3.707  1.00 96.06           C  
ATOM   3256  O   GLY A 422       5.797  10.945  -4.062  1.00 96.06           O  
ATOM   3257  N   THR A 423       7.133  10.188  -2.438  1.00 97.94           N  
ATOM   3258  CA  THR A 423       6.219  10.539  -1.357  1.00 97.94           C  
ATOM   3259  C   THR A 423       6.062  12.055  -1.247  1.00 97.94           C  
ATOM   3260  CB  THR A 423       6.699   9.969  -0.010  1.00 97.94           C  
ATOM   3261  O   THR A 423       4.949  12.555  -1.094  1.00 97.94           O  
ATOM   3262  CG2 THR A 423       5.766  10.375   1.125  1.00 97.94           C  
ATOM   3263  OG1 THR A 423       6.742   8.539  -0.089  1.00 97.94           O  
ATOM   3264  N   LEU A 424       7.137  12.766  -1.363  1.00 97.31           N  
ATOM   3265  CA  LEU A 424       7.086  14.227  -1.321  1.00 97.31           C  
ATOM   3266  C   LEU A 424       6.324  14.781  -2.520  1.00 97.31           C  
ATOM   3267  CB  LEU A 424       8.500  14.805  -1.289  1.00 97.31           C  
ATOM   3268  O   LEU A 424       5.512  15.695  -2.375  1.00 97.31           O  
ATOM   3269  CG  LEU A 424       9.312  14.555  -0.017  1.00 97.31           C  
ATOM   3270  CD1 LEU A 424      10.773  14.930  -0.235  1.00 97.31           C  
ATOM   3271  CD2 LEU A 424       8.727  15.328   1.155  1.00 97.31           C  
ATOM   3272  N   ARG A 425       6.621  14.172  -3.736  1.00 96.31           N  
ATOM   3273  CA  ARG A 425       5.895  14.594  -4.926  1.00 96.31           C  
ATOM   3274  C   ARG A 425       4.402  14.297  -4.793  1.00 96.31           C  
ATOM   3275  CB  ARG A 425       6.457  13.906  -6.172  1.00 96.31           C  
ATOM   3276  O   ARG A 425       3.564  15.133  -5.121  1.00 96.31           O  
ATOM   3277  CG  ARG A 425       5.719  14.258  -7.457  1.00 96.31           C  
ATOM   3278  CD  ARG A 425       5.887  15.727  -7.820  1.00 96.31           C  
ATOM   3279  NE  ARG A 425       5.246  16.047  -9.094  1.00 96.31           N  
ATOM   3280  NH1 ARG A 425       7.008  17.281  -9.914  1.00 96.31           N  
ATOM   3281  NH2 ARG A 425       5.117  17.000 -11.180  1.00 96.31           N  
ATOM   3282  CZ  ARG A 425       5.793  16.781 -10.055  1.00 96.31           C  
ATOM   3283  N   PHE A 426       4.051  13.125  -4.340  1.00 97.81           N  
ATOM   3284  CA  PHE A 426       2.654  12.766  -4.133  1.00 97.81           C  
ATOM   3285  C   PHE A 426       1.967  13.766  -3.215  1.00 97.81           C  
ATOM   3286  CB  PHE A 426       2.545  11.352  -3.547  1.00 97.81           C  
ATOM   3287  O   PHE A 426       0.868  14.242  -3.514  1.00 97.81           O  
ATOM   3288  CG  PHE A 426       1.128  10.875  -3.385  1.00 97.81           C  
ATOM   3289  CD1 PHE A 426       0.396  11.188  -2.246  1.00 97.81           C  
ATOM   3290  CD2 PHE A 426       0.526  10.102  -4.371  1.00 97.81           C  
ATOM   3291  CE1 PHE A 426      -0.915  10.742  -2.094  1.00 97.81           C  
ATOM   3292  CE2 PHE A 426      -0.784   9.656  -4.227  1.00 97.81           C  
ATOM   3293  CZ  PHE A 426      -1.502   9.977  -3.086  1.00 97.81           C  
ATOM   3294  N   THR A 427       2.615  14.086  -2.100  1.00 97.81           N  
ATOM   3295  CA  THR A 427       2.076  15.031  -1.135  1.00 97.81           C  
ATOM   3296  C   THR A 427       1.826  16.391  -1.794  1.00 97.81           C  
ATOM   3297  CB  THR A 427       3.023  15.211   0.066  1.00 97.81           C  
ATOM   3298  O   THR A 427       0.744  16.969  -1.654  1.00 97.81           O  
ATOM   3299  CG2 THR A 427       2.475  16.234   1.053  1.00 97.81           C  
ATOM   3300  OG1 THR A 427       3.178  13.953   0.735  1.00 97.81           O  
ATOM   3301  N   GLU A 428       2.844  16.875  -2.559  1.00 96.25           N  
ATOM   3302  CA  GLU A 428       2.723  18.156  -3.252  1.00 96.25           C  
ATOM   3303  C   GLU A 428       1.543  18.141  -4.223  1.00 96.25           C  
ATOM   3304  CB  GLU A 428       4.016  18.484  -4.000  1.00 96.25           C  
ATOM   3305  O   GLU A 428       0.810  19.125  -4.324  1.00 96.25           O  
ATOM   3306  CG  GLU A 428       4.020  19.859  -4.641  1.00 96.25           C  
ATOM   3307  CD  GLU A 428       5.348  20.219  -5.285  1.00 96.25           C  
ATOM   3308  OE1 GLU A 428       5.504  21.375  -5.758  1.00 96.25           O  
ATOM   3309  OE2 GLU A 428       6.242  19.344  -5.324  1.00 96.25           O  
ATOM   3310  N   ASP A 429       1.286  17.000  -4.852  1.00 96.25           N  
ATOM   3311  CA  ASP A 429       0.313  16.891  -5.934  1.00 96.25           C  
ATOM   3312  C   ASP A 429      -1.108  16.797  -5.387  1.00 96.25           C  
ATOM   3313  CB  ASP A 429       0.623  15.695  -6.828  1.00 96.25           C  
ATOM   3314  O   ASP A 429      -2.053  17.297  -6.000  1.00 96.25           O  
ATOM   3315  CG  ASP A 429       1.830  15.914  -7.723  1.00 96.25           C  
ATOM   3316  OD1 ASP A 429       2.340  17.047  -7.789  1.00 96.25           O  
ATOM   3317  OD2 ASP A 429       2.273  14.938  -8.367  1.00 96.25           O  
ATOM   3318  N   VAL A 430      -1.267  16.297  -4.168  1.00 97.94           N  
ATOM   3319  CA  VAL A 430      -2.623  15.992  -3.721  1.00 97.94           C  
ATOM   3320  C   VAL A 430      -3.109  17.078  -2.770  1.00 97.94           C  
ATOM   3321  CB  VAL A 430      -2.701  14.617  -3.033  1.00 97.94           C  
ATOM   3322  O   VAL A 430      -4.312  17.328  -2.652  1.00 97.94           O  
ATOM   3323  CG1 VAL A 430      -2.346  13.500  -4.016  1.00 97.94           C  
ATOM   3324  CG2 VAL A 430      -1.780  14.570  -1.815  1.00 97.94           C  
ATOM   3325  N   VAL A 431      -2.225  17.766  -2.070  1.00 97.81           N  
ATOM   3326  CA  VAL A 431      -2.535  18.641  -0.947  1.00 97.81           C  
ATOM   3327  C   VAL A 431      -3.504  19.734  -1.397  1.00 97.81           C  
ATOM   3328  CB  VAL A 431      -1.257  19.281  -0.354  1.00 97.81           C  
ATOM   3329  O   VAL A 431      -4.414  20.109  -0.653  1.00 97.81           O  
ATOM   3330  CG1 VAL A 431      -0.641  20.281  -1.336  1.00 97.81           C  
ATOM   3331  CG2 VAL A 431      -1.570  19.969   0.977  1.00 97.81           C  
ATOM   3332  N   PRO A 432      -3.488  20.219  -2.697  1.00 97.94           N  
ATOM   3333  CA  PRO A 432      -4.402  21.281  -3.100  1.00 97.94           C  
ATOM   3334  C   PRO A 432      -5.844  20.797  -3.262  1.00 97.94           C  
ATOM   3335  CB  PRO A 432      -3.830  21.750  -4.438  1.00 97.94           C  
ATOM   3336  O   PRO A 432      -6.766  21.609  -3.326  1.00 97.94           O  
ATOM   3337  CG  PRO A 432      -2.381  21.391  -4.383  1.00 97.94           C  
ATOM   3338  CD  PRO A 432      -2.240  20.094  -3.635  1.00 97.94           C  
ATOM   3339  N   TYR A 433      -6.016  19.516  -3.268  1.00 98.38           N  
ATOM   3340  CA  TYR A 433      -7.309  19.016  -3.738  1.00 98.38           C  
ATOM   3341  C   TYR A 433      -8.031  18.234  -2.645  1.00 98.38           C  
ATOM   3342  CB  TYR A 433      -7.137  18.141  -4.980  1.00 98.38           C  
ATOM   3343  O   TYR A 433      -9.172  17.812  -2.824  1.00 98.38           O  
ATOM   3344  CG  TYR A 433      -6.430  18.828  -6.121  1.00 98.38           C  
ATOM   3345  CD1 TYR A 433      -7.066  19.844  -6.852  1.00 98.38           C  
ATOM   3346  CD2 TYR A 433      -5.129  18.484  -6.469  1.00 98.38           C  
ATOM   3347  CE1 TYR A 433      -6.422  20.469  -7.906  1.00 98.38           C  
ATOM   3348  CE2 TYR A 433      -4.473  19.125  -7.520  1.00 98.38           C  
ATOM   3349  OH  TYR A 433      -4.484  20.750  -9.273  1.00 98.38           O  
ATOM   3350  CZ  TYR A 433      -5.129  20.109  -8.234  1.00 98.38           C  
ATOM   3351  N   VAL A 434      -7.352  18.016  -1.531  1.00 98.56           N  
ATOM   3352  CA  VAL A 434      -7.992  17.219  -0.482  1.00 98.56           C  
ATOM   3353  C   VAL A 434      -8.164  18.078   0.771  1.00 98.56           C  
ATOM   3354  CB  VAL A 434      -7.180  15.953  -0.152  1.00 98.56           C  
ATOM   3355  O   VAL A 434      -7.527  19.125   0.911  1.00 98.56           O  
ATOM   3356  CG1 VAL A 434      -7.039  15.062  -1.388  1.00 98.56           C  
ATOM   3357  CG2 VAL A 434      -5.809  16.328   0.403  1.00 98.56           C  
ATOM   3358  N   PRO A 435      -9.039  17.672   1.695  1.00 97.88           N  
ATOM   3359  CA  PRO A 435      -9.367  18.484   2.867  1.00 97.88           C  
ATOM   3360  C   PRO A 435      -8.172  18.703   3.797  1.00 97.88           C  
ATOM   3361  CB  PRO A 435     -10.469  17.672   3.561  1.00 97.88           C  
ATOM   3362  O   PRO A 435      -8.039  19.766   4.402  1.00 97.88           O  
ATOM   3363  CG  PRO A 435     -11.086  16.875   2.471  1.00 97.88           C  
ATOM   3364  CD  PRO A 435     -10.031  16.531   1.463  1.00 97.88           C  
ATOM   3365  N   ALA A 436      -7.344  17.641   3.900  1.00 98.31           N  
ATOM   3366  CA  ALA A 436      -6.195  17.750   4.797  1.00 98.31           C  
ATOM   3367  C   ALA A 436      -5.152  16.688   4.484  1.00 98.31           C  
ATOM   3368  CB  ALA A 436      -6.645  17.641   6.250  1.00 98.31           C  
ATOM   3369  O   ALA A 436      -5.496  15.547   4.152  1.00 98.31           O  
ATOM   3370  N   VAL A 437      -3.898  17.125   4.570  1.00 98.75           N  
ATOM   3371  CA  VAL A 437      -2.770  16.203   4.520  1.00 98.75           C  
ATOM   3372  C   VAL A 437      -1.903  16.359   5.766  1.00 98.75           C  
ATOM   3373  CB  VAL A 437      -1.919  16.406   3.248  1.00 98.75           C  
ATOM   3374  O   VAL A 437      -1.523  17.484   6.117  1.00 98.75           O  
ATOM   3375  CG1 VAL A 437      -0.702  15.484   3.250  1.00 98.75           C  
ATOM   3376  CG2 VAL A 437      -2.766  16.188   1.996  1.00 98.75           C  
ATOM   3377  N   TYR A 438      -1.682  15.211   6.492  1.00 98.75           N  
ATOM   3378  CA  TYR A 438      -0.753  15.148   7.617  1.00 98.75           C  
ATOM   3379  C   TYR A 438       0.467  14.305   7.270  1.00 98.75           C  
ATOM   3380  CB  TYR A 438      -1.447  14.578   8.859  1.00 98.75           C  
ATOM   3381  O   TYR A 438       0.338  13.125   6.926  1.00 98.75           O  
ATOM   3382  CG  TYR A 438      -2.637  15.383   9.312  1.00 98.75           C  
ATOM   3383  CD1 TYR A 438      -2.477  16.469  10.180  1.00 98.75           C  
ATOM   3384  CD2 TYR A 438      -3.920  15.070   8.883  1.00 98.75           C  
ATOM   3385  CE1 TYR A 438      -3.570  17.203  10.602  1.00 98.75           C  
ATOM   3386  CE2 TYR A 438      -5.020  15.812   9.297  1.00 98.75           C  
ATOM   3387  OH  TYR A 438      -5.922  17.609  10.578  1.00 98.75           O  
ATOM   3388  CZ  TYR A 438      -4.836  16.875  10.164  1.00 98.75           C  
ATOM   3389  N   PHE A 439       1.621  14.938   7.355  1.00 98.69           N  
ATOM   3390  CA  PHE A 439       2.854  14.289   6.918  1.00 98.69           C  
ATOM   3391  C   PHE A 439       3.713  13.898   8.117  1.00 98.69           C  
ATOM   3392  CB  PHE A 439       3.641  15.211   5.984  1.00 98.69           C  
ATOM   3393  O   PHE A 439       3.898  14.695   9.039  1.00 98.69           O  
ATOM   3394  CG  PHE A 439       4.680  14.492   5.160  1.00 98.69           C  
ATOM   3395  CD1 PHE A 439       5.930  14.211   5.691  1.00 98.69           C  
ATOM   3396  CD2 PHE A 439       4.402  14.109   3.855  1.00 98.69           C  
ATOM   3397  CE1 PHE A 439       6.895  13.547   4.934  1.00 98.69           C  
ATOM   3398  CE2 PHE A 439       5.359  13.453   3.090  1.00 98.69           C  
ATOM   3399  CZ  PHE A 439       6.605  13.172   3.631  1.00 98.69           C  
ATOM   3400  N   TYR A 440       4.215  12.617   8.070  1.00 98.75           N  
ATOM   3401  CA  TYR A 440       5.062  12.188   9.172  1.00 98.75           C  
ATOM   3402  C   TYR A 440       6.363  11.586   8.664  1.00 98.75           C  
ATOM   3403  CB  TYR A 440       4.328  11.172  10.055  1.00 98.75           C  
ATOM   3404  O   TYR A 440       6.453  11.180   7.500  1.00 98.75           O  
ATOM   3405  CG  TYR A 440       4.188   9.805   9.422  1.00 98.75           C  
ATOM   3406  CD1 TYR A 440       3.041   9.461   8.711  1.00 98.75           C  
ATOM   3407  CD2 TYR A 440       5.203   8.859   9.531  1.00 98.75           C  
ATOM   3408  CE1 TYR A 440       2.908   8.203   8.125  1.00 98.75           C  
ATOM   3409  CE2 TYR A 440       5.078   7.602   8.953  1.00 98.75           C  
ATOM   3410  OH  TYR A 440       3.805   6.039   7.676  1.00 98.75           O  
ATOM   3411  CZ  TYR A 440       3.932   7.285   8.250  1.00 98.75           C  
ATOM   3412  N   VAL A 441       7.371  11.656   9.469  1.00 98.56           N  
ATOM   3413  CA  VAL A 441       8.586  10.852   9.367  1.00 98.56           C  
ATOM   3414  C   VAL A 441       8.766  10.016  10.633  1.00 98.56           C  
ATOM   3415  CB  VAL A 441       9.836  11.742   9.141  1.00 98.56           C  
ATOM   3416  O   VAL A 441       8.805  10.547  11.742  1.00 98.56           O  
ATOM   3417  CG1 VAL A 441      11.102  10.891   9.086  1.00 98.56           C  
ATOM   3418  CG2 VAL A 441       9.680  12.562   7.859  1.00 98.56           C  
ATOM   3419  N   PHE A 442       8.852   8.703  10.422  1.00 98.12           N  
ATOM   3420  CA  PHE A 442       9.078   7.793  11.539  1.00 98.12           C  
ATOM   3421  C   PHE A 442      10.570   7.539  11.727  1.00 98.12           C  
ATOM   3422  CB  PHE A 442       8.344   6.469  11.312  1.00 98.12           C  
ATOM   3423  O   PHE A 442      11.234   7.020  10.836  1.00 98.12           O  
ATOM   3424  CG  PHE A 442       8.523   5.480  12.438  1.00 98.12           C  
ATOM   3425  CD1 PHE A 442       9.469   4.469  12.352  1.00 98.12           C  
ATOM   3426  CD2 PHE A 442       7.734   5.562  13.578  1.00 98.12           C  
ATOM   3427  CE1 PHE A 442       9.633   3.553  13.383  1.00 98.12           C  
ATOM   3428  CE2 PHE A 442       7.891   4.652  14.617  1.00 98.12           C  
ATOM   3429  CZ  PHE A 442       8.836   3.646  14.516  1.00 98.12           C  
ATOM   3430  N   GLY A 443      11.055   7.828  12.945  1.00 95.94           N  
ATOM   3431  CA  GLY A 443      12.500   7.770  13.109  1.00 95.94           C  
ATOM   3432  C   GLY A 443      12.922   6.992  14.344  1.00 95.94           C  
ATOM   3433  O   GLY A 443      14.094   7.031  14.734  1.00 95.94           O  
ATOM   3434  N   TYR A 444      12.000   6.340  15.008  1.00 95.12           N  
ATOM   3435  CA  TYR A 444      12.320   5.633  16.250  1.00 95.12           C  
ATOM   3436  C   TYR A 444      12.992   4.301  15.953  1.00 95.12           C  
ATOM   3437  CB  TYR A 444      11.055   5.410  17.078  1.00 95.12           C  
ATOM   3438  O   TYR A 444      12.492   3.506  15.156  1.00 95.12           O  
ATOM   3439  CG  TYR A 444      11.305   4.664  18.375  1.00 95.12           C  
ATOM   3440  CD1 TYR A 444      10.789   3.385  18.562  1.00 95.12           C  
ATOM   3441  CD2 TYR A 444      12.047   5.234  19.391  1.00 95.12           C  
ATOM   3442  CE1 TYR A 444      11.008   2.693  19.750  1.00 95.12           C  
ATOM   3443  CE2 TYR A 444      12.281   4.555  20.578  1.00 95.12           C  
ATOM   3444  OH  TYR A 444      11.984   2.605  21.922  1.00 95.12           O  
ATOM   3445  CZ  TYR A 444      11.758   3.285  20.750  1.00 95.12           C  
ATOM   3446  N   MET A 445      14.078   4.023  16.578  1.00 91.56           N  
ATOM   3447  CA  MET A 445      14.844   2.781  16.484  1.00 91.56           C  
ATOM   3448  C   MET A 445      14.727   1.978  17.781  1.00 91.56           C  
ATOM   3449  CB  MET A 445      16.312   3.072  16.188  1.00 91.56           C  
ATOM   3450  O   MET A 445      15.586   2.072  18.656  1.00 91.56           O  
ATOM   3451  CG  MET A 445      16.531   3.789  14.859  1.00 91.56           C  
ATOM   3452  SD  MET A 445      18.281   4.344  14.648  1.00 91.56           S  
ATOM   3453  CE  MET A 445      19.125   2.738  14.641  1.00 91.56           C  
ATOM   3454  N   GLY A 446      13.688   1.225  17.766  1.00 86.62           N  
ATOM   3455  CA  GLY A 446      13.398   0.480  18.984  1.00 86.62           C  
ATOM   3456  C   GLY A 446      13.961  -0.929  18.953  1.00 86.62           C  
ATOM   3457  O   GLY A 446      14.445  -1.397  17.922  1.00 86.62           O  
ATOM   3458  N   GLN A 447      13.945  -1.633  20.047  1.00 83.25           N  
ATOM   3459  CA  GLN A 447      14.531  -2.957  20.234  1.00 83.25           C  
ATOM   3460  C   GLN A 447      13.625  -4.043  19.672  1.00 83.25           C  
ATOM   3461  CB  GLN A 447      14.789  -3.221  21.719  1.00 83.25           C  
ATOM   3462  O   GLN A 447      14.062  -5.180  19.469  1.00 83.25           O  
ATOM   3463  CG  GLN A 447      15.859  -2.326  22.328  1.00 83.25           C  
ATOM   3464  CD  GLN A 447      16.141  -2.650  23.781  1.00 83.25           C  
ATOM   3465  NE2 GLN A 447      17.125  -1.971  24.375  1.00 83.25           N  
ATOM   3466  OE1 GLN A 447      15.477  -3.502  24.391  1.00 83.25           O  
ATOM   3467  N   ILE A 448      12.375  -3.586  19.344  1.00 80.81           N  
ATOM   3468  CA  ILE A 448      11.383  -4.559  18.891  1.00 80.81           C  
ATOM   3469  C   ILE A 448      11.797  -5.125  17.547  1.00 80.81           C  
ATOM   3470  CB  ILE A 448       9.977  -3.934  18.812  1.00 80.81           C  
ATOM   3471  O   ILE A 448      11.414  -6.242  17.188  1.00 80.81           O  
ATOM   3472  CG1 ILE A 448       8.906  -5.031  18.766  1.00 80.81           C  
ATOM   3473  CG2 ILE A 448       9.867  -3.008  17.594  1.00 80.81           C  
ATOM   3474  CD1 ILE A 448       7.488  -4.523  19.000  1.00 80.81           C  
ATOM   3475  N   VAL A 449      12.656  -4.438  16.922  1.00 75.50           N  
ATOM   3476  CA  VAL A 449      13.039  -4.816  15.570  1.00 75.50           C  
ATOM   3477  C   VAL A 449      14.414  -5.488  15.594  1.00 75.50           C  
ATOM   3478  CB  VAL A 449      13.062  -3.594  14.625  1.00 75.50           C  
ATOM   3479  O   VAL A 449      14.930  -5.898  14.547  1.00 75.50           O  
ATOM   3480  CG1 VAL A 449      11.656  -3.045  14.414  1.00 75.50           C  
ATOM   3481  CG2 VAL A 449      13.984  -2.508  15.180  1.00 75.50           C  
ATOM   3482  N   GLY A 450      14.969  -5.773  16.828  1.00 77.62           N  
ATOM   3483  CA  GLY A 450      16.312  -6.324  16.953  1.00 77.62           C  
ATOM   3484  C   GLY A 450      17.406  -5.305  16.719  1.00 77.62           C  
ATOM   3485  O   GLY A 450      17.156  -4.098  16.781  1.00 77.62           O  
ATOM   3486  N   GLU A 451      18.703  -5.762  16.719  1.00 72.94           N  
ATOM   3487  CA  GLU A 451      19.844  -4.871  16.500  1.00 72.94           C  
ATOM   3488  C   GLU A 451      19.766  -4.215  15.125  1.00 72.94           C  
ATOM   3489  CB  GLU A 451      21.156  -5.641  16.641  1.00 72.94           C  
ATOM   3490  O   GLU A 451      19.562  -4.895  14.109  1.00 72.94           O  
ATOM   3491  CG  GLU A 451      21.547  -5.926  18.078  1.00 72.94           C  
ATOM   3492  CD  GLU A 451      22.938  -6.523  18.219  1.00 72.94           C  
ATOM   3493  OE1 GLU A 451      23.406  -6.727  19.359  1.00 72.94           O  
ATOM   3494  OE2 GLU A 451      23.578  -6.789  17.172  1.00 72.94           O  
ATOM   3495  N   ASN A 452      19.531  -2.891  15.078  1.00 70.31           N  
ATOM   3496  CA  ASN A 452      19.594  -2.076  13.867  1.00 70.31           C  
ATOM   3497  C   ASN A 452      20.984  -1.486  13.648  1.00 70.31           C  
ATOM   3498  CB  ASN A 452      18.547  -0.962  13.922  1.00 70.31           C  
ATOM   3499  O   ASN A 452      21.422  -0.624  14.414  1.00 70.31           O  
ATOM   3500  CG  ASN A 452      18.406  -0.219  12.609  1.00 70.31           C  
ATOM   3501  ND2 ASN A 452      17.375   0.598  12.492  1.00 70.31           N  
ATOM   3502  OD1 ASN A 452      19.234  -0.379  11.703  1.00 70.31           O  
ATOM   3503  N   PRO A 453      21.719  -2.102  12.766  1.00 70.25           N  
ATOM   3504  CA  PRO A 453      23.109  -1.707  12.578  1.00 70.25           C  
ATOM   3505  C   PRO A 453      23.250  -0.376  11.836  1.00 70.25           C  
ATOM   3506  CB  PRO A 453      23.688  -2.855  11.742  1.00 70.25           C  
ATOM   3507  O   PRO A 453      24.375   0.083  11.594  1.00 70.25           O  
ATOM   3508  CG  PRO A 453      22.547  -3.365  10.945  1.00 70.25           C  
ATOM   3509  CD  PRO A 453      21.281  -3.193  11.750  1.00 70.25           C  
ATOM   3510  N   PHE A 454      22.125   0.264  11.516  1.00 76.19           N  
ATOM   3511  CA  PHE A 454      22.250   1.463  10.695  1.00 76.19           C  
ATOM   3512  C   PHE A 454      21.484   2.625  11.312  1.00 76.19           C  
ATOM   3513  CB  PHE A 454      21.734   1.199   9.273  1.00 76.19           C  
ATOM   3514  O   PHE A 454      20.766   2.445  12.297  1.00 76.19           O  
ATOM   3515  CG  PHE A 454      21.094  -0.147   9.102  1.00 76.19           C  
ATOM   3516  CD1 PHE A 454      21.844  -1.264   8.773  1.00 76.19           C  
ATOM   3517  CD2 PHE A 454      19.719  -0.295   9.273  1.00 76.19           C  
ATOM   3518  CE1 PHE A 454      21.250  -2.512   8.617  1.00 76.19           C  
ATOM   3519  CE2 PHE A 454      19.109  -1.538   9.125  1.00 76.19           C  
ATOM   3520  CZ  PHE A 454      19.875  -2.645   8.789  1.00 76.19           C  
ATOM   3521  N   ASN A 455      21.766   3.910  10.789  1.00 83.75           N  
ATOM   3522  CA  ASN A 455      21.188   5.145  11.305  1.00 83.75           C  
ATOM   3523  C   ASN A 455      19.781   5.383  10.742  1.00 83.75           C  
ATOM   3524  CB  ASN A 455      22.094   6.336  11.000  1.00 83.75           C  
ATOM   3525  O   ASN A 455      19.594   5.367   9.523  1.00 83.75           O  
ATOM   3526  CG  ASN A 455      21.734   7.562  11.828  1.00 83.75           C  
ATOM   3527  ND2 ASN A 455      22.344   8.695  11.492  1.00 83.75           N  
ATOM   3528  OD1 ASN A 455      20.938   7.488  12.758  1.00 83.75           O  
ATOM   3529  N   GLY A 456      18.781   5.320  11.641  1.00 90.50           N  
ATOM   3530  CA  GLY A 456      17.406   5.602  11.250  1.00 90.50           C  
ATOM   3531  C   GLY A 456      16.531   4.371  11.250  1.00 90.50           C  
ATOM   3532  O   GLY A 456      17.031   3.242  11.305  1.00 90.50           O  
ATOM   3533  N   ALA A 457      15.250   4.621  11.188  1.00 93.81           N  
ATOM   3534  CA  ALA A 457      14.258   3.547  11.156  1.00 93.81           C  
ATOM   3535  C   ALA A 457      14.102   2.990   9.742  1.00 93.81           C  
ATOM   3536  CB  ALA A 457      12.914   4.047  11.680  1.00 93.81           C  
ATOM   3537  O   ALA A 457      13.930   3.748   8.789  1.00 93.81           O  
ATOM   3538  N   GLY A 458      14.219   1.610   9.641  1.00 93.00           N  
ATOM   3539  CA  GLY A 458      14.141   0.952   8.352  1.00 93.00           C  
ATOM   3540  C   GLY A 458      12.719   0.855   7.820  1.00 93.00           C  
ATOM   3541  O   GLY A 458      11.766   1.168   8.531  1.00 93.00           O  
ATOM   3542  N   HIS A 459      12.664   0.344   6.574  1.00 95.50           N  
ATOM   3543  CA  HIS A 459      11.406   0.203   5.852  1.00 95.50           C  
ATOM   3544  C   HIS A 459      10.422  -0.672   6.621  1.00 95.50           C  
ATOM   3545  CB  HIS A 459      11.648  -0.381   4.457  1.00 95.50           C  
ATOM   3546  O   HIS A 459      10.766  -1.787   7.023  1.00 95.50           O  
ATOM   3547  CG  HIS A 459      10.430  -0.394   3.592  1.00 95.50           C  
ATOM   3548  CD2 HIS A 459       9.609  -1.404   3.232  1.00 95.50           C  
ATOM   3549  ND1 HIS A 459       9.945   0.740   2.979  1.00 95.50           N  
ATOM   3550  CE1 HIS A 459       8.867   0.426   2.279  1.00 95.50           C  
ATOM   3551  NE2 HIS A 459       8.641  -0.870   2.416  1.00 95.50           N  
ATOM   3552  N   ALA A 460       9.219  -0.060   6.992  1.00 95.00           N  
ATOM   3553  CA  ALA A 460       8.062  -0.745   7.562  1.00 95.00           C  
ATOM   3554  C   ALA A 460       8.219  -0.938   9.070  1.00 95.00           C  
ATOM   3555  CB  ALA A 460       7.848  -2.092   6.875  1.00 95.00           C  
ATOM   3556  O   ALA A 460       7.422  -1.634   9.703  1.00 95.00           O  
ATOM   3557  N   GLU A 461       9.258  -0.375   9.562  1.00 94.50           N  
ATOM   3558  CA  GLU A 461       9.539  -0.631  10.969  1.00 94.50           C  
ATOM   3559  C   GLU A 461       8.422  -0.088  11.859  1.00 94.50           C  
ATOM   3560  CB  GLU A 461      10.883  -0.017  11.375  1.00 94.50           C  
ATOM   3561  O   GLU A 461       8.242  -0.553  12.984  1.00 94.50           O  
ATOM   3562  CG  GLU A 461      12.086  -0.790  10.867  1.00 94.50           C  
ATOM   3563  CD  GLU A 461      13.367  -0.456  11.609  1.00 94.50           C  
ATOM   3564  OE1 GLU A 461      14.453  -0.945  11.203  1.00 94.50           O  
ATOM   3565  OE2 GLU A 461      13.297   0.299  12.602  1.00 94.50           O  
ATOM   3566  N   GLU A 462       7.691   0.883  11.344  1.00 96.00           N  
ATOM   3567  CA  GLU A 462       6.625   1.438  12.172  1.00 96.00           C  
ATOM   3568  C   GLU A 462       5.508   0.421  12.383  1.00 96.00           C  
ATOM   3569  CB  GLU A 462       6.062   2.715  11.539  1.00 96.00           C  
ATOM   3570  O   GLU A 462       4.742   0.524  13.344  1.00 96.00           O  
ATOM   3571  CG  GLU A 462       5.281   2.475  10.258  1.00 96.00           C  
ATOM   3572  CD  GLU A 462       6.156   2.498   9.008  1.00 96.00           C  
ATOM   3573  OE1 GLU A 462       5.613   2.648   7.895  1.00 96.00           O  
ATOM   3574  OE2 GLU A 462       7.391   2.363   9.156  1.00 96.00           O  
ATOM   3575  N   LEU A 463       5.426  -0.583  11.570  1.00 96.81           N  
ATOM   3576  CA  LEU A 463       4.363  -1.577  11.672  1.00 96.81           C  
ATOM   3577  C   LEU A 463       4.504  -2.395  12.953  1.00 96.81           C  
ATOM   3578  CB  LEU A 463       4.383  -2.506  10.453  1.00 96.81           C  
ATOM   3579  O   LEU A 463       3.510  -2.881  13.492  1.00 96.81           O  
ATOM   3580  CG  LEU A 463       4.098  -1.854   9.102  1.00 96.81           C  
ATOM   3581  CD1 LEU A 463       3.984  -2.918   8.016  1.00 96.81           C  
ATOM   3582  CD2 LEU A 463       2.826  -1.014   9.172  1.00 96.81           C  
ATOM   3583  N   PHE A 464       5.719  -2.510  13.461  1.00 94.88           N  
ATOM   3584  CA  PHE A 464       5.957  -3.314  14.648  1.00 94.88           C  
ATOM   3585  C   PHE A 464       5.328  -2.660  15.875  1.00 94.88           C  
ATOM   3586  CB  PHE A 464       7.457  -3.520  14.875  1.00 94.88           C  
ATOM   3587  O   PHE A 464       5.219  -3.289  16.938  1.00 94.88           O  
ATOM   3588  CG  PHE A 464       8.109  -4.406  13.852  1.00 94.88           C  
ATOM   3589  CD1 PHE A 464       8.125  -5.789  14.008  1.00 94.88           C  
ATOM   3590  CD2 PHE A 464       8.703  -3.861  12.719  1.00 94.88           C  
ATOM   3591  CE1 PHE A 464       8.727  -6.613  13.062  1.00 94.88           C  
ATOM   3592  CE2 PHE A 464       9.312  -4.680  11.766  1.00 94.88           C  
ATOM   3593  CZ  PHE A 464       9.320  -6.055  11.945  1.00 94.88           C  
ATOM   3594  N   TYR A 465       4.930  -1.402  15.688  1.00 96.19           N  
ATOM   3595  CA  TYR A 465       4.336  -0.667  16.797  1.00 96.19           C  
ATOM   3596  C   TYR A 465       2.838  -0.477  16.578  1.00 96.19           C  
ATOM   3597  CB  TYR A 465       5.016   0.695  16.969  1.00 96.19           C  
ATOM   3598  O   TYR A 465       2.139   0.030  17.469  1.00 96.19           O  
ATOM   3599  CG  TYR A 465       6.492   0.602  17.266  1.00 96.19           C  
ATOM   3600  CD1 TYR A 465       6.953   0.446  18.562  1.00 96.19           C  
ATOM   3601  CD2 TYR A 465       7.430   0.671  16.234  1.00 96.19           C  
ATOM   3602  CE1 TYR A 465       8.312   0.363  18.844  1.00 96.19           C  
ATOM   3603  CE2 TYR A 465       8.797   0.589  16.500  1.00 96.19           C  
ATOM   3604  OH  TYR A 465      10.570   0.352  18.078  1.00 96.19           O  
ATOM   3605  CZ  TYR A 465       9.227   0.434  17.812  1.00 96.19           C  
ATOM   3606  N   LEU A 466       2.346  -0.874  15.445  1.00 97.12           N  
ATOM   3607  CA  LEU A 466       0.920  -0.805  15.141  1.00 97.12           C  
ATOM   3608  C   LEU A 466       0.245  -2.150  15.383  1.00 97.12           C  
ATOM   3609  CB  LEU A 466       0.706  -0.370  13.688  1.00 97.12           C  
ATOM   3610  O   LEU A 466      -0.912  -2.201  15.805  1.00 97.12           O  
ATOM   3611  CG  LEU A 466       0.817   1.129  13.406  1.00 97.12           C  
ATOM   3612  CD1 LEU A 466       0.761   1.391  11.906  1.00 97.12           C  
ATOM   3613  CD2 LEU A 466      -0.287   1.894  14.125  1.00 97.12           C  
ATOM   3614  N   PHE A 467       1.062  -3.191  15.086  1.00 96.88           N  
ATOM   3615  CA  PHE A 467       0.522  -4.539  15.227  1.00 96.88           C  
ATOM   3616  C   PHE A 467       1.291  -5.324  16.281  1.00 96.88           C  
ATOM   3617  CB  PHE A 467       0.569  -5.281  13.883  1.00 96.88           C  
ATOM   3618  O   PHE A 467       2.500  -5.145  16.438  1.00 96.88           O  
ATOM   3619  CG  PHE A 467      -0.220  -4.609  12.797  1.00 96.88           C  
ATOM   3620  CD1 PHE A 467      -1.608  -4.648  12.797  1.00 96.88           C  
ATOM   3621  CD2 PHE A 467       0.428  -3.943  11.766  1.00 96.88           C  
ATOM   3622  CE1 PHE A 467      -2.342  -4.027  11.789  1.00 96.88           C  
ATOM   3623  CE2 PHE A 467      -0.298  -3.322  10.750  1.00 96.88           C  
ATOM   3624  CZ  PHE A 467      -1.683  -3.367  10.766  1.00 96.88           C  
ATOM   3625  N   LYS A 468       0.501  -6.121  16.953  1.00 92.88           N  
ATOM   3626  CA  LYS A 468       1.124  -6.906  18.016  1.00 92.88           C  
ATOM   3627  C   LYS A 468       2.176  -7.859  17.453  1.00 92.88           C  
ATOM   3628  CB  LYS A 468       0.068  -7.695  18.797  1.00 92.88           C  
ATOM   3629  O   LYS A 468       1.916  -8.570  16.484  1.00 92.88           O  
ATOM   3630  CG  LYS A 468       0.633  -8.547  19.922  1.00 92.88           C  
ATOM   3631  CD  LYS A 468      -0.460  -9.336  20.625  1.00 92.88           C  
ATOM   3632  CE  LYS A 468       0.109 -10.211  21.734  1.00 92.88           C  
ATOM   3633  NZ  LYS A 468      -0.954 -11.023  22.406  1.00 92.88           N  
ATOM   3634  N   GLN A 469       3.387  -7.789  18.188  1.00 88.75           N  
ATOM   3635  CA  GLN A 469       4.488  -8.695  17.859  1.00 88.75           C  
ATOM   3636  C   GLN A 469       4.770  -9.648  19.016  1.00 88.75           C  
ATOM   3637  CB  GLN A 469       5.750  -7.898  17.516  1.00 88.75           C  
ATOM   3638  O   GLN A 469       4.555  -9.297  20.188  1.00 88.75           O  
ATOM   3639  CG  GLN A 469       5.566  -6.922  16.359  1.00 88.75           C  
ATOM   3640  CD  GLN A 469       5.223  -7.609  15.055  1.00 88.75           C  
ATOM   3641  NE2 GLN A 469       4.230  -7.078  14.352  1.00 88.75           N  
ATOM   3642  OE1 GLN A 469       5.840  -8.609  14.688  1.00 88.75           O  
ATOM   3643  N   PRO A 470       5.133 -10.898  18.594  1.00 85.38           N  
ATOM   3644  CA  PRO A 470       5.555 -11.773  19.688  1.00 85.38           C  
ATOM   3645  C   PRO A 470       6.812 -11.273  20.391  1.00 85.38           C  
ATOM   3646  CB  PRO A 470       5.820 -13.109  19.000  1.00 85.38           C  
ATOM   3647  O   PRO A 470       7.559 -10.469  19.828  1.00 85.38           O  
ATOM   3648  CG  PRO A 470       6.152 -12.742  17.578  1.00 85.38           C  
ATOM   3649  CD  PRO A 470       5.422 -11.484  17.234  1.00 85.38           C  
ATOM   3650  N   GLY A 471       6.988 -11.508  21.656  1.00 84.38           N  
ATOM   3651  CA  GLY A 471       8.211 -11.156  22.375  1.00 84.38           C  
ATOM   3652  C   GLY A 471       8.008 -10.047  23.391  1.00 84.38           C  
ATOM   3653  O   GLY A 471       6.879  -9.617  23.625  1.00 84.38           O  
ATOM   3654  N   ASN A 472       9.141  -9.695  24.062  1.00 83.88           N  
ATOM   3655  CA  ASN A 472       9.109  -8.680  25.109  1.00 83.88           C  
ATOM   3656  C   ASN A 472       9.391  -7.289  24.547  1.00 83.88           C  
ATOM   3657  CB  ASN A 472      10.109  -9.023  26.219  1.00 83.88           C  
ATOM   3658  O   ASN A 472      10.180  -7.145  23.609  1.00 83.88           O  
ATOM   3659  CG  ASN A 472       9.695 -10.234  27.031  1.00 83.88           C  
ATOM   3660  ND2 ASN A 472      10.672 -10.914  27.625  1.00 83.88           N  
ATOM   3661  OD1 ASN A 472       8.508 -10.547  27.125  1.00 83.88           O  
ATOM   3662  N   TYR A 473       8.633  -6.336  25.047  1.00 89.44           N  
ATOM   3663  CA  TYR A 473       8.797  -4.938  24.672  1.00 89.44           C  
ATOM   3664  C   TYR A 473       9.531  -4.156  25.750  1.00 89.44           C  
ATOM   3665  CB  TYR A 473       7.434  -4.293  24.391  1.00 89.44           C  
ATOM   3666  O   TYR A 473       9.258  -4.332  26.953  1.00 89.44           O  
ATOM   3667  CG  TYR A 473       6.629  -5.004  23.328  1.00 89.44           C  
ATOM   3668  CD1 TYR A 473       6.816  -4.711  21.984  1.00 89.44           C  
ATOM   3669  CD2 TYR A 473       5.684  -5.965  23.672  1.00 89.44           C  
ATOM   3670  CE1 TYR A 473       6.078  -5.359  21.000  1.00 89.44           C  
ATOM   3671  CE2 TYR A 473       4.941  -6.617  22.703  1.00 89.44           C  
ATOM   3672  OH  TYR A 473       4.410  -6.957  20.391  1.00 89.44           O  
ATOM   3673  CZ  TYR A 473       5.145  -6.309  21.359  1.00 89.44           C  
ATOM   3674  N   SER A 474      10.523  -3.359  25.297  1.00 92.50           N  
ATOM   3675  CA  SER A 474      11.094  -2.424  26.250  1.00 92.50           C  
ATOM   3676  C   SER A 474      10.086  -1.357  26.656  1.00 92.50           C  
ATOM   3677  CB  SER A 474      12.344  -1.758  25.688  1.00 92.50           C  
ATOM   3678  O   SER A 474       9.070  -1.170  25.984  1.00 92.50           O  
ATOM   3679  OG  SER A 474      12.000  -0.808  24.688  1.00 92.50           O  
ATOM   3680  N   GLU A 475      10.312  -0.705  27.750  1.00 93.44           N  
ATOM   3681  CA  GLU A 475       9.438   0.377  28.188  1.00 93.44           C  
ATOM   3682  C   GLU A 475       9.336   1.469  27.125  1.00 93.44           C  
ATOM   3683  CB  GLU A 475       9.938   0.972  29.500  1.00 93.44           C  
ATOM   3684  O   GLU A 475       8.250   1.990  26.859  1.00 93.44           O  
ATOM   3685  CG  GLU A 475       8.930   1.894  30.188  1.00 93.44           C  
ATOM   3686  CD  GLU A 475       9.375   2.361  31.562  1.00 93.44           C  
ATOM   3687  OE1 GLU A 475       8.641   3.139  32.219  1.00 93.44           O  
ATOM   3688  OE2 GLU A 475      10.477   1.946  32.000  1.00 93.44           O  
ATOM   3689  N   SER A 476      10.414   1.757  26.547  1.00 94.62           N  
ATOM   3690  CA  SER A 476      10.438   2.773  25.500  1.00 94.62           C  
ATOM   3691  C   SER A 476       9.625   2.342  24.281  1.00 94.62           C  
ATOM   3692  CB  SER A 476      11.875   3.070  25.078  1.00 94.62           C  
ATOM   3693  O   SER A 476       8.898   3.150  23.688  1.00 94.62           O  
ATOM   3694  OG  SER A 476      12.617   3.609  26.156  1.00 94.62           O  
ATOM   3695  N   ASP A 477       9.695   1.100  23.969  1.00 95.00           N  
ATOM   3696  CA  ASP A 477       8.906   0.560  22.859  1.00 95.00           C  
ATOM   3697  C   ASP A 477       7.410   0.689  23.141  1.00 95.00           C  
ATOM   3698  CB  ASP A 477       9.266  -0.906  22.609  1.00 95.00           C  
ATOM   3699  O   ASP A 477       6.637   1.048  22.250  1.00 95.00           O  
ATOM   3700  CG  ASP A 477      10.609  -1.073  21.922  1.00 95.00           C  
ATOM   3701  OD1 ASP A 477      11.039  -0.147  21.203  1.00 95.00           O  
ATOM   3702  OD2 ASP A 477      11.234  -2.143  22.078  1.00 95.00           O  
ATOM   3703  N   LEU A 478       7.074   0.397  24.344  1.00 94.75           N  
ATOM   3704  CA  LEU A 478       5.660   0.447  24.719  1.00 94.75           C  
ATOM   3705  C   LEU A 478       5.125   1.871  24.609  1.00 94.75           C  
ATOM   3706  CB  LEU A 478       5.449  -0.096  26.125  1.00 94.75           C  
ATOM   3707  O   LEU A 478       3.982   2.082  24.203  1.00 94.75           O  
ATOM   3708  CG  LEU A 478       5.711  -1.590  26.328  1.00 94.75           C  
ATOM   3709  CD1 LEU A 478       5.594  -1.956  27.797  1.00 94.75           C  
ATOM   3710  CD2 LEU A 478       4.742  -2.418  25.484  1.00 94.75           C  
ATOM   3711  N   VAL A 479       5.969   2.820  24.969  1.00 96.25           N  
ATOM   3712  CA  VAL A 479       5.562   4.219  24.875  1.00 96.25           C  
ATOM   3713  C   VAL A 479       5.340   4.598  23.422  1.00 96.25           C  
ATOM   3714  CB  VAL A 479       6.613   5.156  25.516  1.00 96.25           C  
ATOM   3715  O   VAL A 479       4.309   5.176  23.078  1.00 96.25           O  
ATOM   3716  CG1 VAL A 479       6.293   6.617  25.203  1.00 96.25           C  
ATOM   3717  CG2 VAL A 479       6.680   4.934  27.031  1.00 96.25           C  
ATOM   3718  N   VAL A 480       6.262   4.301  22.594  1.00 96.94           N  
ATOM   3719  CA  VAL A 480       6.160   4.645  21.172  1.00 96.94           C  
ATOM   3720  C   VAL A 480       4.980   3.904  20.547  1.00 96.94           C  
ATOM   3721  CB  VAL A 480       7.465   4.309  20.422  1.00 96.94           C  
ATOM   3722  O   VAL A 480       4.250   4.469  19.734  1.00 96.94           O  
ATOM   3723  CG1 VAL A 480       7.281   4.523  18.922  1.00 96.94           C  
ATOM   3724  CG2 VAL A 480       8.625   5.156  20.938  1.00 96.94           C  
ATOM   3725  N   ARG A 481       4.824   2.625  20.953  1.00 96.38           N  
ATOM   3726  CA  ARG A 481       3.662   1.868  20.500  1.00 96.38           C  
ATOM   3727  C   ARG A 481       2.367   2.611  20.797  1.00 96.38           C  
ATOM   3728  CB  ARG A 481       3.635   0.479  21.141  1.00 96.38           C  
ATOM   3729  O   ARG A 481       1.517   2.777  19.922  1.00 96.38           O  
ATOM   3730  CG  ARG A 481       2.398  -0.334  20.797  1.00 96.38           C  
ATOM   3731  CD  ARG A 481       2.080  -1.360  21.875  1.00 96.38           C  
ATOM   3732  NE  ARG A 481       1.746  -0.723  23.141  1.00 96.38           N  
ATOM   3733  NH1 ARG A 481       2.014  -2.637  24.406  1.00 96.38           N  
ATOM   3734  NH2 ARG A 481       1.405  -0.667  25.406  1.00 96.38           N  
ATOM   3735  CZ  ARG A 481       1.723  -1.344  24.312  1.00 96.38           C  
ATOM   3736  N   ASP A 482       2.186   3.057  22.047  1.00 97.19           N  
ATOM   3737  CA  ASP A 482       0.968   3.748  22.453  1.00 97.19           C  
ATOM   3738  C   ASP A 482       0.792   5.055  21.688  1.00 97.19           C  
ATOM   3739  CB  ASP A 482       0.990   4.023  23.953  1.00 97.19           C  
ATOM   3740  O   ASP A 482      -0.327   5.418  21.312  1.00 97.19           O  
ATOM   3741  CG  ASP A 482       0.826   2.764  24.797  1.00 97.19           C  
ATOM   3742  OD1 ASP A 482       0.394   1.725  24.250  1.00 97.19           O  
ATOM   3743  OD2 ASP A 482       1.127   2.814  26.000  1.00 97.19           O  
ATOM   3744  N   ARG A 483       1.824   5.715  21.375  1.00 98.06           N  
ATOM   3745  CA  ARG A 483       1.771   6.973  20.641  1.00 98.06           C  
ATOM   3746  C   ARG A 483       1.328   6.742  19.203  1.00 98.06           C  
ATOM   3747  CB  ARG A 483       3.133   7.672  20.672  1.00 98.06           C  
ATOM   3748  O   ARG A 483       0.428   7.426  18.703  1.00 98.06           O  
ATOM   3749  CG  ARG A 483       3.520   8.219  22.031  1.00 98.06           C  
ATOM   3750  CD  ARG A 483       4.902   8.852  22.016  1.00 98.06           C  
ATOM   3751  NE  ARG A 483       5.242   9.445  23.297  1.00 98.06           N  
ATOM   3752  NH1 ARG A 483       7.043  10.656  22.516  1.00 98.06           N  
ATOM   3753  NH2 ARG A 483       6.469  10.766  24.734  1.00 98.06           N  
ATOM   3754  CZ  ARG A 483       6.250  10.289  23.516  1.00 98.06           C  
ATOM   3755  N   ILE A 484       1.928   5.805  18.562  1.00 97.94           N  
ATOM   3756  CA  ILE A 484       1.628   5.543  17.156  1.00 97.94           C  
ATOM   3757  C   ILE A 484       0.192   5.039  17.016  1.00 97.94           C  
ATOM   3758  CB  ILE A 484       2.613   4.516  16.547  1.00 97.94           C  
ATOM   3759  O   ILE A 484      -0.551   5.492  16.141  1.00 97.94           O  
ATOM   3760  CG1 ILE A 484       3.957   5.188  16.234  1.00 97.94           C  
ATOM   3761  CG2 ILE A 484       2.020   3.877  15.289  1.00 97.94           C  
ATOM   3762  CD1 ILE A 484       4.941   4.289  15.500  1.00 97.94           C  
ATOM   3763  N   VAL A 485      -0.225   4.152  17.922  1.00 98.56           N  
ATOM   3764  CA  VAL A 485      -1.584   3.621  17.875  1.00 98.56           C  
ATOM   3765  C   VAL A 485      -2.588   4.754  18.078  1.00 98.56           C  
ATOM   3766  CB  VAL A 485      -1.798   2.523  18.953  1.00 98.56           C  
ATOM   3767  O   VAL A 485      -3.586   4.848  17.359  1.00 98.56           O  
ATOM   3768  CG1 VAL A 485      -3.281   2.182  19.078  1.00 98.56           C  
ATOM   3769  CG2 VAL A 485      -0.988   1.276  18.594  1.00 98.56           C  
ATOM   3770  N   ARG A 486      -2.285   5.668  19.000  1.00 98.56           N  
ATOM   3771  CA  ARG A 486      -3.166   6.801  19.266  1.00 98.56           C  
ATOM   3772  C   ARG A 486      -3.271   7.715  18.047  1.00 98.56           C  
ATOM   3773  CB  ARG A 486      -2.668   7.590  20.484  1.00 98.56           C  
ATOM   3774  O   ARG A 486      -4.371   8.117  17.672  1.00 98.56           O  
ATOM   3775  CG  ARG A 486      -3.516   8.805  20.812  1.00 98.56           C  
ATOM   3776  CD  ARG A 486      -4.953   8.422  21.125  1.00 98.56           C  
ATOM   3777  NE  ARG A 486      -5.051   7.668  22.375  1.00 98.56           N  
ATOM   3778  NH1 ARG A 486      -6.473   9.164  23.406  1.00 98.56           N  
ATOM   3779  NH2 ARG A 486      -5.785   7.273  24.516  1.00 98.56           N  
ATOM   3780  CZ  ARG A 486      -5.770   8.039  23.422  1.00 98.56           C  
ATOM   3781  N   LEU A 487      -2.137   8.023  17.391  1.00 98.81           N  
ATOM   3782  CA  LEU A 487      -2.125   8.891  16.219  1.00 98.81           C  
ATOM   3783  C   LEU A 487      -2.953   8.289  15.086  1.00 98.81           C  
ATOM   3784  CB  LEU A 487      -0.690   9.133  15.742  1.00 98.81           C  
ATOM   3785  O   LEU A 487      -3.775   8.977  14.484  1.00 98.81           O  
ATOM   3786  CG  LEU A 487       0.168  10.047  16.625  1.00 98.81           C  
ATOM   3787  CD1 LEU A 487       1.640   9.914  16.250  1.00 98.81           C  
ATOM   3788  CD2 LEU A 487      -0.293  11.492  16.484  1.00 98.81           C  
ATOM   3789  N   TRP A 488      -2.791   7.012  14.820  1.00 98.88           N  
ATOM   3790  CA  TRP A 488      -3.482   6.344  13.719  1.00 98.88           C  
ATOM   3791  C   TRP A 488      -4.977   6.234  14.008  1.00 98.88           C  
ATOM   3792  CB  TRP A 488      -2.891   4.953  13.477  1.00 98.88           C  
ATOM   3793  O   TRP A 488      -5.805   6.508  13.133  1.00 98.88           O  
ATOM   3794  CG  TRP A 488      -1.865   4.910  12.383  1.00 98.88           C  
ATOM   3795  CD1 TRP A 488      -1.974   4.281  11.180  1.00 98.88           C  
ATOM   3796  CD2 TRP A 488      -0.571   5.523  12.406  1.00 98.88           C  
ATOM   3797  CE2 TRP A 488       0.051   5.223  11.172  1.00 98.88           C  
ATOM   3798  CE3 TRP A 488       0.123   6.297  13.344  1.00 98.88           C  
ATOM   3799  NE1 TRP A 488      -0.825   4.465  10.445  1.00 98.88           N  
ATOM   3800  CH2 TRP A 488       1.993   6.422  11.789  1.00 98.88           C  
ATOM   3801  CZ2 TRP A 488       1.336   5.668  10.852  1.00 98.88           C  
ATOM   3802  CZ3 TRP A 488       1.401   6.738  13.023  1.00 98.88           C  
ATOM   3803  N   THR A 489      -5.324   5.871  15.242  1.00 98.88           N  
ATOM   3804  CA  THR A 489      -6.734   5.688  15.547  1.00 98.88           C  
ATOM   3805  C   THR A 489      -7.438   7.035  15.680  1.00 98.88           C  
ATOM   3806  CB  THR A 489      -6.922   4.879  16.844  1.00 98.88           C  
ATOM   3807  O   THR A 489      -8.609   7.172  15.312  1.00 98.88           O  
ATOM   3808  CG2 THR A 489      -6.410   3.453  16.688  1.00 98.88           C  
ATOM   3809  OG1 THR A 489      -6.199   5.516  17.906  1.00 98.88           O  
ATOM   3810  N   ASN A 490      -6.734   8.078  16.188  1.00 98.88           N  
ATOM   3811  CA  ASN A 490      -7.328   9.414  16.172  1.00 98.88           C  
ATOM   3812  C   ASN A 490      -7.695   9.844  14.758  1.00 98.88           C  
ATOM   3813  CB  ASN A 490      -6.387  10.430  16.812  1.00 98.88           C  
ATOM   3814  O   ASN A 490      -8.773  10.398  14.531  1.00 98.88           O  
ATOM   3815  CG  ASN A 490      -6.426  10.391  18.328  1.00 98.88           C  
ATOM   3816  ND2 ASN A 490      -5.539  11.148  18.969  1.00 98.88           N  
ATOM   3817  OD1 ASN A 490      -7.246   9.688  18.922  1.00 98.88           O  
ATOM   3818  N   PHE A 491      -6.754   9.578  13.883  1.00 98.94           N  
ATOM   3819  CA  PHE A 491      -7.004   9.945  12.500  1.00 98.94           C  
ATOM   3820  C   PHE A 491      -8.219   9.203  11.953  1.00 98.94           C  
ATOM   3821  CB  PHE A 491      -5.777   9.664  11.633  1.00 98.94           C  
ATOM   3822  O   PHE A 491      -9.062   9.797  11.281  1.00 98.94           O  
ATOM   3823  CG  PHE A 491      -5.930  10.086  10.195  1.00 98.94           C  
ATOM   3824  CD1 PHE A 491      -6.082   9.141   9.188  1.00 98.94           C  
ATOM   3825  CD2 PHE A 491      -5.926  11.430   9.852  1.00 98.94           C  
ATOM   3826  CE1 PHE A 491      -6.227   9.531   7.859  1.00 98.94           C  
ATOM   3827  CE2 PHE A 491      -6.070  11.836   8.531  1.00 98.94           C  
ATOM   3828  CZ  PHE A 491      -6.219  10.883   7.531  1.00 98.94           C  
ATOM   3829  N   ALA A 492      -8.297   7.965  12.234  1.00 98.88           N  
ATOM   3830  CA  ALA A 492      -9.422   7.160  11.773  1.00 98.88           C  
ATOM   3831  C   ALA A 492     -10.734   7.645  12.383  1.00 98.88           C  
ATOM   3832  CB  ALA A 492      -9.195   5.688  12.109  1.00 98.88           C  
ATOM   3833  O   ALA A 492     -11.773   7.652  11.719  1.00 98.88           O  
ATOM   3834  N   LYS A 493     -10.719   8.164  13.602  1.00 98.81           N  
ATOM   3835  CA  LYS A 493     -11.922   8.539  14.336  1.00 98.81           C  
ATOM   3836  C   LYS A 493     -12.367   9.953  13.977  1.00 98.81           C  
ATOM   3837  CB  LYS A 493     -11.688   8.438  15.844  1.00 98.81           C  
ATOM   3838  O   LYS A 493     -13.562  10.219  13.844  1.00 98.81           O  
ATOM   3839  CG  LYS A 493     -11.531   7.008  16.344  1.00 98.81           C  
ATOM   3840  CD  LYS A 493     -11.086   6.973  17.797  1.00 98.81           C  
ATOM   3841  CE  LYS A 493     -10.875   5.543  18.297  1.00 98.81           C  
ATOM   3842  NZ  LYS A 493     -10.281   5.508  19.656  1.00 98.81           N  
ATOM   3843  N   SER A 494     -11.312  10.766  13.680  1.00 98.31           N  
ATOM   3844  CA  SER A 494     -11.672  12.180  13.594  1.00 98.31           C  
ATOM   3845  C   SER A 494     -11.086  12.812  12.336  1.00 98.31           C  
ATOM   3846  CB  SER A 494     -11.180  12.930  14.836  1.00 98.31           C  
ATOM   3847  O   SER A 494     -11.289  14.008  12.086  1.00 98.31           O  
ATOM   3848  OG  SER A 494      -9.766  12.945  14.891  1.00 98.31           O  
ATOM   3849  N   PHE A 495     -10.305  12.055  11.555  1.00 98.44           N  
ATOM   3850  CA  PHE A 495      -9.609  12.523  10.367  1.00 98.44           C  
ATOM   3851  C   PHE A 495      -8.578  13.586  10.719  1.00 98.44           C  
ATOM   3852  CB  PHE A 495     -10.609  13.086   9.344  1.00 98.44           C  
ATOM   3853  O   PHE A 495      -8.211  14.406   9.883  1.00 98.44           O  
ATOM   3854  CG  PHE A 495     -11.664  12.102   8.914  1.00 98.44           C  
ATOM   3855  CD1 PHE A 495     -11.359  10.750   8.805  1.00 98.44           C  
ATOM   3856  CD2 PHE A 495     -12.953  12.523   8.633  1.00 98.44           C  
ATOM   3857  CE1 PHE A 495     -12.336   9.836   8.406  1.00 98.44           C  
ATOM   3858  CE2 PHE A 495     -13.930  11.617   8.234  1.00 98.44           C  
ATOM   3859  CZ  PHE A 495     -13.617  10.273   8.125  1.00 98.44           C  
ATOM   3860  N   ASN A 496      -8.172  13.617  11.984  1.00 98.56           N  
ATOM   3861  CA  ASN A 496      -7.141  14.445  12.602  1.00 98.56           C  
ATOM   3862  C   ASN A 496      -6.324  13.656  13.625  1.00 98.56           C  
ATOM   3863  CB  ASN A 496      -7.762  15.680  13.250  1.00 98.56           C  
ATOM   3864  O   ASN A 496      -6.859  13.211  14.641  1.00 98.56           O  
ATOM   3865  CG  ASN A 496      -6.723  16.688  13.703  1.00 98.56           C  
ATOM   3866  ND2 ASN A 496      -7.125  17.953  13.797  1.00 98.56           N  
ATOM   3867  OD1 ASN A 496      -5.570  16.344  13.953  1.00 98.56           O  
ATOM   3868  N   PRO A 497      -4.969  13.539  13.383  1.00 98.56           N  
ATOM   3869  CA  PRO A 497      -4.160  12.688  14.258  1.00 98.56           C  
ATOM   3870  C   PRO A 497      -3.977  13.289  15.648  1.00 98.56           C  
ATOM   3871  CB  PRO A 497      -2.820  12.594  13.523  1.00 98.56           C  
ATOM   3872  O   PRO A 497      -3.682  12.562  16.609  1.00 98.56           O  
ATOM   3873  CG  PRO A 497      -2.799  13.781  12.617  1.00 98.56           C  
ATOM   3874  CD  PRO A 497      -4.211  14.125  12.242  1.00 98.56           C  
ATOM   3875  N   THR A 498      -4.105  14.609  15.797  1.00 98.12           N  
ATOM   3876  CA  THR A 498      -4.004  15.273  17.094  1.00 98.12           C  
ATOM   3877  C   THR A 498      -5.117  16.297  17.266  1.00 98.12           C  
ATOM   3878  CB  THR A 498      -2.635  15.961  17.266  1.00 98.12           C  
ATOM   3879  O   THR A 498      -4.879  17.500  17.125  1.00 98.12           O  
ATOM   3880  CG2 THR A 498      -1.508  14.930  17.297  1.00 98.12           C  
ATOM   3881  OG1 THR A 498      -2.414  16.844  16.156  1.00 98.12           O  
ATOM   3882  N   PRO A 499      -6.406  15.852  17.375  1.00 97.25           N  
ATOM   3883  CA  PRO A 499      -7.555  16.750  17.422  1.00 97.25           C  
ATOM   3884  C   PRO A 499      -7.539  17.656  18.641  1.00 97.25           C  
ATOM   3885  CB  PRO A 499      -8.750  15.805  17.453  1.00 97.25           C  
ATOM   3886  O   PRO A 499      -8.195  18.719  18.656  1.00 97.25           O  
ATOM   3887  CG  PRO A 499      -8.203  14.523  18.000  1.00 97.25           C  
ATOM   3888  CD  PRO A 499      -6.793  14.367  17.516  1.00 97.25           C  
ATOM   3889  N   ALA A 500      -6.793  17.266  19.656  1.00 96.44           N  
ATOM   3890  CA  ALA A 500      -6.641  18.031  20.891  1.00 96.44           C  
ATOM   3891  C   ALA A 500      -5.281  17.781  21.531  1.00 96.44           C  
ATOM   3892  CB  ALA A 500      -7.762  17.703  21.875  1.00 96.44           C  
ATOM   3893  O   ALA A 500      -4.598  16.812  21.188  1.00 96.44           O  
ATOM   3894  N   SER A 501      -4.906  18.656  22.422  1.00 96.56           N  
ATOM   3895  CA  SER A 501      -3.684  18.438  23.188  1.00 96.56           C  
ATOM   3896  C   SER A 501      -3.740  17.141  23.969  1.00 96.56           C  
ATOM   3897  CB  SER A 501      -3.443  19.609  24.156  1.00 96.56           C  
ATOM   3898  O   SER A 501      -4.750  16.828  24.609  1.00 96.56           O  
ATOM   3899  OG  SER A 501      -2.219  19.453  24.844  1.00 96.56           O  
ATOM   3900  N   ASP A 502      -2.732  16.391  23.875  1.00 97.69           N  
ATOM   3901  CA  ASP A 502      -2.621  15.062  24.484  1.00 97.69           C  
ATOM   3902  C   ASP A 502      -1.214  14.820  25.031  1.00 97.69           C  
ATOM   3903  CB  ASP A 502      -2.982  13.977  23.469  1.00 97.69           C  
ATOM   3904  O   ASP A 502      -0.250  14.758  24.266  1.00 97.69           O  
ATOM   3905  CG  ASP A 502      -3.023  12.586  24.078  1.00 97.69           C  
ATOM   3906  OD1 ASP A 502      -2.438  12.375  25.172  1.00 97.69           O  
ATOM   3907  OD2 ASP A 502      -3.643  11.688  23.469  1.00 97.69           O  
ATOM   3908  N   PRO A 503      -1.065  14.719  26.312  1.00 97.69           N  
ATOM   3909  CA  PRO A 503       0.257  14.539  26.906  1.00 97.69           C  
ATOM   3910  C   PRO A 503       0.987  13.305  26.391  1.00 97.69           C  
ATOM   3911  CB  PRO A 503      -0.053  14.406  28.406  1.00 97.69           C  
ATOM   3912  O   PRO A 503       2.217  13.297  26.312  1.00 97.69           O  
ATOM   3913  CG  PRO A 503      -1.345  15.133  28.594  1.00 97.69           C  
ATOM   3914  CD  PRO A 503      -2.178  14.953  27.359  1.00 97.69           C  
ATOM   3915  N   LEU A 504       0.186  12.258  26.062  1.00 97.31           N  
ATOM   3916  CA  LEU A 504       0.816  11.078  25.500  1.00 97.31           C  
ATOM   3917  C   LEU A 504       1.538  11.414  24.203  1.00 97.31           C  
ATOM   3918  CB  LEU A 504      -0.227   9.984  25.250  1.00 97.31           C  
ATOM   3919  O   LEU A 504       2.545  10.789  23.859  1.00 97.31           O  
ATOM   3920  CG  LEU A 504       0.279   8.703  24.578  1.00 97.31           C  
ATOM   3921  CD1 LEU A 504       1.286   7.996  25.484  1.00 97.31           C  
ATOM   3922  CD2 LEU A 504      -0.885   7.777  24.234  1.00 97.31           C  
ATOM   3923  N   LEU A 505       0.989  12.383  23.562  1.00 98.12           N  
ATOM   3924  CA  LEU A 505       1.521  12.750  22.250  1.00 98.12           C  
ATOM   3925  C   LEU A 505       2.385  14.008  22.344  1.00 98.12           C  
ATOM   3926  CB  LEU A 505       0.383  12.977  21.250  1.00 98.12           C  
ATOM   3927  O   LEU A 505       2.533  14.742  21.375  1.00 98.12           O  
ATOM   3928  CG  LEU A 505      -0.586  11.812  21.047  1.00 98.12           C  
ATOM   3929  CD1 LEU A 505      -1.668  12.188  20.047  1.00 98.12           C  
ATOM   3930  CD2 LEU A 505       0.163  10.562  20.594  1.00 98.12           C  
ATOM   3931  N   ASP A 506       2.883  14.289  23.531  1.00 97.94           N  
ATOM   3932  CA  ASP A 506       3.756  15.430  23.797  1.00 97.94           C  
ATOM   3933  C   ASP A 506       3.072  16.750  23.422  1.00 97.94           C  
ATOM   3934  CB  ASP A 506       5.070  15.289  23.031  1.00 97.94           C  
ATOM   3935  O   ASP A 506       3.729  17.688  22.984  1.00 97.94           O  
ATOM   3936  CG  ASP A 506       5.965  14.195  23.578  1.00 97.94           C  
ATOM   3937  OD1 ASP A 506       5.965  13.969  24.812  1.00 97.94           O  
ATOM   3938  OD2 ASP A 506       6.680  13.547  22.781  1.00 97.94           O  
ATOM   3939  N   ASN A 507       1.823  16.672  23.500  1.00 97.50           N  
ATOM   3940  CA  ASN A 507       0.963  17.828  23.297  1.00 97.50           C  
ATOM   3941  C   ASN A 507       1.196  18.469  21.938  1.00 97.50           C  
ATOM   3942  CB  ASN A 507       1.181  18.859  24.406  1.00 97.50           C  
ATOM   3943  O   ASN A 507       0.979  19.672  21.766  1.00 97.50           O  
ATOM   3944  CG  ASN A 507       0.801  18.328  25.781  1.00 97.50           C  
ATOM   3945  ND2 ASN A 507       1.699  18.484  26.750  1.00 97.50           N  
ATOM   3946  OD1 ASN A 507      -0.291  17.781  25.969  1.00 97.50           O  
ATOM   3947  N   VAL A 508       1.729  17.672  21.031  1.00 96.94           N  
ATOM   3948  CA  VAL A 508       1.976  18.141  19.672  1.00 96.94           C  
ATOM   3949  C   VAL A 508       0.649  18.312  18.922  1.00 96.94           C  
ATOM   3950  CB  VAL A 508       2.906  17.188  18.891  1.00 96.94           C  
ATOM   3951  O   VAL A 508      -0.240  17.469  19.047  1.00 96.94           O  
ATOM   3952  CG1 VAL A 508       2.873  17.500  17.391  1.00 96.94           C  
ATOM   3953  CG2 VAL A 508       4.332  17.281  19.422  1.00 96.94           C  
ATOM   3954  N   ILE A 509       0.444  19.438  18.328  1.00 96.69           N  
ATOM   3955  CA  ILE A 509      -0.646  19.625  17.375  1.00 96.69           C  
ATOM   3956  C   ILE A 509      -0.120  19.469  15.953  1.00 96.69           C  
ATOM   3957  CB  ILE A 509      -1.310  21.016  17.562  1.00 96.69           C  
ATOM   3958  O   ILE A 509       0.684  20.281  15.492  1.00 96.69           O  
ATOM   3959  CG1 ILE A 509      -1.810  21.188  19.000  1.00 96.69           C  
ATOM   3960  CG2 ILE A 509      -2.453  21.203  16.562  1.00 96.69           C  
ATOM   3961  CD1 ILE A 509      -2.842  20.156  19.422  1.00 96.69           C  
ATOM   3962  N   TRP A 510      -0.550  18.375  15.344  1.00 97.56           N  
ATOM   3963  CA  TRP A 510      -0.055  18.000  14.023  1.00 97.56           C  
ATOM   3964  C   TRP A 510      -0.492  19.031  12.977  1.00 97.56           C  
ATOM   3965  CB  TRP A 510      -0.549  16.609  13.633  1.00 97.56           C  
ATOM   3966  O   TRP A 510      -1.680  19.141  12.664  1.00 97.56           O  
ATOM   3967  CG  TRP A 510       0.337  15.898  12.656  1.00 97.56           C  
ATOM   3968  CD1 TRP A 510       1.009  16.453  11.602  1.00 97.56           C  
ATOM   3969  CD2 TRP A 510       0.643  14.508  12.633  1.00 97.56           C  
ATOM   3970  CE2 TRP A 510       1.508  14.281  11.539  1.00 97.56           C  
ATOM   3971  CE3 TRP A 510       0.270  13.414  13.438  1.00 97.56           C  
ATOM   3972  NE1 TRP A 510       1.716  15.484  10.922  1.00 97.56           N  
ATOM   3973  CH2 TRP A 510       1.626  11.969  12.031  1.00 97.56           C  
ATOM   3974  CZ2 TRP A 510       2.006  13.016  11.227  1.00 97.56           C  
ATOM   3975  CZ3 TRP A 510       0.767  12.156  13.125  1.00 97.56           C  
ATOM   3976  N   PRO A 511       0.481  19.750  12.383  1.00 95.12           N  
ATOM   3977  CA  PRO A 511       0.123  20.750  11.367  1.00 95.12           C  
ATOM   3978  C   PRO A 511      -0.319  20.125  10.047  1.00 95.12           C  
ATOM   3979  CB  PRO A 511       1.417  21.547  11.188  1.00 95.12           C  
ATOM   3980  O   PRO A 511       0.212  19.078   9.648  1.00 95.12           O  
ATOM   3981  CG  PRO A 511       2.510  20.578  11.516  1.00 95.12           C  
ATOM   3982  CD  PRO A 511       2.027  19.672  12.602  1.00 95.12           C  
ATOM   3983  N   LYS A 512      -1.347  20.797   9.453  1.00 96.75           N  
ATOM   3984  CA  LYS A 512      -1.701  20.422   8.094  1.00 96.75           C  
ATOM   3985  C   LYS A 512      -0.667  20.922   7.090  1.00 96.75           C  
ATOM   3986  CB  LYS A 512      -3.088  20.953   7.727  1.00 96.75           C  
ATOM   3987  O   LYS A 512      -0.085  22.000   7.285  1.00 96.75           O  
ATOM   3988  CG  LYS A 512      -4.211  20.391   8.594  1.00 96.75           C  
ATOM   3989  CD  LYS A 512      -5.555  21.000   8.219  1.00 96.75           C  
ATOM   3990  CE  LYS A 512      -6.641  20.609   9.219  1.00 96.75           C  
ATOM   3991  NZ  LYS A 512      -7.934  21.312   8.930  1.00 96.75           N  
ATOM   3992  N   VAL A 513      -0.448  20.109   6.105  1.00 97.25           N  
ATOM   3993  CA  VAL A 513       0.397  20.609   5.023  1.00 97.25           C  
ATOM   3994  C   VAL A 513      -0.328  21.719   4.262  1.00 97.25           C  
ATOM   3995  CB  VAL A 513       0.797  19.469   4.055  1.00 97.25           C  
ATOM   3996  O   VAL A 513      -1.501  21.562   3.910  1.00 97.25           O  
ATOM   3997  CG1 VAL A 513       1.618  20.016   2.889  1.00 97.25           C  
ATOM   3998  CG2 VAL A 513       1.575  18.391   4.797  1.00 97.25           C  
ATOM   3999  N   THR A 514       0.429  22.828   4.102  1.00 94.94           N  
ATOM   4000  CA  THR A 514      -0.135  24.000   3.426  1.00 94.94           C  
ATOM   4001  C   THR A 514       0.141  23.938   1.926  1.00 94.94           C  
ATOM   4002  CB  THR A 514       0.433  25.312   4.000  1.00 94.94           C  
ATOM   4003  O   THR A 514       1.295  23.828   1.506  1.00 94.94           O  
ATOM   4004  CG2 THR A 514      -0.243  26.516   3.373  1.00 94.94           C  
ATOM   4005  OG1 THR A 514       0.215  25.328   5.418  1.00 94.94           O  
ATOM   4006  N   PRO A 515      -0.958  24.016   1.119  1.00 93.56           N  
ATOM   4007  CA  PRO A 515      -0.763  24.000  -0.333  1.00 93.56           C  
ATOM   4008  C   PRO A 515       0.090  25.172  -0.825  1.00 93.56           C  
ATOM   4009  CB  PRO A 515      -2.189  24.094  -0.880  1.00 93.56           C  
ATOM   4010  O   PRO A 515      -0.118  26.312  -0.405  1.00 93.56           O  
ATOM   4011  CG  PRO A 515      -3.061  23.625   0.238  1.00 93.56           C  
ATOM   4012  CD  PRO A 515      -2.391  23.953   1.539  1.00 93.56           C  
ATOM   4013  N   GLY A 516       1.109  24.906  -1.655  1.00 88.00           N  
ATOM   4014  CA  GLY A 516       1.917  25.938  -2.285  1.00 88.00           C  
ATOM   4015  C   GLY A 516       3.039  26.453  -1.398  1.00 88.00           C  
ATOM   4016  O   GLY A 516       3.822  27.312  -1.808  1.00 88.00           O  
ATOM   4017  N   SER A 517       3.121  25.922  -0.157  1.00 89.12           N  
ATOM   4018  CA  SER A 517       4.176  26.359   0.751  1.00 89.12           C  
ATOM   4019  C   SER A 517       5.535  25.812   0.325  1.00 89.12           C  
ATOM   4020  CB  SER A 517       3.867  25.922   2.184  1.00 89.12           C  
ATOM   4021  O   SER A 517       5.621  24.703  -0.198  1.00 89.12           O  
ATOM   4022  OG  SER A 517       4.953  26.203   3.045  1.00 89.12           O  
ATOM   4023  N   SER A 518       6.570  26.703   0.558  1.00 83.88           N  
ATOM   4024  CA  SER A 518       7.938  26.281   0.265  1.00 83.88           C  
ATOM   4025  C   SER A 518       8.453  25.328   1.325  1.00 83.88           C  
ATOM   4026  CB  SER A 518       8.859  27.500   0.168  1.00 83.88           C  
ATOM   4027  O   SER A 518       9.367  24.531   1.063  1.00 83.88           O  
ATOM   4028  OG  SER A 518       8.805  28.266   1.356  1.00 83.88           O  
ATOM   4029  N   ASN A 519       7.789  25.375   2.510  1.00 90.62           N  
ATOM   4030  CA  ASN A 519       8.148  24.484   3.598  1.00 90.62           C  
ATOM   4031  C   ASN A 519       7.156  23.328   3.717  1.00 90.62           C  
ATOM   4032  CB  ASN A 519       8.234  25.234   4.922  1.00 90.62           C  
ATOM   4033  O   ASN A 519       5.949  23.516   3.541  1.00 90.62           O  
ATOM   4034  CG  ASN A 519       9.367  26.250   4.938  1.00 90.62           C  
ATOM   4035  ND2 ASN A 519       9.195  27.328   5.699  1.00 90.62           N  
ATOM   4036  OD1 ASN A 519      10.391  26.062   4.273  1.00 90.62           O  
ATOM   4037  N   LEU A 520       7.664  22.141   3.863  1.00 94.00           N  
ATOM   4038  CA  LEU A 520       6.812  21.000   4.160  1.00 94.00           C  
ATOM   4039  C   LEU A 520       6.801  20.703   5.660  1.00 94.00           C  
ATOM   4040  CB  LEU A 520       7.285  19.766   3.391  1.00 94.00           C  
ATOM   4041  O   LEU A 520       7.809  20.266   6.219  1.00 94.00           O  
ATOM   4042  CG  LEU A 520       6.488  18.484   3.613  1.00 94.00           C  
ATOM   4043  CD1 LEU A 520       5.098  18.609   2.996  1.00 94.00           C  
ATOM   4044  CD2 LEU A 520       7.230  17.281   3.029  1.00 94.00           C  
ATOM   4045  N   ASP A 521       5.660  20.984   6.289  1.00 95.44           N  
ATOM   4046  CA  ASP A 521       5.488  20.656   7.699  1.00 95.44           C  
ATOM   4047  C   ASP A 521       5.266  19.156   7.883  1.00 95.44           C  
ATOM   4048  CB  ASP A 521       4.316  21.438   8.297  1.00 95.44           C  
ATOM   4049  O   ASP A 521       4.523  18.531   7.121  1.00 95.44           O  
ATOM   4050  CG  ASP A 521       4.543  22.938   8.289  1.00 95.44           C  
ATOM   4051  OD1 ASP A 521       5.668  23.391   8.602  1.00 95.44           O  
ATOM   4052  OD2 ASP A 521       3.586  23.672   7.977  1.00 95.44           O  
ATOM   4053  N   TYR A 522       6.012  18.594   8.867  1.00 97.06           N  
ATOM   4054  CA  TYR A 522       5.777  17.203   9.219  1.00 97.06           C  
ATOM   4055  C   TYR A 522       5.922  16.984  10.719  1.00 97.06           C  
ATOM   4056  CB  TYR A 522       6.750  16.281   8.461  1.00 97.06           C  
ATOM   4057  O   TYR A 522       6.375  17.875  11.445  1.00 97.06           O  
ATOM   4058  CG  TYR A 522       8.172  16.359   8.977  1.00 97.06           C  
ATOM   4059  CD1 TYR A 522       9.055  17.312   8.500  1.00 97.06           C  
ATOM   4060  CD2 TYR A 522       8.625  15.453   9.938  1.00 97.06           C  
ATOM   4061  CE1 TYR A 522      10.367  17.375   8.969  1.00 97.06           C  
ATOM   4062  CE2 TYR A 522       9.930  15.508  10.414  1.00 97.06           C  
ATOM   4063  OH  TYR A 522      12.086  16.531  10.391  1.00 97.06           O  
ATOM   4064  CZ  TYR A 522      10.789  16.469   9.922  1.00 97.06           C  
ATOM   4065  N   VAL A 523       5.453  15.820  11.125  1.00 98.25           N  
ATOM   4066  CA  VAL A 523       5.664  15.398  12.508  1.00 98.25           C  
ATOM   4067  C   VAL A 523       6.688  14.266  12.555  1.00 98.25           C  
ATOM   4068  CB  VAL A 523       4.344  14.945  13.172  1.00 98.25           C  
ATOM   4069  O   VAL A 523       6.562  13.273  11.828  1.00 98.25           O  
ATOM   4070  CG1 VAL A 523       4.617  14.266  14.508  1.00 98.25           C  
ATOM   4071  CG2 VAL A 523       3.404  16.141  13.352  1.00 98.25           C  
ATOM   4072  N   TRP A 524       7.785  14.531  13.328  1.00 97.94           N  
ATOM   4073  CA  TRP A 524       8.836  13.555  13.609  1.00 97.94           C  
ATOM   4074  C   TRP A 524       8.422  12.609  14.734  1.00 97.94           C  
ATOM   4075  CB  TRP A 524      10.141  14.258  13.969  1.00 97.94           C  
ATOM   4076  O   TRP A 524       8.250  13.039  15.875  1.00 97.94           O  
ATOM   4077  CG  TRP A 524      11.305  13.328  14.148  1.00 97.94           C  
ATOM   4078  CD1 TRP A 524      11.781  12.828  15.328  1.00 97.94           C  
ATOM   4079  CD2 TRP A 524      12.141  12.797  13.117  1.00 97.94           C  
ATOM   4080  CE2 TRP A 524      13.109  11.977  13.742  1.00 97.94           C  
ATOM   4081  CE3 TRP A 524      12.172  12.930  11.727  1.00 97.94           C  
ATOM   4082  NE1 TRP A 524      12.867  12.008  15.094  1.00 97.94           N  
ATOM   4083  CH2 TRP A 524      14.094  11.445  11.656  1.00 97.94           C  
ATOM   4084  CZ2 TRP A 524      14.086  11.297  13.023  1.00 97.94           C  
ATOM   4085  CZ3 TRP A 524      13.148  12.250  11.008  1.00 97.94           C  
ATOM   4086  N   ILE A 525       8.148  11.383  14.297  1.00 98.00           N  
ATOM   4087  CA  ILE A 525       7.742  10.391  15.281  1.00 98.00           C  
ATOM   4088  C   ILE A 525       8.961   9.594  15.742  1.00 98.00           C  
ATOM   4089  CB  ILE A 525       6.664   9.438  14.711  1.00 98.00           C  
ATOM   4090  O   ILE A 525       9.516   8.797  14.984  1.00 98.00           O  
ATOM   4091  CG1 ILE A 525       5.449  10.242  14.227  1.00 98.00           C  
ATOM   4092  CG2 ILE A 525       6.254   8.398  15.758  1.00 98.00           C  
ATOM   4093  CD1 ILE A 525       4.434   9.414  13.445  1.00 98.00           C  
ATOM   4094  N   ASN A 526       9.430   9.898  16.875  1.00 95.50           N  
ATOM   4095  CA  ASN A 526      10.516   9.266  17.625  1.00 95.50           C  
ATOM   4096  C   ASN A 526      10.102   8.953  19.062  1.00 95.50           C  
ATOM   4097  CB  ASN A 526      11.766  10.148  17.609  1.00 95.50           C  
ATOM   4098  O   ASN A 526       8.914   8.852  19.359  1.00 95.50           O  
ATOM   4099  CG  ASN A 526      13.047   9.352  17.766  1.00 95.50           C  
ATOM   4100  ND2 ASN A 526      14.094   9.766  17.047  1.00 95.50           N  
ATOM   4101  OD1 ASN A 526      13.102   8.375  18.516  1.00 95.50           O  
ATOM   4102  N   TYR A 527      11.172   8.641  19.844  1.00 95.19           N  
ATOM   4103  CA  TYR A 527      10.758   8.461  21.234  1.00 95.19           C  
ATOM   4104  C   TYR A 527       9.867   9.617  21.688  1.00 95.19           C  
ATOM   4105  CB  TYR A 527      11.977   8.352  22.156  1.00 95.19           C  
ATOM   4106  O   TYR A 527       8.859   9.406  22.359  1.00 95.19           O  
ATOM   4107  CG  TYR A 527      11.625   8.234  23.609  1.00 95.19           C  
ATOM   4108  CD1 TYR A 527      11.773   9.320  24.484  1.00 95.19           C  
ATOM   4109  CD2 TYR A 527      11.148   7.035  24.141  1.00 95.19           C  
ATOM   4110  CE1 TYR A 527      11.445   9.211  25.828  1.00 95.19           C  
ATOM   4111  CE2 TYR A 527      10.820   6.918  25.484  1.00 95.19           C  
ATOM   4112  OH  TYR A 527      10.656   7.898  27.656  1.00 95.19           O  
ATOM   4113  CZ  TYR A 527      10.977   8.008  26.328  1.00 95.19           C  
ATOM   4114  N   THR A 528      10.258  10.867  21.250  1.00 96.38           N  
ATOM   4115  CA  THR A 528       9.430  12.055  21.406  1.00 96.38           C  
ATOM   4116  C   THR A 528       8.766  12.430  20.078  1.00 96.38           C  
ATOM   4117  CB  THR A 528      10.242  13.250  21.922  1.00 96.38           C  
ATOM   4118  O   THR A 528       9.258  12.078  19.016  1.00 96.38           O  
ATOM   4119  CG2 THR A 528      10.867  12.930  23.281  1.00 96.38           C  
ATOM   4120  OG1 THR A 528      11.289  13.547  21.000  1.00 96.38           O  
ATOM   4121  N   ILE A 529       7.613  13.109  20.203  1.00 97.19           N  
ATOM   4122  CA  ILE A 529       6.891  13.578  19.031  1.00 97.19           C  
ATOM   4123  C   ILE A 529       7.059  15.086  18.891  1.00 97.19           C  
ATOM   4124  CB  ILE A 529       5.395  13.203  19.094  1.00 97.19           C  
ATOM   4125  O   ILE A 529       6.840  15.836  19.844  1.00 97.19           O  
ATOM   4126  CG1 ILE A 529       5.223  11.695  19.281  1.00 97.19           C  
ATOM   4127  CG2 ILE A 529       4.660  13.688  17.844  1.00 97.19           C  
ATOM   4128  CD1 ILE A 529       3.777  11.250  19.453  1.00 97.19           C  
ATOM   4129  N   SER A 530       7.508  15.469  17.688  1.00 96.81           N  
ATOM   4130  CA  SER A 530       7.734  16.891  17.500  1.00 96.81           C  
ATOM   4131  C   SER A 530       7.391  17.328  16.078  1.00 96.81           C  
ATOM   4132  CB  SER A 530       9.188  17.250  17.812  1.00 96.81           C  
ATOM   4133  O   SER A 530       7.473  16.531  15.148  1.00 96.81           O  
ATOM   4134  OG  SER A 530      10.070  16.594  16.938  1.00 96.81           O  
ATOM   4135  N   ALA A 531       6.930  18.578  15.953  1.00 96.12           N  
ATOM   4136  CA  ALA A 531       6.715  19.188  14.641  1.00 96.12           C  
ATOM   4137  C   ALA A 531       8.031  19.688  14.047  1.00 96.12           C  
ATOM   4138  CB  ALA A 531       5.715  20.344  14.750  1.00 96.12           C  
ATOM   4139  O   ALA A 531       8.875  20.234  14.758  1.00 96.12           O  
ATOM   4140  N   ASP A 532       8.258  19.453  12.766  1.00 95.19           N  
ATOM   4141  CA  ASP A 532       9.461  19.859  12.047  1.00 95.19           C  
ATOM   4142  C   ASP A 532       9.141  20.188  10.594  1.00 95.19           C  
ATOM   4143  CB  ASP A 532      10.523  18.750  12.109  1.00 95.19           C  
ATOM   4144  O   ASP A 532       7.973  20.172  10.188  1.00 95.19           O  
ATOM   4145  CG  ASP A 532      11.945  19.297  12.078  1.00 95.19           C  
ATOM   4146  OD1 ASP A 532      12.164  20.391  11.492  1.00 95.19           O  
ATOM   4147  OD2 ASP A 532      12.844  18.641  12.641  1.00 95.19           O  
ATOM   4148  N   THR A 533      10.250  20.672   9.844  1.00 94.75           N  
ATOM   4149  CA  THR A 533      10.008  21.047   8.453  1.00 94.75           C  
ATOM   4150  C   THR A 533      11.133  20.547   7.559  1.00 94.75           C  
ATOM   4151  CB  THR A 533       9.867  22.578   8.297  1.00 94.75           C  
ATOM   4152  O   THR A 533      12.266  20.359   8.016  1.00 94.75           O  
ATOM   4153  CG2 THR A 533       8.680  23.094   9.102  1.00 94.75           C  
ATOM   4154  OG1 THR A 533      11.062  23.203   8.766  1.00 94.75           O  
ATOM   4155  N   ASN A 534      10.766  20.156   6.309  1.00 92.50           N  
ATOM   4156  CA  ASN A 534      11.641  20.047   5.145  1.00 92.50           C  
ATOM   4157  C   ASN A 534      12.602  18.859   5.270  1.00 92.50           C  
ATOM   4158  CB  ASN A 534      12.422  21.344   4.938  1.00 92.50           C  
ATOM   4159  O   ASN A 534      13.773  18.969   4.910  1.00 92.50           O  
ATOM   4160  CG  ASN A 534      11.523  22.516   4.562  1.00 92.50           C  
ATOM   4161  ND2 ASN A 534      11.938  23.719   4.934  1.00 92.50           N  
ATOM   4162  OD1 ASN A 534      10.477  22.328   3.941  1.00 92.50           O  
ATOM   4163  N   HIS A 535      12.070  17.703   5.785  1.00 94.06           N  
ATOM   4164  CA  HIS A 535      12.875  16.484   5.758  1.00 94.06           C  
ATOM   4165  C   HIS A 535      13.148  16.047   4.324  1.00 94.06           C  
ATOM   4166  CB  HIS A 535      12.188  15.367   6.535  1.00 94.06           C  
ATOM   4167  O   HIS A 535      12.211  15.812   3.553  1.00 94.06           O  
ATOM   4168  CG  HIS A 535      13.031  14.148   6.711  1.00 94.06           C  
ATOM   4169  CD2 HIS A 535      12.992  12.938   6.105  1.00 94.06           C  
ATOM   4170  ND1 HIS A 535      14.070  14.094   7.617  1.00 94.06           N  
ATOM   4171  CE1 HIS A 535      14.633  12.898   7.555  1.00 94.06           C  
ATOM   4172  NE2 HIS A 535      14.000  12.180   6.645  1.00 94.06           N  
ATOM   4173  N   ASN A 536      14.500  15.969   3.896  1.00 93.19           N  
ATOM   4174  CA  ASN A 536      14.969  15.523   2.592  1.00 93.19           C  
ATOM   4175  C   ASN A 536      14.570  16.500   1.485  1.00 93.19           C  
ATOM   4176  CB  ASN A 536      14.453  14.117   2.283  1.00 93.19           C  
ATOM   4177  O   ASN A 536      14.445  16.094   0.324  1.00 93.19           O  
ATOM   4178  CG  ASN A 536      15.133  13.047   3.115  1.00 93.19           C  
ATOM   4179  ND2 ASN A 536      14.477  11.898   3.254  1.00 93.19           N  
ATOM   4180  OD1 ASN A 536      16.234  13.250   3.629  1.00 93.19           O  
ATOM   4181  N   GLN A 537      14.266  17.750   1.785  1.00 91.25           N  
ATOM   4182  CA  GLN A 537      13.797  18.750   0.830  1.00 91.25           C  
ATOM   4183  C   GLN A 537      14.883  19.094  -0.190  1.00 91.25           C  
ATOM   4184  CB  GLN A 537      13.344  20.016   1.557  1.00 91.25           C  
ATOM   4185  O   GLN A 537      14.586  19.328  -1.362  1.00 91.25           O  
ATOM   4186  CG  GLN A 537      12.664  21.031   0.650  1.00 91.25           C  
ATOM   4187  CD  GLN A 537      11.328  20.562   0.127  1.00 91.25           C  
ATOM   4188  NE2 GLN A 537      10.938  21.047  -1.044  1.00 91.25           N  
ATOM   4189  OE1 GLN A 537      10.648  19.750   0.770  1.00 91.25           O  
ATOM   4190  N   GLU A 538      16.109  19.125   0.207  1.00 94.06           N  
ATOM   4191  CA  GLU A 538      17.203  19.438  -0.714  1.00 94.06           C  
ATOM   4192  C   GLU A 538      17.281  18.422  -1.849  1.00 94.06           C  
ATOM   4193  CB  GLU A 538      18.531  19.484   0.032  1.00 94.06           C  
ATOM   4194  O   GLU A 538      17.375  18.797  -3.020  1.00 94.06           O  
ATOM   4195  CG  GLU A 538      18.688  20.703   0.945  1.00 94.06           C  
ATOM   4196  CD  GLU A 538      20.016  20.734   1.678  1.00 94.06           C  
ATOM   4197  OE1 GLU A 538      20.234  21.672   2.492  1.00 94.06           O  
ATOM   4198  OE2 GLU A 538      20.844  19.844   1.436  1.00 94.06           O  
ATOM   4199  N   GLU A 539      17.250  17.141  -1.496  1.00 94.62           N  
ATOM   4200  CA  GLU A 539      17.297  16.078  -2.496  1.00 94.62           C  
ATOM   4201  C   GLU A 539      16.062  16.109  -3.391  1.00 94.62           C  
ATOM   4202  CB  GLU A 539      17.438  14.719  -1.823  1.00 94.62           C  
ATOM   4203  O   GLU A 539      16.156  15.867  -4.598  1.00 94.62           O  
ATOM   4204  CG  GLU A 539      18.781  14.492  -1.159  1.00 94.62           C  
ATOM   4205  CD  GLU A 539      18.891  15.109   0.226  1.00 94.62           C  
ATOM   4206  OE1 GLU A 539      20.000  15.141   0.799  1.00 94.62           O  
ATOM   4207  OE2 GLU A 539      17.844  15.562   0.743  1.00 94.62           O  
ATOM   4208  N   PHE A 540      14.922  16.328  -2.787  1.00 94.94           N  
ATOM   4209  CA  PHE A 540      13.688  16.469  -3.551  1.00 94.94           C  
ATOM   4210  C   PHE A 540      13.789  17.594  -4.566  1.00 94.94           C  
ATOM   4211  CB  PHE A 540      12.500  16.703  -2.615  1.00 94.94           C  
ATOM   4212  O   PHE A 540      13.422  17.422  -5.730  1.00 94.94           O  
ATOM   4213  CG  PHE A 540      11.188  16.891  -3.334  1.00 94.94           C  
ATOM   4214  CD1 PHE A 540      10.406  18.016  -3.123  1.00 94.94           C  
ATOM   4215  CD2 PHE A 540      10.734  15.914  -4.219  1.00 94.94           C  
ATOM   4216  CE1 PHE A 540       9.195  18.188  -3.787  1.00 94.94           C  
ATOM   4217  CE2 PHE A 540       9.516  16.078  -4.887  1.00 94.94           C  
ATOM   4218  CZ  PHE A 540       8.750  17.203  -4.668  1.00 94.94           C  
ATOM   4219  N   THR A 541      14.320  18.781  -4.156  1.00 95.44           N  
ATOM   4220  CA  THR A 541      14.484  19.922  -5.051  1.00 95.44           C  
ATOM   4221  C   THR A 541      15.453  19.578  -6.180  1.00 95.44           C  
ATOM   4222  CB  THR A 541      14.992  21.156  -4.289  1.00 95.44           C  
ATOM   4223  O   THR A 541      15.234  19.969  -7.328  1.00 95.44           O  
ATOM   4224  CG2 THR A 541      15.188  22.344  -5.234  1.00 95.44           C  
ATOM   4225  OG1 THR A 541      14.039  21.516  -3.281  1.00 95.44           O  
ATOM   4226  N   PHE A 542      16.453  18.891  -5.820  1.00 96.81           N  
ATOM   4227  CA  PHE A 542      17.422  18.422  -6.809  1.00 96.81           C  
ATOM   4228  C   PHE A 542      16.734  17.594  -7.883  1.00 96.81           C  
ATOM   4229  CB  PHE A 542      18.516  17.594  -6.137  1.00 96.81           C  
ATOM   4230  O   PHE A 542      16.906  17.844  -9.078  1.00 96.81           O  
ATOM   4231  CG  PHE A 542      19.375  16.812  -7.102  1.00 96.81           C  
ATOM   4232  CD1 PHE A 542      19.281  15.422  -7.168  1.00 96.81           C  
ATOM   4233  CD2 PHE A 542      20.266  17.453  -7.941  1.00 96.81           C  
ATOM   4234  CE1 PHE A 542      20.062  14.695  -8.062  1.00 96.81           C  
ATOM   4235  CE2 PHE A 542      21.047  16.734  -8.836  1.00 96.81           C  
ATOM   4236  CZ  PHE A 542      20.953  15.359  -8.898  1.00 96.81           C  
ATOM   4237  N   TYR A 543      15.914  16.656  -7.555  1.00 96.12           N  
ATOM   4238  CA  TYR A 543      15.234  15.789  -8.516  1.00 96.12           C  
ATOM   4239  C   TYR A 543      14.203  16.578  -9.312  1.00 96.12           C  
ATOM   4240  CB  TYR A 543      14.570  14.609  -7.805  1.00 96.12           C  
ATOM   4241  O   TYR A 543      14.008  16.328 -10.508  1.00 96.12           O  
ATOM   4242  CG  TYR A 543      15.445  13.383  -7.711  1.00 96.12           C  
ATOM   4243  CD1 TYR A 543      15.523  12.484  -8.773  1.00 96.12           C  
ATOM   4244  CD2 TYR A 543      16.188  13.125  -6.566  1.00 96.12           C  
ATOM   4245  CE1 TYR A 543      16.328  11.352  -8.688  1.00 96.12           C  
ATOM   4246  CE2 TYR A 543      16.984  11.992  -6.473  1.00 96.12           C  
ATOM   4247  OH  TYR A 543      17.844   9.992  -7.449  1.00 96.12           O  
ATOM   4248  CZ  TYR A 543      17.047  11.117  -7.535  1.00 96.12           C  
ATOM   4249  N   LYS A 544      13.547  17.469  -8.633  1.00 94.12           N  
ATOM   4250  CA  LYS A 544      12.602  18.328  -9.359  1.00 94.12           C  
ATOM   4251  C   LYS A 544      13.289  19.047 -10.508  1.00 94.12           C  
ATOM   4252  CB  LYS A 544      11.953  19.328  -8.414  1.00 94.12           C  
ATOM   4253  O   LYS A 544      12.758  19.125 -11.617  1.00 94.12           O  
ATOM   4254  CG  LYS A 544      10.805  18.766  -7.590  1.00 94.12           C  
ATOM   4255  CD  LYS A 544      10.156  19.828  -6.719  1.00 94.12           C  
ATOM   4256  CE  LYS A 544       9.320  20.797  -7.543  1.00 94.12           C  
ATOM   4257  NZ  LYS A 544       8.617  21.797  -6.680  1.00 94.12           N  
ATOM   4258  N   SER A 545      14.461  19.547 -10.195  1.00 96.38           N  
ATOM   4259  CA  SER A 545      15.211  20.266 -11.219  1.00 96.38           C  
ATOM   4260  C   SER A 545      15.586  19.344 -12.375  1.00 96.38           C  
ATOM   4261  CB  SER A 545      16.469  20.891 -10.625  1.00 96.38           C  
ATOM   4262  O   SER A 545      15.523  19.750 -13.539  1.00 96.38           O  
ATOM   4263  OG  SER A 545      17.438  19.891 -10.352  1.00 96.38           O  
ATOM   4264  N   LEU A 546      15.914  18.125 -12.047  1.00 95.94           N  
ATOM   4265  CA  LEU A 546      16.266  17.172 -13.086  1.00 95.94           C  
ATOM   4266  C   LEU A 546      15.070  16.906 -14.000  1.00 95.94           C  
ATOM   4267  CB  LEU A 546      16.750  15.852 -12.469  1.00 95.94           C  
ATOM   4268  O   LEU A 546      15.203  16.938 -15.227  1.00 95.94           O  
ATOM   4269  CG  LEU A 546      18.094  15.898 -11.750  1.00 95.94           C  
ATOM   4270  CD1 LEU A 546      18.453  14.516 -11.211  1.00 95.94           C  
ATOM   4271  CD2 LEU A 546      19.188  16.406 -12.688  1.00 95.94           C  
ATOM   4272  N   PHE A 547      13.914  16.641 -13.367  1.00 94.12           N  
ATOM   4273  CA  PHE A 547      12.719  16.328 -14.141  1.00 94.12           C  
ATOM   4274  C   PHE A 547      12.258  17.547 -14.938  1.00 94.12           C  
ATOM   4275  CB  PHE A 547      11.586  15.852 -13.227  1.00 94.12           C  
ATOM   4276  O   PHE A 547      11.812  17.422 -16.078  1.00 94.12           O  
ATOM   4277  CG  PHE A 547      11.594  14.359 -12.992  1.00 94.12           C  
ATOM   4278  CD1 PHE A 547      10.719  13.531 -13.672  1.00 94.12           C  
ATOM   4279  CD2 PHE A 547      12.484  13.797 -12.086  1.00 94.12           C  
ATOM   4280  CE1 PHE A 547      10.719  12.156 -13.445  1.00 94.12           C  
ATOM   4281  CE2 PHE A 547      12.500  12.430 -11.859  1.00 94.12           C  
ATOM   4282  CZ  PHE A 547      11.617  11.602 -12.539  1.00 94.12           C  
ATOM   4283  N   ASP A 548      12.398  18.734 -14.438  1.00 93.12           N  
ATOM   4284  CA  ASP A 548      12.039  19.969 -15.141  1.00 93.12           C  
ATOM   4285  C   ASP A 548      12.922  20.188 -16.359  1.00 93.12           C  
ATOM   4286  CB  ASP A 548      12.133  21.156 -14.188  1.00 93.12           C  
ATOM   4287  O   ASP A 548      12.438  20.562 -17.422  1.00 93.12           O  
ATOM   4288  CG  ASP A 548      11.000  21.203 -13.180  1.00 93.12           C  
ATOM   4289  OD1 ASP A 548      10.000  20.484 -13.352  1.00 93.12           O  
ATOM   4290  OD2 ASP A 548      11.109  21.984 -12.203  1.00 93.12           O  
ATOM   4291  N   GLN A 549      14.141  19.922 -16.156  1.00 94.94           N  
ATOM   4292  CA  GLN A 549      15.117  20.203 -17.203  1.00 94.94           C  
ATOM   4293  C   GLN A 549      15.125  19.109 -18.266  1.00 94.94           C  
ATOM   4294  CB  GLN A 549      16.516  20.359 -16.594  1.00 94.94           C  
ATOM   4295  O   GLN A 549      15.195  19.406 -19.469  1.00 94.94           O  
ATOM   4296  CG  GLN A 549      17.578  20.766 -17.609  1.00 94.94           C  
ATOM   4297  CD  GLN A 549      18.938  20.969 -16.969  1.00 94.94           C  
ATOM   4298  NE2 GLN A 549      19.922  21.328 -17.781  1.00 94.94           N  
ATOM   4299  OE1 GLN A 549      19.109  20.812 -15.758  1.00 94.94           O  
ATOM   4300  N   TYR A 550      15.000  17.844 -17.781  1.00 94.69           N  
ATOM   4301  CA  TYR A 550      15.320  16.766 -18.703  1.00 94.69           C  
ATOM   4302  C   TYR A 550      14.102  15.883 -18.953  1.00 94.69           C  
ATOM   4303  CB  TYR A 550      16.469  15.914 -18.156  1.00 94.69           C  
ATOM   4304  O   TYR A 550      14.109  15.039 -19.859  1.00 94.69           O  
ATOM   4305  CG  TYR A 550      17.766  16.672 -18.031  1.00 94.69           C  
ATOM   4306  CD1 TYR A 550      18.562  16.922 -19.141  1.00 94.69           C  
ATOM   4307  CD2 TYR A 550      18.203  17.125 -16.781  1.00 94.69           C  
ATOM   4308  CE1 TYR A 550      19.766  17.625 -19.016  1.00 94.69           C  
ATOM   4309  CE2 TYR A 550      19.406  17.812 -16.656  1.00 94.69           C  
ATOM   4310  OH  TYR A 550      21.359  18.750 -17.641  1.00 94.69           O  
ATOM   4311  CZ  TYR A 550      20.172  18.062 -17.766  1.00 94.69           C  
ATOM   4312  N   GLY A 551      13.031  16.016 -18.172  1.00 91.69           N  
ATOM   4313  CA  GLY A 551      11.922  15.070 -18.203  1.00 91.69           C  
ATOM   4314  C   GLY A 551      11.055  15.211 -19.438  1.00 91.69           C  
ATOM   4315  O   GLY A 551      10.906  16.312 -19.984  1.00 91.69           O  
ATOM   4316  N   ASP A 552      10.539  14.156 -19.953  1.00 87.25           N  
ATOM   4317  CA  ASP A 552       9.523  14.180 -21.000  1.00 87.25           C  
ATOM   4318  C   ASP A 552       8.242  14.859 -20.516  1.00 87.25           C  
ATOM   4319  CB  ASP A 552       9.211  12.758 -21.484  1.00 87.25           C  
ATOM   4320  O   ASP A 552       8.078  15.094 -19.312  1.00 87.25           O  
ATOM   4321  CG  ASP A 552      10.391  12.094 -22.172  1.00 87.25           C  
ATOM   4322  OD1 ASP A 552      11.305  12.805 -22.641  1.00 87.25           O  
ATOM   4323  OD2 ASP A 552      10.398  10.844 -22.266  1.00 87.25           O  
ATOM   4324  N   ASP A 553       7.371  15.320 -21.391  1.00 75.75           N  
ATOM   4325  CA  ASP A 553       6.172  16.094 -21.109  1.00 75.75           C  
ATOM   4326  C   ASP A 553       5.148  15.273 -20.344  1.00 75.75           C  
ATOM   4327  CB  ASP A 553       5.551  16.625 -22.406  1.00 75.75           C  
ATOM   4328  O   ASP A 553       4.402  15.805 -19.516  1.00 75.75           O  
ATOM   4329  CG  ASP A 553       6.363  17.734 -23.047  1.00 75.75           C  
ATOM   4330  OD1 ASP A 553       7.188  18.359 -22.359  1.00 75.75           O  
ATOM   4331  OD2 ASP A 553       6.180  17.969 -24.266  1.00 75.75           O  
ATOM   4332  N   ASP A 554       5.281  13.898 -20.406  1.00 77.19           N  
ATOM   4333  CA  ASP A 554       4.312  13.031 -19.734  1.00 77.19           C  
ATOM   4334  C   ASP A 554       4.992  11.789 -19.156  1.00 77.19           C  
ATOM   4335  CB  ASP A 554       3.203  12.625 -20.703  1.00 77.19           C  
ATOM   4336  O   ASP A 554       5.184  10.797 -19.859  1.00 77.19           O  
ATOM   4337  CG  ASP A 554       1.995  12.023 -20.016  1.00 77.19           C  
ATOM   4338  OD1 ASP A 554       1.881  12.148 -18.766  1.00 77.19           O  
ATOM   4339  OD2 ASP A 554       1.150  11.414 -20.703  1.00 77.19           O  
ATOM   4340  N   TYR A 555       5.473  11.875 -17.906  1.00 83.38           N  
ATOM   4341  CA  TYR A 555       6.102  10.727 -17.266  1.00 83.38           C  
ATOM   4342  C   TYR A 555       5.070   9.883 -16.516  1.00 83.38           C  
ATOM   4343  CB  TYR A 555       7.188  11.195 -16.281  1.00 83.38           C  
ATOM   4344  O   TYR A 555       4.016  10.391 -16.125  1.00 83.38           O  
ATOM   4345  CG  TYR A 555       6.809  12.422 -15.492  1.00 83.38           C  
ATOM   4346  CD1 TYR A 555       7.098  13.695 -15.969  1.00 83.38           C  
ATOM   4347  CD2 TYR A 555       6.164  12.305 -14.266  1.00 83.38           C  
ATOM   4348  CE1 TYR A 555       6.754  14.828 -15.242  1.00 83.38           C  
ATOM   4349  CE2 TYR A 555       5.816  13.430 -13.531  1.00 83.38           C  
ATOM   4350  OH  TYR A 555       5.766  15.805 -13.297  1.00 83.38           O  
ATOM   4351  CZ  TYR A 555       6.113  14.688 -14.023  1.00 83.38           C  
ATOM   4352  N   THR A 556       5.324   8.578 -16.531  1.00 82.81           N  
ATOM   4353  CA  THR A 556       4.445   7.617 -15.859  1.00 82.81           C  
ATOM   4354  C   THR A 556       4.477   7.812 -14.344  1.00 82.81           C  
ATOM   4355  CB  THR A 556       4.840   6.168 -16.203  1.00 82.81           C  
ATOM   4356  O   THR A 556       3.438   7.762 -13.688  1.00 82.81           O  
ATOM   4357  CG2 THR A 556       4.527   5.844 -17.656  1.00 82.81           C  
ATOM   4358  OG1 THR A 556       6.242   5.996 -15.977  1.00 82.81           O  
ATOM   4359  N   THR A 557       5.723   8.109 -13.875  1.00 83.56           N  
ATOM   4360  CA  THR A 557       5.910   8.406 -12.453  1.00 83.56           C  
ATOM   4361  C   THR A 557       7.027   9.430 -12.258  1.00 83.56           C  
ATOM   4362  CB  THR A 557       6.234   7.129 -11.656  1.00 83.56           C  
ATOM   4363  O   THR A 557       7.707   9.805 -13.219  1.00 83.56           O  
ATOM   4364  CG2 THR A 557       7.559   6.523 -12.102  1.00 83.56           C  
ATOM   4365  OG1 THR A 557       6.309   7.453 -10.266  1.00 83.56           O  
ATOM   4366  N   PHE A 558       7.172  10.109 -10.992  1.00 87.50           N  
ATOM   4367  CA  PHE A 558       8.172  11.102 -10.609  1.00 87.50           C  
ATOM   4368  C   PHE A 558       9.336  10.445  -9.883  1.00 87.50           C  
ATOM   4369  CB  PHE A 558       7.539  12.180  -9.711  1.00 87.50           C  
ATOM   4370  O   PHE A 558       9.141   9.555  -9.055  1.00 87.50           O  
ATOM   4371  CG  PHE A 558       8.500  13.258  -9.297  1.00 87.50           C  
ATOM   4372  CD1 PHE A 558       9.094  13.234  -8.039  1.00 87.50           C  
ATOM   4373  CD2 PHE A 558       8.812  14.297 -10.164  1.00 87.50           C  
ATOM   4374  CE1 PHE A 558       9.984  14.234  -7.652  1.00 87.50           C  
ATOM   4375  CE2 PHE A 558       9.695  15.305  -9.781  1.00 87.50           C  
ATOM   4376  CZ  PHE A 558      10.281  15.266  -8.523  1.00 87.50           C  
TER    4377      ALA A   1                                                      
ENDMDL                                                                          
END                                                                             
