# Supplementary material for: Screening of ester-forming and hydrolyzing enzymes linked to pheromone production in Ips typographus (Linnaeus, 1758)
Source: BMC Genomics. 2026 Mar 24;27:431. doi: 10.1186/s12864-026-12773-0 (PMC13134222; doi:10.1186/s12864-026-12773-0)
Supplement: Supplementary file 5 — Supplementary Material 5. [file 12864_2026_12773_MOESM5_ESM.zip › ItyCE17.pdb]

MODEL     1                                                                     
ATOM      1  N   MET A   1     -14.000 -56.531  34.531  1.00 33.06           N  
ATOM      2  CA  MET A   1     -14.359 -57.812  33.906  1.00 33.06           C  
ATOM      3  C   MET A   1     -15.828 -57.844  33.531  1.00 33.06           C  
ATOM      4  CB  MET A   1     -14.062 -58.969  34.875  1.00 33.06           C  
ATOM      5  O   MET A   1     -16.703 -57.562  34.344  1.00 33.06           O  
ATOM      6  CG  MET A   1     -12.898 -59.844  34.438  1.00 33.06           C  
ATOM      7  SD  MET A   1     -12.570 -61.219  35.594  1.00 33.06           S  
ATOM      8  CE  MET A   1     -11.141 -62.000  34.781  1.00 33.06           C  
ATOM      9  N   THR A   2     -16.141 -57.906  32.125  1.00 33.38           N  
ATOM     10  CA  THR A   2     -17.031 -58.656  31.250  1.00 33.38           C  
ATOM     11  C   THR A   2     -18.438 -58.031  31.234  1.00 33.38           C  
ATOM     12  CB  THR A   2     -17.109 -60.125  31.641  1.00 33.38           C  
ATOM     13  O   THR A   2     -18.969 -57.688  32.281  1.00 33.38           O  
ATOM     14  CG2 THR A   2     -15.977 -60.938  31.016  1.00 33.38           C  
ATOM     15  OG1 THR A   2     -17.031 -60.250  33.062  1.00 33.38           O  
ATOM     16  N   VAL A   3     -18.969 -57.719  29.938  1.00 34.72           N  
ATOM     17  CA  VAL A   3     -20.203 -58.281  29.391  1.00 34.72           C  
ATOM     18  C   VAL A   3     -20.875 -57.250  28.484  1.00 34.72           C  
ATOM     19  CB  VAL A   3     -21.172 -58.719  30.516  1.00 34.72           C  
ATOM     20  O   VAL A   3     -21.047 -56.094  28.875  1.00 34.72           O  
ATOM     21  CG1 VAL A   3     -22.484 -59.219  29.906  1.00 34.72           C  
ATOM     22  CG2 VAL A   3     -20.531 -59.812  31.375  1.00 34.72           C  
ATOM     23  N   LYS A   4     -20.938 -57.406  27.188  1.00 34.09           N  
ATOM     24  CA  LYS A   4     -21.969 -57.750  26.203  1.00 34.09           C  
ATOM     25  C   LYS A   4     -23.344 -57.250  26.656  1.00 34.09           C  
ATOM     26  CB  LYS A   4     -22.000 -59.250  25.953  1.00 34.09           C  
ATOM     27  O   LYS A   4     -23.734 -57.469  27.797  1.00 34.09           O  
ATOM     28  CG  LYS A   4     -21.062 -59.719  24.844  1.00 34.09           C  
ATOM     29  CD  LYS A   4     -21.250 -61.188  24.562  1.00 34.09           C  
ATOM     30  CE  LYS A   4     -20.297 -61.656  23.469  1.00 34.09           C  
ATOM     31  NZ  LYS A   4     -20.484 -63.125  23.141  1.00 34.09           N  
ATOM     32  N   ASN A   5     -24.094 -56.344  25.859  1.00 39.50           N  
ATOM     33  CA  ASN A   5     -25.500 -56.500  25.484  1.00 39.50           C  
ATOM     34  C   ASN A   5     -26.156 -55.156  25.188  1.00 39.50           C  
ATOM     35  CB  ASN A   5     -26.266 -57.250  26.562  1.00 39.50           C  
ATOM     36  O   ASN A   5     -26.047 -54.219  26.000  1.00 39.50           O  
ATOM     37  CG  ASN A   5     -26.250 -58.750  26.375  1.00 39.50           C  
ATOM     38  ND2 ASN A   5     -26.766 -59.469  27.359  1.00 39.50           N  
ATOM     39  OD1 ASN A   5     -25.750 -59.250  25.375  1.00 39.50           O  
ATOM     40  N   LYS A   6     -26.516 -54.781  23.984  1.00 37.31           N  
ATOM     41  CA  LYS A   6     -27.734 -54.500  23.234  1.00 37.31           C  
ATOM     42  C   LYS A   6     -28.828 -53.969  24.156  1.00 37.31           C  
ATOM     43  CB  LYS A   6     -28.219 -55.750  22.516  1.00 37.31           C  
ATOM     44  O   LYS A   6     -29.141 -54.594  25.172  1.00 37.31           O  
ATOM     45  CG  LYS A   6     -27.609 -55.938  21.125  1.00 37.31           C  
ATOM     46  CD  LYS A   6     -28.266 -57.094  20.391  1.00 37.31           C  
ATOM     47  CE  LYS A   6     -27.641 -57.312  19.016  1.00 37.31           C  
ATOM     48  NZ  LYS A   6     -28.297 -58.438  18.266  1.00 37.31           N  
ATOM     49  N   LEU A   7     -29.188 -52.625  24.141  1.00 41.47           N  
ATOM     50  CA  LEU A   7     -30.531 -52.188  24.516  1.00 41.47           C  
ATOM     51  C   LEU A   7     -30.875 -50.875  23.828  1.00 41.47           C  
ATOM     52  CB  LEU A   7     -30.641 -52.031  26.031  1.00 41.47           C  
ATOM     53  O   LEU A   7     -30.125 -49.906  23.922  1.00 41.47           O  
ATOM     54  CG  LEU A   7     -31.688 -52.906  26.719  1.00 41.47           C  
ATOM     55  CD1 LEU A   7     -31.031 -54.000  27.531  1.00 41.47           C  
ATOM     56  CD2 LEU A   7     -32.594 -52.062  27.609  1.00 41.47           C  
ATOM     57  N   MET A   8     -31.562 -50.844  22.688  1.00 37.78           N  
ATOM     58  CA  MET A   8     -32.781 -50.250  22.125  1.00 37.78           C  
ATOM     59  C   MET A   8     -33.625 -49.594  23.219  1.00 37.78           C  
ATOM     60  CB  MET A   8     -33.594 -51.344  21.422  1.00 37.78           C  
ATOM     61  O   MET A   8     -34.094 -50.281  24.141  1.00 37.78           O  
ATOM     62  CG  MET A   8     -34.031 -50.938  20.016  1.00 37.78           C  
ATOM     63  SD  MET A   8     -34.750 -52.375  19.078  1.00 37.78           S  
ATOM     64  CE  MET A   8     -36.469 -51.844  18.984  1.00 37.78           C  
ATOM     65  N   PHE A   9     -33.531 -48.312  23.469  1.00 42.19           N  
ATOM     66  CA  PHE A   9     -34.438 -47.406  24.156  1.00 42.19           C  
ATOM     67  C   PHE A   9     -35.062 -46.406  23.188  1.00 42.19           C  
ATOM     68  CB  PHE A   9     -33.719 -46.656  25.297  1.00 42.19           C  
ATOM     69  O   PHE A   9     -34.344 -45.719  22.469  1.00 42.19           O  
ATOM     70  CG  PHE A   9     -34.031 -47.188  26.656  1.00 42.19           C  
ATOM     71  CD1 PHE A   9     -35.125 -46.750  27.375  1.00 42.19           C  
ATOM     72  CD2 PHE A   9     -33.219 -48.156  27.234  1.00 42.19           C  
ATOM     73  CE1 PHE A   9     -35.406 -47.219  28.641  1.00 42.19           C  
ATOM     74  CE2 PHE A   9     -33.500 -48.656  28.516  1.00 42.19           C  
ATOM     75  CZ  PHE A   9     -34.594 -48.188  29.203  1.00 42.19           C  
ATOM     76  N   VAL A  10     -36.188 -46.719  22.547  1.00 38.62           N  
ATOM     77  CA  VAL A  10     -37.406 -46.000  22.172  1.00 38.62           C  
ATOM     78  C   VAL A  10     -37.875 -45.125  23.328  1.00 38.62           C  
ATOM     79  CB  VAL A  10     -38.500 -46.969  21.734  1.00 38.62           C  
ATOM     80  O   VAL A  10     -38.156 -45.625  24.406  1.00 38.62           O  
ATOM     81  CG1 VAL A  10     -39.781 -46.219  21.422  1.00 38.62           C  
ATOM     82  CG2 VAL A  10     -38.062 -47.812  20.531  1.00 38.62           C  
ATOM     83  N   LEU A  11     -37.500 -43.844  23.422  1.00 42.66           N  
ATOM     84  CA  LEU A  11     -38.125 -42.812  24.234  1.00 42.66           C  
ATOM     85  C   LEU A  11     -38.781 -41.781  23.344  1.00 42.66           C  
ATOM     86  CB  LEU A  11     -37.094 -42.156  25.125  1.00 42.66           C  
ATOM     87  O   LEU A  11     -38.156 -41.188  22.469  1.00 42.66           O  
ATOM     88  CG  LEU A  11     -36.969 -42.688  26.562  1.00 42.66           C  
ATOM     89  CD1 LEU A  11     -35.531 -42.750  27.000  1.00 42.66           C  
ATOM     90  CD2 LEU A  11     -37.781 -41.812  27.516  1.00 42.66           C  
ATOM     91  N   LEU A  12     -40.062 -41.906  22.922  1.00 38.19           N  
ATOM     92  CA  LEU A  12     -41.312 -41.156  22.844  1.00 38.19           C  
ATOM     93  C   LEU A  12     -41.375 -40.094  23.938  1.00 38.19           C  
ATOM     94  CB  LEU A  12     -42.500 -42.094  22.953  1.00 38.19           C  
ATOM     95  O   LEU A  12     -41.469 -40.438  25.109  1.00 38.19           O  
ATOM     96  CG  LEU A  12     -43.250 -42.406  21.641  1.00 38.19           C  
ATOM     97  CD1 LEU A  12     -43.375 -43.906  21.438  1.00 38.19           C  
ATOM     98  CD2 LEU A  12     -44.625 -41.750  21.656  1.00 38.19           C  
ATOM     99  N   PHE A  13     -40.812 -38.844  23.750  1.00 44.81           N  
ATOM    100  CA  PHE A  13     -41.219 -37.625  24.469  1.00 44.81           C  
ATOM    101  C   PHE A  13     -41.656 -36.531  23.500  1.00 44.81           C  
ATOM    102  CB  PHE A  13     -40.031 -37.094  25.328  1.00 44.81           C  
ATOM    103  O   PHE A  13     -41.000 -36.281  22.500  1.00 44.81           O  
ATOM    104  CG  PHE A  13     -40.125 -37.500  26.766  1.00 44.81           C  
ATOM    105  CD1 PHE A  13     -40.875 -36.781  27.672  1.00 44.81           C  
ATOM    106  CD2 PHE A  13     -39.438 -38.625  27.234  1.00 44.81           C  
ATOM    107  CE1 PHE A  13     -40.969 -37.156  29.016  1.00 44.81           C  
ATOM    108  CE2 PHE A  13     -39.500 -39.000  28.562  1.00 44.81           C  
ATOM    109  CZ  PHE A  13     -40.250 -38.281  29.453  1.00 44.81           C  
ATOM    110  N   SER A  14     -42.969 -36.344  23.109  1.00 40.62           N  
ATOM    111  CA  SER A  14     -43.969 -35.281  23.328  1.00 40.62           C  
ATOM    112  C   SER A  14     -43.406 -33.906  22.969  1.00 40.62           C  
ATOM    113  CB  SER A  14     -44.438 -35.281  24.781  1.00 40.62           C  
ATOM    114  O   SER A  14     -42.281 -33.562  23.344  1.00 40.62           O  
ATOM    115  OG  SER A  14     -43.344 -35.156  25.672  1.00 40.62           O  
ATOM    116  N   VAL A  15     -43.562 -33.281  21.781  1.00 37.94           N  
ATOM    117  CA  VAL A  15     -44.000 -32.031  21.125  1.00 37.94           C  
ATOM    118  C   VAL A  15     -44.312 -30.984  22.188  1.00 37.94           C  
ATOM    119  CB  VAL A  15     -45.250 -32.281  20.219  1.00 37.94           C  
ATOM    120  O   VAL A  15     -45.250 -31.156  22.984  1.00 37.94           O  
ATOM    121  CG1 VAL A  15     -45.688 -30.969  19.562  1.00 37.94           C  
ATOM    122  CG2 VAL A  15     -44.938 -33.344  19.172  1.00 37.94           C  
ATOM    123  N   LEU A  16     -43.375 -30.234  22.781  1.00 41.81           N  
ATOM    124  CA  LEU A  16     -43.500 -28.875  23.281  1.00 41.81           C  
ATOM    125  C   LEU A  16     -42.375 -27.984  22.719  1.00 41.81           C  
ATOM    126  CB  LEU A  16     -43.438 -28.859  24.812  1.00 41.81           C  
ATOM    127  O   LEU A  16     -41.219 -28.344  22.750  1.00 41.81           O  
ATOM    128  CG  LEU A  16     -44.750 -29.125  25.547  1.00 41.81           C  
ATOM    129  CD1 LEU A  16     -44.500 -29.875  26.844  1.00 41.81           C  
ATOM    130  CD2 LEU A  16     -45.500 -27.812  25.797  1.00 41.81           C  
ATOM    131  N   GLY A  17     -42.438 -27.484  21.453  1.00 36.62           N  
ATOM    132  CA  GLY A  17     -42.219 -26.109  21.047  1.00 36.62           C  
ATOM    133  C   GLY A  17     -40.938 -25.531  21.625  1.00 36.62           C  
ATOM    134  O   GLY A  17     -40.969 -24.531  22.344  1.00 36.62           O  
ATOM    135  N   TRP A  18     -39.781 -26.188  21.453  1.00 39.62           N  
ATOM    136  CA  TRP A  18     -38.531 -25.484  21.703  1.00 39.62           C  
ATOM    137  C   TRP A  18     -38.031 -24.844  20.422  1.00 39.62           C  
ATOM    138  CB  TRP A  18     -37.469 -26.453  22.266  1.00 39.62           C  
ATOM    139  O   TRP A  18     -37.719 -25.531  19.453  1.00 39.62           O  
ATOM    140  CG  TRP A  18     -37.562 -26.625  23.750  1.00 39.62           C  
ATOM    141  CD1 TRP A  18     -38.500 -26.094  24.594  1.00 39.62           C  
ATOM    142  CD2 TRP A  18     -36.656 -27.391  24.562  1.00 39.62           C  
ATOM    143  CE2 TRP A  18     -37.094 -27.281  25.891  1.00 39.62           C  
ATOM    144  CE3 TRP A  18     -35.531 -28.156  24.281  1.00 39.62           C  
ATOM    145  NE1 TRP A  18     -38.219 -26.484  25.891  1.00 39.62           N  
ATOM    146  CH2 TRP A  18     -35.344 -28.656  26.656  1.00 39.62           C  
ATOM    147  CZ2 TRP A  18     -36.438 -27.906  26.953  1.00 39.62           C  
ATOM    148  CZ3 TRP A  18     -34.875 -28.781  25.344  1.00 39.62           C  
ATOM    149  N   SER A  19     -38.906 -24.094  19.656  1.00 38.50           N  
ATOM    150  CA  SER A  19     -38.156 -23.188  18.812  1.00 38.50           C  
ATOM    151  C   SER A  19     -36.875 -22.719  19.500  1.00 38.50           C  
ATOM    152  CB  SER A  19     -39.000 -21.984  18.422  1.00 38.50           C  
ATOM    153  O   SER A  19     -36.938 -22.109  20.562  1.00 38.50           O  
ATOM    154  OG  SER A  19     -39.812 -21.578  19.500  1.00 38.50           O  
ATOM    155  N   SER A  20     -36.031 -23.516  20.094  1.00 40.91           N  
ATOM    156  CA  SER A  20     -34.656 -23.078  20.297  1.00 40.91           C  
ATOM    157  C   SER A  20     -34.344 -21.812  19.484  1.00 40.91           C  
ATOM    158  CB  SER A  20     -33.656 -24.188  19.922  1.00 40.91           C  
ATOM    159  O   SER A  20     -34.688 -21.734  18.297  1.00 40.91           O  
ATOM    160  OG  SER A  20     -34.062 -24.828  18.719  1.00 40.91           O  
ATOM    161  N   VAL A  21     -34.938 -20.688  19.734  1.00 42.81           N  
ATOM    162  CA  VAL A  21     -34.250 -19.406  19.656  1.00 42.81           C  
ATOM    163  C   VAL A  21     -32.875 -19.594  19.016  1.00 42.81           C  
ATOM    164  CB  VAL A  21     -34.094 -18.734  21.031  1.00 42.81           C  
ATOM    165  O   VAL A  21     -31.969 -20.172  19.625  1.00 42.81           O  
ATOM    166  CG1 VAL A  21     -33.406 -17.375  20.922  1.00 42.81           C  
ATOM    167  CG2 VAL A  21     -35.469 -18.594  21.703  1.00 42.81           C  
ATOM    168  N   ILE A  22     -32.719 -20.375  17.844  1.00 44.72           N  
ATOM    169  CA  ILE A  22     -31.531 -20.141  17.016  1.00 44.72           C  
ATOM    170  C   ILE A  22     -31.391 -18.641  16.734  1.00 44.72           C  
ATOM    171  CB  ILE A  22     -31.609 -20.922  15.688  1.00 44.72           C  
ATOM    172  O   ILE A  22     -30.734 -18.250  15.773  1.00 44.72           O  
ATOM    173  CG1 ILE A  22     -31.234 -22.391  15.914  1.00 44.72           C  
ATOM    174  CG2 ILE A  22     -30.703 -20.281  14.625  1.00 44.72           C  
ATOM    175  CD1 ILE A  22     -31.641 -23.312  14.773  1.00 44.72           C  
ATOM    176  N   SER A  23     -31.625 -17.703  17.672  1.00 49.69           N  
ATOM    177  CA  SER A  23     -31.422 -16.375  17.094  1.00 49.69           C  
ATOM    178  C   SER A  23     -30.516 -15.523  17.969  1.00 49.69           C  
ATOM    179  CB  SER A  23     -32.750 -15.664  16.891  1.00 49.69           C  
ATOM    180  O   SER A  23     -30.234 -14.359  17.656  1.00 49.69           O  
ATOM    181  OG  SER A  23     -33.031 -14.781  17.969  1.00 49.69           O  
ATOM    182  N   GLN A  24     -29.188 -15.867  18.344  1.00 57.00           N  
ATOM    183  CA  GLN A  24     -28.422 -14.734  18.859  1.00 57.00           C  
ATOM    184  C   GLN A  24     -27.047 -14.656  18.219  1.00 57.00           C  
ATOM    185  CB  GLN A  24     -28.281 -14.836  20.375  1.00 57.00           C  
ATOM    186  O   GLN A  24     -26.406 -13.594  18.203  1.00 57.00           O  
ATOM    187  CG  GLN A  24     -29.406 -14.141  21.141  1.00 57.00           C  
ATOM    188  CD  GLN A  24     -29.156 -14.117  22.641  1.00 57.00           C  
ATOM    189  NE2 GLN A  24     -30.141 -13.617  23.391  1.00 57.00           N  
ATOM    190  OE1 GLN A  24     -28.109 -14.539  23.125  1.00 57.00           O  
ATOM    191  N   ASN A  25     -26.719 -15.477  17.156  1.00 78.06           N  
ATOM    192  CA  ASN A  25     -25.375 -15.289  16.625  1.00 78.06           C  
ATOM    193  C   ASN A  25     -25.406 -15.000  15.133  1.00 78.06           C  
ATOM    194  CB  ASN A  25     -24.516 -16.516  16.922  1.00 78.06           C  
ATOM    195  O   ASN A  25     -24.375 -15.055  14.461  1.00 78.06           O  
ATOM    196  CG  ASN A  25     -23.984 -16.547  18.344  1.00 78.06           C  
ATOM    197  ND2 ASN A  25     -23.547 -17.719  18.781  1.00 78.06           N  
ATOM    198  OD1 ASN A  25     -23.984 -15.523  19.031  1.00 78.06           O  
ATOM    199  N   THR A  26     -26.656 -14.672  14.656  1.00 89.31           N  
ATOM    200  CA  THR A  26     -26.672 -14.484  13.211  1.00 89.31           C  
ATOM    201  C   THR A  26     -26.938 -13.023  12.859  1.00 89.31           C  
ATOM    202  CB  THR A  26     -27.734 -15.375  12.547  1.00 89.31           C  
ATOM    203  O   THR A  26     -27.688 -12.336  13.547  1.00 89.31           O  
ATOM    204  CG2 THR A  26     -27.391 -16.859  12.695  1.00 89.31           C  
ATOM    205  OG1 THR A  26     -29.016 -15.125  13.156  1.00 89.31           O  
ATOM    206  N   ALA A  27     -26.203 -12.500  11.906  1.00 95.44           N  
ATOM    207  CA  ALA A  27     -26.406 -11.195  11.297  1.00 95.44           C  
ATOM    208  C   ALA A  27     -27.641 -11.188  10.391  1.00 95.44           C  
ATOM    209  CB  ALA A  27     -25.172 -10.781  10.500  1.00 95.44           C  
ATOM    210  O   ALA A  27     -28.094 -12.250   9.953  1.00 95.44           O  
ATOM    211  N   PRO A  28     -28.312  -9.992  10.211  1.00 96.62           N  
ATOM    212  CA  PRO A  28     -29.375  -9.898   9.211  1.00 96.62           C  
ATOM    213  C   PRO A  28     -28.938 -10.383   7.832  1.00 96.62           C  
ATOM    214  CB  PRO A  28     -29.703  -8.406   9.188  1.00 96.62           C  
ATOM    215  O   PRO A  28     -27.781 -10.195   7.449  1.00 96.62           O  
ATOM    216  CG  PRO A  28     -29.219  -7.883  10.500  1.00 96.62           C  
ATOM    217  CD  PRO A  28     -28.000  -8.680  10.898  1.00 96.62           C  
ATOM    218  N   ILE A  29     -29.859 -11.016   7.109  1.00 97.69           N  
ATOM    219  CA  ILE A  29     -29.609 -11.391   5.723  1.00 97.69           C  
ATOM    220  C   ILE A  29     -29.516 -10.125   4.863  1.00 97.69           C  
ATOM    221  CB  ILE A  29     -30.703 -12.328   5.176  1.00 97.69           C  
ATOM    222  O   ILE A  29     -30.359  -9.242   4.949  1.00 97.69           O  
ATOM    223  CG1 ILE A  29     -30.656 -13.680   5.906  1.00 97.69           C  
ATOM    224  CG2 ILE A  29     -30.547 -12.516   3.664  1.00 97.69           C  
ATOM    225  CD1 ILE A  29     -31.797 -14.617   5.535  1.00 97.69           C  
ATOM    226  N   ILE A  30     -28.406 -10.008   4.039  1.00 97.94           N  
ATOM    227  CA  ILE A  30     -28.172  -8.883   3.143  1.00 97.94           C  
ATOM    228  C   ILE A  30     -28.359  -9.328   1.694  1.00 97.94           C  
ATOM    229  CB  ILE A  30     -26.750  -8.289   3.338  1.00 97.94           C  
ATOM    230  O   ILE A  30     -27.891 -10.398   1.298  1.00 97.94           O  
ATOM    231  CG1 ILE A  30     -26.609  -7.711   4.750  1.00 97.94           C  
ATOM    232  CG2 ILE A  30     -26.469  -7.227   2.275  1.00 97.94           C  
ATOM    233  CD1 ILE A  30     -27.500  -6.512   5.023  1.00 97.94           C  
ATOM    234  N   THR A  31     -29.125  -8.539   0.947  1.00 97.44           N  
ATOM    235  CA  THR A  31     -29.312  -8.812  -0.473  1.00 97.44           C  
ATOM    236  C   THR A  31     -28.484  -7.844  -1.323  1.00 97.44           C  
ATOM    237  CB  THR A  31     -30.797  -8.719  -0.869  1.00 97.44           C  
ATOM    238  O   THR A  31     -28.672  -6.629  -1.237  1.00 97.44           O  
ATOM    239  CG2 THR A  31     -30.984  -9.016  -2.352  1.00 97.44           C  
ATOM    240  OG1 THR A  31     -31.547  -9.664  -0.102  1.00 97.44           O  
ATOM    241  N   ILE A  32     -27.516  -8.406  -2.068  1.00 96.38           N  
ATOM    242  CA  ILE A  32     -26.750  -7.641  -3.039  1.00 96.38           C  
ATOM    243  C   ILE A  32     -27.078  -8.109  -4.453  1.00 96.38           C  
ATOM    244  CB  ILE A  32     -25.234  -7.766  -2.775  1.00 96.38           C  
ATOM    245  O   ILE A  32     -27.859  -9.047  -4.633  1.00 96.38           O  
ATOM    246  CG1 ILE A  32     -24.781  -9.227  -2.887  1.00 96.38           C  
ATOM    247  CG2 ILE A  32     -24.859  -7.188  -1.403  1.00 96.38           C  
ATOM    248  CD1 ILE A  32     -23.281  -9.438  -2.736  1.00 96.38           C  
ATOM    249  N   SER A  33     -26.531  -7.434  -5.395  1.00 90.25           N  
ATOM    250  CA  SER A  33     -26.859  -7.707  -6.789  1.00 90.25           C  
ATOM    251  C   SER A  33     -26.547  -9.156  -7.160  1.00 90.25           C  
ATOM    252  CB  SER A  33     -26.094  -6.758  -7.719  1.00 90.25           C  
ATOM    253  O   SER A  33     -27.188  -9.727  -8.039  1.00 90.25           O  
ATOM    254  OG  SER A  33     -24.703  -6.871  -7.516  1.00 90.25           O  
ATOM    255  N   ASP A  34     -25.547  -9.758  -6.488  1.00 93.81           N  
ATOM    256  CA  ASP A  34     -25.094 -11.109  -6.820  1.00 93.81           C  
ATOM    257  C   ASP A  34     -25.969 -12.164  -6.160  1.00 93.81           C  
ATOM    258  CB  ASP A  34     -23.625 -11.305  -6.402  1.00 93.81           C  
ATOM    259  O   ASP A  34     -26.031 -13.305  -6.625  1.00 93.81           O  
ATOM    260  CG  ASP A  34     -22.672 -10.344  -7.094  1.00 93.81           C  
ATOM    261  OD1 ASP A  34     -22.844 -10.094  -8.305  1.00 93.81           O  
ATOM    262  OD2 ASP A  34     -21.766  -9.828  -6.418  1.00 93.81           O  
ATOM    263  N   GLY A  35     -26.688 -11.828  -5.059  1.00 96.50           N  
ATOM    264  CA  GLY A  35     -27.516 -12.766  -4.309  1.00 96.50           C  
ATOM    265  C   GLY A  35     -27.594 -12.430  -2.832  1.00 96.50           C  
ATOM    266  O   GLY A  35     -27.219 -11.336  -2.412  1.00 96.50           O  
ATOM    267  N   GLN A  36     -28.156 -13.352  -2.037  1.00 98.19           N  
ATOM    268  CA  GLN A  36     -28.359 -13.148  -0.606  1.00 98.19           C  
ATOM    269  C   GLN A  36     -27.188 -13.695   0.203  1.00 98.19           C  
ATOM    270  CB  GLN A  36     -29.672 -13.805  -0.155  1.00 98.19           C  
ATOM    271  O   GLN A  36     -26.594 -14.703  -0.173  1.00 98.19           O  
ATOM    272  CG  GLN A  36     -30.906 -13.156  -0.739  1.00 98.19           C  
ATOM    273  CD  GLN A  36     -32.188 -13.766  -0.213  1.00 98.19           C  
ATOM    274  NE2 GLN A  36     -33.188 -12.930   0.049  1.00 98.19           N  
ATOM    275  OE1 GLN A  36     -32.281 -14.992  -0.045  1.00 98.19           O  
ATOM    276  N   LEU A  37     -26.906 -12.938   1.363  1.00 98.25           N  
ATOM    277  CA  LEU A  37     -25.781 -13.297   2.217  1.00 98.25           C  
ATOM    278  C   LEU A  37     -26.234 -13.477   3.664  1.00 98.25           C  
ATOM    279  CB  LEU A  37     -24.688 -12.227   2.141  1.00 98.25           C  
ATOM    280  O   LEU A  37     -27.016 -12.680   4.180  1.00 98.25           O  
ATOM    281  CG  LEU A  37     -24.219 -11.844   0.739  1.00 98.25           C  
ATOM    282  CD1 LEU A  37     -23.453 -10.531   0.781  1.00 98.25           C  
ATOM    283  CD2 LEU A  37     -23.344 -12.953   0.148  1.00 98.25           C  
ATOM    284  N   GLN A  38     -25.734 -14.477   4.238  1.00 98.12           N  
ATOM    285  CA  GLN A  38     -25.859 -14.641   5.684  1.00 98.12           C  
ATOM    286  C   GLN A  38     -24.531 -14.430   6.383  1.00 98.12           C  
ATOM    287  CB  GLN A  38     -26.406 -16.031   6.020  1.00 98.12           C  
ATOM    288  O   GLN A  38     -23.547 -15.125   6.090  1.00 98.12           O  
ATOM    289  CG  GLN A  38     -26.547 -16.297   7.512  1.00 98.12           C  
ATOM    290  CD  GLN A  38     -27.641 -15.453   8.156  1.00 98.12           C  
ATOM    291  NE2 GLN A  38     -27.250 -14.562   9.055  1.00 98.12           N  
ATOM    292  OE1 GLN A  38     -28.828 -15.609   7.840  1.00 98.12           O  
ATOM    293  N   GLY A  39     -24.500 -13.461   7.379  1.00 98.00           N  
ATOM    294  CA  GLY A  39     -23.297 -13.195   8.156  1.00 98.00           C  
ATOM    295  C   GLY A  39     -23.422 -13.625   9.609  1.00 98.00           C  
ATOM    296  O   GLY A  39     -24.266 -14.461   9.945  1.00 98.00           O  
ATOM    297  N   ALA A  40     -22.484 -13.109  10.430  1.00 97.81           N  
ATOM    298  CA  ALA A  40     -22.469 -13.438  11.859  1.00 97.81           C  
ATOM    299  C   ALA A  40     -22.500 -12.172  12.711  1.00 97.81           C  
ATOM    300  CB  ALA A  40     -21.234 -14.273  12.195  1.00 97.81           C  
ATOM    301  O   ALA A  40     -22.078 -11.102  12.266  1.00 97.81           O  
ATOM    302  N   ARG A  41     -23.156 -12.305  13.805  1.00 98.00           N  
ATOM    303  CA  ARG A  41     -23.109 -11.250  14.820  1.00 98.00           C  
ATOM    304  C   ARG A  41     -21.969 -11.484  15.797  1.00 98.00           C  
ATOM    305  CB  ARG A  41     -24.438 -11.172  15.578  1.00 98.00           C  
ATOM    306  O   ARG A  41     -21.781 -12.594  16.281  1.00 98.00           O  
ATOM    307  CG  ARG A  41     -24.500 -10.039  16.578  1.00 98.00           C  
ATOM    308  CD  ARG A  41     -25.828 -10.031  17.344  1.00 98.00           C  
ATOM    309  NE  ARG A  41     -26.922  -9.508  16.531  1.00 98.00           N  
ATOM    310  NH1 ARG A  41     -28.172  -8.766  18.312  1.00 98.00           N  
ATOM    311  NH2 ARG A  41     -28.938  -8.477  16.172  1.00 98.00           N  
ATOM    312  CZ  ARG A  41     -28.000  -8.922  17.016  1.00 98.00           C  
ATOM    313  N   ASN A  42     -21.125 -10.445  16.062  1.00 97.12           N  
ATOM    314  CA  ASN A  42     -19.969 -10.477  16.953  1.00 97.12           C  
ATOM    315  C   ASN A  42     -19.922  -9.234  17.844  1.00 97.12           C  
ATOM    316  CB  ASN A  42     -18.672 -10.617  16.172  1.00 97.12           C  
ATOM    317  O   ASN A  42     -20.781  -8.359  17.750  1.00 97.12           O  
ATOM    318  CG  ASN A  42     -18.547 -11.961  15.477  1.00 97.12           C  
ATOM    319  ND2 ASN A  42     -17.453 -12.656  15.711  1.00 97.12           N  
ATOM    320  OD1 ASN A  42     -19.453 -12.367  14.727  1.00 97.12           O  
ATOM    321  N   HIS A  43     -18.875  -9.203  18.797  1.00 97.75           N  
ATOM    322  CA  HIS A  43     -18.656  -8.047  19.641  1.00 97.75           C  
ATOM    323  C   HIS A  43     -17.203  -7.598  19.609  1.00 97.75           C  
ATOM    324  CB  HIS A  43     -19.062  -8.352  21.078  1.00 97.75           C  
ATOM    325  O   HIS A  43     -16.297  -8.430  19.484  1.00 97.75           O  
ATOM    326  CG  HIS A  43     -20.531  -8.578  21.250  1.00 97.75           C  
ATOM    327  CD2 HIS A  43     -21.500  -7.789  21.781  1.00 97.75           C  
ATOM    328  ND1 HIS A  43     -21.156  -9.742  20.859  1.00 97.75           N  
ATOM    329  CE1 HIS A  43     -22.453  -9.656  21.141  1.00 97.75           C  
ATOM    330  NE2 HIS A  43     -22.688  -8.477  21.688  1.00 97.75           N  
ATOM    331  N   THR A  44     -17.047  -6.246  19.578  1.00 97.88           N  
ATOM    332  CA  THR A  44     -15.680  -5.715  19.609  1.00 97.88           C  
ATOM    333  C   THR A  44     -14.992  -6.086  20.922  1.00 97.88           C  
ATOM    334  CB  THR A  44     -15.680  -4.184  19.438  1.00 97.88           C  
ATOM    335  O   THR A  44     -15.656  -6.273  21.953  1.00 97.88           O  
ATOM    336  CG2 THR A  44     -16.312  -3.779  18.125  1.00 97.88           C  
ATOM    337  OG1 THR A  44     -16.406  -3.586  20.516  1.00 97.88           O  
ATOM    338  N   VAL A  45     -13.617  -6.141  20.891  1.00 94.69           N  
ATOM    339  CA  VAL A  45     -12.820  -6.719  21.969  1.00 94.69           C  
ATOM    340  C   VAL A  45     -12.727  -5.734  23.141  1.00 94.69           C  
ATOM    341  CB  VAL A  45     -11.398  -7.098  21.484  1.00 94.69           C  
ATOM    342  O   VAL A  45     -12.695  -6.137  24.297  1.00 94.69           O  
ATOM    343  CG1 VAL A  45     -11.469  -8.250  20.484  1.00 94.69           C  
ATOM    344  CG2 VAL A  45     -10.711  -5.887  20.859  1.00 94.69           C  
ATOM    345  N   ARG A  46     -12.805  -4.371  22.922  1.00 91.88           N  
ATOM    346  CA  ARG A  46     -12.531  -3.393  23.969  1.00 91.88           C  
ATOM    347  C   ARG A  46     -13.828  -2.889  24.594  1.00 91.88           C  
ATOM    348  CB  ARG A  46     -11.734  -2.215  23.406  1.00 91.88           C  
ATOM    349  O   ARG A  46     -13.984  -2.932  25.812  1.00 91.88           O  
ATOM    350  CG  ARG A  46     -11.227  -1.255  24.469  1.00 91.88           C  
ATOM    351  CD  ARG A  46     -10.430  -0.108  23.875  1.00 91.88           C  
ATOM    352  NE  ARG A  46     -11.266   0.731  23.016  1.00 91.88           N  
ATOM    353  NH1 ARG A  46      -9.539   2.113  22.328  1.00 91.88           N  
ATOM    354  NH2 ARG A  46     -11.664   2.461  21.562  1.00 91.88           N  
ATOM    355  CZ  ARG A  46     -10.820   1.767  22.297  1.00 91.88           C  
ATOM    356  N   GLU A  47     -14.789  -2.496  23.734  1.00 95.62           N  
ATOM    357  CA  GLU A  47     -15.977  -1.810  24.234  1.00 95.62           C  
ATOM    358  C   GLU A  47     -17.203  -2.721  24.188  1.00 95.62           C  
ATOM    359  CB  GLU A  47     -16.250  -0.535  23.422  1.00 95.62           C  
ATOM    360  O   GLU A  47     -18.312  -2.291  24.500  1.00 95.62           O  
ATOM    361  CG  GLU A  47     -15.109   0.479  23.484  1.00 95.62           C  
ATOM    362  CD  GLU A  47     -14.938   1.097  24.875  1.00 95.62           C  
ATOM    363  OE1 GLU A  47     -13.797   1.486  25.219  1.00 95.62           O  
ATOM    364  OE2 GLU A  47     -15.945   1.190  25.609  1.00 95.62           O  
ATOM    365  N   ASN A  48     -16.984  -3.955  23.703  1.00 97.12           N  
ATOM    366  CA  ASN A  48     -18.047  -4.945  23.641  1.00 97.12           C  
ATOM    367  C   ASN A  48     -19.234  -4.438  22.828  1.00 97.12           C  
ATOM    368  CB  ASN A  48     -18.500  -5.340  25.047  1.00 97.12           C  
ATOM    369  O   ASN A  48     -20.391  -4.613  23.234  1.00 97.12           O  
ATOM    370  CG  ASN A  48     -19.219  -6.668  25.094  1.00 97.12           C  
ATOM    371  ND2 ASN A  48     -20.219  -6.781  25.969  1.00 97.12           N  
ATOM    372  OD1 ASN A  48     -18.906  -7.586  24.328  1.00 97.12           O  
ATOM    373  N   ILE A  49     -18.984  -3.695  21.766  1.00 97.69           N  
ATOM    374  CA  ILE A  49     -20.016  -3.191  20.859  1.00 97.69           C  
ATOM    375  C   ILE A  49     -20.422  -4.289  19.875  1.00 97.69           C  
ATOM    376  CB  ILE A  49     -19.516  -1.945  20.094  1.00 97.69           C  
ATOM    377  O   ILE A  49     -19.562  -4.934  19.266  1.00 97.69           O  
ATOM    378  CG1 ILE A  49     -19.250  -0.788  21.062  1.00 97.69           C  
ATOM    379  CG2 ILE A  49     -20.531  -1.538  19.016  1.00 97.69           C  
ATOM    380  CD1 ILE A  49     -18.625   0.434  20.406  1.00 97.69           C  
ATOM    381  N   SER A  50     -21.750  -4.547  19.750  1.00 97.88           N  
ATOM    382  CA  SER A  50     -22.250  -5.523  18.797  1.00 97.88           C  
ATOM    383  C   SER A  50     -22.031  -5.059  17.359  1.00 97.88           C  
ATOM    384  CB  SER A  50     -23.750  -5.777  19.031  1.00 97.88           C  
ATOM    385  O   SER A  50     -22.266  -3.893  17.031  1.00 97.88           O  
ATOM    386  OG  SER A  50     -24.234  -6.793  18.172  1.00 97.88           O  
ATOM    387  N   TYR A  51     -21.547  -5.988  16.500  1.00 98.31           N  
ATOM    388  CA  TYR A  51     -21.406  -5.680  15.078  1.00 98.31           C  
ATOM    389  C   TYR A  51     -21.719  -6.902  14.219  1.00 98.31           C  
ATOM    390  CB  TYR A  51     -20.000  -5.168  14.773  1.00 98.31           C  
ATOM    391  O   TYR A  51     -21.766  -8.023  14.727  1.00 98.31           O  
ATOM    392  CG  TYR A  51     -18.922  -6.219  14.906  1.00 98.31           C  
ATOM    393  CD1 TYR A  51     -18.250  -6.391  16.109  1.00 98.31           C  
ATOM    394  CD2 TYR A  51     -18.594  -7.039  13.836  1.00 98.31           C  
ATOM    395  CE1 TYR A  51     -17.250  -7.359  16.250  1.00 98.31           C  
ATOM    396  CE2 TYR A  51     -17.594  -8.008  13.961  1.00 98.31           C  
ATOM    397  OH  TYR A  51     -15.961  -9.117  15.289  1.00 98.31           O  
ATOM    398  CZ  TYR A  51     -16.938  -8.164  15.164  1.00 98.31           C  
ATOM    399  N   TYR A  52     -21.969  -6.648  12.938  1.00 98.50           N  
ATOM    400  CA  TYR A  52     -22.250  -7.691  11.953  1.00 98.50           C  
ATOM    401  C   TYR A  52     -21.047  -7.906  11.031  1.00 98.50           C  
ATOM    402  CB  TYR A  52     -23.484  -7.340  11.133  1.00 98.50           C  
ATOM    403  O   TYR A  52     -20.500  -6.941  10.492  1.00 98.50           O  
ATOM    404  CG  TYR A  52     -24.703  -7.008  11.969  1.00 98.50           C  
ATOM    405  CD1 TYR A  52     -25.203  -7.926  12.891  1.00 98.50           C  
ATOM    406  CD2 TYR A  52     -25.344  -5.777  11.844  1.00 98.50           C  
ATOM    407  CE1 TYR A  52     -26.328  -7.621  13.664  1.00 98.50           C  
ATOM    408  CE2 TYR A  52     -26.453  -5.465  12.617  1.00 98.50           C  
ATOM    409  OH  TYR A  52     -28.047  -6.090  14.281  1.00 98.50           O  
ATOM    410  CZ  TYR A  52     -26.938  -6.395  13.516  1.00 98.50           C  
ATOM    411  N   ALA A  53     -20.719  -9.203  10.883  1.00 98.44           N  
ATOM    412  CA  ALA A  53     -19.578  -9.570  10.031  1.00 98.44           C  
ATOM    413  C   ALA A  53     -20.047 -10.453   8.875  1.00 98.44           C  
ATOM    414  CB  ALA A  53     -18.516 -10.281  10.844  1.00 98.44           C  
ATOM    415  O   ALA A  53     -20.656 -11.492   9.086  1.00 98.44           O  
ATOM    416  N   TYR A  54     -19.766 -10.000   7.676  1.00 98.62           N  
ATOM    417  CA  TYR A  54     -19.953 -10.766   6.453  1.00 98.62           C  
ATOM    418  C   TYR A  54     -18.609 -11.094   5.809  1.00 98.62           C  
ATOM    419  CB  TYR A  54     -20.828 -10.000   5.461  1.00 98.62           C  
ATOM    420  O   TYR A  54     -18.000 -10.234   5.164  1.00 98.62           O  
ATOM    421  CG  TYR A  54     -22.188  -9.656   6.008  1.00 98.62           C  
ATOM    422  CD1 TYR A  54     -23.312 -10.438   5.711  1.00 98.62           C  
ATOM    423  CD2 TYR A  54     -22.375  -8.539   6.820  1.00 98.62           C  
ATOM    424  CE1 TYR A  54     -24.562 -10.117   6.207  1.00 98.62           C  
ATOM    425  CE2 TYR A  54     -23.625  -8.211   7.324  1.00 98.62           C  
ATOM    426  OH  TYR A  54     -25.953  -8.688   7.512  1.00 98.62           O  
ATOM    427  CZ  TYR A  54     -24.719  -9.008   7.012  1.00 98.62           C  
ATOM    428  N   ARG A  55     -18.172 -12.367   5.969  1.00 98.31           N  
ATOM    429  CA  ARG A  55     -16.812 -12.758   5.598  1.00 98.31           C  
ATOM    430  C   ARG A  55     -16.828 -13.812   4.500  1.00 98.31           C  
ATOM    431  CB  ARG A  55     -16.047 -13.273   6.820  1.00 98.31           C  
ATOM    432  O   ARG A  55     -17.672 -14.703   4.492  1.00 98.31           O  
ATOM    433  CG  ARG A  55     -15.945 -12.266   7.957  1.00 98.31           C  
ATOM    434  CD  ARG A  55     -15.219 -12.852   9.156  1.00 98.31           C  
ATOM    435  NE  ARG A  55     -15.938 -13.984   9.727  1.00 98.31           N  
ATOM    436  NH1 ARG A  55     -14.406 -14.375  11.414  1.00 98.31           N  
ATOM    437  NH2 ARG A  55     -16.266 -15.695  11.219  1.00 98.31           N  
ATOM    438  CZ  ARG A  55     -15.539 -14.688  10.789  1.00 98.31           C  
ATOM    439  N   GLY A  56     -15.891 -13.516   3.449  1.00 97.94           N  
ATOM    440  CA  GLY A  56     -15.688 -14.500   2.404  1.00 97.94           C  
ATOM    441  C   GLY A  56     -16.672 -14.383   1.261  1.00 97.94           C  
ATOM    442  O   GLY A  56     -17.078 -15.383   0.677  1.00 97.94           O  
ATOM    443  N   ILE A  57     -17.125 -13.047   0.995  1.00 98.44           N  
ATOM    444  CA  ILE A  57     -18.031 -12.781  -0.125  1.00 98.44           C  
ATOM    445  C   ILE A  57     -17.234 -12.773  -1.430  1.00 98.44           C  
ATOM    446  CB  ILE A  57     -18.781 -11.445   0.058  1.00 98.44           C  
ATOM    447  O   ILE A  57     -16.312 -11.961  -1.598  1.00 98.44           O  
ATOM    448  CG1 ILE A  57     -19.469 -11.406   1.426  1.00 98.44           C  
ATOM    449  CG2 ILE A  57     -19.797 -11.242  -1.073  1.00 98.44           C  
ATOM    450  CD1 ILE A  57     -19.906 -10.016   1.857  1.00 98.44           C  
ATOM    451  N   PRO A  58     -17.516 -13.680  -2.400  1.00 98.12           N  
ATOM    452  CA  PRO A  58     -16.812 -13.570  -3.686  1.00 98.12           C  
ATOM    453  C   PRO A  58     -17.172 -12.289  -4.438  1.00 98.12           C  
ATOM    454  CB  PRO A  58     -17.297 -14.805  -4.453  1.00 98.12           C  
ATOM    455  O   PRO A  58     -18.344 -12.016  -4.680  1.00 98.12           O  
ATOM    456  CG  PRO A  58     -18.656 -15.094  -3.895  1.00 98.12           C  
ATOM    457  CD  PRO A  58     -18.656 -14.734  -2.436  1.00 98.12           C  
ATOM    458  N   PHE A  59     -16.125 -11.492  -4.781  1.00 98.31           N  
ATOM    459  CA  PHE A  59     -16.422 -10.273  -5.527  1.00 98.31           C  
ATOM    460  C   PHE A  59     -16.016 -10.430  -6.992  1.00 98.31           C  
ATOM    461  CB  PHE A  59     -15.688  -9.078  -4.910  1.00 98.31           C  
ATOM    462  O   PHE A  59     -16.234  -9.523  -7.797  1.00 98.31           O  
ATOM    463  CG  PHE A  59     -14.195  -9.148  -5.023  1.00 98.31           C  
ATOM    464  CD1 PHE A  59     -13.430  -9.688  -3.992  1.00 98.31           C  
ATOM    465  CD2 PHE A  59     -13.547  -8.680  -6.156  1.00 98.31           C  
ATOM    466  CE1 PHE A  59     -12.047  -9.758  -4.094  1.00 98.31           C  
ATOM    467  CE2 PHE A  59     -12.156  -8.742  -6.262  1.00 98.31           C  
ATOM    468  CZ  PHE A  59     -11.406  -9.281  -5.230  1.00 98.31           C  
ATOM    469  N   ALA A  60     -15.461 -11.609  -7.379  1.00 98.31           N  
ATOM    470  CA  ALA A  60     -15.086 -11.938  -8.758  1.00 98.31           C  
ATOM    471  C   ALA A  60     -15.102 -13.445  -8.984  1.00 98.31           C  
ATOM    472  CB  ALA A  60     -13.703 -11.367  -9.078  1.00 98.31           C  
ATOM    473  O   ALA A  60     -15.055 -14.227  -8.031  1.00 98.31           O  
ATOM    474  N   LYS A  61     -15.273 -13.836 -10.258  1.00 98.38           N  
ATOM    475  CA  LYS A  61     -15.078 -15.242 -10.609  1.00 98.38           C  
ATOM    476  C   LYS A  61     -13.664 -15.703 -10.250  1.00 98.38           C  
ATOM    477  CB  LYS A  61     -15.336 -15.469 -12.094  1.00 98.38           C  
ATOM    478  O   LYS A  61     -12.727 -14.914 -10.266  1.00 98.38           O  
ATOM    479  CG  LYS A  61     -16.781 -15.242 -12.508  1.00 98.38           C  
ATOM    480  CD  LYS A  61     -17.000 -15.594 -13.977  1.00 98.38           C  
ATOM    481  CE  LYS A  61     -18.469 -15.398 -14.383  1.00 98.38           C  
ATOM    482  NZ  LYS A  61     -18.688 -15.781 -15.805  1.00 98.38           N  
ATOM    483  N   PRO A  62     -13.562 -17.047  -9.898  1.00 98.19           N  
ATOM    484  CA  PRO A  62     -12.219 -17.547  -9.625  1.00 98.19           C  
ATOM    485  C   PRO A  62     -11.266 -17.344 -10.797  1.00 98.19           C  
ATOM    486  CB  PRO A  62     -12.445 -19.031  -9.352  1.00 98.19           C  
ATOM    487  O   PRO A  62     -11.609 -17.672 -11.938  1.00 98.19           O  
ATOM    488  CG  PRO A  62     -13.875 -19.125  -8.906  1.00 98.19           C  
ATOM    489  CD  PRO A  62     -14.672 -18.094  -9.656  1.00 98.19           C  
ATOM    490  N   PRO A  63     -10.125 -16.750 -10.570  1.00 98.12           N  
ATOM    491  CA  PRO A  63      -9.156 -16.500 -11.648  1.00 98.12           C  
ATOM    492  C   PRO A  63      -8.328 -17.734 -11.984  1.00 98.12           C  
ATOM    493  CB  PRO A  63      -8.273 -15.391 -11.070  1.00 98.12           C  
ATOM    494  O   PRO A  63      -7.098 -17.688 -11.922  1.00 98.12           O  
ATOM    495  CG  PRO A  63      -8.242 -15.641  -9.602  1.00 98.12           C  
ATOM    496  CD  PRO A  63      -9.578 -16.172  -9.180  1.00 98.12           C  
ATOM    497  N   ILE A  64      -8.930 -18.781 -12.398  1.00 98.00           N  
ATOM    498  CA  ILE A  64      -8.312 -20.047 -12.766  1.00 98.00           C  
ATOM    499  C   ILE A  64      -8.523 -20.312 -14.258  1.00 98.00           C  
ATOM    500  CB  ILE A  64      -8.891 -21.219 -11.930  1.00 98.00           C  
ATOM    501  O   ILE A  64      -9.312 -19.625 -14.914  1.00 98.00           O  
ATOM    502  CG1 ILE A  64     -10.406 -21.312 -12.117  1.00 98.00           C  
ATOM    503  CG2 ILE A  64      -8.523 -21.047 -10.453  1.00 98.00           C  
ATOM    504  CD1 ILE A  64     -11.039 -22.500 -11.414  1.00 98.00           C  
ATOM    505  N   GLY A  65      -7.738 -21.297 -14.773  1.00 96.25           N  
ATOM    506  CA  GLY A  65      -7.840 -21.641 -16.188  1.00 96.25           C  
ATOM    507  C   GLY A  65      -7.562 -20.453 -17.109  1.00 96.25           C  
ATOM    508  O   GLY A  65      -6.523 -19.812 -16.984  1.00 96.25           O  
ATOM    509  N   ASN A  66      -8.562 -20.141 -17.938  1.00 96.88           N  
ATOM    510  CA  ASN A  66      -8.383 -19.062 -18.922  1.00 96.88           C  
ATOM    511  C   ASN A  66      -8.414 -17.688 -18.266  1.00 96.88           C  
ATOM    512  CB  ASN A  66      -9.445 -19.156 -20.016  1.00 96.88           C  
ATOM    513  O   ASN A  66      -8.008 -16.703 -18.875  1.00 96.88           O  
ATOM    514  CG  ASN A  66      -9.219 -20.328 -20.953  1.00 96.88           C  
ATOM    515  ND2 ASN A  66     -10.297 -20.844 -21.531  1.00 96.88           N  
ATOM    516  OD1 ASN A  66      -8.078 -20.750 -21.172  1.00 96.88           O  
ATOM    517  N   LEU A  67      -8.875 -17.703 -16.969  1.00 98.19           N  
ATOM    518  CA  LEU A  67      -8.969 -16.438 -16.266  1.00 98.19           C  
ATOM    519  C   LEU A  67      -7.684 -16.156 -15.484  1.00 98.19           C  
ATOM    520  CB  LEU A  67     -10.164 -16.438 -15.297  1.00 98.19           C  
ATOM    521  O   LEU A  67      -7.555 -15.102 -14.852  1.00 98.19           O  
ATOM    522  CG  LEU A  67     -11.547 -16.500 -15.945  1.00 98.19           C  
ATOM    523  CD1 LEU A  67     -12.633 -16.484 -14.875  1.00 98.19           C  
ATOM    524  CD2 LEU A  67     -11.734 -15.352 -16.922  1.00 98.19           C  
ATOM    525  N   ARG A  68      -6.762 -17.141 -15.477  1.00 98.19           N  
ATOM    526  CA  ARG A  68      -5.430 -16.891 -14.938  1.00 98.19           C  
ATOM    527  C   ARG A  68      -4.660 -15.906 -15.820  1.00 98.19           C  
ATOM    528  CB  ARG A  68      -4.645 -18.188 -14.797  1.00 98.19           C  
ATOM    529  O   ARG A  68      -4.652 -16.047 -17.047  1.00 98.19           O  
ATOM    530  CG  ARG A  68      -3.328 -18.047 -14.055  1.00 98.19           C  
ATOM    531  CD  ARG A  68      -2.643 -19.391 -13.852  1.00 98.19           C  
ATOM    532  NE  ARG A  68      -3.369 -20.234 -12.906  1.00 98.19           N  
ATOM    533  NH1 ARG A  68      -2.084 -22.109 -13.273  1.00 98.19           N  
ATOM    534  NH2 ARG A  68      -3.814 -22.172 -11.773  1.00 98.19           N  
ATOM    535  CZ  ARG A  68      -3.088 -21.500 -12.648  1.00 98.19           C  
ATOM    536  N   PHE A  69      -3.994 -14.891 -15.180  1.00 98.19           N  
ATOM    537  CA  PHE A  69      -3.219 -13.867 -15.867  1.00 98.19           C  
ATOM    538  C   PHE A  69      -4.113 -13.016 -16.766  1.00 98.19           C  
ATOM    539  CB  PHE A  69      -2.094 -14.492 -16.688  1.00 98.19           C  
ATOM    540  O   PHE A  69      -3.740 -12.695 -17.891  1.00 98.19           O  
ATOM    541  CG  PHE A  69      -1.221 -15.438 -15.906  1.00 98.19           C  
ATOM    542  CD1 PHE A  69      -0.775 -15.102 -14.633  1.00 98.19           C  
ATOM    543  CD2 PHE A  69      -0.846 -16.656 -16.438  1.00 98.19           C  
ATOM    544  CE1 PHE A  69       0.033 -15.977 -13.906  1.00 98.19           C  
ATOM    545  CE2 PHE A  69      -0.039 -17.547 -15.727  1.00 98.19           C  
ATOM    546  CZ  PHE A  69       0.400 -17.188 -14.461  1.00 98.19           C  
ATOM    547  N   ALA A  70      -5.289 -12.812 -16.312  1.00 97.88           N  
ATOM    548  CA  ALA A  70      -6.281 -11.977 -16.984  1.00 97.88           C  
ATOM    549  C   ALA A  70      -7.000 -11.062 -15.992  1.00 97.88           C  
ATOM    550  CB  ALA A  70      -7.293 -12.852 -17.719  1.00 97.88           C  
ATOM    551  O   ALA A  70      -6.938 -11.281 -14.773  1.00 97.88           O  
ATOM    552  N   ALA A  71      -7.598 -10.008 -16.484  1.00 98.12           N  
ATOM    553  CA  ALA A  71      -8.391  -9.125 -15.641  1.00 98.12           C  
ATOM    554  C   ALA A  71      -9.508  -9.898 -14.938  1.00 98.12           C  
ATOM    555  CB  ALA A  71      -8.977  -7.977 -16.453  1.00 98.12           C  
ATOM    556  O   ALA A  71     -10.094 -10.820 -15.523  1.00 98.12           O  
ATOM    557  N   PRO A  72      -9.781  -9.539 -13.594  1.00 98.50           N  
ATOM    558  CA  PRO A  72     -10.875 -10.227 -12.891  1.00 98.50           C  
ATOM    559  C   PRO A  72     -12.234  -9.992 -13.547  1.00 98.50           C  
ATOM    560  CB  PRO A  72     -10.828  -9.609 -11.492  1.00 98.50           C  
ATOM    561  O   PRO A  72     -12.453  -8.945 -14.156  1.00 98.50           O  
ATOM    562  CG  PRO A  72     -10.305  -8.227 -11.695  1.00 98.50           C  
ATOM    563  CD  PRO A  72      -9.266  -8.266 -12.781  1.00 98.50           C  
ATOM    564  N   VAL A  73     -13.102 -11.000 -13.422  1.00 98.31           N  
ATOM    565  CA  VAL A  73     -14.422 -10.961 -14.031  1.00 98.31           C  
ATOM    566  C   VAL A  73     -15.492 -11.047 -12.945  1.00 98.31           C  
ATOM    567  CB  VAL A  73     -14.609 -12.109 -15.055  1.00 98.31           C  
ATOM    568  O   VAL A  73     -15.375 -11.836 -12.008  1.00 98.31           O  
ATOM    569  CG1 VAL A  73     -16.031 -12.094 -15.625  1.00 98.31           C  
ATOM    570  CG2 VAL A  73     -13.578 -11.992 -16.172  1.00 98.31           C  
ATOM    571  N   GLN A  74     -16.500 -10.188 -13.062  1.00 97.31           N  
ATOM    572  CA  GLN A  74     -17.609 -10.156 -12.117  1.00 97.31           C  
ATOM    573  C   GLN A  74     -18.312 -11.508 -12.047  1.00 97.31           C  
ATOM    574  CB  GLN A  74     -18.625  -9.070 -12.508  1.00 97.31           C  
ATOM    575  O   GLN A  74     -18.391 -12.234 -13.039  1.00 97.31           O  
ATOM    576  CG  GLN A  74     -18.109  -7.652 -12.289  1.00 97.31           C  
ATOM    577  CD  GLN A  74     -19.125  -6.594 -12.656  1.00 97.31           C  
ATOM    578  NE2 GLN A  74     -19.219  -5.543 -11.852  1.00 97.31           N  
ATOM    579  OE1 GLN A  74     -19.844  -6.723 -13.656  1.00 97.31           O  
ATOM    580  N   ASN A  75     -18.844 -11.859 -10.844  1.00 96.38           N  
ATOM    581  CA  ASN A  75     -19.578 -13.094 -10.609  1.00 96.38           C  
ATOM    582  C   ASN A  75     -20.938 -13.094 -11.328  1.00 96.38           C  
ATOM    583  CB  ASN A  75     -19.781 -13.328  -9.109  1.00 96.38           C  
ATOM    584  O   ASN A  75     -21.516 -12.031 -11.539  1.00 96.38           O  
ATOM    585  CG  ASN A  75     -18.484 -13.680  -8.398  1.00 96.38           C  
ATOM    586  ND2 ASN A  75     -18.297 -13.125  -7.211  1.00 96.38           N  
ATOM    587  OD1 ASN A  75     -17.672 -14.445  -8.914  1.00 96.38           O  
ATOM    588  N   ASP A  76     -21.359 -14.359 -11.625  1.00 94.94           N  
ATOM    589  CA  ASP A  76     -22.781 -14.539 -11.922  1.00 94.94           C  
ATOM    590  C   ASP A  76     -23.609 -14.547 -10.641  1.00 94.94           C  
ATOM    591  CB  ASP A  76     -23.000 -15.844 -12.695  1.00 94.94           C  
ATOM    592  O   ASP A  76     -23.141 -14.953  -9.586  1.00 94.94           O  
ATOM    593  CG  ASP A  76     -22.266 -15.875 -14.023  1.00 94.94           C  
ATOM    594  OD1 ASP A  76     -22.297 -14.859 -14.758  1.00 94.94           O  
ATOM    595  OD2 ASP A  76     -21.672 -16.922 -14.344  1.00 94.94           O  
ATOM    596  N   PRO A  77     -24.844 -13.969 -10.820  1.00 95.25           N  
ATOM    597  CA  PRO A  77     -25.688 -14.055  -9.625  1.00 95.25           C  
ATOM    598  C   PRO A  77     -25.875 -15.484  -9.133  1.00 95.25           C  
ATOM    599  CB  PRO A  77     -27.016 -13.453 -10.086  1.00 95.25           C  
ATOM    600  O   PRO A  77     -25.844 -16.422  -9.938  1.00 95.25           O  
ATOM    601  CG  PRO A  77     -26.656 -12.609 -11.266  1.00 95.25           C  
ATOM    602  CD  PRO A  77     -25.484 -13.234 -11.969  1.00 95.25           C  
ATOM    603  N   TRP A  78     -25.891 -15.602  -7.793  1.00 95.88           N  
ATOM    604  CA  TRP A  78     -26.188 -16.922  -7.246  1.00 95.88           C  
ATOM    605  C   TRP A  78     -27.594 -16.953  -6.629  1.00 95.88           C  
ATOM    606  CB  TRP A  78     -25.141 -17.312  -6.195  1.00 95.88           C  
ATOM    607  O   TRP A  78     -28.156 -15.914  -6.320  1.00 95.88           O  
ATOM    608  CG  TRP A  78     -25.031 -16.344  -5.062  1.00 95.88           C  
ATOM    609  CD1 TRP A  78     -25.781 -16.312  -3.918  1.00 95.88           C  
ATOM    610  CD2 TRP A  78     -24.109 -15.258  -4.965  1.00 95.88           C  
ATOM    611  CE2 TRP A  78     -24.359 -14.609  -3.732  1.00 95.88           C  
ATOM    612  CE3 TRP A  78     -23.094 -14.766  -5.801  1.00 95.88           C  
ATOM    613  NE1 TRP A  78     -25.375 -15.273  -3.115  1.00 95.88           N  
ATOM    614  CH2 TRP A  78     -22.641 -13.031  -4.152  1.00 95.88           C  
ATOM    615  CZ2 TRP A  78     -23.625 -13.492  -3.318  1.00 95.88           C  
ATOM    616  CZ3 TRP A  78     -22.359 -13.656  -5.383  1.00 95.88           C  
ATOM    617  N   LYS A  79     -28.250 -18.172  -6.543  1.00 92.38           N  
ATOM    618  CA  LYS A  79     -29.656 -18.312  -6.160  1.00 92.38           C  
ATOM    619  C   LYS A  79     -29.797 -18.516  -4.656  1.00 92.38           C  
ATOM    620  CB  LYS A  79     -30.297 -19.453  -6.922  1.00 92.38           C  
ATOM    621  O   LYS A  79     -30.641 -17.906  -4.012  1.00 92.38           O  
ATOM    622  CG  LYS A  79     -30.531 -19.172  -8.398  1.00 92.38           C  
ATOM    623  CD  LYS A  79     -31.297 -20.312  -9.070  1.00 92.38           C  
ATOM    624  CE  LYS A  79     -31.484 -20.047 -10.562  1.00 92.38           C  
ATOM    625  NZ  LYS A  79     -32.219 -21.156 -11.234  1.00 92.38           N  
ATOM    626  N   SER A  80     -28.922 -19.328  -4.082  1.00 94.19           N  
ATOM    627  CA  SER A  80     -29.047 -19.641  -2.662  1.00 94.19           C  
ATOM    628  C   SER A  80     -28.312 -18.609  -1.804  1.00 94.19           C  
ATOM    629  CB  SER A  80     -28.484 -21.047  -2.375  1.00 94.19           C  
ATOM    630  O   SER A  80     -27.484 -17.859  -2.301  1.00 94.19           O  
ATOM    631  OG  SER A  80     -27.094 -21.094  -2.664  1.00 94.19           O  
ATOM    632  N   THR A  81     -28.891 -18.516  -0.550  1.00 97.56           N  
ATOM    633  CA  THR A  81     -28.219 -17.641   0.394  1.00 97.56           C  
ATOM    634  C   THR A  81     -26.797 -18.125   0.653  1.00 97.56           C  
ATOM    635  CB  THR A  81     -28.984 -17.547   1.727  1.00 97.56           C  
ATOM    636  O   THR A  81     -26.578 -19.266   1.096  1.00 97.56           O  
ATOM    637  CG2 THR A  81     -28.266 -16.625   2.709  1.00 97.56           C  
ATOM    638  OG1 THR A  81     -30.297 -17.047   1.481  1.00 97.56           O  
ATOM    639  N   LEU A  82     -25.859 -17.281   0.321  1.00 97.69           N  
ATOM    640  CA  LEU A  82     -24.453 -17.609   0.503  1.00 97.69           C  
ATOM    641  C   LEU A  82     -24.047 -17.484   1.968  1.00 97.69           C  
ATOM    642  CB  LEU A  82     -23.578 -16.703  -0.364  1.00 97.69           C  
ATOM    643  O   LEU A  82     -24.328 -16.469   2.607  1.00 97.69           O  
ATOM    644  CG  LEU A  82     -22.078 -16.984  -0.326  1.00 97.69           C  
ATOM    645  CD1 LEU A  82     -21.734 -18.219  -1.169  1.00 97.69           C  
ATOM    646  CD2 LEU A  82     -21.297 -15.773  -0.811  1.00 97.69           C  
ATOM    647  N   ASP A  83     -23.375 -18.516   2.549  1.00 97.56           N  
ATOM    648  CA  ASP A  83     -22.844 -18.484   3.908  1.00 97.56           C  
ATOM    649  C   ASP A  83     -21.562 -17.625   3.977  1.00 97.56           C  
ATOM    650  CB  ASP A  83     -22.562 -19.891   4.418  1.00 97.56           C  
ATOM    651  O   ASP A  83     -20.500 -18.062   3.531  1.00 97.56           O  
ATOM    652  CG  ASP A  83     -22.078 -19.922   5.863  1.00 97.56           C  
ATOM    653  OD1 ASP A  83     -21.922 -18.844   6.473  1.00 97.56           O  
ATOM    654  OD2 ASP A  83     -21.859 -21.031   6.395  1.00 97.56           O  
ATOM    655  N   ALA A  84     -21.719 -16.422   4.543  1.00 97.88           N  
ATOM    656  CA  ALA A  84     -20.594 -15.492   4.684  1.00 97.88           C  
ATOM    657  C   ALA A  84     -20.234 -15.289   6.148  1.00 97.88           C  
ATOM    658  CB  ALA A  84     -20.953 -14.148   4.039  1.00 97.88           C  
ATOM    659  O   ALA A  84     -19.953 -14.172   6.582  1.00 97.88           O  
ATOM    660  N   THR A  85     -20.188 -16.328   6.930  1.00 97.75           N  
ATOM    661  CA  THR A  85     -19.938 -16.250   8.367  1.00 97.75           C  
ATOM    662  C   THR A  85     -18.469 -16.469   8.680  1.00 97.75           C  
ATOM    663  CB  THR A  85     -20.797 -17.281   9.133  1.00 97.75           C  
ATOM    664  O   THR A  85     -18.031 -16.266   9.820  1.00 97.75           O  
ATOM    665  CG2 THR A  85     -22.281 -17.016   8.938  1.00 97.75           C  
ATOM    666  OG1 THR A  85     -20.484 -18.594   8.648  1.00 97.75           O  
ATOM    667  N   LYS A  86     -17.625 -16.891   7.672  1.00 97.12           N  
ATOM    668  CA  LYS A  86     -16.219 -17.172   7.895  1.00 97.12           C  
ATOM    669  C   LYS A  86     -15.359 -16.672   6.730  1.00 97.12           C  
ATOM    670  CB  LYS A  86     -15.992 -18.672   8.094  1.00 97.12           C  
ATOM    671  O   LYS A  86     -15.844 -16.547   5.605  1.00 97.12           O  
ATOM    672  CG  LYS A  86     -16.781 -19.266   9.258  1.00 97.12           C  
ATOM    673  CD  LYS A  86     -16.578 -20.766   9.359  1.00 97.12           C  
ATOM    674  CE  LYS A  86     -17.406 -21.359  10.492  1.00 97.12           C  
ATOM    675  NZ  LYS A  86     -17.203 -22.844  10.609  1.00 97.12           N  
ATOM    676  N   ASP A  87     -14.141 -16.438   7.125  1.00 96.88           N  
ATOM    677  CA  ASP A  87     -13.188 -16.094   6.074  1.00 96.88           C  
ATOM    678  C   ASP A  87     -13.008 -17.234   5.090  1.00 96.88           C  
ATOM    679  CB  ASP A  87     -11.836 -15.703   6.684  1.00 96.88           C  
ATOM    680  O   ASP A  87     -13.141 -18.406   5.465  1.00 96.88           O  
ATOM    681  CG  ASP A  87     -11.914 -14.469   7.574  1.00 96.88           C  
ATOM    682  OD1 ASP A  87     -12.391 -13.414   7.109  1.00 96.88           O  
ATOM    683  OD2 ASP A  87     -11.500 -14.562   8.750  1.00 96.88           O  
ATOM    684  N   LYS A  88     -12.672 -16.859   3.826  1.00 96.31           N  
ATOM    685  CA  LYS A  88     -12.250 -17.859   2.859  1.00 96.31           C  
ATOM    686  C   LYS A  88     -10.734 -17.891   2.723  1.00 96.31           C  
ATOM    687  CB  LYS A  88     -12.898 -17.609   1.497  1.00 96.31           C  
ATOM    688  O   LYS A  88     -10.023 -17.156   3.408  1.00 96.31           O  
ATOM    689  CG  LYS A  88     -14.406 -17.797   1.479  1.00 96.31           C  
ATOM    690  CD  LYS A  88     -14.781 -19.266   1.476  1.00 96.31           C  
ATOM    691  CE  LYS A  88     -16.281 -19.453   1.264  1.00 96.31           C  
ATOM    692  NZ  LYS A  88     -16.641 -20.906   1.187  1.00 96.31           N  
ATOM    693  N   ASP A  89     -10.273 -18.797   1.881  1.00 96.12           N  
ATOM    694  CA  ASP A  89      -8.844 -19.047   1.770  1.00 96.12           C  
ATOM    695  C   ASP A  89      -8.102 -17.781   1.346  1.00 96.12           C  
ATOM    696  CB  ASP A  89      -8.570 -20.172   0.776  1.00 96.12           C  
ATOM    697  O   ASP A  89      -8.648 -16.938   0.629  1.00 96.12           O  
ATOM    698  CG  ASP A  89      -8.938 -21.547   1.317  1.00 96.12           C  
ATOM    699  OD1 ASP A  89      -9.141 -21.688   2.543  1.00 96.12           O  
ATOM    700  OD2 ASP A  89      -9.023 -22.500   0.512  1.00 96.12           O  
ATOM    701  N   GLN A  90      -6.887 -17.547   1.862  1.00 97.38           N  
ATOM    702  CA  GLN A  90      -5.957 -16.547   1.342  1.00 97.38           C  
ATOM    703  C   GLN A  90      -5.469 -16.922  -0.053  1.00 97.38           C  
ATOM    704  CB  GLN A  90      -4.766 -16.375   2.287  1.00 97.38           C  
ATOM    705  O   GLN A  90      -5.695 -18.047  -0.514  1.00 97.38           O  
ATOM    706  CG  GLN A  90      -3.922 -17.641   2.445  1.00 97.38           C  
ATOM    707  CD  GLN A  90      -3.023 -17.594   3.666  1.00 97.38           C  
ATOM    708  NE2 GLN A  90      -2.867 -18.734   4.332  1.00 97.38           N  
ATOM    709  OE1 GLN A  90      -2.471 -16.531   4.008  1.00 97.38           O  
ATOM    710  N   CYS A  91      -4.887 -15.914  -0.763  1.00 98.44           N  
ATOM    711  CA  CYS A  91      -4.375 -16.188  -2.104  1.00 98.44           C  
ATOM    712  C   CYS A  91      -3.105 -17.016  -2.047  1.00 98.44           C  
ATOM    713  CB  CYS A  91      -4.102 -14.875  -2.842  1.00 98.44           C  
ATOM    714  O   CYS A  91      -2.438 -17.078  -1.011  1.00 98.44           O  
ATOM    715  SG  CYS A  91      -5.586 -13.891  -3.160  1.00 98.44           S  
ATOM    716  N   VAL A  92      -2.748 -17.734  -3.119  1.00 98.38           N  
ATOM    717  CA  VAL A  92      -1.604 -18.641  -3.193  1.00 98.38           C  
ATOM    718  C   VAL A  92      -0.330 -17.891  -2.801  1.00 98.38           C  
ATOM    719  CB  VAL A  92      -1.452 -19.250  -4.605  1.00 98.38           C  
ATOM    720  O   VAL A  92      -0.040 -16.812  -3.340  1.00 98.38           O  
ATOM    721  CG1 VAL A  92      -0.206 -20.125  -4.680  1.00 98.38           C  
ATOM    722  CG2 VAL A  92      -2.699 -20.047  -4.977  1.00 98.38           C  
ATOM    723  N   GLN A  93       0.431 -18.469  -1.895  1.00 97.69           N  
ATOM    724  CA  GLN A  93       1.688 -17.891  -1.417  1.00 97.69           C  
ATOM    725  C   GLN A  93       2.512 -18.938  -0.665  1.00 97.69           C  
ATOM    726  CB  GLN A  93       1.422 -16.688  -0.520  1.00 97.69           C  
ATOM    727  O   GLN A  93       2.070 -20.078  -0.481  1.00 97.69           O  
ATOM    728  CG  GLN A  93       0.624 -17.016   0.735  1.00 97.69           C  
ATOM    729  CD  GLN A  93       0.175 -15.773   1.486  1.00 97.69           C  
ATOM    730  NE2 GLN A  93      -1.137 -15.578   1.576  1.00 97.69           N  
ATOM    731  OE1 GLN A  93       0.999 -15.000   1.982  1.00 97.69           O  
ATOM    732  N   ILE A  94       3.770 -18.578  -0.250  1.00 94.94           N  
ATOM    733  CA  ILE A  94       4.625 -19.484   0.508  1.00 94.94           C  
ATOM    734  C   ILE A  94       4.547 -19.141   1.995  1.00 94.94           C  
ATOM    735  CB  ILE A  94       6.090 -19.422   0.020  1.00 94.94           C  
ATOM    736  O   ILE A  94       4.680 -17.984   2.381  1.00 94.94           O  
ATOM    737  CG1 ILE A  94       6.195 -19.953  -1.418  1.00 94.94           C  
ATOM    738  CG2 ILE A  94       7.004 -20.219   0.958  1.00 94.94           C  
ATOM    739  CD1 ILE A  94       7.605 -19.922  -1.986  1.00 94.94           C  
ATOM    740  N   SER A  95       4.281 -20.188   2.783  1.00 86.31           N  
ATOM    741  CA  SER A  95       4.199 -19.984   4.227  1.00 86.31           C  
ATOM    742  C   SER A  95       5.527 -19.469   4.781  1.00 86.31           C  
ATOM    743  CB  SER A  95       3.797 -21.266   4.941  1.00 86.31           C  
ATOM    744  O   SER A  95       6.582 -19.703   4.191  1.00 86.31           O  
ATOM    745  OG  SER A  95       4.863 -22.203   4.934  1.00 86.31           O  
ATOM    746  N   GLY A  96       5.457 -18.516   5.723  1.00 69.75           N  
ATOM    747  CA  GLY A  96       6.641 -18.016   6.402  1.00 69.75           C  
ATOM    748  C   GLY A  96       7.367 -19.078   7.199  1.00 69.75           C  
ATOM    749  O   GLY A  96       8.438 -18.812   7.766  1.00 69.75           O  
ATOM    750  N   SER A  97       6.895 -20.328   7.203  1.00 62.31           N  
ATOM    751  CA  SER A  97       7.492 -21.406   7.996  1.00 62.31           C  
ATOM    752  C   SER A  97       8.703 -22.000   7.285  1.00 62.31           C  
ATOM    753  CB  SER A  97       6.465 -22.500   8.281  1.00 62.31           C  
ATOM    754  O   SER A  97       8.938 -21.719   6.109  1.00 62.31           O  
ATOM    755  OG  SER A  97       6.020 -23.094   7.082  1.00 62.31           O  
ATOM    756  N   SER A  98       9.648 -22.594   8.031  1.00 62.44           N  
ATOM    757  CA  SER A  98      10.914 -23.188   7.605  1.00 62.44           C  
ATOM    758  C   SER A  98      10.703 -24.141   6.445  1.00 62.44           C  
ATOM    759  CB  SER A  98      11.578 -23.906   8.773  1.00 62.44           C  
ATOM    760  O   SER A  98      11.578 -24.297   5.594  1.00 62.44           O  
ATOM    761  OG  SER A  98      10.680 -24.828   9.375  1.00 62.44           O  
ATOM    762  N   ASP A  99       9.477 -24.750   6.305  1.00 68.81           N  
ATOM    763  CA  ASP A  99       9.289 -25.766   5.277  1.00 68.81           C  
ATOM    764  C   ASP A  99       8.859 -25.141   3.953  1.00 68.81           C  
ATOM    765  CB  ASP A  99       8.258 -26.797   5.730  1.00 68.81           C  
ATOM    766  O   ASP A  99       8.766 -25.828   2.936  1.00 68.81           O  
ATOM    767  CG  ASP A  99       8.750 -27.656   6.891  1.00 68.81           C  
ATOM    768  OD1 ASP A  99       9.977 -27.812   7.051  1.00 68.81           O  
ATOM    769  OD2 ASP A  99       7.895 -28.156   7.645  1.00 68.81           O  
ATOM    770  N   ALA A 100       8.820 -23.766   3.807  1.00 79.31           N  
ATOM    771  CA  ALA A 100       8.453 -23.109   2.557  1.00 79.31           C  
ATOM    772  C   ALA A 100       7.348 -23.875   1.833  1.00 79.31           C  
ATOM    773  CB  ALA A 100       9.672 -22.969   1.654  1.00 79.31           C  
ATOM    774  O   ALA A 100       7.527 -24.312   0.693  1.00 79.31           O  
ATOM    775  N   VAL A 101       6.223 -24.078   2.502  1.00 92.31           N  
ATOM    776  CA  VAL A 101       5.082 -24.797   1.943  1.00 92.31           C  
ATOM    777  C   VAL A 101       4.156 -23.828   1.226  1.00 92.31           C  
ATOM    778  CB  VAL A 101       4.305 -25.562   3.037  1.00 92.31           C  
ATOM    779  O   VAL A 101       3.877 -22.734   1.736  1.00 92.31           O  
ATOM    780  CG1 VAL A 101       3.076 -26.250   2.443  1.00 92.31           C  
ATOM    781  CG2 VAL A 101       5.211 -26.578   3.727  1.00 92.31           C  
ATOM    782  N   VAL A 102       3.811 -24.250  -0.065  1.00 96.38           N  
ATOM    783  CA  VAL A 102       2.836 -23.453  -0.806  1.00 96.38           C  
ATOM    784  C   VAL A 102       1.451 -23.625  -0.185  1.00 96.38           C  
ATOM    785  CB  VAL A 102       2.803 -23.844  -2.299  1.00 96.38           C  
ATOM    786  O   VAL A 102       0.979 -24.750  -0.004  1.00 96.38           O  
ATOM    787  CG1 VAL A 102       1.751 -23.031  -3.049  1.00 96.38           C  
ATOM    788  CG2 VAL A 102       4.180 -23.656  -2.932  1.00 96.38           C  
ATOM    789  N   THR A 103       0.795 -22.547   0.277  1.00 96.12           N  
ATOM    790  CA  THR A 103      -0.538 -22.547   0.869  1.00 96.12           C  
ATOM    791  C   THR A 103      -1.473 -21.625   0.079  1.00 96.12           C  
ATOM    792  CB  THR A 103      -0.493 -22.078   2.340  1.00 96.12           C  
ATOM    793  O   THR A 103      -1.042 -20.953  -0.854  1.00 96.12           O  
ATOM    794  CG2 THR A 103       0.399 -23.000   3.172  1.00 96.12           C  
ATOM    795  OG1 THR A 103       0.020 -20.750   2.402  1.00 96.12           O  
ATOM    796  N   GLY A 104      -2.775 -21.609   0.411  1.00 96.75           N  
ATOM    797  CA  GLY A 104      -3.752 -20.734  -0.209  1.00 96.75           C  
ATOM    798  C   GLY A 104      -4.426 -21.344  -1.421  1.00 96.75           C  
ATOM    799  O   GLY A 104      -4.258 -22.547  -1.692  1.00 96.75           O  
ATOM    800  N   SER A 105      -5.250 -20.547  -2.061  1.00 98.19           N  
ATOM    801  CA  SER A 105      -6.047 -20.969  -3.207  1.00 98.19           C  
ATOM    802  C   SER A 105      -6.102 -19.875  -4.273  1.00 98.19           C  
ATOM    803  CB  SER A 105      -7.465 -21.328  -2.768  1.00 98.19           C  
ATOM    804  O   SER A 105      -6.082 -18.688  -3.955  1.00 98.19           O  
ATOM    805  OG  SER A 105      -8.281 -21.609  -3.891  1.00 98.19           O  
ATOM    806  N   GLU A 106      -6.082 -20.297  -5.590  1.00 98.31           N  
ATOM    807  CA  GLU A 106      -6.324 -19.344  -6.656  1.00 98.31           C  
ATOM    808  C   GLU A 106      -7.750 -18.797  -6.605  1.00 98.31           C  
ATOM    809  CB  GLU A 106      -6.047 -19.969  -8.023  1.00 98.31           C  
ATOM    810  O   GLU A 106      -8.023 -17.703  -7.102  1.00 98.31           O  
ATOM    811  CG  GLU A 106      -4.574 -20.250  -8.281  1.00 98.31           C  
ATOM    812  CD  GLU A 106      -4.312 -20.859  -9.648  1.00 98.31           C  
ATOM    813  OE1 GLU A 106      -4.230 -20.094 -10.641  1.00 98.31           O  
ATOM    814  OE2 GLU A 106      -4.188 -22.094  -9.734  1.00 98.31           O  
ATOM    815  N   ASP A 107      -8.672 -19.531  -6.113  1.00 98.25           N  
ATOM    816  CA  ASP A 107     -10.023 -19.062  -5.855  1.00 98.25           C  
ATOM    817  C   ASP A 107     -10.078 -18.234  -4.570  1.00 98.25           C  
ATOM    818  CB  ASP A 107     -11.000 -20.234  -5.770  1.00 98.25           C  
ATOM    819  O   ASP A 107     -10.602 -18.688  -3.553  1.00 98.25           O  
ATOM    820  CG  ASP A 107     -12.445 -19.781  -5.605  1.00 98.25           C  
ATOM    821  OD1 ASP A 107     -12.727 -18.578  -5.719  1.00 98.25           O  
ATOM    822  OD2 ASP A 107     -13.305 -20.656  -5.363  1.00 98.25           O  
ATOM    823  N   CYS A 108      -9.445 -17.047  -4.590  1.00 98.44           N  
ATOM    824  CA  CYS A 108      -9.180 -16.297  -3.361  1.00 98.44           C  
ATOM    825  C   CYS A 108      -9.789 -14.906  -3.430  1.00 98.44           C  
ATOM    826  CB  CYS A 108      -7.676 -16.203  -3.107  1.00 98.44           C  
ATOM    827  O   CYS A 108      -9.656 -14.117  -2.492  1.00 98.44           O  
ATOM    828  SG  CYS A 108      -6.789 -15.258  -4.367  1.00 98.44           S  
ATOM    829  N   LEU A 109     -10.469 -14.438  -4.492  1.00 98.75           N  
ATOM    830  CA  LEU A 109     -10.961 -13.070  -4.625  1.00 98.75           C  
ATOM    831  C   LEU A 109     -12.266 -12.883  -3.861  1.00 98.75           C  
ATOM    832  CB  LEU A 109     -11.164 -12.711  -6.102  1.00 98.75           C  
ATOM    833  O   LEU A 109     -13.344 -12.836  -4.461  1.00 98.75           O  
ATOM    834  CG  LEU A 109      -9.938 -12.836  -7.004  1.00 98.75           C  
ATOM    835  CD1 LEU A 109     -10.281 -12.422  -8.430  1.00 98.75           C  
ATOM    836  CD2 LEU A 109      -8.781 -11.992  -6.461  1.00 98.75           C  
ATOM    837  N   HIS A 110     -12.117 -12.812  -2.518  1.00 98.62           N  
ATOM    838  CA  HIS A 110     -13.219 -12.641  -1.576  1.00 98.62           C  
ATOM    839  C   HIS A 110     -13.078 -11.336  -0.792  1.00 98.62           C  
ATOM    840  CB  HIS A 110     -13.297 -13.828  -0.615  1.00 98.62           C  
ATOM    841  O   HIS A 110     -11.961 -10.859  -0.575  1.00 98.62           O  
ATOM    842  CG  HIS A 110     -13.531 -15.133  -1.297  1.00 98.62           C  
ATOM    843  CD2 HIS A 110     -14.672 -15.805  -1.561  1.00 98.62           C  
ATOM    844  ND1 HIS A 110     -12.500 -15.914  -1.794  1.00 98.62           N  
ATOM    845  CE1 HIS A 110     -13.008 -17.000  -2.338  1.00 98.62           C  
ATOM    846  NE2 HIS A 110     -14.328 -16.969  -2.209  1.00 98.62           N  
ATOM    847  N   ILE A 111     -14.164 -10.781  -0.400  1.00 98.81           N  
ATOM    848  CA  ILE A 111     -14.234  -9.500   0.296  1.00 98.81           C  
ATOM    849  C   ILE A 111     -15.000  -9.656   1.606  1.00 98.81           C  
ATOM    850  CB  ILE A 111     -14.891  -8.414  -0.581  1.00 98.81           C  
ATOM    851  O   ILE A 111     -15.906 -10.492   1.704  1.00 98.81           O  
ATOM    852  CG1 ILE A 111     -14.805  -7.043   0.108  1.00 98.81           C  
ATOM    853  CG2 ILE A 111     -16.344  -8.781  -0.892  1.00 98.81           C  
ATOM    854  CD1 ILE A 111     -15.125  -5.867  -0.807  1.00 98.81           C  
ATOM    855  N   ASN A 112     -14.562  -8.969   2.648  1.00 98.88           N  
ATOM    856  CA  ASN A 112     -15.195  -8.977   3.963  1.00 98.88           C  
ATOM    857  C   ASN A 112     -15.773  -7.605   4.312  1.00 98.88           C  
ATOM    858  CB  ASN A 112     -14.195  -9.422   5.035  1.00 98.88           C  
ATOM    859  O   ASN A 112     -15.164  -6.574   4.016  1.00 98.88           O  
ATOM    860  CG  ASN A 112     -13.484 -10.711   4.672  1.00 98.88           C  
ATOM    861  ND2 ASN A 112     -12.172 -10.734   4.867  1.00 98.88           N  
ATOM    862  OD1 ASN A 112     -14.109 -11.672   4.219  1.00 98.88           O  
ATOM    863  N   VAL A 113     -17.016  -7.590   4.922  1.00 98.88           N  
ATOM    864  CA  VAL A 113     -17.641  -6.340   5.348  1.00 98.88           C  
ATOM    865  C   VAL A 113     -18.062  -6.445   6.812  1.00 98.88           C  
ATOM    866  CB  VAL A 113     -18.859  -5.984   4.469  1.00 98.88           C  
ATOM    867  O   VAL A 113     -18.719  -7.414   7.207  1.00 98.88           O  
ATOM    868  CG1 VAL A 113     -19.484  -4.660   4.910  1.00 98.88           C  
ATOM    869  CG2 VAL A 113     -18.453  -5.926   2.996  1.00 98.88           C  
ATOM    870  N   TYR A 114     -17.625  -5.492   7.621  1.00 98.81           N  
ATOM    871  CA  TYR A 114     -17.969  -5.387   9.031  1.00 98.81           C  
ATOM    872  C   TYR A 114     -18.719  -4.086   9.312  1.00 98.81           C  
ATOM    873  CB  TYR A 114     -16.719  -5.465   9.906  1.00 98.81           C  
ATOM    874  O   TYR A 114     -18.281  -3.010   8.906  1.00 98.81           O  
ATOM    875  CG  TYR A 114     -15.867  -6.680   9.625  1.00 98.81           C  
ATOM    876  CD1 TYR A 114     -15.898  -7.785  10.477  1.00 98.81           C  
ATOM    877  CD2 TYR A 114     -15.023  -6.723   8.523  1.00 98.81           C  
ATOM    878  CE1 TYR A 114     -15.109  -8.906  10.227  1.00 98.81           C  
ATOM    879  CE2 TYR A 114     -14.234  -7.840   8.266  1.00 98.81           C  
ATOM    880  OH  TYR A 114     -13.508 -10.031   8.867  1.00 98.81           O  
ATOM    881  CZ  TYR A 114     -14.281  -8.922   9.117  1.00 98.81           C  
ATOM    882  N   THR A 115     -19.828  -4.184  10.039  1.00 98.69           N  
ATOM    883  CA  THR A 115     -20.625  -2.980  10.266  1.00 98.69           C  
ATOM    884  C   THR A 115     -21.391  -3.088  11.578  1.00 98.69           C  
ATOM    885  CB  THR A 115     -21.594  -2.725   9.109  1.00 98.69           C  
ATOM    886  O   THR A 115     -21.750  -4.188  12.008  1.00 98.69           O  
ATOM    887  CG2 THR A 115     -22.625  -3.850   8.992  1.00 98.69           C  
ATOM    888  OG1 THR A 115     -22.281  -1.488   9.336  1.00 98.69           O  
ATOM    889  N   THR A 116     -21.719  -1.956  12.211  1.00 98.38           N  
ATOM    890  CA  THR A 116     -22.484  -1.917  13.453  1.00 98.38           C  
ATOM    891  C   THR A 116     -23.969  -1.680  13.156  1.00 98.38           C  
ATOM    892  CB  THR A 116     -21.969  -0.821  14.398  1.00 98.38           C  
ATOM    893  O   THR A 116     -24.812  -1.904  14.023  1.00 98.38           O  
ATOM    894  CG2 THR A 116     -20.562  -1.145  14.891  1.00 98.38           C  
ATOM    895  OG1 THR A 116     -21.938   0.431  13.703  1.00 98.38           O  
ATOM    896  N   ASN A 117     -24.234  -1.220  12.008  1.00 97.50           N  
ATOM    897  CA  ASN A 117     -25.609  -0.853  11.672  1.00 97.50           C  
ATOM    898  C   ASN A 117     -25.875  -1.012  10.172  1.00 97.50           C  
ATOM    899  CB  ASN A 117     -25.906   0.581  12.109  1.00 97.50           C  
ATOM    900  O   ASN A 117     -25.438  -0.189   9.367  1.00 97.50           O  
ATOM    901  CG  ASN A 117     -27.359   0.966  11.906  1.00 97.50           C  
ATOM    902  ND2 ASN A 117     -27.719   2.164  12.352  1.00 97.50           N  
ATOM    903  OD1 ASN A 117     -28.141   0.195  11.352  1.00 97.50           O  
ATOM    904  N   VAL A 118     -26.656  -2.020   9.742  1.00 97.38           N  
ATOM    905  CA  VAL A 118     -26.891  -2.295   8.336  1.00 97.38           C  
ATOM    906  C   VAL A 118     -27.891  -1.276   7.770  1.00 97.38           C  
ATOM    907  CB  VAL A 118     -27.422  -3.729   8.117  1.00 97.38           C  
ATOM    908  O   VAL A 118     -28.016  -1.132   6.551  1.00 97.38           O  
ATOM    909  CG1 VAL A 118     -26.359  -4.762   8.477  1.00 97.38           C  
ATOM    910  CG2 VAL A 118     -28.688  -3.959   8.945  1.00 97.38           C  
ATOM    911  N   ASN A 119     -28.594  -0.572   8.602  1.00 96.69           N  
ATOM    912  CA  ASN A 119     -29.562   0.429   8.156  1.00 96.69           C  
ATOM    913  C   ASN A 119     -28.984   1.841   8.258  1.00 96.69           C  
ATOM    914  CB  ASN A 119     -30.859   0.323   8.961  1.00 96.69           C  
ATOM    915  O   ASN A 119     -29.719   2.822   8.070  1.00 96.69           O  
ATOM    916  CG  ASN A 119     -31.578  -0.998   8.750  1.00 96.69           C  
ATOM    917  ND2 ASN A 119     -32.125  -1.558   9.820  1.00 96.69           N  
ATOM    918  OD1 ASN A 119     -31.641  -1.510   7.629  1.00 96.69           O  
ATOM    919  N   GLY A 120     -27.734   1.962   8.523  1.00 96.75           N  
ATOM    920  CA  GLY A 120     -27.094   3.266   8.680  1.00 96.75           C  
ATOM    921  C   GLY A 120     -26.516   3.807   7.387  1.00 96.75           C  
ATOM    922  O   GLY A 120     -26.828   3.305   6.305  1.00 96.75           O  
ATOM    923  N   SER A 121     -25.797   4.918   7.453  1.00 98.19           N  
ATOM    924  CA  SER A 121     -25.016   5.582   6.410  1.00 98.19           C  
ATOM    925  C   SER A 121     -23.672   6.035   6.938  1.00 98.19           C  
ATOM    926  CB  SER A 121     -25.797   6.777   5.848  1.00 98.19           C  
ATOM    927  O   SER A 121     -23.469   7.223   7.203  1.00 98.19           O  
ATOM    928  OG  SER A 121     -25.125   7.316   4.719  1.00 98.19           O  
ATOM    929  N   LEU A 122     -22.781   5.035   7.188  1.00 98.69           N  
ATOM    930  CA  LEU A 122     -21.516   5.281   7.867  1.00 98.69           C  
ATOM    931  C   LEU A 122     -20.391   5.449   6.859  1.00 98.69           C  
ATOM    932  CB  LEU A 122     -21.188   4.141   8.828  1.00 98.69           C  
ATOM    933  O   LEU A 122     -20.438   4.895   5.762  1.00 98.69           O  
ATOM    934  CG  LEU A 122     -22.203   3.885   9.945  1.00 98.69           C  
ATOM    935  CD1 LEU A 122     -21.859   2.607  10.703  1.00 98.69           C  
ATOM    936  CD2 LEU A 122     -22.266   5.074  10.898  1.00 98.69           C  
ATOM    937  N   PRO A 123     -19.359   6.285   7.254  1.00 98.69           N  
ATOM    938  CA  PRO A 123     -18.125   6.281   6.453  1.00 98.69           C  
ATOM    939  C   PRO A 123     -17.531   4.887   6.305  1.00 98.69           C  
ATOM    940  CB  PRO A 123     -17.188   7.203   7.234  1.00 98.69           C  
ATOM    941  O   PRO A 123     -17.656   4.059   7.211  1.00 98.69           O  
ATOM    942  CG  PRO A 123     -18.094   8.023   8.094  1.00 98.69           C  
ATOM    943  CD  PRO A 123     -19.281   7.184   8.484  1.00 98.69           C  
ATOM    944  N   VAL A 124     -16.938   4.629   5.086  1.00 98.94           N  
ATOM    945  CA  VAL A 124     -16.406   3.314   4.750  1.00 98.94           C  
ATOM    946  C   VAL A 124     -14.875   3.385   4.652  1.00 98.94           C  
ATOM    947  CB  VAL A 124     -17.000   2.777   3.430  1.00 98.94           C  
ATOM    948  O   VAL A 124     -14.336   4.254   3.963  1.00 98.94           O  
ATOM    949  CG1 VAL A 124     -16.469   1.378   3.127  1.00 98.94           C  
ATOM    950  CG2 VAL A 124     -18.516   2.770   3.498  1.00 98.94           C  
ATOM    951  N   MET A 125     -14.242   2.523   5.363  1.00 98.94           N  
ATOM    952  CA  MET A 125     -12.797   2.377   5.242  1.00 98.94           C  
ATOM    953  C   MET A 125     -12.430   1.028   4.629  1.00 98.94           C  
ATOM    954  CB  MET A 125     -12.117   2.529   6.605  1.00 98.94           C  
ATOM    955  O   MET A 125     -12.781  -0.020   5.176  1.00 98.94           O  
ATOM    956  CG  MET A 125     -12.258   3.916   7.207  1.00 98.94           C  
ATOM    957  SD  MET A 125     -11.273   4.117   8.742  1.00 98.94           S  
ATOM    958  CE  MET A 125      -9.633   4.402   8.031  1.00 98.94           C  
ATOM    959  N   VAL A 126     -11.711   1.063   3.533  1.00 98.94           N  
ATOM    960  CA  VAL A 126     -11.344  -0.127   2.775  1.00 98.94           C  
ATOM    961  C   VAL A 126      -9.844  -0.403   2.941  1.00 98.94           C  
ATOM    962  CB  VAL A 126     -11.688   0.021   1.278  1.00 98.94           C  
ATOM    963  O   VAL A 126      -9.008   0.376   2.479  1.00 98.94           O  
ATOM    964  CG1 VAL A 126     -11.375  -1.268   0.520  1.00 98.94           C  
ATOM    965  CG2 VAL A 126     -13.164   0.397   1.110  1.00 98.94           C  
ATOM    966  N   TRP A 127      -9.555  -1.542   3.586  1.00 98.88           N  
ATOM    967  CA  TRP A 127      -8.195  -1.929   3.932  1.00 98.88           C  
ATOM    968  C   TRP A 127      -7.559  -2.744   2.809  1.00 98.88           C  
ATOM    969  CB  TRP A 127      -8.172  -2.729   5.234  1.00 98.88           C  
ATOM    970  O   TRP A 127      -8.156  -3.703   2.316  1.00 98.88           O  
ATOM    971  CG  TRP A 127      -6.836  -3.324   5.566  1.00 98.88           C  
ATOM    972  CD1 TRP A 127      -6.508  -4.652   5.590  1.00 98.88           C  
ATOM    973  CD2 TRP A 127      -5.652  -2.609   5.926  1.00 98.88           C  
ATOM    974  CE2 TRP A 127      -4.641  -3.568   6.156  1.00 98.88           C  
ATOM    975  CE3 TRP A 127      -5.344  -1.251   6.082  1.00 98.88           C  
ATOM    976  NE1 TRP A 127      -5.188  -4.805   5.941  1.00 98.88           N  
ATOM    977  CH2 TRP A 127      -3.068  -1.875   6.668  1.00 98.88           C  
ATOM    978  CZ2 TRP A 127      -3.342  -3.211   6.527  1.00 98.88           C  
ATOM    979  CZ3 TRP A 127      -4.051  -0.896   6.449  1.00 98.88           C  
ATOM    980  N   ILE A 128      -6.301  -2.316   2.375  1.00 98.88           N  
ATOM    981  CA  ILE A 128      -5.480  -3.068   1.432  1.00 98.88           C  
ATOM    982  C   ILE A 128      -4.191  -3.514   2.111  1.00 98.88           C  
ATOM    983  CB  ILE A 128      -5.164  -2.236   0.170  1.00 98.88           C  
ATOM    984  O   ILE A 128      -3.342  -2.686   2.451  1.00 98.88           O  
ATOM    985  CG1 ILE A 128      -6.453  -1.684  -0.445  1.00 98.88           C  
ATOM    986  CG2 ILE A 128      -4.387  -3.074  -0.849  1.00 98.88           C  
ATOM    987  CD1 ILE A 128      -6.227  -0.721  -1.603  1.00 98.88           C  
ATOM    988  N   TYR A 129      -4.078  -4.844   2.363  1.00 98.75           N  
ATOM    989  CA  TYR A 129      -2.951  -5.371   3.121  1.00 98.75           C  
ATOM    990  C   TYR A 129      -1.678  -5.363   2.283  1.00 98.75           C  
ATOM    991  CB  TYR A 129      -3.246  -6.793   3.607  1.00 98.75           C  
ATOM    992  O   TYR A 129      -1.738  -5.320   1.053  1.00 98.75           O  
ATOM    993  CG  TYR A 129      -3.527  -7.770   2.492  1.00 98.75           C  
ATOM    994  CD1 TYR A 129      -4.836  -8.102   2.145  1.00 98.75           C  
ATOM    995  CD2 TYR A 129      -2.486  -8.359   1.784  1.00 98.75           C  
ATOM    996  CE1 TYR A 129      -5.098  -9.008   1.119  1.00 98.75           C  
ATOM    997  CE2 TYR A 129      -2.740  -9.266   0.756  1.00 98.75           C  
ATOM    998  OH  TYR A 129      -4.301 -10.469  -0.586  1.00 98.75           O  
ATOM    999  CZ  TYR A 129      -4.047  -9.578   0.431  1.00 98.75           C  
ATOM   1000  N   GLY A 130      -0.452  -5.293   3.029  1.00 98.31           N  
ATOM   1001  CA  GLY A 130       0.861  -5.355   2.408  1.00 98.31           C  
ATOM   1002  C   GLY A 130       1.409  -6.766   2.311  1.00 98.31           C  
ATOM   1003  O   GLY A 130       0.649  -7.734   2.332  1.00 98.31           O  
ATOM   1004  N   GLY A 131       2.697  -6.930   2.092  1.00 97.06           N  
ATOM   1005  CA  GLY A 131       3.340  -8.227   1.949  1.00 97.06           C  
ATOM   1006  C   GLY A 131       4.195  -8.336   0.700  1.00 97.06           C  
ATOM   1007  O   GLY A 131       4.309  -9.414   0.111  1.00 97.06           O  
ATOM   1008  N   GLY A 132       4.613  -7.105   0.222  1.00 96.62           N  
ATOM   1009  CA  GLY A 132       5.516  -7.047  -0.918  1.00 96.62           C  
ATOM   1010  C   GLY A 132       4.879  -7.527  -2.209  1.00 96.62           C  
ATOM   1011  O   GLY A 132       5.570  -7.996  -3.113  1.00 96.62           O  
ATOM   1012  N   PHE A 133       3.561  -7.727  -2.172  1.00 98.31           N  
ATOM   1013  CA  PHE A 133       2.762  -8.172  -3.309  1.00 98.31           C  
ATOM   1014  C   PHE A 133       2.789  -9.688  -3.430  1.00 98.31           C  
ATOM   1015  CB  PHE A 133       3.270  -7.531  -4.605  1.00 98.31           C  
ATOM   1016  O   PHE A 133       2.295 -10.250  -4.410  1.00 98.31           O  
ATOM   1017  CG  PHE A 133       3.221  -6.027  -4.602  1.00 98.31           C  
ATOM   1018  CD1 PHE A 133       2.004  -5.355  -4.621  1.00 98.31           C  
ATOM   1019  CD2 PHE A 133       4.395  -5.281  -4.574  1.00 98.31           C  
ATOM   1020  CE1 PHE A 133       1.957  -3.963  -4.613  1.00 98.31           C  
ATOM   1021  CE2 PHE A 133       4.355  -3.891  -4.570  1.00 98.31           C  
ATOM   1022  CZ  PHE A 133       3.135  -3.232  -4.594  1.00 98.31           C  
ATOM   1023  N   ILE A 134       3.486 -10.422  -2.488  1.00 97.75           N  
ATOM   1024  CA  ILE A 134       3.672 -11.852  -2.713  1.00 97.75           C  
ATOM   1025  C   ILE A 134       3.072 -12.633  -1.552  1.00 97.75           C  
ATOM   1026  CB  ILE A 134       5.168 -12.203  -2.887  1.00 97.75           C  
ATOM   1027  O   ILE A 134       2.979 -13.867  -1.609  1.00 97.75           O  
ATOM   1028  CG1 ILE A 134       5.969 -11.750  -1.661  1.00 97.75           C  
ATOM   1029  CG2 ILE A 134       5.727 -11.578  -4.168  1.00 97.75           C  
ATOM   1030  CD1 ILE A 134       7.379 -12.320  -1.598  1.00 97.75           C  
ATOM   1031  N   THR A 135       2.691 -11.922  -0.496  1.00 97.44           N  
ATOM   1032  CA  THR A 135       2.059 -12.586   0.638  1.00 97.44           C  
ATOM   1033  C   THR A 135       1.081 -11.641   1.338  1.00 97.44           C  
ATOM   1034  CB  THR A 135       3.105 -13.086   1.649  1.00 97.44           C  
ATOM   1035  O   THR A 135       1.108 -10.430   1.112  1.00 97.44           O  
ATOM   1036  CG2 THR A 135       3.830 -11.922   2.314  1.00 97.44           C  
ATOM   1037  OG1 THR A 135       2.453 -13.867   2.658  1.00 97.44           O  
ATOM   1038  N   GLY A 136       0.241 -12.195   2.209  1.00 97.12           N  
ATOM   1039  CA  GLY A 136      -0.741 -11.453   2.979  1.00 97.12           C  
ATOM   1040  C   GLY A 136      -2.131 -12.055   2.920  1.00 97.12           C  
ATOM   1041  O   GLY A 136      -2.361 -13.023   2.195  1.00 97.12           O  
ATOM   1042  N   THR A 137      -3.045 -11.438   3.795  1.00 98.06           N  
ATOM   1043  CA  THR A 137      -4.426 -11.898   3.838  1.00 98.06           C  
ATOM   1044  C   THR A 137      -5.348 -10.812   4.379  1.00 98.06           C  
ATOM   1045  CB  THR A 137      -4.562 -13.164   4.703  1.00 98.06           C  
ATOM   1046  O   THR A 137      -4.895  -9.898   5.074  1.00 98.06           O  
ATOM   1047  CG2 THR A 137      -4.109 -12.906   6.137  1.00 98.06           C  
ATOM   1048  OG1 THR A 137      -5.934 -13.586   4.715  1.00 98.06           O  
ATOM   1049  N   SER A 138      -6.625 -10.969   4.008  1.00 97.88           N  
ATOM   1050  CA  SER A 138      -7.625 -10.039   4.527  1.00 97.88           C  
ATOM   1051  C   SER A 138      -8.367 -10.633   5.723  1.00 97.88           C  
ATOM   1052  CB  SER A 138      -8.625  -9.656   3.436  1.00 97.88           C  
ATOM   1053  O   SER A 138      -9.367 -10.078   6.176  1.00 97.88           O  
ATOM   1054  OG  SER A 138      -9.383 -10.789   3.035  1.00 97.88           O  
ATOM   1055  N   ALA A 139      -7.906 -11.648   6.262  1.00 97.62           N  
ATOM   1056  CA  ALA A 139      -8.602 -12.422   7.289  1.00 97.62           C  
ATOM   1057  C   ALA A 139      -8.734 -11.625   8.578  1.00 97.62           C  
ATOM   1058  CB  ALA A 139      -7.859 -13.734   7.555  1.00 97.62           C  
ATOM   1059  O   ALA A 139      -7.863 -10.820   8.914  1.00 97.62           O  
ATOM   1060  N   TYR A 140      -9.781 -11.859   9.328  1.00 96.88           N  
ATOM   1061  CA  TYR A 140     -10.102 -11.211  10.594  1.00 96.88           C  
ATOM   1062  C   TYR A 140      -8.984 -11.422  11.609  1.00 96.88           C  
ATOM   1063  CB  TYR A 140     -11.422 -11.742  11.148  1.00 96.88           C  
ATOM   1064  O   TYR A 140      -8.586 -10.484  12.312  1.00 96.88           O  
ATOM   1065  CG  TYR A 140     -11.766 -11.211  12.523  1.00 96.88           C  
ATOM   1066  CD1 TYR A 140     -11.391 -11.898  13.672  1.00 96.88           C  
ATOM   1067  CD2 TYR A 140     -12.461 -10.016  12.664  1.00 96.88           C  
ATOM   1068  CE1 TYR A 140     -11.703 -11.414  14.938  1.00 96.88           C  
ATOM   1069  CE2 TYR A 140     -12.781  -9.516  13.930  1.00 96.88           C  
ATOM   1070  OH  TYR A 140     -12.711  -9.734  16.297  1.00 96.88           O  
ATOM   1071  CZ  TYR A 140     -12.398 -10.219  15.055  1.00 96.88           C  
ATOM   1072  N   ASP A 141      -8.414 -12.633  11.641  1.00 94.94           N  
ATOM   1073  CA  ASP A 141      -7.430 -12.969  12.664  1.00 94.94           C  
ATOM   1074  C   ASP A 141      -6.164 -12.125  12.500  1.00 94.94           C  
ATOM   1075  CB  ASP A 141      -7.082 -14.453  12.602  1.00 94.94           C  
ATOM   1076  O   ASP A 141      -5.398 -11.953  13.453  1.00 94.94           O  
ATOM   1077  CG  ASP A 141      -8.125 -15.336  13.273  1.00 94.94           C  
ATOM   1078  OD1 ASP A 141      -9.023 -14.797  13.961  1.00 94.94           O  
ATOM   1079  OD2 ASP A 141      -8.039 -16.562  13.117  1.00 94.94           O  
ATOM   1080  N   VAL A 142      -5.949 -11.578  11.305  1.00 96.38           N  
ATOM   1081  CA  VAL A 142      -4.766 -10.766  11.055  1.00 96.38           C  
ATOM   1082  C   VAL A 142      -5.121  -9.281  11.180  1.00 96.38           C  
ATOM   1083  CB  VAL A 142      -4.168 -11.047   9.656  1.00 96.38           C  
ATOM   1084  O   VAL A 142      -4.375  -8.508  11.781  1.00 96.38           O  
ATOM   1085  CG1 VAL A 142      -2.941 -10.172   9.406  1.00 96.38           C  
ATOM   1086  CG2 VAL A 142      -3.809 -12.523   9.523  1.00 96.38           C  
ATOM   1087  N   TYR A 143      -6.250  -8.891  10.656  1.00 97.56           N  
ATOM   1088  CA  TYR A 143      -6.672  -7.496  10.633  1.00 97.56           C  
ATOM   1089  C   TYR A 143      -8.062  -7.336  11.242  1.00 97.56           C  
ATOM   1090  CB  TYR A 143      -6.664  -6.953   9.203  1.00 97.56           C  
ATOM   1091  O   TYR A 143      -9.016  -6.977  10.539  1.00 97.56           O  
ATOM   1092  CG  TYR A 143      -5.320  -7.051   8.523  1.00 97.56           C  
ATOM   1093  CD1 TYR A 143      -4.242  -6.281   8.953  1.00 97.56           C  
ATOM   1094  CD2 TYR A 143      -5.125  -7.914   7.449  1.00 97.56           C  
ATOM   1095  CE1 TYR A 143      -3.002  -6.367   8.328  1.00 97.56           C  
ATOM   1096  CE2 TYR A 143      -3.889  -8.008   6.816  1.00 97.56           C  
ATOM   1097  OH  TYR A 143      -1.609  -7.320   6.645  1.00 97.56           O  
ATOM   1098  CZ  TYR A 143      -2.836  -7.230   7.266  1.00 97.56           C  
ATOM   1099  N   ALA A 144      -8.141  -7.594  12.523  1.00 97.31           N  
ATOM   1100  CA  ALA A 144      -9.406  -7.430  13.242  1.00 97.31           C  
ATOM   1101  C   ALA A 144      -9.789  -5.957  13.344  1.00 97.31           C  
ATOM   1102  CB  ALA A 144      -9.305  -8.055  14.633  1.00 97.31           C  
ATOM   1103  O   ALA A 144      -9.055  -5.160  13.938  1.00 97.31           O  
ATOM   1104  N   PRO A 145     -10.961  -5.570  12.781  1.00 97.69           N  
ATOM   1105  CA  PRO A 145     -11.312  -4.160  12.625  1.00 97.69           C  
ATOM   1106  C   PRO A 145     -11.984  -3.578  13.867  1.00 97.69           C  
ATOM   1107  CB  PRO A 145     -12.281  -4.172  11.438  1.00 97.69           C  
ATOM   1108  O   PRO A 145     -12.688  -2.566  13.781  1.00 97.69           O  
ATOM   1109  CG  PRO A 145     -13.039  -5.453  11.578  1.00 97.69           C  
ATOM   1110  CD  PRO A 145     -12.109  -6.504  12.102  1.00 97.69           C  
ATOM   1111  N   ASP A 146     -11.836  -4.164  15.055  1.00 98.31           N  
ATOM   1112  CA  ASP A 146     -12.586  -3.838  16.266  1.00 98.31           C  
ATOM   1113  C   ASP A 146     -12.398  -2.373  16.641  1.00 98.31           C  
ATOM   1114  CB  ASP A 146     -12.164  -4.746  17.422  1.00 98.31           C  
ATOM   1115  O   ASP A 146     -13.367  -1.685  16.984  1.00 98.31           O  
ATOM   1116  CG  ASP A 146     -12.523  -6.203  17.188  1.00 98.31           C  
ATOM   1117  OD1 ASP A 146     -13.078  -6.844  18.109  1.00 98.31           O  
ATOM   1118  OD2 ASP A 146     -12.242  -6.719  16.094  1.00 98.31           O  
ATOM   1119  N   TYR A 147     -11.188  -1.873  16.562  1.00 98.25           N  
ATOM   1120  CA  TYR A 147     -10.922  -0.496  16.953  1.00 98.25           C  
ATOM   1121  C   TYR A 147     -11.609   0.487  16.016  1.00 98.25           C  
ATOM   1122  CB  TYR A 147      -9.414  -0.226  16.984  1.00 98.25           C  
ATOM   1123  O   TYR A 147     -12.125   1.516  16.453  1.00 98.25           O  
ATOM   1124  CG  TYR A 147      -8.656  -1.127  17.922  1.00 98.25           C  
ATOM   1125  CD1 TYR A 147      -9.250  -1.622  19.078  1.00 98.25           C  
ATOM   1126  CD2 TYR A 147      -7.336  -1.485  17.656  1.00 98.25           C  
ATOM   1127  CE1 TYR A 147      -8.555  -2.451  19.953  1.00 98.25           C  
ATOM   1128  CE2 TYR A 147      -6.629  -2.314  18.531  1.00 98.25           C  
ATOM   1129  OH  TYR A 147      -6.551  -3.613  20.531  1.00 98.25           O  
ATOM   1130  CZ  TYR A 147      -7.246  -2.791  19.672  1.00 98.25           C  
ATOM   1131  N   PHE A 148     -11.711   0.166  14.781  1.00 98.62           N  
ATOM   1132  CA  PHE A 148     -12.367   1.030  13.805  1.00 98.62           C  
ATOM   1133  C   PHE A 148     -13.875   1.018  13.992  1.00 98.62           C  
ATOM   1134  CB  PHE A 148     -12.016   0.594  12.375  1.00 98.62           C  
ATOM   1135  O   PHE A 148     -14.523   2.064  13.930  1.00 98.62           O  
ATOM   1136  CG  PHE A 148     -10.562   0.787  12.023  1.00 98.62           C  
ATOM   1137  CD1 PHE A 148     -10.031   2.062  11.891  1.00 98.62           C  
ATOM   1138  CD2 PHE A 148      -9.734  -0.309  11.828  1.00 98.62           C  
ATOM   1139  CE1 PHE A 148      -8.688   2.244  11.562  1.00 98.62           C  
ATOM   1140  CE2 PHE A 148      -8.391  -0.136  11.500  1.00 98.62           C  
ATOM   1141  CZ  PHE A 148      -7.871   1.142  11.367  1.00 98.62           C  
ATOM   1142  N   LEU A 149     -14.422  -0.142  14.211  1.00 98.56           N  
ATOM   1143  CA  LEU A 149     -15.859  -0.278  14.383  1.00 98.56           C  
ATOM   1144  C   LEU A 149     -16.344   0.519  15.586  1.00 98.56           C  
ATOM   1145  CB  LEU A 149     -16.250  -1.751  14.539  1.00 98.56           C  
ATOM   1146  O   LEU A 149     -17.453   1.053  15.586  1.00 98.56           O  
ATOM   1147  CG  LEU A 149     -15.992  -2.652  13.328  1.00 98.56           C  
ATOM   1148  CD1 LEU A 149     -16.281  -4.105  13.680  1.00 98.56           C  
ATOM   1149  CD2 LEU A 149     -16.828  -2.205  12.141  1.00 98.56           C  
ATOM   1150  N   GLU A 150     -15.531   0.679  16.562  1.00 98.06           N  
ATOM   1151  CA  GLU A 150     -15.867   1.410  17.766  1.00 98.06           C  
ATOM   1152  C   GLU A 150     -15.945   2.912  17.516  1.00 98.06           C  
ATOM   1153  CB  GLU A 150     -14.844   1.124  18.875  1.00 98.06           C  
ATOM   1154  O   GLU A 150     -16.531   3.654  18.312  1.00 98.06           O  
ATOM   1155  CG  GLU A 150     -14.867  -0.311  19.375  1.00 98.06           C  
ATOM   1156  CD  GLU A 150     -13.727  -0.630  20.328  1.00 98.06           C  
ATOM   1157  OE1 GLU A 150     -13.695  -1.754  20.891  1.00 98.06           O  
ATOM   1158  OE2 GLU A 150     -12.859   0.250  20.531  1.00 98.06           O  
ATOM   1159  N   LYS A 151     -15.430   3.285  16.297  1.00 97.31           N  
ATOM   1160  CA  LYS A 151     -15.422   4.703  15.961  1.00 97.31           C  
ATOM   1161  C   LYS A 151     -16.500   5.023  14.922  1.00 97.31           C  
ATOM   1162  CB  LYS A 151     -14.047   5.125  15.438  1.00 97.31           C  
ATOM   1163  O   LYS A 151     -16.500   6.105  14.336  1.00 97.31           O  
ATOM   1164  CG  LYS A 151     -12.922   4.938  16.438  1.00 97.31           C  
ATOM   1165  CD  LYS A 151     -13.086   5.852  17.641  1.00 97.31           C  
ATOM   1166  CE  LYS A 151     -11.906   5.742  18.594  1.00 97.31           C  
ATOM   1167  NZ  LYS A 151     -12.117   6.555  19.828  1.00 97.31           N  
ATOM   1168  N   GLY A 152     -17.375   4.086  14.656  1.00 97.19           N  
ATOM   1169  CA  GLY A 152     -18.547   4.348  13.844  1.00 97.19           C  
ATOM   1170  C   GLY A 152     -18.250   4.340  12.352  1.00 97.19           C  
ATOM   1171  O   GLY A 152     -18.766   5.184  11.609  1.00 97.19           O  
ATOM   1172  N   VAL A 153     -17.453   3.375  11.914  1.00 98.69           N  
ATOM   1173  CA  VAL A 153     -17.188   3.234  10.484  1.00 98.69           C  
ATOM   1174  C   VAL A 153     -17.531   1.816  10.031  1.00 98.69           C  
ATOM   1175  CB  VAL A 153     -15.719   3.566  10.148  1.00 98.69           C  
ATOM   1176  O   VAL A 153     -17.594   0.898  10.852  1.00 98.69           O  
ATOM   1177  CG1 VAL A 153     -15.367   4.984  10.586  1.00 98.69           C  
ATOM   1178  CG2 VAL A 153     -14.781   2.553  10.797  1.00 98.69           C  
ATOM   1179  N   VAL A 154     -17.859   1.722   8.680  1.00 98.88           N  
ATOM   1180  CA  VAL A 154     -17.891   0.416   8.031  1.00 98.88           C  
ATOM   1181  C   VAL A 154     -16.484   0.034   7.562  1.00 98.88           C  
ATOM   1182  CB  VAL A 154     -18.875   0.400   6.840  1.00 98.88           C  
ATOM   1183  O   VAL A 154     -15.789   0.842   6.938  1.00 98.88           O  
ATOM   1184  CG1 VAL A 154     -18.781  -0.920   6.078  1.00 98.88           C  
ATOM   1185  CG2 VAL A 154     -20.297   0.641   7.328  1.00 98.88           C  
ATOM   1186  N   TYR A 155     -16.062  -1.182   7.918  1.00 98.88           N  
ATOM   1187  CA  TYR A 155     -14.742  -1.679   7.547  1.00 98.88           C  
ATOM   1188  C   TYR A 155     -14.844  -2.742   6.461  1.00 98.88           C  
ATOM   1189  CB  TYR A 155     -14.016  -2.252   8.766  1.00 98.88           C  
ATOM   1190  O   TYR A 155     -15.625  -3.688   6.582  1.00 98.88           O  
ATOM   1191  CG  TYR A 155     -12.648  -2.811   8.461  1.00 98.88           C  
ATOM   1192  CD1 TYR A 155     -12.484  -4.152   8.125  1.00 98.88           C  
ATOM   1193  CD2 TYR A 155     -11.523  -1.998   8.500  1.00 98.88           C  
ATOM   1194  CE1 TYR A 155     -11.227  -4.672   7.836  1.00 98.88           C  
ATOM   1195  CE2 TYR A 155     -10.258  -2.508   8.219  1.00 98.88           C  
ATOM   1196  OH  TYR A 155      -8.875  -4.352   7.602  1.00 98.88           O  
ATOM   1197  CZ  TYR A 155     -10.117  -3.844   7.887  1.00 98.88           C  
ATOM   1198  N   VAL A 156     -14.070  -2.523   5.414  1.00 98.94           N  
ATOM   1199  CA  VAL A 156     -14.031  -3.475   4.309  1.00 98.94           C  
ATOM   1200  C   VAL A 156     -12.594  -3.941   4.082  1.00 98.94           C  
ATOM   1201  CB  VAL A 156     -14.602  -2.863   3.010  1.00 98.94           C  
ATOM   1202  O   VAL A 156     -11.664  -3.131   4.090  1.00 98.94           O  
ATOM   1203  CG1 VAL A 156     -14.523  -3.865   1.858  1.00 98.94           C  
ATOM   1204  CG2 VAL A 156     -16.047  -2.408   3.225  1.00 98.94           C  
ATOM   1205  N   SER A 157     -12.391  -5.273   3.936  1.00 98.81           N  
ATOM   1206  CA  SER A 157     -11.117  -5.867   3.529  1.00 98.81           C  
ATOM   1207  C   SER A 157     -11.320  -6.930   2.455  1.00 98.81           C  
ATOM   1208  CB  SER A 157     -10.406  -6.480   4.734  1.00 98.81           C  
ATOM   1209  O   SER A 157     -12.430  -7.445   2.289  1.00 98.81           O  
ATOM   1210  OG  SER A 157     -11.180  -7.520   5.305  1.00 98.81           O  
ATOM   1211  N   PHE A 158     -10.289  -7.184   1.650  1.00 98.88           N  
ATOM   1212  CA  PHE A 158     -10.430  -8.164   0.578  1.00 98.88           C  
ATOM   1213  C   PHE A 158      -9.070  -8.719   0.170  1.00 98.88           C  
ATOM   1214  CB  PHE A 158     -11.125  -7.535  -0.635  1.00 98.88           C  
ATOM   1215  O   PHE A 158      -8.031  -8.117   0.456  1.00 98.88           O  
ATOM   1216  CG  PHE A 158     -10.406  -6.332  -1.188  1.00 98.88           C  
ATOM   1217  CD1 PHE A 158     -10.727  -5.055  -0.748  1.00 98.88           C  
ATOM   1218  CD2 PHE A 158      -9.422  -6.480  -2.152  1.00 98.88           C  
ATOM   1219  CE1 PHE A 158     -10.062  -3.938  -1.259  1.00 98.88           C  
ATOM   1220  CE2 PHE A 158      -8.750  -5.371  -2.666  1.00 98.88           C  
ATOM   1221  CZ  PHE A 158      -9.078  -4.102  -2.221  1.00 98.88           C  
ATOM   1222  N   ASN A 159      -9.141  -9.953  -0.407  1.00 98.88           N  
ATOM   1223  CA  ASN A 159      -7.949 -10.555  -0.995  1.00 98.88           C  
ATOM   1224  C   ASN A 159      -7.746 -10.102  -2.438  1.00 98.88           C  
ATOM   1225  CB  ASN A 159      -8.023 -12.078  -0.924  1.00 98.88           C  
ATOM   1226  O   ASN A 159      -8.711  -9.766  -3.129  1.00 98.88           O  
ATOM   1227  CG  ASN A 159      -7.891 -12.609   0.491  1.00 98.88           C  
ATOM   1228  ND2 ASN A 159      -8.445 -13.789   0.739  1.00 98.88           N  
ATOM   1229  OD1 ASN A 159      -7.293 -11.961   1.354  1.00 98.88           O  
ATOM   1230  N   TYR A 160      -6.480  -9.977  -2.869  1.00 98.88           N  
ATOM   1231  CA  TYR A 160      -6.105  -9.781  -4.266  1.00 98.88           C  
ATOM   1232  C   TYR A 160      -4.969 -10.727  -4.656  1.00 98.88           C  
ATOM   1233  CB  TYR A 160      -5.688  -8.328  -4.520  1.00 98.88           C  
ATOM   1234  O   TYR A 160      -4.266 -11.250  -3.793  1.00 98.88           O  
ATOM   1235  CG  TYR A 160      -4.516  -7.883  -3.682  1.00 98.88           C  
ATOM   1236  CD1 TYR A 160      -4.711  -7.258  -2.451  1.00 98.88           C  
ATOM   1237  CD2 TYR A 160      -3.209  -8.078  -4.121  1.00 98.88           C  
ATOM   1238  CE1 TYR A 160      -3.631  -6.840  -1.679  1.00 98.88           C  
ATOM   1239  CE2 TYR A 160      -2.123  -7.668  -3.355  1.00 98.88           C  
ATOM   1240  OH  TYR A 160      -1.272  -6.637  -1.376  1.00 98.88           O  
ATOM   1241  CZ  TYR A 160      -2.344  -7.051  -2.137  1.00 98.88           C  
ATOM   1242  N   ARG A 161      -4.930 -11.070  -6.008  1.00 98.88           N  
ATOM   1243  CA  ARG A 161      -3.910 -12.008  -6.465  1.00 98.88           C  
ATOM   1244  C   ARG A 161      -2.510 -11.508  -6.141  1.00 98.88           C  
ATOM   1245  CB  ARG A 161      -4.043 -12.258  -7.973  1.00 98.88           C  
ATOM   1246  O   ARG A 161      -2.232 -10.312  -6.258  1.00 98.88           O  
ATOM   1247  CG  ARG A 161      -5.211 -13.148  -8.352  1.00 98.88           C  
ATOM   1248  CD  ARG A 161      -5.445 -13.164  -9.852  1.00 98.88           C  
ATOM   1249  NE  ARG A 161      -6.047 -11.914 -10.312  1.00 98.88           N  
ATOM   1250  NH1 ARG A 161      -6.184 -12.555 -12.531  1.00 98.88           N  
ATOM   1251  NH2 ARG A 161      -6.922 -10.484 -11.883  1.00 98.88           N  
ATOM   1252  CZ  ARG A 161      -6.383 -11.648 -11.578  1.00 98.88           C  
ATOM   1253  N   LEU A 162      -1.620 -12.391  -5.680  1.00 98.81           N  
ATOM   1254  CA  LEU A 162      -0.276 -12.102  -5.188  1.00 98.81           C  
ATOM   1255  C   LEU A 162       0.780 -12.688  -6.121  1.00 98.81           C  
ATOM   1256  CB  LEU A 162      -0.091 -12.656  -3.775  1.00 98.81           C  
ATOM   1257  O   LEU A 162       0.487 -13.586  -6.910  1.00 98.81           O  
ATOM   1258  CG  LEU A 162      -1.042 -12.117  -2.705  1.00 98.81           C  
ATOM   1259  CD1 LEU A 162      -0.924 -12.938  -1.428  1.00 98.81           C  
ATOM   1260  CD2 LEU A 162      -0.755 -10.648  -2.426  1.00 98.81           C  
ATOM   1261  N   GLY A 163       2.025 -12.141  -6.105  1.00 98.38           N  
ATOM   1262  CA  GLY A 163       3.184 -12.680  -6.801  1.00 98.38           C  
ATOM   1263  C   GLY A 163       2.932 -12.930  -8.273  1.00 98.38           C  
ATOM   1264  O   GLY A 163       2.381 -12.078  -8.969  1.00 98.38           O  
ATOM   1265  N   VAL A 164       3.307 -14.062  -8.734  1.00 98.44           N  
ATOM   1266  CA  VAL A 164       3.258 -14.391 -10.156  1.00 98.44           C  
ATOM   1267  C   VAL A 164       1.809 -14.391 -10.641  1.00 98.44           C  
ATOM   1268  CB  VAL A 164       3.914 -15.766 -10.438  1.00 98.44           C  
ATOM   1269  O   VAL A 164       1.528 -14.039 -11.781  1.00 98.44           O  
ATOM   1270  CG1 VAL A 164       3.135 -16.891  -9.758  1.00 98.44           C  
ATOM   1271  CG2 VAL A 164       4.004 -16.016 -11.945  1.00 98.44           C  
ATOM   1272  N   PHE A 165       0.860 -14.641  -9.766  1.00 98.75           N  
ATOM   1273  CA  PHE A 165      -0.546 -14.742 -10.133  1.00 98.75           C  
ATOM   1274  C   PHE A 165      -1.159 -13.352 -10.297  1.00 98.75           C  
ATOM   1275  CB  PHE A 165      -1.329 -15.539  -9.094  1.00 98.75           C  
ATOM   1276  O   PHE A 165      -2.104 -13.172 -11.070  1.00 98.75           O  
ATOM   1277  CG  PHE A 165      -0.860 -16.969  -8.938  1.00 98.75           C  
ATOM   1278  CD1 PHE A 165      -1.271 -17.938  -9.828  1.00 98.75           C  
ATOM   1279  CD2 PHE A 165      -0.008 -17.312  -7.898  1.00 98.75           C  
ATOM   1280  CE1 PHE A 165      -0.838 -19.266  -9.695  1.00 98.75           C  
ATOM   1281  CE2 PHE A 165       0.429 -18.625  -7.754  1.00 98.75           C  
ATOM   1282  CZ  PHE A 165       0.012 -19.594  -8.648  1.00 98.75           C  
ATOM   1283  N   GLY A 166      -0.620 -12.422  -9.609  1.00 98.50           N  
ATOM   1284  CA  GLY A 166      -1.190 -11.086  -9.641  1.00 98.50           C  
ATOM   1285  C   GLY A 166      -0.373 -10.102 -10.461  1.00 98.50           C  
ATOM   1286  O   GLY A 166      -0.884  -9.070 -10.891  1.00 98.50           O  
ATOM   1287  N   PHE A 167       0.881 -10.531 -10.711  1.00 98.56           N  
ATOM   1288  CA  PHE A 167       1.705  -9.453 -11.242  1.00 98.56           C  
ATOM   1289  C   PHE A 167       2.625  -9.969 -12.344  1.00 98.56           C  
ATOM   1290  CB  PHE A 167       2.531  -8.805 -10.125  1.00 98.56           C  
ATOM   1291  O   PHE A 167       3.572  -9.281 -12.742  1.00 98.56           O  
ATOM   1292  CG  PHE A 167       1.702  -8.086  -9.102  1.00 98.56           C  
ATOM   1293  CD1 PHE A 167       1.262  -6.785  -9.328  1.00 98.56           C  
ATOM   1294  CD2 PHE A 167       1.364  -8.703  -7.902  1.00 98.56           C  
ATOM   1295  CE1 PHE A 167       0.494  -6.113  -8.383  1.00 98.56           C  
ATOM   1296  CE2 PHE A 167       0.599  -8.039  -6.949  1.00 98.56           C  
ATOM   1297  CZ  PHE A 167       0.165  -6.742  -7.191  1.00 98.56           C  
ATOM   1298  N   LEU A 168       2.432 -11.180 -12.844  1.00 98.44           N  
ATOM   1299  CA  LEU A 168       3.178 -11.633 -14.016  1.00 98.44           C  
ATOM   1300  C   LEU A 168       2.887 -10.750 -15.219  1.00 98.44           C  
ATOM   1301  CB  LEU A 168       2.836 -13.086 -14.336  1.00 98.44           C  
ATOM   1302  O   LEU A 168       1.724 -10.461 -15.523  1.00 98.44           O  
ATOM   1303  CG  LEU A 168       3.648 -13.742 -15.453  1.00 98.44           C  
ATOM   1304  CD1 LEU A 168       4.000 -15.180 -15.078  1.00 98.44           C  
ATOM   1305  CD2 LEU A 168       2.881 -13.695 -16.766  1.00 98.44           C  
ATOM   1306  N   SER A 169       3.963 -10.328 -15.914  1.00 98.50           N  
ATOM   1307  CA  SER A 169       3.791  -9.477 -17.094  1.00 98.50           C  
ATOM   1308  C   SER A 169       4.805  -9.820 -18.172  1.00 98.50           C  
ATOM   1309  CB  SER A 169       3.922  -8.008 -16.703  1.00 98.50           C  
ATOM   1310  O   SER A 169       5.984 -10.047 -17.891  1.00 98.50           O  
ATOM   1311  OG  SER A 169       3.814  -7.176 -17.859  1.00 98.50           O  
ATOM   1312  N   THR A 170       4.254  -9.844 -19.406  1.00 98.38           N  
ATOM   1313  CA  THR A 170       5.156  -9.953 -20.547  1.00 98.38           C  
ATOM   1314  C   THR A 170       5.391  -8.594 -21.188  1.00 98.38           C  
ATOM   1315  CB  THR A 170       4.602 -10.930 -21.609  1.00 98.38           C  
ATOM   1316  O   THR A 170       5.996  -8.500 -22.266  1.00 98.38           O  
ATOM   1317  CG2 THR A 170       4.535 -12.352 -21.062  1.00 98.38           C  
ATOM   1318  OG1 THR A 170       3.283 -10.516 -21.984  1.00 98.38           O  
ATOM   1319  N   GLU A 171       4.871  -7.500 -20.531  1.00 97.38           N  
ATOM   1320  CA  GLU A 171       5.035  -6.102 -20.938  1.00 97.38           C  
ATOM   1321  C   GLU A 171       4.543  -5.871 -22.359  1.00 97.38           C  
ATOM   1322  CB  GLU A 171       6.504  -5.680 -20.797  1.00 97.38           C  
ATOM   1323  O   GLU A 171       5.070  -5.012 -23.062  1.00 97.38           O  
ATOM   1324  CG  GLU A 171       7.004  -5.625 -19.375  1.00 97.38           C  
ATOM   1325  CD  GLU A 171       8.383  -4.988 -19.234  1.00 97.38           C  
ATOM   1326  OE1 GLU A 171       8.570  -4.129 -18.344  1.00 97.38           O  
ATOM   1327  OE2 GLU A 171       9.273  -5.352 -20.031  1.00 97.38           O  
ATOM   1328  N   ASP A 172       3.703  -6.762 -22.891  1.00 97.44           N  
ATOM   1329  CA  ASP A 172       2.934  -6.590 -24.125  1.00 97.44           C  
ATOM   1330  C   ASP A 172       1.471  -6.973 -23.906  1.00 97.44           C  
ATOM   1331  CB  ASP A 172       3.537  -7.422 -25.250  1.00 97.44           C  
ATOM   1332  O   ASP A 172       1.043  -7.211 -22.781  1.00 97.44           O  
ATOM   1333  CG  ASP A 172       3.586  -8.906 -24.938  1.00 97.44           C  
ATOM   1334  OD1 ASP A 172       2.729  -9.398 -24.172  1.00 97.44           O  
ATOM   1335  OD2 ASP A 172       4.488  -9.594 -25.453  1.00 97.44           O  
ATOM   1336  N   ILE A 173       0.696  -7.066 -24.953  1.00 97.25           N  
ATOM   1337  CA  ILE A 173      -0.753  -7.156 -24.812  1.00 97.25           C  
ATOM   1338  C   ILE A 173      -1.143  -8.570 -24.391  1.00 97.25           C  
ATOM   1339  CB  ILE A 173      -1.472  -6.773 -26.125  1.00 97.25           C  
ATOM   1340  O   ILE A 173      -2.252  -8.797 -23.906  1.00 97.25           O  
ATOM   1341  CG1 ILE A 173      -2.961  -6.523 -25.875  1.00 97.25           C  
ATOM   1342  CG2 ILE A 173      -1.275  -7.859 -27.188  1.00 97.25           C  
ATOM   1343  CD1 ILE A 173      -3.238  -5.359 -24.938  1.00 97.25           C  
ATOM   1344  N   GLU A 174      -0.270  -9.508 -24.516  1.00 97.62           N  
ATOM   1345  CA  GLU A 174      -0.601 -10.883 -24.172  1.00 97.62           C  
ATOM   1346  C   GLU A 174      -0.761 -11.047 -22.656  1.00 97.62           C  
ATOM   1347  CB  GLU A 174       0.471 -11.844 -24.703  1.00 97.62           C  
ATOM   1348  O   GLU A 174      -1.605 -11.820 -22.203  1.00 97.62           O  
ATOM   1349  CG  GLU A 174       0.581 -11.875 -26.219  1.00 97.62           C  
ATOM   1350  CD  GLU A 174      -0.742 -12.172 -26.906  1.00 97.62           C  
ATOM   1351  OE1 GLU A 174      -0.994 -11.609 -28.000  1.00 97.62           O  
ATOM   1352  OE2 GLU A 174      -1.532 -12.969 -26.344  1.00 97.62           O  
ATOM   1353  N   ALA A 175       0.040 -10.438 -21.828  1.00 97.88           N  
ATOM   1354  CA  ALA A 175      -0.024 -10.367 -20.375  1.00 97.88           C  
ATOM   1355  C   ALA A 175       0.502  -9.023 -19.859  1.00 97.88           C  
ATOM   1356  CB  ALA A 175       0.765 -11.516 -19.750  1.00 97.88           C  
ATOM   1357  O   ALA A 175       1.623  -8.945 -19.359  1.00 97.88           O  
ATOM   1358  N   PRO A 176      -0.289  -7.953 -20.078  1.00 97.88           N  
ATOM   1359  CA  PRO A 176       0.154  -6.594 -19.750  1.00 97.88           C  
ATOM   1360  C   PRO A 176       0.521  -6.426 -18.281  1.00 97.88           C  
ATOM   1361  CB  PRO A 176      -1.060  -5.734 -20.125  1.00 97.88           C  
ATOM   1362  O   PRO A 176       1.269  -5.508 -17.938  1.00 97.88           O  
ATOM   1363  CG  PRO A 176      -2.219  -6.676 -20.094  1.00 97.88           C  
ATOM   1364  CD  PRO A 176      -1.739  -8.039 -20.500  1.00 97.88           C  
ATOM   1365  N   GLY A 177      -0.005  -7.340 -17.312  1.00 97.56           N  
ATOM   1366  CA  GLY A 177       0.361  -7.320 -15.906  1.00 97.56           C  
ATOM   1367  C   GLY A 177      -0.630  -6.562 -15.039  1.00 97.56           C  
ATOM   1368  O   GLY A 177      -1.705  -6.180 -15.508  1.00 97.56           O  
ATOM   1369  N   ASN A 178      -0.363  -6.414 -13.758  1.00 98.50           N  
ATOM   1370  CA  ASN A 178      -1.072  -5.684 -12.711  1.00 98.50           C  
ATOM   1371  C   ASN A 178      -2.447  -6.285 -12.438  1.00 98.50           C  
ATOM   1372  CB  ASN A 178      -1.206  -4.203 -13.086  1.00 98.50           C  
ATOM   1373  O   ASN A 178      -3.426  -5.559 -12.266  1.00 98.50           O  
ATOM   1374  CG  ASN A 178       0.119  -3.469 -13.047  1.00 98.50           C  
ATOM   1375  ND2 ASN A 178       0.245  -2.428 -13.859  1.00 98.50           N  
ATOM   1376  OD1 ASN A 178       1.021  -3.832 -12.289  1.00 98.50           O  
ATOM   1377  N   TRP A 179      -2.543  -7.590 -12.531  1.00 98.62           N  
ATOM   1378  CA  TRP A 179      -3.809  -8.273 -12.281  1.00 98.62           C  
ATOM   1379  C   TRP A 179      -4.270  -8.062 -10.844  1.00 98.62           C  
ATOM   1380  CB  TRP A 179      -3.676  -9.773 -12.570  1.00 98.62           C  
ATOM   1381  O   TRP A 179      -5.469  -7.938 -10.578  1.00 98.62           O  
ATOM   1382  CG  TRP A 179      -2.924 -10.086 -13.828  1.00 98.62           C  
ATOM   1383  CD1 TRP A 179      -1.753 -10.781 -13.938  1.00 98.62           C  
ATOM   1384  CD2 TRP A 179      -3.289  -9.711 -15.156  1.00 98.62           C  
ATOM   1385  CE2 TRP A 179      -2.293 -10.211 -16.031  1.00 98.62           C  
ATOM   1386  CE3 TRP A 179      -4.363  -8.992 -15.703  1.00 98.62           C  
ATOM   1387  NE1 TRP A 179      -1.368 -10.859 -15.258  1.00 98.62           N  
ATOM   1388  CH2 TRP A 179      -3.402  -9.312 -17.922  1.00 98.62           C  
ATOM   1389  CZ2 TRP A 179      -2.340 -10.023 -17.406  1.00 98.62           C  
ATOM   1390  CZ3 TRP A 179      -4.410  -8.805 -17.078  1.00 98.62           C  
ATOM   1391  N   GLY A 180      -3.318  -8.086  -9.922  1.00 98.69           N  
ATOM   1392  CA  GLY A 180      -3.623  -7.785  -8.531  1.00 98.69           C  
ATOM   1393  C   GLY A 180      -4.223  -6.406  -8.328  1.00 98.69           C  
ATOM   1394  O   GLY A 180      -5.164  -6.238  -7.555  1.00 98.69           O  
ATOM   1395  N   LEU A 181      -3.717  -5.355  -9.031  1.00 98.88           N  
ATOM   1396  CA  LEU A 181      -4.309  -4.023  -8.953  1.00 98.88           C  
ATOM   1397  C   LEU A 181      -5.703  -4.012  -9.570  1.00 98.88           C  
ATOM   1398  CB  LEU A 181      -3.414  -3.000  -9.664  1.00 98.88           C  
ATOM   1399  O   LEU A 181      -6.602  -3.332  -9.070  1.00 98.88           O  
ATOM   1400  CG  LEU A 181      -2.107  -2.637  -8.953  1.00 98.88           C  
ATOM   1401  CD1 LEU A 181      -1.346  -1.586  -9.758  1.00 98.88           C  
ATOM   1402  CD2 LEU A 181      -2.385  -2.143  -7.539  1.00 98.88           C  
ATOM   1403  N   LYS A 182      -5.852  -4.750 -10.633  1.00 98.81           N  
ATOM   1404  CA  LYS A 182      -7.164  -4.848 -11.266  1.00 98.81           C  
ATOM   1405  C   LYS A 182      -8.164  -5.562 -10.359  1.00 98.81           C  
ATOM   1406  CB  LYS A 182      -7.059  -5.578 -12.602  1.00 98.81           C  
ATOM   1407  O   LYS A 182      -9.344  -5.219 -10.336  1.00 98.81           O  
ATOM   1408  CG  LYS A 182      -6.328  -4.793 -13.680  1.00 98.81           C  
ATOM   1409  CD  LYS A 182      -6.141  -5.621 -14.945  1.00 98.81           C  
ATOM   1410  CE  LYS A 182      -5.375  -4.848 -16.016  1.00 98.81           C  
ATOM   1411  NZ  LYS A 182      -5.184  -5.656 -17.250  1.00 98.81           N  
ATOM   1412  N   ASP A 183      -7.668  -6.555  -9.570  1.00 98.94           N  
ATOM   1413  CA  ASP A 183      -8.516  -7.164  -8.547  1.00 98.94           C  
ATOM   1414  C   ASP A 183      -8.977  -6.121  -7.527  1.00 98.94           C  
ATOM   1415  CB  ASP A 183      -7.773  -8.297  -7.836  1.00 98.94           C  
ATOM   1416  O   ASP A 183     -10.148  -6.109  -7.133  1.00 98.94           O  
ATOM   1417  CG  ASP A 183      -7.434  -9.453  -8.758  1.00 98.94           C  
ATOM   1418  OD1 ASP A 183      -8.094  -9.609  -9.805  1.00 98.94           O  
ATOM   1419  OD2 ASP A 183      -6.496 -10.211  -8.438  1.00 98.94           O  
ATOM   1420  N   GLN A 184      -8.062  -5.281  -7.125  1.00 98.88           N  
ATOM   1421  CA  GLN A 184      -8.359  -4.223  -6.168  1.00 98.88           C  
ATOM   1422  C   GLN A 184      -9.375  -3.236  -6.742  1.00 98.88           C  
ATOM   1423  CB  GLN A 184      -7.086  -3.482  -5.766  1.00 98.88           C  
ATOM   1424  O   GLN A 184     -10.297  -2.811  -6.043  1.00 98.88           O  
ATOM   1425  CG  GLN A 184      -6.062  -4.363  -5.062  1.00 98.88           C  
ATOM   1426  CD  GLN A 184      -4.742  -3.652  -4.820  1.00 98.88           C  
ATOM   1427  NE2 GLN A 184      -3.641  -4.371  -4.992  1.00 98.88           N  
ATOM   1428  OE1 GLN A 184      -4.719  -2.467  -4.480  1.00 98.88           O  
ATOM   1429  N   ILE A 185      -9.320  -2.873  -7.984  1.00 98.88           N  
ATOM   1430  CA  ILE A 185     -10.234  -1.951  -8.648  1.00 98.88           C  
ATOM   1431  C   ILE A 185     -11.633  -2.568  -8.719  1.00 98.88           C  
ATOM   1432  CB  ILE A 185      -9.742  -1.587 -10.070  1.00 98.88           C  
ATOM   1433  O   ILE A 185     -12.625  -1.902  -8.422  1.00 98.88           O  
ATOM   1434  CG1 ILE A 185      -8.484  -0.709  -9.984  1.00 98.88           C  
ATOM   1435  CG2 ILE A 185     -10.852  -0.889 -10.859  1.00 98.88           C  
ATOM   1436  CD1 ILE A 185      -7.758  -0.547 -11.312  1.00 98.88           C  
ATOM   1437  N   LEU A 186     -11.703  -3.902  -9.109  1.00 98.81           N  
ATOM   1438  CA  LEU A 186     -13.008  -4.562  -9.148  1.00 98.81           C  
ATOM   1439  C   LEU A 186     -13.617  -4.633  -7.750  1.00 98.81           C  
ATOM   1440  CB  LEU A 186     -12.875  -5.973  -9.727  1.00 98.81           C  
ATOM   1441  O   LEU A 186     -14.836  -4.500  -7.594  1.00 98.81           O  
ATOM   1442  CG  LEU A 186     -14.180  -6.738  -9.953  1.00 98.81           C  
ATOM   1443  CD1 LEU A 186     -15.109  -5.945 -10.875  1.00 98.81           C  
ATOM   1444  CD2 LEU A 186     -13.898  -8.117 -10.531  1.00 98.81           C  
ATOM   1445  N   ALA A 187     -12.805  -4.855  -6.727  1.00 98.88           N  
ATOM   1446  CA  ALA A 187     -13.297  -4.844  -5.352  1.00 98.88           C  
ATOM   1447  C   ALA A 187     -13.867  -3.479  -4.984  1.00 98.88           C  
ATOM   1448  CB  ALA A 187     -12.180  -5.230  -4.383  1.00 98.88           C  
ATOM   1449  O   ALA A 187     -14.930  -3.391  -4.355  1.00 98.88           O  
ATOM   1450  N   LEU A 188     -13.219  -2.398  -5.359  1.00 98.88           N  
ATOM   1451  CA  LEU A 188     -13.703  -1.050  -5.070  1.00 98.88           C  
ATOM   1452  C   LEU A 188     -15.000  -0.763  -5.816  1.00 98.88           C  
ATOM   1453  CB  LEU A 188     -12.641  -0.013  -5.449  1.00 98.88           C  
ATOM   1454  O   LEU A 188     -15.883  -0.089  -5.293  1.00 98.88           O  
ATOM   1455  CG  LEU A 188     -11.375   0.004  -4.590  1.00 98.88           C  
ATOM   1456  CD1 LEU A 188     -10.359   0.988  -5.164  1.00 98.88           C  
ATOM   1457  CD2 LEU A 188     -11.703   0.355  -3.146  1.00 98.88           C  
ATOM   1458  N   LYS A 189     -15.070  -1.283  -7.043  1.00 98.69           N  
ATOM   1459  CA  LYS A 189     -16.328  -1.162  -7.766  1.00 98.69           C  
ATOM   1460  C   LYS A 189     -17.453  -1.927  -7.055  1.00 98.69           C  
ATOM   1461  CB  LYS A 189     -16.188  -1.667  -9.203  1.00 98.69           C  
ATOM   1462  O   LYS A 189     -18.578  -1.456  -6.988  1.00 98.69           O  
ATOM   1463  CG  LYS A 189     -15.328  -0.769 -10.086  1.00 98.69           C  
ATOM   1464  CD  LYS A 189     -15.188  -1.343 -11.492  1.00 98.69           C  
ATOM   1465  CE  LYS A 189     -14.430  -0.393 -12.406  1.00 98.69           C  
ATOM   1466  NZ  LYS A 189     -14.211  -0.987 -13.758  1.00 98.69           N  
ATOM   1467  N   TRP A 190     -17.031  -3.078  -6.504  1.00 98.62           N  
ATOM   1468  CA  TRP A 190     -17.969  -3.861  -5.707  1.00 98.62           C  
ATOM   1469  C   TRP A 190     -18.453  -3.068  -4.496  1.00 98.62           C  
ATOM   1470  CB  TRP A 190     -17.328  -5.172  -5.250  1.00 98.62           C  
ATOM   1471  O   TRP A 190     -19.656  -3.037  -4.203  1.00 98.62           O  
ATOM   1472  CG  TRP A 190     -18.281  -6.109  -4.559  1.00 98.62           C  
ATOM   1473  CD1 TRP A 190     -18.969  -7.148  -5.121  1.00 98.62           C  
ATOM   1474  CD2 TRP A 190     -18.641  -6.090  -3.176  1.00 98.62           C  
ATOM   1475  CE2 TRP A 190     -19.547  -7.148  -2.969  1.00 98.62           C  
ATOM   1476  CE3 TRP A 190     -18.281  -5.281  -2.088  1.00 98.62           C  
ATOM   1477  NE1 TRP A 190     -19.734  -7.777  -4.172  1.00 98.62           N  
ATOM   1478  CH2 TRP A 190     -19.750  -6.609  -0.672  1.00 98.62           C  
ATOM   1479  CZ2 TRP A 190     -20.109  -7.414  -1.718  1.00 98.62           C  
ATOM   1480  CZ3 TRP A 190     -18.844  -5.551  -0.845  1.00 98.62           C  
ATOM   1481  N   VAL A 191     -17.547  -2.445  -3.838  1.00 98.75           N  
ATOM   1482  CA  VAL A 191     -17.859  -1.640  -2.664  1.00 98.75           C  
ATOM   1483  C   VAL A 191     -18.828  -0.518  -3.055  1.00 98.75           C  
ATOM   1484  CB  VAL A 191     -16.594  -1.052  -2.014  1.00 98.75           C  
ATOM   1485  O   VAL A 191     -19.859  -0.322  -2.410  1.00 98.75           O  
ATOM   1486  CG1 VAL A 191     -16.953   0.005  -0.972  1.00 98.75           C  
ATOM   1487  CG2 VAL A 191     -15.750  -2.162  -1.380  1.00 98.75           C  
ATOM   1488  N   LYS A 192     -18.500   0.206  -4.113  1.00 98.31           N  
ATOM   1489  CA  LYS A 192     -19.344   1.296  -4.605  1.00 98.31           C  
ATOM   1490  C   LYS A 192     -20.766   0.812  -4.887  1.00 98.31           C  
ATOM   1491  CB  LYS A 192     -18.734   1.914  -5.863  1.00 98.31           C  
ATOM   1492  O   LYS A 192     -21.734   1.506  -4.578  1.00 98.31           O  
ATOM   1493  CG  LYS A 192     -19.469   3.152  -6.359  1.00 98.31           C  
ATOM   1494  CD  LYS A 192     -19.297   4.320  -5.395  1.00 98.31           C  
ATOM   1495  CE  LYS A 192     -19.938   5.590  -5.938  1.00 98.31           C  
ATOM   1496  NZ  LYS A 192     -19.828   6.723  -4.973  1.00 98.31           N  
ATOM   1497  N   LYS A 193     -20.906  -0.312  -5.359  1.00 98.00           N  
ATOM   1498  CA  LYS A 193     -22.188  -0.852  -5.820  1.00 98.00           C  
ATOM   1499  C   LYS A 193     -22.984  -1.414  -4.656  1.00 98.00           C  
ATOM   1500  CB  LYS A 193     -21.953  -1.938  -6.875  1.00 98.00           C  
ATOM   1501  O   LYS A 193     -24.219  -1.321  -4.648  1.00 98.00           O  
ATOM   1502  CG  LYS A 193     -23.234  -2.506  -7.461  1.00 98.00           C  
ATOM   1503  CD  LYS A 193     -22.953  -3.533  -8.547  1.00 98.00           C  
ATOM   1504  CE  LYS A 193     -24.234  -4.148  -9.094  1.00 98.00           C  
ATOM   1505  NZ  LYS A 193     -23.953  -5.168 -10.148  1.00 98.00           N  
ATOM   1506  N   ASN A 194     -22.328  -1.892  -3.568  1.00 98.44           N  
ATOM   1507  CA  ASN A 194     -23.062  -2.766  -2.666  1.00 98.44           C  
ATOM   1508  C   ASN A 194     -23.047  -2.242  -1.233  1.00 98.44           C  
ATOM   1509  CB  ASN A 194     -22.516  -4.191  -2.719  1.00 98.44           C  
ATOM   1510  O   ASN A 194     -23.875  -2.627  -0.414  1.00 98.44           O  
ATOM   1511  CG  ASN A 194     -22.734  -4.855  -4.062  1.00 98.44           C  
ATOM   1512  ND2 ASN A 194     -21.656  -5.105  -4.789  1.00 98.44           N  
ATOM   1513  OD1 ASN A 194     -23.875  -5.145  -4.441  1.00 98.44           O  
ATOM   1514  N   ILE A 195     -22.141  -1.325  -0.927  1.00 98.62           N  
ATOM   1515  CA  ILE A 195     -21.812  -1.039   0.463  1.00 98.62           C  
ATOM   1516  C   ILE A 195     -22.984  -0.365   1.153  1.00 98.62           C  
ATOM   1517  CB  ILE A 195     -20.547  -0.149   0.567  1.00 98.62           C  
ATOM   1518  O   ILE A 195     -23.125  -0.435   2.377  1.00 98.62           O  
ATOM   1519  CG1 ILE A 195     -19.984  -0.193   1.990  1.00 98.62           C  
ATOM   1520  CG2 ILE A 195     -20.859   1.289   0.149  1.00 98.62           C  
ATOM   1521  CD1 ILE A 195     -19.516  -1.575   2.428  1.00 98.62           C  
ATOM   1522  N   LYS A 196     -23.891   0.249   0.398  1.00 98.56           N  
ATOM   1523  CA  LYS A 196     -25.078   0.859   0.979  1.00 98.56           C  
ATOM   1524  C   LYS A 196     -25.953  -0.184   1.674  1.00 98.56           C  
ATOM   1525  CB  LYS A 196     -25.891   1.583  -0.098  1.00 98.56           C  
ATOM   1526  O   LYS A 196     -26.594   0.109   2.684  1.00 98.56           O  
ATOM   1527  CG  LYS A 196     -27.125   2.293   0.431  1.00 98.56           C  
ATOM   1528  CD  LYS A 196     -27.859   3.037  -0.677  1.00 98.56           C  
ATOM   1529  CE  LYS A 196     -29.109   3.727  -0.154  1.00 98.56           C  
ATOM   1530  NZ  LYS A 196     -29.844   4.465  -1.235  1.00 98.56           N  
ATOM   1531  N   ASN A 197     -25.922  -1.376   1.180  1.00 98.38           N  
ATOM   1532  CA  ASN A 197     -26.734  -2.449   1.744  1.00 98.38           C  
ATOM   1533  C   ASN A 197     -26.188  -2.904   3.098  1.00 98.38           C  
ATOM   1534  CB  ASN A 197     -26.797  -3.633   0.776  1.00 98.38           C  
ATOM   1535  O   ASN A 197     -26.875  -3.629   3.828  1.00 98.38           O  
ATOM   1536  CG  ASN A 197     -27.438  -3.266  -0.549  1.00 98.38           C  
ATOM   1537  ND2 ASN A 197     -27.641  -4.262  -1.404  1.00 98.38           N  
ATOM   1538  OD1 ASN A 197     -27.750  -2.100  -0.801  1.00 98.38           O  
ATOM   1539  N   PHE A 198     -25.016  -2.510   3.398  1.00 98.44           N  
ATOM   1540  CA  PHE A 198     -24.359  -2.900   4.641  1.00 98.44           C  
ATOM   1541  C   PHE A 198     -24.328  -1.734   5.625  1.00 98.44           C  
ATOM   1542  CB  PHE A 198     -22.938  -3.402   4.371  1.00 98.44           C  
ATOM   1543  O   PHE A 198     -23.625  -1.795   6.645  1.00 98.44           O  
ATOM   1544  CG  PHE A 198     -22.875  -4.645   3.527  1.00 98.44           C  
ATOM   1545  CD1 PHE A 198     -22.797  -5.902   4.117  1.00 98.44           C  
ATOM   1546  CD2 PHE A 198     -22.922  -4.559   2.141  1.00 98.44           C  
ATOM   1547  CE1 PHE A 198     -22.750  -7.055   3.336  1.00 98.44           C  
ATOM   1548  CE2 PHE A 198     -22.875  -5.707   1.355  1.00 98.44           C  
ATOM   1549  CZ  PHE A 198     -22.781  -6.953   1.955  1.00 98.44           C  
ATOM   1550  N   GLY A 199     -25.016  -0.584   5.270  1.00 98.50           N  
ATOM   1551  CA  GLY A 199     -25.078   0.578   6.141  1.00 98.50           C  
ATOM   1552  C   GLY A 199     -23.969   1.579   5.863  1.00 98.50           C  
ATOM   1553  O   GLY A 199     -23.766   2.523   6.633  1.00 98.50           O  
ATOM   1554  N   GLY A 200     -23.172   1.299   4.824  1.00 98.69           N  
ATOM   1555  CA  GLY A 200     -22.109   2.207   4.426  1.00 98.69           C  
ATOM   1556  C   GLY A 200     -22.562   3.262   3.436  1.00 98.69           C  
ATOM   1557  O   GLY A 200     -23.484   3.029   2.654  1.00 98.69           O  
ATOM   1558  N   ASP A 201     -21.922   4.430   3.439  1.00 98.69           N  
ATOM   1559  CA  ASP A 201     -22.141   5.520   2.494  1.00 98.69           C  
ATOM   1560  C   ASP A 201     -21.141   5.449   1.334  1.00 98.69           C  
ATOM   1561  CB  ASP A 201     -22.031   6.875   3.199  1.00 98.69           C  
ATOM   1562  O   ASP A 201     -19.953   5.734   1.507  1.00 98.69           O  
ATOM   1563  CG  ASP A 201     -22.375   8.047   2.299  1.00 98.69           C  
ATOM   1564  OD1 ASP A 201     -22.516   7.848   1.072  1.00 98.69           O  
ATOM   1565  OD2 ASP A 201     -22.516   9.172   2.818  1.00 98.69           O  
ATOM   1566  N   PRO A 202     -21.594   5.031   0.102  1.00 98.38           N  
ATOM   1567  CA  PRO A 202     -20.703   4.848  -1.039  1.00 98.38           C  
ATOM   1568  C   PRO A 202     -20.000   6.141  -1.458  1.00 98.38           C  
ATOM   1569  CB  PRO A 202     -21.625   4.340  -2.145  1.00 98.38           C  
ATOM   1570  O   PRO A 202     -19.031   6.105  -2.205  1.00 98.38           O  
ATOM   1571  CG  PRO A 202     -22.984   4.816  -1.745  1.00 98.38           C  
ATOM   1572  CD  PRO A 202     -23.078   4.812  -0.246  1.00 98.38           C  
ATOM   1573  N   SER A 203     -20.484   7.305  -0.966  1.00 98.38           N  
ATOM   1574  CA  SER A 203     -19.891   8.594  -1.301  1.00 98.38           C  
ATOM   1575  C   SER A 203     -18.812   8.992  -0.292  1.00 98.38           C  
ATOM   1576  CB  SER A 203     -20.953   9.680  -1.361  1.00 98.38           C  
ATOM   1577  O   SER A 203     -18.156  10.023  -0.445  1.00 98.38           O  
ATOM   1578  OG  SER A 203     -21.469   9.953  -0.069  1.00 98.38           O  
ATOM   1579  N   LYS A 204     -18.625   8.203   0.801  1.00 98.38           N  
ATOM   1580  CA  LYS A 204     -17.625   8.461   1.840  1.00 98.38           C  
ATOM   1581  C   LYS A 204     -16.719   7.246   2.041  1.00 98.38           C  
ATOM   1582  CB  LYS A 204     -18.312   8.828   3.158  1.00 98.38           C  
ATOM   1583  O   LYS A 204     -16.672   6.676   3.133  1.00 98.38           O  
ATOM   1584  CG  LYS A 204     -19.016  10.172   3.131  1.00 98.38           C  
ATOM   1585  CD  LYS A 204     -19.500  10.578   4.520  1.00 98.38           C  
ATOM   1586  CE  LYS A 204     -20.156  11.953   4.504  1.00 98.38           C  
ATOM   1587  NZ  LYS A 204     -20.609  12.359   5.867  1.00 98.38           N  
ATOM   1588  N   VAL A 205     -16.016   6.906   0.946  1.00 98.88           N  
ATOM   1589  CA  VAL A 205     -15.094   5.770   0.961  1.00 98.88           C  
ATOM   1590  C   VAL A 205     -13.648   6.270   1.056  1.00 98.88           C  
ATOM   1591  CB  VAL A 205     -15.266   4.883  -0.292  1.00 98.88           C  
ATOM   1592  O   VAL A 205     -13.242   7.145   0.290  1.00 98.88           O  
ATOM   1593  CG1 VAL A 205     -14.219   3.771  -0.317  1.00 98.88           C  
ATOM   1594  CG2 VAL A 205     -16.672   4.293  -0.335  1.00 98.88           C  
ATOM   1595  N   THR A 206     -12.938   5.754   2.078  1.00 98.94           N  
ATOM   1596  CA  THR A 206     -11.508   5.977   2.223  1.00 98.94           C  
ATOM   1597  C   THR A 206     -10.734   4.668   2.070  1.00 98.94           C  
ATOM   1598  CB  THR A 206     -11.172   6.613   3.584  1.00 98.94           C  
ATOM   1599  O   THR A 206     -11.062   3.674   2.725  1.00 98.94           O  
ATOM   1600  CG2 THR A 206      -9.672   6.797   3.754  1.00 98.94           C  
ATOM   1601  OG1 THR A 206     -11.812   7.895   3.674  1.00 98.94           O  
ATOM   1602  N   ILE A 207      -9.773   4.660   1.124  1.00 98.94           N  
ATOM   1603  CA  ILE A 207      -8.898   3.496   1.026  1.00 98.94           C  
ATOM   1604  C   ILE A 207      -7.621   3.742   1.820  1.00 98.94           C  
ATOM   1605  CB  ILE A 207      -8.562   3.162  -0.444  1.00 98.94           C  
ATOM   1606  O   ILE A 207      -7.141   4.875   1.902  1.00 98.94           O  
ATOM   1607  CG1 ILE A 207      -7.887   4.359  -1.122  1.00 98.94           C  
ATOM   1608  CG2 ILE A 207      -9.828   2.742  -1.205  1.00 98.94           C  
ATOM   1609  CD1 ILE A 207      -7.406   4.078  -2.539  1.00 98.94           C  
ATOM   1610  N   PHE A 208      -7.184   2.621   2.406  1.00 98.88           N  
ATOM   1611  CA  PHE A 208      -5.949   2.752   3.170  1.00 98.88           C  
ATOM   1612  C   PHE A 208      -5.168   1.442   3.166  1.00 98.88           C  
ATOM   1613  CB  PHE A 208      -6.246   3.180   4.609  1.00 98.88           C  
ATOM   1614  O   PHE A 208      -5.746   0.371   2.969  1.00 98.88           O  
ATOM   1615  CG  PHE A 208      -7.062   2.180   5.387  1.00 98.88           C  
ATOM   1616  CD1 PHE A 208      -8.352   1.854   4.984  1.00 98.88           C  
ATOM   1617  CD2 PHE A 208      -6.535   1.562   6.512  1.00 98.88           C  
ATOM   1618  CE1 PHE A 208      -9.109   0.927   5.699  1.00 98.88           C  
ATOM   1619  CE2 PHE A 208      -7.285   0.635   7.230  1.00 98.88           C  
ATOM   1620  CZ  PHE A 208      -8.570   0.320   6.824  1.00 98.88           C  
ATOM   1621  N   GLY A 209      -3.809   1.583   3.260  1.00 98.81           N  
ATOM   1622  CA  GLY A 209      -2.947   0.415   3.168  1.00 98.81           C  
ATOM   1623  C   GLY A 209      -1.583   0.628   3.797  1.00 98.81           C  
ATOM   1624  O   GLY A 209      -1.216   1.758   4.125  1.00 98.81           O  
ATOM   1625  N   GLU A 210      -0.909  -0.447   4.043  1.00 98.75           N  
ATOM   1626  CA  GLU A 210       0.455  -0.447   4.562  1.00 98.75           C  
ATOM   1627  C   GLU A 210       1.402  -1.196   3.631  1.00 98.75           C  
ATOM   1628  CB  GLU A 210       0.496  -1.065   5.965  1.00 98.75           C  
ATOM   1629  O   GLU A 210       1.044  -2.240   3.082  1.00 98.75           O  
ATOM   1630  CG  GLU A 210       1.835  -0.901   6.668  1.00 98.75           C  
ATOM   1631  CD  GLU A 210       2.818  -2.018   6.355  1.00 98.75           C  
ATOM   1632  OE1 GLU A 210       4.035  -1.835   6.582  1.00 98.75           O  
ATOM   1633  OE2 GLU A 210       2.367  -3.086   5.883  1.00 98.75           O  
ATOM   1634  N   SER A 211       2.633  -0.712   3.459  1.00 98.69           N  
ATOM   1635  CA  SER A 211       3.637  -1.368   2.627  1.00 98.69           C  
ATOM   1636  C   SER A 211       3.133  -1.557   1.199  1.00 98.69           C  
ATOM   1637  CB  SER A 211       4.023  -2.723   3.221  1.00 98.69           C  
ATOM   1638  O   SER A 211       2.740  -0.591   0.541  1.00 98.69           O  
ATOM   1639  OG  SER A 211       5.273  -3.156   2.713  1.00 98.69           O  
ATOM   1640  N   ALA A 212       3.180  -2.721   0.640  1.00 98.75           N  
ATOM   1641  CA  ALA A 212       2.689  -2.934  -0.719  1.00 98.75           C  
ATOM   1642  C   ALA A 212       1.224  -2.527  -0.842  1.00 98.75           C  
ATOM   1643  CB  ALA A 212       2.871  -4.395  -1.128  1.00 98.75           C  
ATOM   1644  O   ALA A 212       0.773  -2.123  -1.917  1.00 98.75           O  
ATOM   1645  N   GLY A 213       0.429  -2.637   0.203  1.00 98.81           N  
ATOM   1646  CA  GLY A 213      -0.936  -2.135   0.210  1.00 98.81           C  
ATOM   1647  C   GLY A 213      -1.021  -0.630   0.041  1.00 98.81           C  
ATOM   1648  O   GLY A 213      -1.894  -0.127  -0.669  1.00 98.81           O  
ATOM   1649  N   ALA A 214      -0.103   0.093   0.742  1.00 98.88           N  
ATOM   1650  CA  ALA A 214      -0.021   1.543   0.592  1.00 98.88           C  
ATOM   1651  C   ALA A 214       0.436   1.925  -0.813  1.00 98.88           C  
ATOM   1652  CB  ALA A 214       0.926   2.133   1.634  1.00 98.88           C  
ATOM   1653  O   ALA A 214      -0.056   2.898  -1.390  1.00 98.88           O  
ATOM   1654  N   ALA A 215       1.417   1.168  -1.364  1.00 98.81           N  
ATOM   1655  CA  ALA A 215       1.822   1.376  -2.752  1.00 98.81           C  
ATOM   1656  C   ALA A 215       0.645   1.181  -3.703  1.00 98.81           C  
ATOM   1657  CB  ALA A 215       2.963   0.431  -3.121  1.00 98.81           C  
ATOM   1658  O   ALA A 215       0.465   1.954  -4.645  1.00 98.81           O  
ATOM   1659  N   SER A 216      -0.170   0.152  -3.441  1.00 98.88           N  
ATOM   1660  CA  SER A 216      -1.382  -0.060  -4.227  1.00 98.88           C  
ATOM   1661  C   SER A 216      -2.309   1.149  -4.152  1.00 98.88           C  
ATOM   1662  CB  SER A 216      -2.121  -1.310  -3.746  1.00 98.88           C  
ATOM   1663  O   SER A 216      -2.828   1.603  -5.172  1.00 98.88           O  
ATOM   1664  OG  SER A 216      -1.398  -2.482  -4.082  1.00 98.88           O  
ATOM   1665  N   VAL A 217      -2.473   1.670  -2.934  1.00 98.94           N  
ATOM   1666  CA  VAL A 217      -3.324   2.840  -2.750  1.00 98.94           C  
ATOM   1667  C   VAL A 217      -2.822   3.988  -3.623  1.00 98.94           C  
ATOM   1668  CB  VAL A 217      -3.373   3.279  -1.270  1.00 98.94           C  
ATOM   1669  O   VAL A 217      -3.609   4.645  -4.309  1.00 98.94           O  
ATOM   1670  CG1 VAL A 217      -4.043   4.645  -1.133  1.00 98.94           C  
ATOM   1671  CG2 VAL A 217      -4.105   2.236  -0.427  1.00 98.94           C  
ATOM   1672  N   SER A 218      -1.533   4.160  -3.598  1.00 98.75           N  
ATOM   1673  CA  SER A 218      -0.925   5.234  -4.375  1.00 98.75           C  
ATOM   1674  C   SER A 218      -1.165   5.035  -5.871  1.00 98.75           C  
ATOM   1675  CB  SER A 218       0.576   5.316  -4.098  1.00 98.75           C  
ATOM   1676  O   SER A 218      -1.528   5.980  -6.574  1.00 98.75           O  
ATOM   1677  OG  SER A 218       1.146   6.445  -4.738  1.00 98.75           O  
ATOM   1678  N   TYR A 219      -1.034   3.852  -6.414  1.00 98.69           N  
ATOM   1679  CA  TYR A 219      -1.307   3.555  -7.816  1.00 98.69           C  
ATOM   1680  C   TYR A 219      -2.785   3.732  -8.133  1.00 98.69           C  
ATOM   1681  CB  TYR A 219      -0.867   2.127  -8.156  1.00 98.69           C  
ATOM   1682  O   TYR A 219      -3.141   4.227  -9.203  1.00 98.69           O  
ATOM   1683  CG  TYR A 219       0.624   1.979  -8.344  1.00 98.69           C  
ATOM   1684  CD1 TYR A 219       1.276   2.580  -9.414  1.00 98.69           C  
ATOM   1685  CD2 TYR A 219       1.383   1.238  -7.441  1.00 98.69           C  
ATOM   1686  CE1 TYR A 219       2.650   2.443  -9.594  1.00 98.69           C  
ATOM   1687  CE2 TYR A 219       2.758   1.096  -7.605  1.00 98.69           C  
ATOM   1688  OH  TYR A 219       4.738   1.564  -8.852  1.00 98.69           O  
ATOM   1689  CZ  TYR A 219       3.381   1.702  -8.680  1.00 98.69           C  
ATOM   1690  N   LEU A 220      -3.652   3.379  -7.230  1.00 98.75           N  
ATOM   1691  CA  LEU A 220      -5.086   3.547  -7.441  1.00 98.75           C  
ATOM   1692  C   LEU A 220      -5.457   5.023  -7.492  1.00 98.75           C  
ATOM   1693  CB  LEU A 220      -5.875   2.850  -6.328  1.00 98.75           C  
ATOM   1694  O   LEU A 220      -6.312   5.426  -8.281  1.00 98.75           O  
ATOM   1695  CG  LEU A 220      -5.777   1.323  -6.285  1.00 98.75           C  
ATOM   1696  CD1 LEU A 220      -6.453   0.786  -5.027  1.00 98.75           C  
ATOM   1697  CD2 LEU A 220      -6.398   0.710  -7.535  1.00 98.75           C  
ATOM   1698  N   VAL A 221      -4.793   5.812  -6.688  1.00 98.44           N  
ATOM   1699  CA  VAL A 221      -5.004   7.254  -6.719  1.00 98.44           C  
ATOM   1700  C   VAL A 221      -4.559   7.812  -8.070  1.00 98.44           C  
ATOM   1701  CB  VAL A 221      -4.250   7.965  -5.574  1.00 98.44           C  
ATOM   1702  O   VAL A 221      -5.180   8.734  -8.602  1.00 98.44           O  
ATOM   1703  CG1 VAL A 221      -4.223   9.477  -5.801  1.00 98.44           C  
ATOM   1704  CG2 VAL A 221      -4.891   7.637  -4.227  1.00 98.44           C  
ATOM   1705  N   ASN A 222      -3.602   7.238  -8.672  1.00 97.56           N  
ATOM   1706  CA  ASN A 222      -3.037   7.695  -9.938  1.00 97.56           C  
ATOM   1707  C   ASN A 222      -3.830   7.168 -11.125  1.00 97.56           C  
ATOM   1708  CB  ASN A 222      -1.567   7.281 -10.047  1.00 97.56           C  
ATOM   1709  O   ASN A 222      -3.689   7.668 -12.242  1.00 97.56           O  
ATOM   1710  CG  ASN A 222      -0.671   8.039  -9.094  1.00 97.56           C  
ATOM   1711  ND2 ASN A 222       0.564   7.578  -8.945  1.00 97.56           N  
ATOM   1712  OD1 ASN A 222      -1.086   9.039  -8.492  1.00 97.56           O  
ATOM   1713  N   SER A 223      -4.691   6.191 -10.945  1.00 97.00           N  
ATOM   1714  CA  SER A 223      -5.348   5.496 -12.047  1.00 97.00           C  
ATOM   1715  C   SER A 223      -6.668   6.160 -12.414  1.00 97.00           C  
ATOM   1716  CB  SER A 223      -5.586   4.027 -11.688  1.00 97.00           C  
ATOM   1717  O   SER A 223      -7.500   6.426 -11.547  1.00 97.00           O  
ATOM   1718  OG  SER A 223      -6.285   3.363 -12.727  1.00 97.00           O  
ATOM   1719  N   LYS A 224      -6.957   6.305 -13.664  1.00 95.12           N  
ATOM   1720  CA  LYS A 224      -8.219   6.855 -14.148  1.00 95.12           C  
ATOM   1721  C   LYS A 224      -9.359   5.863 -13.945  1.00 95.12           C  
ATOM   1722  CB  LYS A 224      -8.117   7.242 -15.625  1.00 95.12           C  
ATOM   1723  O   LYS A 224     -10.531   6.254 -13.898  1.00 95.12           O  
ATOM   1724  CG  LYS A 224      -7.203   8.438 -15.883  1.00 95.12           C  
ATOM   1725  CD  LYS A 224      -7.184   8.805 -17.359  1.00 95.12           C  
ATOM   1726  CE  LYS A 224      -6.270  10.000 -17.625  1.00 95.12           C  
ATOM   1727  NZ  LYS A 224      -6.223  10.352 -19.078  1.00 95.12           N  
ATOM   1728  N   LEU A 225      -9.039   4.621 -13.805  1.00 97.50           N  
ATOM   1729  CA  LEU A 225     -10.031   3.561 -13.656  1.00 97.50           C  
ATOM   1730  C   LEU A 225     -10.727   3.650 -12.305  1.00 97.50           C  
ATOM   1731  CB  LEU A 225      -9.375   2.188 -13.820  1.00 97.50           C  
ATOM   1732  O   LEU A 225     -11.758   3.012 -12.086  1.00 97.50           O  
ATOM   1733  CG  LEU A 225      -8.773   1.882 -15.195  1.00 97.50           C  
ATOM   1734  CD1 LEU A 225      -8.148   0.491 -15.203  1.00 97.50           C  
ATOM   1735  CD2 LEU A 225      -9.836   2.000 -16.281  1.00 97.50           C  
ATOM   1736  N   THR A 226     -10.125   4.445 -11.414  1.00 98.06           N  
ATOM   1737  CA  THR A 226     -10.664   4.473 -10.055  1.00 98.06           C  
ATOM   1738  C   THR A 226     -11.398   5.781  -9.789  1.00 98.06           C  
ATOM   1739  CB  THR A 226      -9.547   4.289  -9.016  1.00 98.06           C  
ATOM   1740  O   THR A 226     -11.797   6.059  -8.656  1.00 98.06           O  
ATOM   1741  CG2 THR A 226      -8.867   2.932  -9.172  1.00 98.06           C  
ATOM   1742  OG1 THR A 226      -8.570   5.320  -9.180  1.00 98.06           O  
ATOM   1743  N   GLN A 227     -11.594   6.566 -10.867  1.00 96.75           N  
ATOM   1744  CA  GLN A 227     -12.297   7.836 -10.711  1.00 96.75           C  
ATOM   1745  C   GLN A 227     -13.680   7.629 -10.094  1.00 96.75           C  
ATOM   1746  CB  GLN A 227     -12.422   8.547 -12.055  1.00 96.75           C  
ATOM   1747  O   GLN A 227     -14.469   6.820 -10.586  1.00 96.75           O  
ATOM   1748  CG  GLN A 227     -11.117   9.156 -12.555  1.00 96.75           C  
ATOM   1749  CD  GLN A 227     -11.266   9.859 -13.891  1.00 96.75           C  
ATOM   1750  NE2 GLN A 227     -10.219  10.547 -14.320  1.00 96.75           N  
ATOM   1751  OE1 GLN A 227     -12.320   9.789 -14.531  1.00 96.75           O  
ATOM   1752  N   GLY A 228     -13.914   8.297  -8.977  1.00 97.50           N  
ATOM   1753  CA  GLY A 228     -15.219   8.297  -8.344  1.00 97.50           C  
ATOM   1754  C   GLY A 228     -15.422   7.129  -7.398  1.00 97.50           C  
ATOM   1755  O   GLY A 228     -16.500   6.969  -6.820  1.00 97.50           O  
ATOM   1756  N   LEU A 229     -14.367   6.344  -7.133  1.00 98.69           N  
ATOM   1757  CA  LEU A 229     -14.562   5.145  -6.328  1.00 98.69           C  
ATOM   1758  C   LEU A 229     -14.219   5.410  -4.867  1.00 98.69           C  
ATOM   1759  CB  LEU A 229     -13.703   3.994  -6.863  1.00 98.69           C  
ATOM   1760  O   LEU A 229     -14.664   4.680  -3.977  1.00 98.69           O  
ATOM   1761  CG  LEU A 229     -14.062   3.477  -8.258  1.00 98.69           C  
ATOM   1762  CD1 LEU A 229     -13.195   2.277  -8.617  1.00 98.69           C  
ATOM   1763  CD2 LEU A 229     -15.539   3.113  -8.328  1.00 98.69           C  
ATOM   1764  N   PHE A 230     -13.477   6.469  -4.543  1.00 98.75           N  
ATOM   1765  CA  PHE A 230     -13.156   6.832  -3.166  1.00 98.75           C  
ATOM   1766  C   PHE A 230     -12.930   8.336  -3.043  1.00 98.75           C  
ATOM   1767  CB  PHE A 230     -11.914   6.074  -2.684  1.00 98.75           C  
ATOM   1768  O   PHE A 230     -12.750   9.023  -4.047  1.00 98.75           O  
ATOM   1769  CG  PHE A 230     -10.734   6.188  -3.609  1.00 98.75           C  
ATOM   1770  CD1 PHE A 230     -10.500   5.219  -4.578  1.00 98.75           C  
ATOM   1771  CD2 PHE A 230      -9.859   7.262  -3.514  1.00 98.75           C  
ATOM   1772  CE1 PHE A 230      -9.406   5.320  -5.438  1.00 98.75           C  
ATOM   1773  CE2 PHE A 230      -8.773   7.371  -4.367  1.00 98.75           C  
ATOM   1774  CZ  PHE A 230      -8.547   6.398  -5.328  1.00 98.75           C  
ATOM   1775  N   GLU A 231     -12.906   8.891  -1.779  1.00 98.19           N  
ATOM   1776  CA  GLU A 231     -12.852  10.328  -1.571  1.00 98.19           C  
ATOM   1777  C   GLU A 231     -11.719  10.711  -0.624  1.00 98.19           C  
ATOM   1778  CB  GLU A 231     -14.188  10.844  -1.026  1.00 98.19           C  
ATOM   1779  O   GLU A 231     -11.578  11.883  -0.256  1.00 98.19           O  
ATOM   1780  CG  GLU A 231     -14.602  10.211   0.295  1.00 98.19           C  
ATOM   1781  CD  GLU A 231     -15.977  10.648   0.768  1.00 98.19           C  
ATOM   1782  OE1 GLU A 231     -16.359  10.305   1.907  1.00 98.19           O  
ATOM   1783  OE2 GLU A 231     -16.672  11.336  -0.007  1.00 98.19           O  
ATOM   1784  N   GLY A 232     -10.969   9.641  -0.111  1.00 98.50           N  
ATOM   1785  CA  GLY A 232      -9.797   9.805   0.726  1.00 98.50           C  
ATOM   1786  C   GLY A 232      -8.844   8.625   0.649  1.00 98.50           C  
ATOM   1787  O   GLY A 232      -9.258   7.508   0.325  1.00 98.50           O  
ATOM   1788  N   ALA A 233      -7.570   8.914   0.938  1.00 98.88           N  
ATOM   1789  CA  ALA A 233      -6.582   7.840   0.846  1.00 98.88           C  
ATOM   1790  C   ALA A 233      -5.520   7.980   1.932  1.00 98.88           C  
ATOM   1791  CB  ALA A 233      -5.930   7.836  -0.534  1.00 98.88           C  
ATOM   1792  O   ALA A 233      -5.027   9.078   2.189  1.00 98.88           O  
ATOM   1793  N   ILE A 234      -5.176   6.832   2.561  1.00 98.94           N  
ATOM   1794  CA  ILE A 234      -4.133   6.785   3.582  1.00 98.94           C  
ATOM   1795  C   ILE A 234      -3.045   5.801   3.162  1.00 98.94           C  
ATOM   1796  CB  ILE A 234      -4.711   6.391   4.961  1.00 98.94           C  
ATOM   1797  O   ILE A 234      -3.324   4.625   2.908  1.00 98.94           O  
ATOM   1798  CG1 ILE A 234      -5.840   7.344   5.359  1.00 98.94           C  
ATOM   1799  CG2 ILE A 234      -3.609   6.371   6.023  1.00 98.94           C  
ATOM   1800  CD1 ILE A 234      -6.598   6.922   6.609  1.00 98.94           C  
ATOM   1801  N   MET A 235      -1.774   6.250   3.080  1.00 98.81           N  
ATOM   1802  CA  MET A 235      -0.616   5.449   2.688  1.00 98.81           C  
ATOM   1803  C   MET A 235       0.405   5.379   3.816  1.00 98.81           C  
ATOM   1804  CB  MET A 235       0.035   6.031   1.430  1.00 98.81           C  
ATOM   1805  O   MET A 235       0.967   6.398   4.219  1.00 98.81           O  
ATOM   1806  CG  MET A 235      -0.908   6.133   0.242  1.00 98.81           C  
ATOM   1807  SD  MET A 235      -0.339   7.352  -1.005  1.00 98.81           S  
ATOM   1808  CE  MET A 235      -1.926   7.797  -1.766  1.00 98.81           C  
ATOM   1809  N   GLU A 236       0.594   4.059   4.281  1.00 98.25           N  
ATOM   1810  CA  GLU A 236       1.551   3.875   5.371  1.00 98.25           C  
ATOM   1811  C   GLU A 236       2.748   3.047   4.914  1.00 98.25           C  
ATOM   1812  CB  GLU A 236       0.877   3.211   6.574  1.00 98.25           C  
ATOM   1813  O   GLU A 236       2.602   1.872   4.570  1.00 98.25           O  
ATOM   1814  CG  GLU A 236       1.791   3.051   7.777  1.00 98.25           C  
ATOM   1815  CD  GLU A 236       1.144   2.291   8.922  1.00 98.25           C  
ATOM   1816  OE1 GLU A 236       1.825   2.035   9.945  1.00 98.25           O  
ATOM   1817  OE2 GLU A 236      -0.054   1.949   8.805  1.00 98.25           O  
ATOM   1818  N   SER A 237       3.930   3.711   5.027  1.00 98.44           N  
ATOM   1819  CA  SER A 237       5.195   3.037   4.758  1.00 98.44           C  
ATOM   1820  C   SER A 237       5.219   2.447   3.354  1.00 98.44           C  
ATOM   1821  CB  SER A 237       5.445   1.935   5.789  1.00 98.44           C  
ATOM   1822  O   SER A 237       5.707   1.333   3.150  1.00 98.44           O  
ATOM   1823  OG  SER A 237       5.633   2.486   7.082  1.00 98.44           O  
ATOM   1824  N   GLY A 238       4.746   3.090   2.354  1.00 98.25           N  
ATOM   1825  CA  GLY A 238       4.805   2.732   0.946  1.00 98.25           C  
ATOM   1826  C   GLY A 238       3.994   3.660   0.061  1.00 98.25           C  
ATOM   1827  O   GLY A 238       2.953   4.172   0.479  1.00 98.25           O  
ATOM   1828  N   ASN A 239       4.461   3.916  -1.166  1.00 98.62           N  
ATOM   1829  CA  ASN A 239       3.740   4.645  -2.207  1.00 98.62           C  
ATOM   1830  C   ASN A 239       4.352   4.402  -3.584  1.00 98.62           C  
ATOM   1831  CB  ASN A 239       3.715   6.141  -1.893  1.00 98.62           C  
ATOM   1832  O   ASN A 239       5.348   3.689  -3.709  1.00 98.62           O  
ATOM   1833  CG  ASN A 239       5.105   6.738  -1.773  1.00 98.62           C  
ATOM   1834  ND2 ASN A 239       5.488   7.109  -0.558  1.00 98.62           N  
ATOM   1835  OD1 ASN A 239       5.828   6.863  -2.766  1.00 98.62           O  
ATOM   1836  N   SER A 240       3.686   4.934  -4.633  1.00 98.06           N  
ATOM   1837  CA  SER A 240       4.074   4.648  -6.012  1.00 98.06           C  
ATOM   1838  C   SER A 240       5.426   5.266  -6.344  1.00 98.06           C  
ATOM   1839  CB  SER A 240       3.014   5.164  -6.984  1.00 98.06           C  
ATOM   1840  O   SER A 240       5.996   4.988  -7.402  1.00 98.06           O  
ATOM   1841  OG  SER A 240       2.855   6.566  -6.855  1.00 98.06           O  
ATOM   1842  N   LEU A 241       6.027   6.141  -5.445  1.00 98.19           N  
ATOM   1843  CA  LEU A 241       7.324   6.754  -5.707  1.00 98.19           C  
ATOM   1844  C   LEU A 241       8.445   5.934  -5.082  1.00 98.19           C  
ATOM   1845  CB  LEU A 241       7.363   8.188  -5.168  1.00 98.19           C  
ATOM   1846  O   LEU A 241       9.625   6.230  -5.281  1.00 98.19           O  
ATOM   1847  CG  LEU A 241       6.352   9.164  -5.773  1.00 98.19           C  
ATOM   1848  CD1 LEU A 241       7.012  10.516  -6.031  1.00 98.19           C  
ATOM   1849  CD2 LEU A 241       5.762   8.594  -7.059  1.00 98.19           C  
ATOM   1850  N   CYS A 242       8.086   4.938  -4.262  1.00 97.88           N  
ATOM   1851  CA  CYS A 242       9.086   4.023  -3.721  1.00 97.88           C  
ATOM   1852  C   CYS A 242       9.703   3.176  -4.824  1.00 97.88           C  
ATOM   1853  CB  CYS A 242       8.461   3.115  -2.658  1.00 97.88           C  
ATOM   1854  O   CYS A 242       8.984   2.602  -5.648  1.00 97.88           O  
ATOM   1855  SG  CYS A 242       7.879   4.000  -1.195  1.00 97.88           S  
ATOM   1856  N   ASN A 243      10.992   2.996  -4.805  1.00 95.75           N  
ATOM   1857  CA  ASN A 243      11.680   2.219  -5.832  1.00 95.75           C  
ATOM   1858  C   ASN A 243      11.211   0.766  -5.840  1.00 95.75           C  
ATOM   1859  CB  ASN A 243      13.195   2.293  -5.637  1.00 95.75           C  
ATOM   1860  O   ASN A 243      11.016   0.179  -6.902  1.00 95.75           O  
ATOM   1861  CG  ASN A 243      13.773   3.627  -6.062  1.00 95.75           C  
ATOM   1862  ND2 ASN A 243      14.727   4.133  -5.293  1.00 95.75           N  
ATOM   1863  OD1 ASN A 243      13.367   4.199  -7.078  1.00 95.75           O  
ATOM   1864  N   TRP A 244      11.016   0.240  -4.664  1.00 95.69           N  
ATOM   1865  CA  TRP A 244      10.680  -1.174  -4.535  1.00 95.69           C  
ATOM   1866  C   TRP A 244       9.266  -1.444  -5.035  1.00 95.69           C  
ATOM   1867  CB  TRP A 244      10.812  -1.631  -3.080  1.00 95.69           C  
ATOM   1868  O   TRP A 244       8.891  -2.598  -5.262  1.00 95.69           O  
ATOM   1869  CG  TRP A 244      10.031  -0.807  -2.107  1.00 95.69           C  
ATOM   1870  CD1 TRP A 244      10.484   0.229  -1.343  1.00 95.69           C  
ATOM   1871  CD2 TRP A 244       8.641  -0.954  -1.790  1.00 95.69           C  
ATOM   1872  CE2 TRP A 244       8.328   0.028  -0.825  1.00 95.69           C  
ATOM   1873  CE3 TRP A 244       7.633  -1.821  -2.230  1.00 95.69           C  
ATOM   1874  NE1 TRP A 244       9.469   0.736  -0.570  1.00 95.69           N  
ATOM   1875  CH2 TRP A 244       6.074  -0.695  -0.739  1.00 95.69           C  
ATOM   1876  CZ2 TRP A 244       7.043   0.167  -0.292  1.00 95.69           C  
ATOM   1877  CZ3 TRP A 244       6.355  -1.682  -1.698  1.00 95.69           C  
ATOM   1878  N   ALA A 245       8.422  -0.392  -5.211  1.00 97.19           N  
ATOM   1879  CA  ALA A 245       7.008  -0.557  -5.531  1.00 97.19           C  
ATOM   1880  C   ALA A 245       6.801  -0.770  -7.027  1.00 97.19           C  
ATOM   1881  CB  ALA A 245       6.211   0.655  -5.055  1.00 97.19           C  
ATOM   1882  O   ALA A 245       5.707  -1.128  -7.469  1.00 97.19           O  
ATOM   1883  N   LEU A 246       7.859  -0.521  -7.895  1.00 97.50           N  
ATOM   1884  CA  LEU A 246       7.777  -0.721  -9.336  1.00 97.50           C  
ATOM   1885  C   LEU A 246       8.742  -1.809  -9.797  1.00 97.50           C  
ATOM   1886  CB  LEU A 246       8.070   0.585 -10.078  1.00 97.50           C  
ATOM   1887  O   LEU A 246       9.945  -1.723  -9.539  1.00 97.50           O  
ATOM   1888  CG  LEU A 246       7.949   0.544 -11.602  1.00 97.50           C  
ATOM   1889  CD1 LEU A 246       6.500   0.319 -12.008  1.00 97.50           C  
ATOM   1890  CD2 LEU A 246       8.492   1.830 -12.219  1.00 97.50           C  
ATOM   1891  N   THR A 247       8.188  -2.832 -10.422  1.00 96.38           N  
ATOM   1892  CA  THR A 247       9.008  -3.922 -10.938  1.00 96.38           C  
ATOM   1893  C   THR A 247       9.641  -3.531 -12.273  1.00 96.38           C  
ATOM   1894  CB  THR A 247       8.172  -5.203 -11.125  1.00 96.38           C  
ATOM   1895  O   THR A 247       8.969  -3.012 -13.164  1.00 96.38           O  
ATOM   1896  CG2 THR A 247       9.000  -6.316 -11.758  1.00 96.38           C  
ATOM   1897  OG1 THR A 247       7.695  -5.645  -9.852  1.00 96.38           O  
ATOM   1898  N   ARG A 248      11.031  -3.873 -12.352  1.00 94.50           N  
ATOM   1899  CA  ARG A 248      11.773  -3.684 -13.594  1.00 94.50           C  
ATOM   1900  C   ARG A 248      12.078  -5.020 -14.258  1.00 94.50           C  
ATOM   1901  CB  ARG A 248      13.070  -2.918 -13.336  1.00 94.50           C  
ATOM   1902  O   ARG A 248      12.172  -6.047 -13.586  1.00 94.50           O  
ATOM   1903  CG  ARG A 248      12.867  -1.576 -12.648  1.00 94.50           C  
ATOM   1904  CD  ARG A 248      12.148  -0.584 -13.547  1.00 94.50           C  
ATOM   1905  NE  ARG A 248      12.070   0.741 -12.938  1.00 94.50           N  
ATOM   1906  NH1 ARG A 248      10.000   0.406 -11.984  1.00 94.50           N  
ATOM   1907  NH2 ARG A 248      11.086   2.404 -11.703  1.00 94.50           N  
ATOM   1908  CZ  ARG A 248      11.055   1.181 -12.211  1.00 94.50           C  
ATOM   1909  N   ASN A 249      12.000  -5.051 -15.609  1.00 94.56           N  
ATOM   1910  CA  ASN A 249      12.320  -6.238 -16.391  1.00 94.56           C  
ATOM   1911  C   ASN A 249      11.328  -7.371 -16.125  1.00 94.56           C  
ATOM   1912  CB  ASN A 249      13.750  -6.703 -16.094  1.00 94.56           C  
ATOM   1913  O   ASN A 249      11.734  -8.516 -15.898  1.00 94.56           O  
ATOM   1914  CG  ASN A 249      14.781  -5.648 -16.438  1.00 94.56           C  
ATOM   1915  ND2 ASN A 249      15.750  -5.461 -15.539  1.00 94.56           N  
ATOM   1916  OD1 ASN A 249      14.719  -5.008 -17.484  1.00 94.56           O  
ATOM   1917  N   ALA A 250      10.070  -7.039 -16.047  1.00 97.12           N  
ATOM   1918  CA  ALA A 250       9.016  -8.008 -15.742  1.00 97.12           C  
ATOM   1919  C   ALA A 250       8.961  -9.102 -16.797  1.00 97.12           C  
ATOM   1920  CB  ALA A 250       7.664  -7.301 -15.633  1.00 97.12           C  
ATOM   1921  O   ALA A 250       8.711 -10.266 -16.484  1.00 97.12           O  
ATOM   1922  N   LYS A 251       9.195  -8.711 -18.078  1.00 98.06           N  
ATOM   1923  CA  LYS A 251       9.172  -9.672 -19.172  1.00 98.06           C  
ATOM   1924  C   LYS A 251      10.250 -10.734 -18.984  1.00 98.06           C  
ATOM   1925  CB  LYS A 251       9.359  -8.961 -20.516  1.00 98.06           C  
ATOM   1926  O   LYS A 251       9.984 -11.930 -19.141  1.00 98.06           O  
ATOM   1927  CG  LYS A 251       9.305  -9.891 -21.719  1.00 98.06           C  
ATOM   1928  CD  LYS A 251       9.383  -9.109 -23.031  1.00 98.06           C  
ATOM   1929  CE  LYS A 251       9.328 -10.039 -24.234  1.00 98.06           C  
ATOM   1930  NZ  LYS A 251       9.281  -9.281 -25.516  1.00 98.06           N  
ATOM   1931  N   LEU A 252      11.422 -10.289 -18.656  1.00 97.12           N  
ATOM   1932  CA  LEU A 252      12.531 -11.211 -18.422  1.00 97.12           C  
ATOM   1933  C   LEU A 252      12.195 -12.180 -17.297  1.00 97.12           C  
ATOM   1934  CB  LEU A 252      13.805 -10.438 -18.094  1.00 97.12           C  
ATOM   1935  O   LEU A 252      12.422 -13.383 -17.422  1.00 97.12           O  
ATOM   1936  CG  LEU A 252      15.047 -11.281 -17.781  1.00 97.12           C  
ATOM   1937  CD1 LEU A 252      15.484 -12.055 -19.016  1.00 97.12           C  
ATOM   1938  CD2 LEU A 252      16.172 -10.391 -17.266  1.00 97.12           C  
ATOM   1939  N   LYS A 253      11.641 -11.711 -16.250  1.00 97.56           N  
ATOM   1940  CA  LYS A 253      11.289 -12.539 -15.102  1.00 97.56           C  
ATOM   1941  C   LYS A 253      10.188 -13.531 -15.461  1.00 97.56           C  
ATOM   1942  CB  LYS A 253      10.844 -11.656 -13.930  1.00 97.56           C  
ATOM   1943  O   LYS A 253      10.234 -14.695 -15.039  1.00 97.56           O  
ATOM   1944  CG  LYS A 253      11.953 -10.805 -13.344  1.00 97.56           C  
ATOM   1945  CD  LYS A 253      11.398  -9.672 -12.484  1.00 97.56           C  
ATOM   1946  CE  LYS A 253      12.508  -8.867 -11.828  1.00 97.56           C  
ATOM   1947  NZ  LYS A 253      12.508  -7.449 -12.289  1.00 97.56           N  
ATOM   1948  N   ALA A 254       9.203 -13.062 -16.266  1.00 98.44           N  
ATOM   1949  CA  ALA A 254       8.141 -13.953 -16.734  1.00 98.44           C  
ATOM   1950  C   ALA A 254       8.719 -15.117 -17.531  1.00 98.44           C  
ATOM   1951  CB  ALA A 254       7.125 -13.180 -17.562  1.00 98.44           C  
ATOM   1952  O   ALA A 254       8.336 -16.266 -17.312  1.00 98.44           O  
ATOM   1953  N   PHE A 255       9.641 -14.867 -18.375  1.00 98.50           N  
ATOM   1954  CA  PHE A 255      10.227 -15.898 -19.219  1.00 98.50           C  
ATOM   1955  C   PHE A 255      11.148 -16.797 -18.406  1.00 98.50           C  
ATOM   1956  CB  PHE A 255      11.008 -15.266 -20.375  1.00 98.50           C  
ATOM   1957  O   PHE A 255      11.289 -17.984 -18.719  1.00 98.50           O  
ATOM   1958  CG  PHE A 255      10.148 -14.922 -21.562  1.00 98.50           C  
ATOM   1959  CD1 PHE A 255      10.039 -15.797 -22.641  1.00 98.50           C  
ATOM   1960  CD2 PHE A 255       9.445 -13.719 -21.609  1.00 98.50           C  
ATOM   1961  CE1 PHE A 255       9.242 -15.484 -23.750  1.00 98.50           C  
ATOM   1962  CE2 PHE A 255       8.648 -13.398 -22.703  1.00 98.50           C  
ATOM   1963  CZ  PHE A 255       8.555 -14.281 -23.781  1.00 98.50           C  
ATOM   1964  N   GLU A 256      11.758 -16.312 -17.359  1.00 98.06           N  
ATOM   1965  CA  GLU A 256      12.539 -17.156 -16.453  1.00 98.06           C  
ATOM   1966  C   GLU A 256      11.648 -18.156 -15.727  1.00 98.06           C  
ATOM   1967  CB  GLU A 256      13.305 -16.297 -15.445  1.00 98.06           C  
ATOM   1968  O   GLU A 256      12.023 -19.312 -15.539  1.00 98.06           O  
ATOM   1969  CG  GLU A 256      14.516 -15.586 -16.031  1.00 98.06           C  
ATOM   1970  CD  GLU A 256      15.250 -14.727 -15.023  1.00 98.06           C  
ATOM   1971  OE1 GLU A 256      16.344 -14.203 -15.352  1.00 98.06           O  
ATOM   1972  OE2 GLU A 256      14.734 -14.570 -13.891  1.00 98.06           O  
ATOM   1973  N   VAL A 257      10.492 -17.641 -15.320  1.00 98.50           N  
ATOM   1974  CA  VAL A 257       9.516 -18.562 -14.742  1.00 98.50           C  
ATOM   1975  C   VAL A 257       9.180 -19.656 -15.750  1.00 98.50           C  
ATOM   1976  CB  VAL A 257       8.234 -17.828 -14.297  1.00 98.50           C  
ATOM   1977  O   VAL A 257       9.164 -20.844 -15.406  1.00 98.50           O  
ATOM   1978  CG1 VAL A 257       7.129 -18.828 -13.961  1.00 98.50           C  
ATOM   1979  CG2 VAL A 257       8.523 -16.922 -13.094  1.00 98.50           C  
ATOM   1980  N   GLY A 258       8.930 -19.266 -17.016  1.00 98.44           N  
ATOM   1981  CA  GLY A 258       8.641 -20.234 -18.062  1.00 98.44           C  
ATOM   1982  C   GLY A 258       9.742 -21.250 -18.266  1.00 98.44           C  
ATOM   1983  O   GLY A 258       9.469 -22.453 -18.375  1.00 98.44           O  
ATOM   1984  N   LEU A 259      10.992 -20.766 -18.203  1.00 98.25           N  
ATOM   1985  CA  LEU A 259      12.141 -21.656 -18.375  1.00 98.25           C  
ATOM   1986  C   LEU A 259      12.195 -22.688 -17.250  1.00 98.25           C  
ATOM   1987  CB  LEU A 259      13.438 -20.844 -18.391  1.00 98.25           C  
ATOM   1988  O   LEU A 259      12.422 -23.875 -17.500  1.00 98.25           O  
ATOM   1989  CG  LEU A 259      14.727 -21.641 -18.594  1.00 98.25           C  
ATOM   1990  CD1 LEU A 259      14.727 -22.312 -19.953  1.00 98.25           C  
ATOM   1991  CD2 LEU A 259      15.945 -20.734 -18.438  1.00 98.25           C  
ATOM   1992  N   LEU A 260      11.914 -22.328 -16.016  1.00 98.25           N  
ATOM   1993  CA  LEU A 260      11.945 -23.219 -14.859  1.00 98.25           C  
ATOM   1994  C   LEU A 260      10.836 -24.266 -14.945  1.00 98.25           C  
ATOM   1995  CB  LEU A 260      11.820 -22.422 -13.555  1.00 98.25           C  
ATOM   1996  O   LEU A 260      10.930 -25.328 -14.336  1.00 98.25           O  
ATOM   1997  CG  LEU A 260      13.031 -21.594 -13.148  1.00 98.25           C  
ATOM   1998  CD1 LEU A 260      12.688 -20.688 -11.969  1.00 98.25           C  
ATOM   1999  CD2 LEU A 260      14.219 -22.484 -12.820  1.00 98.25           C  
ATOM   2000  N   LEU A 261       9.867 -23.922 -15.828  1.00 98.31           N  
ATOM   2001  CA  LEU A 261       8.719 -24.812 -15.938  1.00 98.31           C  
ATOM   2002  C   LEU A 261       8.688 -25.484 -17.312  1.00 98.31           C  
ATOM   2003  CB  LEU A 261       7.418 -24.047 -15.703  1.00 98.31           C  
ATOM   2004  O   LEU A 261       7.625 -25.875 -17.797  1.00 98.31           O  
ATOM   2005  CG  LEU A 261       7.203 -23.484 -14.297  1.00 98.31           C  
ATOM   2006  CD1 LEU A 261       6.004 -22.547 -14.273  1.00 98.31           C  
ATOM   2007  CD2 LEU A 261       7.020 -24.625 -13.297  1.00 98.31           C  
ATOM   2008  N   SER A 262       9.820 -25.453 -17.969  1.00 97.56           N  
ATOM   2009  CA  SER A 262      10.086 -26.156 -19.219  1.00 97.56           C  
ATOM   2010  C   SER A 262       9.281 -25.578 -20.359  1.00 97.56           C  
ATOM   2011  CB  SER A 262       9.773 -27.656 -19.062  1.00 97.56           C  
ATOM   2012  O   SER A 262       8.805 -26.312 -21.234  1.00 97.56           O  
ATOM   2013  OG  SER A 262      10.578 -28.234 -18.047  1.00 97.56           O  
ATOM   2014  N   SER A 263       8.930 -24.297 -20.281  1.00 97.25           N  
ATOM   2015  CA  SER A 263       8.367 -23.547 -21.391  1.00 97.25           C  
ATOM   2016  C   SER A 263       9.438 -22.703 -22.078  1.00 97.25           C  
ATOM   2017  CB  SER A 263       7.227 -22.656 -20.922  1.00 97.25           C  
ATOM   2018  O   SER A 263       9.727 -21.578 -21.641  1.00 97.25           O  
ATOM   2019  OG  SER A 263       6.613 -21.984 -22.016  1.00 97.25           O  
ATOM   2020  N   ILE A 264      10.125 -23.297 -23.141  1.00 95.62           N  
ATOM   2021  CA  ILE A 264      11.195 -22.625 -23.859  1.00 95.62           C  
ATOM   2022  C   ILE A 264      10.641 -21.953 -25.125  1.00 95.62           C  
ATOM   2023  CB  ILE A 264      12.344 -23.594 -24.219  1.00 95.62           C  
ATOM   2024  O   ILE A 264      10.391 -22.641 -26.125  1.00 95.62           O  
ATOM   2025  CG1 ILE A 264      12.836 -24.328 -22.969  1.00 95.62           C  
ATOM   2026  CG2 ILE A 264      13.492 -22.844 -24.906  1.00 95.62           C  
ATOM   2027  CD1 ILE A 264      13.812 -25.453 -23.250  1.00 95.62           C  
ATOM   2028  N   THR A 265      10.344 -20.719 -25.047  1.00 97.50           N  
ATOM   2029  CA  THR A 265       9.789 -19.953 -26.156  1.00 97.50           C  
ATOM   2030  C   THR A 265      10.133 -18.469 -26.031  1.00 97.50           C  
ATOM   2031  CB  THR A 265       8.258 -20.125 -26.250  1.00 97.50           C  
ATOM   2032  O   THR A 265      10.195 -17.938 -24.922  1.00 97.50           O  
ATOM   2033  CG2 THR A 265       7.578 -19.656 -24.969  1.00 97.50           C  
ATOM   2034  OG1 THR A 265       7.762 -19.359 -27.344  1.00 97.50           O  
ATOM   2035  N   PRO A 266      10.328 -17.891 -27.156  1.00 95.94           N  
ATOM   2036  CA  PRO A 266      10.477 -16.438 -27.094  1.00 95.94           C  
ATOM   2037  C   PRO A 266       9.156 -15.695 -27.281  1.00 95.94           C  
ATOM   2038  CB  PRO A 266      11.430 -16.141 -28.266  1.00 95.94           C  
ATOM   2039  O   PRO A 266       9.117 -14.469 -27.219  1.00 95.94           O  
ATOM   2040  CG  PRO A 266      11.117 -17.172 -29.297  1.00 95.94           C  
ATOM   2041  CD  PRO A 266      10.758 -18.453 -28.594  1.00 95.94           C  
ATOM   2042  N   ASN A 267       8.047 -16.391 -27.516  1.00 98.19           N  
ATOM   2043  CA  ASN A 267       6.734 -15.859 -27.844  1.00 98.19           C  
ATOM   2044  C   ASN A 267       5.859 -15.727 -26.594  1.00 98.19           C  
ATOM   2045  CB  ASN A 267       6.039 -16.734 -28.891  1.00 98.19           C  
ATOM   2046  O   ASN A 267       5.594 -16.719 -25.906  1.00 98.19           O  
ATOM   2047  CG  ASN A 267       4.707 -16.156 -29.328  1.00 98.19           C  
ATOM   2048  ND2 ASN A 267       4.637 -15.711 -30.578  1.00 98.19           N  
ATOM   2049  OD1 ASN A 267       3.744 -16.125 -28.562  1.00 98.19           O  
ATOM   2050  N   SER A 268       5.387 -14.531 -26.297  1.00 98.44           N  
ATOM   2051  CA  SER A 268       4.602 -14.227 -25.109  1.00 98.44           C  
ATOM   2052  C   SER A 268       3.311 -15.039 -25.078  1.00 98.44           C  
ATOM   2053  CB  SER A 268       4.277 -12.734 -25.047  1.00 98.44           C  
ATOM   2054  O   SER A 268       2.926 -15.562 -24.031  1.00 98.44           O  
ATOM   2055  OG  SER A 268       5.453 -11.977 -24.812  1.00 98.44           O  
ATOM   2056  N   LYS A 269       2.660 -15.141 -26.172  1.00 98.31           N  
ATOM   2057  CA  LYS A 269       1.406 -15.883 -26.250  1.00 98.31           C  
ATOM   2058  C   LYS A 269       1.605 -17.344 -25.875  1.00 98.31           C  
ATOM   2059  CB  LYS A 269       0.818 -15.773 -27.656  1.00 98.31           C  
ATOM   2060  O   LYS A 269       0.837 -17.906 -25.094  1.00 98.31           O  
ATOM   2061  CG  LYS A 269      -0.547 -16.438 -27.812  1.00 98.31           C  
ATOM   2062  CD  LYS A 269      -1.122 -16.203 -29.203  1.00 98.31           C  
ATOM   2063  CE  LYS A 269      -2.496 -16.859 -29.359  1.00 98.31           C  
ATOM   2064  NZ  LYS A 269      -3.084 -16.594 -30.703  1.00 98.31           N  
ATOM   2065  N   HIS A 270       2.615 -18.000 -26.438  1.00 98.38           N  
ATOM   2066  CA  HIS A 270       2.904 -19.391 -26.141  1.00 98.38           C  
ATOM   2067  C   HIS A 270       3.281 -19.578 -24.672  1.00 98.38           C  
ATOM   2068  CB  HIS A 270       4.027 -19.906 -27.047  1.00 98.38           C  
ATOM   2069  O   HIS A 270       2.859 -20.547 -24.031  1.00 98.38           O  
ATOM   2070  CG  HIS A 270       3.607 -20.141 -28.453  1.00 98.38           C  
ATOM   2071  CD2 HIS A 270       3.887 -19.453 -29.594  1.00 98.38           C  
ATOM   2072  ND1 HIS A 270       2.791 -21.188 -28.828  1.00 98.38           N  
ATOM   2073  CE1 HIS A 270       2.588 -21.141 -30.141  1.00 98.38           C  
ATOM   2074  NE2 HIS A 270       3.242 -20.094 -30.625  1.00 98.38           N  
ATOM   2075  N   LEU A 271       4.039 -18.578 -24.172  1.00 98.69           N  
ATOM   2076  CA  LEU A 271       4.426 -18.625 -22.766  1.00 98.69           C  
ATOM   2077  C   LEU A 271       3.195 -18.625 -21.859  1.00 98.69           C  
ATOM   2078  CB  LEU A 271       5.336 -17.453 -22.406  1.00 98.69           C  
ATOM   2079  O   LEU A 271       3.053 -19.500 -21.000  1.00 98.69           O  
ATOM   2080  CG  LEU A 271       5.699 -17.297 -20.938  1.00 98.69           C  
ATOM   2081  CD1 LEU A 271       6.512 -18.500 -20.453  1.00 98.69           C  
ATOM   2082  CD2 LEU A 271       6.469 -16.000 -20.703  1.00 98.69           C  
ATOM   2083  N   ILE A 272       2.281 -17.672 -22.094  1.00 98.50           N  
ATOM   2084  CA  ILE A 272       1.119 -17.500 -21.219  1.00 98.50           C  
ATOM   2085  C   ILE A 272       0.195 -18.703 -21.344  1.00 98.50           C  
ATOM   2086  CB  ILE A 272       0.353 -16.203 -21.562  1.00 98.50           C  
ATOM   2087  O   ILE A 272      -0.330 -19.203 -20.344  1.00 98.50           O  
ATOM   2088  CG1 ILE A 272       1.229 -14.977 -21.297  1.00 98.50           C  
ATOM   2089  CG2 ILE A 272      -0.958 -16.125 -20.781  1.00 98.50           C  
ATOM   2090  CD1 ILE A 272       1.808 -14.938 -19.891  1.00 98.50           C  
ATOM   2091  N   GLN A 273       0.012 -19.266 -22.594  1.00 98.25           N  
ATOM   2092  CA  GLN A 273      -0.820 -20.438 -22.797  1.00 98.25           C  
ATOM   2093  C   GLN A 273      -0.289 -21.625 -22.000  1.00 98.25           C  
ATOM   2094  CB  GLN A 273      -0.900 -20.781 -24.281  1.00 98.25           C  
ATOM   2095  O   GLN A 273      -1.061 -22.359 -21.391  1.00 98.25           O  
ATOM   2096  CG  GLN A 273      -1.806 -19.859 -25.078  1.00 98.25           C  
ATOM   2097  CD  GLN A 273      -1.726 -20.109 -26.578  1.00 98.25           C  
ATOM   2098  NE2 GLN A 273      -2.666 -19.547 -27.328  1.00 98.25           N  
ATOM   2099  OE1 GLN A 273      -0.826 -20.812 -27.062  1.00 98.25           O  
ATOM   2100  N   HIS A 274       1.007 -21.781 -22.016  1.00 98.31           N  
ATOM   2101  CA  HIS A 274       1.623 -22.875 -21.266  1.00 98.31           C  
ATOM   2102  C   HIS A 274       1.446 -22.688 -19.766  1.00 98.31           C  
ATOM   2103  CB  HIS A 274       3.109 -22.984 -21.609  1.00 98.31           C  
ATOM   2104  O   HIS A 274       1.047 -23.609 -19.062  1.00 98.31           O  
ATOM   2105  CG  HIS A 274       3.834 -24.031 -20.812  1.00 98.31           C  
ATOM   2106  CD2 HIS A 274       4.586 -23.922 -19.703  1.00 98.31           C  
ATOM   2107  ND1 HIS A 274       3.830 -25.359 -21.156  1.00 98.31           N  
ATOM   2108  CE1 HIS A 274       4.551 -26.031 -20.281  1.00 98.31           C  
ATOM   2109  NE2 HIS A 274       5.023 -25.188 -19.375  1.00 98.31           N  
ATOM   2110  N   LEU A 275       1.710 -21.484 -19.266  1.00 98.44           N  
ATOM   2111  CA  LEU A 275       1.673 -21.203 -17.844  1.00 98.44           C  
ATOM   2112  C   LEU A 275       0.264 -21.391 -17.281  1.00 98.44           C  
ATOM   2113  CB  LEU A 275       2.164 -19.781 -17.547  1.00 98.44           C  
ATOM   2114  O   LEU A 275       0.091 -21.719 -16.109  1.00 98.44           O  
ATOM   2115  CG  LEU A 275       3.641 -19.516 -17.844  1.00 98.44           C  
ATOM   2116  CD1 LEU A 275       4.008 -18.094 -17.422  1.00 98.44           C  
ATOM   2117  CD2 LEU A 275       4.527 -20.531 -17.141  1.00 98.44           C  
ATOM   2118  N   ARG A 276      -0.760 -21.203 -18.047  1.00 98.31           N  
ATOM   2119  CA  ARG A 276      -2.141 -21.391 -17.609  1.00 98.31           C  
ATOM   2120  C   ARG A 276      -2.426 -22.859 -17.328  1.00 98.31           C  
ATOM   2121  CB  ARG A 276      -3.111 -20.875 -18.672  1.00 98.31           C  
ATOM   2122  O   ARG A 276      -3.363 -23.188 -16.594  1.00 98.31           O  
ATOM   2123  CG  ARG A 276      -3.266 -19.359 -18.688  1.00 98.31           C  
ATOM   2124  CD  ARG A 276      -4.207 -18.891 -19.781  1.00 98.31           C  
ATOM   2125  NE  ARG A 276      -4.441 -17.453 -19.719  1.00 98.31           N  
ATOM   2126  NH1 ARG A 276      -5.160 -17.266 -21.906  1.00 98.31           N  
ATOM   2127  NH2 ARG A 276      -5.066 -15.406 -20.547  1.00 98.31           N  
ATOM   2128  CZ  ARG A 276      -4.891 -16.719 -20.719  1.00 98.31           C  
ATOM   2129  N   THR A 277      -1.606 -23.781 -17.875  1.00 97.94           N  
ATOM   2130  CA  THR A 277      -1.857 -25.203 -17.734  1.00 97.94           C  
ATOM   2131  C   THR A 277      -1.052 -25.781 -16.562  1.00 97.94           C  
ATOM   2132  CB  THR A 277      -1.513 -25.984 -19.016  1.00 97.94           C  
ATOM   2133  O   THR A 277      -1.231 -26.938 -16.188  1.00 97.94           O  
ATOM   2134  CG2 THR A 277      -2.162 -25.328 -20.234  1.00 97.94           C  
ATOM   2135  OG1 THR A 277      -0.091 -25.984 -19.188  1.00 97.94           O  
ATOM   2136  N   VAL A 278      -0.196 -24.984 -15.992  1.00 98.19           N  
ATOM   2137  CA  VAL A 278       0.726 -25.438 -14.953  1.00 98.19           C  
ATOM   2138  C   VAL A 278       0.024 -25.438 -13.602  1.00 98.19           C  
ATOM   2139  CB  VAL A 278       1.996 -24.562 -14.906  1.00 98.19           C  
ATOM   2140  O   VAL A 278      -0.741 -24.516 -13.297  1.00 98.19           O  
ATOM   2141  CG1 VAL A 278       2.885 -24.969 -13.727  1.00 98.19           C  
ATOM   2142  CG2 VAL A 278       2.766 -24.656 -16.219  1.00 98.19           C  
ATOM   2143  N   ASP A 279       0.267 -26.422 -12.766  1.00 98.12           N  
ATOM   2144  CA  ASP A 279      -0.215 -26.469 -11.391  1.00 98.12           C  
ATOM   2145  C   ASP A 279       0.249 -25.234 -10.602  1.00 98.12           C  
ATOM   2146  CB  ASP A 279       0.257 -27.750 -10.695  1.00 98.12           C  
ATOM   2147  O   ASP A 279       1.418 -24.859 -10.672  1.00 98.12           O  
ATOM   2148  CG  ASP A 279      -0.269 -27.891  -9.281  1.00 98.12           C  
ATOM   2149  OD1 ASP A 279       0.487 -27.625  -8.320  1.00 98.12           O  
ATOM   2150  OD2 ASP A 279      -1.448 -28.266  -9.117  1.00 98.12           O  
ATOM   2151  N   TYR A 280      -0.652 -24.609  -9.828  1.00 98.00           N  
ATOM   2152  CA  TYR A 280      -0.356 -23.344  -9.164  1.00 98.00           C  
ATOM   2153  C   TYR A 280       0.789 -23.500  -8.172  1.00 98.00           C  
ATOM   2154  CB  TYR A 280      -1.599 -22.797  -8.453  1.00 98.00           C  
ATOM   2155  O   TYR A 280       1.543 -22.547  -7.930  1.00 98.00           O  
ATOM   2156  CG  TYR A 280      -1.938 -23.547  -7.184  1.00 98.00           C  
ATOM   2157  CD1 TYR A 280      -2.723 -24.703  -7.219  1.00 98.00           C  
ATOM   2158  CD2 TYR A 280      -1.475 -23.109  -5.949  1.00 98.00           C  
ATOM   2159  CE1 TYR A 280      -3.039 -25.391  -6.051  1.00 98.00           C  
ATOM   2160  CE2 TYR A 280      -1.785 -23.781  -4.777  1.00 98.00           C  
ATOM   2161  OH  TYR A 280      -2.875 -25.609  -3.680  1.00 98.00           O  
ATOM   2162  CZ  TYR A 280      -2.564 -24.922  -4.836  1.00 98.00           C  
ATOM   2163  N   LYS A 281       0.944 -24.688  -7.566  1.00 97.56           N  
ATOM   2164  CA  LYS A 281       2.037 -24.906  -6.621  1.00 97.56           C  
ATOM   2165  C   LYS A 281       3.391 -24.844  -7.324  1.00 97.56           C  
ATOM   2166  CB  LYS A 281       1.878 -26.250  -5.910  1.00 97.56           C  
ATOM   2167  O   LYS A 281       4.340 -24.250  -6.809  1.00 97.56           O  
ATOM   2168  CG  LYS A 281       0.707 -26.297  -4.941  1.00 97.56           C  
ATOM   2169  CD  LYS A 281       0.619 -27.656  -4.242  1.00 97.56           C  
ATOM   2170  CE  LYS A 281      -0.579 -27.719  -3.305  1.00 97.56           C  
ATOM   2171  NZ  LYS A 281      -0.703 -29.062  -2.662  1.00 97.56           N  
ATOM   2172  N   LYS A 282       3.467 -25.422  -8.477  1.00 97.94           N  
ATOM   2173  CA  LYS A 282       4.703 -25.375  -9.250  1.00 97.94           C  
ATOM   2174  C   LYS A 282       5.016 -23.953  -9.711  1.00 97.94           C  
ATOM   2175  CB  LYS A 282       4.617 -26.312 -10.461  1.00 97.94           C  
ATOM   2176  O   LYS A 282       6.172 -23.531  -9.703  1.00 97.94           O  
ATOM   2177  CG  LYS A 282       4.605 -27.781 -10.094  1.00 97.94           C  
ATOM   2178  CD  LYS A 282       4.590 -28.672 -11.336  1.00 97.94           C  
ATOM   2179  CE  LYS A 282       4.531 -30.141 -10.977  1.00 97.94           C  
ATOM   2180  NZ  LYS A 282       4.438 -31.016 -12.195  1.00 97.94           N  
ATOM   2181  N   LEU A 283       4.016 -23.266 -10.078  1.00 98.06           N  
ATOM   2182  CA  LEU A 283       4.168 -21.875 -10.492  1.00 98.06           C  
ATOM   2183  C   LEU A 283       4.707 -21.031  -9.352  1.00 98.06           C  
ATOM   2184  CB  LEU A 283       2.834 -21.312 -10.984  1.00 98.06           C  
ATOM   2185  O   LEU A 283       5.625 -20.219  -9.547  1.00 98.06           O  
ATOM   2186  CG  LEU A 283       2.439 -21.672 -12.422  1.00 98.06           C  
ATOM   2187  CD1 LEU A 283       0.992 -21.266 -12.688  1.00 98.06           C  
ATOM   2188  CD2 LEU A 283       3.377 -20.984 -13.414  1.00 98.06           C  
ATOM   2189  N   LYS A 284       4.129 -21.203  -8.203  1.00 98.00           N  
ATOM   2190  CA  LYS A 284       4.570 -20.453  -7.043  1.00 98.00           C  
ATOM   2191  C   LYS A 284       6.020 -20.766  -6.691  1.00 98.00           C  
ATOM   2192  CB  LYS A 284       3.664 -20.719  -5.844  1.00 98.00           C  
ATOM   2193  O   LYS A 284       6.801 -19.875  -6.363  1.00 98.00           O  
ATOM   2194  CG  LYS A 284       4.039 -19.938  -4.594  1.00 98.00           C  
ATOM   2195  CD  LYS A 284       3.969 -18.438  -4.832  1.00 98.00           C  
ATOM   2196  CE  LYS A 284       4.250 -17.656  -3.557  1.00 98.00           C  
ATOM   2197  NZ  LYS A 284       4.262 -16.188  -3.803  1.00 98.00           N  
ATOM   2198  N   LEU A 285       6.418 -22.000  -6.758  1.00 97.12           N  
ATOM   2199  CA  LEU A 285       7.793 -22.391  -6.465  1.00 97.12           C  
ATOM   2200  C   LEU A 285       8.750 -21.812  -7.496  1.00 97.12           C  
ATOM   2201  CB  LEU A 285       7.918 -23.922  -6.438  1.00 97.12           C  
ATOM   2202  O   LEU A 285       9.867 -21.406  -7.148  1.00 97.12           O  
ATOM   2203  CG  LEU A 285       7.258 -24.641  -5.258  1.00 97.12           C  
ATOM   2204  CD1 LEU A 285       7.348 -26.141  -5.438  1.00 97.12           C  
ATOM   2205  CD2 LEU A 285       7.898 -24.203  -3.943  1.00 97.12           C  
ATOM   2206  N   ALA A 286       8.352 -21.797  -8.773  1.00 97.88           N  
ATOM   2207  CA  ALA A 286       9.164 -21.156  -9.805  1.00 97.88           C  
ATOM   2208  C   ALA A 286       9.352 -19.672  -9.523  1.00 97.88           C  
ATOM   2209  CB  ALA A 286       8.539 -21.359 -11.180  1.00 97.88           C  
ATOM   2210  O   ALA A 286      10.445 -19.141  -9.680  1.00 97.88           O  
ATOM   2211  N   GLU A 287       8.188 -18.969  -9.164  1.00 97.56           N  
ATOM   2212  CA  GLU A 287       8.281 -17.578  -8.766  1.00 97.56           C  
ATOM   2213  C   GLU A 287       9.312 -17.391  -7.645  1.00 97.56           C  
ATOM   2214  CB  GLU A 287       6.918 -17.047  -8.312  1.00 97.56           C  
ATOM   2215  O   GLU A 287      10.125 -16.469  -7.691  1.00 97.56           O  
ATOM   2216  CG  GLU A 287       6.957 -15.625  -7.770  1.00 97.56           C  
ATOM   2217  CD  GLU A 287       6.387 -15.508  -6.367  1.00 97.56           C  
ATOM   2218  OE1 GLU A 287       6.840 -14.633  -5.598  1.00 97.56           O  
ATOM   2219  OE2 GLU A 287       5.477 -16.297  -6.031  1.00 97.56           O  
ATOM   2220  N   GLN A 288       9.234 -18.250  -6.605  1.00 95.94           N  
ATOM   2221  CA  GLN A 288      10.133 -18.156  -5.461  1.00 95.94           C  
ATOM   2222  C   GLN A 288      11.586 -18.266  -5.898  1.00 95.94           C  
ATOM   2223  CB  GLN A 288       9.805 -19.234  -4.426  1.00 95.94           C  
ATOM   2224  O   GLN A 288      12.453 -17.531  -5.410  1.00 95.94           O  
ATOM   2225  CG  GLN A 288      10.617 -19.109  -3.143  1.00 95.94           C  
ATOM   2226  CD  GLN A 288      10.195 -20.125  -2.092  1.00 95.94           C  
ATOM   2227  NE2 GLN A 288      10.352 -19.766  -0.824  1.00 95.94           N  
ATOM   2228  OE1 GLN A 288       9.734 -21.219  -2.420  1.00 95.94           O  
ATOM   2229  N   ASN A 289      11.883 -19.172  -6.824  1.00 95.88           N  
ATOM   2230  CA  ASN A 289      13.242 -19.359  -7.316  1.00 95.88           C  
ATOM   2231  C   ASN A 289      13.758 -18.109  -8.047  1.00 95.88           C  
ATOM   2232  CB  ASN A 289      13.320 -20.578  -8.242  1.00 95.88           C  
ATOM   2233  O   ASN A 289      14.898 -17.703  -7.848  1.00 95.88           O  
ATOM   2234  CG  ASN A 289      13.305 -21.891  -7.473  1.00 95.88           C  
ATOM   2235  ND2 ASN A 289      13.125 -22.984  -8.188  1.00 95.88           N  
ATOM   2236  OD1 ASN A 289      13.453 -21.906  -6.250  1.00 95.88           O  
ATOM   2237  N   VAL A 290      12.914 -17.516  -8.812  1.00 96.69           N  
ATOM   2238  CA  VAL A 290      13.289 -16.297  -9.516  1.00 96.69           C  
ATOM   2239  C   VAL A 290      13.523 -15.164  -8.516  1.00 96.69           C  
ATOM   2240  CB  VAL A 290      12.219 -15.867 -10.547  1.00 96.69           C  
ATOM   2241  O   VAL A 290      14.492 -14.406  -8.633  1.00 96.69           O  
ATOM   2242  CG1 VAL A 290      12.516 -14.484 -11.102  1.00 96.69           C  
ATOM   2243  CG2 VAL A 290      12.125 -16.891 -11.672  1.00 96.69           C  
ATOM   2244  N   THR A 291      12.641 -15.062  -7.543  1.00 95.06           N  
ATOM   2245  CA  THR A 291      12.758 -14.031  -6.520  1.00 95.06           C  
ATOM   2246  C   THR A 291      14.062 -14.195  -5.734  1.00 95.06           C  
ATOM   2247  CB  THR A 291      11.562 -14.070  -5.547  1.00 95.06           C  
ATOM   2248  O   THR A 291      14.797 -13.227  -5.535  1.00 95.06           O  
ATOM   2249  CG2 THR A 291      11.734 -13.039  -4.434  1.00 95.06           C  
ATOM   2250  OG1 THR A 291      10.359 -13.781  -6.270  1.00 95.06           O  
ATOM   2251  N   LEU A 292      14.375 -15.414  -5.285  1.00 93.25           N  
ATOM   2252  CA  LEU A 292      15.602 -15.680  -4.539  1.00 93.25           C  
ATOM   2253  C   LEU A 292      16.828 -15.352  -5.383  1.00 93.25           C  
ATOM   2254  CB  LEU A 292      15.648 -17.141  -4.098  1.00 93.25           C  
ATOM   2255  O   LEU A 292      17.812 -14.789  -4.871  1.00 93.25           O  
ATOM   2256  CG  LEU A 292      14.750 -17.531  -2.924  1.00 93.25           C  
ATOM   2257  CD1 LEU A 292      14.797 -19.031  -2.688  1.00 93.25           C  
ATOM   2258  CD2 LEU A 292      15.156 -16.766  -1.664  1.00 93.25           C  
ATOM   2259  N   LYS A 293      16.781 -15.695  -6.633  1.00 94.31           N  
ATOM   2260  CA  LYS A 293      17.891 -15.352  -7.527  1.00 94.31           C  
ATOM   2261  C   LYS A 293      18.094 -13.844  -7.578  1.00 94.31           C  
ATOM   2262  CB  LYS A 293      17.625 -15.891  -8.938  1.00 94.31           C  
ATOM   2263  O   LYS A 293      19.234 -13.367  -7.523  1.00 94.31           O  
ATOM   2264  CG  LYS A 293      18.688 -15.508  -9.953  1.00 94.31           C  
ATOM   2265  CD  LYS A 293      18.250 -15.820 -11.375  1.00 94.31           C  
ATOM   2266  CE  LYS A 293      19.141 -15.141 -12.406  1.00 94.31           C  
ATOM   2267  NZ  LYS A 293      18.625 -15.344 -13.797  1.00 94.31           N  
ATOM   2268  N   GLU A 294      16.984 -13.102  -7.656  1.00 92.06           N  
ATOM   2269  CA  GLU A 294      17.078 -11.648  -7.727  1.00 92.06           C  
ATOM   2270  C   GLU A 294      17.656 -11.070  -6.438  1.00 92.06           C  
ATOM   2271  CB  GLU A 294      15.703 -11.031  -8.008  1.00 92.06           C  
ATOM   2272  O   GLU A 294      18.438 -10.125  -6.473  1.00 92.06           O  
ATOM   2273  CG  GLU A 294      15.742  -9.539  -8.289  1.00 92.06           C  
ATOM   2274  CD  GLU A 294      16.516  -9.188  -9.547  1.00 92.06           C  
ATOM   2275  OE1 GLU A 294      16.859  -7.996  -9.742  1.00 92.06           O  
ATOM   2276  OE2 GLU A 294      16.766 -10.102 -10.359  1.00 92.06           O  
ATOM   2277  N   ILE A 295      17.312 -11.625  -5.359  1.00 90.19           N  
ATOM   2278  CA  ILE A 295      17.797 -11.164  -4.059  1.00 90.19           C  
ATOM   2279  C   ILE A 295      19.297 -11.430  -3.941  1.00 90.19           C  
ATOM   2280  CB  ILE A 295      17.031 -11.852  -2.902  1.00 90.19           C  
ATOM   2281  O   ILE A 295      20.047 -10.578  -3.475  1.00 90.19           O  
ATOM   2282  CG1 ILE A 295      15.602 -11.328  -2.820  1.00 90.19           C  
ATOM   2283  CG2 ILE A 295      17.766 -11.648  -1.574  1.00 90.19           C  
ATOM   2284  CD1 ILE A 295      14.711 -12.109  -1.858  1.00 90.19           C  
ATOM   2285  N   ILE A 296      19.750 -12.562  -4.492  1.00 91.12           N  
ATOM   2286  CA  ILE A 296      21.125 -12.992  -4.297  1.00 91.12           C  
ATOM   2287  C   ILE A 296      22.031 -12.312  -5.324  1.00 91.12           C  
ATOM   2288  CB  ILE A 296      21.266 -14.531  -4.402  1.00 91.12           C  
ATOM   2289  O   ILE A 296      23.094 -11.773  -4.973  1.00 91.12           O  
ATOM   2290  CG1 ILE A 296      20.531 -15.211  -3.236  1.00 91.12           C  
ATOM   2291  CG2 ILE A 296      22.734 -14.945  -4.449  1.00 91.12           C  
ATOM   2292  CD1 ILE A 296      20.422 -16.719  -3.375  1.00 91.12           C  
ATOM   2293  N   ILE A 297      21.547 -12.320  -6.559  1.00 89.12           N  
ATOM   2294  CA  ILE A 297      22.516 -11.891  -7.570  1.00 89.12           C  
ATOM   2295  C   ILE A 297      22.016 -10.602  -8.234  1.00 89.12           C  
ATOM   2296  CB  ILE A 297      22.734 -12.984  -8.633  1.00 89.12           C  
ATOM   2297  O   ILE A 297      22.797  -9.891  -8.867  1.00 89.12           O  
ATOM   2298  CG1 ILE A 297      21.406 -13.367  -9.297  1.00 89.12           C  
ATOM   2299  CG2 ILE A 297      23.406 -14.211  -8.008  1.00 89.12           C  
ATOM   2300  CD1 ILE A 297      21.562 -14.297 -10.500  1.00 89.12           C  
ATOM   2301  N   GLY A 298      20.719 -10.242  -8.031  1.00 88.25           N  
ATOM   2302  CA  GLY A 298      20.188  -9.055  -8.664  1.00 88.25           C  
ATOM   2303  C   GLY A 298      20.344  -7.805  -7.820  1.00 88.25           C  
ATOM   2304  O   GLY A 298      21.172  -7.762  -6.910  1.00 88.25           O  
ATOM   2305  N   ASN A 299      19.625  -6.664  -8.258  1.00 87.88           N  
ATOM   2306  CA  ASN A 299      19.594  -5.379  -7.570  1.00 87.88           C  
ATOM   2307  C   ASN A 299      18.266  -5.156  -6.848  1.00 87.88           C  
ATOM   2308  CB  ASN A 299      19.859  -4.234  -8.555  1.00 87.88           C  
ATOM   2309  O   ASN A 299      17.312  -4.660  -7.438  1.00 87.88           O  
ATOM   2310  CG  ASN A 299      19.922  -2.881  -7.871  1.00 87.88           C  
ATOM   2311  ND2 ASN A 299      20.047  -1.822  -8.664  1.00 87.88           N  
ATOM   2312  OD1 ASN A 299      19.875  -2.789  -6.641  1.00 87.88           O  
ATOM   2313  N   VAL A 300      18.219  -5.488  -5.582  1.00 86.12           N  
ATOM   2314  CA  VAL A 300      16.984  -5.438  -4.824  1.00 86.12           C  
ATOM   2315  C   VAL A 300      16.562  -3.986  -4.598  1.00 86.12           C  
ATOM   2316  CB  VAL A 300      17.109  -6.172  -3.471  1.00 86.12           C  
ATOM   2317  O   VAL A 300      15.414  -3.705  -4.266  1.00 86.12           O  
ATOM   2318  CG1 VAL A 300      17.297  -7.672  -3.686  1.00 86.12           C  
ATOM   2319  CG2 VAL A 300      18.266  -5.590  -2.660  1.00 86.12           C  
ATOM   2320  N   LEU A 301      17.547  -3.080  -4.738  1.00 90.94           N  
ATOM   2321  CA  LEU A 301      17.250  -1.664  -4.566  1.00 90.94           C  
ATOM   2322  C   LEU A 301      16.484  -1.120  -5.770  1.00 90.94           C  
ATOM   2323  CB  LEU A 301      18.531  -0.862  -4.355  1.00 90.94           C  
ATOM   2324  O   LEU A 301      15.984   0.005  -5.734  1.00 90.94           O  
ATOM   2325  CG  LEU A 301      19.312  -1.161  -3.076  1.00 90.94           C  
ATOM   2326  CD1 LEU A 301      20.562  -0.287  -3.004  1.00 90.94           C  
ATOM   2327  CD2 LEU A 301      18.438  -0.952  -1.849  1.00 90.94           C  
ATOM   2328  N   ALA A 302      16.375  -1.979  -6.816  1.00 90.94           N  
ATOM   2329  CA  ALA A 302      15.766  -1.513  -8.055  1.00 90.94           C  
ATOM   2330  C   ALA A 302      14.328  -2.023  -8.188  1.00 90.94           C  
ATOM   2331  CB  ALA A 302      16.594  -1.954  -9.258  1.00 90.94           C  
ATOM   2332  O   ALA A 302      13.719  -1.916  -9.250  1.00 90.94           O  
ATOM   2333  N   GLY A 303      13.797  -2.604  -7.254  1.00 93.50           N  
ATOM   2334  CA  GLY A 303      12.406  -3.031  -7.289  1.00 93.50           C  
ATOM   2335  C   GLY A 303      12.227  -4.504  -6.977  1.00 93.50           C  
ATOM   2336  O   GLY A 303      13.109  -5.316  -7.262  1.00 93.50           O  
ATOM   2337  N   LEU A 304      11.094  -4.844  -6.551  1.00 94.75           N  
ATOM   2338  CA  LEU A 304      10.727  -6.234  -6.305  1.00 94.75           C  
ATOM   2339  C   LEU A 304      10.391  -6.949  -7.609  1.00 94.75           C  
ATOM   2340  CB  LEU A 304       9.531  -6.312  -5.348  1.00 94.75           C  
ATOM   2341  O   LEU A 304       9.867  -6.336  -8.539  1.00 94.75           O  
ATOM   2342  CG  LEU A 304       9.750  -5.738  -3.947  1.00 94.75           C  
ATOM   2343  CD1 LEU A 304       8.430  -5.688  -3.186  1.00 94.75           C  
ATOM   2344  CD2 LEU A 304      10.781  -6.559  -3.184  1.00 94.75           C  
ATOM   2345  N   PRO A 305      10.695  -8.289  -7.680  1.00 94.44           N  
ATOM   2346  CA  PRO A 305      10.609  -9.000  -8.961  1.00 94.44           C  
ATOM   2347  C   PRO A 305       9.172  -9.195  -9.422  1.00 94.44           C  
ATOM   2348  CB  PRO A 305      11.273 -10.344  -8.656  1.00 94.44           C  
ATOM   2349  O   PRO A 305       8.906  -9.258 -10.633  1.00 94.44           O  
ATOM   2350  CG  PRO A 305      11.227 -10.469  -7.168  1.00 94.44           C  
ATOM   2351  CD  PRO A 305      11.289  -9.086  -6.574  1.00 94.44           C  
ATOM   2352  N   PHE A 306       8.320  -9.398  -8.484  1.00 96.81           N  
ATOM   2353  CA  PHE A 306       6.918  -9.578  -8.836  1.00 96.81           C  
ATOM   2354  C   PHE A 306       6.047  -8.578  -8.078  1.00 96.81           C  
ATOM   2355  CB  PHE A 306       6.461 -11.008  -8.523  1.00 96.81           C  
ATOM   2356  O   PHE A 306       5.730  -8.781  -6.906  1.00 96.81           O  
ATOM   2357  CG  PHE A 306       7.141 -12.055  -9.359  1.00 96.81           C  
ATOM   2358  CD1 PHE A 306       6.664 -12.367 -10.633  1.00 96.81           C  
ATOM   2359  CD2 PHE A 306       8.258 -12.727  -8.883  1.00 96.81           C  
ATOM   2360  CE1 PHE A 306       7.293 -13.336 -11.406  1.00 96.81           C  
ATOM   2361  CE2 PHE A 306       8.891 -13.695  -9.656  1.00 96.81           C  
ATOM   2362  CZ  PHE A 306       8.406 -14.000 -10.914  1.00 96.81           C  
ATOM   2363  N   GLY A 307       5.680  -7.492  -8.727  1.00 97.06           N  
ATOM   2364  CA  GLY A 307       4.832  -6.402  -8.266  1.00 97.06           C  
ATOM   2365  C   GLY A 307       4.242  -5.586  -9.406  1.00 97.06           C  
ATOM   2366  O   GLY A 307       4.000  -6.113 -10.492  1.00 97.06           O  
ATOM   2367  N   VAL A 308       3.934  -4.320  -9.055  1.00 98.00           N  
ATOM   2368  CA  VAL A 308       3.303  -3.438 -10.023  1.00 98.00           C  
ATOM   2369  C   VAL A 308       4.254  -3.193 -11.195  1.00 98.00           C  
ATOM   2370  CB  VAL A 308       2.891  -2.092  -9.383  1.00 98.00           C  
ATOM   2371  O   VAL A 308       5.457  -3.023 -11.000  1.00 98.00           O  
ATOM   2372  CG1 VAL A 308       2.355  -1.131 -10.445  1.00 98.00           C  
ATOM   2373  CG2 VAL A 308       1.848  -2.320  -8.297  1.00 98.00           C  
ATOM   2374  N   VAL A 309       3.760  -3.195 -12.445  1.00 97.50           N  
ATOM   2375  CA  VAL A 309       4.555  -2.955 -13.641  1.00 97.50           C  
ATOM   2376  C   VAL A 309       3.939  -1.812 -14.445  1.00 97.50           C  
ATOM   2377  CB  VAL A 309       4.660  -4.227 -14.516  1.00 97.50           C  
ATOM   2378  O   VAL A 309       2.750  -1.517 -14.312  1.00 97.50           O  
ATOM   2379  CG1 VAL A 309       5.281  -5.375 -13.727  1.00 97.50           C  
ATOM   2380  CG2 VAL A 309       3.283  -4.621 -15.047  1.00 97.50           C  
ATOM   2381  N   LYS A 310       4.789  -1.130 -15.211  1.00 97.06           N  
ATOM   2382  CA  LYS A 310       4.297  -0.238 -16.266  1.00 97.06           C  
ATOM   2383  C   LYS A 310       3.725  -1.029 -17.438  1.00 97.06           C  
ATOM   2384  CB  LYS A 310       5.418   0.683 -16.750  1.00 97.06           C  
ATOM   2385  O   LYS A 310       4.457  -1.718 -18.141  1.00 97.06           O  
ATOM   2386  CG  LYS A 310       4.965   1.725 -17.766  1.00 97.06           C  
ATOM   2387  CD  LYS A 310       6.129   2.576 -18.250  1.00 97.06           C  
ATOM   2388  CE  LYS A 310       5.695   3.559 -19.328  1.00 97.06           C  
ATOM   2389  NZ  LYS A 310       6.844   4.371 -19.828  1.00 97.06           N  
ATOM   2390  N   GLU A 311       2.352  -0.892 -17.688  1.00 97.56           N  
ATOM   2391  CA  GLU A 311       1.670  -1.632 -18.750  1.00 97.56           C  
ATOM   2392  C   GLU A 311       1.859  -0.957 -20.094  1.00 97.56           C  
ATOM   2393  CB  GLU A 311       0.178  -1.769 -18.422  1.00 97.56           C  
ATOM   2394  O   GLU A 311       2.096   0.251 -20.172  1.00 97.56           O  
ATOM   2395  CG  GLU A 311      -0.110  -2.518 -17.141  1.00 97.56           C  
ATOM   2396  CD  GLU A 311      -1.587  -2.543 -16.766  1.00 97.56           C  
ATOM   2397  OE1 GLU A 311      -1.962  -1.987 -15.719  1.00 97.56           O  
ATOM   2398  OE2 GLU A 311      -2.375  -3.125 -17.547  1.00 97.56           O  
ATOM   2399  N   PRO A 312       1.881  -1.746 -21.141  1.00 97.06           N  
ATOM   2400  CA  PRO A 312       1.667  -1.078 -22.438  1.00 97.06           C  
ATOM   2401  C   PRO A 312       0.338  -0.329 -22.500  1.00 97.06           C  
ATOM   2402  CB  PRO A 312       1.689  -2.232 -23.438  1.00 97.06           C  
ATOM   2403  O   PRO A 312      -0.601  -0.669 -21.766  1.00 97.06           O  
ATOM   2404  CG  PRO A 312       1.237  -3.426 -22.656  1.00 97.06           C  
ATOM   2405  CD  PRO A 312       1.726  -3.287 -21.250  1.00 97.06           C  
ATOM   2406  N   ASP A 313       0.348   0.710 -23.297  1.00 95.56           N  
ATOM   2407  CA  ASP A 313      -0.903   1.442 -23.469  1.00 95.56           C  
ATOM   2408  C   ASP A 313      -1.973   0.560 -24.109  1.00 95.56           C  
ATOM   2409  CB  ASP A 313      -0.679   2.695 -24.312  1.00 95.56           C  
ATOM   2410  O   ASP A 313      -1.761   0.002 -25.188  1.00 95.56           O  
ATOM   2411  CG  ASP A 313       0.130   3.762 -23.594  1.00 95.56           C  
ATOM   2412  OD1 ASP A 313       0.095   3.816 -22.344  1.00 95.56           O  
ATOM   2413  OD2 ASP A 313       0.808   4.555 -24.281  1.00 95.56           O  
ATOM   2414  N   HIS A 314      -3.117   0.375 -23.406  1.00 95.38           N  
ATOM   2415  CA  HIS A 314      -4.266  -0.382 -23.891  1.00 95.38           C  
ATOM   2416  C   HIS A 314      -5.512  -0.085 -23.062  1.00 95.38           C  
ATOM   2417  CB  HIS A 314      -3.967  -1.882 -23.875  1.00 95.38           C  
ATOM   2418  O   HIS A 314      -5.414   0.447 -21.953  1.00 95.38           O  
ATOM   2419  CG  HIS A 314      -3.922  -2.465 -22.500  1.00 95.38           C  
ATOM   2420  CD2 HIS A 314      -4.109  -3.734 -22.062  1.00 95.38           C  
ATOM   2421  ND1 HIS A 314      -3.658  -1.708 -21.375  1.00 95.38           N  
ATOM   2422  CE1 HIS A 314      -3.686  -2.488 -20.312  1.00 95.38           C  
ATOM   2423  NE2 HIS A 314      -3.957  -3.723 -20.688  1.00 95.38           N  
ATOM   2424  N   PRO A 315      -6.680  -0.328 -23.609  1.00 94.62           N  
ATOM   2425  CA  PRO A 315      -7.891  -0.119 -22.812  1.00 94.62           C  
ATOM   2426  C   PRO A 315      -7.895  -0.936 -21.531  1.00 94.62           C  
ATOM   2427  CB  PRO A 315      -9.008  -0.573 -23.750  1.00 94.62           C  
ATOM   2428  O   PRO A 315      -7.602  -2.133 -21.547  1.00 94.62           O  
ATOM   2429  CG  PRO A 315      -8.461  -0.380 -25.125  1.00 94.62           C  
ATOM   2430  CD  PRO A 315      -6.992  -0.698 -25.109  1.00 94.62           C  
ATOM   2431  N   GLY A 316      -8.055  -0.282 -20.422  1.00 94.88           N  
ATOM   2432  CA  GLY A 316      -8.125  -0.961 -19.141  1.00 94.88           C  
ATOM   2433  C   GLY A 316      -6.797  -0.979 -18.406  1.00 94.88           C  
ATOM   2434  O   GLY A 316      -6.676  -1.617 -17.359  1.00 94.88           O  
ATOM   2435  N   ALA A 317      -5.691  -0.396 -19.000  1.00 97.25           N  
ATOM   2436  CA  ALA A 317      -4.410  -0.302 -18.312  1.00 97.25           C  
ATOM   2437  C   ALA A 317      -4.539   0.501 -17.016  1.00 97.25           C  
ATOM   2438  CB  ALA A 317      -3.359   0.330 -19.219  1.00 97.25           C  
ATOM   2439  O   ALA A 317      -5.086   1.606 -17.016  1.00 97.25           O  
ATOM   2440  N   VAL A 318      -4.129  -0.149 -15.922  1.00 96.06           N  
ATOM   2441  CA  VAL A 318      -4.176   0.525 -14.625  1.00 96.06           C  
ATOM   2442  C   VAL A 318      -3.139   1.645 -14.586  1.00 96.06           C  
ATOM   2443  CB  VAL A 318      -3.939  -0.463 -13.461  1.00 96.06           C  
ATOM   2444  O   VAL A 318      -3.430   2.754 -14.133  1.00 96.06           O  
ATOM   2445  CG1 VAL A 318      -3.930   0.273 -12.125  1.00 96.06           C  
ATOM   2446  CG2 VAL A 318      -5.004  -1.557 -13.469  1.00 96.06           C  
ATOM   2447  N   PHE A 319      -2.006   1.311 -15.016  1.00 88.69           N  
ATOM   2448  CA  PHE A 319      -0.834   2.174 -14.914  1.00 88.69           C  
ATOM   2449  C   PHE A 319       0.067   2.014 -16.125  1.00 88.69           C  
ATOM   2450  CB  PHE A 319      -0.049   1.862 -13.633  1.00 88.69           C  
ATOM   2451  O   PHE A 319       0.637   0.944 -16.359  1.00 88.69           O  
ATOM   2452  CG  PHE A 319       1.224   2.654 -13.492  1.00 88.69           C  
ATOM   2453  CD1 PHE A 319       2.449   2.088 -13.820  1.00 88.69           C  
ATOM   2454  CD2 PHE A 319       1.193   3.965 -13.039  1.00 88.69           C  
ATOM   2455  CE1 PHE A 319       3.629   2.818 -13.695  1.00 88.69           C  
ATOM   2456  CE2 PHE A 319       2.367   4.703 -12.906  1.00 88.69           C  
ATOM   2457  CZ  PHE A 319       3.584   4.125 -13.234  1.00 88.69           C  
ATOM   2458  N   SER A 320       0.122   3.111 -17.062  1.00 93.56           N  
ATOM   2459  CA  SER A 320       0.990   3.072 -18.234  1.00 93.56           C  
ATOM   2460  C   SER A 320       1.921   4.277 -18.281  1.00 93.56           C  
ATOM   2461  CB  SER A 320       0.159   3.016 -19.531  1.00 93.56           C  
ATOM   2462  O   SER A 320       2.506   4.582 -19.328  1.00 93.56           O  
ATOM   2463  OG  SER A 320      -0.741   4.109 -19.594  1.00 93.56           O  
ATOM   2464  N   SER A 321       1.963   4.984 -17.141  1.00 92.38           N  
ATOM   2465  CA  SER A 321       2.756   6.207 -17.078  1.00 92.38           C  
ATOM   2466  C   SER A 321       3.779   6.145 -15.945  1.00 92.38           C  
ATOM   2467  CB  SER A 321       1.849   7.426 -16.875  1.00 92.38           C  
ATOM   2468  O   SER A 321       4.113   5.059 -15.461  1.00 92.38           O  
ATOM   2469  OG  SER A 321       2.555   8.625 -17.141  1.00 92.38           O  
ATOM   2470  N   LYS A 322       4.430   7.258 -15.695  1.00 95.88           N  
ATOM   2471  CA  LYS A 322       5.402   7.387 -14.617  1.00 95.88           C  
ATOM   2472  C   LYS A 322       4.805   8.141 -13.430  1.00 95.88           C  
ATOM   2473  CB  LYS A 322       6.664   8.094 -15.109  1.00 95.88           C  
ATOM   2474  O   LYS A 322       4.453   9.312 -13.547  1.00 95.88           O  
ATOM   2475  CG  LYS A 322       7.402   7.348 -16.203  1.00 95.88           C  
ATOM   2476  CD  LYS A 322       8.641   8.109 -16.672  1.00 95.88           C  
ATOM   2477  CE  LYS A 322       9.391   7.355 -17.750  1.00 95.88           C  
ATOM   2478  NZ  LYS A 322      10.500   8.172 -18.328  1.00 95.88           N  
ATOM   2479  N   SER A 323       4.715   7.434 -12.250  1.00 97.06           N  
ATOM   2480  CA  SER A 323       4.000   7.930 -11.078  1.00 97.06           C  
ATOM   2481  C   SER A 323       4.508   9.305 -10.664  1.00 97.06           C  
ATOM   2482  CB  SER A 323       4.148   6.953  -9.906  1.00 97.06           C  
ATOM   2483  O   SER A 323       3.713  10.203 -10.359  1.00 97.06           O  
ATOM   2484  OG  SER A 323       3.428   5.758 -10.156  1.00 97.06           O  
ATOM   2485  N   TRP A 324       5.852   9.461 -10.680  1.00 97.31           N  
ATOM   2486  CA  TRP A 324       6.379  10.750 -10.250  1.00 97.31           C  
ATOM   2487  C   TRP A 324       5.855  11.875 -11.141  1.00 97.31           C  
ATOM   2488  CB  TRP A 324       7.910  10.742 -10.273  1.00 97.31           C  
ATOM   2489  O   TRP A 324       5.438  12.922 -10.641  1.00 97.31           O  
ATOM   2490  CG  TRP A 324       8.531  11.977  -9.695  1.00 97.31           C  
ATOM   2491  CD1 TRP A 324       8.898  12.188  -8.398  1.00 97.31           C  
ATOM   2492  CD2 TRP A 324       8.867  13.172 -10.406  1.00 97.31           C  
ATOM   2493  CE2 TRP A 324       9.430  14.070  -9.469  1.00 97.31           C  
ATOM   2494  CE3 TRP A 324       8.734  13.578 -11.742  1.00 97.31           C  
ATOM   2495  NE1 TRP A 324       9.438  13.445  -8.258  1.00 97.31           N  
ATOM   2496  CH2 TRP A 324       9.727  15.719 -11.141  1.00 97.31           C  
ATOM   2497  CZ2 TRP A 324       9.867  15.352  -9.828  1.00 97.31           C  
ATOM   2498  CZ3 TRP A 324       9.172  14.852 -12.094  1.00 97.31           C  
ATOM   2499  N   GLU A 325       5.781  11.641 -12.445  1.00 96.50           N  
ATOM   2500  CA  GLU A 325       5.316  12.641 -13.398  1.00 96.50           C  
ATOM   2501  C   GLU A 325       3.828  12.930 -13.219  1.00 96.50           C  
ATOM   2502  CB  GLU A 325       5.594  12.188 -14.836  1.00 96.50           C  
ATOM   2503  O   GLU A 325       3.398  14.078 -13.297  1.00 96.50           O  
ATOM   2504  CG  GLU A 325       7.070  12.188 -15.203  1.00 96.50           C  
ATOM   2505  CD  GLU A 325       7.715  13.562 -15.109  1.00 96.50           C  
ATOM   2506  OE1 GLU A 325       8.875  13.656 -14.656  1.00 96.50           O  
ATOM   2507  OE2 GLU A 325       7.051  14.547 -15.500  1.00 96.50           O  
ATOM   2508  N   LEU A 326       3.076  11.953 -12.945  1.00 96.94           N  
ATOM   2509  CA  LEU A 326       1.642  12.125 -12.742  1.00 96.94           C  
ATOM   2510  C   LEU A 326       1.361  13.023 -11.547  1.00 96.94           C  
ATOM   2511  CB  LEU A 326       0.966  10.766 -12.539  1.00 96.94           C  
ATOM   2512  O   LEU A 326       0.545  13.945 -11.641  1.00 96.94           O  
ATOM   2513  CG  LEU A 326       0.869   9.867 -13.773  1.00 96.94           C  
ATOM   2514  CD1 LEU A 326       0.299   8.500 -13.391  1.00 96.94           C  
ATOM   2515  CD2 LEU A 326       0.015  10.523 -14.852  1.00 96.94           C  
ATOM   2516  N   VAL A 327       2.080  12.789 -10.477  1.00 97.25           N  
ATOM   2517  CA  VAL A 327       1.839  13.562  -9.266  1.00 97.25           C  
ATOM   2518  C   VAL A 327       2.334  14.992  -9.453  1.00 97.25           C  
ATOM   2519  CB  VAL A 327       2.525  12.922  -8.039  1.00 97.25           C  
ATOM   2520  O   VAL A 327       1.640  15.953  -9.102  1.00 97.25           O  
ATOM   2521  CG1 VAL A 327       2.254  13.742  -6.777  1.00 97.25           C  
ATOM   2522  CG2 VAL A 327       2.051  11.484  -7.855  1.00 97.25           C  
ATOM   2523  N   LYS A 328       3.547  15.102 -10.055  1.00 95.94           N  
ATOM   2524  CA  LYS A 328       4.133  16.422 -10.305  1.00 95.94           C  
ATOM   2525  C   LYS A 328       3.195  17.281 -11.141  1.00 95.94           C  
ATOM   2526  CB  LYS A 328       5.484  16.281 -11.008  1.00 95.94           C  
ATOM   2527  O   LYS A 328       3.033  18.469 -10.859  1.00 95.94           O  
ATOM   2528  CG  LYS A 328       6.156  17.609 -11.320  1.00 95.94           C  
ATOM   2529  CD  LYS A 328       7.496  17.406 -12.016  1.00 95.94           C  
ATOM   2530  CE  LYS A 328       8.156  18.734 -12.367  1.00 95.94           C  
ATOM   2531  NZ  LYS A 328       9.320  18.547 -13.273  1.00 95.94           N  
ATOM   2532  N   ASN A 329       2.523  16.688 -12.078  1.00 96.38           N  
ATOM   2533  CA  ASN A 329       1.698  17.422 -13.023  1.00 96.38           C  
ATOM   2534  C   ASN A 329       0.245  17.500 -12.562  1.00 96.38           C  
ATOM   2535  CB  ASN A 329       1.780  16.797 -14.422  1.00 96.38           C  
ATOM   2536  O   ASN A 329      -0.604  18.062 -13.258  1.00 96.38           O  
ATOM   2537  CG  ASN A 329       3.158  16.938 -15.039  1.00 96.38           C  
ATOM   2538  ND2 ASN A 329       3.490  16.031 -15.953  1.00 96.38           N  
ATOM   2539  OD1 ASN A 329       3.916  17.859 -14.703  1.00 96.38           O  
ATOM   2540  N   GLY A 330      -0.063  16.953 -11.383  1.00 96.00           N  
ATOM   2541  CA  GLY A 330      -1.417  17.000 -10.859  1.00 96.00           C  
ATOM   2542  C   GLY A 330      -2.373  16.078 -11.578  1.00 96.00           C  
ATOM   2543  O   GLY A 330      -3.582  16.312 -11.609  1.00 96.00           O  
ATOM   2544  N   GLU A 331      -1.821  15.070 -12.281  1.00 96.44           N  
ATOM   2545  CA  GLU A 331      -2.648  14.125 -13.031  1.00 96.44           C  
ATOM   2546  C   GLU A 331      -3.000  12.906 -12.180  1.00 96.44           C  
ATOM   2547  CB  GLU A 331      -1.938  13.688 -14.312  1.00 96.44           C  
ATOM   2548  O   GLU A 331      -2.658  11.781 -12.531  1.00 96.44           O  
ATOM   2549  CG  GLU A 331      -1.672  14.820 -15.289  1.00 96.44           C  
ATOM   2550  CD  GLU A 331      -0.882  14.391 -16.516  1.00 96.44           C  
ATOM   2551  OE1 GLU A 331      -0.233  15.242 -17.156  1.00 96.44           O  
ATOM   2552  OE2 GLU A 331      -0.914  13.180 -16.828  1.00 96.44           O  
ATOM   2553  N   PHE A 332      -3.504  13.117 -11.031  1.00 96.38           N  
ATOM   2554  CA  PHE A 332      -4.004  12.102 -10.109  1.00 96.38           C  
ATOM   2555  C   PHE A 332      -5.340  12.523  -9.516  1.00 96.38           C  
ATOM   2556  CB  PHE A 332      -2.988  11.836  -8.992  1.00 96.38           C  
ATOM   2557  O   PHE A 332      -5.770  13.664  -9.680  1.00 96.38           O  
ATOM   2558  CG  PHE A 332      -2.773  13.016  -8.086  1.00 96.38           C  
ATOM   2559  CD1 PHE A 332      -1.876  14.023  -8.422  1.00 96.38           C  
ATOM   2560  CD2 PHE A 332      -3.471  13.117  -6.887  1.00 96.38           C  
ATOM   2561  CE1 PHE A 332      -1.676  15.109  -7.578  1.00 96.38           C  
ATOM   2562  CE2 PHE A 332      -3.275  14.203  -6.039  1.00 96.38           C  
ATOM   2563  CZ  PHE A 332      -2.377  15.203  -6.387  1.00 96.38           C  
ATOM   2564  N   GLN A 333      -6.105  11.664  -8.930  1.00 96.88           N  
ATOM   2565  CA  GLN A 333      -7.336  12.000  -8.227  1.00 96.88           C  
ATOM   2566  C   GLN A 333      -7.059  12.922  -7.043  1.00 96.88           C  
ATOM   2567  CB  GLN A 333      -8.047  10.734  -7.750  1.00 96.88           C  
ATOM   2568  O   GLN A 333      -6.297  12.578  -6.145  1.00 96.88           O  
ATOM   2569  CG  GLN A 333      -8.477   9.805  -8.875  1.00 96.88           C  
ATOM   2570  CD  GLN A 333      -9.305   8.633  -8.391  1.00 96.88           C  
ATOM   2571  NE2 GLN A 333      -9.031   7.449  -8.930  1.00 96.88           N  
ATOM   2572  OE1 GLN A 333     -10.180   8.789  -7.535  1.00 96.88           O  
ATOM   2573  N   LYS A 334      -7.633  14.102  -6.988  1.00 96.69           N  
ATOM   2574  CA  LYS A 334      -7.363  15.148  -6.008  1.00 96.69           C  
ATOM   2575  C   LYS A 334      -8.180  14.938  -4.738  1.00 96.69           C  
ATOM   2576  CB  LYS A 334      -7.664  16.531  -6.602  1.00 96.69           C  
ATOM   2577  O   LYS A 334      -8.977  15.797  -4.352  1.00 96.69           O  
ATOM   2578  CG  LYS A 334      -7.016  16.781  -7.957  1.00 96.69           C  
ATOM   2579  CD  LYS A 334      -5.504  16.625  -7.887  1.00 96.69           C  
ATOM   2580  CE  LYS A 334      -4.852  16.906  -9.234  1.00 96.69           C  
ATOM   2581  NZ  LYS A 334      -3.422  16.469  -9.258  1.00 96.69           N  
ATOM   2582  N   VAL A 335      -7.941  13.828  -4.074  1.00 97.88           N  
ATOM   2583  CA  VAL A 335      -8.562  13.555  -2.783  1.00 97.88           C  
ATOM   2584  C   VAL A 335      -7.562  13.828  -1.661  1.00 97.88           C  
ATOM   2585  CB  VAL A 335      -9.062  12.094  -2.699  1.00 97.88           C  
ATOM   2586  O   VAL A 335      -6.352  13.805  -1.880  1.00 97.88           O  
ATOM   2587  CG1 VAL A 335     -10.133  11.828  -3.760  1.00 97.88           C  
ATOM   2588  CG2 VAL A 335      -7.898  11.117  -2.852  1.00 97.88           C  
ATOM   2589  N   PRO A 336      -8.078  14.172  -0.386  1.00 97.94           N  
ATOM   2590  CA  PRO A 336      -7.129  14.344   0.718  1.00 97.94           C  
ATOM   2591  C   PRO A 336      -6.344  13.062   1.019  1.00 97.94           C  
ATOM   2592  CB  PRO A 336      -8.023  14.719   1.899  1.00 97.94           C  
ATOM   2593  O   PRO A 336      -6.879  11.961   0.892  1.00 97.94           O  
ATOM   2594  CG  PRO A 336      -9.289  15.219   1.274  1.00 97.94           C  
ATOM   2595  CD  PRO A 336      -9.469  14.539  -0.049  1.00 97.94           C  
ATOM   2596  N   LEU A 337      -5.012  13.328   1.402  1.00 98.50           N  
ATOM   2597  CA  LEU A 337      -4.098  12.211   1.614  1.00 98.50           C  
ATOM   2598  C   LEU A 337      -3.506  12.258   3.020  1.00 98.50           C  
ATOM   2599  CB  LEU A 337      -2.977  12.234   0.574  1.00 98.50           C  
ATOM   2600  O   LEU A 337      -3.205  13.328   3.539  1.00 98.50           O  
ATOM   2601  CG  LEU A 337      -3.408  12.359  -0.888  1.00 98.50           C  
ATOM   2602  CD1 LEU A 337      -2.191  12.547  -1.787  1.00 98.50           C  
ATOM   2603  CD2 LEU A 337      -4.211  11.133  -1.315  1.00 98.50           C  
ATOM   2604  N   ILE A 338      -3.373  11.039   3.623  1.00 98.88           N  
ATOM   2605  CA  ILE A 338      -2.457  10.836   4.738  1.00 98.88           C  
ATOM   2606  C   ILE A 338      -1.317   9.914   4.305  1.00 98.88           C  
ATOM   2607  CB  ILE A 338      -3.184  10.242   5.969  1.00 98.88           C  
ATOM   2608  O   ILE A 338      -1.558   8.812   3.809  1.00 98.88           O  
ATOM   2609  CG1 ILE A 338      -4.176  11.266   6.539  1.00 98.88           C  
ATOM   2610  CG2 ILE A 338      -2.176   9.805   7.031  1.00 98.88           C  
ATOM   2611  CD1 ILE A 338      -5.004  10.734   7.703  1.00 98.88           C  
ATOM   2612  N   VAL A 339      -0.089  10.414   4.441  1.00 98.81           N  
ATOM   2613  CA  VAL A 339       1.108   9.641   4.133  1.00 98.81           C  
ATOM   2614  C   VAL A 339       1.965   9.492   5.387  1.00 98.81           C  
ATOM   2615  CB  VAL A 339       1.933  10.297   3.000  1.00 98.81           C  
ATOM   2616  O   VAL A 339       2.246  10.477   6.074  1.00 98.81           O  
ATOM   2617  CG1 VAL A 339       3.133   9.422   2.635  1.00 98.81           C  
ATOM   2618  CG2 VAL A 339       1.054  10.539   1.775  1.00 98.81           C  
ATOM   2619  N   GLY A 340       2.324   8.203   5.703  1.00 98.38           N  
ATOM   2620  CA  GLY A 340       3.092   8.008   6.926  1.00 98.38           C  
ATOM   2621  C   GLY A 340       4.238   7.031   6.758  1.00 98.38           C  
ATOM   2622  O   GLY A 340       4.289   6.285   5.777  1.00 98.38           O  
ATOM   2623  N   PHE A 341       5.176   7.094   7.660  1.00 98.38           N  
ATOM   2624  CA  PHE A 341       6.270   6.133   7.781  1.00 98.38           C  
ATOM   2625  C   PHE A 341       6.656   5.941   9.242  1.00 98.38           C  
ATOM   2626  CB  PHE A 341       7.484   6.598   6.969  1.00 98.38           C  
ATOM   2627  O   PHE A 341       6.273   6.734  10.102  1.00 98.38           O  
ATOM   2628  CG  PHE A 341       7.930   7.996   7.293  1.00 98.38           C  
ATOM   2629  CD1 PHE A 341       7.559   9.062   6.480  1.00 98.38           C  
ATOM   2630  CD2 PHE A 341       8.719   8.250   8.406  1.00 98.38           C  
ATOM   2631  CE1 PHE A 341       7.973  10.359   6.777  1.00 98.38           C  
ATOM   2632  CE2 PHE A 341       9.141   9.539   8.703  1.00 98.38           C  
ATOM   2633  CZ  PHE A 341       8.766  10.594   7.891  1.00 98.38           C  
ATOM   2634  N   ASN A 342       7.336   4.785   9.492  1.00 98.25           N  
ATOM   2635  CA  ASN A 342       7.832   4.508  10.836  1.00 98.25           C  
ATOM   2636  C   ASN A 342       9.234   5.070  11.039  1.00 98.25           C  
ATOM   2637  CB  ASN A 342       7.816   3.004  11.117  1.00 98.25           C  
ATOM   2638  O   ASN A 342       9.953   5.340  10.070  1.00 98.25           O  
ATOM   2639  CG  ASN A 342       6.414   2.445  11.227  1.00 98.25           C  
ATOM   2640  ND2 ASN A 342       6.262   1.157  10.938  1.00 98.25           N  
ATOM   2641  OD1 ASN A 342       5.469   3.166  11.562  1.00 98.25           O  
ATOM   2642  N   SER A 343       9.664   5.324  12.320  1.00 97.06           N  
ATOM   2643  CA  SER A 343      10.906   6.000  12.664  1.00 97.06           C  
ATOM   2644  C   SER A 343      12.117   5.141  12.328  1.00 97.06           C  
ATOM   2645  CB  SER A 343      10.930   6.363  14.148  1.00 97.06           C  
ATOM   2646  O   SER A 343      13.227   5.652  12.164  1.00 97.06           O  
ATOM   2647  OG  SER A 343      10.773   5.203  14.953  1.00 97.06           O  
ATOM   2648  N   ASP A 344      11.906   3.770  12.156  1.00 96.25           N  
ATOM   2649  CA  ASP A 344      12.977   2.848  11.773  1.00 96.25           C  
ATOM   2650  C   ASP A 344      12.438   1.727  10.891  1.00 96.25           C  
ATOM   2651  CB  ASP A 344      13.641   2.262  13.023  1.00 96.25           C  
ATOM   2652  O   ASP A 344      12.414   0.564  11.297  1.00 96.25           O  
ATOM   2653  CG  ASP A 344      15.008   1.671  12.734  1.00 96.25           C  
ATOM   2654  OD1 ASP A 344      15.445   1.680  11.562  1.00 96.25           O  
ATOM   2655  OD2 ASP A 344      15.656   1.190  13.688  1.00 96.25           O  
ATOM   2656  N   GLU A 345      12.102   2.029   9.523  1.00 96.69           N  
ATOM   2657  CA  GLU A 345      11.516   1.111   8.555  1.00 96.69           C  
ATOM   2658  C   GLU A 345      12.422  -0.088   8.305  1.00 96.69           C  
ATOM   2659  CB  GLU A 345      11.219   1.834   7.234  1.00 96.69           C  
ATOM   2660  O   GLU A 345      11.945  -1.171   7.949  1.00 96.69           O  
ATOM   2661  CG  GLU A 345      10.156   2.914   7.348  1.00 96.69           C  
ATOM   2662  CD  GLU A 345       8.742   2.359   7.391  1.00 96.69           C  
ATOM   2663  OE1 GLU A 345       7.777   3.158   7.398  1.00 96.69           O  
ATOM   2664  OE2 GLU A 345       8.594   1.117   7.422  1.00 96.69           O  
ATOM   2665  N   ALA A 346      13.711   0.116   8.531  1.00 94.44           N  
ATOM   2666  CA  ALA A 346      14.711  -0.857   8.086  1.00 94.44           C  
ATOM   2667  C   ALA A 346      15.172  -1.735   9.250  1.00 94.44           C  
ATOM   2668  CB  ALA A 346      15.906  -0.146   7.461  1.00 94.44           C  
ATOM   2669  O   ALA A 346      16.172  -2.449   9.141  1.00 94.44           O  
ATOM   2670  N   ALA A 347      14.469  -1.684  10.375  1.00 92.25           N  
ATOM   2671  CA  ALA A 347      14.922  -2.396  11.570  1.00 92.25           C  
ATOM   2672  C   ALA A 347      15.070  -3.891  11.289  1.00 92.25           C  
ATOM   2673  CB  ALA A 347      13.961  -2.168  12.727  1.00 92.25           C  
ATOM   2674  O   ALA A 347      16.109  -4.480  11.586  1.00 92.25           O  
ATOM   2675  N   SER A 348      14.055  -4.551  10.648  1.00 84.56           N  
ATOM   2676  CA  SER A 348      14.078  -5.992  10.422  1.00 84.56           C  
ATOM   2677  C   SER A 348      15.055  -6.367   9.312  1.00 84.56           C  
ATOM   2678  CB  SER A 348      12.680  -6.500  10.078  1.00 84.56           C  
ATOM   2679  O   SER A 348      15.727  -7.395   9.398  1.00 84.56           O  
ATOM   2680  OG  SER A 348      12.195  -5.879   8.898  1.00 84.56           O  
ATOM   2681  N   VAL A 349      15.164  -5.457   8.367  1.00 85.94           N  
ATOM   2682  CA  VAL A 349      16.047  -5.719   7.230  1.00 85.94           C  
ATOM   2683  C   VAL A 349      17.500  -5.668   7.684  1.00 85.94           C  
ATOM   2684  CB  VAL A 349      15.805  -4.711   6.086  1.00 85.94           C  
ATOM   2685  O   VAL A 349      18.312  -6.500   7.281  1.00 85.94           O  
ATOM   2686  CG1 VAL A 349      16.891  -4.836   5.020  1.00 85.94           C  
ATOM   2687  CG2 VAL A 349      14.422  -4.918   5.473  1.00 85.94           C  
ATOM   2688  N   THR A 350      17.781  -4.805   8.578  1.00 82.75           N  
ATOM   2689  CA  THR A 350      19.141  -4.652   9.055  1.00 82.75           C  
ATOM   2690  C   THR A 350      19.562  -5.852   9.906  1.00 82.75           C  
ATOM   2691  CB  THR A 350      19.312  -3.359   9.875  1.00 82.75           C  
ATOM   2692  O   THR A 350      20.703  -6.301   9.844  1.00 82.75           O  
ATOM   2693  CG2 THR A 350      19.172  -2.125   8.992  1.00 82.75           C  
ATOM   2694  OG1 THR A 350      18.297  -3.316  10.898  1.00 82.75           O  
ATOM   2695  N   GLU A 351      18.672  -6.395  10.656  1.00 84.50           N  
ATOM   2696  CA  GLU A 351      18.953  -7.617  11.406  1.00 84.50           C  
ATOM   2697  C   GLU A 351      19.281  -8.773  10.469  1.00 84.50           C  
ATOM   2698  CB  GLU A 351      17.750  -7.984  12.289  1.00 84.50           C  
ATOM   2699  O   GLU A 351      20.250  -9.508  10.703  1.00 84.50           O  
ATOM   2700  CG  GLU A 351      18.000  -9.164  13.211  1.00 84.50           C  
ATOM   2701  CD  GLU A 351      16.844  -9.461  14.148  1.00 84.50           C  
ATOM   2702  OE1 GLU A 351      16.938 -10.422  14.945  1.00 84.50           O  
ATOM   2703  OE2 GLU A 351      15.828  -8.727  14.078  1.00 84.50           O  
ATOM   2704  N   LEU A 352      18.516  -8.883   9.422  1.00 86.25           N  
ATOM   2705  CA  LEU A 352      18.766  -9.922   8.422  1.00 86.25           C  
ATOM   2706  C   LEU A 352      20.125  -9.695   7.742  1.00 86.25           C  
ATOM   2707  CB  LEU A 352      17.656  -9.938   7.375  1.00 86.25           C  
ATOM   2708  O   LEU A 352      20.906 -10.641   7.594  1.00 86.25           O  
ATOM   2709  CG  LEU A 352      17.844 -10.906   6.207  1.00 86.25           C  
ATOM   2710  CD1 LEU A 352      17.797 -12.344   6.699  1.00 86.25           C  
ATOM   2711  CD2 LEU A 352      16.766 -10.672   5.145  1.00 86.25           C  
ATOM   2712  N   LEU A 353      20.422  -8.516   7.406  1.00 85.81           N  
ATOM   2713  CA  LEU A 353      21.641  -8.195   6.660  1.00 85.81           C  
ATOM   2714  C   LEU A 353      22.875  -8.305   7.551  1.00 85.81           C  
ATOM   2715  CB  LEU A 353      21.547  -6.789   6.059  1.00 85.81           C  
ATOM   2716  O   LEU A 353      23.984  -8.508   7.055  1.00 85.81           O  
ATOM   2717  CG  LEU A 353      20.562  -6.609   4.902  1.00 85.81           C  
ATOM   2718  CD1 LEU A 353      20.547  -5.152   4.445  1.00 85.81           C  
ATOM   2719  CD2 LEU A 353      20.938  -7.535   3.744  1.00 85.81           C  
ATOM   2720  N   SER A 354      22.703  -8.219   8.844  1.00 84.38           N  
ATOM   2721  CA  SER A 354      23.828  -8.422   9.750  1.00 84.38           C  
ATOM   2722  C   SER A 354      24.328  -9.867   9.711  1.00 84.38           C  
ATOM   2723  CB  SER A 354      23.438  -8.055  11.180  1.00 84.38           C  
ATOM   2724  O   SER A 354      25.500 -10.133   9.945  1.00 84.38           O  
ATOM   2725  OG  SER A 354      22.438  -8.930  11.672  1.00 84.38           O  
ATOM   2726  N   TYR A 355      23.422 -10.781   9.328  1.00 83.56           N  
ATOM   2727  CA  TYR A 355      23.781 -12.188   9.211  1.00 83.56           C  
ATOM   2728  C   TYR A 355      24.219 -12.523   7.793  1.00 83.56           C  
ATOM   2729  CB  TYR A 355      22.594 -13.078   9.617  1.00 83.56           C  
ATOM   2730  O   TYR A 355      25.078 -13.383   7.586  1.00 83.56           O  
ATOM   2731  CG  TYR A 355      22.234 -12.969  11.078  1.00 83.56           C  
ATOM   2732  CD1 TYR A 355      23.000 -13.594  12.055  1.00 83.56           C  
ATOM   2733  CD2 TYR A 355      21.109 -12.250  11.477  1.00 83.56           C  
ATOM   2734  CE1 TYR A 355      22.672 -13.508  13.398  1.00 83.56           C  
ATOM   2735  CE2 TYR A 355      20.766 -12.148  12.820  1.00 83.56           C  
ATOM   2736  OH  TYR A 355      21.219 -12.688  15.109  1.00 83.56           O  
ATOM   2737  CZ  TYR A 355      21.547 -12.781  13.773  1.00 83.56           C  
ATOM   2738  N   LEU A 356      23.688 -11.734   6.867  1.00 87.69           N  
ATOM   2739  CA  LEU A 356      23.938 -12.016   5.457  1.00 87.69           C  
ATOM   2740  C   LEU A 356      24.625 -10.836   4.781  1.00 87.69           C  
ATOM   2741  CB  LEU A 356      22.625 -12.344   4.738  1.00 87.69           C  
ATOM   2742  O   LEU A 356      24.172 -10.359   3.738  1.00 87.69           O  
ATOM   2743  CG  LEU A 356      21.875 -13.570   5.234  1.00 87.69           C  
ATOM   2744  CD1 LEU A 356      20.516 -13.672   4.547  1.00 87.69           C  
ATOM   2745  CD2 LEU A 356      22.688 -14.836   4.996  1.00 87.69           C  
ATOM   2746  N   LYS A 357      25.766 -10.438   5.375  1.00 90.12           N  
ATOM   2747  CA  LYS A 357      26.484  -9.266   4.898  1.00 90.12           C  
ATOM   2748  C   LYS A 357      26.984  -9.469   3.467  1.00 90.12           C  
ATOM   2749  CB  LYS A 357      27.672  -8.953   5.816  1.00 90.12           C  
ATOM   2750  O   LYS A 357      27.156  -8.500   2.725  1.00 90.12           O  
ATOM   2751  CG  LYS A 357      27.266  -8.445   7.191  1.00 90.12           C  
ATOM   2752  CD  LYS A 357      28.484  -8.172   8.062  1.00 90.12           C  
ATOM   2753  CE  LYS A 357      28.078  -7.715   9.461  1.00 90.12           C  
ATOM   2754  NZ  LYS A 357      29.266  -7.488  10.336  1.00 90.12           N  
ATOM   2755  N   ILE A 358      27.188 -10.695   3.121  1.00 90.31           N  
ATOM   2756  CA  ILE A 358      27.719 -11.039   1.806  1.00 90.31           C  
ATOM   2757  C   ILE A 358      26.781 -10.508   0.719  1.00 90.31           C  
ATOM   2758  CB  ILE A 358      27.891 -12.570   1.651  1.00 90.31           C  
ATOM   2759  O   ILE A 358      27.234 -10.203  -0.393  1.00 90.31           O  
ATOM   2760  CG1 ILE A 358      28.609 -12.891   0.334  1.00 90.31           C  
ATOM   2761  CG2 ILE A 358      26.547 -13.281   1.729  1.00 90.31           C  
ATOM   2762  CD1 ILE A 358      30.047 -12.391   0.271  1.00 90.31           C  
ATOM   2763  N   LEU A 359      25.516 -10.297   1.059  1.00 90.12           N  
ATOM   2764  CA  LEU A 359      24.547  -9.805   0.091  1.00 90.12           C  
ATOM   2765  C   LEU A 359      24.812  -8.344  -0.252  1.00 90.12           C  
ATOM   2766  CB  LEU A 359      23.125  -9.961   0.635  1.00 90.12           C  
ATOM   2767  O   LEU A 359      24.406  -7.867  -1.313  1.00 90.12           O  
ATOM   2768  CG  LEU A 359      22.625 -11.391   0.834  1.00 90.12           C  
ATOM   2769  CD1 LEU A 359      21.203 -11.391   1.385  1.00 90.12           C  
ATOM   2770  CD2 LEU A 359      22.688 -12.172  -0.475  1.00 90.12           C  
ATOM   2771  N   LEU A 360      25.594  -7.664   0.544  1.00 92.50           N  
ATOM   2772  CA  LEU A 360      25.828  -6.238   0.344  1.00 92.50           C  
ATOM   2773  C   LEU A 360      27.125  -6.008  -0.432  1.00 92.50           C  
ATOM   2774  CB  LEU A 360      25.891  -5.512   1.689  1.00 92.50           C  
ATOM   2775  O   LEU A 360      27.391  -4.891  -0.875  1.00 92.50           O  
ATOM   2776  CG  LEU A 360      24.609  -5.520   2.523  1.00 92.50           C  
ATOM   2777  CD1 LEU A 360      24.828  -4.758   3.828  1.00 92.50           C  
ATOM   2778  CD2 LEU A 360      23.453  -4.926   1.732  1.00 92.50           C  
ATOM   2779  N   LEU A 361      27.969  -7.062  -0.631  1.00 92.75           N  
ATOM   2780  CA  LEU A 361      29.281  -6.938  -1.282  1.00 92.75           C  
ATOM   2781  C   LEU A 361      29.125  -6.379  -2.693  1.00 92.75           C  
ATOM   2782  CB  LEU A 361      29.984  -8.289  -1.328  1.00 92.75           C  
ATOM   2783  O   LEU A 361      29.969  -5.609  -3.154  1.00 92.75           O  
ATOM   2784  CG  LEU A 361      30.641  -8.766  -0.025  1.00 92.75           C  
ATOM   2785  CD1 LEU A 361      31.188 -10.180  -0.186  1.00 92.75           C  
ATOM   2786  CD2 LEU A 361      31.734  -7.801   0.399  1.00 92.75           C  
ATOM   2787  N   LYS A 362      28.109  -6.648  -3.277  1.00 93.12           N  
ATOM   2788  CA  LYS A 362      27.922  -6.191  -4.652  1.00 93.12           C  
ATOM   2789  C   LYS A 362      27.875  -4.664  -4.723  1.00 93.12           C  
ATOM   2790  CB  LYS A 362      26.641  -6.785  -5.242  1.00 93.12           C  
ATOM   2791  O   LYS A 362      28.281  -4.070  -5.719  1.00 93.12           O  
ATOM   2792  CG  LYS A 362      25.375  -6.332  -4.543  1.00 93.12           C  
ATOM   2793  CD  LYS A 362      24.141  -7.039  -5.105  1.00 93.12           C  
ATOM   2794  CE  LYS A 362      22.891  -6.695  -4.320  1.00 93.12           C  
ATOM   2795  NZ  LYS A 362      21.812  -7.719  -4.504  1.00 93.12           N  
ATOM   2796  N   TYR A 363      27.375  -4.027  -3.705  1.00 94.31           N  
ATOM   2797  CA  TYR A 363      27.297  -2.570  -3.686  1.00 94.31           C  
ATOM   2798  C   TYR A 363      28.656  -1.952  -3.393  1.00 94.31           C  
ATOM   2799  CB  TYR A 363      26.281  -2.102  -2.645  1.00 94.31           C  
ATOM   2800  O   TYR A 363      28.906  -0.797  -3.744  1.00 94.31           O  
ATOM   2801  CG  TYR A 363      24.875  -2.572  -2.920  1.00 94.31           C  
ATOM   2802  CD1 TYR A 363      24.109  -1.995  -3.932  1.00 94.31           C  
ATOM   2803  CD2 TYR A 363      24.297  -3.594  -2.168  1.00 94.31           C  
ATOM   2804  CE1 TYR A 363      22.812  -2.424  -4.188  1.00 94.31           C  
ATOM   2805  CE2 TYR A 363      23.000  -4.031  -2.414  1.00 94.31           C  
ATOM   2806  OH  TYR A 363      20.984  -3.871  -3.674  1.00 94.31           O  
ATOM   2807  CZ  TYR A 363      22.266  -3.441  -3.424  1.00 94.31           C  
ATOM   2808  N   ASP A 364      29.516  -2.783  -2.760  1.00 94.12           N  
ATOM   2809  CA  ASP A 364      30.906  -2.363  -2.621  1.00 94.12           C  
ATOM   2810  C   ASP A 364      31.625  -2.361  -3.971  1.00 94.12           C  
ATOM   2811  CB  ASP A 364      31.656  -3.275  -1.639  1.00 94.12           C  
ATOM   2812  O   ASP A 364      32.406  -1.458  -4.266  1.00 94.12           O  
ATOM   2813  CG  ASP A 364      31.203  -3.080  -0.199  1.00 94.12           C  
ATOM   2814  OD1 ASP A 364      31.219  -1.932   0.293  1.00 94.12           O  
ATOM   2815  OD2 ASP A 364      30.844  -4.086   0.449  1.00 94.12           O  
ATOM   2816  N   ILE A 365      31.281  -3.359  -4.742  1.00 94.62           N  
ATOM   2817  CA  ILE A 365      31.953  -3.604  -6.012  1.00 94.62           C  
ATOM   2818  C   ILE A 365      31.438  -2.621  -7.062  1.00 94.62           C  
ATOM   2819  CB  ILE A 365      31.734  -5.059  -6.492  1.00 94.62           C  
ATOM   2820  O   ILE A 365      32.219  -2.086  -7.855  1.00 94.62           O  
ATOM   2821  CG1 ILE A 365      32.438  -6.039  -5.543  1.00 94.62           C  
ATOM   2822  CG2 ILE A 365      32.250  -5.230  -7.926  1.00 94.62           C  
ATOM   2823  CD1 ILE A 365      32.031  -7.492  -5.754  1.00 94.62           C  
ATOM   2824  N   ASP A 366      30.156  -2.393  -7.027  1.00 95.25           N  
ATOM   2825  CA  ASP A 366      29.547  -1.521  -8.023  1.00 95.25           C  
ATOM   2826  C   ASP A 366      28.641  -0.490  -7.367  1.00 95.25           C  
ATOM   2827  CB  ASP A 366      28.766  -2.346  -9.047  1.00 95.25           C  
ATOM   2828  O   ASP A 366      27.453  -0.765  -7.113  1.00 95.25           O  
ATOM   2829  CG  ASP A 366      28.219  -1.508 -10.195  1.00 95.25           C  
ATOM   2830  OD1 ASP A 366      28.484  -0.286 -10.234  1.00 95.25           O  
ATOM   2831  OD2 ASP A 366      27.531  -2.074 -11.062  1.00 95.25           O  
ATOM   2832  N   ARG A 367      29.156   0.699  -7.137  1.00 95.88           N  
ATOM   2833  CA  ARG A 367      28.453   1.764  -6.422  1.00 95.88           C  
ATOM   2834  C   ARG A 367      27.391   2.408  -7.301  1.00 95.88           C  
ATOM   2835  CB  ARG A 367      29.453   2.824  -5.938  1.00 95.88           C  
ATOM   2836  O   ARG A 367      26.531   3.146  -6.805  1.00 95.88           O  
ATOM   2837  CG  ARG A 367      30.391   2.336  -4.848  1.00 95.88           C  
ATOM   2838  CD  ARG A 367      31.391   3.406  -4.453  1.00 95.88           C  
ATOM   2839  NE  ARG A 367      32.281   2.938  -3.402  1.00 95.88           N  
ATOM   2840  NH1 ARG A 367      33.688   4.785  -3.477  1.00 95.88           N  
ATOM   2841  NH2 ARG A 367      34.125   3.084  -2.002  1.00 95.88           N  
ATOM   2842  CZ  ARG A 367      33.375   3.604  -2.963  1.00 95.88           C  
ATOM   2843  N   SER A 368      27.438   2.109  -8.539  1.00 96.56           N  
ATOM   2844  CA  SER A 368      26.438   2.662  -9.438  1.00 96.56           C  
ATOM   2845  C   SER A 368      25.062   2.037  -9.188  1.00 96.56           C  
ATOM   2846  CB  SER A 368      26.844   2.447 -10.898  1.00 96.56           C  
ATOM   2847  O   SER A 368      24.062   2.496  -9.734  1.00 96.56           O  
ATOM   2848  OG  SER A 368      26.719   1.086 -11.258  1.00 96.56           O  
ATOM   2849  N   LEU A 369      24.984   1.083  -8.281  1.00 95.81           N  
ATOM   2850  CA  LEU A 369      23.734   0.416  -7.957  1.00 95.81           C  
ATOM   2851  C   LEU A 369      22.984   1.169  -6.859  1.00 95.81           C  
ATOM   2852  CB  LEU A 369      23.984  -1.027  -7.516  1.00 95.81           C  
ATOM   2853  O   LEU A 369      21.812   0.886  -6.594  1.00 95.81           O  
ATOM   2854  CG  LEU A 369      24.562  -1.970  -8.578  1.00 95.81           C  
ATOM   2855  CD1 LEU A 369      24.875  -3.328  -7.965  1.00 95.81           C  
ATOM   2856  CD2 LEU A 369      23.578  -2.119  -9.734  1.00 95.81           C  
ATOM   2857  N   LEU A 370      23.578   2.148  -6.215  1.00 96.88           N  
ATOM   2858  CA  LEU A 370      23.016   2.840  -5.059  1.00 96.88           C  
ATOM   2859  C   LEU A 370      22.000   3.883  -5.492  1.00 96.88           C  
ATOM   2860  CB  LEU A 370      24.141   3.508  -4.246  1.00 96.88           C  
ATOM   2861  O   LEU A 370      20.938   4.016  -4.871  1.00 96.88           O  
ATOM   2862  CG  LEU A 370      25.078   2.572  -3.486  1.00 96.88           C  
ATOM   2863  CD1 LEU A 370      26.188   3.367  -2.824  1.00 96.88           C  
ATOM   2864  CD2 LEU A 370      24.297   1.763  -2.449  1.00 96.88           C  
ATOM   2865  N   PRO A 371      22.312   4.598  -6.547  1.00 97.06           N  
ATOM   2866  CA  PRO A 371      21.312   5.602  -6.945  1.00 97.06           C  
ATOM   2867  C   PRO A 371      19.984   4.980  -7.344  1.00 97.06           C  
ATOM   2868  CB  PRO A 371      21.984   6.289  -8.141  1.00 97.06           C  
ATOM   2869  O   PRO A 371      19.938   3.838  -7.805  1.00 97.06           O  
ATOM   2870  CG  PRO A 371      23.438   6.062  -7.953  1.00 97.06           C  
ATOM   2871  CD  PRO A 371      23.641   4.711  -7.332  1.00 97.06           C  
ATOM   2872  N   PRO A 372      18.875   5.781  -7.113  1.00 95.69           N  
ATOM   2873  CA  PRO A 372      17.578   5.289  -7.605  1.00 95.69           C  
ATOM   2874  C   PRO A 372      17.641   4.867  -9.070  1.00 95.69           C  
ATOM   2875  CB  PRO A 372      16.656   6.488  -7.418  1.00 95.69           C  
ATOM   2876  O   PRO A 372      18.281   5.527  -9.891  1.00 95.69           O  
ATOM   2877  CG  PRO A 372      17.266   7.281  -6.312  1.00 95.69           C  
ATOM   2878  CD  PRO A 372      18.766   7.195  -6.438  1.00 95.69           C  
ATOM   2879  N   TYR A 373      16.953   3.812  -9.375  1.00 94.25           N  
ATOM   2880  CA  TYR A 373      17.000   3.205 -10.703  1.00 94.25           C  
ATOM   2881  C   TYR A 373      16.688   4.234 -11.781  1.00 94.25           C  
ATOM   2882  CB  TYR A 373      16.016   2.041 -10.789  1.00 94.25           C  
ATOM   2883  O   TYR A 373      17.359   4.273 -12.820  1.00 94.25           O  
ATOM   2884  CG  TYR A 373      16.125   1.250 -12.070  1.00 94.25           C  
ATOM   2885  CD1 TYR A 373      15.383   1.613 -13.203  1.00 94.25           C  
ATOM   2886  CD2 TYR A 373      16.953   0.139 -12.156  1.00 94.25           C  
ATOM   2887  CE1 TYR A 373      15.477   0.888 -14.383  1.00 94.25           C  
ATOM   2888  CE2 TYR A 373      17.047  -0.595 -13.336  1.00 94.25           C  
ATOM   2889  OH  TYR A 373      16.406  -0.936 -15.609  1.00 94.25           O  
ATOM   2890  CZ  TYR A 373      16.312  -0.213 -14.438  1.00 94.25           C  
ATOM   2891  N   ASP A 374      15.727   5.141 -11.539  1.00 94.50           N  
ATOM   2892  CA  ASP A 374      15.219   6.043 -12.562  1.00 94.50           C  
ATOM   2893  C   ASP A 374      15.891   7.410 -12.477  1.00 94.50           C  
ATOM   2894  CB  ASP A 374      13.703   6.195 -12.445  1.00 94.50           C  
ATOM   2895  O   ASP A 374      15.422   8.383 -13.070  1.00 94.50           O  
ATOM   2896  CG  ASP A 374      12.953   4.902 -12.711  1.00 94.50           C  
ATOM   2897  OD1 ASP A 374      13.367   4.133 -13.609  1.00 94.50           O  
ATOM   2898  OD2 ASP A 374      11.938   4.652 -12.023  1.00 94.50           O  
ATOM   2899  N   LEU A 375      17.016   7.523 -11.703  1.00 97.31           N  
ATOM   2900  CA  LEU A 375      17.688   8.812 -11.547  1.00 97.31           C  
ATOM   2901  C   LEU A 375      18.094   9.383 -12.906  1.00 97.31           C  
ATOM   2902  CB  LEU A 375      18.906   8.680 -10.641  1.00 97.31           C  
ATOM   2903  O   LEU A 375      17.844  10.547 -13.195  1.00 97.31           O  
ATOM   2904  CG  LEU A 375      19.734   9.953 -10.422  1.00 97.31           C  
ATOM   2905  CD1 LEU A 375      18.922  10.984  -9.648  1.00 97.31           C  
ATOM   2906  CD2 LEU A 375      21.031   9.633  -9.695  1.00 97.31           C  
ATOM   2907  N   THR A 376      18.812   8.547 -13.695  1.00 97.56           N  
ATOM   2908  CA  THR A 376      19.328   8.977 -14.992  1.00 97.56           C  
ATOM   2909  C   THR A 376      19.656   7.773 -15.867  1.00 97.56           C  
ATOM   2910  CB  THR A 376      20.578   9.859 -14.836  1.00 97.56           C  
ATOM   2911  O   THR A 376      20.109   6.742 -15.367  1.00 97.56           O  
ATOM   2912  CG2 THR A 376      21.703   9.102 -14.141  1.00 97.56           C  
ATOM   2913  OG1 THR A 376      21.031  10.281 -16.125  1.00 97.56           O  
ATOM   2914  N   PRO A 377      19.328   7.898 -17.141  1.00 96.06           N  
ATOM   2915  CA  PRO A 377      19.766   6.832 -18.047  1.00 96.06           C  
ATOM   2916  C   PRO A 377      21.250   6.926 -18.406  1.00 96.06           C  
ATOM   2917  CB  PRO A 377      18.906   7.055 -19.297  1.00 96.06           C  
ATOM   2918  O   PRO A 377      21.828   5.988 -18.969  1.00 96.06           O  
ATOM   2919  CG  PRO A 377      18.609   8.516 -19.297  1.00 96.06           C  
ATOM   2920  CD  PRO A 377      18.453   8.977 -17.875  1.00 96.06           C  
ATOM   2921  N   ASN A 378      21.875   8.109 -18.141  1.00 97.56           N  
ATOM   2922  CA  ASN A 378      23.297   8.312 -18.422  1.00 97.56           C  
ATOM   2923  C   ASN A 378      24.172   7.516 -17.453  1.00 97.56           C  
ATOM   2924  CB  ASN A 378      23.641   9.805 -18.344  1.00 97.56           C  
ATOM   2925  O   ASN A 378      24.172   7.777 -16.250  1.00 97.56           O  
ATOM   2926  CG  ASN A 378      25.078  10.086 -18.734  1.00 97.56           C  
ATOM   2927  ND2 ASN A 378      25.266  10.922 -19.750  1.00 97.56           N  
ATOM   2928  OD1 ASN A 378      26.016   9.555 -18.141  1.00 97.56           O  
ATOM   2929  N   LYS A 379      24.953   6.574 -17.969  1.00 96.75           N  
ATOM   2930  CA  LYS A 379      25.734   5.625 -17.188  1.00 96.75           C  
ATOM   2931  C   LYS A 379      26.828   6.332 -16.406  1.00 96.75           C  
ATOM   2932  CB  LYS A 379      26.344   4.551 -18.094  1.00 96.75           C  
ATOM   2933  O   LYS A 379      27.094   5.984 -15.250  1.00 96.75           O  
ATOM   2934  CG  LYS A 379      25.328   3.561 -18.641  1.00 96.75           C  
ATOM   2935  CD  LYS A 379      26.000   2.484 -19.484  1.00 96.75           C  
ATOM   2936  CE  LYS A 379      24.984   1.529 -20.094  1.00 96.75           C  
ATOM   2937  NZ  LYS A 379      25.641   0.500 -20.953  1.00 96.75           N  
ATOM   2938  N   ILE A 380      27.391   7.328 -17.062  1.00 97.62           N  
ATOM   2939  CA  ILE A 380      28.469   8.062 -16.391  1.00 97.62           C  
ATOM   2940  C   ILE A 380      27.891   8.812 -15.188  1.00 97.62           C  
ATOM   2941  CB  ILE A 380      29.156   9.055 -17.359  1.00 97.62           C  
ATOM   2942  O   ILE A 380      28.469   8.781 -14.094  1.00 97.62           O  
ATOM   2943  CG1 ILE A 380      29.906   8.281 -18.453  1.00 97.62           C  
ATOM   2944  CG2 ILE A 380      30.109   9.977 -16.594  1.00 97.62           C  
ATOM   2945  CD1 ILE A 380      30.469   9.172 -19.547  1.00 97.62           C  
ATOM   2946  N   ASN A 381      26.781   9.445 -15.367  1.00 98.19           N  
ATOM   2947  CA  ASN A 381      26.141  10.164 -14.273  1.00 98.19           C  
ATOM   2948  C   ASN A 381      25.703   9.219 -13.156  1.00 98.19           C  
ATOM   2949  CB  ASN A 381      24.938  10.961 -14.789  1.00 98.19           C  
ATOM   2950  O   ASN A 381      25.781   9.562 -11.977  1.00 98.19           O  
ATOM   2951  CG  ASN A 381      25.344  12.219 -15.531  1.00 98.19           C  
ATOM   2952  ND2 ASN A 381      24.406  12.820 -16.250  1.00 98.19           N  
ATOM   2953  OD1 ASN A 381      26.500  12.641 -15.461  1.00 98.19           O  
ATOM   2954  N   LYS A 382      25.250   8.055 -13.531  1.00 97.75           N  
ATOM   2955  CA  LYS A 382      24.859   7.062 -12.531  1.00 97.75           C  
ATOM   2956  C   LYS A 382      26.062   6.633 -11.688  1.00 97.75           C  
ATOM   2957  CB  LYS A 382      24.234   5.844 -13.211  1.00 97.75           C  
ATOM   2958  O   LYS A 382      25.953   6.500 -10.461  1.00 97.75           O  
ATOM   2959  CG  LYS A 382      23.422   4.965 -12.266  1.00 97.75           C  
ATOM   2960  CD  LYS A 382      22.469   4.066 -13.031  1.00 97.75           C  
ATOM   2961  CE  LYS A 382      21.562   3.273 -12.086  1.00 97.75           C  
ATOM   2962  NZ  LYS A 382      20.594   2.424 -12.836  1.00 97.75           N  
ATOM   2963  N   ILE A 383      27.188   6.453 -12.344  1.00 98.12           N  
ATOM   2964  CA  ILE A 383      28.422   6.070 -11.648  1.00 98.12           C  
ATOM   2965  C   ILE A 383      28.844   7.188 -10.695  1.00 98.12           C  
ATOM   2966  CB  ILE A 383      29.562   5.758 -12.648  1.00 98.12           C  
ATOM   2967  O   ILE A 383      29.141   6.934  -9.523  1.00 98.12           O  
ATOM   2968  CG1 ILE A 383      29.266   4.453 -13.398  1.00 98.12           C  
ATOM   2969  CG2 ILE A 383      30.906   5.684 -11.922  1.00 98.12           C  
ATOM   2970  CD1 ILE A 383      30.172   4.211 -14.594  1.00 98.12           C  
ATOM   2971  N   LEU A 384      28.844   8.422 -11.172  1.00 98.38           N  
ATOM   2972  CA  LEU A 384      29.234   9.555 -10.352  1.00 98.38           C  
ATOM   2973  C   LEU A 384      28.281   9.750  -9.180  1.00 98.38           C  
ATOM   2974  CB  LEU A 384      29.297  10.836 -11.195  1.00 98.38           C  
ATOM   2975  O   LEU A 384      28.719  10.016  -8.055  1.00 98.38           O  
ATOM   2976  CG  LEU A 384      30.375  10.883 -12.281  1.00 98.38           C  
ATOM   2977  CD1 LEU A 384      30.234  12.172 -13.094  1.00 98.38           C  
ATOM   2978  CD2 LEU A 384      31.766  10.773 -11.664  1.00 98.38           C  
ATOM   2979  N   ALA A 385      27.016   9.609  -9.430  1.00 98.44           N  
ATOM   2980  CA  ALA A 385      26.031   9.695  -8.359  1.00 98.44           C  
ATOM   2981  C   ALA A 385      26.266   8.617  -7.305  1.00 98.44           C  
ATOM   2982  CB  ALA A 385      24.609   9.562  -8.922  1.00 98.44           C  
ATOM   2983  O   ALA A 385      26.172   8.883  -6.105  1.00 98.44           O  
ATOM   2984  N   GLY A 386      26.562   7.406  -7.777  1.00 98.06           N  
ATOM   2985  CA  GLY A 386      26.859   6.316  -6.863  1.00 98.06           C  
ATOM   2986  C   GLY A 386      28.000   6.633  -5.918  1.00 98.06           C  
ATOM   2987  O   GLY A 386      27.922   6.359  -4.719  1.00 98.06           O  
ATOM   2988  N   PHE A 387      29.031   7.273  -6.434  1.00 97.69           N  
ATOM   2989  CA  PHE A 387      30.188   7.625  -5.602  1.00 97.69           C  
ATOM   2990  C   PHE A 387      29.812   8.703  -4.594  1.00 97.69           C  
ATOM   2991  CB  PHE A 387      31.344   8.109  -6.473  1.00 97.69           C  
ATOM   2992  O   PHE A 387      30.188   8.625  -3.424  1.00 97.69           O  
ATOM   2993  CG  PHE A 387      32.156   6.988  -7.066  1.00 97.69           C  
ATOM   2994  CD1 PHE A 387      33.000   6.223  -6.273  1.00 97.69           C  
ATOM   2995  CD2 PHE A 387      32.094   6.707  -8.422  1.00 97.69           C  
ATOM   2996  CE1 PHE A 387      33.750   5.191  -6.820  1.00 97.69           C  
ATOM   2997  CE2 PHE A 387      32.844   5.672  -8.984  1.00 97.69           C  
ATOM   2998  CZ  PHE A 387      33.656   4.918  -8.180  1.00 97.69           C  
ATOM   2999  N   ASP A 388      29.047   9.656  -5.016  1.00 98.19           N  
ATOM   3000  CA  ASP A 388      28.625  10.719  -4.113  1.00 98.19           C  
ATOM   3001  C   ASP A 388      27.734  10.172  -2.992  1.00 98.19           C  
ATOM   3002  CB  ASP A 388      27.875  11.812  -4.887  1.00 98.19           C  
ATOM   3003  O   ASP A 388      27.906  10.547  -1.829  1.00 98.19           O  
ATOM   3004  CG  ASP A 388      28.797  12.688  -5.723  1.00 98.19           C  
ATOM   3005  OD1 ASP A 388      30.031  12.570  -5.590  1.00 98.19           O  
ATOM   3006  OD2 ASP A 388      28.266  13.500  -6.516  1.00 98.19           O  
ATOM   3007  N   ILE A 389      26.828   9.289  -3.383  1.00 98.12           N  
ATOM   3008  CA  ILE A 389      25.922   8.703  -2.398  1.00 98.12           C  
ATOM   3009  C   ILE A 389      26.719   7.824  -1.429  1.00 98.12           C  
ATOM   3010  CB  ILE A 389      24.812   7.875  -3.076  1.00 98.12           C  
ATOM   3011  O   ILE A 389      26.516   7.898  -0.214  1.00 98.12           O  
ATOM   3012  CG1 ILE A 389      23.828   8.797  -3.795  1.00 98.12           C  
ATOM   3013  CG2 ILE A 389      24.094   6.992  -2.051  1.00 98.12           C  
ATOM   3014  CD1 ILE A 389      22.859   8.070  -4.719  1.00 98.12           C  
ATOM   3015  N   SER A 390      27.547   7.035  -1.973  1.00 97.75           N  
ATOM   3016  CA  SER A 390      28.391   6.180  -1.143  1.00 97.75           C  
ATOM   3017  C   SER A 390      29.234   7.000  -0.175  1.00 97.75           C  
ATOM   3018  CB  SER A 390      29.297   5.309  -2.014  1.00 97.75           C  
ATOM   3019  O   SER A 390      29.312   6.680   1.013  1.00 97.75           O  
ATOM   3020  OG  SER A 390      30.125   4.477  -1.212  1.00 97.75           O  
ATOM   3021  N   ASN A 391      29.906   8.000  -0.640  1.00 97.44           N  
ATOM   3022  CA  ASN A 391      30.734   8.867   0.194  1.00 97.44           C  
ATOM   3023  C   ASN A 391      29.922   9.531   1.301  1.00 97.44           C  
ATOM   3024  CB  ASN A 391      31.438   9.930  -0.660  1.00 97.44           C  
ATOM   3025  O   ASN A 391      30.375   9.617   2.443  1.00 97.44           O  
ATOM   3026  CG  ASN A 391      32.438  10.734   0.127  1.00 97.44           C  
ATOM   3027  ND2 ASN A 391      32.281  12.055   0.135  1.00 97.44           N  
ATOM   3028  OD1 ASN A 391      33.375  10.188   0.721  1.00 97.44           O  
ATOM   3029  N   TYR A 392      28.719   9.977   0.994  1.00 97.81           N  
ATOM   3030  CA  TYR A 392      27.859  10.656   1.960  1.00 97.81           C  
ATOM   3031  C   TYR A 392      27.438   9.703   3.072  1.00 97.81           C  
ATOM   3032  CB  TYR A 392      26.625  11.234   1.268  1.00 97.81           C  
ATOM   3033  O   TYR A 392      27.531  10.047   4.254  1.00 97.81           O  
ATOM   3034  CG  TYR A 392      25.688  11.961   2.203  1.00 97.81           C  
ATOM   3035  CD1 TYR A 392      24.547  11.336   2.703  1.00 97.81           C  
ATOM   3036  CD2 TYR A 392      25.953  13.273   2.590  1.00 97.81           C  
ATOM   3037  CE1 TYR A 392      23.688  12.000   3.564  1.00 97.81           C  
ATOM   3038  CE2 TYR A 392      25.094  13.945   3.449  1.00 97.81           C  
ATOM   3039  OH  TYR A 392      23.109  13.969   4.785  1.00 97.81           O  
ATOM   3040  CZ  TYR A 392      23.969  13.305   3.932  1.00 97.81           C  
ATOM   3041  N   PHE A 393      27.078   8.492   2.789  1.00 97.06           N  
ATOM   3042  CA  PHE A 393      26.500   7.598   3.787  1.00 97.06           C  
ATOM   3043  C   PHE A 393      27.578   6.738   4.430  1.00 97.06           C  
ATOM   3044  CB  PHE A 393      25.422   6.707   3.158  1.00 97.06           C  
ATOM   3045  O   PHE A 393      27.484   6.398   5.609  1.00 97.06           O  
ATOM   3046  CG  PHE A 393      24.125   7.414   2.908  1.00 97.06           C  
ATOM   3047  CD1 PHE A 393      23.234   7.652   3.951  1.00 97.06           C  
ATOM   3048  CD2 PHE A 393      23.781   7.840   1.631  1.00 97.06           C  
ATOM   3049  CE1 PHE A 393      22.016   8.305   3.723  1.00 97.06           C  
ATOM   3050  CE2 PHE A 393      22.578   8.492   1.396  1.00 97.06           C  
ATOM   3051  CZ  PHE A 393      21.703   8.727   2.443  1.00 97.06           C  
ATOM   3052  N   PHE A 394      28.594   6.465   3.674  1.00 96.88           N  
ATOM   3053  CA  PHE A 394      29.500   5.426   4.156  1.00 96.88           C  
ATOM   3054  C   PHE A 394      30.906   5.965   4.312  1.00 96.88           C  
ATOM   3055  CB  PHE A 394      29.500   4.227   3.203  1.00 96.88           C  
ATOM   3056  O   PHE A 394      31.766   5.324   4.934  1.00 96.88           O  
ATOM   3057  CG  PHE A 394      28.141   3.613   3.000  1.00 96.88           C  
ATOM   3058  CD1 PHE A 394      27.625   2.686   3.904  1.00 96.88           C  
ATOM   3059  CD2 PHE A 394      27.359   3.965   1.903  1.00 96.88           C  
ATOM   3060  CE1 PHE A 394      26.375   2.117   3.719  1.00 96.88           C  
ATOM   3061  CE2 PHE A 394      26.094   3.400   1.711  1.00 96.88           C  
ATOM   3062  CZ  PHE A 394      25.609   2.477   2.619  1.00 96.88           C  
ATOM   3063  N   GLY A 395      31.203   7.137   3.887  1.00 95.31           N  
ATOM   3064  CA  GLY A 395      32.562   7.625   3.918  1.00 95.31           C  
ATOM   3065  C   GLY A 395      33.562   6.691   3.223  1.00 95.31           C  
ATOM   3066  O   GLY A 395      33.312   6.270   2.090  1.00 95.31           O  
ATOM   3067  N   THR A 396      34.594   6.324   3.939  1.00 91.81           N  
ATOM   3068  CA  THR A 396      35.625   5.457   3.365  1.00 91.81           C  
ATOM   3069  C   THR A 396      35.375   4.000   3.748  1.00 91.81           C  
ATOM   3070  CB  THR A 396      37.031   5.879   3.822  1.00 91.81           C  
ATOM   3071  O   THR A 396      36.094   3.109   3.322  1.00 91.81           O  
ATOM   3072  CG2 THR A 396      37.375   7.266   3.295  1.00 91.81           C  
ATOM   3073  OG1 THR A 396      37.062   5.902   5.254  1.00 91.81           O  
ATOM   3074  N   SER A 397      34.281   3.830   4.559  1.00 94.00           N  
ATOM   3075  CA  SER A 397      34.000   2.480   5.031  1.00 94.00           C  
ATOM   3076  C   SER A 397      33.344   1.640   3.936  1.00 94.00           C  
ATOM   3077  CB  SER A 397      33.062   2.529   6.254  1.00 94.00           C  
ATOM   3078  O   SER A 397      32.688   2.176   3.041  1.00 94.00           O  
ATOM   3079  OG  SER A 397      33.688   3.262   7.309  1.00 94.00           O  
ATOM   3080  N   SER A 398      33.625   0.325   4.039  1.00 93.38           N  
ATOM   3081  CA  SER A 398      32.938  -0.614   3.166  1.00 93.38           C  
ATOM   3082  C   SER A 398      31.438  -0.665   3.486  1.00 93.38           C  
ATOM   3083  CB  SER A 398      33.531  -2.014   3.291  1.00 93.38           C  
ATOM   3084  O   SER A 398      31.047  -0.727   4.656  1.00 93.38           O  
ATOM   3085  OG  SER A 398      32.750  -2.963   2.582  1.00 93.38           O  
ATOM   3086  N   ILE A 399      30.562  -0.675   2.416  1.00 93.88           N  
ATOM   3087  CA  ILE A 399      29.125  -0.715   2.592  1.00 93.88           C  
ATOM   3088  C   ILE A 399      28.719  -2.002   3.311  1.00 93.88           C  
ATOM   3089  CB  ILE A 399      28.391  -0.608   1.238  1.00 93.88           C  
ATOM   3090  O   ILE A 399      27.938  -1.976   4.254  1.00 93.88           O  
ATOM   3091  CG1 ILE A 399      28.656   0.754   0.589  1.00 93.88           C  
ATOM   3092  CG2 ILE A 399      26.875  -0.838   1.421  1.00 93.88           C  
ATOM   3093  CD1 ILE A 399      28.172   0.861  -0.851  1.00 93.88           C  
ATOM   3094  N   SER A 400      29.312  -3.088   2.949  1.00 92.56           N  
ATOM   3095  CA  SER A 400      28.953  -4.406   3.461  1.00 92.56           C  
ATOM   3096  C   SER A 400      29.312  -4.539   4.938  1.00 92.56           C  
ATOM   3097  CB  SER A 400      29.656  -5.504   2.658  1.00 92.56           C  
ATOM   3098  O   SER A 400      28.703  -5.340   5.656  1.00 92.56           O  
ATOM   3099  OG  SER A 400      31.062  -5.367   2.746  1.00 92.56           O  
ATOM   3100  N   SER A 401      30.281  -3.783   5.434  1.00 91.19           N  
ATOM   3101  CA  SER A 401      30.734  -3.926   6.812  1.00 91.19           C  
ATOM   3102  C   SER A 401      30.094  -2.885   7.719  1.00 91.19           C  
ATOM   3103  CB  SER A 401      32.250  -3.803   6.891  1.00 91.19           C  
ATOM   3104  O   SER A 401      30.250  -2.930   8.938  1.00 91.19           O  
ATOM   3105  OG  SER A 401      32.688  -2.506   6.500  1.00 91.19           O  
ATOM   3106  N   ASN A 402      29.453  -1.878   7.094  1.00 93.00           N  
ATOM   3107  CA  ASN A 402      28.812  -0.811   7.863  1.00 93.00           C  
ATOM   3108  C   ASN A 402      27.297  -0.897   7.797  1.00 93.00           C  
ATOM   3109  CB  ASN A 402      29.297   0.559   7.371  1.00 93.00           C  
ATOM   3110  O   ASN A 402      26.656  -0.088   7.125  1.00 93.00           O  
ATOM   3111  CG  ASN A 402      29.000   1.668   8.367  1.00 93.00           C  
ATOM   3112  ND2 ASN A 402      29.766   2.750   8.281  1.00 93.00           N  
ATOM   3113  OD1 ASN A 402      28.109   1.552   9.195  1.00 93.00           O  
ATOM   3114  N   VAL A 403      26.672  -1.792   8.484  1.00 88.69           N  
ATOM   3115  CA  VAL A 403      25.266  -2.135   8.414  1.00 88.69           C  
ATOM   3116  C   VAL A 403      24.422  -0.986   8.977  1.00 88.69           C  
ATOM   3117  CB  VAL A 403      24.953  -3.439   9.188  1.00 88.69           C  
ATOM   3118  O   VAL A 403      23.312  -0.734   8.508  1.00 88.69           O  
ATOM   3119  CG1 VAL A 403      23.453  -3.678   9.266  1.00 88.69           C  
ATOM   3120  CG2 VAL A 403      25.656  -4.625   8.516  1.00 88.69           C  
ATOM   3121  N   THR A 404      25.016  -0.292   9.992  1.00 90.62           N  
ATOM   3122  CA  THR A 404      24.328   0.855  10.570  1.00 90.62           C  
ATOM   3123  C   THR A 404      24.125   1.944   9.523  1.00 90.62           C  
ATOM   3124  CB  THR A 404      25.094   1.432  11.766  1.00 90.62           C  
ATOM   3125  O   THR A 404      23.031   2.500   9.398  1.00 90.62           O  
ATOM   3126  CG2 THR A 404      24.391   2.646  12.352  1.00 90.62           C  
ATOM   3127  OG1 THR A 404      25.219   0.427  12.781  1.00 90.62           O  
ATOM   3128  N   ALA A 405      25.188   2.260   8.789  1.00 94.44           N  
ATOM   3129  CA  ALA A 405      25.094   3.260   7.730  1.00 94.44           C  
ATOM   3130  C   ALA A 405      24.156   2.793   6.625  1.00 94.44           C  
ATOM   3131  CB  ALA A 405      26.469   3.564   7.160  1.00 94.44           C  
ATOM   3132  O   ALA A 405      23.422   3.598   6.047  1.00 94.44           O  
ATOM   3133  N   PHE A 406      24.234   1.513   6.344  1.00 93.94           N  
ATOM   3134  CA  PHE A 406      23.328   0.977   5.324  1.00 93.94           C  
ATOM   3135  C   PHE A 406      21.875   1.106   5.762  1.00 93.94           C  
ATOM   3136  CB  PHE A 406      23.656  -0.490   5.031  1.00 93.94           C  
ATOM   3137  O   PHE A 406      21.000   1.398   4.945  1.00 93.94           O  
ATOM   3138  CG  PHE A 406      22.891  -1.066   3.875  1.00 93.94           C  
ATOM   3139  CD1 PHE A 406      21.750  -1.819   4.090  1.00 93.94           C  
ATOM   3140  CD2 PHE A 406      23.312  -0.856   2.570  1.00 93.94           C  
ATOM   3141  CE1 PHE A 406      21.031  -2.355   3.021  1.00 93.94           C  
ATOM   3142  CE2 PHE A 406      22.609  -1.389   1.496  1.00 93.94           C  
ATOM   3143  CZ  PHE A 406      21.469  -2.139   1.724  1.00 93.94           C  
ATOM   3144  N   LYS A 407      21.578   0.841   7.020  1.00 93.38           N  
ATOM   3145  CA  LYS A 407      20.234   1.002   7.555  1.00 93.38           C  
ATOM   3146  C   LYS A 407      19.719   2.418   7.320  1.00 93.38           C  
ATOM   3147  CB  LYS A 407      20.203   0.674   9.047  1.00 93.38           C  
ATOM   3148  O   LYS A 407      18.578   2.604   6.867  1.00 93.38           O  
ATOM   3149  CG  LYS A 407      18.828   0.800   9.680  1.00 93.38           C  
ATOM   3150  CD  LYS A 407      18.875   0.478  11.172  1.00 93.38           C  
ATOM   3151  CE  LYS A 407      17.594   0.918  11.875  1.00 93.38           C  
ATOM   3152  NZ  LYS A 407      17.688   0.747  13.352  1.00 93.38           N  
ATOM   3153  N   ARG A 408      20.531   3.473   7.688  1.00 94.81           N  
ATOM   3154  CA  ARG A 408      20.156   4.863   7.457  1.00 94.81           C  
ATOM   3155  C   ARG A 408      19.859   5.113   5.984  1.00 94.81           C  
ATOM   3156  CB  ARG A 408      21.281   5.805   7.926  1.00 94.81           C  
ATOM   3157  O   ARG A 408      18.844   5.738   5.656  1.00 94.81           O  
ATOM   3158  CG  ARG A 408      20.969   7.277   7.715  1.00 94.81           C  
ATOM   3159  CD  ARG A 408      22.109   8.164   8.195  1.00 94.81           C  
ATOM   3160  NE  ARG A 408      21.938   9.547   7.762  1.00 94.81           N  
ATOM   3161  NH1 ARG A 408      24.141  10.156   8.109  1.00 94.81           N  
ATOM   3162  NH2 ARG A 408      22.625  11.688   7.320  1.00 94.81           N  
ATOM   3163  CZ  ARG A 408      22.906  10.461   7.730  1.00 94.81           C  
ATOM   3164  N   PHE A 409      20.734   4.555   5.090  1.00 95.81           N  
ATOM   3165  CA  PHE A 409      20.547   4.688   3.650  1.00 95.81           C  
ATOM   3166  C   PHE A 409      19.250   4.012   3.209  1.00 95.81           C  
ATOM   3167  CB  PHE A 409      21.734   4.086   2.895  1.00 95.81           C  
ATOM   3168  O   PHE A 409      18.438   4.617   2.506  1.00 95.81           O  
ATOM   3169  CG  PHE A 409      21.484   3.883   1.426  1.00 95.81           C  
ATOM   3170  CD1 PHE A 409      21.188   2.621   0.921  1.00 95.81           C  
ATOM   3171  CD2 PHE A 409      21.531   4.957   0.547  1.00 95.81           C  
ATOM   3172  CE1 PHE A 409      20.953   2.432  -0.438  1.00 95.81           C  
ATOM   3173  CE2 PHE A 409      21.297   4.777  -0.813  1.00 95.81           C  
ATOM   3174  CZ  PHE A 409      21.016   3.514  -1.304  1.00 95.81           C  
ATOM   3175  N   PHE A 410      19.078   2.789   3.639  1.00 94.50           N  
ATOM   3176  CA  PHE A 410      17.922   1.989   3.244  1.00 94.50           C  
ATOM   3177  C   PHE A 410      16.641   2.621   3.744  1.00 94.50           C  
ATOM   3178  CB  PHE A 410      18.047   0.560   3.779  1.00 94.50           C  
ATOM   3179  O   PHE A 410      15.656   2.721   3.000  1.00 94.50           O  
ATOM   3180  CG  PHE A 410      17.047  -0.396   3.205  1.00 94.50           C  
ATOM   3181  CD1 PHE A 410      15.797  -0.543   3.791  1.00 94.50           C  
ATOM   3182  CD2 PHE A 410      17.344  -1.147   2.076  1.00 94.50           C  
ATOM   3183  CE1 PHE A 410      14.859  -1.427   3.262  1.00 94.50           C  
ATOM   3184  CE2 PHE A 410      16.422  -2.033   1.542  1.00 94.50           C  
ATOM   3185  CZ  PHE A 410      15.172  -2.172   2.137  1.00 94.50           C  
ATOM   3186  N   ASN A 411      16.531   3.014   4.992  1.00 94.75           N  
ATOM   3187  CA  ASN A 411      15.375   3.693   5.582  1.00 94.75           C  
ATOM   3188  C   ASN A 411      14.945   4.891   4.742  1.00 94.75           C  
ATOM   3189  CB  ASN A 411      15.688   4.137   7.012  1.00 94.75           C  
ATOM   3190  O   ASN A 411      13.766   5.035   4.422  1.00 94.75           O  
ATOM   3191  CG  ASN A 411      14.445   4.434   7.820  1.00 94.75           C  
ATOM   3192  ND2 ASN A 411      14.523   5.434   8.688  1.00 94.75           N  
ATOM   3193  OD1 ASN A 411      13.414   3.773   7.660  1.00 94.75           O  
ATOM   3194  N   LEU A 412      15.953   5.727   4.426  1.00 95.25           N  
ATOM   3195  CA  LEU A 412      15.711   6.961   3.691  1.00 95.25           C  
ATOM   3196  C   LEU A 412      15.273   6.668   2.260  1.00 95.25           C  
ATOM   3197  CB  LEU A 412      16.969   7.840   3.686  1.00 95.25           C  
ATOM   3198  O   LEU A 412      14.227   7.145   1.816  1.00 95.25           O  
ATOM   3199  CG  LEU A 412      16.828   9.211   3.020  1.00 95.25           C  
ATOM   3200  CD1 LEU A 412      15.852  10.086   3.797  1.00 95.25           C  
ATOM   3201  CD2 LEU A 412      18.188   9.883   2.912  1.00 95.25           C  
ATOM   3202  N   ASP A 413      16.016   5.789   1.563  1.00 93.25           N  
ATOM   3203  CA  ASP A 413      15.844   5.539   0.136  1.00 93.25           C  
ATOM   3204  C   ASP A 413      14.570   4.742  -0.129  1.00 93.25           C  
ATOM   3205  CB  ASP A 413      17.062   4.793  -0.432  1.00 93.25           C  
ATOM   3206  O   ASP A 413      13.867   4.996  -1.107  1.00 93.25           O  
ATOM   3207  CG  ASP A 413      17.109   4.828  -1.948  1.00 93.25           C  
ATOM   3208  OD1 ASP A 413      17.266   5.922  -2.529  1.00 93.25           O  
ATOM   3209  OD2 ASP A 413      17.000   3.748  -2.568  1.00 93.25           O  
ATOM   3210  N   PHE A 414      14.102   3.953   0.744  1.00 93.50           N  
ATOM   3211  CA  PHE A 414      13.023   3.010   0.472  1.00 93.50           C  
ATOM   3212  C   PHE A 414      11.688   3.559   0.959  1.00 93.50           C  
ATOM   3213  CB  PHE A 414      13.312   1.659   1.135  1.00 93.50           C  
ATOM   3214  O   PHE A 414      10.641   3.248   0.392  1.00 93.50           O  
ATOM   3215  CG  PHE A 414      14.016   0.680   0.237  1.00 93.50           C  
ATOM   3216  CD1 PHE A 414      13.500  -0.592   0.029  1.00 93.50           C  
ATOM   3217  CD2 PHE A 414      15.203   1.031  -0.400  1.00 93.50           C  
ATOM   3218  CE1 PHE A 414      14.148  -1.501  -0.802  1.00 93.50           C  
ATOM   3219  CE2 PHE A 414      15.859   0.128  -1.232  1.00 93.50           C  
ATOM   3220  CZ  PHE A 414      15.328  -1.138  -1.431  1.00 93.50           C  
ATOM   3221  N   PHE A 415      11.734   4.434   2.006  1.00 96.50           N  
ATOM   3222  CA  PHE A 415      10.430   4.758   2.570  1.00 96.50           C  
ATOM   3223  C   PHE A 415      10.297   6.258   2.801  1.00 96.50           C  
ATOM   3224  CB  PHE A 415      10.203   4.000   3.885  1.00 96.50           C  
ATOM   3225  O   PHE A 415       9.273   6.859   2.449  1.00 96.50           O  
ATOM   3226  CG  PHE A 415      10.070   2.514   3.713  1.00 96.50           C  
ATOM   3227  CD1 PHE A 415       8.875   1.956   3.266  1.00 96.50           C  
ATOM   3228  CD2 PHE A 415      11.133   1.669   4.000  1.00 96.50           C  
ATOM   3229  CE1 PHE A 415       8.750   0.578   3.107  1.00 96.50           C  
ATOM   3230  CE2 PHE A 415      11.016   0.292   3.844  1.00 96.50           C  
ATOM   3231  CZ  PHE A 415       9.820  -0.252   3.398  1.00 96.50           C  
ATOM   3232  N   LEU A 416      11.305   6.918   3.395  1.00 97.38           N  
ATOM   3233  CA  LEU A 416      11.156   8.281   3.906  1.00 97.38           C  
ATOM   3234  C   LEU A 416      11.188   9.289   2.768  1.00 97.38           C  
ATOM   3235  CB  LEU A 416      12.266   8.594   4.914  1.00 97.38           C  
ATOM   3236  O   LEU A 416      10.219  10.023   2.557  1.00 97.38           O  
ATOM   3237  CG  LEU A 416      11.961   8.289   6.379  1.00 97.38           C  
ATOM   3238  CD1 LEU A 416      11.680   6.805   6.566  1.00 97.38           C  
ATOM   3239  CD2 LEU A 416      13.109   8.742   7.273  1.00 97.38           C  
ATOM   3240  N   ARG A 417      12.203   9.281   1.915  1.00 96.81           N  
ATOM   3241  CA  ARG A 417      12.359  10.281   0.860  1.00 96.81           C  
ATOM   3242  C   ARG A 417      11.172  10.266  -0.094  1.00 96.81           C  
ATOM   3243  CB  ARG A 417      13.656  10.039   0.085  1.00 96.81           C  
ATOM   3244  O   ARG A 417      10.602  11.312  -0.399  1.00 96.81           O  
ATOM   3245  CG  ARG A 417      13.906  11.031  -1.036  1.00 96.81           C  
ATOM   3246  CD  ARG A 417      15.164  10.703  -1.819  1.00 96.81           C  
ATOM   3247  NE  ARG A 417      15.102   9.367  -2.410  1.00 96.81           N  
ATOM   3248  NH1 ARG A 417      16.422   9.891  -4.234  1.00 96.81           N  
ATOM   3249  NH2 ARG A 417      15.578   7.773  -3.988  1.00 96.81           N  
ATOM   3250  CZ  ARG A 417      15.703   9.016  -3.543  1.00 96.81           C  
ATOM   3251  N   PRO A 418      10.742   9.008  -0.649  1.00 97.62           N  
ATOM   3252  CA  PRO A 418       9.586   9.008  -1.552  1.00 97.62           C  
ATOM   3253  C   PRO A 418       8.312   9.516  -0.878  1.00 97.62           C  
ATOM   3254  CB  PRO A 418       9.445   7.539  -1.951  1.00 97.62           C  
ATOM   3255  O   PRO A 418       7.461  10.125  -1.533  1.00 97.62           O  
ATOM   3256  CG  PRO A 418      10.234   6.789  -0.924  1.00 97.62           C  
ATOM   3257  CD  PRO A 418      11.352   7.668  -0.441  1.00 97.62           C  
ATOM   3258  N   SER A 419       8.148   9.305   0.417  1.00 98.19           N  
ATOM   3259  CA  SER A 419       6.977   9.781   1.138  1.00 98.19           C  
ATOM   3260  C   SER A 419       6.961  11.305   1.220  1.00 98.19           C  
ATOM   3261  CB  SER A 419       6.930   9.188   2.545  1.00 98.19           C  
ATOM   3262  O   SER A 419       5.938  11.938   0.946  1.00 98.19           O  
ATOM   3263  OG  SER A 419       6.781   7.777   2.492  1.00 98.19           O  
ATOM   3264  N   ARG A 420       8.156  11.852   1.637  1.00 96.75           N  
ATOM   3265  CA  ARG A 420       8.234  13.305   1.695  1.00 96.75           C  
ATOM   3266  C   ARG A 420       8.039  13.922   0.314  1.00 96.75           C  
ATOM   3267  CB  ARG A 420       9.586  13.742   2.273  1.00 96.75           C  
ATOM   3268  O   ARG A 420       7.344  14.938   0.174  1.00 96.75           O  
ATOM   3269  CG  ARG A 420       9.727  15.250   2.430  1.00 96.75           C  
ATOM   3270  CD  ARG A 420      11.000  15.625   3.172  1.00 96.75           C  
ATOM   3271  NE  ARG A 420      11.211  17.062   3.203  1.00 96.75           N  
ATOM   3272  NH1 ARG A 420      13.164  16.969   4.426  1.00 96.75           N  
ATOM   3273  NH2 ARG A 420      12.320  19.000   3.766  1.00 96.75           N  
ATOM   3274  CZ  ARG A 420      12.227  17.672   3.799  1.00 96.75           C  
ATOM   3275  N   GLU A 421       8.578  13.289  -0.743  1.00 96.81           N  
ATOM   3276  CA  GLU A 421       8.430  13.789  -2.105  1.00 96.81           C  
ATOM   3277  C   GLU A 421       6.969  13.742  -2.557  1.00 96.81           C  
ATOM   3278  CB  GLU A 421       9.305  12.984  -3.072  1.00 96.81           C  
ATOM   3279  O   GLU A 421       6.469  14.695  -3.156  1.00 96.81           O  
ATOM   3280  CG  GLU A 421       9.203  13.445  -4.520  1.00 96.81           C  
ATOM   3281  CD  GLU A 421       9.828  14.812  -4.758  1.00 96.81           C  
ATOM   3282  OE1 GLU A 421       9.805  15.297  -5.914  1.00 96.81           O  
ATOM   3283  OE2 GLU A 421      10.344  15.406  -3.785  1.00 96.81           O  
ATOM   3284  N   LEU A 422       6.309  12.641  -2.258  1.00 97.94           N  
ATOM   3285  CA  LEU A 422       4.902  12.531  -2.629  1.00 97.94           C  
ATOM   3286  C   LEU A 422       4.086  13.656  -2.000  1.00 97.94           C  
ATOM   3287  CB  LEU A 422       4.336  11.180  -2.203  1.00 97.94           C  
ATOM   3288  O   LEU A 422       3.297  14.312  -2.682  1.00 97.94           O  
ATOM   3289  CG  LEU A 422       2.844  10.953  -2.459  1.00 97.94           C  
ATOM   3290  CD1 LEU A 422       2.557  10.961  -3.957  1.00 97.94           C  
ATOM   3291  CD2 LEU A 422       2.383   9.641  -1.827  1.00 97.94           C  
ATOM   3292  N   VAL A 423       4.262  13.922  -0.726  1.00 97.25           N  
ATOM   3293  CA  VAL A 423       3.514  14.961  -0.017  1.00 97.25           C  
ATOM   3294  C   VAL A 423       3.863  16.328  -0.586  1.00 97.25           C  
ATOM   3295  CB  VAL A 423       3.797  14.922   1.501  1.00 97.25           C  
ATOM   3296  O   VAL A 423       2.980  17.172  -0.790  1.00 97.25           O  
ATOM   3297  CG1 VAL A 423       3.238  16.172   2.184  1.00 97.25           C  
ATOM   3298  CG2 VAL A 423       3.207  13.656   2.123  1.00 97.25           C  
ATOM   3299  N   THR A 424       5.148  16.547  -0.867  1.00 95.12           N  
ATOM   3300  CA  THR A 424       5.590  17.812  -1.435  1.00 95.12           C  
ATOM   3301  C   THR A 424       4.891  18.094  -2.762  1.00 95.12           C  
ATOM   3302  CB  THR A 424       7.117  17.828  -1.644  1.00 95.12           C  
ATOM   3303  O   THR A 424       4.375  19.188  -2.982  1.00 95.12           O  
ATOM   3304  CG2 THR A 424       7.566  19.125  -2.326  1.00 95.12           C  
ATOM   3305  OG1 THR A 424       7.770  17.719  -0.372  1.00 95.12           O  
ATOM   3306  N   LEU A 425       4.809  17.094  -3.604  1.00 95.38           N  
ATOM   3307  CA  LEU A 425       4.219  17.250  -4.930  1.00 95.38           C  
ATOM   3308  C   LEU A 425       2.701  17.344  -4.844  1.00 95.38           C  
ATOM   3309  CB  LEU A 425       4.621  16.094  -5.840  1.00 95.38           C  
ATOM   3310  O   LEU A 425       2.096  18.234  -5.449  1.00 95.38           O  
ATOM   3311  CG  LEU A 425       6.102  15.992  -6.203  1.00 95.38           C  
ATOM   3312  CD1 LEU A 425       6.367  14.727  -7.020  1.00 95.38           C  
ATOM   3313  CD2 LEU A 425       6.547  17.234  -6.969  1.00 95.38           C  
ATOM   3314  N   ALA A 426       2.125  16.438  -4.109  1.00 96.25           N  
ATOM   3315  CA  ALA A 426       0.669  16.344  -4.062  1.00 96.25           C  
ATOM   3316  C   ALA A 426       0.051  17.562  -3.389  1.00 96.25           C  
ATOM   3317  CB  ALA A 426       0.252  15.062  -3.332  1.00 96.25           C  
ATOM   3318  O   ALA A 426      -1.072  17.953  -3.713  1.00 96.25           O  
ATOM   3319  N   SER A 427       0.763  18.156  -2.465  1.00 95.12           N  
ATOM   3320  CA  SER A 427       0.231  19.250  -1.655  1.00 95.12           C  
ATOM   3321  C   SER A 427       0.006  20.500  -2.496  1.00 95.12           C  
ATOM   3322  CB  SER A 427       1.176  19.578  -0.496  1.00 95.12           C  
ATOM   3323  O   SER A 427      -0.654  21.453  -2.053  1.00 95.12           O  
ATOM   3324  OG  SER A 427       2.404  20.094  -0.976  1.00 95.12           O  
ATOM   3325  N   LYS A 428       0.457  20.516  -3.717  1.00 93.69           N  
ATOM   3326  CA  LYS A 428       0.171  21.609  -4.641  1.00 93.69           C  
ATOM   3327  C   LYS A 428      -1.263  21.531  -5.156  1.00 93.69           C  
ATOM   3328  CB  LYS A 428       1.151  21.594  -5.812  1.00 93.69           C  
ATOM   3329  O   LYS A 428      -1.812  22.531  -5.629  1.00 93.69           O  
ATOM   3330  CG  LYS A 428       2.598  21.844  -5.414  1.00 93.69           C  
ATOM   3331  CD  LYS A 428       3.531  21.766  -6.617  1.00 93.69           C  
ATOM   3332  CE  LYS A 428       4.988  21.938  -6.211  1.00 93.69           C  
ATOM   3333  NZ  LYS A 428       5.914  21.750  -7.367  1.00 93.69           N  
ATOM   3334  N   TYR A 429      -1.883  20.375  -5.027  1.00 94.81           N  
ATOM   3335  CA  TYR A 429      -3.150  20.172  -5.723  1.00 94.81           C  
ATOM   3336  C   TYR A 429      -4.242  19.750  -4.746  1.00 94.81           C  
ATOM   3337  CB  TYR A 429      -3.002  19.109  -6.824  1.00 94.81           C  
ATOM   3338  O   TYR A 429      -5.434  19.859  -5.051  1.00 94.81           O  
ATOM   3339  CG  TYR A 429      -1.926  19.438  -7.832  1.00 94.81           C  
ATOM   3340  CD1 TYR A 429      -2.168  20.328  -8.875  1.00 94.81           C  
ATOM   3341  CD2 TYR A 429      -0.667  18.859  -7.746  1.00 94.81           C  
ATOM   3342  CE1 TYR A 429      -1.181  20.641  -9.805  1.00 94.81           C  
ATOM   3343  CE2 TYR A 429       0.328  19.156  -8.672  1.00 94.81           C  
ATOM   3344  OH  TYR A 429       1.043  20.328 -10.617  1.00 94.81           O  
ATOM   3345  CZ  TYR A 429       0.062  20.031  -9.695  1.00 94.81           C  
ATOM   3346  N   THR A 430      -3.824  19.172  -3.570  1.00 95.50           N  
ATOM   3347  CA  THR A 430      -4.793  18.703  -2.590  1.00 95.50           C  
ATOM   3348  C   THR A 430      -4.207  18.734  -1.183  1.00 95.50           C  
ATOM   3349  CB  THR A 430      -5.262  17.266  -2.914  1.00 95.50           C  
ATOM   3350  O   THR A 430      -3.012  19.000  -1.010  1.00 95.50           O  
ATOM   3351  CG2 THR A 430      -4.129  16.266  -2.725  1.00 95.50           C  
ATOM   3352  OG1 THR A 430      -6.348  16.922  -2.047  1.00 95.50           O  
ATOM   3353  N   LYS A 431      -5.082  18.562  -0.138  1.00 95.38           N  
ATOM   3354  CA  LYS A 431      -4.590  18.438   1.231  1.00 95.38           C  
ATOM   3355  C   LYS A 431      -3.805  17.141   1.418  1.00 95.38           C  
ATOM   3356  CB  LYS A 431      -5.754  18.500   2.225  1.00 95.38           C  
ATOM   3357  O   LYS A 431      -4.277  16.062   1.050  1.00 95.38           O  
ATOM   3358  CG  LYS A 431      -6.492  19.828   2.238  1.00 95.38           C  
ATOM   3359  CD  LYS A 431      -7.684  19.797   3.189  1.00 95.38           C  
ATOM   3360  CE  LYS A 431      -8.500  21.078   3.113  1.00 95.38           C  
ATOM   3361  NZ  LYS A 431      -9.727  21.000   3.959  1.00 95.38           N  
ATOM   3362  N   ALA A 432      -2.584  17.344   1.927  1.00 97.06           N  
ATOM   3363  CA  ALA A 432      -1.737  16.188   2.207  1.00 97.06           C  
ATOM   3364  C   ALA A 432      -1.157  16.250   3.615  1.00 97.06           C  
ATOM   3365  CB  ALA A 432      -0.615  16.078   1.177  1.00 97.06           C  
ATOM   3366  O   ALA A 432      -0.556  17.266   3.994  1.00 97.06           O  
ATOM   3367  N   TYR A 433      -1.409  15.188   4.363  1.00 98.00           N  
ATOM   3368  CA  TYR A 433      -0.905  15.070   5.727  1.00 98.00           C  
ATOM   3369  C   TYR A 433       0.256  14.086   5.797  1.00 98.00           C  
ATOM   3370  CB  TYR A 433      -2.021  14.633   6.676  1.00 98.00           C  
ATOM   3371  O   TYR A 433       0.228  13.039   5.156  1.00 98.00           O  
ATOM   3372  CG  TYR A 433      -3.221  15.555   6.668  1.00 98.00           C  
ATOM   3373  CD1 TYR A 433      -3.363  16.562   7.625  1.00 98.00           C  
ATOM   3374  CD2 TYR A 433      -4.215  15.422   5.707  1.00 98.00           C  
ATOM   3375  CE1 TYR A 433      -4.469  17.406   7.625  1.00 98.00           C  
ATOM   3376  CE2 TYR A 433      -5.324  16.266   5.691  1.00 98.00           C  
ATOM   3377  OH  TYR A 433      -6.535  18.078   6.648  1.00 98.00           O  
ATOM   3378  CZ  TYR A 433      -5.441  17.250   6.656  1.00 98.00           C  
ATOM   3379  N   LEU A 434       1.263  14.461   6.570  1.00 98.44           N  
ATOM   3380  CA  LEU A 434       2.428  13.602   6.766  1.00 98.44           C  
ATOM   3381  C   LEU A 434       2.635  13.297   8.242  1.00 98.44           C  
ATOM   3382  CB  LEU A 434       3.684  14.266   6.191  1.00 98.44           C  
ATOM   3383  O   LEU A 434       2.494  14.180   9.094  1.00 98.44           O  
ATOM   3384  CG  LEU A 434       4.980  13.469   6.289  1.00 98.44           C  
ATOM   3385  CD1 LEU A 434       4.895  12.211   5.434  1.00 98.44           C  
ATOM   3386  CD2 LEU A 434       6.172  14.320   5.875  1.00 98.44           C  
ATOM   3387  N   TYR A 435       2.938  12.000   8.516  1.00 98.75           N  
ATOM   3388  CA  TYR A 435       3.260  11.688   9.906  1.00 98.75           C  
ATOM   3389  C   TYR A 435       4.410  10.695   9.992  1.00 98.75           C  
ATOM   3390  CB  TYR A 435       2.031  11.125  10.633  1.00 98.75           C  
ATOM   3391  O   TYR A 435       4.699   9.992   9.016  1.00 98.75           O  
ATOM   3392  CG  TYR A 435       1.729   9.688  10.289  1.00 98.75           C  
ATOM   3393  CD1 TYR A 435       0.887   9.367   9.227  1.00 98.75           C  
ATOM   3394  CD2 TYR A 435       2.285   8.648  11.023  1.00 98.75           C  
ATOM   3395  CE1 TYR A 435       0.604   8.047   8.906  1.00 98.75           C  
ATOM   3396  CE2 TYR A 435       2.010   7.320  10.711  1.00 98.75           C  
ATOM   3397  OH  TYR A 435       0.893   5.719   9.336  1.00 98.75           O  
ATOM   3398  CZ  TYR A 435       1.169   7.031   9.648  1.00 98.75           C  
ATOM   3399  N   GLU A 436       5.098  10.750  11.062  1.00 98.56           N  
ATOM   3400  CA  GLU A 436       6.047   9.734  11.492  1.00 98.56           C  
ATOM   3401  C   GLU A 436       5.570   9.039  12.766  1.00 98.56           C  
ATOM   3402  CB  GLU A 436       7.434  10.344  11.719  1.00 98.56           C  
ATOM   3403  O   GLU A 436       5.297   9.695  13.773  1.00 98.56           O  
ATOM   3404  CG  GLU A 436       8.492   9.344  12.156  1.00 98.56           C  
ATOM   3405  CD  GLU A 436       9.820   9.984  12.508  1.00 98.56           C  
ATOM   3406  OE1 GLU A 436      10.828   9.258  12.672  1.00 98.56           O  
ATOM   3407  OE2 GLU A 436       9.859  11.227  12.625  1.00 98.56           O  
ATOM   3408  N   PHE A 437       5.418   7.703  12.688  1.00 98.56           N  
ATOM   3409  CA  PHE A 437       5.086   6.918  13.867  1.00 98.56           C  
ATOM   3410  C   PHE A 437       6.348   6.508  14.617  1.00 98.56           C  
ATOM   3411  CB  PHE A 437       4.273   5.676  13.484  1.00 98.56           C  
ATOM   3412  O   PHE A 437       7.164   5.746  14.094  1.00 98.56           O  
ATOM   3413  CG  PHE A 437       3.658   4.969  14.664  1.00 98.56           C  
ATOM   3414  CD1 PHE A 437       4.379   4.020  15.375  1.00 98.56           C  
ATOM   3415  CD2 PHE A 437       2.357   5.250  15.055  1.00 98.56           C  
ATOM   3416  CE1 PHE A 437       3.811   3.359  16.469  1.00 98.56           C  
ATOM   3417  CE2 PHE A 437       1.782   4.598  16.141  1.00 98.56           C  
ATOM   3418  CZ  PHE A 437       2.512   3.652  16.844  1.00 98.56           C  
ATOM   3419  N   SER A 438       6.465   6.922  15.914  1.00 97.94           N  
ATOM   3420  CA  SER A 438       7.699   6.672  16.656  1.00 97.94           C  
ATOM   3421  C   SER A 438       7.406   6.195  18.078  1.00 97.94           C  
ATOM   3422  CB  SER A 438       8.562   7.934  16.703  1.00 97.94           C  
ATOM   3423  O   SER A 438       8.312   6.129  18.906  1.00 97.94           O  
ATOM   3424  OG  SER A 438       8.898   8.359  15.391  1.00 97.94           O  
ATOM   3425  N   TYR A 439       6.180   5.898  18.391  1.00 97.81           N  
ATOM   3426  CA  TYR A 439       5.828   5.395  19.703  1.00 97.81           C  
ATOM   3427  C   TYR A 439       6.320   3.963  19.891  1.00 97.81           C  
ATOM   3428  CB  TYR A 439       4.312   5.457  19.922  1.00 97.81           C  
ATOM   3429  O   TYR A 439       5.926   3.062  19.156  1.00 97.81           O  
ATOM   3430  CG  TYR A 439       3.863   4.883  21.250  1.00 97.81           C  
ATOM   3431  CD1 TYR A 439       3.170   3.678  21.297  1.00 97.81           C  
ATOM   3432  CD2 TYR A 439       4.129   5.547  22.438  1.00 97.81           C  
ATOM   3433  CE1 TYR A 439       2.752   3.146  22.516  1.00 97.81           C  
ATOM   3434  CE2 TYR A 439       3.717   5.027  23.656  1.00 97.81           C  
ATOM   3435  OH  TYR A 439       2.617   3.307  24.891  1.00 97.81           O  
ATOM   3436  CZ  TYR A 439       3.029   3.826  23.688  1.00 97.81           C  
ATOM   3437  N   LYS A 440       7.168   3.723  20.891  1.00 96.88           N  
ATOM   3438  CA  LYS A 440       7.777   2.436  21.234  1.00 96.88           C  
ATOM   3439  C   LYS A 440       7.055   1.769  22.391  1.00 96.88           C  
ATOM   3440  CB  LYS A 440       9.258   2.613  21.562  1.00 96.88           C  
ATOM   3441  O   LYS A 440       7.523   1.815  23.531  1.00 96.88           O  
ATOM   3442  CG  LYS A 440      10.078   3.232  20.438  1.00 96.88           C  
ATOM   3443  CD  LYS A 440      11.477   3.611  20.906  1.00 96.88           C  
ATOM   3444  CE  LYS A 440      11.914   4.953  20.328  1.00 96.88           C  
ATOM   3445  NZ  LYS A 440      13.258   5.359  20.844  1.00 96.88           N  
ATOM   3446  N   GLY A 441       5.984   1.143  22.062  1.00 95.94           N  
ATOM   3447  CA  GLY A 441       5.199   0.511  23.109  1.00 95.94           C  
ATOM   3448  C   GLY A 441       5.219  -1.004  23.047  1.00 95.94           C  
ATOM   3449  O   GLY A 441       5.836  -1.581  22.141  1.00 95.94           O  
ATOM   3450  N   LEU A 442       4.512  -1.666  23.938  1.00 96.62           N  
ATOM   3451  CA  LEU A 442       4.543  -3.113  24.125  1.00 96.62           C  
ATOM   3452  C   LEU A 442       3.689  -3.814  23.078  1.00 96.62           C  
ATOM   3453  CB  LEU A 442       4.059  -3.486  25.531  1.00 96.62           C  
ATOM   3454  O   LEU A 442       3.900  -4.992  22.781  1.00 96.62           O  
ATOM   3455  CG  LEU A 442       4.918  -3.000  26.703  1.00 96.62           C  
ATOM   3456  CD1 LEU A 442       4.285  -3.400  28.031  1.00 96.62           C  
ATOM   3457  CD2 LEU A 442       6.336  -3.555  26.578  1.00 96.62           C  
ATOM   3458  N   TYR A 443       2.609  -3.090  22.516  1.00 96.56           N  
ATOM   3459  CA  TYR A 443       1.872  -3.699  21.406  1.00 96.56           C  
ATOM   3460  C   TYR A 443       2.777  -3.920  20.203  1.00 96.56           C  
ATOM   3461  CB  TYR A 443       0.678  -2.826  21.016  1.00 96.56           C  
ATOM   3462  O   TYR A 443       2.539  -4.820  19.391  1.00 96.56           O  
ATOM   3463  CG  TYR A 443      -0.507  -2.961  21.938  1.00 96.56           C  
ATOM   3464  CD1 TYR A 443      -0.548  -3.961  22.906  1.00 96.56           C  
ATOM   3465  CD2 TYR A 443      -1.587  -2.090  21.844  1.00 96.56           C  
ATOM   3466  CE1 TYR A 443      -1.639  -4.090  23.766  1.00 96.56           C  
ATOM   3467  CE2 TYR A 443      -2.682  -2.211  22.688  1.00 96.56           C  
ATOM   3468  OH  TYR A 443      -3.781  -3.336  24.484  1.00 96.56           O  
ATOM   3469  CZ  TYR A 443      -2.699  -3.213  23.641  1.00 96.56           C  
ATOM   3470  N   GLY A 444       3.676  -3.004  19.953  1.00 95.38           N  
ATOM   3471  CA  GLY A 444       4.637  -3.184  18.875  1.00 95.38           C  
ATOM   3472  C   GLY A 444       5.602  -4.324  19.109  1.00 95.38           C  
ATOM   3473  O   GLY A 444       5.289  -5.484  18.828  1.00 95.38           O  
ATOM   3474  N   ASP A 445       6.824  -4.000  19.516  1.00 93.31           N  
ATOM   3475  CA  ASP A 445       7.836  -5.004  19.828  1.00 93.31           C  
ATOM   3476  C   ASP A 445       8.234  -4.938  21.297  1.00 93.31           C  
ATOM   3477  CB  ASP A 445       9.070  -4.820  18.938  1.00 93.31           C  
ATOM   3478  O   ASP A 445       8.961  -4.027  21.719  1.00 93.31           O  
ATOM   3479  CG  ASP A 445      10.078  -5.949  19.094  1.00 93.31           C  
ATOM   3480  OD1 ASP A 445      10.016  -6.695  20.094  1.00 93.31           O  
ATOM   3481  OD2 ASP A 445      10.945  -6.086  18.203  1.00 93.31           O  
ATOM   3482  N   PRO A 446       7.719  -5.922  22.125  1.00 91.31           N  
ATOM   3483  CA  PRO A 446       8.062  -5.918  23.547  1.00 91.31           C  
ATOM   3484  C   PRO A 446       9.531  -6.262  23.797  1.00 91.31           C  
ATOM   3485  CB  PRO A 446       7.141  -6.992  24.141  1.00 91.31           C  
ATOM   3486  O   PRO A 446      10.062  -5.965  24.875  1.00 91.31           O  
ATOM   3487  CG  PRO A 446       6.801  -7.879  22.984  1.00 91.31           C  
ATOM   3488  CD  PRO A 446       6.781  -7.047  21.734  1.00 91.31           C  
ATOM   3489  N   ASN A 447      10.203  -6.844  22.797  1.00 90.38           N  
ATOM   3490  CA  ASN A 447      11.609  -7.242  22.906  1.00 90.38           C  
ATOM   3491  C   ASN A 447      12.500  -6.395  22.016  1.00 90.38           C  
ATOM   3492  CB  ASN A 447      11.773  -8.727  22.578  1.00 90.38           C  
ATOM   3493  O   ASN A 447      13.469  -6.902  21.438  1.00 90.38           O  
ATOM   3494  CG  ASN A 447      10.977  -9.617  23.516  1.00 90.38           C  
ATOM   3495  ND2 ASN A 447      10.273 -10.594  22.938  1.00 90.38           N  
ATOM   3496  OD1 ASN A 447      10.984  -9.438  24.734  1.00 90.38           O  
ATOM   3497  N   ARG A 448      12.195  -5.184  21.891  1.00 90.25           N  
ATOM   3498  CA  ARG A 448      12.844  -4.254  20.969  1.00 90.25           C  
ATOM   3499  C   ARG A 448      14.336  -4.141  21.266  1.00 90.25           C  
ATOM   3500  CB  ARG A 448      12.188  -2.873  21.047  1.00 90.25           C  
ATOM   3501  O   ARG A 448      14.727  -3.922  22.422  1.00 90.25           O  
ATOM   3502  CG  ARG A 448      12.734  -1.878  20.031  1.00 90.25           C  
ATOM   3503  CD  ARG A 448      12.117  -0.497  20.219  1.00 90.25           C  
ATOM   3504  NE  ARG A 448      10.664  -0.550  20.188  1.00 90.25           N  
ATOM   3505  NH1 ARG A 448      10.508  -1.162  17.969  1.00 90.25           N  
ATOM   3506  NH2 ARG A 448       8.609  -0.883  19.219  1.00 90.25           N  
ATOM   3507  CZ  ARG A 448       9.930  -0.865  19.125  1.00 90.25           C  
ATOM   3508  N   ASN A 449      15.219  -4.297  20.219  1.00 86.94           N  
ATOM   3509  CA  ASN A 449      16.672  -4.094  20.312  1.00 86.94           C  
ATOM   3510  C   ASN A 449      17.156  -3.074  19.297  1.00 86.94           C  
ATOM   3511  CB  ASN A 449      17.406  -5.422  20.141  1.00 86.94           C  
ATOM   3512  O   ASN A 449      18.344  -3.059  18.938  1.00 86.94           O  
ATOM   3513  CG  ASN A 449      17.203  -6.020  18.750  1.00 86.94           C  
ATOM   3514  ND2 ASN A 449      17.766  -7.207  18.547  1.00 86.94           N  
ATOM   3515  OD1 ASN A 449      16.562  -5.422  17.891  1.00 86.94           O  
ATOM   3516  N   PHE A 450      16.281  -2.322  18.734  1.00 86.06           N  
ATOM   3517  CA  PHE A 450      16.625  -1.273  17.781  1.00 86.06           C  
ATOM   3518  C   PHE A 450      16.047   0.069  18.219  1.00 86.06           C  
ATOM   3519  CB  PHE A 450      16.094  -1.627  16.391  1.00 86.06           C  
ATOM   3520  O   PHE A 450      15.250   0.131  19.156  1.00 86.06           O  
ATOM   3521  CG  PHE A 450      14.672  -2.105  16.375  1.00 86.06           C  
ATOM   3522  CD1 PHE A 450      14.375  -3.457  16.500  1.00 86.06           C  
ATOM   3523  CD2 PHE A 450      13.625  -1.202  16.234  1.00 86.06           C  
ATOM   3524  CE1 PHE A 450      13.055  -3.902  16.484  1.00 86.06           C  
ATOM   3525  CE2 PHE A 450      12.305  -1.641  16.219  1.00 86.06           C  
ATOM   3526  CZ  PHE A 450      12.023  -2.990  16.344  1.00 86.06           C  
ATOM   3527  N   THR A 451      16.438   1.286  17.719  1.00 87.19           N  
ATOM   3528  CA  THR A 451      16.250   2.623  18.266  1.00 87.19           C  
ATOM   3529  C   THR A 451      14.898   3.203  17.844  1.00 87.19           C  
ATOM   3530  CB  THR A 451      17.375   3.570  17.828  1.00 87.19           C  
ATOM   3531  O   THR A 451      14.375   4.102  18.500  1.00 87.19           O  
ATOM   3532  CG2 THR A 451      18.719   3.145  18.422  1.00 87.19           C  
ATOM   3533  OG1 THR A 451      17.484   3.557  16.406  1.00 87.19           O  
ATOM   3534  N   GLY A 452      14.195   2.555  16.984  1.00 94.12           N  
ATOM   3535  CA  GLY A 452      12.953   3.113  16.469  1.00 94.12           C  
ATOM   3536  C   GLY A 452      11.867   2.072  16.281  1.00 94.12           C  
ATOM   3537  O   GLY A 452      11.930   0.983  16.859  1.00 94.12           O  
ATOM   3538  N   VAL A 453      10.812   2.514  15.547  1.00 96.94           N  
ATOM   3539  CA  VAL A 453       9.680   1.634  15.258  1.00 96.94           C  
ATOM   3540  C   VAL A 453       9.859   1.004  13.875  1.00 96.94           C  
ATOM   3541  CB  VAL A 453       8.336   2.391  15.328  1.00 96.94           C  
ATOM   3542  O   VAL A 453      10.055   1.710  12.883  1.00 96.94           O  
ATOM   3543  CG1 VAL A 453       7.180   1.480  14.922  1.00 96.94           C  
ATOM   3544  CG2 VAL A 453       8.109   2.945  16.734  1.00 96.94           C  
ATOM   3545  N   GLY A 454       9.867  -0.357  13.867  1.00 96.50           N  
ATOM   3546  CA  GLY A 454      10.141  -1.096  12.641  1.00 96.50           C  
ATOM   3547  C   GLY A 454       8.969  -1.099  11.672  1.00 96.50           C  
ATOM   3548  O   GLY A 454       7.863  -0.685  12.031  1.00 96.50           O  
ATOM   3549  N   HIS A 455       9.211  -1.572  10.445  1.00 97.38           N  
ATOM   3550  CA  HIS A 455       8.234  -1.697   9.367  1.00 97.38           C  
ATOM   3551  C   HIS A 455       7.043  -2.543   9.805  1.00 97.38           C  
ATOM   3552  CB  HIS A 455       8.883  -2.305   8.125  1.00 97.38           C  
ATOM   3553  O   HIS A 455       7.219  -3.641  10.336  1.00 97.38           O  
ATOM   3554  CG  HIS A 455       8.000  -2.285   6.918  1.00 97.38           C  
ATOM   3555  CD2 HIS A 455       7.430  -3.293   6.215  1.00 97.38           C  
ATOM   3556  ND1 HIS A 455       7.613  -1.116   6.297  1.00 97.38           N  
ATOM   3557  CE1 HIS A 455       6.844  -1.408   5.262  1.00 97.38           C  
ATOM   3558  NE2 HIS A 455       6.715  -2.723   5.191  1.00 97.38           N  
ATOM   3559  N   ALA A 456       5.773  -1.964   9.695  1.00 97.00           N  
ATOM   3560  CA  ALA A 456       4.480  -2.607   9.938  1.00 97.00           C  
ATOM   3561  C   ALA A 456       4.207  -2.756  11.430  1.00 97.00           C  
ATOM   3562  CB  ALA A 456       4.434  -3.971   9.250  1.00 97.00           C  
ATOM   3563  O   ALA A 456       3.193  -3.334  11.828  1.00 97.00           O  
ATOM   3564  N   GLU A 457       5.176  -2.256  12.258  1.00 96.88           N  
ATOM   3565  CA  GLU A 457       4.996  -2.381  13.703  1.00 96.88           C  
ATOM   3566  C   GLU A 457       3.777  -1.595  14.180  1.00 96.88           C  
ATOM   3567  CB  GLU A 457       6.250  -1.905  14.445  1.00 96.88           C  
ATOM   3568  O   GLU A 457       3.068  -2.029  15.086  1.00 96.88           O  
ATOM   3569  CG  GLU A 457       6.168  -2.068  15.953  1.00 96.88           C  
ATOM   3570  CD  GLU A 457       7.457  -1.686  16.672  1.00 96.88           C  
ATOM   3571  OE1 GLU A 457       7.402  -1.344  17.875  1.00 96.88           O  
ATOM   3572  OE2 GLU A 457       8.523  -1.725  16.016  1.00 96.88           O  
ATOM   3573  N   GLU A 458       3.453  -0.506  13.594  1.00 97.31           N  
ATOM   3574  CA  GLU A 458       2.377   0.378  14.031  1.00 97.31           C  
ATOM   3575  C   GLU A 458       1.010  -0.259  13.797  1.00 97.31           C  
ATOM   3576  CB  GLU A 458       2.459   1.726  13.312  1.00 97.31           C  
ATOM   3577  O   GLU A 458       0.004   0.197  14.344  1.00 97.31           O  
ATOM   3578  CG  GLU A 458       1.959   1.686  11.875  1.00 97.31           C  
ATOM   3579  CD  GLU A 458       2.938   1.028  10.914  1.00 97.31           C  
ATOM   3580  OE1 GLU A 458       2.699   1.061   9.688  1.00 97.31           O  
ATOM   3581  OE2 GLU A 458       3.953   0.477  11.398  1.00 97.31           O  
ATOM   3582  N   LEU A 459       0.966  -1.261  12.906  1.00 98.06           N  
ATOM   3583  CA  LEU A 459      -0.305  -1.917  12.625  1.00 98.06           C  
ATOM   3584  C   LEU A 459      -0.921  -2.486  13.898  1.00 98.06           C  
ATOM   3585  CB  LEU A 459      -0.112  -3.033  11.594  1.00 98.06           C  
ATOM   3586  O   LEU A 459      -2.143  -2.617  13.992  1.00 98.06           O  
ATOM   3587  CG  LEU A 459       0.251  -2.592  10.172  1.00 98.06           C  
ATOM   3588  CD1 LEU A 459       0.379  -3.805   9.258  1.00 98.06           C  
ATOM   3589  CD2 LEU A 459      -0.790  -1.616   9.633  1.00 98.06           C  
ATOM   3590  N   ASN A 460      -0.086  -2.707  14.922  1.00 97.69           N  
ATOM   3591  CA  ASN A 460      -0.572  -3.234  16.188  1.00 97.69           C  
ATOM   3592  C   ASN A 460      -1.328  -2.174  16.984  1.00 97.69           C  
ATOM   3593  CB  ASN A 460       0.587  -3.793  17.016  1.00 97.69           C  
ATOM   3594  O   ASN A 460      -1.923  -2.475  18.016  1.00 97.69           O  
ATOM   3595  CG  ASN A 460       1.176  -5.055  16.422  1.00 97.69           C  
ATOM   3596  ND2 ASN A 460       2.484  -5.055  16.203  1.00 97.69           N  
ATOM   3597  OD1 ASN A 460       0.459  -6.027  16.156  1.00 97.69           O  
ATOM   3598  N   TYR A 461      -1.290  -0.980  16.500  1.00 98.12           N  
ATOM   3599  CA  TYR A 461      -2.014   0.107  17.141  1.00 98.12           C  
ATOM   3600  C   TYR A 461      -3.236   0.512  16.328  1.00 98.12           C  
ATOM   3601  CB  TYR A 461      -1.097   1.317  17.344  1.00 98.12           C  
ATOM   3602  O   TYR A 461      -3.969   1.429  16.719  1.00 98.12           O  
ATOM   3603  CG  TYR A 461       0.030   1.069  18.328  1.00 98.12           C  
ATOM   3604  CD1 TYR A 461      -0.106   1.388  19.672  1.00 98.12           C  
ATOM   3605  CD2 TYR A 461       1.232   0.517  17.891  1.00 98.12           C  
ATOM   3606  CE1 TYR A 461       0.931   1.163  20.578  1.00 98.12           C  
ATOM   3607  CE2 TYR A 461       2.275   0.287  18.781  1.00 98.12           C  
ATOM   3608  OH  TYR A 461       3.145   0.388  21.000  1.00 98.12           O  
ATOM   3609  CZ  TYR A 461       2.115   0.613  20.125  1.00 98.12           C  
ATOM   3610  N   LEU A 462      -3.434  -0.092  15.203  1.00 98.25           N  
ATOM   3611  CA  LEU A 462      -4.609   0.119  14.359  1.00 98.25           C  
ATOM   3612  C   LEU A 462      -5.543  -1.085  14.422  1.00 98.25           C  
ATOM   3613  CB  LEU A 462      -4.191   0.385  12.914  1.00 98.25           C  
ATOM   3614  O   LEU A 462      -6.762  -0.935  14.328  1.00 98.25           O  
ATOM   3615  CG  LEU A 462      -3.531   1.735  12.633  1.00 98.25           C  
ATOM   3616  CD1 LEU A 462      -2.941   1.757  11.227  1.00 98.25           C  
ATOM   3617  CD2 LEU A 462      -4.535   2.869  12.812  1.00 98.25           C  
ATOM   3618  N   PHE A 463      -4.914  -2.234  14.594  1.00 98.12           N  
ATOM   3619  CA  PHE A 463      -5.660  -3.482  14.680  1.00 98.12           C  
ATOM   3620  C   PHE A 463      -5.422  -4.164  16.016  1.00 98.12           C  
ATOM   3621  CB  PHE A 463      -5.270  -4.426  13.531  1.00 98.12           C  
ATOM   3622  O   PHE A 463      -4.473  -3.832  16.734  1.00 98.12           O  
ATOM   3623  CG  PHE A 463      -5.523  -3.854  12.164  1.00 98.12           C  
ATOM   3624  CD1 PHE A 463      -6.812  -3.787  11.648  1.00 98.12           C  
ATOM   3625  CD2 PHE A 463      -4.473  -3.385  11.391  1.00 98.12           C  
ATOM   3626  CE1 PHE A 463      -7.051  -3.260  10.383  1.00 98.12           C  
ATOM   3627  CE2 PHE A 463      -4.699  -2.855  10.125  1.00 98.12           C  
ATOM   3628  CZ  PHE A 463      -5.992  -2.795   9.625  1.00 98.12           C  
ATOM   3629  N   VAL A 464      -6.316  -5.062  16.359  1.00 95.88           N  
ATOM   3630  CA  VAL A 464      -6.215  -5.738  17.641  1.00 95.88           C  
ATOM   3631  C   VAL A 464      -4.875  -6.469  17.734  1.00 95.88           C  
ATOM   3632  CB  VAL A 464      -7.379  -6.730  17.859  1.00 95.88           C  
ATOM   3633  O   VAL A 464      -4.551  -7.293  16.891  1.00 95.88           O  
ATOM   3634  CG1 VAL A 464      -7.203  -7.492  19.172  1.00 95.88           C  
ATOM   3635  CG2 VAL A 464      -8.719  -5.992  17.844  1.00 95.88           C  
ATOM   3636  N   SER A 465      -4.094  -6.055  18.781  1.00 93.56           N  
ATOM   3637  CA  SER A 465      -2.777  -6.648  19.000  1.00 93.56           C  
ATOM   3638  C   SER A 465      -2.885  -7.973  19.734  1.00 93.56           C  
ATOM   3639  CB  SER A 465      -1.877  -5.684  19.766  1.00 93.56           C  
ATOM   3640  O   SER A 465      -3.748  -8.133  20.609  1.00 93.56           O  
ATOM   3641  OG  SER A 465      -0.616  -6.277  20.031  1.00 93.56           O  
ATOM   3642  N   LYS A 466      -1.967  -8.875  19.438  1.00 91.81           N  
ATOM   3643  CA  LYS A 466      -1.884 -10.133  20.172  1.00 91.81           C  
ATOM   3644  C   LYS A 466      -0.992 -10.000  21.406  1.00 91.81           C  
ATOM   3645  CB  LYS A 466      -1.359 -11.250  19.266  1.00 91.81           C  
ATOM   3646  O   LYS A 466      -0.960 -10.883  22.266  1.00 91.81           O  
ATOM   3647  CG  LYS A 466      -2.287 -11.602  18.109  1.00 91.81           C  
ATOM   3648  CD  LYS A 466      -1.717 -12.719  17.266  1.00 91.81           C  
ATOM   3649  CE  LYS A 466      -2.627 -13.047  16.078  1.00 91.81           C  
ATOM   3650  NZ  LYS A 466      -2.045 -14.109  15.211  1.00 91.81           N  
ATOM   3651  N   ASN A 467      -0.285  -8.938  21.469  1.00 92.88           N  
ATOM   3652  CA  ASN A 467       0.609  -8.656  22.594  1.00 92.88           C  
ATOM   3653  C   ASN A 467      -0.136  -8.023  23.766  1.00 92.88           C  
ATOM   3654  CB  ASN A 467       1.765  -7.758  22.141  1.00 92.88           C  
ATOM   3655  O   ASN A 467      -1.142  -7.340  23.562  1.00 92.88           O  
ATOM   3656  CG  ASN A 467       2.678  -8.438  21.141  1.00 92.88           C  
ATOM   3657  ND2 ASN A 467       3.307  -7.641  20.281  1.00 92.88           N  
ATOM   3658  OD1 ASN A 467       2.818  -9.656  21.141  1.00 92.88           O  
ATOM   3659  N   ASN A 468       0.348  -8.305  24.969  1.00 92.56           N  
ATOM   3660  CA  ASN A 468      -0.127  -7.582  26.141  1.00 92.56           C  
ATOM   3661  C   ASN A 468       0.423  -6.156  26.188  1.00 92.56           C  
ATOM   3662  CB  ASN A 468       0.245  -8.328  27.422  1.00 92.56           C  
ATOM   3663  O   ASN A 468       1.628  -5.949  26.031  1.00 92.56           O  
ATOM   3664  CG  ASN A 468      -0.499  -9.641  27.562  1.00 92.56           C  
ATOM   3665  ND2 ASN A 468       0.115 -10.602  28.250  1.00 92.56           N  
ATOM   3666  OD1 ASN A 468      -1.616  -9.797  27.062  1.00 92.56           O  
ATOM   3667  N   GLY A 469      -0.530  -5.195  26.312  1.00 94.44           N  
ATOM   3668  CA  GLY A 469      -0.077  -3.816  26.219  1.00 94.44           C  
ATOM   3669  C   GLY A 469      -0.230  -3.051  27.531  1.00 94.44           C  
ATOM   3670  O   GLY A 469      -0.722  -3.592  28.516  1.00 94.44           O  
ATOM   3671  N   SER A 470       0.346  -1.871  27.703  1.00 96.06           N  
ATOM   3672  CA  SER A 470       0.226  -0.927  28.812  1.00 96.06           C  
ATOM   3673  C   SER A 470      -0.952   0.019  28.594  1.00 96.06           C  
ATOM   3674  CB  SER A 470       1.516  -0.121  28.969  1.00 96.06           C  
ATOM   3675  O   SER A 470      -1.617  -0.025  27.562  1.00 96.06           O  
ATOM   3676  OG  SER A 470       1.672   0.795  27.891  1.00 96.06           O  
ATOM   3677  N   ALA A 471      -1.295   0.773  29.641  1.00 95.69           N  
ATOM   3678  CA  ALA A 471      -2.311   1.817  29.531  1.00 95.69           C  
ATOM   3679  C   ALA A 471      -1.935   2.834  28.453  1.00 95.69           C  
ATOM   3680  CB  ALA A 471      -2.508   2.516  30.875  1.00 95.69           C  
ATOM   3681  O   ALA A 471      -2.803   3.340  27.734  1.00 95.69           O  
ATOM   3682  N   LYS A 472      -0.715   3.107  28.312  1.00 96.19           N  
ATOM   3683  CA  LYS A 472      -0.242   4.059  27.312  1.00 96.19           C  
ATOM   3684  C   LYS A 472      -0.418   3.500  25.906  1.00 96.19           C  
ATOM   3685  CB  LYS A 472       1.226   4.410  27.562  1.00 96.19           C  
ATOM   3686  O   LYS A 472      -0.694   4.250  24.969  1.00 96.19           O  
ATOM   3687  CG  LYS A 472       1.446   5.367  28.719  1.00 96.19           C  
ATOM   3688  CD  LYS A 472       2.904   5.797  28.812  1.00 96.19           C  
ATOM   3689  CE  LYS A 472       3.127   6.750  29.984  1.00 96.19           C  
ATOM   3690  NZ  LYS A 472       4.562   7.137  30.125  1.00 96.19           N  
ATOM   3691  N   ASP A 473      -0.226   2.197  25.766  1.00 97.25           N  
ATOM   3692  CA  ASP A 473      -0.508   1.552  24.500  1.00 97.25           C  
ATOM   3693  C   ASP A 473      -1.979   1.703  24.109  1.00 97.25           C  
ATOM   3694  CB  ASP A 473      -0.127   0.071  24.547  1.00 97.25           C  
ATOM   3695  O   ASP A 473      -2.301   2.025  22.969  1.00 97.25           O  
ATOM   3696  CG  ASP A 473       1.375  -0.156  24.531  1.00 97.25           C  
ATOM   3697  OD1 ASP A 473       2.055   0.322  23.594  1.00 97.25           O  
ATOM   3698  OD2 ASP A 473       1.883  -0.821  25.453  1.00 97.25           O  
ATOM   3699  N   ALA A 474      -2.777   1.451  25.094  1.00 95.88           N  
ATOM   3700  CA  ALA A 474      -4.211   1.596  24.859  1.00 95.88           C  
ATOM   3701  C   ALA A 474      -4.562   3.031  24.484  1.00 95.88           C  
ATOM   3702  CB  ALA A 474      -5.000   1.171  26.094  1.00 95.88           C  
ATOM   3703  O   ALA A 474      -5.391   3.258  23.594  1.00 95.88           O  
ATOM   3704  N   GLU A 475      -3.949   4.008  25.109  1.00 95.75           N  
ATOM   3705  CA  GLU A 475      -4.156   5.414  24.797  1.00 95.75           C  
ATOM   3706  C   GLU A 475      -3.691   5.727  23.375  1.00 95.75           C  
ATOM   3707  CB  GLU A 475      -3.428   6.312  25.797  1.00 95.75           C  
ATOM   3708  O   GLU A 475      -4.367   6.453  22.641  1.00 95.75           O  
ATOM   3709  CG  GLU A 475      -3.678   7.801  25.578  1.00 95.75           C  
ATOM   3710  CD  GLU A 475      -2.908   8.680  26.547  1.00 95.75           C  
ATOM   3711  OE1 GLU A 475      -2.943   9.922  26.406  1.00 95.75           O  
ATOM   3712  OE2 GLU A 475      -2.264   8.125  27.469  1.00 95.75           O  
ATOM   3713  N   THR A 476      -2.559   5.191  22.984  1.00 97.50           N  
ATOM   3714  CA  THR A 476      -2.021   5.418  21.641  1.00 97.50           C  
ATOM   3715  C   THR A 476      -2.951   4.844  20.578  1.00 97.50           C  
ATOM   3716  CB  THR A 476      -0.619   4.801  21.500  1.00 97.50           C  
ATOM   3717  O   THR A 476      -3.145   5.445  19.531  1.00 97.50           O  
ATOM   3718  CG2 THR A 476      -0.069   5.020  20.094  1.00 97.50           C  
ATOM   3719  OG1 THR A 476       0.269   5.406  22.438  1.00 97.50           O  
ATOM   3720  N   VAL A 477      -3.588   3.686  20.859  1.00 97.31           N  
ATOM   3721  CA  VAL A 477      -4.570   3.100  19.969  1.00 97.31           C  
ATOM   3722  C   VAL A 477      -5.738   4.066  19.766  1.00 97.31           C  
ATOM   3723  CB  VAL A 477      -5.086   1.739  20.484  1.00 97.31           C  
ATOM   3724  O   VAL A 477      -6.152   4.336  18.641  1.00 97.31           O  
ATOM   3725  CG1 VAL A 477      -6.336   1.303  19.719  1.00 97.31           C  
ATOM   3726  CG2 VAL A 477      -3.992   0.679  20.375  1.00 97.31           C  
ATOM   3727  N   GLN A 478      -6.215   4.586  20.859  1.00 96.31           N  
ATOM   3728  CA  GLN A 478      -7.359   5.488  20.797  1.00 96.31           C  
ATOM   3729  C   GLN A 478      -7.027   6.734  19.984  1.00 96.31           C  
ATOM   3730  CB  GLN A 478      -7.805   5.891  22.203  1.00 96.31           C  
ATOM   3731  O   GLN A 478      -7.836   7.172  19.156  1.00 96.31           O  
ATOM   3732  CG  GLN A 478      -8.461   4.762  22.984  1.00 96.31           C  
ATOM   3733  CD  GLN A 478      -9.711   4.227  22.312  1.00 96.31           C  
ATOM   3734  NE2 GLN A 478      -9.781   2.910  22.156  1.00 96.31           N  
ATOM   3735  OE1 GLN A 478     -10.609   4.992  21.953  1.00 96.31           O  
ATOM   3736  N   LYS A 479      -5.844   7.254  20.188  1.00 96.94           N  
ATOM   3737  CA  LYS A 479      -5.445   8.461  19.469  1.00 96.94           C  
ATOM   3738  C   LYS A 479      -5.246   8.188  17.984  1.00 96.94           C  
ATOM   3739  CB  LYS A 479      -4.160   9.039  20.078  1.00 96.94           C  
ATOM   3740  O   LYS A 479      -5.773   8.914  17.141  1.00 96.94           O  
ATOM   3741  CG  LYS A 479      -4.344   9.641  21.469  1.00 96.94           C  
ATOM   3742  CD  LYS A 479      -3.012  10.070  22.062  1.00 96.94           C  
ATOM   3743  CE  LYS A 479      -3.197  10.719  23.438  1.00 96.94           C  
ATOM   3744  NZ  LYS A 479      -1.889  10.992  24.094  1.00 96.94           N  
ATOM   3745  N   PHE A 480      -4.562   7.102  17.703  1.00 98.12           N  
ATOM   3746  CA  PHE A 480      -4.207   6.777  16.328  1.00 98.12           C  
ATOM   3747  C   PHE A 480      -5.441   6.395  15.516  1.00 98.12           C  
ATOM   3748  CB  PHE A 480      -3.184   5.633  16.281  1.00 98.12           C  
ATOM   3749  O   PHE A 480      -5.660   6.918  14.422  1.00 98.12           O  
ATOM   3750  CG  PHE A 480      -2.404   5.559  15.000  1.00 98.12           C  
ATOM   3751  CD1 PHE A 480      -1.614   4.449  14.719  1.00 98.12           C  
ATOM   3752  CD2 PHE A 480      -2.461   6.594  14.078  1.00 98.12           C  
ATOM   3753  CE1 PHE A 480      -0.891   4.375  13.531  1.00 98.12           C  
ATOM   3754  CE2 PHE A 480      -1.742   6.527  12.891  1.00 98.12           C  
ATOM   3755  CZ  PHE A 480      -0.957   5.418  12.617  1.00 98.12           C  
ATOM   3756  N   VAL A 481      -6.324   5.617  16.031  1.00 98.25           N  
ATOM   3757  CA  VAL A 481      -7.543   5.180  15.352  1.00 98.25           C  
ATOM   3758  C   VAL A 481      -8.492   6.359  15.180  1.00 98.25           C  
ATOM   3759  CB  VAL A 481      -8.242   4.043  16.141  1.00 98.25           C  
ATOM   3760  O   VAL A 481      -9.141   6.496  14.133  1.00 98.25           O  
ATOM   3761  CG1 VAL A 481      -9.617   3.744  15.539  1.00 98.25           C  
ATOM   3762  CG2 VAL A 481      -7.375   2.787  16.141  1.00 98.25           C  
ATOM   3763  N   THR A 482      -8.523   7.281  16.156  1.00 97.62           N  
ATOM   3764  CA  THR A 482      -9.367   8.477  16.062  1.00 97.62           C  
ATOM   3765  C   THR A 482      -8.914   9.375  14.922  1.00 97.62           C  
ATOM   3766  CB  THR A 482      -9.344   9.266  17.391  1.00 97.62           C  
ATOM   3767  O   THR A 482      -9.742   9.898  14.172  1.00 97.62           O  
ATOM   3768  CG2 THR A 482     -10.156  10.547  17.281  1.00 97.62           C  
ATOM   3769  OG1 THR A 482      -9.898   8.453  18.438  1.00 97.62           O  
ATOM   3770  N   LEU A 483      -7.609   9.531  14.789  1.00 98.19           N  
ATOM   3771  CA  LEU A 483      -7.086  10.352  13.695  1.00 98.19           C  
ATOM   3772  C   LEU A 483      -7.523   9.797  12.344  1.00 98.19           C  
ATOM   3773  CB  LEU A 483      -5.559  10.414  13.766  1.00 98.19           C  
ATOM   3774  O   LEU A 483      -8.016  10.547  11.492  1.00 98.19           O  
ATOM   3775  CG  LEU A 483      -4.965  11.258  14.898  1.00 98.19           C  
ATOM   3776  CD1 LEU A 483      -3.484  10.938  15.070  1.00 98.19           C  
ATOM   3777  CD2 LEU A 483      -5.168  12.742  14.625  1.00 98.19           C  
ATOM   3778  N   TRP A 484      -7.457   8.523  12.141  1.00 98.56           N  
ATOM   3779  CA  TRP A 484      -7.766   7.922  10.852  1.00 98.56           C  
ATOM   3780  C   TRP A 484      -9.266   7.914  10.594  1.00 98.56           C  
ATOM   3781  CB  TRP A 484      -7.215   6.496  10.773  1.00 98.56           C  
ATOM   3782  O   TRP A 484      -9.719   8.203   9.484  1.00 98.56           O  
ATOM   3783  CG  TRP A 484      -5.742   6.422  10.500  1.00 98.56           C  
ATOM   3784  CD1 TRP A 484      -4.801   7.363  10.812  1.00 98.56           C  
ATOM   3785  CD2 TRP A 484      -5.047   5.355   9.852  1.00 98.56           C  
ATOM   3786  CE2 TRP A 484      -3.682   5.711   9.805  1.00 98.56           C  
ATOM   3787  CE3 TRP A 484      -5.445   4.125   9.312  1.00 98.56           C  
ATOM   3788  NE1 TRP A 484      -3.557   6.941  10.398  1.00 98.56           N  
ATOM   3789  CH2 TRP A 484      -3.127   3.689   8.711  1.00 98.56           C  
ATOM   3790  CZ2 TRP A 484      -2.711   4.887   9.234  1.00 98.56           C  
ATOM   3791  CZ3 TRP A 484      -4.477   3.303   8.742  1.00 98.56           C  
ATOM   3792  N   THR A 485     -10.031   7.668  11.641  1.00 98.50           N  
ATOM   3793  CA  THR A 485     -11.469   7.621  11.430  1.00 98.50           C  
ATOM   3794  C   THR A 485     -12.039   9.031  11.273  1.00 98.50           C  
ATOM   3795  CB  THR A 485     -12.180   6.906  12.602  1.00 98.50           C  
ATOM   3796  O   THR A 485     -12.984   9.242  10.500  1.00 98.50           O  
ATOM   3797  CG2 THR A 485     -11.812   5.430  12.648  1.00 98.50           C  
ATOM   3798  OG1 THR A 485     -11.797   7.523  13.836  1.00 98.50           O  
ATOM   3799  N   ASN A 486     -11.492   9.977  11.992  1.00 98.06           N  
ATOM   3800  CA  ASN A 486     -11.875  11.352  11.711  1.00 98.06           C  
ATOM   3801  C   ASN A 486     -11.609  11.727  10.258  1.00 98.06           C  
ATOM   3802  CB  ASN A 486     -11.141  12.320  12.648  1.00 98.06           C  
ATOM   3803  O   ASN A 486     -12.438  12.375   9.617  1.00 98.06           O  
ATOM   3804  CG  ASN A 486     -11.742  12.352  14.039  1.00 98.06           C  
ATOM   3805  ND2 ASN A 486     -11.070  13.039  14.953  1.00 98.06           N  
ATOM   3806  OD1 ASN A 486     -12.797  11.766  14.289  1.00 98.06           O  
ATOM   3807  N   PHE A 487     -10.477  11.328   9.781  1.00 98.44           N  
ATOM   3808  CA  PHE A 487     -10.125  11.586   8.391  1.00 98.44           C  
ATOM   3809  C   PHE A 487     -11.125  10.930   7.449  1.00 98.44           C  
ATOM   3810  CB  PHE A 487      -8.711  11.070   8.094  1.00 98.44           C  
ATOM   3811  O   PHE A 487     -11.578  11.555   6.488  1.00 98.44           O  
ATOM   3812  CG  PHE A 487      -8.281  11.273   6.668  1.00 98.44           C  
ATOM   3813  CD1 PHE A 487      -8.281  10.219   5.766  1.00 98.44           C  
ATOM   3814  CD2 PHE A 487      -7.867  12.523   6.227  1.00 98.44           C  
ATOM   3815  CE1 PHE A 487      -7.883  10.406   4.441  1.00 98.44           C  
ATOM   3816  CE2 PHE A 487      -7.465  12.719   4.910  1.00 98.44           C  
ATOM   3817  CZ  PHE A 487      -7.473  11.664   4.020  1.00 98.44           C  
ATOM   3818  N   ALA A 488     -11.469   9.742   7.715  1.00 98.44           N  
ATOM   3819  CA  ALA A 488     -12.438   9.023   6.887  1.00 98.44           C  
ATOM   3820  C   ALA A 488     -13.797   9.711   6.906  1.00 98.44           C  
ATOM   3821  CB  ALA A 488     -12.570   7.574   7.359  1.00 98.44           C  
ATOM   3822  O   ALA A 488     -14.508   9.734   5.895  1.00 98.44           O  
ATOM   3823  N   LYS A 489     -14.125  10.359   8.008  1.00 97.94           N  
ATOM   3824  CA  LYS A 489     -15.445  10.969   8.195  1.00 97.94           C  
ATOM   3825  C   LYS A 489     -15.492  12.367   7.590  1.00 97.94           C  
ATOM   3826  CB  LYS A 489     -15.805  11.023   9.680  1.00 97.94           C  
ATOM   3827  O   LYS A 489     -16.500  12.758   6.992  1.00 97.94           O  
ATOM   3828  CG  LYS A 489     -16.047   9.664  10.312  1.00 97.94           C  
ATOM   3829  CD  LYS A 489     -16.250   9.766  11.812  1.00 97.94           C  
ATOM   3830  CE  LYS A 489     -16.422   8.398  12.461  1.00 97.94           C  
ATOM   3831  NZ  LYS A 489     -16.484   8.492  13.945  1.00 97.94           N  
ATOM   3832  N   THR A 490     -14.312  12.992   7.645  1.00 96.81           N  
ATOM   3833  CA  THR A 490     -14.445  14.422   7.367  1.00 96.81           C  
ATOM   3834  C   THR A 490     -13.391  14.875   6.363  1.00 96.81           C  
ATOM   3835  CB  THR A 490     -14.320  15.250   8.656  1.00 96.81           C  
ATOM   3836  O   THR A 490     -13.453  15.992   5.852  1.00 96.81           O  
ATOM   3837  CG2 THR A 490     -15.305  14.773   9.719  1.00 96.81           C  
ATOM   3838  OG1 THR A 490     -12.992  15.133   9.172  1.00 96.81           O  
ATOM   3839  N   GLY A 491     -12.406  14.023   6.094  1.00 96.38           N  
ATOM   3840  CA  GLY A 491     -11.281  14.445   5.273  1.00 96.38           C  
ATOM   3841  C   GLY A 491     -10.234  15.219   6.055  1.00 96.38           C  
ATOM   3842  O   GLY A 491      -9.250  15.688   5.480  1.00 96.38           O  
ATOM   3843  N   ASN A 492     -10.461  15.477   7.324  1.00 96.06           N  
ATOM   3844  CA  ASN A 492      -9.609  16.172   8.273  1.00 96.06           C  
ATOM   3845  C   ASN A 492      -9.383  15.352   9.539  1.00 96.06           C  
ATOM   3846  CB  ASN A 492     -10.211  17.531   8.633  1.00 96.06           C  
ATOM   3847  O   ASN A 492     -10.328  15.062  10.273  1.00 96.06           O  
ATOM   3848  CG  ASN A 492      -9.297  18.375   9.500  1.00 96.06           C  
ATOM   3849  ND2 ASN A 492      -9.547  19.672   9.547  1.00 96.06           N  
ATOM   3850  OD1 ASN A 492      -8.375  17.859  10.133  1.00 96.06           O  
ATOM   3851  N   PRO A 493      -8.047  14.961   9.867  1.00 96.81           N  
ATOM   3852  CA  PRO A 493      -7.773  14.086  11.008  1.00 96.81           C  
ATOM   3853  C   PRO A 493      -8.055  14.758  12.352  1.00 96.81           C  
ATOM   3854  CB  PRO A 493      -6.285  13.766  10.859  1.00 96.81           C  
ATOM   3855  O   PRO A 493      -8.219  14.078  13.367  1.00 96.81           O  
ATOM   3856  CG  PRO A 493      -5.980  14.023   9.422  1.00 96.81           C  
ATOM   3857  CD  PRO A 493      -6.875  15.125   8.938  1.00 96.81           C  
ATOM   3858  N   THR A 494      -8.117  16.078  12.430  1.00 95.19           N  
ATOM   3859  CA  THR A 494      -8.391  16.828  13.656  1.00 95.19           C  
ATOM   3860  C   THR A 494      -9.477  17.875  13.430  1.00 95.19           C  
ATOM   3861  CB  THR A 494      -7.121  17.500  14.203  1.00 95.19           C  
ATOM   3862  O   THR A 494      -9.211  19.078  13.508  1.00 95.19           O  
ATOM   3863  CG2 THR A 494      -6.113  16.469  14.688  1.00 95.19           C  
ATOM   3864  OG1 THR A 494      -6.523  18.281  13.156  1.00 95.19           O  
ATOM   3865  N   PRO A 495     -10.742  17.453  12.984  1.00 90.19           N  
ATOM   3866  CA  PRO A 495     -11.812  18.438  12.773  1.00 90.19           C  
ATOM   3867  C   PRO A 495     -12.102  19.266  14.016  1.00 90.19           C  
ATOM   3868  CB  PRO A 495     -13.016  17.562  12.398  1.00 90.19           C  
ATOM   3869  O   PRO A 495     -11.797  18.844  15.133  1.00 90.19           O  
ATOM   3870  CG  PRO A 495     -12.758  16.250  13.062  1.00 90.19           C  
ATOM   3871  CD  PRO A 495     -11.273  16.031  13.117  1.00 90.19           C  
ATOM   3872  N   GLN A 496     -12.320  20.641  13.984  1.00 73.06           N  
ATOM   3873  CA  GLN A 496     -12.469  21.688  14.984  1.00 73.06           C  
ATOM   3874  C   GLN A 496     -13.148  21.141  16.250  1.00 73.06           C  
ATOM   3875  CB  GLN A 496     -13.266  22.859  14.422  1.00 73.06           C  
ATOM   3876  O   GLN A 496     -12.766  21.484  17.359  1.00 73.06           O  
ATOM   3877  CG  GLN A 496     -12.430  23.844  13.617  1.00 73.06           C  
ATOM   3878  CD  GLN A 496     -13.211  25.062  13.188  1.00 73.06           C  
ATOM   3879  NE2 GLN A 496     -12.500  26.094  12.742  1.00 73.06           N  
ATOM   3880  OE1 GLN A 496     -14.445  25.094  13.258  1.00 73.06           O  
ATOM   3881  N   SER A 497     -14.047  20.141  16.188  1.00 61.09           N  
ATOM   3882  CA  SER A 497     -14.766  19.656  17.359  1.00 61.09           C  
ATOM   3883  C   SER A 497     -13.859  18.812  18.250  1.00 61.09           C  
ATOM   3884  CB  SER A 497     -15.992  18.844  16.953  1.00 61.09           C  
ATOM   3885  O   SER A 497     -14.086  18.703  19.469  1.00 61.09           O  
ATOM   3886  OG  SER A 497     -15.617  17.578  16.453  1.00 61.09           O  
ATOM   3887  N   THR A 498     -12.609  18.391  17.750  1.00 56.88           N  
ATOM   3888  CA  THR A 498     -11.750  17.516  18.531  1.00 56.88           C  
ATOM   3889  C   THR A 498     -10.664  18.312  19.250  1.00 56.88           C  
ATOM   3890  CB  THR A 498     -11.094  16.438  17.641  1.00 56.88           C  
ATOM   3891  O   THR A 498      -9.898  17.750  20.047  1.00 56.88           O  
ATOM   3892  CG2 THR A 498     -12.133  15.469  17.094  1.00 56.88           C  
ATOM   3893  OG1 THR A 498     -10.430  17.078  16.547  1.00 56.88           O  
ATOM   3894  N   THR A 499     -10.594  19.719  19.125  1.00 51.12           N  
ATOM   3895  CA  THR A 499      -9.531  20.547  19.703  1.00 51.12           C  
ATOM   3896  C   THR A 499      -9.938  21.094  21.062  1.00 51.12           C  
ATOM   3897  CB  THR A 499      -9.180  21.719  18.766  1.00 51.12           C  
ATOM   3898  O   THR A 499      -9.211  21.891  21.672  1.00 51.12           O  
ATOM   3899  CG2 THR A 499      -8.578  21.219  17.453  1.00 51.12           C  
ATOM   3900  OG1 THR A 499     -10.367  22.469  18.469  1.00 51.12           O  
ATOM   3901  N   SER A 500     -11.062  20.516  21.750  1.00 50.91           N  
ATOM   3902  CA  SER A 500     -11.469  20.938  23.078  1.00 50.91           C  
ATOM   3903  C   SER A 500     -10.766  20.125  24.156  1.00 50.91           C  
ATOM   3904  CB  SER A 500     -12.984  20.828  23.234  1.00 50.91           C  
ATOM   3905  O   SER A 500     -10.344  18.984  23.906  1.00 50.91           O  
ATOM   3906  OG  SER A 500     -13.414  19.500  22.969  1.00 50.91           O  
ATOM   3907  N   ASN A 501     -10.266  20.750  25.266  1.00 52.97           N  
ATOM   3908  CA  ASN A 501      -9.734  20.188  26.500  1.00 52.97           C  
ATOM   3909  C   ASN A 501     -10.609  19.047  27.016  1.00 52.97           C  
ATOM   3910  CB  ASN A 501      -9.586  21.266  27.562  1.00 52.97           C  
ATOM   3911  O   ASN A 501     -11.836  19.141  26.984  1.00 52.97           O  
ATOM   3912  CG  ASN A 501      -8.266  22.016  27.469  1.00 52.97           C  
ATOM   3913  ND2 ASN A 501      -8.156  23.125  28.188  1.00 52.97           N  
ATOM   3914  OD1 ASN A 501      -7.363  21.594  26.734  1.00 52.97           O  
ATOM   3915  N   GLY A 502     -10.547  17.750  26.438  1.00 57.31           N  
ATOM   3916  CA  GLY A 502     -11.273  16.594  26.938  1.00 57.31           C  
ATOM   3917  C   GLY A 502     -11.445  15.508  25.906  1.00 57.31           C  
ATOM   3918  O   GLY A 502     -11.961  14.430  26.203  1.00 57.31           O  
ATOM   3919  N   THR A 503     -10.969  15.836  24.688  1.00 76.81           N  
ATOM   3920  CA  THR A 503     -11.039  14.789  23.672  1.00 76.81           C  
ATOM   3921  C   THR A 503      -9.750  13.961  23.656  1.00 76.81           C  
ATOM   3922  CB  THR A 503     -11.289  15.375  22.266  1.00 76.81           C  
ATOM   3923  O   THR A 503      -8.750  14.352  24.250  1.00 76.81           O  
ATOM   3924  CG2 THR A 503     -12.547  16.234  22.250  1.00 76.81           C  
ATOM   3925  OG1 THR A 503     -10.164  16.188  21.891  1.00 76.81           O  
ATOM   3926  N   VAL A 504      -9.859  12.773  23.234  1.00 88.56           N  
ATOM   3927  CA  VAL A 504      -8.766  11.805  23.141  1.00 88.56           C  
ATOM   3928  C   VAL A 504      -7.559  12.453  22.469  1.00 88.56           C  
ATOM   3929  CB  VAL A 504      -9.195  10.539  22.375  1.00 88.56           C  
ATOM   3930  O   VAL A 504      -6.414  12.125  22.781  1.00 88.56           O  
ATOM   3931  CG1 VAL A 504      -9.422  10.852  20.906  1.00 88.56           C  
ATOM   3932  CG2 VAL A 504      -8.148   9.438  22.547  1.00 88.56           C  
ATOM   3933  N   LEU A 505      -7.777  13.531  21.609  1.00 92.12           N  
ATOM   3934  CA  LEU A 505      -6.684  14.133  20.859  1.00 92.12           C  
ATOM   3935  C   LEU A 505      -6.238  15.445  21.500  1.00 92.12           C  
ATOM   3936  CB  LEU A 505      -7.109  14.375  19.406  1.00 92.12           C  
ATOM   3937  O   LEU A 505      -5.277  16.062  21.031  1.00 92.12           O  
ATOM   3938  CG  LEU A 505      -7.430  13.133  18.578  1.00 92.12           C  
ATOM   3939  CD1 LEU A 505      -7.836  13.531  17.156  1.00 92.12           C  
ATOM   3940  CD2 LEU A 505      -6.234  12.188  18.547  1.00 92.12           C  
ATOM   3941  N   GLY A 506      -6.922  15.844  22.609  1.00 86.25           N  
ATOM   3942  CA  GLY A 506      -6.578  17.109  23.219  1.00 86.25           C  
ATOM   3943  C   GLY A 506      -6.676  18.297  22.266  1.00 86.25           C  
ATOM   3944  O   GLY A 506      -7.633  18.391  21.500  1.00 86.25           O  
ATOM   3945  N   GLN A 507      -5.746  19.203  22.234  1.00 86.75           N  
ATOM   3946  CA  GLN A 507      -5.738  20.406  21.422  1.00 86.75           C  
ATOM   3947  C   GLN A 507      -4.934  20.203  20.141  1.00 86.75           C  
ATOM   3948  CB  GLN A 507      -5.168  21.594  22.219  1.00 86.75           C  
ATOM   3949  O   GLN A 507      -4.492  21.172  19.516  1.00 86.75           O  
ATOM   3950  CG  GLN A 507      -6.043  22.016  23.375  1.00 86.75           C  
ATOM   3951  CD  GLN A 507      -5.473  23.203  24.125  1.00 86.75           C  
ATOM   3952  NE2 GLN A 507      -6.328  23.906  24.875  1.00 86.75           N  
ATOM   3953  OE1 GLN A 507      -4.273  23.500  24.047  1.00 86.75           O  
ATOM   3954  N   LEU A 508      -4.688  18.953  19.750  1.00 92.75           N  
ATOM   3955  CA  LEU A 508      -3.898  18.688  18.547  1.00 92.75           C  
ATOM   3956  C   LEU A 508      -4.586  19.234  17.312  1.00 92.75           C  
ATOM   3957  CB  LEU A 508      -3.674  17.172  18.391  1.00 92.75           C  
ATOM   3958  O   LEU A 508      -5.785  19.031  17.109  1.00 92.75           O  
ATOM   3959  CG  LEU A 508      -2.979  16.734  17.109  1.00 92.75           C  
ATOM   3960  CD1 LEU A 508      -1.525  17.188  17.094  1.00 92.75           C  
ATOM   3961  CD2 LEU A 508      -3.064  15.211  16.953  1.00 92.75           C  
ATOM   3962  N   ASN A 509      -3.896  20.031  16.609  1.00 92.50           N  
ATOM   3963  CA  ASN A 509      -4.277  20.500  15.281  1.00 92.50           C  
ATOM   3964  C   ASN A 509      -3.295  20.016  14.219  1.00 92.50           C  
ATOM   3965  CB  ASN A 509      -4.391  22.016  15.258  1.00 92.50           C  
ATOM   3966  O   ASN A 509      -2.197  20.562  14.086  1.00 92.50           O  
ATOM   3967  CG  ASN A 509      -4.906  22.547  13.930  1.00 92.50           C  
ATOM   3968  ND2 ASN A 509      -4.613  23.797  13.633  1.00 92.50           N  
ATOM   3969  OD1 ASN A 509      -5.570  21.828  13.180  1.00 92.50           O  
ATOM   3970  N   TRP A 510      -3.684  18.875  13.445  1.00 95.00           N  
ATOM   3971  CA  TRP A 510      -2.865  18.328  12.367  1.00 95.00           C  
ATOM   3972  C   TRP A 510      -3.020  19.156  11.102  1.00 95.00           C  
ATOM   3973  CB  TRP A 510      -3.238  16.875  12.086  1.00 95.00           C  
ATOM   3974  O   TRP A 510      -3.982  18.984  10.352  1.00 95.00           O  
ATOM   3975  CG  TRP A 510      -2.215  16.125  11.281  1.00 95.00           C  
ATOM   3976  CD1 TRP A 510      -1.180  16.656  10.562  1.00 95.00           C  
ATOM   3977  CD2 TRP A 510      -2.131  14.711  11.109  1.00 95.00           C  
ATOM   3978  CE2 TRP A 510      -1.021  14.453  10.273  1.00 95.00           C  
ATOM   3979  CE3 TRP A 510      -2.889  13.625  11.578  1.00 95.00           C  
ATOM   3980  NE1 TRP A 510      -0.458  15.664   9.953  1.00 95.00           N  
ATOM   3981  CH2 TRP A 510      -1.406  12.125  10.375  1.00 95.00           C  
ATOM   3982  CZ2 TRP A 510      -0.648  13.164   9.898  1.00 95.00           C  
ATOM   3983  CZ3 TRP A 510      -2.518  12.344  11.203  1.00 95.00           C  
ATOM   3984  N   ILE A 511      -2.043  20.062  10.930  1.00 92.81           N  
ATOM   3985  CA  ILE A 511      -2.068  21.031   9.836  1.00 92.81           C  
ATOM   3986  C   ILE A 511      -1.585  20.359   8.555  1.00 92.81           C  
ATOM   3987  CB  ILE A 511      -1.202  22.266  10.148  1.00 92.81           C  
ATOM   3988  O   ILE A 511      -0.506  19.750   8.523  1.00 92.81           O  
ATOM   3989  CG1 ILE A 511      -1.677  22.938  11.445  1.00 92.81           C  
ATOM   3990  CG2 ILE A 511      -1.232  23.250   8.984  1.00 92.81           C  
ATOM   3991  CD1 ILE A 511      -0.676  23.922  12.039  1.00 92.81           C  
ATOM   3992  N   PRO A 512      -2.455  20.250   7.492  1.00 94.00           N  
ATOM   3993  CA  PRO A 512      -2.016  19.641   6.234  1.00 94.00           C  
ATOM   3994  C   PRO A 512      -0.931  20.453   5.531  1.00 94.00           C  
ATOM   3995  CB  PRO A 512      -3.295  19.594   5.395  1.00 94.00           C  
ATOM   3996  O   PRO A 512      -0.795  21.656   5.785  1.00 94.00           O  
ATOM   3997  CG  PRO A 512      -4.102  20.766   5.867  1.00 94.00           C  
ATOM   3998  CD  PRO A 512      -3.885  20.922   7.344  1.00 94.00           C  
ATOM   3999  N   ASN A 513      -0.176  19.672   4.684  1.00 93.06           N  
ATOM   4000  CA  ASN A 513       0.749  20.312   3.758  1.00 93.06           C  
ATOM   4001  C   ASN A 513       0.030  20.828   2.514  1.00 93.06           C  
ATOM   4002  CB  ASN A 513       1.868  19.344   3.361  1.00 93.06           C  
ATOM   4003  O   ASN A 513      -0.773  20.109   1.914  1.00 93.06           O  
ATOM   4004  CG  ASN A 513       2.811  19.047   4.508  1.00 93.06           C  
ATOM   4005  ND2 ASN A 513       2.553  17.938   5.211  1.00 93.06           N  
ATOM   4006  OD1 ASN A 513       3.758  19.781   4.766  1.00 93.06           O  
ATOM   4007  N   ASN A 514      -0.355  22.062   2.219  1.00 76.06           N  
ATOM   4008  CA  ASN A 514      -1.098  22.531   1.052  1.00 76.06           C  
ATOM   4009  C   ASN A 514      -0.404  23.703   0.378  1.00 76.06           C  
ATOM   4010  CB  ASN A 514      -2.529  22.906   1.440  1.00 76.06           C  
ATOM   4011  O   ASN A 514       0.604  24.203   0.880  1.00 76.06           O  
ATOM   4012  CG  ASN A 514      -2.586  24.094   2.363  1.00 76.06           C  
ATOM   4013  ND2 ASN A 514      -3.793  24.484   2.770  1.00 76.06           N  
ATOM   4014  OD1 ASN A 514      -1.556  24.688   2.707  1.00 76.06           O  
ATOM   4015  N   LEU A 515      -0.848  24.125  -0.808  1.00 57.56           N  
ATOM   4016  CA  LEU A 515      -0.634  25.125  -1.849  1.00 57.56           C  
ATOM   4017  C   LEU A 515       0.079  26.359  -1.287  1.00 57.56           C  
ATOM   4018  CB  LEU A 515      -1.968  25.547  -2.477  1.00 57.56           C  
ATOM   4019  O   LEU A 515      -0.327  26.891  -0.257  1.00 57.56           O  
ATOM   4020  CG  LEU A 515      -2.656  24.500  -3.357  1.00 57.56           C  
ATOM   4021  CD1 LEU A 515      -4.117  24.875  -3.578  1.00 57.56           C  
ATOM   4022  CD2 LEU A 515      -1.927  24.359  -4.688  1.00 57.56           C  
ATOM   4023  N   ILE A 516       1.358  26.281  -0.961  1.00 48.22           N  
ATOM   4024  CA  ILE A 516       2.131  27.516  -0.889  1.00 48.22           C  
ATOM   4025  C   ILE A 516       1.229  28.719  -1.204  1.00 48.22           C  
ATOM   4026  CB  ILE A 516       3.338  27.484  -1.854  1.00 48.22           C  
ATOM   4027  O   ILE A 516       0.578  28.750  -2.252  1.00 48.22           O  
ATOM   4028  CG1 ILE A 516       4.234  26.281  -1.550  1.00 48.22           C  
ATOM   4029  CG2 ILE A 516       4.129  28.797  -1.768  1.00 48.22           C  
ATOM   4030  CD1 ILE A 516       5.387  26.109  -2.529  1.00 48.22           C  
ATOM   4031  N   GLY A 517       0.012  28.938  -0.509  1.00 44.28           N  
ATOM   4032  CA  GLY A 517      -0.604  30.250  -0.530  1.00 44.28           C  
ATOM   4033  C   GLY A 517      -1.821  30.359   0.368  1.00 44.28           C  
ATOM   4034  O   GLY A 517      -2.379  31.438   0.543  1.00 44.28           O  
ATOM   4035  N   ASN A 518      -2.080  29.500   1.354  1.00 41.50           N  
ATOM   4036  CA  ASN A 518      -3.131  29.875   2.289  1.00 41.50           C  
ATOM   4037  C   ASN A 518      -2.602  29.969   3.717  1.00 41.50           C  
ATOM   4038  CB  ASN A 518      -4.293  28.875   2.225  1.00 41.50           C  
ATOM   4039  O   ASN A 518      -3.209  30.625   4.562  1.00 41.50           O  
ATOM   4040  CG  ASN A 518      -5.398  29.328   1.293  1.00 41.50           C  
ATOM   4041  ND2 ASN A 518      -6.352  28.453   1.029  1.00 41.50           N  
ATOM   4042  OD1 ASN A 518      -5.395  30.469   0.812  1.00 41.50           O  
ATOM   4043  N   THR A 519      -1.268  29.812   3.953  1.00 45.44           N  
ATOM   4044  CA  THR A 519      -0.834  30.219   5.289  1.00 45.44           C  
ATOM   4045  C   THR A 519       0.299  31.234   5.203  1.00 45.44           C  
ATOM   4046  CB  THR A 519      -0.375  29.000   6.113  1.00 45.44           C  
ATOM   4047  O   THR A 519       0.750  31.750   6.227  1.00 45.44           O  
ATOM   4048  CG2 THR A 519      -1.528  28.031   6.355  1.00 45.44           C  
ATOM   4049  OG1 THR A 519       0.668  28.312   5.410  1.00 45.44           O  
ATOM   4050  N   GLY A 520       0.345  32.188   4.141  1.00 41.16           N  
ATOM   4051  CA  GLY A 520       1.356  33.219   4.312  1.00 41.16           C  
ATOM   4052  C   GLY A 520       2.725  32.656   4.656  1.00 41.16           C  
ATOM   4053  O   GLY A 520       3.658  33.406   4.930  1.00 41.16           O  
ATOM   4054  N   ASP A 521       2.887  31.234   4.691  1.00 44.47           N  
ATOM   4055  CA  ASP A 521       4.219  30.688   4.961  1.00 44.47           C  
ATOM   4056  C   ASP A 521       4.949  30.359   3.660  1.00 44.47           C  
ATOM   4057  CB  ASP A 521       4.125  29.453   5.844  1.00 44.47           C  
ATOM   4058  O   ASP A 521       4.496  29.516   2.883  1.00 44.47           O  
ATOM   4059  CG  ASP A 521       5.441  29.094   6.512  1.00 44.47           C  
ATOM   4060  OD1 ASP A 521       6.449  29.797   6.277  1.00 44.47           O  
ATOM   4061  OD2 ASP A 521       5.469  28.109   7.277  1.00 44.47           O  
ATOM   4062  N   ASN A 522       5.305  31.297   2.832  1.00 39.91           N  
ATOM   4063  CA  ASN A 522       6.281  31.203   1.755  1.00 39.91           C  
ATOM   4064  C   ASN A 522       7.445  30.297   2.141  1.00 39.91           C  
ATOM   4065  CB  ASN A 522       6.793  32.594   1.359  1.00 39.91           C  
ATOM   4066  O   ASN A 522       8.492  30.312   1.491  1.00 39.91           O  
ATOM   4067  CG  ASN A 522       6.082  33.156   0.144  1.00 39.91           C  
ATOM   4068  ND2 ASN A 522       6.434  34.375  -0.236  1.00 39.91           N  
ATOM   4069  OD1 ASN A 522       5.227  32.500  -0.448  1.00 39.91           O  
ATOM   4070  N   THR A 523       7.215  29.359   3.260  1.00 51.06           N  
ATOM   4071  CA  THR A 523       8.367  28.547   3.639  1.00 51.06           C  
ATOM   4072  C   THR A 523       8.250  27.141   3.066  1.00 51.06           C  
ATOM   4073  CB  THR A 523       8.516  28.469   5.168  1.00 51.06           C  
ATOM   4074  O   THR A 523       7.141  26.641   2.838  1.00 51.06           O  
ATOM   4075  CG2 THR A 523       8.695  29.859   5.773  1.00 51.06           C  
ATOM   4076  OG1 THR A 523       7.348  27.859   5.730  1.00 51.06           O  
ATOM   4077  N   THR A 524       9.242  26.641   2.236  1.00 68.44           N  
ATOM   4078  CA  THR A 524       9.523  25.328   1.670  1.00 68.44           C  
ATOM   4079  C   THR A 524       9.406  24.250   2.738  1.00 68.44           C  
ATOM   4080  CB  THR A 524      10.922  25.281   1.031  1.00 68.44           C  
ATOM   4081  O   THR A 524       9.773  23.094   2.504  1.00 68.44           O  
ATOM   4082  CG2 THR A 524      11.008  26.203  -0.181  1.00 68.44           C  
ATOM   4083  OG1 THR A 524      11.898  25.688   1.999  1.00 68.44           O  
ATOM   4084  N   ASN A 525       8.891  24.641   4.027  1.00 87.75           N  
ATOM   4085  CA  ASN A 525       8.898  23.625   5.074  1.00 87.75           C  
ATOM   4086  C   ASN A 525       7.824  22.562   4.840  1.00 87.75           C  
ATOM   4087  CB  ASN A 525       8.719  24.266   6.449  1.00 87.75           C  
ATOM   4088  O   ASN A 525       6.754  22.875   4.309  1.00 87.75           O  
ATOM   4089  CG  ASN A 525       9.930  25.062   6.887  1.00 87.75           C  
ATOM   4090  ND2 ASN A 525       9.695  26.109   7.668  1.00 87.75           N  
ATOM   4091  OD1 ASN A 525      11.062  24.750   6.523  1.00 87.75           O  
ATOM   4092  N   ILE A 526       8.164  21.375   5.172  1.00 92.00           N  
ATOM   4093  CA  ILE A 526       7.199  20.281   5.199  1.00 92.00           C  
ATOM   4094  C   ILE A 526       6.820  19.969   6.641  1.00 92.00           C  
ATOM   4095  CB  ILE A 526       7.758  19.031   4.496  1.00 92.00           C  
ATOM   4096  O   ILE A 526       7.695  19.828   7.500  1.00 92.00           O  
ATOM   4097  CG1 ILE A 526       6.625  18.031   4.199  1.00 92.00           C  
ATOM   4098  CG2 ILE A 526       8.852  18.375   5.348  1.00 92.00           C  
ATOM   4099  CD1 ILE A 526       6.910  17.094   3.033  1.00 92.00           C  
ATOM   4100  N   LYS A 527       5.520  20.016   6.934  1.00 95.44           N  
ATOM   4101  CA  LYS A 527       5.020  19.719   8.273  1.00 95.44           C  
ATOM   4102  C   LYS A 527       4.656  18.250   8.414  1.00 95.44           C  
ATOM   4103  CB  LYS A 527       3.803  20.594   8.594  1.00 95.44           C  
ATOM   4104  O   LYS A 527       4.180  17.625   7.461  1.00 95.44           O  
ATOM   4105  CG  LYS A 527       4.070  22.078   8.508  1.00 95.44           C  
ATOM   4106  CD  LYS A 527       2.781  22.891   8.594  1.00 95.44           C  
ATOM   4107  CE  LYS A 527       2.523  23.672   7.316  1.00 95.44           C  
ATOM   4108  NZ  LYS A 527       1.258  24.469   7.395  1.00 95.44           N  
ATOM   4109  N   PHE A 528       4.957  17.688   9.594  1.00 97.69           N  
ATOM   4110  CA  PHE A 528       4.512  16.328   9.852  1.00 97.69           C  
ATOM   4111  C   PHE A 528       4.121  16.156  11.312  1.00 97.69           C  
ATOM   4112  CB  PHE A 528       5.605  15.320   9.469  1.00 97.69           C  
ATOM   4113  O   PHE A 528       4.590  16.891  12.180  1.00 97.69           O  
ATOM   4114  CG  PHE A 528       6.777  15.320  10.414  1.00 97.69           C  
ATOM   4115  CD1 PHE A 528       7.727  16.328  10.367  1.00 97.69           C  
ATOM   4116  CD2 PHE A 528       6.930  14.305  11.352  1.00 97.69           C  
ATOM   4117  CE1 PHE A 528       8.812  16.328  11.242  1.00 97.69           C  
ATOM   4118  CE2 PHE A 528       8.016  14.297  12.227  1.00 97.69           C  
ATOM   4119  CZ  PHE A 528       8.953  15.312  12.164  1.00 97.69           C  
ATOM   4120  N   LEU A 529       3.164  15.242  11.500  1.00 98.38           N  
ATOM   4121  CA  LEU A 529       2.768  14.867  12.852  1.00 98.38           C  
ATOM   4122  C   LEU A 529       3.682  13.781  13.406  1.00 98.38           C  
ATOM   4123  CB  LEU A 529       1.314  14.391  12.875  1.00 98.38           C  
ATOM   4124  O   LEU A 529       3.838  12.727  12.789  1.00 98.38           O  
ATOM   4125  CG  LEU A 529       0.755  13.984  14.234  1.00 98.38           C  
ATOM   4126  CD1 LEU A 529       0.622  15.203  15.141  1.00 98.38           C  
ATOM   4127  CD2 LEU A 529      -0.589  13.281  14.078  1.00 98.38           C  
ATOM   4128  N   GLN A 530       4.289  14.047  14.539  1.00 98.19           N  
ATOM   4129  CA  GLN A 530       5.047  13.039  15.273  1.00 98.19           C  
ATOM   4130  C   GLN A 530       4.148  12.273  16.234  1.00 98.19           C  
ATOM   4131  CB  GLN A 530       6.207  13.688  16.031  1.00 98.19           C  
ATOM   4132  O   GLN A 530       3.631  12.852  17.203  1.00 98.19           O  
ATOM   4133  CG  GLN A 530       7.113  12.688  16.734  1.00 98.19           C  
ATOM   4134  CD  GLN A 530       7.969  11.891  15.773  1.00 98.19           C  
ATOM   4135  NE2 GLN A 530       8.750  10.953  16.297  1.00 98.19           N  
ATOM   4136  OE1 GLN A 530       7.930  12.109  14.555  1.00 98.19           O  
ATOM   4137  N   ILE A 531       3.939  11.008  15.930  1.00 98.06           N  
ATOM   4138  CA  ILE A 531       3.156  10.164  16.828  1.00 98.06           C  
ATOM   4139  C   ILE A 531       4.090   9.367  17.734  1.00 98.06           C  
ATOM   4140  CB  ILE A 531       2.236   9.211  16.031  1.00 98.06           C  
ATOM   4141  O   ILE A 531       4.629   8.336  17.328  1.00 98.06           O  
ATOM   4142  CG1 ILE A 531       1.329  10.000  15.086  1.00 98.06           C  
ATOM   4143  CG2 ILE A 531       1.408   8.344  16.984  1.00 98.06           C  
ATOM   4144  CD1 ILE A 531       0.483   9.133  14.164  1.00 98.06           C  
ATOM   4145  N   ASN A 532       4.328   9.820  18.922  1.00 95.62           N  
ATOM   4146  CA  ASN A 532       5.145   9.273  20.000  1.00 95.62           C  
ATOM   4147  C   ASN A 532       4.383   9.258  21.328  1.00 95.62           C  
ATOM   4148  CB  ASN A 532       6.445  10.062  20.141  1.00 95.62           C  
ATOM   4149  O   ASN A 532       3.166   9.070  21.344  1.00 95.62           O  
ATOM   4150  CG  ASN A 532       7.543   9.266  20.812  1.00 95.62           C  
ATOM   4151  ND2 ASN A 532       8.781   9.719  20.672  1.00 95.62           N  
ATOM   4152  OD1 ASN A 532       7.277   8.242  21.469  1.00 95.62           O  
ATOM   4153  N   ASP A 533       5.094   9.312  22.406  1.00 91.62           N  
ATOM   4154  CA  ASP A 533       4.410   9.367  23.703  1.00 91.62           C  
ATOM   4155  C   ASP A 533       3.393  10.508  23.734  1.00 91.62           C  
ATOM   4156  CB  ASP A 533       5.418   9.531  24.844  1.00 91.62           C  
ATOM   4157  O   ASP A 533       2.398  10.438  24.453  1.00 91.62           O  
ATOM   4158  CG  ASP A 533       6.273   8.297  25.047  1.00 91.62           C  
ATOM   4159  OD1 ASP A 533       5.719   7.203  25.297  1.00 91.62           O  
ATOM   4160  OD2 ASP A 533       7.516   8.414  24.984  1.00 91.62           O  
ATOM   4161  N   THR A 534       3.715  11.492  22.953  1.00 92.19           N  
ATOM   4162  CA  THR A 534       2.824  12.625  22.734  1.00 92.19           C  
ATOM   4163  C   THR A 534       2.590  12.867  21.250  1.00 92.19           C  
ATOM   4164  CB  THR A 534       3.389  13.906  23.375  1.00 92.19           C  
ATOM   4165  O   THR A 534       3.311  12.320  20.406  1.00 92.19           O  
ATOM   4166  CG2 THR A 534       3.635  13.711  24.875  1.00 92.19           C  
ATOM   4167  OG1 THR A 534       4.629  14.250  22.750  1.00 92.19           O  
ATOM   4168  N   LEU A 535       1.514  13.617  20.938  1.00 95.81           N  
ATOM   4169  CA  LEU A 535       1.263  14.070  19.578  1.00 95.81           C  
ATOM   4170  C   LEU A 535       1.728  15.508  19.391  1.00 95.81           C  
ATOM   4171  CB  LEU A 535      -0.226  13.953  19.234  1.00 95.81           C  
ATOM   4172  O   LEU A 535       1.278  16.406  20.094  1.00 95.81           O  
ATOM   4173  CG  LEU A 535      -0.862  12.578  19.438  1.00 95.81           C  
ATOM   4174  CD1 LEU A 535      -2.350  12.625  19.109  1.00 95.81           C  
ATOM   4175  CD2 LEU A 535      -0.153  11.531  18.578  1.00 95.81           C  
ATOM   4176  N   SER A 536       2.662  15.688  18.453  1.00 95.88           N  
ATOM   4177  CA  SER A 536       3.146  17.047  18.234  1.00 95.88           C  
ATOM   4178  C   SER A 536       3.451  17.281  16.750  1.00 95.88           C  
ATOM   4179  CB  SER A 536       4.398  17.312  19.062  1.00 95.88           C  
ATOM   4180  O   SER A 536       3.895  16.375  16.047  1.00 95.88           O  
ATOM   4181  OG  SER A 536       5.445  16.438  18.703  1.00 95.88           O  
ATOM   4182  N   MET A 537       3.109  18.531  16.281  1.00 96.38           N  
ATOM   4183  CA  MET A 537       3.477  18.953  14.938  1.00 96.38           C  
ATOM   4184  C   MET A 537       4.957  19.328  14.867  1.00 96.38           C  
ATOM   4185  CB  MET A 537       2.621  20.141  14.492  1.00 96.38           C  
ATOM   4186  O   MET A 537       5.457  20.062  15.719  1.00 96.38           O  
ATOM   4187  CG  MET A 537       1.154  19.797  14.289  1.00 96.38           C  
ATOM   4188  SD  MET A 537       0.911  18.453  13.062  1.00 96.38           S  
ATOM   4189  CE  MET A 537       1.519  19.281  11.562  1.00 96.38           C  
ATOM   4190  N   GLU A 538       5.691  18.844  13.906  1.00 96.38           N  
ATOM   4191  CA  GLU A 538       7.094  19.141  13.641  1.00 96.38           C  
ATOM   4192  C   GLU A 538       7.316  19.484  12.172  1.00 96.38           C  
ATOM   4193  CB  GLU A 538       7.977  17.953  14.039  1.00 96.38           C  
ATOM   4194  O   GLU A 538       6.371  19.484  11.375  1.00 96.38           O  
ATOM   4195  CG  GLU A 538       7.918  17.609  15.516  1.00 96.38           C  
ATOM   4196  CD  GLU A 538       8.992  16.625  15.953  1.00 96.38           C  
ATOM   4197  OE1 GLU A 538       8.930  16.125  17.094  1.00 96.38           O  
ATOM   4198  OE2 GLU A 538       9.914  16.375  15.141  1.00 96.38           O  
ATOM   4199  N   ILE A 539       8.539  19.969  11.875  1.00 95.56           N  
ATOM   4200  CA  ILE A 539       8.781  20.391  10.500  1.00 95.56           C  
ATOM   4201  C   ILE A 539      10.062  19.734   9.977  1.00 95.56           C  
ATOM   4202  CB  ILE A 539       8.875  21.922  10.383  1.00 95.56           C  
ATOM   4203  O   ILE A 539      10.953  19.406  10.758  1.00 95.56           O  
ATOM   4204  CG1 ILE A 539      10.008  22.453  11.266  1.00 95.56           C  
ATOM   4205  CG2 ILE A 539       7.539  22.578  10.766  1.00 95.56           C  
ATOM   4206  CD1 ILE A 539      10.305  23.938  11.070  1.00 95.56           C  
ATOM   4207  N   ASN A 540      10.133  19.422   8.750  1.00 94.00           N  
ATOM   4208  CA  ASN A 540      11.305  19.047   7.969  1.00 94.00           C  
ATOM   4209  C   ASN A 540      11.984  17.797   8.523  1.00 94.00           C  
ATOM   4210  CB  ASN A 540      12.297  20.219   7.914  1.00 94.00           C  
ATOM   4211  O   ASN A 540      13.133  17.859   8.961  1.00 94.00           O  
ATOM   4212  CG  ASN A 540      11.742  21.422   7.195  1.00 94.00           C  
ATOM   4213  ND2 ASN A 540      12.219  22.609   7.562  1.00 94.00           N  
ATOM   4214  OD1 ASN A 540      10.883  21.297   6.316  1.00 94.00           O  
ATOM   4215  N   PRO A 541      11.234  16.641   8.469  1.00 94.25           N  
ATOM   4216  CA  PRO A 541      11.859  15.383   8.898  1.00 94.25           C  
ATOM   4217  C   PRO A 541      13.070  15.008   8.047  1.00 94.25           C  
ATOM   4218  CB  PRO A 541      10.734  14.359   8.734  1.00 94.25           C  
ATOM   4219  O   PRO A 541      13.016  15.102   6.816  1.00 94.25           O  
ATOM   4220  CG  PRO A 541       9.891  14.883   7.625  1.00 94.25           C  
ATOM   4221  CD  PRO A 541       9.867  16.391   7.711  1.00 94.25           C  
ATOM   4222  N   PHE A 542      14.312  14.578   8.773  1.00 94.50           N  
ATOM   4223  CA  PHE A 542      15.531  14.109   8.141  1.00 94.50           C  
ATOM   4224  C   PHE A 542      16.016  15.094   7.086  1.00 94.50           C  
ATOM   4225  CB  PHE A 542      15.312  12.727   7.504  1.00 94.50           C  
ATOM   4226  O   PHE A 542      16.328  14.711   5.957  1.00 94.50           O  
ATOM   4227  CG  PHE A 542      14.031  12.617   6.730  1.00 94.50           C  
ATOM   4228  CD1 PHE A 542      12.859  12.203   7.359  1.00 94.50           C  
ATOM   4229  CD2 PHE A 542      13.992  12.914   5.375  1.00 94.50           C  
ATOM   4230  CE1 PHE A 542      11.664  12.102   6.645  1.00 94.50           C  
ATOM   4231  CE2 PHE A 542      12.805  12.812   4.656  1.00 94.50           C  
ATOM   4232  CZ  PHE A 542      11.641  12.406   5.293  1.00 94.50           C  
ATOM   4233  N   GLN A 543      16.125  16.406   7.336  1.00 94.94           N  
ATOM   4234  CA  GLN A 543      16.344  17.531   6.438  1.00 94.94           C  
ATOM   4235  C   GLN A 543      17.703  17.438   5.758  1.00 94.94           C  
ATOM   4236  CB  GLN A 543      16.219  18.859   7.199  1.00 94.94           C  
ATOM   4237  O   GLN A 543      17.828  17.719   4.562  1.00 94.94           O  
ATOM   4238  CG  GLN A 543      16.344  20.078   6.312  1.00 94.94           C  
ATOM   4239  CD  GLN A 543      15.297  20.141   5.219  1.00 94.94           C  
ATOM   4240  NE2 GLN A 543      15.656  20.703   4.078  1.00 94.94           N  
ATOM   4241  OE1 GLN A 543      14.172  19.656   5.402  1.00 94.94           O  
ATOM   4242  N   ASP A 544      18.719  17.078   6.465  1.00 95.69           N  
ATOM   4243  CA  ASP A 544      20.047  16.984   5.859  1.00 95.69           C  
ATOM   4244  C   ASP A 544      20.078  15.953   4.742  1.00 95.69           C  
ATOM   4245  CB  ASP A 544      21.109  16.656   6.918  1.00 95.69           C  
ATOM   4246  O   ASP A 544      20.609  16.219   3.658  1.00 95.69           O  
ATOM   4247  CG  ASP A 544      21.328  17.797   7.898  1.00 95.69           C  
ATOM   4248  OD1 ASP A 544      20.953  18.938   7.605  1.00 95.69           O  
ATOM   4249  OD2 ASP A 544      21.922  17.531   8.977  1.00 95.69           O  
ATOM   4250  N   ASP A 545      19.484  14.773   5.039  1.00 96.00           N  
ATOM   4251  CA  ASP A 545      19.422  13.711   4.039  1.00 96.00           C  
ATOM   4252  C   ASP A 545      18.547  14.109   2.857  1.00 96.00           C  
ATOM   4253  CB  ASP A 545      18.906  12.414   4.664  1.00 96.00           C  
ATOM   4254  O   ASP A 545      18.891  13.836   1.705  1.00 96.00           O  
ATOM   4255  CG  ASP A 545      19.859  11.820   5.688  1.00 96.00           C  
ATOM   4256  OD1 ASP A 545      21.078  12.047   5.586  1.00 96.00           O  
ATOM   4257  OD2 ASP A 545      19.375  11.109   6.602  1.00 96.00           O  
ATOM   4258  N   TRP A 546      17.484  14.781   3.162  1.00 94.56           N  
ATOM   4259  CA  TRP A 546      16.578  15.266   2.119  1.00 94.56           C  
ATOM   4260  C   TRP A 546      17.312  16.250   1.197  1.00 94.56           C  
ATOM   4261  CB  TRP A 546      15.352  15.938   2.734  1.00 94.56           C  
ATOM   4262  O   TRP A 546      17.234  16.109  -0.027  1.00 94.56           O  
ATOM   4263  CG  TRP A 546      14.453  16.594   1.734  1.00 94.56           C  
ATOM   4264  CD1 TRP A 546      14.336  17.938   1.487  1.00 94.56           C  
ATOM   4265  CD2 TRP A 546      13.539  15.945   0.849  1.00 94.56           C  
ATOM   4266  CE2 TRP A 546      12.898  16.953   0.091  1.00 94.56           C  
ATOM   4267  CE3 TRP A 546      13.195  14.602   0.621  1.00 94.56           C  
ATOM   4268  NE1 TRP A 546      13.406  18.156   0.500  1.00 94.56           N  
ATOM   4269  CH2 TRP A 546      11.625  15.336  -1.081  1.00 94.56           C  
ATOM   4270  CZ2 TRP A 546      11.938  16.656  -0.879  1.00 94.56           C  
ATOM   4271  CZ3 TRP A 546      12.242  14.312  -0.344  1.00 94.56           C  
ATOM   4272  N   ALA A 547      18.016  17.266   1.772  1.00 95.31           N  
ATOM   4273  CA  ALA A 547      18.734  18.266   0.993  1.00 95.31           C  
ATOM   4274  C   ALA A 547      19.812  17.625   0.137  1.00 95.31           C  
ATOM   4275  CB  ALA A 547      19.344  19.312   1.915  1.00 95.31           C  
ATOM   4276  O   ALA A 547      20.031  18.016  -1.011  1.00 95.31           O  
ATOM   4277  N   PHE A 548      20.484  16.688   0.648  1.00 97.44           N  
ATOM   4278  CA  PHE A 548      21.516  15.969  -0.078  1.00 97.44           C  
ATOM   4279  C   PHE A 548      20.953  15.320  -1.340  1.00 97.44           C  
ATOM   4280  CB  PHE A 548      22.156  14.898   0.813  1.00 97.44           C  
ATOM   4281  O   PHE A 548      21.516  15.477  -2.426  1.00 97.44           O  
ATOM   4282  CG  PHE A 548      23.031  13.930   0.066  1.00 97.44           C  
ATOM   4283  CD1 PHE A 548      22.609  12.625  -0.167  1.00 97.44           C  
ATOM   4284  CD2 PHE A 548      24.281  14.320  -0.405  1.00 97.44           C  
ATOM   4285  CE1 PHE A 548      23.422  11.727  -0.859  1.00 97.44           C  
ATOM   4286  CE2 PHE A 548      25.094  13.430  -1.097  1.00 97.44           C  
ATOM   4287  CZ  PHE A 548      24.656  12.133  -1.322  1.00 97.44           C  
ATOM   4288  N   TYR A 549      19.859  14.656  -1.255  1.00 96.69           N  
ATOM   4289  CA  TYR A 549      19.312  13.969  -2.420  1.00 96.69           C  
ATOM   4290  C   TYR A 549      18.734  14.961  -3.422  1.00 96.69           C  
ATOM   4291  CB  TYR A 549      18.234  12.977  -1.995  1.00 96.69           C  
ATOM   4292  O   TYR A 549      18.734  14.711  -4.629  1.00 96.69           O  
ATOM   4293  CG  TYR A 549      18.734  11.562  -1.839  1.00 96.69           C  
ATOM   4294  CD1 TYR A 549      18.844  10.711  -2.941  1.00 96.69           C  
ATOM   4295  CD2 TYR A 549      19.094  11.062  -0.590  1.00 96.69           C  
ATOM   4296  CE1 TYR A 549      19.297   9.406  -2.801  1.00 96.69           C  
ATOM   4297  CE2 TYR A 549      19.547   9.758  -0.440  1.00 96.69           C  
ATOM   4298  OH  TYR A 549      20.109   7.652  -1.406  1.00 96.69           O  
ATOM   4299  CZ  TYR A 549      19.656   8.945  -1.550  1.00 96.69           C  
ATOM   4300  N   GLN A 550      18.203  16.094  -2.889  1.00 94.75           N  
ATOM   4301  CA  GLN A 550      17.797  17.125  -3.824  1.00 94.75           C  
ATOM   4302  C   GLN A 550      18.969  17.594  -4.684  1.00 94.75           C  
ATOM   4303  CB  GLN A 550      17.188  18.328  -3.076  1.00 94.75           C  
ATOM   4304  O   GLN A 550      18.812  17.828  -5.879  1.00 94.75           O  
ATOM   4305  CG  GLN A 550      15.891  18.000  -2.352  1.00 94.75           C  
ATOM   4306  CD  GLN A 550      14.836  17.422  -3.271  1.00 94.75           C  
ATOM   4307  NE2 GLN A 550      14.305  16.266  -2.898  1.00 94.75           N  
ATOM   4308  OE1 GLN A 550      14.508  18.000  -4.312  1.00 94.75           O  
ATOM   4309  N   LYS A 551      20.156  17.672  -4.117  1.00 97.31           N  
ATOM   4310  CA  LYS A 551      21.359  18.031  -4.855  1.00 97.31           C  
ATOM   4311  C   LYS A 551      21.734  16.938  -5.855  1.00 97.31           C  
ATOM   4312  CB  LYS A 551      22.531  18.281  -3.893  1.00 97.31           C  
ATOM   4313  O   LYS A 551      22.125  17.234  -6.984  1.00 97.31           O  
ATOM   4314  CG  LYS A 551      22.391  19.562  -3.080  1.00 97.31           C  
ATOM   4315  CD  LYS A 551      23.578  19.750  -2.135  1.00 97.31           C  
ATOM   4316  CE  LYS A 551      23.406  20.984  -1.256  1.00 97.31           C  
ATOM   4317  NZ  LYS A 551      24.500  21.109  -0.264  1.00 97.31           N  
ATOM   4318  N   ILE A 552      21.562  15.672  -5.383  1.00 98.12           N  
ATOM   4319  CA  ILE A 552      21.859  14.539  -6.262  1.00 98.12           C  
ATOM   4320  C   ILE A 552      20.953  14.594  -7.492  1.00 98.12           C  
ATOM   4321  CB  ILE A 552      21.688  13.195  -5.527  1.00 98.12           C  
ATOM   4322  O   ILE A 552      21.438  14.500  -8.625  1.00 98.12           O  
ATOM   4323  CG1 ILE A 552      22.797  13.008  -4.477  1.00 98.12           C  
ATOM   4324  CG2 ILE A 552      21.672  12.031  -6.523  1.00 98.12           C  
ATOM   4325  CD1 ILE A 552      24.188  12.930  -5.062  1.00 98.12           C  
ATOM   4326  N   TYR A 553      19.703  14.781  -7.309  1.00 97.00           N  
ATOM   4327  CA  TYR A 553      18.766  14.852  -8.430  1.00 97.00           C  
ATOM   4328  C   TYR A 553      19.031  16.094  -9.273  1.00 97.00           C  
ATOM   4329  CB  TYR A 553      17.312  14.852  -7.930  1.00 97.00           C  
ATOM   4330  O   TYR A 553      18.906  16.047 -10.500  1.00 97.00           O  
ATOM   4331  CG  TYR A 553      16.734  13.477  -7.754  1.00 97.00           C  
ATOM   4332  CD1 TYR A 553      15.977  12.883  -8.766  1.00 97.00           C  
ATOM   4333  CD2 TYR A 553      16.938  12.758  -6.574  1.00 97.00           C  
ATOM   4334  CE1 TYR A 553      15.438  11.617  -8.602  1.00 97.00           C  
ATOM   4335  CE2 TYR A 553      16.391  11.492  -6.406  1.00 97.00           C  
ATOM   4336  OH  TYR A 553      15.109   9.664  -7.262  1.00 97.00           O  
ATOM   4337  CZ  TYR A 553      15.648  10.922  -7.426  1.00 97.00           C  
ATOM   4338  N   GLY A 554      19.375  17.234  -8.641  1.00 97.19           N  
ATOM   4339  CA  GLY A 554      19.719  18.453  -9.359  1.00 97.19           C  
ATOM   4340  C   GLY A 554      20.953  18.297 -10.234  1.00 97.19           C  
ATOM   4341  O   GLY A 554      20.984  18.781 -11.375  1.00 97.19           O  
ATOM   4342  N   LYS A 555      21.875  17.609  -9.695  1.00 98.19           N  
ATOM   4343  CA  LYS A 555      23.156  17.469 -10.375  1.00 98.19           C  
ATOM   4344  C   LYS A 555      23.109  16.375 -11.438  1.00 98.19           C  
ATOM   4345  CB  LYS A 555      24.266  17.156  -9.367  1.00 98.19           C  
ATOM   4346  O   LYS A 555      23.594  16.562 -12.555  1.00 98.19           O  
ATOM   4347  CG  LYS A 555      25.656  17.094  -9.984  1.00 98.19           C  
ATOM   4348  CD  LYS A 555      26.734  16.938  -8.914  1.00 98.19           C  
ATOM   4349  CE  LYS A 555      28.125  16.844  -9.531  1.00 98.19           C  
ATOM   4350  NZ  LYS A 555      29.188  16.750  -8.484  1.00 98.19           N  
ATOM   4351  N   TYR A 556      22.422  15.234 -11.195  1.00 98.44           N  
ATOM   4352  CA  TYR A 556      22.562  14.086 -12.070  1.00 98.44           C  
ATOM   4353  C   TYR A 556      21.219  13.680 -12.672  1.00 98.44           C  
ATOM   4354  CB  TYR A 556      23.172  12.898 -11.312  1.00 98.44           C  
ATOM   4355  O   TYR A 556      21.172  12.891 -13.609  1.00 98.44           O  
ATOM   4356  CG  TYR A 556      24.516  13.195 -10.711  1.00 98.44           C  
ATOM   4357  CD1 TYR A 556      25.625  13.484 -11.516  1.00 98.44           C  
ATOM   4358  CD2 TYR A 556      24.703  13.188  -9.328  1.00 98.44           C  
ATOM   4359  CE1 TYR A 556      26.875  13.750 -10.961  1.00 98.44           C  
ATOM   4360  CE2 TYR A 556      25.953  13.453  -8.766  1.00 98.44           C  
ATOM   4361  OH  TYR A 556      28.250  14.008  -9.039  1.00 98.44           O  
ATOM   4362  CZ  TYR A 556      27.016  13.734  -9.586  1.00 98.44           C  
ATOM   4363  N   GLY A 557      20.125  14.148 -12.125  1.00 97.81           N  
ATOM   4364  CA  GLY A 557      18.797  13.680 -12.500  1.00 97.81           C  
ATOM   4365  C   GLY A 557      18.391  14.094 -13.898  1.00 97.81           C  
ATOM   4366  O   GLY A 557      18.656  15.227 -14.312  1.00 97.81           O  
ATOM   4367  N   GLU A 558      17.766  13.148 -14.672  1.00 97.44           N  
ATOM   4368  CA  GLU A 558      17.188  13.391 -15.992  1.00 97.44           C  
ATOM   4369  C   GLU A 558      15.742  12.922 -16.047  1.00 97.44           C  
ATOM   4370  CB  GLU A 558      18.016  12.695 -17.078  1.00 97.44           C  
ATOM   4371  O   GLU A 558      15.469  11.750 -16.312  1.00 97.44           O  
ATOM   4372  CG  GLU A 558      19.438  13.211 -17.203  1.00 97.44           C  
ATOM   4373  CD  GLU A 558      20.266  12.477 -18.250  1.00 97.44           C  
ATOM   4374  OE1 GLU A 558      21.328  11.922 -17.891  1.00 97.44           O  
ATOM   4375  OE2 GLU A 558      19.828  12.445 -19.422  1.00 97.44           O  
ATOM   4376  N   PRO A 559      14.773  13.828 -15.656  1.00 94.94           N  
ATOM   4377  CA  PRO A 559      13.367  13.445 -15.812  1.00 94.94           C  
ATOM   4378  C   PRO A 559      13.000  13.133 -17.266  1.00 94.94           C  
ATOM   4379  CB  PRO A 559      12.609  14.680 -15.312  1.00 94.94           C  
ATOM   4380  O   PRO A 559      13.703  13.555 -18.188  1.00 94.94           O  
ATOM   4381  CG  PRO A 559      13.508  15.836 -15.641  1.00 94.94           C  
ATOM   4382  CD  PRO A 559      14.930  15.391 -15.492  1.00 94.94           C  
ATOM   4383  N   PRO A 560      11.852  12.344 -17.422  1.00 94.81           N  
ATOM   4384  CA  PRO A 560      10.828  11.945 -16.453  1.00 94.81           C  
ATOM   4385  C   PRO A 560      11.250  10.750 -15.594  1.00 94.81           C  
ATOM   4386  CB  PRO A 560       9.625  11.594 -17.328  1.00 94.81           C  
ATOM   4387  O   PRO A 560      12.078   9.945 -16.031  1.00 94.81           O  
ATOM   4388  CG  PRO A 560      10.219  11.062 -18.594  1.00 94.81           C  
ATOM   4389  CD  PRO A 560      11.492  11.812 -18.875  1.00 94.81           C  
ATOM   4390  N   TYR A 561      10.648  10.789 -14.273  1.00 96.06           N  
ATOM   4391  CA  TYR A 561      10.953   9.703 -13.352  1.00 96.06           C  
ATOM   4392  C   TYR A 561       9.727   8.820 -13.117  1.00 96.06           C  
ATOM   4393  CB  TYR A 561      11.453  10.258 -12.016  1.00 96.06           C  
ATOM   4394  O   TYR A 561       8.602   9.312 -13.078  1.00 96.06           O  
ATOM   4395  CG  TYR A 561      12.586  11.250 -12.156  1.00 96.06           C  
ATOM   4396  CD1 TYR A 561      13.766  10.906 -12.805  1.00 96.06           C  
ATOM   4397  CD2 TYR A 561      12.469  12.539 -11.641  1.00 96.06           C  
ATOM   4398  CE1 TYR A 561      14.805  11.820 -12.938  1.00 96.06           C  
ATOM   4399  CE2 TYR A 561      13.500  13.461 -11.766  1.00 96.06           C  
ATOM   4400  OH  TYR A 561      15.695  14.000 -12.539  1.00 96.06           O  
ATOM   4401  CZ  TYR A 561      14.664  13.094 -12.414  1.00 96.06           C  
ATOM   4402  N   GLY A 562       9.945   7.508 -13.078  1.00 94.38           N  
ATOM   4403  CA  GLY A 562       8.898   6.602 -12.633  1.00 94.38           C  
ATOM   4404  C   GLY A 562       8.750   6.566 -11.117  1.00 94.38           C  
ATOM   4405  O   GLY A 562       7.629   6.508 -10.602  1.00 94.38           O  
ATOM   4406  N   THR A 563       9.820   6.520 -10.422  1.00 96.06           N  
ATOM   4407  CA  THR A 563       9.953   6.551  -8.969  1.00 96.06           C  
ATOM   4408  C   THR A 563      10.930   7.641  -8.539  1.00 96.06           C  
ATOM   4409  CB  THR A 563      10.422   5.191  -8.422  1.00 96.06           C  
ATOM   4410  O   THR A 563      11.508   8.328  -9.383  1.00 96.06           O  
ATOM   4411  CG2 THR A 563       9.461   4.078  -8.812  1.00 96.06           C  
ATOM   4412  OG1 THR A 563      11.719   4.895  -8.945  1.00 96.06           O  
ATOM   4413  N   TYR A 564      11.055   7.922  -7.215  1.00 92.88           N  
ATOM   4414  CA  TYR A 564      11.898   9.023  -6.766  1.00 92.88           C  
ATOM   4415  C   TYR A 564      12.891   8.562  -5.711  1.00 92.88           C  
ATOM   4416  CB  TYR A 564      11.039  10.164  -6.199  1.00 92.88           C  
ATOM   4417  O   TYR A 564      12.523   7.859  -4.766  1.00 92.88           O  
ATOM   4418  CG  TYR A 564      11.805  11.430  -5.922  1.00 92.88           C  
ATOM   4419  CD1 TYR A 564      12.203  11.758  -4.629  1.00 92.88           C  
ATOM   4420  CD2 TYR A 564      12.141  12.305  -6.953  1.00 92.88           C  
ATOM   4421  CE1 TYR A 564      12.914  12.922  -4.367  1.00 92.88           C  
ATOM   4422  CE2 TYR A 564      12.852  13.469  -6.703  1.00 92.88           C  
ATOM   4423  OH  TYR A 564      13.938  14.930  -5.160  1.00 92.88           O  
ATOM   4424  CZ  TYR A 564      13.234  13.773  -5.410  1.00 92.88           C  
TER    4425      ALA A   1                                                      
ENDMDL                                                                          
END                                                                             
