# Supplementary material for: Screening of ester-forming and hydrolyzing enzymes linked to pheromone production in Ips typographus (Linnaeus, 1758)
Source: BMC Genomics. 2026 Mar 24;27:431. doi: 10.1186/s12864-026-12773-0 (PMC13134222; doi:10.1186/s12864-026-12773-0)
Supplement: Supplementary file 5 — Supplementary Material 5. [file 12864_2026_12773_MOESM5_ESM.zip › ItyCE18.pdb]

MODEL     1                                                                     
ATOM      1  N   MET A   1      14.711 -79.188  42.062  1.00 32.78           N  
ATOM      2  CA  MET A   1      14.820 -79.312  40.625  1.00 32.78           C  
ATOM      3  C   MET A   1      13.469 -79.125  39.938  1.00 32.78           C  
ATOM      4  CB  MET A   1      15.375 -80.688  40.219  1.00 32.78           C  
ATOM      5  O   MET A   1      12.508 -79.812  40.219  1.00 32.78           O  
ATOM      6  CG  MET A   1      16.562 -80.625  39.281  1.00 32.78           C  
ATOM      7  SD  MET A   1      17.141 -82.312  38.781  1.00 32.78           S  
ATOM      8  CE  MET A   1      18.875 -82.188  39.250  1.00 32.78           C  
ATOM      9  N   THR A   2      13.125 -77.812  39.844  1.00 30.05           N  
ATOM     10  CA  THR A   2      12.906 -76.812  38.844  1.00 30.05           C  
ATOM     11  C   THR A   2      11.703 -77.125  37.969  1.00 30.05           C  
ATOM     12  CB  THR A   2      14.156 -76.625  37.969  1.00 30.05           C  
ATOM     13  O   THR A   2      11.562 -78.250  37.500  1.00 30.05           O  
ATOM     14  CG2 THR A   2      14.820 -75.250  38.219  1.00 30.05           C  
ATOM     15  OG1 THR A   2      15.094 -77.625  38.219  1.00 30.05           O  
ATOM     16  N   VAL A   3      10.680 -76.312  38.094  1.00 29.58           N  
ATOM     17  CA  VAL A   3      10.383 -75.188  37.219  1.00 29.58           C  
ATOM     18  C   VAL A   3       8.898 -75.125  36.875  1.00 29.58           C  
ATOM     19  CB  VAL A   3      11.242 -75.188  35.938  1.00 29.58           C  
ATOM     20  O   VAL A   3       8.352 -76.188  36.406  1.00 29.58           O  
ATOM     21  CG1 VAL A   3      10.945 -74.000  35.031  1.00 29.58           C  
ATOM     22  CG2 VAL A   3      12.727 -75.250  36.281  1.00 29.58           C  
ATOM     23  N   LYS A   4       8.164 -74.188  37.438  1.00 29.12           N  
ATOM     24  CA  LYS A   4       7.551 -72.875  37.531  1.00 29.12           C  
ATOM     25  C   LYS A   4       6.395 -72.750  36.531  1.00 29.12           C  
ATOM     26  CB  LYS A   4       8.586 -71.750  37.250  1.00 29.12           C  
ATOM     27  O   LYS A   4       6.602 -72.750  35.312  1.00 29.12           O  
ATOM     28  CG  LYS A   4       9.297 -71.250  38.500  1.00 29.12           C  
ATOM     29  CD  LYS A   4      10.227 -70.062  38.188  1.00 29.12           C  
ATOM     30  CE  LYS A   4      10.922 -69.562  39.438  1.00 29.12           C  
ATOM     31  NZ  LYS A   4      11.758 -68.375  39.156  1.00 29.12           N  
ATOM     32  N   ASN A   5       5.113 -73.000  36.938  1.00 31.80           N  
ATOM     33  CA  ASN A   5       3.707 -72.750  36.688  1.00 31.80           C  
ATOM     34  C   ASN A   5       3.254 -71.438  37.438  1.00 31.80           C  
ATOM     35  CB  ASN A   5       2.830 -73.938  37.062  1.00 31.80           C  
ATOM     36  O   ASN A   5       3.438 -71.375  38.625  1.00 31.80           O  
ATOM     37  CG  ASN A   5       2.762 -74.938  35.969  1.00 31.80           C  
ATOM     38  ND2 ASN A   5       2.211 -76.125  36.312  1.00 31.80           N  
ATOM     39  OD1 ASN A   5       3.201 -74.750  34.844  1.00 31.80           O  
ATOM     40  N   LYS A   6       3.352 -70.312  36.938  1.00 31.25           N  
ATOM     41  CA  LYS A   6       2.723 -69.062  37.438  1.00 31.25           C  
ATOM     42  C   LYS A   6       1.269 -69.000  37.000  1.00 31.25           C  
ATOM     43  CB  LYS A   6       3.498 -67.875  37.000  1.00 31.25           C  
ATOM     44  O   LYS A   6       0.979 -69.062  35.812  1.00 31.25           O  
ATOM     45  CG  LYS A   6       4.680 -67.500  37.875  1.00 31.25           C  
ATOM     46  CD  LYS A   6       5.281 -66.125  37.500  1.00 31.25           C  
ATOM     47  CE  LYS A   6       6.473 -65.812  38.406  1.00 31.25           C  
ATOM     48  NZ  LYS A   6       7.023 -64.438  38.094  1.00 31.25           N  
ATOM     49  N   LEU A   7       0.260 -69.438  37.750  1.00 30.67           N  
ATOM     50  CA  LEU A   7      -1.122 -69.312  38.219  1.00 30.67           C  
ATOM     51  C   LEU A   7      -1.398 -67.875  38.719  1.00 30.67           C  
ATOM     52  CB  LEU A   7      -1.424 -70.312  39.312  1.00 30.67           C  
ATOM     53  O   LEU A   7      -0.634 -67.375  39.531  1.00 30.67           O  
ATOM     54  CG  LEU A   7      -2.375 -71.500  38.938  1.00 30.67           C  
ATOM     55  CD1 LEU A   7      -1.654 -72.812  39.031  1.00 30.67           C  
ATOM     56  CD2 LEU A   7      -3.604 -71.438  39.844  1.00 30.67           C  
ATOM     57  N   VAL A   8      -2.107 -67.125  37.969  1.00 29.69           N  
ATOM     58  CA  VAL A   8      -3.268 -66.250  37.781  1.00 29.69           C  
ATOM     59  C   VAL A   8      -4.000 -66.062  39.094  1.00 29.69           C  
ATOM     60  CB  VAL A   8      -4.230 -66.812  36.719  1.00 29.69           C  
ATOM     61  O   VAL A   8      -4.355 -67.062  39.781  1.00 29.69           O  
ATOM     62  CG1 VAL A   8      -5.473 -65.938  36.562  1.00 29.69           C  
ATOM     63  CG2 VAL A   8      -3.520 -66.938  35.375  1.00 29.69           C  
ATOM     64  N   PHE A   9      -3.840 -64.938  39.812  1.00 30.03           N  
ATOM     65  CA  PHE A   9      -4.793 -64.375  40.750  1.00 30.03           C  
ATOM     66  C   PHE A   9      -5.316 -63.031  40.281  1.00 30.03           C  
ATOM     67  CB  PHE A   9      -4.145 -64.188  42.125  1.00 30.03           C  
ATOM     68  O   PHE A   9      -4.539 -62.156  39.906  1.00 30.03           O  
ATOM     69  CG  PHE A   9      -4.602 -65.250  43.125  1.00 30.03           C  
ATOM     70  CD1 PHE A   9      -5.766 -65.062  43.875  1.00 30.03           C  
ATOM     71  CD2 PHE A   9      -3.867 -66.375  43.344  1.00 30.03           C  
ATOM     72  CE1 PHE A   9      -6.191 -66.000  44.812  1.00 30.03           C  
ATOM     73  CE2 PHE A   9      -4.285 -67.312  44.281  1.00 30.03           C  
ATOM     74  CZ  PHE A   9      -5.445 -67.125  45.000  1.00 30.03           C  
ATOM     75  N   VAL A  10      -6.543 -62.969  39.688  1.00 30.67           N  
ATOM     76  CA  VAL A  10      -7.742 -62.156  39.500  1.00 30.67           C  
ATOM     77  C   VAL A  10      -8.039 -61.312  40.719  1.00 30.67           C  
ATOM     78  CB  VAL A  10      -8.961 -63.031  39.125  1.00 30.67           C  
ATOM     79  O   VAL A  10      -8.180 -61.875  41.844  1.00 30.67           O  
ATOM     80  CG1 VAL A  10     -10.227 -62.188  39.000  1.00 30.67           C  
ATOM     81  CG2 VAL A  10      -8.703 -63.812  37.844  1.00 30.67           C  
ATOM     82  N   LEU A  11      -7.629 -60.031  40.750  1.00 30.69           N  
ATOM     83  CA  LEU A  11      -8.195 -59.000  41.562  1.00 30.69           C  
ATOM     84  C   LEU A  11      -8.922 -57.938  40.719  1.00 30.69           C  
ATOM     85  CB  LEU A  11      -7.105 -58.312  42.406  1.00 30.69           C  
ATOM     86  O   LEU A  11      -8.336 -57.406  39.781  1.00 30.69           O  
ATOM     87  CG  LEU A  11      -7.000 -58.750  43.875  1.00 30.69           C  
ATOM     88  CD1 LEU A  11      -5.539 -58.781  44.312  1.00 30.69           C  
ATOM     89  CD2 LEU A  11      -7.805 -57.812  44.750  1.00 30.69           C  
ATOM     90  N   LEU A  12     -10.250 -58.000  40.594  1.00 32.03           N  
ATOM     91  CA  LEU A  12     -11.461 -57.188  40.469  1.00 32.03           C  
ATOM     92  C   LEU A  12     -11.352 -55.906  41.250  1.00 32.03           C  
ATOM     93  CB  LEU A  12     -12.688 -58.000  40.906  1.00 32.03           C  
ATOM     94  O   LEU A  12     -11.234 -55.938  42.500  1.00 32.03           O  
ATOM     95  CG  LEU A  12     -13.562 -58.594  39.812  1.00 32.03           C  
ATOM     96  CD1 LEU A  12     -13.969 -60.000  40.156  1.00 32.03           C  
ATOM     97  CD2 LEU A  12     -14.797 -57.719  39.594  1.00 32.03           C  
ATOM     98  N   PHE A  13     -10.922 -54.750  40.625  1.00 35.50           N  
ATOM     99  CA  PHE A  13     -11.250 -53.406  41.000  1.00 35.50           C  
ATOM    100  C   PHE A  13     -11.953 -52.656  39.875  1.00 35.50           C  
ATOM    101  CB  PHE A  13      -9.977 -52.625  41.438  1.00 35.50           C  
ATOM    102  O   PHE A  13     -11.516 -52.688  38.750  1.00 35.50           O  
ATOM    103  CG  PHE A  13      -9.766 -52.562  42.906  1.00 35.50           C  
ATOM    104  CD1 PHE A  13     -10.383 -51.594  43.656  1.00 35.50           C  
ATOM    105  CD2 PHE A  13      -8.938 -53.500  43.562  1.00 35.50           C  
ATOM    106  CE1 PHE A  13     -10.188 -51.531  45.062  1.00 35.50           C  
ATOM    107  CE2 PHE A  13      -8.742 -53.438  44.938  1.00 35.50           C  
ATOM    108  CZ  PHE A  13      -9.359 -52.438  45.688  1.00 35.50           C  
ATOM    109  N   SER A  14     -13.312 -52.562  39.844  1.00 36.19           N  
ATOM    110  CA  SER A  14     -14.367 -51.594  39.562  1.00 36.19           C  
ATOM    111  C   SER A  14     -13.781 -50.188  39.375  1.00 36.19           C  
ATOM    112  CB  SER A  14     -15.383 -51.594  40.688  1.00 36.19           C  
ATOM    113  O   SER A  14     -13.211 -49.625  40.281  1.00 36.19           O  
ATOM    114  OG  SER A  14     -14.734 -51.469  41.938  1.00 36.19           O  
ATOM    115  N   VAL A  15     -13.297 -49.781  38.125  1.00 37.41           N  
ATOM    116  CA  VAL A  15     -13.023 -48.438  37.625  1.00 37.41           C  
ATOM    117  C   VAL A  15     -14.266 -47.844  36.969  1.00 37.41           C  
ATOM    118  CB  VAL A  15     -11.828 -48.406  36.656  1.00 37.41           C  
ATOM    119  O   VAL A  15     -14.836 -48.469  36.062  1.00 37.41           O  
ATOM    120  CG1 VAL A  15     -11.578 -46.969  36.156  1.00 37.41           C  
ATOM    121  CG2 VAL A  15     -10.578 -48.969  37.312  1.00 37.41           C  
ATOM    122  N   LEU A  16     -15.305 -47.375  37.656  1.00 39.81           N  
ATOM    123  CA  LEU A  16     -16.172 -46.219  37.375  1.00 39.81           C  
ATOM    124  C   LEU A  16     -15.461 -45.188  36.500  1.00 39.81           C  
ATOM    125  CB  LEU A  16     -16.656 -45.594  38.656  1.00 39.81           C  
ATOM    126  O   LEU A  16     -14.398 -44.719  36.875  1.00 39.81           O  
ATOM    127  CG  LEU A  16     -17.797 -46.312  39.406  1.00 39.81           C  
ATOM    128  CD1 LEU A  16     -17.781 -45.938  40.875  1.00 39.81           C  
ATOM    129  CD2 LEU A  16     -19.141 -45.969  38.781  1.00 39.81           C  
ATOM    130  N   GLY A  17     -15.258 -45.406  35.188  1.00 35.66           N  
ATOM    131  CA  GLY A  17     -15.016 -44.625  34.000  1.00 35.66           C  
ATOM    132  C   GLY A  17     -15.656 -43.250  34.062  1.00 35.66           C  
ATOM    133  O   GLY A  17     -16.875 -43.125  34.219  1.00 35.66           O  
ATOM    134  N   TRP A  18     -15.211 -42.281  34.875  1.00 41.84           N  
ATOM    135  CA  TRP A  18     -15.328 -40.844  34.688  1.00 41.84           C  
ATOM    136  C   TRP A  18     -14.797 -40.438  33.312  1.00 41.84           C  
ATOM    137  CB  TRP A  18     -14.570 -40.094  35.781  1.00 41.84           C  
ATOM    138  O   TRP A  18     -13.656 -40.750  32.969  1.00 41.84           O  
ATOM    139  CG  TRP A  18     -15.391 -39.812  37.000  1.00 41.84           C  
ATOM    140  CD1 TRP A  18     -16.469 -40.500  37.469  1.00 41.84           C  
ATOM    141  CD2 TRP A  18     -15.203 -38.719  37.906  1.00 41.84           C  
ATOM    142  CE2 TRP A  18     -16.203 -38.812  38.906  1.00 41.84           C  
ATOM    143  CE3 TRP A  18     -14.289 -37.656  38.000  1.00 41.84           C  
ATOM    144  NE1 TRP A  18     -16.969 -39.906  38.594  1.00 41.84           N  
ATOM    145  CH2 TRP A  18     -15.414 -36.875  40.000  1.00 41.84           C  
ATOM    146  CZ2 TRP A  18     -16.312 -37.906  39.969  1.00 41.84           C  
ATOM    147  CZ3 TRP A  18     -14.406 -36.750  39.031  1.00 41.84           C  
ATOM    148  N   SER A  19     -15.461 -40.781  32.188  1.00 37.84           N  
ATOM    149  CA  SER A  19     -15.281 -40.156  30.891  1.00 37.84           C  
ATOM    150  C   SER A  19     -15.305 -38.625  31.016  1.00 37.84           C  
ATOM    151  CB  SER A  19     -16.359 -40.594  29.922  1.00 37.84           C  
ATOM    152  O   SER A  19     -16.219 -38.062  31.625  1.00 37.84           O  
ATOM    153  OG  SER A  19     -17.625 -40.625  30.547  1.00 37.84           O  
ATOM    154  N   SER A  20     -14.336 -37.938  31.531  1.00 37.38           N  
ATOM    155  CA  SER A  20     -14.086 -36.500  31.250  1.00 37.38           C  
ATOM    156  C   SER A  20     -14.398 -36.188  29.797  1.00 37.38           C  
ATOM    157  CB  SER A  20     -12.633 -36.156  31.578  1.00 37.38           C  
ATOM    158  O   SER A  20     -13.953 -36.875  28.891  1.00 37.38           O  
ATOM    159  OG  SER A  20     -11.852 -37.312  31.750  1.00 37.38           O  
ATOM    160  N   VAL A  21     -15.617 -36.062  29.375  1.00 38.03           N  
ATOM    161  CA  VAL A  21     -16.031 -35.312  28.203  1.00 38.03           C  
ATOM    162  C   VAL A  21     -15.102 -34.094  27.984  1.00 38.03           C  
ATOM    163  CB  VAL A  21     -17.500 -34.812  28.312  1.00 38.03           C  
ATOM    164  O   VAL A  21     -14.930 -33.281  28.891  1.00 38.03           O  
ATOM    165  CG1 VAL A  21     -17.922 -34.094  27.047  1.00 38.03           C  
ATOM    166  CG2 VAL A  21     -18.422 -36.000  28.594  1.00 38.03           C  
ATOM    167  N   ILE A  22     -13.875 -34.219  27.578  1.00 41.81           N  
ATOM    168  CA  ILE A  22     -13.156 -33.094  27.000  1.00 41.81           C  
ATOM    169  C   ILE A  22     -14.102 -32.281  26.141  1.00 41.81           C  
ATOM    170  CB  ILE A  22     -11.930 -33.562  26.188  1.00 41.81           C  
ATOM    171  O   ILE A  22     -14.734 -32.812  25.219  1.00 41.81           O  
ATOM    172  CG1 ILE A  22     -10.930 -34.281  27.078  1.00 41.81           C  
ATOM    173  CG2 ILE A  22     -11.273 -32.375  25.484  1.00 41.81           C  
ATOM    174  CD1 ILE A  22      -9.891 -35.094  26.328  1.00 41.81           C  
ATOM    175  N   SER A  23     -15.078 -31.484  26.641  1.00 44.25           N  
ATOM    176  CA  SER A  23     -15.805 -30.469  25.875  1.00 44.25           C  
ATOM    177  C   SER A  23     -14.977 -29.938  24.719  1.00 44.25           C  
ATOM    178  CB  SER A  23     -16.203 -29.297  26.797  1.00 44.25           C  
ATOM    179  O   SER A  23     -13.852 -29.469  24.906  1.00 44.25           O  
ATOM    180  OG  SER A  23     -16.609 -28.188  26.031  1.00 44.25           O  
ATOM    181  N   GLN A  24     -14.852 -30.562  23.625  1.00 50.25           N  
ATOM    182  CA  GLN A  24     -14.289 -30.031  22.375  1.00 50.25           C  
ATOM    183  C   GLN A  24     -14.773 -28.625  22.109  1.00 50.25           C  
ATOM    184  CB  GLN A  24     -14.648 -30.953  21.203  1.00 50.25           C  
ATOM    185  O   GLN A  24     -15.977 -28.344  22.203  1.00 50.25           O  
ATOM    186  CG  GLN A  24     -13.500 -31.844  20.750  1.00 50.25           C  
ATOM    187  CD  GLN A  24     -13.930 -32.875  19.703  1.00 50.25           C  
ATOM    188  NE2 GLN A  24     -13.055 -33.812  19.422  1.00 50.25           N  
ATOM    189  OE1 GLN A  24     -15.047 -32.781  19.172  1.00 50.25           O  
ATOM    190  N   ASN A  25     -14.062 -27.531  22.594  1.00 62.94           N  
ATOM    191  CA  ASN A  25     -14.211 -26.109  22.312  1.00 62.94           C  
ATOM    192  C   ASN A  25     -14.555 -25.844  20.859  1.00 62.94           C  
ATOM    193  CB  ASN A  25     -12.938 -25.344  22.703  1.00 62.94           C  
ATOM    194  O   ASN A  25     -13.695 -25.438  20.078  1.00 62.94           O  
ATOM    195  CG  ASN A  25     -12.938 -24.922  24.172  1.00 62.94           C  
ATOM    196  ND2 ASN A  25     -11.766 -24.547  24.672  1.00 62.94           N  
ATOM    197  OD1 ASN A  25     -13.969 -24.938  24.828  1.00 62.94           O  
ATOM    198  N   THR A  26     -15.602 -26.453  20.328  1.00 71.81           N  
ATOM    199  CA  THR A  26     -15.953 -26.328  18.922  1.00 71.81           C  
ATOM    200  C   THR A  26     -16.984 -25.234  18.703  1.00 71.81           C  
ATOM    201  CB  THR A  26     -16.500 -27.656  18.359  1.00 71.81           C  
ATOM    202  O   THR A  26     -17.812 -24.984  19.578  1.00 71.81           O  
ATOM    203  CG2 THR A  26     -15.430 -28.750  18.391  1.00 71.81           C  
ATOM    204  OG1 THR A  26     -17.625 -28.078  19.141  1.00 71.81           O  
ATOM    205  N   ALA A  27     -16.656 -24.250  17.812  1.00 77.06           N  
ATOM    206  CA  ALA A  27     -17.609 -23.250  17.344  1.00 77.06           C  
ATOM    207  C   ALA A  27     -18.781 -23.891  16.609  1.00 77.06           C  
ATOM    208  CB  ALA A  27     -16.906 -22.234  16.453  1.00 77.06           C  
ATOM    209  O   ALA A  27     -18.703 -25.062  16.219  1.00 77.06           O  
ATOM    210  N   PRO A  28     -19.906 -23.094  16.484  1.00 77.56           N  
ATOM    211  CA  PRO A  28     -21.016 -23.625  15.695  1.00 77.56           C  
ATOM    212  C   PRO A  28     -20.625 -23.906  14.242  1.00 77.56           C  
ATOM    213  CB  PRO A  28     -22.062 -22.500  15.773  1.00 77.56           C  
ATOM    214  O   PRO A  28     -19.781 -23.203  13.680  1.00 77.56           O  
ATOM    215  CG  PRO A  28     -21.672 -21.703  16.969  1.00 77.56           C  
ATOM    216  CD  PRO A  28     -20.188 -21.797  17.141  1.00 77.56           C  
ATOM    217  N   ILE A  29     -21.172 -25.047  13.719  1.00 83.94           N  
ATOM    218  CA  ILE A  29     -21.031 -25.344  12.297  1.00 83.94           C  
ATOM    219  C   ILE A  29     -21.797 -24.297  11.477  1.00 83.94           C  
ATOM    220  CB  ILE A  29     -21.531 -26.766  11.961  1.00 83.94           C  
ATOM    221  O   ILE A  29     -22.953 -23.984  11.789  1.00 83.94           O  
ATOM    222  CG1 ILE A  29     -20.656 -27.812  12.664  1.00 83.94           C  
ATOM    223  CG2 ILE A  29     -21.547 -26.984  10.445  1.00 83.94           C  
ATOM    224  CD1 ILE A  29     -21.188 -29.234  12.531  1.00 83.94           C  
ATOM    225  N   ILE A  30     -21.078 -23.672  10.469  1.00 80.62           N  
ATOM    226  CA  ILE A  30     -21.688 -22.672   9.602  1.00 80.62           C  
ATOM    227  C   ILE A  30     -21.797 -23.219   8.180  1.00 80.62           C  
ATOM    228  CB  ILE A  30     -20.906 -21.344   9.609  1.00 80.62           C  
ATOM    229  O   ILE A  30     -20.891 -23.906   7.707  1.00 80.62           O  
ATOM    230  CG1 ILE A  30     -20.906 -20.734  11.016  1.00 80.62           C  
ATOM    231  CG2 ILE A  30     -21.469 -20.359   8.586  1.00 80.62           C  
ATOM    232  CD1 ILE A  30     -19.984 -19.531  11.172  1.00 80.62           C  
ATOM    233  N   THR A  31     -22.938 -22.969   7.586  1.00 78.56           N  
ATOM    234  CA  THR A  31     -23.156 -23.359   6.195  1.00 78.56           C  
ATOM    235  C   THR A  31     -22.938 -22.172   5.262  1.00 78.56           C  
ATOM    236  CB  THR A  31     -24.562 -23.938   5.984  1.00 78.56           C  
ATOM    237  O   THR A  31     -23.562 -21.125   5.426  1.00 78.56           O  
ATOM    238  CG2 THR A  31     -24.766 -24.391   4.543  1.00 78.56           C  
ATOM    239  OG1 THR A  31     -24.750 -25.047   6.859  1.00 78.56           O  
ATOM    240  N   ILE A  32     -21.984 -22.344   4.352  1.00 79.62           N  
ATOM    241  CA  ILE A  32     -21.766 -21.344   3.312  1.00 79.62           C  
ATOM    242  C   ILE A  32     -22.125 -21.922   1.948  1.00 79.62           C  
ATOM    243  CB  ILE A  32     -20.297 -20.844   3.312  1.00 79.62           C  
ATOM    244  O   ILE A  32     -22.500 -23.094   1.848  1.00 79.62           O  
ATOM    245  CG1 ILE A  32     -19.344 -22.000   3.041  1.00 79.62           C  
ATOM    246  CG2 ILE A  32     -19.969 -20.156   4.641  1.00 79.62           C  
ATOM    247  CD1 ILE A  32     -17.891 -21.578   2.904  1.00 79.62           C  
ATOM    248  N   SER A  33     -22.047 -21.078   0.960  1.00 73.38           N  
ATOM    249  CA  SER A  33     -22.469 -21.469  -0.380  1.00 73.38           C  
ATOM    250  C   SER A  33     -21.688 -22.672  -0.872  1.00 73.38           C  
ATOM    251  CB  SER A  33     -22.297 -20.297  -1.360  1.00 73.38           C  
ATOM    252  O   SER A  33     -22.203 -23.484  -1.648  1.00 73.38           O  
ATOM    253  OG  SER A  33     -20.969 -19.812  -1.323  1.00 73.38           O  
ATOM    254  N   ASP A  34     -20.547 -22.938  -0.280  1.00 74.31           N  
ATOM    255  CA  ASP A  34     -19.609 -23.938  -0.787  1.00 74.31           C  
ATOM    256  C   ASP A  34     -19.547 -25.141   0.141  1.00 74.31           C  
ATOM    257  CB  ASP A  34     -18.219 -23.328  -0.958  1.00 74.31           C  
ATOM    258  O   ASP A  34     -18.750 -26.062  -0.079  1.00 74.31           O  
ATOM    259  CG  ASP A  34     -18.172 -22.219  -1.995  1.00 74.31           C  
ATOM    260  OD1 ASP A  34     -18.844 -22.344  -3.045  1.00 74.31           O  
ATOM    261  OD2 ASP A  34     -17.453 -21.219  -1.763  1.00 74.31           O  
ATOM    262  N   GLY A  35     -20.359 -25.203   1.219  1.00 81.19           N  
ATOM    263  CA  GLY A  35     -20.375 -26.328   2.135  1.00 81.19           C  
ATOM    264  C   GLY A  35     -20.453 -25.922   3.592  1.00 81.19           C  
ATOM    265  O   GLY A  35     -20.922 -24.812   3.900  1.00 81.19           O  
ATOM    266  N   GLN A  36     -20.156 -26.875   4.520  1.00 85.44           N  
ATOM    267  CA  GLN A  36     -20.234 -26.656   5.961  1.00 85.44           C  
ATOM    268  C   GLN A  36     -18.828 -26.500   6.559  1.00 85.44           C  
ATOM    269  CB  GLN A  36     -20.969 -27.812   6.648  1.00 85.44           C  
ATOM    270  O   GLN A  36     -17.891 -27.156   6.121  1.00 85.44           O  
ATOM    271  CG  GLN A  36     -22.422 -27.922   6.258  1.00 85.44           C  
ATOM    272  CD  GLN A  36     -23.156 -29.016   7.020  1.00 85.44           C  
ATOM    273  NE2 GLN A  36     -24.344 -28.703   7.535  1.00 85.44           N  
ATOM    274  OE1 GLN A  36     -22.656 -30.141   7.141  1.00 85.44           O  
ATOM    275  N   LEU A  37     -18.781 -25.578   7.508  1.00 86.19           N  
ATOM    276  CA  LEU A  37     -17.516 -25.281   8.156  1.00 86.19           C  
ATOM    277  C   LEU A  37     -17.609 -25.500   9.664  1.00 86.19           C  
ATOM    278  CB  LEU A  37     -17.078 -23.844   7.871  1.00 86.19           C  
ATOM    279  O   LEU A  37     -18.609 -25.156  10.281  1.00 86.19           O  
ATOM    280  CG  LEU A  37     -16.891 -23.469   6.395  1.00 86.19           C  
ATOM    281  CD1 LEU A  37     -16.656 -21.969   6.250  1.00 86.19           C  
ATOM    282  CD2 LEU A  37     -15.734 -24.266   5.785  1.00 86.19           C  
ATOM    283  N   GLN A  38     -16.641 -26.172  10.227  1.00 87.88           N  
ATOM    284  CA  GLN A  38     -16.484 -26.250  11.672  1.00 87.88           C  
ATOM    285  C   GLN A  38     -15.312 -25.375  12.148  1.00 87.88           C  
ATOM    286  CB  GLN A  38     -16.266 -27.703  12.109  1.00 87.88           C  
ATOM    287  O   GLN A  38     -14.188 -25.516  11.664  1.00 87.88           O  
ATOM    288  CG  GLN A  38     -16.078 -27.859  13.617  1.00 87.88           C  
ATOM    289  CD  GLN A  38     -17.359 -27.625  14.391  1.00 87.88           C  
ATOM    290  NE2 GLN A  38     -17.312 -26.703  15.352  1.00 87.88           N  
ATOM    291  OE1 GLN A  38     -18.391 -28.250  14.133  1.00 87.88           O  
ATOM    292  N   GLY A  39     -15.648 -24.469  13.023  1.00 86.69           N  
ATOM    293  CA  GLY A  39     -14.625 -23.594  13.570  1.00 86.69           C  
ATOM    294  C   GLY A  39     -14.234 -23.938  14.992  1.00 86.69           C  
ATOM    295  O   GLY A  39     -14.375 -25.094  15.414  1.00 86.69           O  
ATOM    296  N   ALA A  40     -13.586 -22.953  15.617  1.00 85.81           N  
ATOM    297  CA  ALA A  40     -13.117 -23.125  17.000  1.00 85.81           C  
ATOM    298  C   ALA A  40     -13.539 -21.938  17.859  1.00 85.81           C  
ATOM    299  CB  ALA A  40     -11.602 -23.297  17.031  1.00 85.81           C  
ATOM    300  O   ALA A  40     -13.742 -20.828  17.344  1.00 85.81           O  
ATOM    301  N   THR A  41     -13.773 -22.219  19.094  1.00 85.75           N  
ATOM    302  CA  THR A  41     -14.008 -21.172  20.094  1.00 85.75           C  
ATOM    303  C   THR A  41     -12.688 -20.688  20.703  1.00 85.75           C  
ATOM    304  CB  THR A  41     -14.938 -21.672  21.219  1.00 85.75           C  
ATOM    305  O   THR A  41     -11.875 -21.500  21.141  1.00 85.75           O  
ATOM    306  CG2 THR A  41     -15.219 -20.562  22.219  1.00 85.75           C  
ATOM    307  OG1 THR A  41     -16.172 -22.109  20.641  1.00 85.75           O  
ATOM    308  N   ASN A  42     -12.484 -19.375  20.641  1.00 88.38           N  
ATOM    309  CA  ASN A  42     -11.281 -18.734  21.188  1.00 88.38           C  
ATOM    310  C   ASN A  42     -11.625 -17.578  22.109  1.00 88.38           C  
ATOM    311  CB  ASN A  42     -10.375 -18.266  20.047  1.00 88.38           C  
ATOM    312  O   ASN A  42     -12.797 -17.234  22.266  1.00 88.38           O  
ATOM    313  CG  ASN A  42      -9.703 -19.406  19.312  1.00 88.38           C  
ATOM    314  ND2 ASN A  42      -8.484 -19.172  18.828  1.00 88.38           N  
ATOM    315  OD1 ASN A  42     -10.281 -20.484  19.172  1.00 88.38           O  
ATOM    316  N   HIS A  43     -10.469 -16.984  22.781  1.00 88.75           N  
ATOM    317  CA  HIS A  43     -10.625 -15.828  23.656  1.00 88.75           C  
ATOM    318  C   HIS A  43      -9.586 -14.758  23.344  1.00 88.75           C  
ATOM    319  CB  HIS A  43     -10.516 -16.250  25.125  1.00 88.75           C  
ATOM    320  O   HIS A  43      -8.445 -15.078  23.000  1.00 88.75           O  
ATOM    321  CG  HIS A  43     -11.578 -17.219  25.562  1.00 88.75           C  
ATOM    322  CD2 HIS A  43     -12.719 -17.016  26.266  1.00 88.75           C  
ATOM    323  ND1 HIS A  43     -11.531 -18.562  25.250  1.00 88.75           N  
ATOM    324  CE1 HIS A  43     -12.602 -19.156  25.766  1.00 88.75           C  
ATOM    325  NE2 HIS A  43     -13.336 -18.250  26.375  1.00 88.75           N  
ATOM    326  N   THR A  44     -10.094 -13.516  23.375  1.00 89.38           N  
ATOM    327  CA  THR A  44      -9.148 -12.422  23.172  1.00 89.38           C  
ATOM    328  C   THR A  44      -8.164 -12.336  24.328  1.00 89.38           C  
ATOM    329  CB  THR A  44      -9.875 -11.078  23.000  1.00 89.38           C  
ATOM    330  O   THR A  44      -8.477 -12.750  25.453  1.00 89.38           O  
ATOM    331  CG2 THR A  44     -10.867 -11.125  21.844  1.00 89.38           C  
ATOM    332  OG1 THR A  44     -10.586 -10.773  24.203  1.00 89.38           O  
ATOM    333  N   VAL A  45      -6.969 -11.758  24.016  1.00 90.81           N  
ATOM    334  CA  VAL A  45      -5.836 -11.805  24.938  1.00 90.81           C  
ATOM    335  C   VAL A  45      -6.035 -10.781  26.062  1.00 90.81           C  
ATOM    336  CB  VAL A  45      -4.500 -11.539  24.203  1.00 90.81           C  
ATOM    337  O   VAL A  45      -5.641 -11.016  27.203  1.00 90.81           O  
ATOM    338  CG1 VAL A  45      -4.207 -12.656  23.203  1.00 90.81           C  
ATOM    339  CG2 VAL A  45      -4.539 -10.180  23.500  1.00 90.81           C  
ATOM    340  N   ARG A  46      -6.812  -9.648  25.875  1.00 86.94           N  
ATOM    341  CA  ARG A  46      -6.859  -8.570  26.859  1.00 86.94           C  
ATOM    342  C   ARG A  46      -8.109  -8.680  27.719  1.00 86.94           C  
ATOM    343  CB  ARG A  46      -6.809  -7.207  26.172  1.00 86.94           C  
ATOM    344  O   ARG A  46      -8.023  -8.695  28.953  1.00 86.94           O  
ATOM    345  CG  ARG A  46      -5.426  -6.816  25.672  1.00 86.94           C  
ATOM    346  CD  ARG A  46      -5.406  -5.406  25.109  1.00 86.94           C  
ATOM    347  NE  ARG A  46      -5.609  -4.402  26.141  1.00 86.94           N  
ATOM    348  NH1 ARG A  46      -5.402  -2.592  24.719  1.00 86.94           N  
ATOM    349  NH2 ARG A  46      -5.801  -2.264  26.953  1.00 86.94           N  
ATOM    350  CZ  ARG A  46      -5.602  -3.088  25.938  1.00 86.94           C  
ATOM    351  N   GLU A  47      -9.242  -8.898  27.047  1.00 87.81           N  
ATOM    352  CA  GLU A  47     -10.500  -8.812  27.781  1.00 87.81           C  
ATOM    353  C   GLU A  47     -11.141 -10.188  27.953  1.00 87.81           C  
ATOM    354  CB  GLU A  47     -11.477  -7.871  27.062  1.00 87.81           C  
ATOM    355  O   GLU A  47     -12.227 -10.305  28.516  1.00 87.81           O  
ATOM    356  CG  GLU A  47     -10.945  -6.457  26.891  1.00 87.81           C  
ATOM    357  CD  GLU A  47     -10.828  -5.695  28.203  1.00 87.81           C  
ATOM    358  OE1 GLU A  47      -9.984  -4.773  28.297  1.00 87.81           O  
ATOM    359  OE2 GLU A  47     -11.586  -6.020  29.141  1.00 87.81           O  
ATOM    360  N   ASN A  48     -10.461 -11.172  27.375  1.00 89.62           N  
ATOM    361  CA  ASN A  48     -10.922 -12.555  27.484  1.00 89.62           C  
ATOM    362  C   ASN A  48     -12.328 -12.711  26.922  1.00 89.62           C  
ATOM    363  CB  ASN A  48     -10.875 -13.031  28.938  1.00 89.62           C  
ATOM    364  O   ASN A  48     -13.172 -13.383  27.516  1.00 89.62           O  
ATOM    365  CG  ASN A  48     -10.859 -14.547  29.047  1.00 89.62           C  
ATOM    366  ND2 ASN A  48     -11.469 -15.070  30.109  1.00 89.62           N  
ATOM    367  OD1 ASN A  48     -10.297 -15.242  28.188  1.00 89.62           O  
ATOM    368  N   ILE A  49     -12.602 -11.977  25.844  1.00 84.88           N  
ATOM    369  CA  ILE A  49     -13.883 -12.070  25.141  1.00 84.88           C  
ATOM    370  C   ILE A  49     -13.898 -13.320  24.266  1.00 84.88           C  
ATOM    371  CB  ILE A  49     -14.148 -10.812  24.281  1.00 84.88           C  
ATOM    372  O   ILE A  49     -12.938 -13.602  23.547  1.00 84.88           O  
ATOM    373  CG1 ILE A  49     -14.266  -9.570  25.172  1.00 84.88           C  
ATOM    374  CG2 ILE A  49     -15.406 -10.992  23.422  1.00 84.88           C  
ATOM    375  CD1 ILE A  49     -14.445  -8.266  24.406  1.00 84.88           C  
ATOM    376  N   THR A  50     -14.992 -14.102  24.375  1.00 84.19           N  
ATOM    377  CA  THR A  50     -15.156 -15.297  23.547  1.00 84.19           C  
ATOM    378  C   THR A  50     -15.508 -14.922  22.109  1.00 84.19           C  
ATOM    379  CB  THR A  50     -16.250 -16.219  24.125  1.00 84.19           C  
ATOM    380  O   THR A  50     -16.359 -14.055  21.875  1.00 84.19           O  
ATOM    381  CG2 THR A  50     -16.438 -17.453  23.234  1.00 84.19           C  
ATOM    382  OG1 THR A  50     -15.875 -16.641  25.438  1.00 84.19           O  
ATOM    383  N   TYR A  51     -14.789 -15.562  21.156  1.00 84.88           N  
ATOM    384  CA  TYR A  51     -15.125 -15.383  19.750  1.00 84.88           C  
ATOM    385  C   TYR A  51     -14.961 -16.688  18.984  1.00 84.88           C  
ATOM    386  CB  TYR A  51     -14.242 -14.297  19.125  1.00 84.88           C  
ATOM    387  O   TYR A  51     -14.297 -17.625  19.453  1.00 84.88           O  
ATOM    388  CG  TYR A  51     -12.789 -14.688  19.016  1.00 84.88           C  
ATOM    389  CD1 TYR A  51     -11.906 -14.453  20.062  1.00 84.88           C  
ATOM    390  CD2 TYR A  51     -12.289 -15.281  17.859  1.00 84.88           C  
ATOM    391  CE1 TYR A  51     -10.562 -14.805  19.969  1.00 84.88           C  
ATOM    392  CE2 TYR A  51     -10.945 -15.641  17.766  1.00 84.88           C  
ATOM    393  OH  TYR A  51      -8.766 -15.742  18.719  1.00 84.88           O  
ATOM    394  CZ  TYR A  51     -10.094 -15.398  18.812  1.00 84.88           C  
ATOM    395  N   TYR A  52     -15.617 -16.672  17.766  1.00 87.75           N  
ATOM    396  CA  TYR A  52     -15.555 -17.828  16.891  1.00 87.75           C  
ATOM    397  C   TYR A  52     -14.586 -17.609  15.742  1.00 87.75           C  
ATOM    398  CB  TYR A  52     -16.953 -18.172  16.344  1.00 87.75           C  
ATOM    399  O   TYR A  52     -14.648 -16.578  15.070  1.00 87.75           O  
ATOM    400  CG  TYR A  52     -17.984 -18.406  17.422  1.00 87.75           C  
ATOM    401  CD1 TYR A  52     -17.703 -19.172  18.531  1.00 87.75           C  
ATOM    402  CD2 TYR A  52     -19.250 -17.844  17.312  1.00 87.75           C  
ATOM    403  CE1 TYR A  52     -18.656 -19.391  19.531  1.00 87.75           C  
ATOM    404  CE2 TYR A  52     -20.219 -18.047  18.297  1.00 87.75           C  
ATOM    405  OH  TYR A  52     -20.859 -19.031  20.375  1.00 87.75           O  
ATOM    406  CZ  TYR A  52     -19.906 -18.828  19.391  1.00 87.75           C  
ATOM    407  N   ALA A  53     -13.703 -18.656  15.578  1.00 88.25           N  
ATOM    408  CA  ALA A  53     -12.688 -18.547  14.531  1.00 88.25           C  
ATOM    409  C   ALA A  53     -12.828 -19.688  13.516  1.00 88.25           C  
ATOM    410  CB  ALA A  53     -11.289 -18.562  15.141  1.00 88.25           C  
ATOM    411  O   ALA A  53     -12.922 -20.859  13.891  1.00 88.25           O  
ATOM    412  N   TYR A  54     -12.898 -19.234  12.266  1.00 88.75           N  
ATOM    413  CA  TYR A  54     -12.883 -20.172  11.141  1.00 88.75           C  
ATOM    414  C   TYR A  54     -11.648 -19.953  10.273  1.00 88.75           C  
ATOM    415  CB  TYR A  54     -14.148 -20.016  10.297  1.00 88.75           C  
ATOM    416  O   TYR A  54     -11.492 -18.891   9.664  1.00 88.75           O  
ATOM    417  CG  TYR A  54     -15.422 -20.281  11.062  1.00 88.75           C  
ATOM    418  CD1 TYR A  54     -16.094 -21.500  10.945  1.00 88.75           C  
ATOM    419  CD2 TYR A  54     -15.969 -19.312  11.906  1.00 88.75           C  
ATOM    420  CE1 TYR A  54     -17.266 -21.750  11.641  1.00 88.75           C  
ATOM    421  CE2 TYR A  54     -17.141 -19.547  12.609  1.00 88.75           C  
ATOM    422  OH  TYR A  54     -18.953 -21.016  13.164  1.00 88.75           O  
ATOM    423  CZ  TYR A  54     -17.781 -20.766  12.469  1.00 88.75           C  
ATOM    424  N   ARG A  55     -10.773 -20.969  10.242  1.00 87.75           N  
ATOM    425  CA  ARG A  55      -9.492 -20.781   9.578  1.00 87.75           C  
ATOM    426  C   ARG A  55      -9.305 -21.797   8.445  1.00 87.75           C  
ATOM    427  CB  ARG A  55      -8.344 -20.906  10.578  1.00 87.75           C  
ATOM    428  O   ARG A  55      -9.828 -22.906   8.508  1.00 87.75           O  
ATOM    429  CG  ARG A  55      -8.383 -19.875  11.688  1.00 87.75           C  
ATOM    430  CD  ARG A  55      -7.273 -20.094  12.703  1.00 87.75           C  
ATOM    431  NE  ARG A  55      -7.285 -19.062  13.750  1.00 87.75           N  
ATOM    432  NH1 ARG A  55      -5.605 -20.031  15.008  1.00 87.75           N  
ATOM    433  NH2 ARG A  55      -6.590 -18.078  15.703  1.00 87.75           N  
ATOM    434  CZ  ARG A  55      -6.492 -19.062  14.820  1.00 87.75           C  
ATOM    435  N   GLY A  56      -8.641 -21.281   7.266  1.00 81.38           N  
ATOM    436  CA  GLY A  56      -8.273 -22.141   6.145  1.00 81.38           C  
ATOM    437  C   GLY A  56      -9.453 -22.469   5.238  1.00 81.38           C  
ATOM    438  O   GLY A  56      -9.539 -23.562   4.695  1.00 81.38           O  
ATOM    439  N   ILE A  57     -10.383 -21.391   5.180  1.00 81.94           N  
ATOM    440  CA  ILE A  57     -11.562 -21.547   4.336  1.00 81.94           C  
ATOM    441  C   ILE A  57     -11.188 -21.312   2.875  1.00 81.94           C  
ATOM    442  CB  ILE A  57     -12.695 -20.578   4.762  1.00 81.94           C  
ATOM    443  O   ILE A  57     -10.625 -20.266   2.531  1.00 81.94           O  
ATOM    444  CG1 ILE A  57     -13.039 -20.781   6.238  1.00 81.94           C  
ATOM    445  CG2 ILE A  57     -13.930 -20.766   3.873  1.00 81.94           C  
ATOM    446  CD1 ILE A  57     -13.992 -19.719   6.801  1.00 81.94           C  
ATOM    447  N   PRO A  58     -11.414 -22.297   2.084  1.00 69.25           N  
ATOM    448  CA  PRO A  58     -11.125 -22.078   0.664  1.00 69.25           C  
ATOM    449  C   PRO A  58     -12.023 -21.016   0.029  1.00 69.25           C  
ATOM    450  CB  PRO A  58     -11.375 -23.453   0.041  1.00 69.25           C  
ATOM    451  O   PRO A  58     -13.242 -21.047   0.219  1.00 69.25           O  
ATOM    452  CG  PRO A  58     -11.438 -24.391   1.203  1.00 69.25           C  
ATOM    453  CD  PRO A  58     -11.789 -23.609   2.434  1.00 69.25           C  
ATOM    454  N   PHE A  59     -11.625 -20.031  -0.694  1.00 74.19           N  
ATOM    455  CA  PHE A  59     -12.438 -18.953  -1.238  1.00 74.19           C  
ATOM    456  C   PHE A  59     -12.297 -18.875  -2.754  1.00 74.19           C  
ATOM    457  CB  PHE A  59     -12.031 -17.609  -0.614  1.00 74.19           C  
ATOM    458  O   PHE A  59     -12.984 -18.094  -3.410  1.00 74.19           O  
ATOM    459  CG  PHE A  59     -10.617 -17.203  -0.921  1.00 74.19           C  
ATOM    460  CD1 PHE A  59      -9.570 -17.578  -0.090  1.00 74.19           C  
ATOM    461  CD2 PHE A  59     -10.328 -16.438  -2.043  1.00 74.19           C  
ATOM    462  CE1 PHE A  59      -8.258 -17.203  -0.372  1.00 74.19           C  
ATOM    463  CE2 PHE A  59      -9.023 -16.047  -2.332  1.00 74.19           C  
ATOM    464  CZ  PHE A  59      -7.988 -16.438  -1.494  1.00 74.19           C  
ATOM    465  N   ALA A  60     -11.562 -19.922  -3.426  1.00 43.56           N  
ATOM    466  CA  ALA A  60     -11.445 -20.188  -4.855  1.00 43.56           C  
ATOM    467  C   ALA A  60     -11.609 -21.688  -5.148  1.00 43.56           C  
ATOM    468  CB  ALA A  60     -10.094 -19.703  -5.379  1.00 43.56           C  
ATOM    469  O   ALA A  60     -11.438 -22.516  -4.258  1.00 43.56           O  
ATOM    470  N   LYS A  61     -12.547 -22.297  -6.109  1.00 36.09           N  
ATOM    471  CA  LYS A  61     -13.234 -23.562  -6.348  1.00 36.09           C  
ATOM    472  C   LYS A  61     -12.484 -24.719  -5.699  1.00 36.09           C  
ATOM    473  CB  LYS A  61     -13.391 -23.812  -7.848  1.00 36.09           C  
ATOM    474  O   LYS A  61     -11.258 -24.828  -5.824  1.00 36.09           O  
ATOM    475  CG  LYS A  61     -14.727 -23.359  -8.414  1.00 36.09           C  
ATOM    476  CD  LYS A  61     -14.859 -23.719  -9.883  1.00 36.09           C  
ATOM    477  CE  LYS A  61     -16.172 -23.219 -10.469  1.00 36.09           C  
ATOM    478  NZ  LYS A  61     -16.312 -23.562 -11.914  1.00 36.09           N  
ATOM    479  N   PRO A  62     -13.281 -25.938  -4.977  1.00 32.31           N  
ATOM    480  CA  PRO A  62     -14.266 -26.859  -5.539  1.00 32.31           C  
ATOM    481  C   PRO A  62     -15.414 -27.156  -4.578  1.00 32.31           C  
ATOM    482  CB  PRO A  62     -13.445 -28.125  -5.812  1.00 32.31           C  
ATOM    483  O   PRO A  62     -15.195 -27.297  -3.373  1.00 32.31           O  
ATOM    484  CG  PRO A  62     -12.281 -28.031  -4.883  1.00 32.31           C  
ATOM    485  CD  PRO A  62     -12.398 -26.750  -4.094  1.00 32.31           C  
ATOM    486  N   PRO A  63     -16.719 -27.469  -5.227  1.00 37.62           N  
ATOM    487  CA  PRO A  63     -18.141 -27.234  -4.969  1.00 37.62           C  
ATOM    488  C   PRO A  63     -18.844 -28.453  -4.406  1.00 37.62           C  
ATOM    489  CB  PRO A  63     -18.688 -26.859  -6.348  1.00 37.62           C  
ATOM    490  O   PRO A  63     -18.750 -29.547  -4.973  1.00 37.62           O  
ATOM    491  CG  PRO A  63     -17.891 -27.688  -7.309  1.00 37.62           C  
ATOM    492  CD  PRO A  63     -16.797 -28.391  -6.551  1.00 37.62           C  
ATOM    493  N   ILE A  64     -19.438 -28.594  -3.207  1.00 35.38           N  
ATOM    494  CA  ILE A  64     -20.812 -29.062  -3.027  1.00 35.38           C  
ATOM    495  C   ILE A  64     -21.203 -28.969  -1.557  1.00 35.38           C  
ATOM    496  CB  ILE A  64     -20.969 -30.516  -3.523  1.00 35.38           C  
ATOM    497  O   ILE A  64     -20.375 -29.156  -0.668  1.00 35.38           O  
ATOM    498  CG1 ILE A  64     -19.609 -31.234  -3.531  1.00 35.38           C  
ATOM    499  CG2 ILE A  64     -21.609 -30.547  -4.914  1.00 35.38           C  
ATOM    500  CD1 ILE A  64     -19.703 -32.719  -3.875  1.00 35.38           C  
ATOM    501  N   GLY A  65     -22.625 -28.609  -1.451  1.00 40.19           N  
ATOM    502  CA  GLY A  65     -23.781 -29.109  -0.729  1.00 40.19           C  
ATOM    503  C   GLY A  65     -24.391 -28.078   0.210  1.00 40.19           C  
ATOM    504  O   GLY A  65     -23.984 -26.922   0.202  1.00 40.19           O  
ATOM    505  N   ASN A  66     -25.469 -28.312   1.081  1.00 35.47           N  
ATOM    506  CA  ASN A  66     -26.531 -27.500   1.652  1.00 35.47           C  
ATOM    507  C   ASN A  66     -26.719 -27.781   3.143  1.00 35.47           C  
ATOM    508  CB  ASN A  66     -27.859 -27.750   0.907  1.00 35.47           C  
ATOM    509  O   ASN A  66     -26.844 -28.938   3.555  1.00 35.47           O  
ATOM    510  CG  ASN A  66     -27.875 -27.109  -0.463  1.00 35.47           C  
ATOM    511  ND2 ASN A  66     -28.703 -27.625  -1.354  1.00 35.47           N  
ATOM    512  OD1 ASN A  66     -27.156 -26.141  -0.719  1.00 35.47           O  
ATOM    513  N   LEU A  67     -26.328 -26.750   4.031  1.00 31.70           N  
ATOM    514  CA  LEU A  67     -27.281 -26.438   5.090  1.00 31.70           C  
ATOM    515  C   LEU A  67     -26.625 -25.594   6.180  1.00 31.70           C  
ATOM    516  CB  LEU A  67     -27.859 -27.719   5.691  1.00 31.70           C  
ATOM    517  O   LEU A  67     -25.531 -25.938   6.656  1.00 31.70           O  
ATOM    518  CG  LEU A  67     -28.750 -28.562   4.773  1.00 31.70           C  
ATOM    519  CD1 LEU A  67     -28.969 -29.938   5.375  1.00 31.70           C  
ATOM    520  CD2 LEU A  67     -30.078 -27.859   4.527  1.00 31.70           C  
ATOM    521  N   ARG A  68     -27.219 -24.500   6.793  1.00 33.84           N  
ATOM    522  CA  ARG A  68     -27.953 -23.562   7.637  1.00 33.84           C  
ATOM    523  C   ARG A  68     -27.469 -23.625   9.078  1.00 33.84           C  
ATOM    524  CB  ARG A  68     -29.453 -23.875   7.586  1.00 33.84           C  
ATOM    525  O   ARG A  68     -27.250 -24.703   9.625  1.00 33.84           O  
ATOM    526  CG  ARG A  68     -30.328 -22.641   7.477  1.00 33.84           C  
ATOM    527  CD  ARG A  68     -31.812 -23.000   7.438  1.00 33.84           C  
ATOM    528  NE  ARG A  68     -32.562 -22.156   6.496  1.00 33.84           N  
ATOM    529  NH1 ARG A  68     -34.625 -23.016   7.016  1.00 33.84           N  
ATOM    530  NH2 ARG A  68     -34.438 -21.375   5.434  1.00 33.84           N  
ATOM    531  CZ  ARG A  68     -33.875 -22.188   6.316  1.00 33.84           C  
ATOM    532  N   PHE A  69     -27.297 -22.094  10.062  1.00 34.19           N  
ATOM    533  CA  PHE A  69     -27.562 -21.453  11.344  1.00 34.19           C  
ATOM    534  C   PHE A  69     -26.766 -20.156  11.469  1.00 34.19           C  
ATOM    535  CB  PHE A  69     -27.219 -22.391  12.500  1.00 34.19           C  
ATOM    536  O   PHE A  69     -25.531 -20.188  11.430  1.00 34.19           O  
ATOM    537  CG  PHE A  69     -28.000 -23.688  12.484  1.00 34.19           C  
ATOM    538  CD1 PHE A  69     -29.375 -23.688  12.695  1.00 34.19           C  
ATOM    539  CD2 PHE A  69     -27.359 -24.891  12.250  1.00 34.19           C  
ATOM    540  CE1 PHE A  69     -30.094 -24.875  12.680  1.00 34.19           C  
ATOM    541  CE2 PHE A  69     -28.078 -26.078  12.234  1.00 34.19           C  
ATOM    542  CZ  PHE A  69     -29.453 -26.078  12.453  1.00 34.19           C  
ATOM    543  N   ALA A  70     -27.375 -18.938  11.102  1.00 34.47           N  
ATOM    544  CA  ALA A  70     -27.109 -17.516  11.086  1.00 34.47           C  
ATOM    545  C   ALA A  70     -27.016 -16.953  12.508  1.00 34.47           C  
ATOM    546  CB  ALA A  70     -28.188 -16.781  10.297  1.00 34.47           C  
ATOM    547  O   ALA A  70     -27.812 -17.312  13.375  1.00 34.47           O  
ATOM    548  N   VAL A  71     -25.875 -16.578  12.992  1.00 40.56           N  
ATOM    549  CA  VAL A  71     -25.500 -15.664  14.055  1.00 40.56           C  
ATOM    550  C   VAL A  71     -26.031 -14.266  13.758  1.00 40.56           C  
ATOM    551  CB  VAL A  71     -23.969 -15.609  14.242  1.00 40.56           C  
ATOM    552  O   VAL A  71     -25.984 -13.805  12.617  1.00 40.56           O  
ATOM    553  CG1 VAL A  71     -23.594 -14.766  15.461  1.00 40.56           C  
ATOM    554  CG2 VAL A  71     -23.391 -17.016  14.375  1.00 40.56           C  
ATOM    555  N   ASN A  72     -27.141 -13.812  14.312  1.00 39.75           N  
ATOM    556  CA  ASN A  72     -27.812 -12.516  14.406  1.00 39.75           C  
ATOM    557  C   ASN A  72     -26.812 -11.398  14.727  1.00 39.75           C  
ATOM    558  CB  ASN A  72     -28.922 -12.562  15.445  1.00 39.75           C  
ATOM    559  O   ASN A  72     -26.344 -11.305  15.859  1.00 39.75           O  
ATOM    560  CG  ASN A  72     -30.203 -13.180  14.914  1.00 39.75           C  
ATOM    561  ND2 ASN A  72     -31.078 -13.602  15.820  1.00 39.75           N  
ATOM    562  OD1 ASN A  72     -30.391 -13.281  13.703  1.00 39.75           O  
ATOM    563  N   GLY A  73     -25.750 -11.125  13.773  1.00 57.50           N  
ATOM    564  CA  GLY A  73     -25.141  -9.828  14.047  1.00 57.50           C  
ATOM    565  C   GLY A  73     -24.625  -9.133  12.805  1.00 57.50           C  
ATOM    566  O   GLY A  73     -24.266  -9.789  11.820  1.00 57.50           O  
ATOM    567  N   ASN A  74     -25.312  -8.047  12.312  1.00 83.12           N  
ATOM    568  CA  ASN A  74     -24.969  -7.078  11.273  1.00 83.12           C  
ATOM    569  C   ASN A  74     -23.766  -6.227  11.672  1.00 83.12           C  
ATOM    570  CB  ASN A  74     -26.172  -6.188  10.953  1.00 83.12           C  
ATOM    571  O   ASN A  74     -23.875  -5.004  11.773  1.00 83.12           O  
ATOM    572  CG  ASN A  74     -27.188  -6.871  10.062  1.00 83.12           C  
ATOM    573  ND2 ASN A  74     -28.406  -6.336  10.031  1.00 83.12           N  
ATOM    574  OD1 ASN A  74     -26.891  -7.875   9.414  1.00 83.12           O  
ATOM    575  N   LEU A  75     -22.609  -6.984  12.016  1.00 89.38           N  
ATOM    576  CA  LEU A  75     -21.422  -6.246  12.453  1.00 89.38           C  
ATOM    577  C   LEU A  75     -20.641  -5.723  11.258  1.00 89.38           C  
ATOM    578  CB  LEU A  75     -20.531  -7.137  13.320  1.00 89.38           C  
ATOM    579  O   LEU A  75     -20.641  -6.344  10.188  1.00 89.38           O  
ATOM    580  CG  LEU A  75     -21.109  -7.582  14.664  1.00 89.38           C  
ATOM    581  CD1 LEU A  75     -20.203  -8.633  15.305  1.00 89.38           C  
ATOM    582  CD2 LEU A  75     -21.297  -6.387  15.586  1.00 89.38           C  
ATOM    583  N   PRO A  76     -20.000  -4.512  11.438  1.00 95.81           N  
ATOM    584  CA  PRO A  76     -19.031  -4.078  10.422  1.00 95.81           C  
ATOM    585  C   PRO A  76     -17.922  -5.094  10.195  1.00 95.81           C  
ATOM    586  CB  PRO A  76     -18.484  -2.773  11.000  1.00 95.81           C  
ATOM    587  O   PRO A  76     -17.516  -5.801  11.125  1.00 95.81           O  
ATOM    588  CG  PRO A  76     -19.484  -2.344  12.016  1.00 95.81           C  
ATOM    589  CD  PRO A  76     -20.125  -3.570  12.594  1.00 95.81           C  
ATOM    590  N   VAL A  77     -17.516  -5.230   8.883  1.00 97.88           N  
ATOM    591  CA  VAL A  77     -16.500  -6.203   8.477  1.00 97.88           C  
ATOM    592  C   VAL A  77     -15.211  -5.480   8.086  1.00 97.88           C  
ATOM    593  CB  VAL A  77     -16.984  -7.078   7.301  1.00 97.88           C  
ATOM    594  O   VAL A  77     -15.234  -4.543   7.285  1.00 97.88           O  
ATOM    595  CG1 VAL A  77     -15.945  -8.125   6.930  1.00 97.88           C  
ATOM    596  CG2 VAL A  77     -18.312  -7.750   7.656  1.00 97.88           C  
ATOM    597  N   MET A  78     -14.125  -5.891   8.727  1.00 98.62           N  
ATOM    598  CA  MET A  78     -12.805  -5.383   8.352  1.00 98.62           C  
ATOM    599  C   MET A  78     -11.961  -6.480   7.703  1.00 98.62           C  
ATOM    600  CB  MET A  78     -12.078  -4.816   9.570  1.00 98.62           C  
ATOM    601  O   MET A  78     -11.688  -7.508   8.328  1.00 98.62           O  
ATOM    602  CG  MET A  78     -12.773  -3.623  10.203  1.00 98.62           C  
ATOM    603  SD  MET A  78     -11.781  -2.855  11.539  1.00 98.62           S  
ATOM    604  CE  MET A  78     -10.523  -2.004  10.555  1.00 98.62           C  
ATOM    605  N   VAL A  79     -11.539  -6.234   6.473  1.00 98.81           N  
ATOM    606  CA  VAL A  79     -10.805  -7.219   5.680  1.00 98.81           C  
ATOM    607  C   VAL A  79      -9.344  -6.793   5.547  1.00 98.81           C  
ATOM    608  CB  VAL A  79     -11.438  -7.398   4.277  1.00 98.81           C  
ATOM    609  O   VAL A  79      -9.039  -5.785   4.902  1.00 98.81           O  
ATOM    610  CG1 VAL A  79     -10.711  -8.492   3.498  1.00 98.81           C  
ATOM    611  CG2 VAL A  79     -12.922  -7.727   4.402  1.00 98.81           C  
ATOM    612  N   TRP A  80      -8.453  -7.586   6.148  1.00 98.81           N  
ATOM    613  CA  TRP A  80      -7.027  -7.285   6.211  1.00 98.81           C  
ATOM    614  C   TRP A  80      -6.297  -7.855   5.000  1.00 98.81           C  
ATOM    615  CB  TRP A  80      -6.418  -7.844   7.500  1.00 98.81           C  
ATOM    616  O   TRP A  80      -6.465  -9.031   4.660  1.00 98.81           O  
ATOM    617  CG  TRP A  80      -4.922  -7.766   7.551  1.00 98.81           C  
ATOM    618  CD1 TRP A  80      -4.039  -8.812   7.488  1.00 98.81           C  
ATOM    619  CD2 TRP A  80      -4.129  -6.582   7.676  1.00 98.81           C  
ATOM    620  CE2 TRP A  80      -2.775  -6.980   7.684  1.00 98.81           C  
ATOM    621  CE3 TRP A  80      -4.438  -5.219   7.785  1.00 98.81           C  
ATOM    622  NE1 TRP A  80      -2.746  -8.344   7.570  1.00 98.81           N  
ATOM    623  CH2 TRP A  80      -2.055  -4.734   7.898  1.00 98.81           C  
ATOM    624  CZ2 TRP A  80      -1.728  -6.062   7.797  1.00 98.81           C  
ATOM    625  CZ3 TRP A  80      -3.393  -4.309   7.895  1.00 98.81           C  
ATOM    626  N   ILE A  81      -5.480  -6.961   4.328  1.00 98.81           N  
ATOM    627  CA  ILE A  81      -4.586  -7.348   3.246  1.00 98.81           C  
ATOM    628  C   ILE A  81      -3.135  -7.117   3.670  1.00 98.81           C  
ATOM    629  CB  ILE A  81      -4.895  -6.570   1.948  1.00 98.81           C  
ATOM    630  O   ILE A  81      -2.705  -5.977   3.836  1.00 98.81           O  
ATOM    631  CG1 ILE A  81      -6.387  -6.652   1.619  1.00 98.81           C  
ATOM    632  CG2 ILE A  81      -4.047  -7.102   0.787  1.00 98.81           C  
ATOM    633  CD1 ILE A  81      -6.805  -5.809   0.422  1.00 98.81           C  
ATOM    634  N   TYR A  82      -2.391  -8.281   3.816  1.00 98.62           N  
ATOM    635  CA  TYR A  82      -1.046  -8.156   4.367  1.00 98.62           C  
ATOM    636  C   TYR A  82      -0.071  -7.637   3.318  1.00 98.62           C  
ATOM    637  CB  TYR A  82      -0.562  -9.508   4.902  1.00 98.62           C  
ATOM    638  O   TYR A  82      -0.342  -7.715   2.119  1.00 98.62           O  
ATOM    639  CG  TYR A  82      -0.521 -10.602   3.859  1.00 98.62           C  
ATOM    640  CD1 TYR A  82      -1.559 -11.523   3.744  1.00 98.62           C  
ATOM    641  CD2 TYR A  82       0.554 -10.703   2.984  1.00 98.62           C  
ATOM    642  CE1 TYR A  82      -1.524 -12.523   2.785  1.00 98.62           C  
ATOM    643  CE2 TYR A  82       0.599 -11.711   2.020  1.00 98.62           C  
ATOM    644  OH  TYR A  82      -0.405 -13.609   0.975  1.00 98.62           O  
ATOM    645  CZ  TYR A  82      -0.444 -12.609   1.928  1.00 98.62           C  
ATOM    646  N   GLY A  83       1.095  -7.000   3.834  1.00 97.56           N  
ATOM    647  CA  GLY A  83       2.172  -6.508   2.990  1.00 97.56           C  
ATOM    648  C   GLY A  83       3.254  -7.543   2.738  1.00 97.56           C  
ATOM    649  O   GLY A  83       2.982  -8.742   2.736  1.00 97.56           O  
ATOM    650  N   GLY A  84       4.445  -7.062   2.346  1.00 94.69           N  
ATOM    651  CA  GLY A  84       5.578  -7.938   2.076  1.00 94.69           C  
ATOM    652  C   GLY A  84       6.145  -7.766   0.678  1.00 94.69           C  
ATOM    653  O   GLY A  84       6.617  -8.727   0.072  1.00 94.69           O  
ATOM    654  N   GLY A  85       5.906  -6.617   0.128  1.00 94.38           N  
ATOM    655  CA  GLY A  85       6.504  -6.254  -1.146  1.00 94.38           C  
ATOM    656  C   GLY A  85       6.012  -7.105  -2.301  1.00 94.38           C  
ATOM    657  O   GLY A  85       6.727  -7.293  -3.289  1.00 94.38           O  
ATOM    658  N   PHE A  86       4.875  -7.836  -2.055  1.00 97.12           N  
ATOM    659  CA  PHE A  86       4.230  -8.672  -3.059  1.00 97.12           C  
ATOM    660  C   PHE A  86       4.988  -9.984  -3.242  1.00 97.12           C  
ATOM    661  CB  PHE A  86       4.133  -7.934  -4.398  1.00 97.12           C  
ATOM    662  O   PHE A  86       4.629 -10.805  -4.086  1.00 97.12           O  
ATOM    663  CG  PHE A  86       3.326  -6.664  -4.332  1.00 97.12           C  
ATOM    664  CD1 PHE A  86       1.963  -6.703  -4.066  1.00 97.12           C  
ATOM    665  CD2 PHE A  86       3.936  -5.430  -4.531  1.00 97.12           C  
ATOM    666  CE1 PHE A  86       1.215  -5.527  -4.008  1.00 97.12           C  
ATOM    667  CE2 PHE A  86       3.193  -4.254  -4.469  1.00 97.12           C  
ATOM    668  CZ  PHE A  86       1.834  -4.305  -4.207  1.00 97.12           C  
ATOM    669  N   ILE A  87       6.086 -10.242  -2.496  1.00 94.75           N  
ATOM    670  CA  ILE A  87       6.887 -11.438  -2.736  1.00 94.75           C  
ATOM    671  C   ILE A  87       6.910 -12.305  -1.480  1.00 94.75           C  
ATOM    672  CB  ILE A  87       8.328 -11.070  -3.168  1.00 94.75           C  
ATOM    673  O   ILE A  87       7.430 -13.422  -1.502  1.00 94.75           O  
ATOM    674  CG1 ILE A  87       8.992 -10.188  -2.109  1.00 94.75           C  
ATOM    675  CG2 ILE A  87       8.320 -10.383  -4.535  1.00 94.75           C  
ATOM    676  CD1 ILE A  87      10.500 -10.055  -2.271  1.00 94.75           C  
ATOM    677  N   SER A  88       6.465 -11.742  -0.398  1.00 94.38           N  
ATOM    678  CA  SER A  88       6.402 -12.477   0.859  1.00 94.38           C  
ATOM    679  C   SER A  88       5.227 -12.016   1.713  1.00 94.38           C  
ATOM    680  CB  SER A  88       7.707 -12.312   1.643  1.00 94.38           C  
ATOM    681  O   SER A  88       4.617 -10.984   1.435  1.00 94.38           O  
ATOM    682  OG  SER A  88       7.867 -10.977   2.076  1.00 94.38           O  
ATOM    683  N   GLY A  89       4.871 -12.781   2.701  1.00 94.88           N  
ATOM    684  CA  GLY A  89       3.814 -12.438   3.641  1.00 94.88           C  
ATOM    685  C   GLY A  89       2.832 -13.562   3.883  1.00 94.88           C  
ATOM    686  O   GLY A  89       2.871 -14.586   3.191  1.00 94.88           O  
ATOM    687  N   THR A  90       1.966 -13.305   4.957  1.00 96.06           N  
ATOM    688  CA  THR A  90       0.984 -14.312   5.336  1.00 96.06           C  
ATOM    689  C   THR A  90      -0.205 -13.672   6.047  1.00 96.06           C  
ATOM    690  CB  THR A  90       1.608 -15.391   6.242  1.00 96.06           C  
ATOM    691  O   THR A  90      -0.074 -12.609   6.645  1.00 96.06           O  
ATOM    692  CG2 THR A  90       2.178 -14.773   7.516  1.00 96.06           C  
ATOM    693  OG1 THR A  90       0.605 -16.344   6.598  1.00 96.06           O  
ATOM    694  N   SER A  91      -1.348 -14.445   5.980  1.00 94.38           N  
ATOM    695  CA  SER A  91      -2.527 -14.008   6.723  1.00 94.38           C  
ATOM    696  C   SER A  91      -2.646 -14.742   8.055  1.00 94.38           C  
ATOM    697  CB  SER A  91      -3.793 -14.227   5.891  1.00 94.38           C  
ATOM    698  O   SER A  91      -3.678 -14.656   8.727  1.00 94.38           O  
ATOM    699  OG  SER A  91      -4.035 -15.609   5.703  1.00 94.38           O  
ATOM    700  N   ALA A  92      -1.670 -15.328   8.445  1.00 93.00           N  
ATOM    701  CA  ALA A  92      -1.693 -16.203   9.609  1.00 93.00           C  
ATOM    702  C   ALA A  92      -2.055 -15.430  10.875  1.00 93.00           C  
ATOM    703  CB  ALA A  92      -0.343 -16.891   9.781  1.00 93.00           C  
ATOM    704  O   ALA A  92      -1.591 -14.305  11.078  1.00 93.00           O  
ATOM    705  N   TYR A  93      -2.828 -16.047  11.695  1.00 89.00           N  
ATOM    706  CA  TYR A  93      -3.268 -15.484  12.969  1.00 89.00           C  
ATOM    707  C   TYR A  93      -2.074 -15.109  13.836  1.00 89.00           C  
ATOM    708  CB  TYR A  93      -4.164 -16.484  13.711  1.00 89.00           C  
ATOM    709  O   TYR A  93      -2.062 -14.039  14.453  1.00 89.00           O  
ATOM    710  CG  TYR A  93      -4.562 -16.016  15.094  1.00 89.00           C  
ATOM    711  CD1 TYR A  93      -3.848 -16.422  16.219  1.00 89.00           C  
ATOM    712  CD2 TYR A  93      -5.656 -15.172  15.273  1.00 89.00           C  
ATOM    713  CE1 TYR A  93      -4.211 -16.000  17.500  1.00 89.00           C  
ATOM    714  CE2 TYR A  93      -6.027 -14.750  16.547  1.00 89.00           C  
ATOM    715  OH  TYR A  93      -5.668 -14.742  18.906  1.00 89.00           O  
ATOM    716  CZ  TYR A  93      -5.301 -15.164  17.641  1.00 89.00           C  
ATOM    717  N   ASP A  94      -1.073 -15.906  13.883  1.00 89.19           N  
ATOM    718  CA  ASP A  94       0.057 -15.688  14.773  1.00 89.19           C  
ATOM    719  C   ASP A  94       0.814 -14.414  14.398  1.00 89.19           C  
ATOM    720  CB  ASP A  94       1.004 -16.891  14.758  1.00 89.19           C  
ATOM    721  O   ASP A  94       1.510 -13.828  15.234  1.00 89.19           O  
ATOM    722  CG  ASP A  94       0.424 -18.109  15.445  1.00 89.19           C  
ATOM    723  OD1 ASP A  94      -0.544 -17.969  16.219  1.00 89.19           O  
ATOM    724  OD2 ASP A  94       0.940 -19.219  15.203  1.00 89.19           O  
ATOM    725  N   VAL A  95       0.588 -14.016  13.164  1.00 92.12           N  
ATOM    726  CA  VAL A  95       1.262 -12.805  12.711  1.00 92.12           C  
ATOM    727  C   VAL A  95       0.337 -11.602  12.891  1.00 92.12           C  
ATOM    728  CB  VAL A  95       1.708 -12.914  11.234  1.00 92.12           C  
ATOM    729  O   VAL A  95       0.765 -10.547  13.367  1.00 92.12           O  
ATOM    730  CG1 VAL A  95       2.367 -11.617  10.766  1.00 92.12           C  
ATOM    731  CG2 VAL A  95       2.660 -14.094  11.055  1.00 92.12           C  
ATOM    732  N   TYR A  96      -0.901 -11.773  12.570  1.00 96.00           N  
ATOM    733  CA  TYR A  96      -1.888 -10.703  12.617  1.00 96.00           C  
ATOM    734  C   TYR A  96      -3.072 -11.086  13.492  1.00 96.00           C  
ATOM    735  CB  TYR A  96      -2.373 -10.359  11.203  1.00 96.00           C  
ATOM    736  O   TYR A  96      -4.207 -11.164  13.016  1.00 96.00           O  
ATOM    737  CG  TYR A  96      -1.264  -9.969  10.258  1.00 96.00           C  
ATOM    738  CD1 TYR A  96      -0.540  -8.797  10.453  1.00 96.00           C  
ATOM    739  CD2 TYR A  96      -0.938 -10.766   9.172  1.00 96.00           C  
ATOM    740  CE1 TYR A  96       0.482  -8.430   9.586  1.00 96.00           C  
ATOM    741  CE2 TYR A  96       0.082 -10.414   8.289  1.00 96.00           C  
ATOM    742  OH  TYR A  96       1.796  -8.883   7.645  1.00 96.00           O  
ATOM    743  CZ  TYR A  96       0.785  -9.242   8.508  1.00 96.00           C  
ATOM    744  N   ALA A  97      -2.760 -11.266  14.734  1.00 95.94           N  
ATOM    745  CA  ALA A  97      -3.818 -11.586  15.688  1.00 95.94           C  
ATOM    746  C   ALA A  97      -4.746 -10.398  15.898  1.00 95.94           C  
ATOM    747  CB  ALA A  97      -3.217 -12.031  17.016  1.00 95.94           C  
ATOM    748  O   ALA A  97      -4.320  -9.344  16.391  1.00 95.94           O  
ATOM    749  N   PRO A  98      -6.035 -10.547  15.594  1.00 95.25           N  
ATOM    750  CA  PRO A  98      -6.961  -9.414  15.500  1.00 95.25           C  
ATOM    751  C   PRO A  98      -7.664  -9.117  16.828  1.00 95.25           C  
ATOM    752  CB  PRO A  98      -7.965  -9.867  14.438  1.00 95.25           C  
ATOM    753  O   PRO A  98      -8.719  -8.484  16.844  1.00 95.25           O  
ATOM    754  CG  PRO A  98      -8.117 -11.344  14.664  1.00 95.25           C  
ATOM    755  CD  PRO A  98      -6.793 -11.898  15.086  1.00 95.25           C  
ATOM    756  N   ASP A  99      -7.156  -9.578  17.859  1.00 94.06           N  
ATOM    757  CA  ASP A  99      -7.828  -9.547  19.156  1.00 94.06           C  
ATOM    758  C   ASP A  99      -8.273  -8.133  19.516  1.00 94.06           C  
ATOM    759  CB  ASP A  99      -6.906 -10.094  20.250  1.00 94.06           C  
ATOM    760  O   ASP A  99      -9.391  -7.934  20.000  1.00 94.06           O  
ATOM    761  CG  ASP A  99      -6.621 -11.578  20.109  1.00 94.06           C  
ATOM    762  OD1 ASP A  99      -6.848 -12.352  21.062  1.00 94.06           O  
ATOM    763  OD2 ASP A  99      -6.164 -11.984  19.016  1.00 94.06           O  
ATOM    764  N   TYR A 100      -7.414  -7.195  19.250  1.00 95.94           N  
ATOM    765  CA  TYR A 100      -7.742  -5.820  19.609  1.00 95.94           C  
ATOM    766  C   TYR A 100      -8.977  -5.336  18.859  1.00 95.94           C  
ATOM    767  CB  TYR A 100      -6.559  -4.891  19.312  1.00 95.94           C  
ATOM    768  O   TYR A 100      -9.844  -4.672  19.438  1.00 95.94           O  
ATOM    769  CG  TYR A 100      -5.293  -5.277  20.047  1.00 95.94           C  
ATOM    770  CD1 TYR A 100      -5.340  -6.031  21.219  1.00 95.94           C  
ATOM    771  CD2 TYR A 100      -4.047  -4.887  19.562  1.00 95.94           C  
ATOM    772  CE1 TYR A 100      -4.176  -6.387  21.891  1.00 95.94           C  
ATOM    773  CE2 TYR A 100      -2.877  -5.234  20.234  1.00 95.94           C  
ATOM    774  OH  TYR A 100      -1.795  -6.332  22.047  1.00 95.94           O  
ATOM    775  CZ  TYR A 100      -2.951  -5.984  21.391  1.00 95.94           C  
ATOM    776  N   PHE A 101      -9.195  -5.730  17.641  1.00 94.44           N  
ATOM    777  CA  PHE A 101     -10.344  -5.344  16.844  1.00 94.44           C  
ATOM    778  C   PHE A 101     -11.609  -6.043  17.328  1.00 94.44           C  
ATOM    779  CB  PHE A 101     -10.109  -5.668  15.359  1.00 94.44           C  
ATOM    780  O   PHE A 101     -12.672  -5.422  17.422  1.00 94.44           O  
ATOM    781  CG  PHE A 101      -8.969  -4.898  14.742  1.00 94.44           C  
ATOM    782  CD1 PHE A 101      -9.055  -3.523  14.578  1.00 94.44           C  
ATOM    783  CD2 PHE A 101      -7.812  -5.555  14.336  1.00 94.44           C  
ATOM    784  CE1 PHE A 101      -8.000  -2.809  14.008  1.00 94.44           C  
ATOM    785  CE2 PHE A 101      -6.758  -4.848  13.766  1.00 94.44           C  
ATOM    786  CZ  PHE A 101      -6.852  -3.477  13.602  1.00 94.44           C  
ATOM    787  N   LEU A 102     -11.453  -7.301  17.594  1.00 90.31           N  
ATOM    788  CA  LEU A 102     -12.602  -8.117  17.969  1.00 90.31           C  
ATOM    789  C   LEU A 102     -13.266  -7.586  19.234  1.00 90.31           C  
ATOM    790  CB  LEU A 102     -12.172  -9.578  18.188  1.00 90.31           C  
ATOM    791  O   LEU A 102     -14.484  -7.699  19.391  1.00 90.31           O  
ATOM    792  CG  LEU A 102     -11.594 -10.297  16.969  1.00 90.31           C  
ATOM    793  CD1 LEU A 102     -11.180 -11.719  17.328  1.00 90.31           C  
ATOM    794  CD2 LEU A 102     -12.602 -10.305  15.820  1.00 90.31           C  
ATOM    795  N   GLU A 103     -12.516  -6.922  20.016  1.00 89.62           N  
ATOM    796  CA  GLU A 103     -13.023  -6.379  21.281  1.00 89.62           C  
ATOM    797  C   GLU A 103     -13.852  -5.125  21.047  1.00 89.62           C  
ATOM    798  CB  GLU A 103     -11.867  -6.074  22.234  1.00 89.62           C  
ATOM    799  O   GLU A 103     -14.555  -4.656  21.938  1.00 89.62           O  
ATOM    800  CG  GLU A 103     -11.148  -7.316  22.750  1.00 89.62           C  
ATOM    801  CD  GLU A 103      -9.953  -6.996  23.625  1.00 89.62           C  
ATOM    802  OE1 GLU A 103      -9.359  -7.930  24.219  1.00 89.62           O  
ATOM    803  OE2 GLU A 103      -9.602  -5.797  23.734  1.00 89.62           O  
ATOM    804  N   LYS A 104     -13.852  -4.715  19.766  1.00 89.38           N  
ATOM    805  CA  LYS A 104     -14.594  -3.506  19.438  1.00 89.38           C  
ATOM    806  C   LYS A 104     -15.812  -3.828  18.578  1.00 89.38           C  
ATOM    807  CB  LYS A 104     -13.695  -2.494  18.719  1.00 89.38           C  
ATOM    808  O   LYS A 104     -16.422  -2.928  18.000  1.00 89.38           O  
ATOM    809  CG  LYS A 104     -12.531  -2.006  19.562  1.00 89.38           C  
ATOM    810  CD  LYS A 104     -12.992  -1.072  20.672  1.00 89.38           C  
ATOM    811  CE  LYS A 104     -11.812  -0.456  21.422  1.00 89.38           C  
ATOM    812  NZ  LYS A 104     -12.258   0.407  22.547  1.00 89.38           N  
ATOM    813  N   GLY A 105     -16.156  -5.062  18.500  1.00 87.56           N  
ATOM    814  CA  GLY A 105     -17.406  -5.484  17.906  1.00 87.56           C  
ATOM    815  C   GLY A 105     -17.375  -5.461  16.375  1.00 87.56           C  
ATOM    816  O   GLY A 105     -18.312  -4.965  15.750  1.00 87.56           O  
ATOM    817  N   VAL A 106     -16.359  -5.980  15.805  1.00 90.31           N  
ATOM    818  CA  VAL A 106     -16.266  -6.113  14.352  1.00 90.31           C  
ATOM    819  C   VAL A 106     -16.000  -7.566  13.984  1.00 90.31           C  
ATOM    820  CB  VAL A 106     -15.180  -5.195  13.766  1.00 90.31           C  
ATOM    821  O   VAL A 106     -15.562  -8.359  14.820  1.00 90.31           O  
ATOM    822  CG1 VAL A 106     -15.461  -3.730  14.102  1.00 90.31           C  
ATOM    823  CG2 VAL A 106     -13.805  -5.609  14.281  1.00 90.31           C  
ATOM    824  N   VAL A 107     -16.344  -7.844  12.648  1.00 94.25           N  
ATOM    825  CA  VAL A 107     -15.898  -9.094  12.031  1.00 94.25           C  
ATOM    826  C   VAL A 107     -14.594  -8.859  11.281  1.00 94.25           C  
ATOM    827  CB  VAL A 107     -16.969  -9.664  11.078  1.00 94.25           C  
ATOM    828  O   VAL A 107     -14.484  -7.926  10.484  1.00 94.25           O  
ATOM    829  CG1 VAL A 107     -16.438 -10.906  10.359  1.00 94.25           C  
ATOM    830  CG2 VAL A 107     -18.250 -10.000  11.852  1.00 94.25           C  
ATOM    831  N   TYR A 108     -13.633  -9.734  11.609  1.00 96.94           N  
ATOM    832  CA  TYR A 108     -12.312  -9.617  11.000  1.00 96.94           C  
ATOM    833  C   TYR A 108     -12.070 -10.742  10.000  1.00 96.94           C  
ATOM    834  CB  TYR A 108     -11.219  -9.633  12.070  1.00 96.94           C  
ATOM    835  O   TYR A 108     -12.312 -11.914  10.305  1.00 96.94           O  
ATOM    836  CG  TYR A 108      -9.820  -9.570  11.516  1.00 96.94           C  
ATOM    837  CD1 TYR A 108      -9.086 -10.734  11.281  1.00 96.94           C  
ATOM    838  CD2 TYR A 108      -9.219  -8.344  11.219  1.00 96.94           C  
ATOM    839  CE1 TYR A 108      -7.797 -10.680  10.773  1.00 96.94           C  
ATOM    840  CE2 TYR A 108      -7.930  -8.281  10.711  1.00 96.94           C  
ATOM    841  OH  TYR A 108      -5.945  -9.398   9.977  1.00 96.94           O  
ATOM    842  CZ  TYR A 108      -7.227  -9.453  10.484  1.00 96.94           C  
ATOM    843  N   VAL A 109     -11.656 -10.312   8.781  1.00 98.00           N  
ATOM    844  CA  VAL A 109     -11.344 -11.281   7.730  1.00 98.00           C  
ATOM    845  C   VAL A 109      -9.930 -11.039   7.207  1.00 98.00           C  
ATOM    846  CB  VAL A 109     -12.359 -11.203   6.570  1.00 98.00           C  
ATOM    847  O   VAL A 109      -9.547  -9.898   6.941  1.00 98.00           O  
ATOM    848  CG1 VAL A 109     -12.008 -12.211   5.477  1.00 98.00           C  
ATOM    849  CG2 VAL A 109     -13.781 -11.445   7.086  1.00 98.00           C  
ATOM    850  N   SER A 110      -9.109 -12.109   7.117  1.00 96.94           N  
ATOM    851  CA  SER A 110      -7.828 -12.070   6.418  1.00 96.94           C  
ATOM    852  C   SER A 110      -7.703 -13.234   5.441  1.00 96.94           C  
ATOM    853  CB  SER A 110      -6.672 -12.102   7.414  1.00 96.94           C  
ATOM    854  O   SER A 110      -8.422 -14.227   5.551  1.00 96.94           O  
ATOM    855  OG  SER A 110      -6.637 -13.336   8.109  1.00 96.94           O  
ATOM    856  N   PHE A 111      -6.895 -13.070   4.398  1.00 98.00           N  
ATOM    857  CA  PHE A 111      -6.766 -14.078   3.354  1.00 98.00           C  
ATOM    858  C   PHE A 111      -5.387 -14.023   2.713  1.00 98.00           C  
ATOM    859  CB  PHE A 111      -7.848 -13.891   2.287  1.00 98.00           C  
ATOM    860  O   PHE A 111      -4.656 -13.047   2.883  1.00 98.00           O  
ATOM    861  CG  PHE A 111      -7.812 -12.547   1.616  1.00 98.00           C  
ATOM    862  CD1 PHE A 111      -8.516 -11.469   2.146  1.00 98.00           C  
ATOM    863  CD2 PHE A 111      -7.074 -12.352   0.455  1.00 98.00           C  
ATOM    864  CE1 PHE A 111      -8.484 -10.219   1.527  1.00 98.00           C  
ATOM    865  CE2 PHE A 111      -7.035 -11.109  -0.169  1.00 98.00           C  
ATOM    866  CZ  PHE A 111      -7.742 -10.047   0.368  1.00 98.00           C  
ATOM    867  N   ASN A 112      -5.051 -15.203   2.066  1.00 97.56           N  
ATOM    868  CA  ASN A 112      -3.805 -15.250   1.306  1.00 97.56           C  
ATOM    869  C   ASN A 112      -4.035 -14.922  -0.167  1.00 97.56           C  
ATOM    870  CB  ASN A 112      -3.139 -16.625   1.447  1.00 97.56           C  
ATOM    871  O   ASN A 112      -5.129 -15.133  -0.690  1.00 97.56           O  
ATOM    872  CG  ASN A 112      -2.490 -16.812   2.803  1.00 97.56           C  
ATOM    873  ND2 ASN A 112      -2.547 -18.031   3.316  1.00 97.56           N  
ATOM    874  OD1 ASN A 112      -1.943 -15.875   3.387  1.00 97.56           O  
ATOM    875  N   TYR A 113      -3.021 -14.320  -0.726  1.00 98.38           N  
ATOM    876  CA  TYR A 113      -2.982 -14.109  -2.170  1.00 98.38           C  
ATOM    877  C   TYR A 113      -1.620 -14.492  -2.736  1.00 98.38           C  
ATOM    878  CB  TYR A 113      -3.303 -12.656  -2.514  1.00 98.38           C  
ATOM    879  O   TYR A 113      -0.633 -14.562  -2.000  1.00 98.38           O  
ATOM    880  CG  TYR A 113      -2.352 -11.656  -1.895  1.00 98.38           C  
ATOM    881  CD1 TYR A 113      -2.586 -11.141  -0.622  1.00 98.38           C  
ATOM    882  CD2 TYR A 113      -1.218 -11.234  -2.578  1.00 98.38           C  
ATOM    883  CE1 TYR A 113      -1.712 -10.227  -0.047  1.00 98.38           C  
ATOM    884  CE2 TYR A 113      -0.338 -10.320  -2.014  1.00 98.38           C  
ATOM    885  OH  TYR A 113       0.275  -8.914  -0.185  1.00 98.38           O  
ATOM    886  CZ  TYR A 113      -0.593  -9.820  -0.749  1.00 98.38           C  
ATOM    887  N   ARG A 114      -1.710 -14.859  -4.023  1.00 98.06           N  
ATOM    888  CA  ARG A 114      -0.473 -15.305  -4.652  1.00 98.06           C  
ATOM    889  C   ARG A 114       0.583 -14.211  -4.633  1.00 98.06           C  
ATOM    890  CB  ARG A 114      -0.735 -15.758  -6.094  1.00 98.06           C  
ATOM    891  O   ARG A 114       0.259 -13.023  -4.773  1.00 98.06           O  
ATOM    892  CG  ARG A 114      -1.395 -17.125  -6.203  1.00 98.06           C  
ATOM    893  CD  ARG A 114      -1.769 -17.453  -7.641  1.00 98.06           C  
ATOM    894  NE  ARG A 114      -2.932 -16.688  -8.086  1.00 98.06           N  
ATOM    895  NH1 ARG A 114      -2.992 -17.609 -10.203  1.00 98.06           N  
ATOM    896  NH2 ARG A 114      -4.543 -16.047  -9.586  1.00 98.06           N  
ATOM    897  CZ  ARG A 114      -3.486 -16.781  -9.289  1.00 98.06           C  
ATOM    898  N   LEU A 115       1.915 -14.523  -4.469  1.00 97.56           N  
ATOM    899  CA  LEU A 115       3.033 -13.602  -4.332  1.00 97.56           C  
ATOM    900  C   LEU A 115       4.086 -13.852  -5.402  1.00 97.56           C  
ATOM    901  CB  LEU A 115       3.664 -13.727  -2.941  1.00 97.56           C  
ATOM    902  O   LEU A 115       4.016 -14.852  -6.125  1.00 97.56           O  
ATOM    903  CG  LEU A 115       2.748 -13.430  -1.752  1.00 97.56           C  
ATOM    904  CD1 LEU A 115       3.416 -13.859  -0.449  1.00 97.56           C  
ATOM    905  CD2 LEU A 115       2.379 -11.953  -1.710  1.00 97.56           C  
ATOM    906  N   GLY A 116       5.012 -12.961  -5.605  1.00 96.75           N  
ATOM    907  CA  GLY A 116       6.156 -13.102  -6.492  1.00 96.75           C  
ATOM    908  C   GLY A 116       5.770 -13.508  -7.902  1.00 96.75           C  
ATOM    909  O   GLY A 116       4.789 -13.000  -8.453  1.00 96.75           O  
ATOM    910  N   VAL A 117       6.504 -14.430  -8.406  1.00 97.00           N  
ATOM    911  CA  VAL A 117       6.336 -14.852  -9.789  1.00 97.00           C  
ATOM    912  C   VAL A 117       4.973 -15.516  -9.969  1.00 97.00           C  
ATOM    913  CB  VAL A 117       7.457 -15.820 -10.227  1.00 97.00           C  
ATOM    914  O   VAL A 117       4.379 -15.453 -11.047  1.00 97.00           O  
ATOM    915  CG1 VAL A 117       7.359 -17.141  -9.469  1.00 97.00           C  
ATOM    916  CG2 VAL A 117       7.398 -16.062 -11.734  1.00 97.00           C  
ATOM    917  N   PHE A 118       4.363 -16.016  -8.914  1.00 96.44           N  
ATOM    918  CA  PHE A 118       3.082 -16.719  -8.977  1.00 96.44           C  
ATOM    919  C   PHE A 118       1.931 -15.719  -9.023  1.00 96.44           C  
ATOM    920  CB  PHE A 118       2.918 -17.656  -7.777  1.00 96.44           C  
ATOM    921  O   PHE A 118       0.866 -16.016  -9.570  1.00 96.44           O  
ATOM    922  CG  PHE A 118       4.027 -18.656  -7.641  1.00 96.44           C  
ATOM    923  CD1 PHE A 118       4.156 -19.703  -8.555  1.00 96.44           C  
ATOM    924  CD2 PHE A 118       4.938 -18.562  -6.598  1.00 96.44           C  
ATOM    925  CE1 PHE A 118       5.180 -20.641  -8.422  1.00 96.44           C  
ATOM    926  CE2 PHE A 118       5.965 -19.500  -6.465  1.00 96.44           C  
ATOM    927  CZ  PHE A 118       6.082 -20.531  -7.379  1.00 96.44           C  
ATOM    928  N   GLY A 119       2.215 -14.633  -8.516  1.00 96.50           N  
ATOM    929  CA  GLY A 119       1.122 -13.680  -8.398  1.00 96.50           C  
ATOM    930  C   GLY A 119       1.253 -12.508  -9.352  1.00 96.50           C  
ATOM    931  O   GLY A 119       0.255 -11.883  -9.719  1.00 96.50           O  
ATOM    932  N   PHE A 120       2.463 -12.312  -9.766  1.00 97.88           N  
ATOM    933  CA  PHE A 120       2.590 -11.016 -10.430  1.00 97.88           C  
ATOM    934  C   PHE A 120       3.453 -11.133 -11.680  1.00 97.88           C  
ATOM    935  CB  PHE A 120       3.184  -9.984  -9.469  1.00 97.88           C  
ATOM    936  O   PHE A 120       3.883 -10.117 -12.234  1.00 97.88           O  
ATOM    937  CG  PHE A 120       2.287  -9.648  -8.305  1.00 97.88           C  
ATOM    938  CD1 PHE A 120       1.238  -8.750  -8.461  1.00 97.88           C  
ATOM    939  CD2 PHE A 120       2.496 -10.227  -7.062  1.00 97.88           C  
ATOM    940  CE1 PHE A 120       0.407  -8.438  -7.383  1.00 97.88           C  
ATOM    941  CE2 PHE A 120       1.670  -9.922  -5.984  1.00 97.88           C  
ATOM    942  CZ  PHE A 120       0.627  -9.023  -6.148  1.00 97.88           C  
ATOM    943  N   LEU A 121       3.768 -12.312 -12.117  1.00 97.81           N  
ATOM    944  CA  LEU A 121       4.445 -12.477 -13.406  1.00 97.81           C  
ATOM    945  C   LEU A 121       3.592 -11.922 -14.539  1.00 97.81           C  
ATOM    946  CB  LEU A 121       4.766 -13.953 -13.656  1.00 97.81           C  
ATOM    947  O   LEU A 121       2.391 -12.188 -14.609  1.00 97.81           O  
ATOM    948  CG  LEU A 121       5.559 -14.258 -14.930  1.00 97.81           C  
ATOM    949  CD1 LEU A 121       6.664 -15.266 -14.633  1.00 97.81           C  
ATOM    950  CD2 LEU A 121       4.633 -14.789 -16.016  1.00 97.81           C  
ATOM    951  N   SER A 122       4.270 -11.141 -15.414  1.00 98.12           N  
ATOM    952  CA  SER A 122       3.541 -10.586 -16.547  1.00 98.12           C  
ATOM    953  C   SER A 122       4.422 -10.523 -17.797  1.00 98.12           C  
ATOM    954  CB  SER A 122       3.018  -9.188 -16.219  1.00 98.12           C  
ATOM    955  O   SER A 122       5.594 -10.156 -17.719  1.00 98.12           O  
ATOM    956  OG  SER A 122       2.367  -8.609 -17.328  1.00 98.12           O  
ATOM    957  N   THR A 123       3.756 -10.945 -18.891  1.00 97.88           N  
ATOM    958  CA  THR A 123       4.414 -10.758 -20.172  1.00 97.88           C  
ATOM    959  C   THR A 123       3.848  -9.539 -20.891  1.00 97.88           C  
ATOM    960  CB  THR A 123       4.258 -12.000 -21.062  1.00 97.88           C  
ATOM    961  O   THR A 123       4.176  -9.297 -22.062  1.00 97.88           O  
ATOM    962  CG2 THR A 123       4.996 -13.195 -20.469  1.00 97.88           C  
ATOM    963  OG1 THR A 123       2.867 -12.328 -21.188  1.00 97.88           O  
ATOM    964  N   GLU A 124       3.004  -8.727 -20.172  1.00 96.56           N  
ATOM    965  CA  GLU A 124       2.412  -7.465 -20.609  1.00 96.56           C  
ATOM    966  C   GLU A 124       1.615  -7.645 -21.891  1.00 96.56           C  
ATOM    967  CB  GLU A 124       3.498  -6.402 -20.812  1.00 96.56           C  
ATOM    968  O   GLU A 124       1.481  -6.711 -22.688  1.00 96.56           O  
ATOM    969  CG  GLU A 124       4.180  -5.973 -19.516  1.00 96.56           C  
ATOM    970  CD  GLU A 124       5.156  -4.820 -19.703  1.00 96.56           C  
ATOM    971  OE1 GLU A 124       5.383  -4.051 -18.750  1.00 96.56           O  
ATOM    972  OE2 GLU A 124       5.699  -4.691 -20.828  1.00 96.56           O  
ATOM    973  N   ASP A 125       1.266  -8.883 -22.250  1.00 96.25           N  
ATOM    974  CA  ASP A 125       0.325  -9.242 -23.312  1.00 96.25           C  
ATOM    975  C   ASP A 125      -0.719 -10.234 -22.797  1.00 96.25           C  
ATOM    976  CB  ASP A 125       1.066  -9.836 -24.516  1.00 96.25           C  
ATOM    977  O   ASP A 125      -0.857 -10.430 -21.594  1.00 96.25           O  
ATOM    978  CG  ASP A 125       1.889 -11.062 -24.156  1.00 96.25           C  
ATOM    979  OD1 ASP A 125       1.521 -11.789 -23.203  1.00 96.25           O  
ATOM    980  OD2 ASP A 125       2.916 -11.297 -24.828  1.00 96.25           O  
ATOM    981  N   MET A 126      -1.460 -10.805 -23.672  1.00 96.62           N  
ATOM    982  CA  MET A 126      -2.621 -11.586 -23.250  1.00 96.62           C  
ATOM    983  C   MET A 126      -2.203 -12.977 -22.781  1.00 96.62           C  
ATOM    984  CB  MET A 126      -3.637 -11.695 -24.391  1.00 96.62           C  
ATOM    985  O   MET A 126      -2.990 -13.688 -22.156  1.00 96.62           O  
ATOM    986  CG  MET A 126      -4.359 -10.391 -24.688  1.00 96.62           C  
ATOM    987  SD  MET A 126      -5.078  -9.617 -23.188  1.00 96.62           S  
ATOM    988  CE  MET A 126      -6.285 -10.891 -22.719  1.00 96.62           C  
ATOM    989  N   GLU A 127      -0.978 -13.312 -23.016  1.00 96.56           N  
ATOM    990  CA  GLU A 127      -0.527 -14.625 -22.562  1.00 96.56           C  
ATOM    991  C   GLU A 127      -0.415 -14.680 -21.047  1.00 96.56           C  
ATOM    992  CB  GLU A 127       0.818 -14.977 -23.203  1.00 96.56           C  
ATOM    993  O   GLU A 127      -0.759 -15.688 -20.422  1.00 96.56           O  
ATOM    994  CG  GLU A 127       0.740 -15.227 -24.703  1.00 96.56           C  
ATOM    995  CD  GLU A 127      -0.262 -16.312 -25.078  1.00 96.56           C  
ATOM    996  OE1 GLU A 127      -0.965 -16.156 -26.109  1.00 96.56           O  
ATOM    997  OE2 GLU A 127      -0.346 -17.312 -24.344  1.00 96.56           O  
ATOM    998  N   ALA A 128       0.110 -13.672 -20.438  1.00 96.38           N  
ATOM    999  CA  ALA A 128       0.199 -13.484 -18.984  1.00 96.38           C  
ATOM   1000  C   ALA A 128       0.053 -12.008 -18.625  1.00 96.38           C  
ATOM   1001  CB  ALA A 128       1.521 -14.031 -18.453  1.00 96.38           C  
ATOM   1002  O   ALA A 128       1.049 -11.312 -18.391  1.00 96.38           O  
ATOM   1003  N   PRO A 129      -1.171 -11.539 -18.625  1.00 95.75           N  
ATOM   1004  CA  PRO A 129      -1.439 -10.109 -18.438  1.00 95.75           C  
ATOM   1005  C   PRO A 129      -0.986  -9.602 -17.062  1.00 95.75           C  
ATOM   1006  CB  PRO A 129      -2.961 -10.016 -18.578  1.00 95.75           C  
ATOM   1007  O   PRO A 129      -0.740  -8.398 -16.906  1.00 95.75           O  
ATOM   1008  CG  PRO A 129      -3.453 -11.406 -18.344  1.00 95.75           C  
ATOM   1009  CD  PRO A 129      -2.377 -12.375 -18.750  1.00 95.75           C  
ATOM   1010  N   GLY A 130      -0.842 -10.484 -15.992  1.00 96.06           N  
ATOM   1011  CA  GLY A 130      -0.326 -10.117 -14.688  1.00 96.06           C  
ATOM   1012  C   GLY A 130      -1.418  -9.836 -13.672  1.00 96.06           C  
ATOM   1013  O   GLY A 130      -2.600 -10.055 -13.945  1.00 96.06           O  
ATOM   1014  N   ASN A 131      -1.077  -9.555 -12.469  1.00 98.12           N  
ATOM   1015  CA  ASN A 131      -1.867  -9.109 -11.328  1.00 98.12           C  
ATOM   1016  C   ASN A 131      -2.768 -10.219 -10.797  1.00 98.12           C  
ATOM   1017  CB  ASN A 131      -2.701  -7.883 -11.695  1.00 98.12           C  
ATOM   1018  O   ASN A 131      -3.916  -9.969 -10.422  1.00 98.12           O  
ATOM   1019  CG  ASN A 131      -1.851  -6.648 -11.938  1.00 98.12           C  
ATOM   1020  ND2 ASN A 131      -2.357  -5.730 -12.750  1.00 98.12           N  
ATOM   1021  OD1 ASN A 131      -0.748  -6.527 -11.398  1.00 98.12           O  
ATOM   1022  N   TRP A 132      -2.301 -11.461 -10.852  1.00 97.75           N  
ATOM   1023  CA  TRP A 132      -3.053 -12.602 -10.336  1.00 97.75           C  
ATOM   1024  C   TRP A 132      -3.244 -12.492  -8.828  1.00 97.75           C  
ATOM   1025  CB  TRP A 132      -2.344 -13.914 -10.680  1.00 97.75           C  
ATOM   1026  O   TRP A 132      -4.258 -12.938  -8.289  1.00 97.75           O  
ATOM   1027  CG  TRP A 132      -2.051 -14.086 -12.141  1.00 97.75           C  
ATOM   1028  CD1 TRP A 132      -0.836 -13.969 -12.758  1.00 97.75           C  
ATOM   1029  CD2 TRP A 132      -2.992 -14.406 -13.164  1.00 97.75           C  
ATOM   1030  CE2 TRP A 132      -2.279 -14.461 -14.383  1.00 97.75           C  
ATOM   1031  CE3 TRP A 132      -4.371 -14.648 -13.180  1.00 97.75           C  
ATOM   1032  NE1 TRP A 132      -0.966 -14.188 -14.102  1.00 97.75           N  
ATOM   1033  CH2 TRP A 132      -4.250 -14.984 -15.586  1.00 97.75           C  
ATOM   1034  CZ2 TRP A 132      -2.900 -14.750 -15.602  1.00 97.75           C  
ATOM   1035  CZ3 TRP A 132      -4.988 -14.938 -14.391  1.00 97.75           C  
ATOM   1036  N   GLY A 133      -2.230 -11.930  -8.141  1.00 97.69           N  
ATOM   1037  CA  GLY A 133      -2.383 -11.656  -6.723  1.00 97.69           C  
ATOM   1038  C   GLY A 133      -3.535 -10.719  -6.418  1.00 97.69           C  
ATOM   1039  O   GLY A 133      -4.309 -10.961  -5.492  1.00 97.69           O  
ATOM   1040  N   LEU A 134      -3.713  -9.625  -7.207  1.00 98.69           N  
ATOM   1041  CA  LEU A 134      -4.832  -8.711  -7.031  1.00 98.69           C  
ATOM   1042  C   LEU A 134      -6.152  -9.391  -7.371  1.00 98.69           C  
ATOM   1043  CB  LEU A 134      -4.648  -7.465  -7.906  1.00 98.69           C  
ATOM   1044  O   LEU A 134      -7.168  -9.148  -6.715  1.00 98.69           O  
ATOM   1045  CG  LEU A 134      -3.535  -6.504  -7.492  1.00 98.69           C  
ATOM   1046  CD1 LEU A 134      -3.559  -5.254  -8.367  1.00 98.69           C  
ATOM   1047  CD2 LEU A 134      -3.668  -6.133  -6.020  1.00 98.69           C  
ATOM   1048  N   LYS A 135      -6.125 -10.211  -8.352  1.00 98.38           N  
ATOM   1049  CA  LYS A 135      -7.324 -10.945  -8.727  1.00 98.38           C  
ATOM   1050  C   LYS A 135      -7.742 -11.930  -7.637  1.00 98.38           C  
ATOM   1051  CB  LYS A 135      -7.102 -11.695 -10.047  1.00 98.38           C  
ATOM   1052  O   LYS A 135      -8.930 -12.133  -7.398  1.00 98.38           O  
ATOM   1053  CG  LYS A 135      -6.973 -10.781 -11.258  1.00 98.38           C  
ATOM   1054  CD  LYS A 135      -6.574 -11.562 -12.508  1.00 98.38           C  
ATOM   1055  CE  LYS A 135      -6.414 -10.648 -13.711  1.00 98.38           C  
ATOM   1056  NZ  LYS A 135      -5.688 -11.328 -14.828  1.00 98.38           N  
ATOM   1057  N   ASP A 136      -6.785 -12.500  -6.965  1.00 98.44           N  
ATOM   1058  CA  ASP A 136      -7.086 -13.312  -5.789  1.00 98.44           C  
ATOM   1059  C   ASP A 136      -7.773 -12.477  -4.711  1.00 98.44           C  
ATOM   1060  CB  ASP A 136      -5.809 -13.945  -5.234  1.00 98.44           C  
ATOM   1061  O   ASP A 136      -8.727 -12.938  -4.078  1.00 98.44           O  
ATOM   1062  CG  ASP A 136      -5.203 -14.977  -6.168  1.00 98.44           C  
ATOM   1063  OD1 ASP A 136      -5.922 -15.508  -7.039  1.00 98.44           O  
ATOM   1064  OD2 ASP A 136      -3.992 -15.258  -6.031  1.00 98.44           O  
ATOM   1065  N   GLN A 137      -7.258 -11.328  -4.516  1.00 98.75           N  
ATOM   1066  CA  GLN A 137      -7.840 -10.422  -3.529  1.00 98.75           C  
ATOM   1067  C   GLN A 137      -9.281 -10.062  -3.887  1.00 98.75           C  
ATOM   1068  CB  GLN A 137      -7.000  -9.148  -3.412  1.00 98.75           C  
ATOM   1069  O   GLN A 137     -10.156 -10.055  -3.018  1.00 98.75           O  
ATOM   1070  CG  GLN A 137      -5.582  -9.383  -2.910  1.00 98.75           C  
ATOM   1071  CD  GLN A 137      -4.711  -8.148  -2.998  1.00 98.75           C  
ATOM   1072  NE2 GLN A 137      -3.396  -8.344  -2.982  1.00 98.75           N  
ATOM   1073  OE1 GLN A 137      -5.215  -7.023  -3.080  1.00 98.75           O  
ATOM   1074  N   ILE A 138      -9.602  -9.820  -5.137  1.00 98.75           N  
ATOM   1075  CA  ILE A 138     -10.945  -9.516  -5.617  1.00 98.75           C  
ATOM   1076  C   ILE A 138     -11.859 -10.719  -5.410  1.00 98.75           C  
ATOM   1077  CB  ILE A 138     -10.938  -9.102  -7.109  1.00 98.75           C  
ATOM   1078  O   ILE A 138     -12.992 -10.578  -4.941  1.00 98.75           O  
ATOM   1079  CG1 ILE A 138     -10.289  -7.723  -7.277  1.00 98.75           C  
ATOM   1080  CG2 ILE A 138     -12.352  -9.117  -7.684  1.00 98.75           C  
ATOM   1081  CD1 ILE A 138      -9.906  -7.391  -8.711  1.00 98.75           C  
ATOM   1082  N   LEU A 139     -11.320 -11.852  -5.680  1.00 98.12           N  
ATOM   1083  CA  LEU A 139     -12.086 -13.070  -5.457  1.00 98.12           C  
ATOM   1084  C   LEU A 139     -12.414 -13.250  -3.980  1.00 98.12           C  
ATOM   1085  CB  LEU A 139     -11.312 -14.297  -5.969  1.00 98.12           C  
ATOM   1086  O   LEU A 139     -13.531 -13.641  -3.629  1.00 98.12           O  
ATOM   1087  CG  LEU A 139     -12.055 -15.633  -5.918  1.00 98.12           C  
ATOM   1088  CD1 LEU A 139     -13.312 -15.578  -6.773  1.00 98.12           C  
ATOM   1089  CD2 LEU A 139     -11.141 -16.766  -6.375  1.00 98.12           C  
ATOM   1090  N   ALA A 140     -11.484 -13.000  -3.135  1.00 98.25           N  
ATOM   1091  CA  ALA A 140     -11.727 -13.078  -1.694  1.00 98.25           C  
ATOM   1092  C   ALA A 140     -12.805 -12.086  -1.266  1.00 98.25           C  
ATOM   1093  CB  ALA A 140     -10.430 -12.805  -0.929  1.00 98.25           C  
ATOM   1094  O   ALA A 140     -13.688 -12.430  -0.472  1.00 98.25           O  
ATOM   1095  N   LEU A 141     -12.773 -10.914  -1.814  1.00 98.62           N  
ATOM   1096  CA  LEU A 141     -13.766  -9.906  -1.469  1.00 98.62           C  
ATOM   1097  C   LEU A 141     -15.148 -10.305  -1.971  1.00 98.62           C  
ATOM   1098  CB  LEU A 141     -13.375  -8.547  -2.053  1.00 98.62           C  
ATOM   1099  O   LEU A 141     -16.156 -10.070  -1.294  1.00 98.62           O  
ATOM   1100  CG  LEU A 141     -12.125  -7.891  -1.465  1.00 98.62           C  
ATOM   1101  CD1 LEU A 141     -11.758  -6.641  -2.254  1.00 98.62           C  
ATOM   1102  CD2 LEU A 141     -12.336  -7.559   0.008  1.00 98.62           C  
ATOM   1103  N   LYS A 142     -15.188 -10.875  -3.129  1.00 97.88           N  
ATOM   1104  CA  LYS A 142     -16.453 -11.406  -3.619  1.00 97.88           C  
ATOM   1105  C   LYS A 142     -16.984 -12.492  -2.695  1.00 97.88           C  
ATOM   1106  CB  LYS A 142     -16.297 -11.945  -5.039  1.00 97.88           C  
ATOM   1107  O   LYS A 142     -18.188 -12.547  -2.416  1.00 97.88           O  
ATOM   1108  CG  LYS A 142     -16.125 -10.875  -6.098  1.00 97.88           C  
ATOM   1109  CD  LYS A 142     -15.914 -11.477  -7.480  1.00 97.88           C  
ATOM   1110  CE  LYS A 142     -15.875 -10.406  -8.562  1.00 97.88           C  
ATOM   1111  NZ  LYS A 142     -15.562 -10.984  -9.906  1.00 97.88           N  
ATOM   1112  N   TRP A 143     -16.047 -13.273  -2.172  1.00 96.56           N  
ATOM   1113  CA  TRP A 143     -16.422 -14.305  -1.209  1.00 96.56           C  
ATOM   1114  C   TRP A 143     -17.000 -13.680   0.056  1.00 96.56           C  
ATOM   1115  CB  TRP A 143     -15.211 -15.172  -0.855  1.00 96.56           C  
ATOM   1116  O   TRP A 143     -18.016 -14.141   0.570  1.00 96.56           O  
ATOM   1117  CG  TRP A 143     -15.547 -16.359  -0.001  1.00 96.56           C  
ATOM   1118  CD1 TRP A 143     -15.836 -17.625  -0.427  1.00 96.56           C  
ATOM   1119  CD2 TRP A 143     -15.625 -16.391   1.428  1.00 96.56           C  
ATOM   1120  CE2 TRP A 143     -15.969 -17.703   1.801  1.00 96.56           C  
ATOM   1121  CE3 TRP A 143     -15.430 -15.430   2.430  1.00 96.56           C  
ATOM   1122  NE1 TRP A 143     -16.094 -18.438   0.652  1.00 96.56           N  
ATOM   1123  CH2 TRP A 143     -15.930 -17.125   4.094  1.00 96.56           C  
ATOM   1124  CZ2 TRP A 143     -16.125 -18.094   3.135  1.00 96.56           C  
ATOM   1125  CZ3 TRP A 143     -15.586 -15.812   3.756  1.00 96.56           C  
ATOM   1126  N   VAL A 144     -16.344 -12.703   0.488  1.00 96.12           N  
ATOM   1127  CA  VAL A 144     -16.797 -12.008   1.687  1.00 96.12           C  
ATOM   1128  C   VAL A 144     -18.203 -11.469   1.465  1.00 96.12           C  
ATOM   1129  CB  VAL A 144     -15.844 -10.859   2.076  1.00 96.12           C  
ATOM   1130  O   VAL A 144     -19.094 -11.680   2.293  1.00 96.12           O  
ATOM   1131  CG1 VAL A 144     -16.484  -9.953   3.119  1.00 96.12           C  
ATOM   1132  CG2 VAL A 144     -14.516 -11.422   2.594  1.00 96.12           C  
ATOM   1133  N   LYS A 145     -18.422 -10.852   0.368  1.00 94.88           N  
ATOM   1134  CA  LYS A 145     -19.734 -10.297   0.039  1.00 94.88           C  
ATOM   1135  C   LYS A 145     -20.812 -11.375   0.044  1.00 94.88           C  
ATOM   1136  CB  LYS A 145     -19.703  -9.602  -1.322  1.00 94.88           C  
ATOM   1137  O   LYS A 145     -21.922 -11.148   0.526  1.00 94.88           O  
ATOM   1138  CG  LYS A 145     -19.000  -8.242  -1.307  1.00 94.88           C  
ATOM   1139  CD  LYS A 145     -19.703  -7.266  -0.377  1.00 94.88           C  
ATOM   1140  CE  LYS A 145     -21.078  -6.883  -0.903  1.00 94.88           C  
ATOM   1141  NZ  LYS A 145     -21.781  -5.930   0.010  1.00 94.88           N  
ATOM   1142  N   LYS A 146     -20.469 -12.445  -0.369  1.00 93.88           N  
ATOM   1143  CA  LYS A 146     -21.422 -13.523  -0.565  1.00 93.88           C  
ATOM   1144  C   LYS A 146     -21.688 -14.273   0.740  1.00 93.88           C  
ATOM   1145  CB  LYS A 146     -20.922 -14.500  -1.635  1.00 93.88           C  
ATOM   1146  O   LYS A 146     -22.812 -14.719   0.993  1.00 93.88           O  
ATOM   1147  CG  LYS A 146     -21.891 -15.633  -1.941  1.00 93.88           C  
ATOM   1148  CD  LYS A 146     -21.359 -16.531  -3.043  1.00 93.88           C  
ATOM   1149  CE  LYS A 146     -22.297 -17.719  -3.303  1.00 93.88           C  
ATOM   1150  NZ  LYS A 146     -21.781 -18.609  -4.383  1.00 93.88           N  
ATOM   1151  N   ASN A 147     -20.672 -14.289   1.713  1.00 89.75           N  
ATOM   1152  CA  ASN A 147     -20.766 -15.320   2.744  1.00 89.75           C  
ATOM   1153  C   ASN A 147     -20.719 -14.719   4.145  1.00 89.75           C  
ATOM   1154  CB  ASN A 147     -19.672 -16.359   2.574  1.00 89.75           C  
ATOM   1155  O   ASN A 147     -21.094 -15.367   5.121  1.00 89.75           O  
ATOM   1156  CG  ASN A 147     -19.828 -17.203   1.320  1.00 89.75           C  
ATOM   1157  ND2 ASN A 147     -19.000 -16.938   0.321  1.00 89.75           N  
ATOM   1158  OD1 ASN A 147     -20.703 -18.062   1.250  1.00 89.75           O  
ATOM   1159  N   ILE A 148     -20.328 -13.469   4.223  1.00 91.38           N  
ATOM   1160  CA  ILE A 148     -19.891 -12.961   5.520  1.00 91.38           C  
ATOM   1161  C   ILE A 148     -21.094 -12.805   6.441  1.00 91.38           C  
ATOM   1162  CB  ILE A 148     -19.156 -11.609   5.379  1.00 91.38           C  
ATOM   1163  O   ILE A 148     -20.953 -12.797   7.668  1.00 91.38           O  
ATOM   1164  CG1 ILE A 148     -18.344 -11.305   6.648  1.00 91.38           C  
ATOM   1165  CG2 ILE A 148     -20.141 -10.477   5.074  1.00 91.38           C  
ATOM   1166  CD1 ILE A 148     -17.266 -12.336   6.957  1.00 91.38           C  
ATOM   1167  N   LYS A 149     -22.281 -12.742   5.879  1.00 89.12           N  
ATOM   1168  CA  LYS A 149     -23.484 -12.641   6.691  1.00 89.12           C  
ATOM   1169  C   LYS A 149     -23.656 -13.859   7.590  1.00 89.12           C  
ATOM   1170  CB  LYS A 149     -24.719 -12.469   5.805  1.00 89.12           C  
ATOM   1171  O   LYS A 149     -24.219 -13.766   8.688  1.00 89.12           O  
ATOM   1172  CG  LYS A 149     -25.016 -13.672   4.922  1.00 89.12           C  
ATOM   1173  CD  LYS A 149     -26.266 -13.453   4.078  1.00 89.12           C  
ATOM   1174  CE  LYS A 149     -26.562 -14.648   3.180  1.00 89.12           C  
ATOM   1175  NZ  LYS A 149     -27.797 -14.453   2.377  1.00 89.12           N  
ATOM   1176  N   ASN A 150     -23.109 -14.953   7.156  1.00 84.62           N  
ATOM   1177  CA  ASN A 150     -23.234 -16.203   7.906  1.00 84.62           C  
ATOM   1178  C   ASN A 150     -22.297 -16.219   9.117  1.00 84.62           C  
ATOM   1179  CB  ASN A 150     -22.938 -17.391   7.000  1.00 84.62           C  
ATOM   1180  O   ASN A 150     -22.406 -17.094   9.977  1.00 84.62           O  
ATOM   1181  CG  ASN A 150     -23.938 -17.531   5.871  1.00 84.62           C  
ATOM   1182  ND2 ASN A 150     -23.453 -17.578   4.637  1.00 84.62           N  
ATOM   1183  OD1 ASN A 150     -25.156 -17.594   6.102  1.00 84.62           O  
ATOM   1184  N   PHE A 151     -21.453 -15.258   9.109  1.00 86.44           N  
ATOM   1185  CA  PHE A 151     -20.484 -15.164  10.195  1.00 86.44           C  
ATOM   1186  C   PHE A 151     -20.812 -13.992  11.109  1.00 86.44           C  
ATOM   1187  CB  PHE A 151     -19.062 -15.008   9.641  1.00 86.44           C  
ATOM   1188  O   PHE A 151     -20.000 -13.602  11.953  1.00 86.44           O  
ATOM   1189  CG  PHE A 151     -18.594 -16.188   8.820  1.00 86.44           C  
ATOM   1190  CD1 PHE A 151     -17.812 -17.172   9.383  1.00 86.44           C  
ATOM   1191  CD2 PHE A 151     -18.953 -16.297   7.484  1.00 86.44           C  
ATOM   1192  CE1 PHE A 151     -17.375 -18.266   8.625  1.00 86.44           C  
ATOM   1193  CE2 PHE A 151     -18.531 -17.375   6.719  1.00 86.44           C  
ATOM   1194  CZ  PHE A 151     -17.750 -18.359   7.289  1.00 86.44           C  
ATOM   1195  N   GLY A 152     -22.016 -13.367  10.875  1.00 83.81           N  
ATOM   1196  CA  GLY A 152     -22.469 -12.266  11.711  1.00 83.81           C  
ATOM   1197  C   GLY A 152     -22.062 -10.898  11.180  1.00 83.81           C  
ATOM   1198  O   GLY A 152     -22.250  -9.883  11.852  1.00 83.81           O  
ATOM   1199  N   GLY A 153     -21.453 -10.891  10.039  1.00 91.19           N  
ATOM   1200  CA  GLY A 153     -21.031  -9.648   9.414  1.00 91.19           C  
ATOM   1201  C   GLY A 153     -22.078  -9.070   8.484  1.00 91.19           C  
ATOM   1202  O   GLY A 153     -22.938  -9.797   7.961  1.00 91.19           O  
ATOM   1203  N   ASP A 154     -22.000  -7.820   8.258  1.00 92.81           N  
ATOM   1204  CA  ASP A 154     -22.828  -7.078   7.316  1.00 92.81           C  
ATOM   1205  C   ASP A 154     -22.094  -6.836   6.004  1.00 92.81           C  
ATOM   1206  CB  ASP A 154     -23.281  -5.750   7.922  1.00 92.81           C  
ATOM   1207  O   ASP A 154     -21.156  -6.020   5.949  1.00 92.81           O  
ATOM   1208  CG  ASP A 154     -24.281  -5.008   7.051  1.00 92.81           C  
ATOM   1209  OD1 ASP A 154     -24.438  -5.363   5.867  1.00 92.81           O  
ATOM   1210  OD2 ASP A 154     -24.906  -4.055   7.559  1.00 92.81           O  
ATOM   1211  N   PRO A 155     -22.516  -7.523   4.898  1.00 95.38           N  
ATOM   1212  CA  PRO A 155     -21.797  -7.422   3.625  1.00 95.38           C  
ATOM   1213  C   PRO A 155     -21.859  -6.020   3.021  1.00 95.38           C  
ATOM   1214  CB  PRO A 155     -22.516  -8.438   2.734  1.00 95.38           C  
ATOM   1215  O   PRO A 155     -21.094  -5.703   2.107  1.00 95.38           O  
ATOM   1216  CG  PRO A 155     -23.875  -8.578   3.346  1.00 95.38           C  
ATOM   1217  CD  PRO A 155     -23.750  -8.453   4.836  1.00 95.38           C  
ATOM   1218  N   SER A 156     -22.750  -5.156   3.574  1.00 96.00           N  
ATOM   1219  CA  SER A 156     -22.859  -3.789   3.084  1.00 96.00           C  
ATOM   1220  C   SER A 156     -21.938  -2.850   3.842  1.00 96.00           C  
ATOM   1221  CB  SER A 156     -24.312  -3.293   3.201  1.00 96.00           C  
ATOM   1222  O   SER A 156     -21.812  -1.672   3.498  1.00 96.00           O  
ATOM   1223  OG  SER A 156     -24.641  -3.029   4.555  1.00 96.00           O  
ATOM   1224  N   LYS A 157     -21.297  -3.318   4.910  1.00 96.25           N  
ATOM   1225  CA  LYS A 157     -20.359  -2.535   5.727  1.00 96.25           C  
ATOM   1226  C   LYS A 157     -18.984  -3.178   5.758  1.00 96.25           C  
ATOM   1227  CB  LYS A 157     -20.906  -2.377   7.148  1.00 96.25           C  
ATOM   1228  O   LYS A 157     -18.469  -3.506   6.832  1.00 96.25           O  
ATOM   1229  CG  LYS A 157     -22.172  -1.545   7.242  1.00 96.25           C  
ATOM   1230  CD  LYS A 157     -22.547  -1.255   8.688  1.00 96.25           C  
ATOM   1231  CE  LYS A 157     -23.734  -0.312   8.781  1.00 96.25           C  
ATOM   1232  NZ  LYS A 157     -24.094   0.003  10.203  1.00 96.25           N  
ATOM   1233  N   VAL A 158     -18.391  -3.266   4.574  1.00 98.69           N  
ATOM   1234  CA  VAL A 158     -17.062  -3.875   4.426  1.00 98.69           C  
ATOM   1235  C   VAL A 158     -16.016  -2.789   4.254  1.00 98.69           C  
ATOM   1236  CB  VAL A 158     -17.031  -4.855   3.230  1.00 98.69           C  
ATOM   1237  O   VAL A 158     -16.141  -1.919   3.389  1.00 98.69           O  
ATOM   1238  CG1 VAL A 158     -15.617  -5.406   3.033  1.00 98.69           C  
ATOM   1239  CG2 VAL A 158     -18.031  -5.992   3.439  1.00 98.69           C  
ATOM   1240  N   THR A 159     -15.000  -2.830   5.184  1.00 98.88           N  
ATOM   1241  CA  THR A 159     -13.828  -1.966   5.070  1.00 98.88           C  
ATOM   1242  C   THR A 159     -12.570  -2.789   4.805  1.00 98.88           C  
ATOM   1243  CB  THR A 159     -13.633  -1.124   6.348  1.00 98.88           C  
ATOM   1244  O   THR A 159     -12.273  -3.738   5.535  1.00 98.88           O  
ATOM   1245  CG2 THR A 159     -12.398  -0.235   6.234  1.00 98.88           C  
ATOM   1246  OG1 THR A 159     -14.789  -0.299   6.547  1.00 98.88           O  
ATOM   1247  N   ILE A 160     -11.867  -2.436   3.676  1.00 98.94           N  
ATOM   1248  CA  ILE A 160     -10.594  -3.104   3.432  1.00 98.94           C  
ATOM   1249  C   ILE A 160      -9.453  -2.238   3.957  1.00 98.94           C  
ATOM   1250  CB  ILE A 160     -10.391  -3.404   1.930  1.00 98.94           C  
ATOM   1251  O   ILE A 160      -9.523  -1.008   3.910  1.00 98.94           O  
ATOM   1252  CG1 ILE A 160     -10.430  -2.105   1.116  1.00 98.94           C  
ATOM   1253  CG2 ILE A 160     -11.445  -4.395   1.431  1.00 98.94           C  
ATOM   1254  CD1 ILE A 160     -10.094  -2.289  -0.358  1.00 98.94           C  
ATOM   1255  N   PHE A 161      -8.469  -2.918   4.520  1.00 98.88           N  
ATOM   1256  CA  PHE A 161      -7.309  -2.184   5.020  1.00 98.88           C  
ATOM   1257  C   PHE A 161      -6.047  -3.033   4.926  1.00 98.88           C  
ATOM   1258  CB  PHE A 161      -7.535  -1.740   6.465  1.00 98.88           C  
ATOM   1259  O   PHE A 161      -6.121  -4.266   4.918  1.00 98.88           O  
ATOM   1260  CG  PHE A 161      -7.527  -2.873   7.457  1.00 98.88           C  
ATOM   1261  CD1 PHE A 161      -8.406  -3.943   7.316  1.00 98.88           C  
ATOM   1262  CD2 PHE A 161      -6.645  -2.869   8.531  1.00 98.88           C  
ATOM   1263  CE1 PHE A 161      -8.398  -4.992   8.234  1.00 98.88           C  
ATOM   1264  CE2 PHE A 161      -6.637  -3.916   9.445  1.00 98.88           C  
ATOM   1265  CZ  PHE A 161      -7.516  -4.977   9.297  1.00 98.88           C  
ATOM   1266  N   GLY A 162      -4.922  -2.305   4.719  1.00 98.81           N  
ATOM   1267  CA  GLY A 162      -3.652  -2.986   4.520  1.00 98.81           C  
ATOM   1268  C   GLY A 162      -2.451  -2.104   4.809  1.00 98.81           C  
ATOM   1269  O   GLY A 162      -2.588  -0.887   4.953  1.00 98.81           O  
ATOM   1270  N   GLU A 163      -1.299  -2.785   4.941  1.00 98.69           N  
ATOM   1271  CA  GLU A 163      -0.035  -2.105   5.215  1.00 98.69           C  
ATOM   1272  C   GLU A 163       0.998  -2.410   4.133  1.00 98.69           C  
ATOM   1273  CB  GLU A 163       0.506  -2.510   6.590  1.00 98.69           C  
ATOM   1274  O   GLU A 163       1.075  -3.537   3.641  1.00 98.69           O  
ATOM   1275  CG  GLU A 163       1.670  -1.652   7.066  1.00 98.69           C  
ATOM   1276  CD  GLU A 163       3.016  -2.121   6.539  1.00 98.69           C  
ATOM   1277  OE1 GLU A 163       3.996  -1.344   6.598  1.00 98.69           O  
ATOM   1278  OE2 GLU A 163       3.092  -3.273   6.055  1.00 98.69           O  
ATOM   1279  N   SER A 164       1.753  -1.357   3.723  1.00 98.31           N  
ATOM   1280  CA  SER A 164       2.785  -1.528   2.707  1.00 98.31           C  
ATOM   1281  C   SER A 164       2.195  -2.051   1.400  1.00 98.31           C  
ATOM   1282  CB  SER A 164       3.873  -2.484   3.201  1.00 98.31           C  
ATOM   1283  O   SER A 164       1.295  -1.432   0.829  1.00 98.31           O  
ATOM   1284  OG  SER A 164       5.039  -2.375   2.402  1.00 98.31           O  
ATOM   1285  N   ALA A 165       2.713  -3.217   0.829  1.00 98.62           N  
ATOM   1286  CA  ALA A 165       2.170  -3.762  -0.413  1.00 98.62           C  
ATOM   1287  C   ALA A 165       0.678  -4.051  -0.280  1.00 98.62           C  
ATOM   1288  CB  ALA A 165       2.922  -5.031  -0.809  1.00 98.62           C  
ATOM   1289  O   ALA A 165      -0.062  -3.990  -1.265  1.00 98.62           O  
ATOM   1290  N   GLY A 166       0.228  -4.418   0.912  1.00 98.81           N  
ATOM   1291  CA  GLY A 166      -1.192  -4.586   1.169  1.00 98.81           C  
ATOM   1292  C   GLY A 166      -1.984  -3.301   1.015  1.00 98.81           C  
ATOM   1293  O   GLY A 166      -3.078  -3.303   0.446  1.00 98.81           O  
ATOM   1294  N   ALA A 167      -1.413  -2.191   1.555  1.00 98.88           N  
ATOM   1295  CA  ALA A 167      -2.039  -0.884   1.375  1.00 98.88           C  
ATOM   1296  C   ALA A 167      -2.043  -0.476  -0.095  1.00 98.88           C  
ATOM   1297  CB  ALA A 167      -1.319   0.170   2.215  1.00 98.88           C  
ATOM   1298  O   ALA A 167      -3.016   0.109  -0.581  1.00 98.88           O  
ATOM   1299  N   ALA A 168      -0.945  -0.742  -0.815  1.00 98.81           N  
ATOM   1300  CA  ALA A 168      -0.923  -0.514  -2.258  1.00 98.81           C  
ATOM   1301  C   ALA A 168      -2.016  -1.318  -2.957  1.00 98.81           C  
ATOM   1302  CB  ALA A 168       0.445  -0.872  -2.834  1.00 98.81           C  
ATOM   1303  O   ALA A 168      -2.686  -0.812  -3.861  1.00 98.81           O  
ATOM   1304  N   SER A 169      -2.236  -2.547  -2.518  1.00 98.88           N  
ATOM   1305  CA  SER A 169      -3.316  -3.377  -3.043  1.00 98.88           C  
ATOM   1306  C   SER A 169      -4.676  -2.719  -2.826  1.00 98.88           C  
ATOM   1307  CB  SER A 169      -3.299  -4.758  -2.385  1.00 98.88           C  
ATOM   1308  O   SER A 169      -5.500  -2.672  -3.742  1.00 98.88           O  
ATOM   1309  OG  SER A 169      -2.154  -5.492  -2.787  1.00 98.88           O  
ATOM   1310  N   VAL A 170      -4.836  -2.197  -1.581  1.00 98.94           N  
ATOM   1311  CA  VAL A 170      -6.086  -1.514  -1.263  1.00 98.94           C  
ATOM   1312  C   VAL A 170      -6.320  -0.377  -2.256  1.00 98.94           C  
ATOM   1313  CB  VAL A 170      -6.082  -0.967   0.182  1.00 98.94           C  
ATOM   1314  O   VAL A 170      -7.418  -0.242  -2.807  1.00 98.94           O  
ATOM   1315  CG1 VAL A 170      -7.266  -0.027   0.408  1.00 98.94           C  
ATOM   1316  CG2 VAL A 170      -6.109  -2.117   1.188  1.00 98.94           C  
ATOM   1317  N   SER A 171      -5.305   0.381  -2.475  1.00 98.81           N  
ATOM   1318  CA  SER A 171      -5.383   1.510  -3.396  1.00 98.81           C  
ATOM   1319  C   SER A 171      -5.723   1.046  -4.809  1.00 98.81           C  
ATOM   1320  CB  SER A 171      -4.070   2.289  -3.406  1.00 98.81           C  
ATOM   1321  O   SER A 171      -6.578   1.634  -5.473  1.00 98.81           O  
ATOM   1322  OG  SER A 171      -4.180   3.449  -4.215  1.00 98.81           O  
ATOM   1323  N   TYR A 172      -5.129  -0.009  -5.320  1.00 98.69           N  
ATOM   1324  CA  TYR A 172      -5.426  -0.546  -6.645  1.00 98.69           C  
ATOM   1325  C   TYR A 172      -6.844  -1.102  -6.703  1.00 98.69           C  
ATOM   1326  CB  TYR A 172      -4.418  -1.640  -7.016  1.00 98.69           C  
ATOM   1327  O   TYR A 172      -7.527  -0.963  -7.719  1.00 98.69           O  
ATOM   1328  CG  TYR A 172      -3.090  -1.106  -7.492  1.00 98.69           C  
ATOM   1329  CD1 TYR A 172      -3.002  -0.338  -8.648  1.00 98.69           C  
ATOM   1330  CD2 TYR A 172      -1.920  -1.371  -6.789  1.00 98.69           C  
ATOM   1331  CE1 TYR A 172      -1.780   0.155  -9.094  1.00 98.69           C  
ATOM   1332  CE2 TYR A 172      -0.692  -0.884  -7.227  1.00 98.69           C  
ATOM   1333  OH  TYR A 172       0.580   0.362  -8.812  1.00 98.69           O  
ATOM   1334  CZ  TYR A 172      -0.633  -0.123  -8.375  1.00 98.69           C  
ATOM   1335  N   LEU A 173      -7.320  -1.716  -5.684  1.00 98.75           N  
ATOM   1336  CA  LEU A 173      -8.688  -2.213  -5.641  1.00 98.75           C  
ATOM   1337  C   LEU A 173      -9.688  -1.060  -5.691  1.00 98.75           C  
ATOM   1338  CB  LEU A 173      -8.922  -3.045  -4.375  1.00 98.75           C  
ATOM   1339  O   LEU A 173     -10.727  -1.163  -6.348  1.00 98.75           O  
ATOM   1340  CG  LEU A 173      -8.141  -4.355  -4.277  1.00 98.75           C  
ATOM   1341  CD1 LEU A 173      -8.312  -4.969  -2.891  1.00 98.75           C  
ATOM   1342  CD2 LEU A 173      -8.602  -5.332  -5.355  1.00 98.75           C  
ATOM   1343  N   VAL A 174      -9.297   0.032  -5.023  1.00 98.44           N  
ATOM   1344  CA  VAL A 174     -10.133   1.226  -5.082  1.00 98.44           C  
ATOM   1345  C   VAL A 174     -10.195   1.741  -6.516  1.00 98.44           C  
ATOM   1346  CB  VAL A 174      -9.609   2.334  -4.141  1.00 98.44           C  
ATOM   1347  O   VAL A 174     -11.250   2.197  -6.973  1.00 98.44           O  
ATOM   1348  CG1 VAL A 174     -10.297   3.662  -4.434  1.00 98.44           C  
ATOM   1349  CG2 VAL A 174      -9.812   1.933  -2.680  1.00 98.44           C  
ATOM   1350  N   ASN A 175      -9.172   1.582  -7.285  1.00 97.06           N  
ATOM   1351  CA  ASN A 175      -9.078   2.064  -8.656  1.00 97.06           C  
ATOM   1352  C   ASN A 175      -9.695   1.079  -9.648  1.00 97.06           C  
ATOM   1353  CB  ASN A 175      -7.617   2.342  -9.031  1.00 97.06           C  
ATOM   1354  O   ASN A 175      -9.977   1.435 -10.789  1.00 97.06           O  
ATOM   1355  CG  ASN A 175      -7.055   3.555  -8.312  1.00 97.06           C  
ATOM   1356  ND2 ASN A 175      -5.734   3.713  -8.367  1.00 97.06           N  
ATOM   1357  OD1 ASN A 175      -7.793   4.344  -7.723  1.00 97.06           O  
ATOM   1358  N   SER A 176      -9.992  -0.115  -9.250  1.00 96.88           N  
ATOM   1359  CA  SER A 176     -10.359  -1.197 -10.156  1.00 96.88           C  
ATOM   1360  C   SER A 176     -11.867  -1.257 -10.367  1.00 96.88           C  
ATOM   1361  CB  SER A 176      -9.852  -2.539  -9.625  1.00 96.88           C  
ATOM   1362  O   SER A 176     -12.633  -1.273  -9.398  1.00 96.88           O  
ATOM   1363  OG  SER A 176     -10.297  -3.605 -10.445  1.00 96.88           O  
ATOM   1364  N   LYS A 177     -12.266  -1.433 -11.562  1.00 94.75           N  
ATOM   1365  CA  LYS A 177     -13.680  -1.628 -11.875  1.00 94.75           C  
ATOM   1366  C   LYS A 177     -14.164  -2.998 -11.414  1.00 94.75           C  
ATOM   1367  CB  LYS A 177     -13.922  -1.468 -13.375  1.00 94.75           C  
ATOM   1368  O   LYS A 177     -15.336  -3.168 -11.078  1.00 94.75           O  
ATOM   1369  CG  LYS A 177     -13.781  -0.038 -13.883  1.00 94.75           C  
ATOM   1370  CD  LYS A 177     -14.133   0.074 -15.359  1.00 94.75           C  
ATOM   1371  CE  LYS A 177     -13.984   1.503 -15.859  1.00 94.75           C  
ATOM   1372  NZ  LYS A 177     -14.266   1.607 -17.328  1.00 94.75           N  
ATOM   1373  N   LEU A 178     -13.258  -3.938 -11.359  1.00 96.69           N  
ATOM   1374  CA  LEU A 178     -13.594  -5.305 -10.977  1.00 96.69           C  
ATOM   1375  C   LEU A 178     -13.969  -5.379  -9.500  1.00 96.69           C  
ATOM   1376  CB  LEU A 178     -12.430  -6.246 -11.266  1.00 96.69           C  
ATOM   1377  O   LEU A 178     -14.609  -6.336  -9.062  1.00 96.69           O  
ATOM   1378  CG  LEU A 178     -12.102  -6.480 -12.742  1.00 96.69           C  
ATOM   1379  CD1 LEU A 178     -10.953  -7.477 -12.883  1.00 96.69           C  
ATOM   1380  CD2 LEU A 178     -13.336  -6.965 -13.500  1.00 96.69           C  
ATOM   1381  N   ALA A 179     -13.516  -4.402  -8.766  1.00 97.88           N  
ATOM   1382  CA  ALA A 179     -13.734  -4.449  -7.320  1.00 97.88           C  
ATOM   1383  C   ALA A 179     -14.875  -3.523  -6.906  1.00 97.88           C  
ATOM   1384  CB  ALA A 179     -12.461  -4.070  -6.574  1.00 97.88           C  
ATOM   1385  O   ALA A 179     -15.156  -3.361  -5.715  1.00 97.88           O  
ATOM   1386  N   GLN A 180     -15.555  -2.959  -7.902  1.00 96.44           N  
ATOM   1387  CA  GLN A 180     -16.641  -2.025  -7.621  1.00 96.44           C  
ATOM   1388  C   GLN A 180     -17.734  -2.695  -6.809  1.00 96.44           C  
ATOM   1389  CB  GLN A 180     -17.203  -1.458  -8.922  1.00 96.44           C  
ATOM   1390  O   GLN A 180     -18.188  -3.791  -7.148  1.00 96.44           O  
ATOM   1391  CG  GLN A 180     -18.172  -0.300  -8.711  1.00 96.44           C  
ATOM   1392  CD  GLN A 180     -18.531   0.406 -10.008  1.00 96.44           C  
ATOM   1393  NE2 GLN A 180     -19.125   1.589  -9.891  1.00 96.44           N  
ATOM   1394  OE1 GLN A 180     -18.281  -0.108 -11.102  1.00 96.44           O  
ATOM   1395  N   GLY A 181     -18.094  -2.031  -5.719  1.00 96.88           N  
ATOM   1396  CA  GLY A 181     -19.219  -2.484  -4.922  1.00 96.88           C  
ATOM   1397  C   GLY A 181     -18.844  -3.545  -3.906  1.00 96.88           C  
ATOM   1398  O   GLY A 181     -19.703  -4.051  -3.184  1.00 96.88           O  
ATOM   1399  N   LEU A 182     -17.547  -3.834  -3.801  1.00 98.56           N  
ATOM   1400  CA  LEU A 182     -17.156  -4.934  -2.924  1.00 98.56           C  
ATOM   1401  C   LEU A 182     -16.797  -4.422  -1.535  1.00 98.56           C  
ATOM   1402  CB  LEU A 182     -15.984  -5.707  -3.521  1.00 98.56           C  
ATOM   1403  O   LEU A 182     -16.688  -5.203  -0.589  1.00 98.56           O  
ATOM   1404  CG  LEU A 182     -16.266  -6.480  -4.809  1.00 98.56           C  
ATOM   1405  CD1 LEU A 182     -14.992  -7.180  -5.293  1.00 98.56           C  
ATOM   1406  CD2 LEU A 182     -17.391  -7.488  -4.594  1.00 98.56           C  
ATOM   1407  N   PHE A 183     -16.656  -3.145  -1.322  1.00 98.69           N  
ATOM   1408  CA  PHE A 183     -16.359  -2.553  -0.025  1.00 98.69           C  
ATOM   1409  C   PHE A 183     -16.906  -1.134   0.065  1.00 98.69           C  
ATOM   1410  CB  PHE A 183     -14.844  -2.547   0.223  1.00 98.69           C  
ATOM   1411  O   PHE A 183     -17.281  -0.539  -0.950  1.00 98.69           O  
ATOM   1412  CG  PHE A 183     -14.047  -1.947  -0.904  1.00 98.69           C  
ATOM   1413  CD1 PHE A 183     -13.539  -2.750  -1.917  1.00 98.69           C  
ATOM   1414  CD2 PHE A 183     -13.812  -0.580  -0.949  1.00 98.69           C  
ATOM   1415  CE1 PHE A 183     -12.805  -2.197  -2.961  1.00 98.69           C  
ATOM   1416  CE2 PHE A 183     -13.070  -0.021  -1.989  1.00 98.69           C  
ATOM   1417  CZ  PHE A 183     -12.570  -0.832  -2.994  1.00 98.69           C  
ATOM   1418  N   GLU A 184     -16.953  -0.511   1.288  1.00 97.88           N  
ATOM   1419  CA  GLU A 184     -17.594   0.783   1.502  1.00 97.88           C  
ATOM   1420  C   GLU A 184     -16.641   1.776   2.145  1.00 97.88           C  
ATOM   1421  CB  GLU A 184     -18.844   0.627   2.369  1.00 97.88           C  
ATOM   1422  O   GLU A 184     -16.969   2.949   2.326  1.00 97.88           O  
ATOM   1423  CG  GLU A 184     -19.984  -0.133   1.688  1.00 97.88           C  
ATOM   1424  CD  GLU A 184     -20.781   0.724   0.725  1.00 97.88           C  
ATOM   1425  OE1 GLU A 184     -21.688   0.190   0.051  1.00 97.88           O  
ATOM   1426  OE2 GLU A 184     -20.500   1.940   0.641  1.00 97.88           O  
ATOM   1427  N   GLY A 185     -15.398   1.265   2.562  1.00 98.50           N  
ATOM   1428  CA  GLY A 185     -14.320   2.059   3.123  1.00 98.50           C  
ATOM   1429  C   GLY A 185     -12.953   1.431   2.920  1.00 98.50           C  
ATOM   1430  O   GLY A 185     -12.836   0.212   2.771  1.00 98.50           O  
ATOM   1431  N   ALA A 186     -11.930   2.330   2.914  1.00 98.88           N  
ATOM   1432  CA  ALA A 186     -10.586   1.814   2.648  1.00 98.88           C  
ATOM   1433  C   ALA A 186      -9.547   2.531   3.502  1.00 98.88           C  
ATOM   1434  CB  ALA A 186     -10.250   1.955   1.167  1.00 98.88           C  
ATOM   1435  O   ALA A 186      -9.578   3.758   3.627  1.00 98.88           O  
ATOM   1436  N   ILE A 187      -8.594   1.708   4.078  1.00 98.94           N  
ATOM   1437  CA  ILE A 187      -7.504   2.238   4.891  1.00 98.94           C  
ATOM   1438  C   ILE A 187      -6.164   1.809   4.297  1.00 98.94           C  
ATOM   1439  CB  ILE A 187      -7.617   1.771   6.359  1.00 98.94           C  
ATOM   1440  O   ILE A 187      -5.902   0.614   4.141  1.00 98.94           O  
ATOM   1441  CG1 ILE A 187      -8.992   2.127   6.930  1.00 98.94           C  
ATOM   1442  CG2 ILE A 187      -6.500   2.385   7.207  1.00 98.94           C  
ATOM   1443  CD1 ILE A 187      -9.273   1.527   8.297  1.00 98.94           C  
ATOM   1444  N   MET A 188      -5.301   2.803   3.998  1.00 98.88           N  
ATOM   1445  CA  MET A 188      -3.988   2.578   3.400  1.00 98.88           C  
ATOM   1446  C   MET A 188      -2.877   3.002   4.355  1.00 98.88           C  
ATOM   1447  CB  MET A 188      -3.861   3.340   2.080  1.00 98.88           C  
ATOM   1448  O   MET A 188      -2.664   4.195   4.578  1.00 98.88           O  
ATOM   1449  CG  MET A 188      -4.980   3.049   1.094  1.00 98.88           C  
ATOM   1450  SD  MET A 188      -5.039   4.266  -0.281  1.00 98.88           S  
ATOM   1451  CE  MET A 188      -6.570   3.740  -1.104  1.00 98.88           C  
ATOM   1452  N   GLU A 189      -2.178   1.948   4.930  1.00 98.81           N  
ATOM   1453  CA  GLU A 189      -1.109   2.195   5.895  1.00 98.81           C  
ATOM   1454  C   GLU A 189       0.264   2.041   5.250  1.00 98.81           C  
ATOM   1455  CB  GLU A 189      -1.236   1.251   7.094  1.00 98.81           C  
ATOM   1456  O   GLU A 189       0.710   0.921   4.988  1.00 98.81           O  
ATOM   1457  CG  GLU A 189      -2.600   1.296   7.770  1.00 98.81           C  
ATOM   1458  CD  GLU A 189      -2.771   0.232   8.844  1.00 98.81           C  
ATOM   1459  OE1 GLU A 189      -3.926  -0.162   9.125  1.00 98.81           O  
ATOM   1460  OE2 GLU A 189      -1.744  -0.211   9.406  1.00 98.81           O  
ATOM   1461  N   SER A 190       0.917   3.232   4.965  1.00 98.50           N  
ATOM   1462  CA  SER A 190       2.283   3.277   4.457  1.00 98.50           C  
ATOM   1463  C   SER A 190       2.389   2.609   3.090  1.00 98.50           C  
ATOM   1464  CB  SER A 190       3.242   2.602   5.438  1.00 98.50           C  
ATOM   1465  O   SER A 190       3.318   1.841   2.838  1.00 98.50           O  
ATOM   1466  OG  SER A 190       3.268   3.295   6.676  1.00 98.50           O  
ATOM   1467  N   GLY A 191       1.493   2.879   2.199  1.00 98.38           N  
ATOM   1468  CA  GLY A 191       1.517   2.406   0.825  1.00 98.38           C  
ATOM   1469  C   GLY A 191       0.271   2.779   0.044  1.00 98.38           C  
ATOM   1470  O   GLY A 191      -0.825   2.838   0.605  1.00 98.38           O  
ATOM   1471  N   ASN A 192       0.451   3.035  -1.229  1.00 98.69           N  
ATOM   1472  CA  ASN A 192      -0.652   3.271  -2.152  1.00 98.69           C  
ATOM   1473  C   ASN A 192      -0.202   3.145  -3.605  1.00 98.69           C  
ATOM   1474  CB  ASN A 192      -1.272   4.648  -1.908  1.00 98.69           C  
ATOM   1475  O   ASN A 192       0.971   2.881  -3.877  1.00 98.69           O  
ATOM   1476  CG  ASN A 192      -0.277   5.777  -2.088  1.00 98.69           C  
ATOM   1477  ND2 ASN A 192       0.057   6.453  -0.994  1.00 98.69           N  
ATOM   1478  OD1 ASN A 192       0.186   6.043  -3.199  1.00 98.69           O  
ATOM   1479  N   SER A 193      -1.189   3.271  -4.527  1.00 98.19           N  
ATOM   1480  CA  SER A 193      -0.933   3.021  -5.941  1.00 98.19           C  
ATOM   1481  C   SER A 193      -0.026   4.094  -6.539  1.00 98.19           C  
ATOM   1482  CB  SER A 193      -2.246   2.963  -6.723  1.00 98.19           C  
ATOM   1483  O   SER A 193       0.488   3.934  -7.645  1.00 98.19           O  
ATOM   1484  OG  SER A 193      -2.959   4.180  -6.602  1.00 98.19           O  
ATOM   1485  N   LEU A 194       0.233   5.223  -5.836  1.00 98.38           N  
ATOM   1486  CA  LEU A 194       1.075   6.293  -6.359  1.00 98.38           C  
ATOM   1487  C   LEU A 194       2.512   6.141  -5.871  1.00 98.38           C  
ATOM   1488  CB  LEU A 194       0.525   7.660  -5.945  1.00 98.38           C  
ATOM   1489  O   LEU A 194       3.393   6.906  -6.273  1.00 98.38           O  
ATOM   1490  CG  LEU A 194      -0.878   8.008  -6.449  1.00 98.38           C  
ATOM   1491  CD1 LEU A 194      -1.208   9.461  -6.137  1.00 98.38           C  
ATOM   1492  CD2 LEU A 194      -0.993   7.734  -7.945  1.00 98.38           C  
ATOM   1493  N   CYS A 195       2.729   5.203  -4.992  1.00 98.00           N  
ATOM   1494  CA  CYS A 195       4.098   4.906  -4.586  1.00 98.00           C  
ATOM   1495  C   CYS A 195       4.887   4.293  -5.738  1.00 98.00           C  
ATOM   1496  CB  CYS A 195       4.105   3.953  -3.391  1.00 98.00           C  
ATOM   1497  O   CYS A 195       4.395   3.396  -6.426  1.00 98.00           O  
ATOM   1498  SG  CYS A 195       3.430   4.680  -1.880  1.00 98.00           S  
ATOM   1499  N   ASN A 196       6.062   4.715  -5.953  1.00 94.88           N  
ATOM   1500  CA  ASN A 196       6.832   4.277  -7.113  1.00 94.88           C  
ATOM   1501  C   ASN A 196       7.156   2.789  -7.043  1.00 94.88           C  
ATOM   1502  CB  ASN A 196       8.117   5.098  -7.242  1.00 94.88           C  
ATOM   1503  O   ASN A 196       7.160   2.102  -8.062  1.00 94.88           O  
ATOM   1504  CG  ASN A 196       9.023   4.957  -6.031  1.00 94.88           C  
ATOM   1505  ND2 ASN A 196      10.117   5.715  -6.016  1.00 94.88           N  
ATOM   1506  OD1 ASN A 196       8.742   4.176  -5.117  1.00 94.88           O  
ATOM   1507  N   TRP A 197       7.375   2.279  -5.828  1.00 95.19           N  
ATOM   1508  CA  TRP A 197       7.734   0.875  -5.672  1.00 95.19           C  
ATOM   1509  C   TRP A 197       6.535  -0.028  -5.938  1.00 95.19           C  
ATOM   1510  CB  TRP A 197       8.281   0.615  -4.266  1.00 95.19           C  
ATOM   1511  O   TRP A 197       6.688  -1.241  -6.098  1.00 95.19           O  
ATOM   1512  CG  TRP A 197       7.406   1.123  -3.164  1.00 95.19           C  
ATOM   1513  CD1 TRP A 197       7.504   2.322  -2.516  1.00 95.19           C  
ATOM   1514  CD2 TRP A 197       6.293   0.442  -2.576  1.00 95.19           C  
ATOM   1515  CE2 TRP A 197       5.762   1.289  -1.577  1.00 95.19           C  
ATOM   1516  CE3 TRP A 197       5.691  -0.804  -2.797  1.00 95.19           C  
ATOM   1517  NE1 TRP A 197       6.520   2.430  -1.561  1.00 95.19           N  
ATOM   1518  CH2 TRP A 197       4.090  -0.295  -1.038  1.00 95.19           C  
ATOM   1519  CZ2 TRP A 197       4.660   0.929  -0.801  1.00 95.19           C  
ATOM   1520  CZ3 TRP A 197       4.590  -1.160  -2.023  1.00 95.19           C  
ATOM   1521  N   ALA A 198       5.340   0.520  -5.973  1.00 96.88           N  
ATOM   1522  CA  ALA A 198       4.113  -0.274  -6.020  1.00 96.88           C  
ATOM   1523  C   ALA A 198       3.754  -0.644  -7.457  1.00 96.88           C  
ATOM   1524  CB  ALA A 198       2.965   0.485  -5.363  1.00 96.88           C  
ATOM   1525  O   ALA A 198       2.844  -1.441  -7.688  1.00 96.88           O  
ATOM   1526  N   LEU A 199       4.430  -0.056  -8.453  1.00 97.19           N  
ATOM   1527  CA  LEU A 199       4.211  -0.380  -9.859  1.00 97.19           C  
ATOM   1528  C   LEU A 199       5.477  -0.958 -10.492  1.00 97.19           C  
ATOM   1529  CB  LEU A 199       3.768   0.863 -10.633  1.00 97.19           C  
ATOM   1530  O   LEU A 199       6.539  -0.332 -10.445  1.00 97.19           O  
ATOM   1531  CG  LEU A 199       3.463   0.665 -12.125  1.00 97.19           C  
ATOM   1532  CD1 LEU A 199       2.205  -0.178 -12.297  1.00 97.19           C  
ATOM   1533  CD2 LEU A 199       3.314   2.012 -12.820  1.00 97.19           C  
ATOM   1534  N   THR A 200       5.305  -2.125 -11.023  1.00 96.19           N  
ATOM   1535  CA  THR A 200       6.434  -2.764 -11.688  1.00 96.19           C  
ATOM   1536  C   THR A 200       6.562  -2.270 -13.125  1.00 96.19           C  
ATOM   1537  CB  THR A 200       6.297  -4.297 -11.680  1.00 96.19           C  
ATOM   1538  O   THR A 200       5.598  -2.305 -13.891  1.00 96.19           O  
ATOM   1539  CG2 THR A 200       7.430  -4.957 -12.461  1.00 96.19           C  
ATOM   1540  OG1 THR A 200       6.324  -4.766 -10.328  1.00 96.19           O  
ATOM   1541  N   ARG A 201       7.805  -1.854 -13.422  1.00 94.44           N  
ATOM   1542  CA  ARG A 201       8.125  -1.452 -14.789  1.00 94.44           C  
ATOM   1543  C   ARG A 201       8.898  -2.543 -15.516  1.00 94.44           C  
ATOM   1544  CB  ARG A 201       8.922  -0.145 -14.797  1.00 94.44           C  
ATOM   1545  O   ARG A 201       9.641  -3.307 -14.891  1.00 94.44           O  
ATOM   1546  CG  ARG A 201       8.133   1.058 -14.305  1.00 94.44           C  
ATOM   1547  CD  ARG A 201       8.461   1.389 -12.852  1.00 94.44           C  
ATOM   1548  NE  ARG A 201       7.746   2.574 -12.391  1.00 94.44           N  
ATOM   1549  NH1 ARG A 201       7.391   1.786 -10.250  1.00 94.44           N  
ATOM   1550  NH2 ARG A 201       6.617   3.857 -10.859  1.00 94.44           N  
ATOM   1551  CZ  ARG A 201       7.254   2.736 -11.172  1.00 94.44           C  
ATOM   1552  N   ASN A 202       8.641  -2.623 -16.828  1.00 94.81           N  
ATOM   1553  CA  ASN A 202       9.352  -3.586 -17.672  1.00 94.81           C  
ATOM   1554  C   ASN A 202       9.133  -5.016 -17.188  1.00 94.81           C  
ATOM   1555  CB  ASN A 202      10.844  -3.258 -17.719  1.00 94.81           C  
ATOM   1556  O   ASN A 202      10.094  -5.785 -17.078  1.00 94.81           O  
ATOM   1557  CG  ASN A 202      11.117  -1.883 -18.297  1.00 94.81           C  
ATOM   1558  ND2 ASN A 202      12.023  -1.146 -17.672  1.00 94.81           N  
ATOM   1559  OD1 ASN A 202      10.523  -1.486 -19.312  1.00 94.81           O  
ATOM   1560  N   ALA A 203       7.926  -5.379 -16.875  1.00 96.62           N  
ATOM   1561  CA  ALA A 203       7.562  -6.684 -16.328  1.00 96.62           C  
ATOM   1562  C   ALA A 203       7.859  -7.797 -17.328  1.00 96.62           C  
ATOM   1563  CB  ALA A 203       6.090  -6.707 -15.930  1.00 96.62           C  
ATOM   1564  O   ALA A 203       8.242  -8.906 -16.953  1.00 96.62           O  
ATOM   1565  N   ARG A 204       7.660  -7.492 -18.594  1.00 97.56           N  
ATOM   1566  CA  ARG A 204       7.918  -8.484 -19.625  1.00 97.56           C  
ATOM   1567  C   ARG A 204       9.383  -8.914 -19.625  1.00 97.56           C  
ATOM   1568  CB  ARG A 204       7.543  -7.930 -21.000  1.00 97.56           C  
ATOM   1569  O   ARG A 204       9.680 -10.109 -19.688  1.00 97.56           O  
ATOM   1570  CG  ARG A 204       7.750  -8.914 -22.141  1.00 97.56           C  
ATOM   1571  CD  ARG A 204       7.324  -8.328 -23.484  1.00 97.56           C  
ATOM   1572  NE  ARG A 204       7.461  -9.305 -24.562  1.00 97.56           N  
ATOM   1573  NH1 ARG A 204       5.191  -9.523 -24.938  1.00 97.56           N  
ATOM   1574  NH2 ARG A 204       6.684 -10.719 -26.203  1.00 97.56           N  
ATOM   1575  CZ  ARG A 204       6.445  -9.844 -25.234  1.00 97.56           C  
ATOM   1576  N   SER A 205      10.203  -7.961 -19.578  1.00 96.94           N  
ATOM   1577  CA  SER A 205      11.633  -8.250 -19.531  1.00 96.94           C  
ATOM   1578  C   SER A 205      11.977  -9.125 -18.328  1.00 96.94           C  
ATOM   1579  CB  SER A 205      12.438  -6.949 -19.469  1.00 96.94           C  
ATOM   1580  O   SER A 205      12.727 -10.086 -18.453  1.00 96.94           O  
ATOM   1581  OG  SER A 205      13.820  -7.223 -19.312  1.00 96.94           O  
ATOM   1582  N   LYS A 206      11.445  -8.836 -17.219  1.00 97.31           N  
ATOM   1583  CA  LYS A 206      11.703  -9.586 -15.992  1.00 97.31           C  
ATOM   1584  C   LYS A 206      11.172 -11.016 -16.109  1.00 97.31           C  
ATOM   1585  CB  LYS A 206      11.078  -8.883 -14.781  1.00 97.31           C  
ATOM   1586  O   LYS A 206      11.812 -11.961 -15.633  1.00 97.31           O  
ATOM   1587  CG  LYS A 206      11.734  -7.559 -14.430  1.00 97.31           C  
ATOM   1588  CD  LYS A 206      10.812  -6.691 -13.578  1.00 97.31           C  
ATOM   1589  CE  LYS A 206      11.414  -5.316 -13.328  1.00 97.31           C  
ATOM   1590  NZ  LYS A 206      10.781  -4.273 -14.195  1.00 97.31           N  
ATOM   1591  N   ALA A 207      10.016 -11.164 -16.766  1.00 98.00           N  
ATOM   1592  CA  ALA A 207       9.461 -12.492 -17.000  1.00 98.00           C  
ATOM   1593  C   ALA A 207      10.414 -13.336 -17.844  1.00 98.00           C  
ATOM   1594  CB  ALA A 207       8.102 -12.391 -17.672  1.00 98.00           C  
ATOM   1595  O   ALA A 207      10.672 -14.500 -17.516  1.00 98.00           O  
ATOM   1596  N   PHE A 208      11.000 -12.758 -18.828  1.00 98.31           N  
ATOM   1597  CA  PHE A 208      11.906 -13.484 -19.703  1.00 98.31           C  
ATOM   1598  C   PHE A 208      13.227 -13.773 -19.000  1.00 98.31           C  
ATOM   1599  CB  PHE A 208      12.164 -12.680 -21.000  1.00 98.31           C  
ATOM   1600  O   PHE A 208      13.859 -14.805 -19.266  1.00 98.31           O  
ATOM   1601  CG  PHE A 208      11.094 -12.859 -22.047  1.00 98.31           C  
ATOM   1602  CD1 PHE A 208      11.289 -13.727 -23.109  1.00 98.31           C  
ATOM   1603  CD2 PHE A 208       9.906 -12.156 -21.953  1.00 98.31           C  
ATOM   1604  CE1 PHE A 208      10.305 -13.891 -24.078  1.00 98.31           C  
ATOM   1605  CE2 PHE A 208       8.914 -12.312 -22.922  1.00 98.31           C  
ATOM   1606  CZ  PHE A 208       9.117 -13.180 -23.984  1.00 98.31           C  
ATOM   1607  N   LYS A 209      13.625 -12.961 -18.094  1.00 97.88           N  
ATOM   1608  CA  LYS A 209      14.820 -13.219 -17.297  1.00 97.88           C  
ATOM   1609  C   LYS A 209      14.617 -14.414 -16.375  1.00 97.88           C  
ATOM   1610  CB  LYS A 209      15.203 -11.984 -16.484  1.00 97.88           C  
ATOM   1611  O   LYS A 209      15.562 -15.133 -16.062  1.00 97.88           O  
ATOM   1612  CG  LYS A 209      15.852 -10.875 -17.312  1.00 97.88           C  
ATOM   1613  CD  LYS A 209      16.141  -9.648 -16.453  1.00 97.88           C  
ATOM   1614  CE  LYS A 209      16.812  -8.547 -17.266  1.00 97.88           C  
ATOM   1615  NZ  LYS A 209      16.953  -7.285 -16.484  1.00 97.88           N  
ATOM   1616  N   VAL A 210      13.344 -14.578 -15.984  1.00 98.06           N  
ATOM   1617  CA  VAL A 210      13.047 -15.789 -15.219  1.00 98.06           C  
ATOM   1618  C   VAL A 210      13.320 -17.016 -16.078  1.00 98.06           C  
ATOM   1619  CB  VAL A 210      11.586 -15.797 -14.727  1.00 98.06           C  
ATOM   1620  O   VAL A 210      13.938 -17.984 -15.617  1.00 98.06           O  
ATOM   1621  CG1 VAL A 210      11.219 -17.156 -14.141  1.00 98.06           C  
ATOM   1622  CG2 VAL A 210      11.367 -14.695 -13.688  1.00 98.06           C  
ATOM   1623  N   GLY A 211      12.844 -17.031 -17.328  1.00 97.44           N  
ATOM   1624  CA  GLY A 211      13.117 -18.109 -18.250  1.00 97.44           C  
ATOM   1625  C   GLY A 211      14.602 -18.359 -18.438  1.00 97.44           C  
ATOM   1626  O   GLY A 211      15.039 -19.516 -18.453  1.00 97.44           O  
ATOM   1627  N   LEU A 212      15.375 -17.281 -18.484  1.00 96.81           N  
ATOM   1628  CA  LEU A 212      16.812 -17.391 -18.672  1.00 96.81           C  
ATOM   1629  C   LEU A 212      17.469 -18.078 -17.484  1.00 96.81           C  
ATOM   1630  CB  LEU A 212      17.438 -16.000 -18.875  1.00 96.81           C  
ATOM   1631  O   LEU A 212      18.438 -18.828 -17.656  1.00 96.81           O  
ATOM   1632  CG  LEU A 212      17.125 -15.305 -20.203  1.00 96.81           C  
ATOM   1633  CD1 LEU A 212      17.719 -13.898 -20.203  1.00 96.81           C  
ATOM   1634  CD2 LEU A 212      17.656 -16.125 -21.375  1.00 96.81           C  
ATOM   1635  N   ARG A 213      16.906 -17.906 -16.234  1.00 97.38           N  
ATOM   1636  CA  ARG A 213      17.469 -18.516 -15.031  1.00 97.38           C  
ATOM   1637  C   ARG A 213      17.125 -20.000 -14.961  1.00 97.38           C  
ATOM   1638  CB  ARG A 213      16.953 -17.797 -13.781  1.00 97.38           C  
ATOM   1639  O   ARG A 213      17.750 -20.734 -14.195  1.00 97.38           O  
ATOM   1640  CG  ARG A 213      17.406 -16.344 -13.672  1.00 97.38           C  
ATOM   1641  CD  ARG A 213      18.922 -16.234 -13.672  1.00 97.38           C  
ATOM   1642  NE  ARG A 213      19.359 -14.844 -13.570  1.00 97.38           N  
ATOM   1643  NH1 ARG A 213      21.500 -15.242 -14.344  1.00 97.38           N  
ATOM   1644  NH2 ARG A 213      20.859 -13.117 -13.766  1.00 97.38           N  
ATOM   1645  CZ  ARG A 213      20.578 -14.406 -13.898  1.00 97.38           C  
ATOM   1646  N   LEU A 214      16.219 -20.391 -15.891  1.00 96.44           N  
ATOM   1647  CA  LEU A 214      15.836 -21.797 -15.992  1.00 96.44           C  
ATOM   1648  C   LEU A 214      16.344 -22.391 -17.297  1.00 96.44           C  
ATOM   1649  CB  LEU A 214      14.312 -21.938 -15.914  1.00 96.44           C  
ATOM   1650  O   LEU A 214      15.836 -23.438 -17.750  1.00 96.44           O  
ATOM   1651  CG  LEU A 214      13.656 -21.500 -14.594  1.00 96.44           C  
ATOM   1652  CD1 LEU A 214      12.148 -21.375 -14.766  1.00 96.44           C  
ATOM   1653  CD2 LEU A 214      14.000 -22.484 -13.484  1.00 96.44           C  
ATOM   1654  N   PRO A 215      17.469 -21.891 -17.797  1.00 94.31           N  
ATOM   1655  CA  PRO A 215      18.125 -22.203 -19.078  1.00 94.31           C  
ATOM   1656  C   PRO A 215      17.125 -22.438 -20.203  1.00 94.31           C  
ATOM   1657  CB  PRO A 215      18.906 -23.469 -18.766  1.00 94.31           C  
ATOM   1658  O   PRO A 215      17.250 -23.406 -20.969  1.00 94.31           O  
ATOM   1659  CG  PRO A 215      18.172 -24.125 -17.641  1.00 94.31           C  
ATOM   1660  CD  PRO A 215      17.438 -23.047 -16.875  1.00 94.31           C  
ATOM   1661  N   PHE A 216      16.016 -21.594 -20.281  1.00 96.94           N  
ATOM   1662  CA  PHE A 216      15.016 -21.609 -21.344  1.00 96.94           C  
ATOM   1663  C   PHE A 216      14.992 -20.266 -22.094  1.00 96.94           C  
ATOM   1664  CB  PHE A 216      13.625 -21.922 -20.781  1.00 96.94           C  
ATOM   1665  O   PHE A 216      14.641 -19.234 -21.500  1.00 96.94           O  
ATOM   1666  CG  PHE A 216      12.570 -22.094 -21.844  1.00 96.94           C  
ATOM   1667  CD1 PHE A 216      11.672 -21.062 -22.109  1.00 96.94           C  
ATOM   1668  CD2 PHE A 216      12.469 -23.266 -22.562  1.00 96.94           C  
ATOM   1669  CE1 PHE A 216      10.688 -21.219 -23.094  1.00 96.94           C  
ATOM   1670  CE2 PHE A 216      11.492 -23.422 -23.547  1.00 96.94           C  
ATOM   1671  CZ  PHE A 216      10.602 -22.391 -23.812  1.00 96.94           C  
ATOM   1672  N   ILE A 217      15.367 -20.234 -23.391  1.00 96.44           N  
ATOM   1673  CA  ILE A 217      15.430 -19.000 -24.156  1.00 96.44           C  
ATOM   1674  C   ILE A 217      14.336 -19.016 -25.234  1.00 96.44           C  
ATOM   1675  CB  ILE A 217      16.812 -18.812 -24.812  1.00 96.44           C  
ATOM   1676  O   ILE A 217      14.242 -19.953 -26.016  1.00 96.44           O  
ATOM   1677  CG1 ILE A 217      17.906 -18.766 -23.734  1.00 96.44           C  
ATOM   1678  CG2 ILE A 217      16.844 -17.547 -25.672  1.00 96.44           C  
ATOM   1679  CD1 ILE A 217      19.328 -18.812 -24.297  1.00 96.44           C  
ATOM   1680  N   THR A 218      13.547 -18.016 -25.203  1.00 97.06           N  
ATOM   1681  CA  THR A 218      12.500 -17.828 -26.203  1.00 97.06           C  
ATOM   1682  C   THR A 218      12.180 -16.344 -26.359  1.00 97.06           C  
ATOM   1683  CB  THR A 218      11.219 -18.578 -25.828  1.00 97.06           C  
ATOM   1684  O   THR A 218      12.484 -15.531 -25.484  1.00 97.06           O  
ATOM   1685  CG2 THR A 218      10.633 -18.062 -24.516  1.00 97.06           C  
ATOM   1686  OG1 THR A 218      10.250 -18.422 -26.875  1.00 97.06           O  
ATOM   1687  N   PHE A 219      11.578 -16.000 -27.484  1.00 95.88           N  
ATOM   1688  CA  PHE A 219      11.125 -14.641 -27.719  1.00 95.88           C  
ATOM   1689  C   PHE A 219       9.602 -14.570 -27.750  1.00 95.88           C  
ATOM   1690  CB  PHE A 219      11.711 -14.086 -29.016  1.00 95.88           C  
ATOM   1691  O   PHE A 219       9.023 -13.508 -27.984  1.00 95.88           O  
ATOM   1692  CG  PHE A 219      13.211 -14.008 -29.031  1.00 95.88           C  
ATOM   1693  CD1 PHE A 219      13.867 -12.984 -28.344  1.00 95.88           C  
ATOM   1694  CD2 PHE A 219      13.969 -14.945 -29.703  1.00 95.88           C  
ATOM   1695  CE1 PHE A 219      15.258 -12.914 -28.344  1.00 95.88           C  
ATOM   1696  CE2 PHE A 219      15.352 -14.875 -29.719  1.00 95.88           C  
ATOM   1697  CZ  PHE A 219      16.000 -13.859 -29.031  1.00 95.88           C  
ATOM   1698  N   SER A 220       8.977 -15.727 -27.516  1.00 98.19           N  
ATOM   1699  CA  SER A 220       7.523 -15.852 -27.531  1.00 98.19           C  
ATOM   1700  C   SER A 220       6.957 -15.938 -26.125  1.00 98.19           C  
ATOM   1701  CB  SER A 220       7.105 -17.094 -28.344  1.00 98.19           C  
ATOM   1702  O   SER A 220       7.340 -16.812 -25.344  1.00 98.19           O  
ATOM   1703  OG  SER A 220       5.738 -17.391 -28.125  1.00 98.19           O  
ATOM   1704  N   SER A 221       6.039 -15.023 -25.781  1.00 98.19           N  
ATOM   1705  CA  SER A 221       5.359 -15.070 -24.500  1.00 98.19           C  
ATOM   1706  C   SER A 221       4.668 -16.406 -24.281  1.00 98.19           C  
ATOM   1707  CB  SER A 221       4.340 -13.938 -24.391  1.00 98.19           C  
ATOM   1708  O   SER A 221       4.742 -16.984 -23.203  1.00 98.19           O  
ATOM   1709  OG  SER A 221       4.984 -12.672 -24.344  1.00 98.19           O  
ATOM   1710  N   LYS A 222       4.086 -16.875 -25.297  1.00 98.12           N  
ATOM   1711  CA  LYS A 222       3.348 -18.125 -25.250  1.00 98.12           C  
ATOM   1712  C   LYS A 222       4.266 -19.281 -24.859  1.00 98.12           C  
ATOM   1713  CB  LYS A 222       2.676 -18.422 -26.594  1.00 98.12           C  
ATOM   1714  O   LYS A 222       3.957 -20.047 -23.938  1.00 98.12           O  
ATOM   1715  CG  LYS A 222       1.843 -19.703 -26.594  1.00 98.12           C  
ATOM   1716  CD  LYS A 222       1.155 -19.906 -27.938  1.00 98.12           C  
ATOM   1717  CE  LYS A 222       0.354 -21.188 -27.969  1.00 98.12           C  
ATOM   1718  NZ  LYS A 222      -0.334 -21.391 -29.281  1.00 98.12           N  
ATOM   1719  N   HIS A 223       5.418 -19.438 -25.578  1.00 98.38           N  
ATOM   1720  CA  HIS A 223       6.352 -20.516 -25.297  1.00 98.38           C  
ATOM   1721  C   HIS A 223       6.953 -20.391 -23.906  1.00 98.38           C  
ATOM   1722  CB  HIS A 223       7.465 -20.547 -26.344  1.00 98.38           C  
ATOM   1723  O   HIS A 223       7.137 -21.375 -23.203  1.00 98.38           O  
ATOM   1724  CG  HIS A 223       7.027 -21.094 -27.672  1.00 98.38           C  
ATOM   1725  CD2 HIS A 223       5.926 -21.797 -28.031  1.00 98.38           C  
ATOM   1726  ND1 HIS A 223       7.762 -20.922 -28.828  1.00 98.38           N  
ATOM   1727  CE1 HIS A 223       7.133 -21.500 -29.828  1.00 98.38           C  
ATOM   1728  NE2 HIS A 223       6.012 -22.031 -29.375  1.00 98.38           N  
ATOM   1729  N   LEU A 224       7.199 -19.125 -23.531  1.00 98.38           N  
ATOM   1730  CA  LEU A 224       7.727 -18.891 -22.203  1.00 98.38           C  
ATOM   1731  C   LEU A 224       6.754 -19.391 -21.141  1.00 98.38           C  
ATOM   1732  CB  LEU A 224       8.008 -17.406 -21.984  1.00 98.38           C  
ATOM   1733  O   LEU A 224       7.137 -20.156 -20.250  1.00 98.38           O  
ATOM   1734  CG  LEU A 224       8.453 -16.984 -20.578  1.00 98.38           C  
ATOM   1735  CD1 LEU A 224       9.781 -17.656 -20.234  1.00 98.38           C  
ATOM   1736  CD2 LEU A 224       8.570 -15.477 -20.484  1.00 98.38           C  
ATOM   1737  N   ILE A 225       5.484 -18.969 -21.234  1.00 97.56           N  
ATOM   1738  CA  ILE A 225       4.496 -19.297 -20.203  1.00 97.56           C  
ATOM   1739  C   ILE A 225       4.238 -20.812 -20.188  1.00 97.56           C  
ATOM   1740  CB  ILE A 225       3.172 -18.531 -20.438  1.00 97.56           C  
ATOM   1741  O   ILE A 225       4.141 -21.422 -19.125  1.00 97.56           O  
ATOM   1742  CG1 ILE A 225       3.389 -17.031 -20.250  1.00 97.56           C  
ATOM   1743  CG2 ILE A 225       2.080 -19.047 -19.484  1.00 97.56           C  
ATOM   1744  CD1 ILE A 225       4.004 -16.641 -18.906  1.00 97.56           C  
ATOM   1745  N   GLN A 226       4.184 -21.469 -21.359  1.00 97.31           N  
ATOM   1746  CA  GLN A 226       4.000 -22.922 -21.438  1.00 97.31           C  
ATOM   1747  C   GLN A 226       5.121 -23.656 -20.703  1.00 97.31           C  
ATOM   1748  CB  GLN A 226       3.936 -23.375 -22.891  1.00 97.31           C  
ATOM   1749  O   GLN A 226       4.867 -24.609 -19.969  1.00 97.31           O  
ATOM   1750  CG  GLN A 226       2.613 -23.062 -23.578  1.00 97.31           C  
ATOM   1751  CD  GLN A 226       2.621 -23.406 -25.047  1.00 97.31           C  
ATOM   1752  NE2 GLN A 226       1.441 -23.422 -25.656  1.00 97.31           N  
ATOM   1753  OE1 GLN A 226       3.680 -23.656 -25.641  1.00 97.31           O  
ATOM   1754  N   HIS A 227       6.309 -23.156 -20.875  1.00 97.00           N  
ATOM   1755  CA  HIS A 227       7.453 -23.750 -20.203  1.00 97.00           C  
ATOM   1756  C   HIS A 227       7.367 -23.562 -18.688  1.00 97.00           C  
ATOM   1757  CB  HIS A 227       8.758 -23.172 -20.734  1.00 97.00           C  
ATOM   1758  O   HIS A 227       7.539 -24.516 -17.922  1.00 97.00           O  
ATOM   1759  CG  HIS A 227       9.977 -23.641 -20.000  1.00 97.00           C  
ATOM   1760  CD2 HIS A 227      10.805 -22.984 -19.156  1.00 97.00           C  
ATOM   1761  ND1 HIS A 227      10.453 -24.922 -20.109  1.00 97.00           N  
ATOM   1762  CE1 HIS A 227      11.539 -25.047 -19.359  1.00 97.00           C  
ATOM   1763  NE2 HIS A 227      11.773 -23.891 -18.766  1.00 97.00           N  
ATOM   1764  N   LEU A 228       7.102 -22.328 -18.266  1.00 95.00           N  
ATOM   1765  CA  LEU A 228       7.098 -22.000 -16.844  1.00 95.00           C  
ATOM   1766  C   LEU A 228       6.043 -22.812 -16.094  1.00 95.00           C  
ATOM   1767  CB  LEU A 228       6.836 -20.500 -16.641  1.00 95.00           C  
ATOM   1768  O   LEU A 228       6.238 -23.156 -14.930  1.00 95.00           O  
ATOM   1769  CG  LEU A 228       7.918 -19.547 -17.156  1.00 95.00           C  
ATOM   1770  CD1 LEU A 228       7.570 -18.109 -16.797  1.00 95.00           C  
ATOM   1771  CD2 LEU A 228       9.281 -19.938 -16.594  1.00 95.00           C  
ATOM   1772  N   LYS A 229       4.914 -23.203 -16.750  1.00 94.94           N  
ATOM   1773  CA  LYS A 229       3.840 -23.969 -16.141  1.00 94.94           C  
ATOM   1774  C   LYS A 229       4.293 -25.391 -15.828  1.00 94.94           C  
ATOM   1775  CB  LYS A 229       2.613 -24.000 -17.047  1.00 94.94           C  
ATOM   1776  O   LYS A 229       3.713 -26.062 -14.969  1.00 94.94           O  
ATOM   1777  CG  LYS A 229       1.831 -22.703 -17.078  1.00 94.94           C  
ATOM   1778  CD  LYS A 229       0.625 -22.797 -18.000  1.00 94.94           C  
ATOM   1779  CE  LYS A 229      -0.249 -21.547 -17.906  1.00 94.94           C  
ATOM   1780  NZ  LYS A 229      -1.405 -21.609 -18.859  1.00 94.94           N  
ATOM   1781  N   THR A 230       5.355 -25.828 -16.516  1.00 96.25           N  
ATOM   1782  CA  THR A 230       5.824 -27.203 -16.344  1.00 96.25           C  
ATOM   1783  C   THR A 230       6.934 -27.266 -15.297  1.00 96.25           C  
ATOM   1784  CB  THR A 230       6.332 -27.797 -17.672  1.00 96.25           C  
ATOM   1785  O   THR A 230       7.324 -28.344 -14.859  1.00 96.25           O  
ATOM   1786  CG2 THR A 230       5.312 -27.594 -18.781  1.00 96.25           C  
ATOM   1787  OG1 THR A 230       7.559 -27.156 -18.031  1.00 96.25           O  
ATOM   1788  N   VAL A 231       7.457 -26.109 -14.898  1.00 94.38           N  
ATOM   1789  CA  VAL A 231       8.602 -26.031 -13.992  1.00 94.38           C  
ATOM   1790  C   VAL A 231       8.133 -26.219 -12.555  1.00 94.38           C  
ATOM   1791  CB  VAL A 231       9.336 -24.672 -14.141  1.00 94.38           C  
ATOM   1792  O   VAL A 231       7.086 -25.703 -12.156  1.00 94.38           O  
ATOM   1793  CG1 VAL A 231      10.453 -24.562 -13.102  1.00 94.38           C  
ATOM   1794  CG2 VAL A 231       9.891 -24.516 -15.555  1.00 94.38           C  
ATOM   1795  N   ASP A 232       8.867 -26.938 -11.750  1.00 97.00           N  
ATOM   1796  CA  ASP A 232       8.617 -27.109 -10.320  1.00 97.00           C  
ATOM   1797  C   ASP A 232       8.586 -25.750  -9.617  1.00 97.00           C  
ATOM   1798  CB  ASP A 232       9.672 -28.016  -9.688  1.00 97.00           C  
ATOM   1799  O   ASP A 232       9.406 -24.875  -9.906  1.00 97.00           O  
ATOM   1800  CG  ASP A 232       9.469 -28.219  -8.203  1.00 97.00           C  
ATOM   1801  OD1 ASP A 232      10.180 -27.578  -7.395  1.00 97.00           O  
ATOM   1802  OD2 ASP A 232       8.586 -29.016  -7.824  1.00 97.00           O  
ATOM   1803  N   TYR A 233       7.664 -25.578  -8.680  1.00 92.06           N  
ATOM   1804  CA  TYR A 233       7.449 -24.281  -8.062  1.00 92.06           C  
ATOM   1805  C   TYR A 233       8.688 -23.828  -7.297  1.00 92.06           C  
ATOM   1806  CB  TYR A 233       6.242 -24.328  -7.117  1.00 92.06           C  
ATOM   1807  O   TYR A 233       8.977 -22.625  -7.227  1.00 92.06           O  
ATOM   1808  CG  TYR A 233       6.539 -24.984  -5.785  1.00 92.06           C  
ATOM   1809  CD1 TYR A 233       6.461 -26.359  -5.629  1.00 92.06           C  
ATOM   1810  CD2 TYR A 233       6.895 -24.203  -4.684  1.00 92.06           C  
ATOM   1811  CE1 TYR A 233       6.730 -26.953  -4.406  1.00 92.06           C  
ATOM   1812  CE2 TYR A 233       7.164 -24.797  -3.453  1.00 92.06           C  
ATOM   1813  OH  TYR A 233       7.348 -26.766  -2.109  1.00 92.06           O  
ATOM   1814  CZ  TYR A 233       7.082 -26.172  -3.324  1.00 92.06           C  
ATOM   1815  N   LYS A 234       9.500 -24.734  -6.688  1.00 97.00           N  
ATOM   1816  CA  LYS A 234      10.695 -24.359  -5.941  1.00 97.00           C  
ATOM   1817  C   LYS A 234      11.758 -23.766  -6.863  1.00 97.00           C  
ATOM   1818  CB  LYS A 234      11.266 -25.578  -5.207  1.00 97.00           C  
ATOM   1819  O   LYS A 234      12.398 -22.766  -6.516  1.00 97.00           O  
ATOM   1820  CG  LYS A 234      10.406 -26.062  -4.051  1.00 97.00           C  
ATOM   1821  CD  LYS A 234      11.023 -27.281  -3.367  1.00 97.00           C  
ATOM   1822  CE  LYS A 234      10.125 -27.812  -2.262  1.00 97.00           C  
ATOM   1823  NZ  LYS A 234      10.695 -29.047  -1.633  1.00 97.00           N  
ATOM   1824  N   LYS A 235      11.875 -24.375  -8.023  1.00 97.75           N  
ATOM   1825  CA  LYS A 235      12.836 -23.875  -9.000  1.00 97.75           C  
ATOM   1826  C   LYS A 235      12.406 -22.500  -9.539  1.00 97.75           C  
ATOM   1827  CB  LYS A 235      12.992 -24.859 -10.156  1.00 97.75           C  
ATOM   1828  O   LYS A 235      13.242 -21.625  -9.734  1.00 97.75           O  
ATOM   1829  CG  LYS A 235      13.719 -26.141  -9.781  1.00 97.75           C  
ATOM   1830  CD  LYS A 235      13.930 -27.047 -10.984  1.00 97.75           C  
ATOM   1831  CE  LYS A 235      14.617 -28.344 -10.602  1.00 97.75           C  
ATOM   1832  NZ  LYS A 235      14.773 -29.266 -11.773  1.00 97.75           N  
ATOM   1833  N   LEU A 236      11.164 -22.391  -9.773  1.00 94.88           N  
ATOM   1834  CA  LEU A 236      10.617 -21.125 -10.234  1.00 94.88           C  
ATOM   1835  C   LEU A 236      10.836 -20.031  -9.195  1.00 94.88           C  
ATOM   1836  CB  LEU A 236       9.117 -21.250 -10.531  1.00 94.88           C  
ATOM   1837  O   LEU A 236      11.234 -18.906  -9.539  1.00 94.88           O  
ATOM   1838  CG  LEU A 236       8.469 -20.094 -11.281  1.00 94.88           C  
ATOM   1839  CD1 LEU A 236       9.227 -19.797 -12.570  1.00 94.88           C  
ATOM   1840  CD2 LEU A 236       7.004 -20.391 -11.570  1.00 94.88           C  
ATOM   1841  N   LYS A 237      10.578 -20.375  -7.992  1.00 95.25           N  
ATOM   1842  CA  LYS A 237      10.797 -19.422  -6.918  1.00 95.25           C  
ATOM   1843  C   LYS A 237      12.273 -19.016  -6.828  1.00 95.25           C  
ATOM   1844  CB  LYS A 237      10.320 -19.984  -5.582  1.00 95.25           C  
ATOM   1845  O   LYS A 237      12.594 -17.844  -6.660  1.00 95.25           O  
ATOM   1846  CG  LYS A 237      10.516 -19.047  -4.402  1.00 95.25           C  
ATOM   1847  CD  LYS A 237       9.695 -17.766  -4.562  1.00 95.25           C  
ATOM   1848  CE  LYS A 237       9.859 -16.844  -3.365  1.00 95.25           C  
ATOM   1849  NZ  LYS A 237       9.125 -15.555  -3.559  1.00 95.25           N  
ATOM   1850  N   LEU A 238      13.141 -19.953  -6.891  1.00 97.62           N  
ATOM   1851  CA  LEU A 238      14.562 -19.656  -6.867  1.00 97.62           C  
ATOM   1852  C   LEU A 238      14.953 -18.750  -8.031  1.00 97.62           C  
ATOM   1853  CB  LEU A 238      15.383 -20.953  -6.918  1.00 97.62           C  
ATOM   1854  O   LEU A 238      15.727 -17.812  -7.863  1.00 97.62           O  
ATOM   1855  CG  LEU A 238      16.906 -20.797  -6.820  1.00 97.62           C  
ATOM   1856  CD1 LEU A 238      17.281 -20.156  -5.492  1.00 97.62           C  
ATOM   1857  CD2 LEU A 238      17.594 -22.141  -6.984  1.00 97.62           C  
ATOM   1858  N   ALA A 239      14.453 -19.047  -9.242  1.00 97.81           N  
ATOM   1859  CA  ALA A 239      14.711 -18.188 -10.406  1.00 97.81           C  
ATOM   1860  C   ALA A 239      14.227 -16.766 -10.148  1.00 97.81           C  
ATOM   1861  CB  ALA A 239      14.031 -18.766 -11.648  1.00 97.81           C  
ATOM   1862  O   ALA A 239      14.938 -15.805 -10.469  1.00 97.81           O  
ATOM   1863  N   GLU A 240      13.023 -16.656  -9.648  1.00 96.62           N  
ATOM   1864  CA  GLU A 240      12.492 -15.336  -9.289  1.00 96.62           C  
ATOM   1865  C   GLU A 240      13.422 -14.617  -8.305  1.00 96.62           C  
ATOM   1866  CB  GLU A 240      11.094 -15.461  -8.680  1.00 96.62           C  
ATOM   1867  O   GLU A 240      13.703 -13.430  -8.469  1.00 96.62           O  
ATOM   1868  CG  GLU A 240      10.516 -14.148  -8.180  1.00 96.62           C  
ATOM   1869  CD  GLU A 240      10.477 -14.047  -6.664  1.00 96.62           C  
ATOM   1870  OE1 GLU A 240      10.742 -12.953  -6.117  1.00 96.62           O  
ATOM   1871  OE2 GLU A 240      10.188 -15.078  -6.016  1.00 96.62           O  
ATOM   1872  N   GLN A 241      13.852 -15.266  -7.262  1.00 96.31           N  
ATOM   1873  CA  GLN A 241      14.719 -14.656  -6.266  1.00 96.31           C  
ATOM   1874  C   GLN A 241      16.000 -14.117  -6.906  1.00 96.31           C  
ATOM   1875  CB  GLN A 241      15.070 -15.664  -5.168  1.00 96.31           C  
ATOM   1876  O   GLN A 241      16.453 -13.023  -6.562  1.00 96.31           O  
ATOM   1877  CG  GLN A 241      13.914 -15.977  -4.230  1.00 96.31           C  
ATOM   1878  CD  GLN A 241      14.242 -17.078  -3.234  1.00 96.31           C  
ATOM   1879  NE2 GLN A 241      13.531 -17.094  -2.115  1.00 96.31           N  
ATOM   1880  OE1 GLN A 241      15.133 -17.891  -3.469  1.00 96.31           O  
ATOM   1881  N   ASN A 242      16.531 -14.875  -7.820  1.00 96.12           N  
ATOM   1882  CA  ASN A 242      17.734 -14.438  -8.531  1.00 96.12           C  
ATOM   1883  C   ASN A 242      17.469 -13.188  -9.367  1.00 96.12           C  
ATOM   1884  CB  ASN A 242      18.266 -15.562  -9.414  1.00 96.12           C  
ATOM   1885  O   ASN A 242      18.266 -12.250  -9.367  1.00 96.12           O  
ATOM   1886  CG  ASN A 242      19.000 -16.625  -8.625  1.00 96.12           C  
ATOM   1887  ND2 ASN A 242      19.031 -17.844  -9.164  1.00 96.12           N  
ATOM   1888  OD1 ASN A 242      19.516 -16.375  -7.535  1.00 96.12           O  
ATOM   1889  N   VAL A 243      16.359 -13.211 -10.031  1.00 96.56           N  
ATOM   1890  CA  VAL A 243      16.000 -12.047 -10.836  1.00 96.56           C  
ATOM   1891  C   VAL A 243      15.773 -10.844  -9.930  1.00 96.56           C  
ATOM   1892  CB  VAL A 243      14.734 -12.312 -11.688  1.00 96.56           C  
ATOM   1893  O   VAL A 243      16.219  -9.734 -10.227  1.00 96.56           O  
ATOM   1894  CG1 VAL A 243      14.227 -11.023 -12.320  1.00 96.56           C  
ATOM   1895  CG2 VAL A 243      15.031 -13.359 -12.758  1.00 96.56           C  
ATOM   1896  N   THR A 244      15.055 -11.047  -8.867  1.00 93.75           N  
ATOM   1897  CA  THR A 244      14.789  -9.969  -7.922  1.00 93.75           C  
ATOM   1898  C   THR A 244      16.094  -9.367  -7.406  1.00 93.75           C  
ATOM   1899  CB  THR A 244      13.945 -10.461  -6.734  1.00 93.75           C  
ATOM   1900  O   THR A 244      16.266  -8.148  -7.398  1.00 93.75           O  
ATOM   1901  CG2 THR A 244      13.758  -9.359  -5.695  1.00 93.75           C  
ATOM   1902  OG1 THR A 244      12.656 -10.867  -7.211  1.00 93.75           O  
ATOM   1903  N   LEU A 245      16.984 -10.195  -6.992  1.00 90.56           N  
ATOM   1904  CA  LEU A 245      18.281  -9.734  -6.492  1.00 90.56           C  
ATOM   1905  C   LEU A 245      19.031  -8.938  -7.555  1.00 90.56           C  
ATOM   1906  CB  LEU A 245      19.125 -10.922  -6.035  1.00 90.56           C  
ATOM   1907  O   LEU A 245      19.547  -7.852  -7.277  1.00 90.56           O  
ATOM   1908  CG  LEU A 245      20.516 -10.594  -5.477  1.00 90.56           C  
ATOM   1909  CD1 LEU A 245      20.391  -9.695  -4.246  1.00 90.56           C  
ATOM   1910  CD2 LEU A 245      21.281 -11.867  -5.145  1.00 90.56           C  
ATOM   1911  N   THR A 246      19.047  -9.406  -8.781  1.00 91.31           N  
ATOM   1912  CA  THR A 246      19.781  -8.734  -9.859  1.00 91.31           C  
ATOM   1913  C   THR A 246      19.125  -7.402 -10.203  1.00 91.31           C  
ATOM   1914  CB  THR A 246      19.844  -9.625 -11.117  1.00 91.31           C  
ATOM   1915  O   THR A 246      19.797  -6.387 -10.336  1.00 91.31           O  
ATOM   1916  CG2 THR A 246      20.625  -8.930 -12.234  1.00 91.31           C  
ATOM   1917  OG1 THR A 246      20.500 -10.859 -10.789  1.00 91.31           O  
ATOM   1918  N   GLU A 247      17.797  -7.406 -10.281  1.00 91.44           N  
ATOM   1919  CA  GLU A 247      17.078  -6.195 -10.641  1.00 91.44           C  
ATOM   1920  C   GLU A 247      17.203  -5.129  -9.555  1.00 91.44           C  
ATOM   1921  CB  GLU A 247      15.594  -6.508 -10.891  1.00 91.44           C  
ATOM   1922  O   GLU A 247      17.359  -3.945  -9.852  1.00 91.44           O  
ATOM   1923  CG  GLU A 247      15.352  -7.324 -12.156  1.00 91.44           C  
ATOM   1924  CD  GLU A 247      15.711  -6.586 -13.430  1.00 91.44           C  
ATOM   1925  OE1 GLU A 247      16.062  -7.242 -14.430  1.00 91.44           O  
ATOM   1926  OE2 GLU A 247      15.633  -5.336 -13.430  1.00 91.44           O  
ATOM   1927  N   THR A 248      17.172  -5.543  -8.383  1.00 86.19           N  
ATOM   1928  CA  THR A 248      17.266  -4.609  -7.270  1.00 86.19           C  
ATOM   1929  C   THR A 248      18.688  -4.070  -7.141  1.00 86.19           C  
ATOM   1930  CB  THR A 248      16.844  -5.270  -5.945  1.00 86.19           C  
ATOM   1931  O   THR A 248      18.891  -2.891  -6.855  1.00 86.19           O  
ATOM   1932  CG2 THR A 248      16.969  -4.297  -4.777  1.00 86.19           C  
ATOM   1933  OG1 THR A 248      15.484  -5.711  -6.047  1.00 86.19           O  
ATOM   1934  N   SER A 249      19.672  -4.855  -7.516  1.00 84.31           N  
ATOM   1935  CA  SER A 249      21.062  -4.465  -7.336  1.00 84.31           C  
ATOM   1936  C   SER A 249      21.578  -3.646  -8.516  1.00 84.31           C  
ATOM   1937  CB  SER A 249      21.953  -5.703  -7.152  1.00 84.31           C  
ATOM   1938  O   SER A 249      22.297  -2.662  -8.336  1.00 84.31           O  
ATOM   1939  OG  SER A 249      21.531  -6.449  -6.020  1.00 84.31           O  
ATOM   1940  N   LEU A 250      21.094  -4.012  -9.656  1.00 86.19           N  
ATOM   1941  CA  LEU A 250      21.688  -3.406 -10.844  1.00 86.19           C  
ATOM   1942  C   LEU A 250      20.719  -2.430 -11.500  1.00 86.19           C  
ATOM   1943  CB  LEU A 250      22.109  -4.484 -11.844  1.00 86.19           C  
ATOM   1944  O   LEU A 250      21.125  -1.586 -12.297  1.00 86.19           O  
ATOM   1945  CG  LEU A 250      23.172  -5.473 -11.375  1.00 86.19           C  
ATOM   1946  CD1 LEU A 250      23.438  -6.516 -12.453  1.00 86.19           C  
ATOM   1947  CD2 LEU A 250      24.453  -4.734 -11.008  1.00 86.19           C  
ATOM   1948  N   GLY A 251      19.484  -2.574 -11.094  1.00 86.62           N  
ATOM   1949  CA  GLY A 251      18.484  -1.709 -11.703  1.00 86.62           C  
ATOM   1950  C   GLY A 251      18.328  -0.383 -10.984  1.00 86.62           C  
ATOM   1951  O   GLY A 251      19.156  -0.016 -10.156  1.00 86.62           O  
ATOM   1952  N   ASN A 252      17.375   0.401 -11.414  1.00 88.88           N  
ATOM   1953  CA  ASN A 252      17.016   1.675 -10.805  1.00 88.88           C  
ATOM   1954  C   ASN A 252      16.031   1.480  -9.648  1.00 88.88           C  
ATOM   1955  CB  ASN A 252      16.406   2.613 -11.852  1.00 88.88           C  
ATOM   1956  O   ASN A 252      14.953   0.920  -9.828  1.00 88.88           O  
ATOM   1957  CG  ASN A 252      16.188   4.020 -11.320  1.00 88.88           C  
ATOM   1958  ND2 ASN A 252      16.375   5.012 -12.188  1.00 88.88           N  
ATOM   1959  OD1 ASN A 252      15.867   4.211 -10.148  1.00 88.88           O  
ATOM   1960  N   ILE A 253      16.344   1.991  -8.414  1.00 87.31           N  
ATOM   1961  CA  ILE A 253      15.555   1.728  -7.211  1.00 87.31           C  
ATOM   1962  C   ILE A 253      14.203   2.430  -7.316  1.00 87.31           C  
ATOM   1963  CB  ILE A 253      16.297   2.186  -5.938  1.00 87.31           C  
ATOM   1964  O   ILE A 253      13.266   2.096  -6.586  1.00 87.31           O  
ATOM   1965  CG1 ILE A 253      16.578   3.689  -6.000  1.00 87.31           C  
ATOM   1966  CG2 ILE A 253      17.594   1.389  -5.754  1.00 87.31           C  
ATOM   1967  CD1 ILE A 253      17.062   4.281  -4.680  1.00 87.31           C  
ATOM   1968  N   LEU A 254      14.117   3.281  -8.266  1.00 91.31           N  
ATOM   1969  CA  LEU A 254      12.883   4.035  -8.430  1.00 91.31           C  
ATOM   1970  C   LEU A 254      11.984   3.389  -9.484  1.00 91.31           C  
ATOM   1971  CB  LEU A 254      13.188   5.484  -8.828  1.00 91.31           C  
ATOM   1972  O   LEU A 254      10.922   3.918  -9.812  1.00 91.31           O  
ATOM   1973  CG  LEU A 254      13.961   6.316  -7.801  1.00 91.31           C  
ATOM   1974  CD1 LEU A 254      14.312   7.680  -8.383  1.00 91.31           C  
ATOM   1975  CD2 LEU A 254      13.148   6.477  -6.520  1.00 91.31           C  
ATOM   1976  N   ALA A 255      12.406   2.217  -9.977  1.00 90.44           N  
ATOM   1977  CA  ALA A 255      11.672   1.553 -11.055  1.00 90.44           C  
ATOM   1978  C   ALA A 255      10.688   0.528 -10.492  1.00 90.44           C  
ATOM   1979  CB  ALA A 255      12.641   0.883 -12.023  1.00 90.44           C  
ATOM   1980  O   ALA A 255      10.086  -0.234 -11.250  1.00 90.44           O  
ATOM   1981  N   GLY A 256      10.523   0.520  -9.227  1.00 92.50           N  
ATOM   1982  CA  GLY A 256       9.547  -0.362  -8.609  1.00 92.50           C  
ATOM   1983  C   GLY A 256      10.109  -1.730  -8.266  1.00 92.50           C  
ATOM   1984  O   GLY A 256      11.219  -2.072  -8.680  1.00 92.50           O  
ATOM   1985  N   LEU A 257       9.375  -2.502  -7.598  1.00 93.69           N  
ATOM   1986  CA  LEU A 257       9.719  -3.887  -7.289  1.00 93.69           C  
ATOM   1987  C   LEU A 257       9.531  -4.777  -8.516  1.00 93.69           C  
ATOM   1988  CB  LEU A 257       8.852  -4.406  -6.133  1.00 93.69           C  
ATOM   1989  O   LEU A 257       8.617  -4.562  -9.312  1.00 93.69           O  
ATOM   1990  CG  LEU A 257       9.031  -3.703  -4.789  1.00 93.69           C  
ATOM   1991  CD1 LEU A 257       7.949  -4.148  -3.811  1.00 93.69           C  
ATOM   1992  CD2 LEU A 257      10.422  -3.980  -4.219  1.00 93.69           C  
ATOM   1993  N   PRO A 258      10.430  -5.758  -8.633  1.00 93.69           N  
ATOM   1994  CA  PRO A 258      10.453  -6.539  -9.875  1.00 93.69           C  
ATOM   1995  C   PRO A 258       9.180  -7.352 -10.086  1.00 93.69           C  
ATOM   1996  CB  PRO A 258      11.664  -7.457  -9.695  1.00 93.69           C  
ATOM   1997  O   PRO A 258       8.727  -7.516 -11.227  1.00 93.69           O  
ATOM   1998  CG  PRO A 258      12.555  -6.730  -8.734  1.00 93.69           C  
ATOM   1999  CD  PRO A 258      11.695  -5.930  -7.797  1.00 93.69           C  
ATOM   2000  N   PHE A 259       8.750  -7.883  -8.992  1.00 96.38           N  
ATOM   2001  CA  PHE A 259       7.508  -8.641  -9.078  1.00 96.38           C  
ATOM   2002  C   PHE A 259       6.438  -8.023  -8.188  1.00 96.38           C  
ATOM   2003  CB  PHE A 259       7.738 -10.102  -8.688  1.00 96.38           C  
ATOM   2004  O   PHE A 259       6.438  -8.234  -6.973  1.00 96.38           O  
ATOM   2005  CG  PHE A 259       8.695 -10.828  -9.594  1.00 96.38           C  
ATOM   2006  CD1 PHE A 259       8.242 -11.414 -10.781  1.00 96.38           C  
ATOM   2007  CD2 PHE A 259      10.039 -10.938  -9.273  1.00 96.38           C  
ATOM   2008  CE1 PHE A 259       9.125 -12.086 -11.617  1.00 96.38           C  
ATOM   2009  CE2 PHE A 259      10.922 -11.609 -10.109  1.00 96.38           C  
ATOM   2010  CZ  PHE A 259      10.461 -12.180 -11.281  1.00 96.38           C  
ATOM   2011  N   GLY A 260       5.602  -7.238  -8.750  1.00 96.12           N  
ATOM   2012  CA  GLY A 260       4.469  -6.535  -8.164  1.00 96.12           C  
ATOM   2013  C   GLY A 260       3.404  -6.172  -9.180  1.00 96.12           C  
ATOM   2014  O   GLY A 260       3.277  -6.828 -10.219  1.00 96.12           O  
ATOM   2015  N   VAL A 261       2.611  -5.207  -8.789  1.00 97.88           N  
ATOM   2016  CA  VAL A 261       1.486  -4.805  -9.625  1.00 97.88           C  
ATOM   2017  C   VAL A 261       1.999  -4.277 -10.961  1.00 97.88           C  
ATOM   2018  CB  VAL A 261       0.614  -3.736  -8.930  1.00 97.88           C  
ATOM   2019  O   VAL A 261       3.018  -3.584 -11.016  1.00 97.88           O  
ATOM   2020  CG1 VAL A 261      -0.481  -3.236  -9.867  1.00 97.88           C  
ATOM   2021  CG2 VAL A 261       0.005  -4.301  -7.645  1.00 97.88           C  
ATOM   2022  N   VAL A 262       1.310  -4.617 -12.094  1.00 97.19           N  
ATOM   2023  CA  VAL A 262       1.676  -4.176 -13.430  1.00 97.19           C  
ATOM   2024  C   VAL A 262       0.466  -3.545 -14.117  1.00 97.19           C  
ATOM   2025  CB  VAL A 262       2.221  -5.344 -14.281  1.00 97.19           C  
ATOM   2026  O   VAL A 262      -0.679  -3.850 -13.773  1.00 97.19           O  
ATOM   2027  CG1 VAL A 262       3.443  -5.973 -13.617  1.00 97.19           C  
ATOM   2028  CG2 VAL A 262       1.134  -6.391 -14.508  1.00 97.19           C  
ATOM   2029  N   LYS A 263       0.756  -2.602 -15.000  1.00 96.38           N  
ATOM   2030  CA  LYS A 263      -0.275  -2.141 -15.930  1.00 96.38           C  
ATOM   2031  C   LYS A 263      -0.620  -3.221 -16.953  1.00 96.38           C  
ATOM   2032  CB  LYS A 263       0.176  -0.866 -16.641  1.00 96.38           C  
ATOM   2033  O   LYS A 263       0.211  -3.578 -17.781  1.00 96.38           O  
ATOM   2034  CG  LYS A 263      -0.895  -0.239 -17.531  1.00 96.38           C  
ATOM   2035  CD  LYS A 263      -0.382   1.014 -18.219  1.00 96.38           C  
ATOM   2036  CE  LYS A 263      -1.391   1.547 -19.234  1.00 96.38           C  
ATOM   2037  NZ  LYS A 263      -0.848   2.707 -20.000  1.00 96.38           N  
ATOM   2038  N   GLU A 264      -1.912  -3.689 -16.969  1.00 96.50           N  
ATOM   2039  CA  GLU A 264      -2.344  -4.777 -17.828  1.00 96.50           C  
ATOM   2040  C   GLU A 264      -2.764  -4.258 -19.203  1.00 96.50           C  
ATOM   2041  CB  GLU A 264      -3.496  -5.555 -17.188  1.00 96.50           C  
ATOM   2042  O   GLU A 264      -3.150  -3.096 -19.344  1.00 96.50           O  
ATOM   2043  CG  GLU A 264      -3.123  -6.246 -15.891  1.00 96.50           C  
ATOM   2044  CD  GLU A 264      -4.293  -6.957 -15.227  1.00 96.50           C  
ATOM   2045  OE1 GLU A 264      -4.270  -8.203 -15.125  1.00 96.50           O  
ATOM   2046  OE2 GLU A 264      -5.246  -6.258 -14.812  1.00 96.50           O  
ATOM   2047  N   PRO A 265      -2.596  -5.105 -20.219  1.00 96.06           N  
ATOM   2048  CA  PRO A 265      -3.322  -4.773 -21.438  1.00 96.06           C  
ATOM   2049  C   PRO A 265      -4.820  -4.598 -21.219  1.00 96.06           C  
ATOM   2050  CB  PRO A 265      -3.045  -5.969 -22.359  1.00 96.06           C  
ATOM   2051  O   PRO A 265      -5.379  -5.188 -20.281  1.00 96.06           O  
ATOM   2052  CG  PRO A 265      -1.868  -6.652 -21.734  1.00 96.06           C  
ATOM   2053  CD  PRO A 265      -1.839  -6.328 -20.266  1.00 96.06           C  
ATOM   2054  N   ASP A 266      -5.398  -3.719 -22.031  1.00 95.00           N  
ATOM   2055  CA  ASP A 266      -6.824  -3.453 -21.906  1.00 95.00           C  
ATOM   2056  C   ASP A 266      -7.652  -4.672 -22.297  1.00 95.00           C  
ATOM   2057  CB  ASP A 266      -7.230  -2.244 -22.750  1.00 95.00           C  
ATOM   2058  O   ASP A 266      -7.602  -5.113 -23.453  1.00 95.00           O  
ATOM   2059  CG  ASP A 266      -8.633  -1.755 -22.453  1.00 95.00           C  
ATOM   2060  OD1 ASP A 266      -9.172  -2.064 -21.375  1.00 95.00           O  
ATOM   2061  OD2 ASP A 266      -9.211  -1.054 -23.312  1.00 95.00           O  
ATOM   2062  N   HIS A 267      -8.398  -5.273 -21.328  1.00 94.31           N  
ATOM   2063  CA  HIS A 267      -9.336  -6.371 -21.531  1.00 94.31           C  
ATOM   2064  C   HIS A 267     -10.344  -6.449 -20.391  1.00 94.31           C  
ATOM   2065  CB  HIS A 267      -8.594  -7.699 -21.656  1.00 94.31           C  
ATOM   2066  O   HIS A 267     -10.148  -5.836 -19.328  1.00 94.31           O  
ATOM   2067  CG  HIS A 267      -7.883  -8.117 -20.406  1.00 94.31           C  
ATOM   2068  CD2 HIS A 267      -6.602  -7.949 -20.016  1.00 94.31           C  
ATOM   2069  ND1 HIS A 267      -8.516  -8.805 -19.391  1.00 94.31           N  
ATOM   2070  CE1 HIS A 267      -7.645  -9.039 -18.422  1.00 94.31           C  
ATOM   2071  NE2 HIS A 267      -6.477  -8.531 -18.781  1.00 94.31           N  
ATOM   2072  N   PRO A 268     -11.477  -7.086 -20.516  1.00 93.44           N  
ATOM   2073  CA  PRO A 268     -12.570  -7.066 -19.531  1.00 93.44           C  
ATOM   2074  C   PRO A 268     -12.133  -7.555 -18.156  1.00 93.44           C  
ATOM   2075  CB  PRO A 268     -13.609  -8.008 -20.156  1.00 93.44           C  
ATOM   2076  O   PRO A 268     -12.664  -7.102 -17.141  1.00 93.44           O  
ATOM   2077  CG  PRO A 268     -13.406  -7.883 -21.625  1.00 93.44           C  
ATOM   2078  CD  PRO A 268     -11.938  -7.730 -21.906  1.00 93.44           C  
ATOM   2079  N   GLY A 269     -11.094  -8.383 -18.141  1.00 93.25           N  
ATOM   2080  CA  GLY A 269     -10.656  -8.945 -16.875  1.00 93.25           C  
ATOM   2081  C   GLY A 269      -9.500  -8.188 -16.250  1.00 93.25           C  
ATOM   2082  O   GLY A 269      -8.945  -8.617 -15.227  1.00 93.25           O  
ATOM   2083  N   ALA A 270      -9.117  -7.102 -16.844  1.00 95.88           N  
ATOM   2084  CA  ALA A 270      -7.992  -6.324 -16.328  1.00 95.88           C  
ATOM   2085  C   ALA A 270      -8.359  -5.613 -15.031  1.00 95.88           C  
ATOM   2086  CB  ALA A 270      -7.527  -5.309 -17.375  1.00 95.88           C  
ATOM   2087  O   ALA A 270      -9.430  -5.004 -14.930  1.00 95.88           O  
ATOM   2088  N   VAL A 271      -7.445  -5.801 -14.016  1.00 95.38           N  
ATOM   2089  CA  VAL A 271      -7.641  -5.066 -12.766  1.00 95.38           C  
ATOM   2090  C   VAL A 271      -7.566  -3.564 -13.039  1.00 95.38           C  
ATOM   2091  CB  VAL A 271      -6.594  -5.469 -11.703  1.00 95.38           C  
ATOM   2092  O   VAL A 271      -8.414  -2.801 -12.562  1.00 95.38           O  
ATOM   2093  CG1 VAL A 271      -6.730  -4.598 -10.453  1.00 95.38           C  
ATOM   2094  CG2 VAL A 271      -6.742  -6.945 -11.344  1.00 95.38           C  
ATOM   2095  N   PHE A 272      -6.605  -3.154 -13.805  1.00 93.56           N  
ATOM   2096  CA  PHE A 272      -6.516  -1.794 -14.320  1.00 93.56           C  
ATOM   2097  C   PHE A 272      -5.598  -1.734 -15.531  1.00 93.56           C  
ATOM   2098  CB  PHE A 272      -6.012  -0.839 -13.234  1.00 93.56           C  
ATOM   2099  O   PHE A 272      -4.691  -2.559 -15.672  1.00 93.56           O  
ATOM   2100  CG  PHE A 272      -4.559  -1.027 -12.883  1.00 93.56           C  
ATOM   2101  CD1 PHE A 272      -4.164  -2.051 -12.031  1.00 93.56           C  
ATOM   2102  CD2 PHE A 272      -3.592  -0.181 -13.406  1.00 93.56           C  
ATOM   2103  CE1 PHE A 272      -2.818  -2.227 -11.711  1.00 93.56           C  
ATOM   2104  CE2 PHE A 272      -2.248  -0.351 -13.094  1.00 93.56           C  
ATOM   2105  CZ  PHE A 272      -1.863  -1.374 -12.242  1.00 93.56           C  
ATOM   2106  N   SER A 273      -5.883  -0.796 -16.406  1.00 93.75           N  
ATOM   2107  CA  SER A 273      -5.090  -0.631 -17.625  1.00 93.75           C  
ATOM   2108  C   SER A 273      -4.656   0.820 -17.797  1.00 93.75           C  
ATOM   2109  CB  SER A 273      -5.875  -1.096 -18.844  1.00 93.75           C  
ATOM   2110  O   SER A 273      -4.102   1.182 -18.844  1.00 93.75           O  
ATOM   2111  OG  SER A 273      -7.141  -0.458 -18.906  1.00 93.75           O  
ATOM   2112  N   SER A 274      -4.941   1.654 -16.781  1.00 93.56           N  
ATOM   2113  CA  SER A 274      -4.641   3.080 -16.859  1.00 93.56           C  
ATOM   2114  C   SER A 274      -3.615   3.490 -15.805  1.00 93.56           C  
ATOM   2115  CB  SER A 274      -5.918   3.906 -16.688  1.00 93.56           C  
ATOM   2116  O   SER A 274      -3.207   2.674 -14.984  1.00 93.56           O  
ATOM   2117  OG  SER A 274      -6.859   3.592 -17.703  1.00 93.56           O  
ATOM   2118  N   LYS A 275      -3.125   4.707 -15.930  1.00 95.75           N  
ATOM   2119  CA  LYS A 275      -2.221   5.273 -14.930  1.00 95.75           C  
ATOM   2120  C   LYS A 275      -2.980   5.695 -13.680  1.00 95.75           C  
ATOM   2121  CB  LYS A 275      -1.467   6.473 -15.516  1.00 95.75           C  
ATOM   2122  O   LYS A 275      -3.969   6.426 -13.758  1.00 95.75           O  
ATOM   2123  CG  LYS A 275      -0.561   6.121 -16.688  1.00 95.75           C  
ATOM   2124  CD  LYS A 275       0.147   7.352 -17.234  1.00 95.75           C  
ATOM   2125  CE  LYS A 275       1.045   7.008 -18.406  1.00 95.75           C  
ATOM   2126  NZ  LYS A 275       1.692   8.219 -18.984  1.00 95.75           N  
ATOM   2127  N   SER A 276      -2.541   5.219 -12.516  1.00 96.75           N  
ATOM   2128  CA  SER A 276      -3.229   5.434 -11.250  1.00 96.75           C  
ATOM   2129  C   SER A 276      -3.434   6.918 -10.969  1.00 96.75           C  
ATOM   2130  CB  SER A 276      -2.445   4.797 -10.094  1.00 96.75           C  
ATOM   2131  O   SER A 276      -4.508   7.332 -10.531  1.00 96.75           O  
ATOM   2132  OG  SER A 276      -2.479   3.383 -10.188  1.00 96.75           O  
ATOM   2133  N   TRP A 277      -2.352   7.668 -11.219  1.00 97.38           N  
ATOM   2134  CA  TRP A 277      -2.449   9.102 -10.977  1.00 97.38           C  
ATOM   2135  C   TRP A 277      -3.604   9.711 -11.766  1.00 97.38           C  
ATOM   2136  CB  TRP A 277      -1.138   9.805 -11.344  1.00 97.38           C  
ATOM   2137  O   TRP A 277      -4.391  10.492 -11.227  1.00 97.38           O  
ATOM   2138  CG  TRP A 277      -1.088  11.250 -10.953  1.00 97.38           C  
ATOM   2139  CD1 TRP A 277      -0.604  11.773  -9.789  1.00 97.38           C  
ATOM   2140  CD2 TRP A 277      -1.546  12.359 -11.734  1.00 97.38           C  
ATOM   2141  CE2 TRP A 277      -1.308  13.531 -10.977  1.00 97.38           C  
ATOM   2142  CE3 TRP A 277      -2.135  12.477 -13.000  1.00 97.38           C  
ATOM   2143  NE1 TRP A 277      -0.732  13.141  -9.797  1.00 97.38           N  
ATOM   2144  CH2 TRP A 277      -2.213  14.891 -12.688  1.00 97.38           C  
ATOM   2145  CZ2 TRP A 277      -1.638  14.805 -11.445  1.00 97.38           C  
ATOM   2146  CZ3 TRP A 277      -2.463  13.750 -13.461  1.00 97.38           C  
ATOM   2147  N   GLU A 278      -3.723   9.367 -12.969  1.00 95.94           N  
ATOM   2148  CA  GLU A 278      -4.773   9.867 -13.852  1.00 95.94           C  
ATOM   2149  C   GLU A 278      -6.152   9.422 -13.375  1.00 95.94           C  
ATOM   2150  CB  GLU A 278      -4.539   9.383 -15.289  1.00 95.94           C  
ATOM   2151  O   GLU A 278      -7.098  10.219 -13.367  1.00 95.94           O  
ATOM   2152  CG  GLU A 278      -5.562   9.906 -16.281  1.00 95.94           C  
ATOM   2153  CD  GLU A 278      -5.348   9.383 -17.688  1.00 95.94           C  
ATOM   2154  OE1 GLU A 278      -5.875   9.984 -18.656  1.00 95.94           O  
ATOM   2155  OE2 GLU A 278      -4.648   8.352 -17.844  1.00 95.94           O  
ATOM   2156  N   LEU A 279      -6.312   8.234 -12.953  1.00 96.38           N  
ATOM   2157  CA  LEU A 279      -7.586   7.719 -12.461  1.00 96.38           C  
ATOM   2158  C   LEU A 279      -8.078   8.531 -11.273  1.00 96.38           C  
ATOM   2159  CB  LEU A 279      -7.449   6.242 -12.070  1.00 96.38           C  
ATOM   2160  O   LEU A 279      -9.242   8.945 -11.234  1.00 96.38           O  
ATOM   2161  CG  LEU A 279      -7.262   5.250 -13.211  1.00 96.38           C  
ATOM   2162  CD1 LEU A 279      -6.992   3.854 -12.664  1.00 96.38           C  
ATOM   2163  CD2 LEU A 279      -8.484   5.246 -14.125  1.00 96.38           C  
ATOM   2164  N   VAL A 280      -7.180   8.781 -10.383  1.00 96.88           N  
ATOM   2165  CA  VAL A 280      -7.570   9.484  -9.164  1.00 96.88           C  
ATOM   2166  C   VAL A 280      -7.848  10.953  -9.477  1.00 96.88           C  
ATOM   2167  CB  VAL A 280      -6.480   9.367  -8.070  1.00 96.88           C  
ATOM   2168  O   VAL A 280      -8.836  11.516  -9.008  1.00 96.88           O  
ATOM   2169  CG1 VAL A 280      -6.918  10.086  -6.797  1.00 96.88           C  
ATOM   2170  CG2 VAL A 280      -6.168   7.898  -7.781  1.00 96.88           C  
ATOM   2171  N   LYS A 281      -6.926  11.523 -10.258  1.00 95.94           N  
ATOM   2172  CA  LYS A 281      -7.074  12.930 -10.633  1.00 95.94           C  
ATOM   2173  C   LYS A 281      -8.430  13.188 -11.289  1.00 95.94           C  
ATOM   2174  CB  LYS A 281      -5.945  13.359 -11.570  1.00 95.94           C  
ATOM   2175  O   LYS A 281      -9.078  14.195 -11.016  1.00 95.94           O  
ATOM   2176  CG  LYS A 281      -6.070  14.789 -12.078  1.00 95.94           C  
ATOM   2177  CD  LYS A 281      -5.762  15.797 -10.977  1.00 95.94           C  
ATOM   2178  CE  LYS A 281      -5.746  17.219 -11.516  1.00 95.94           C  
ATOM   2179  NZ  LYS A 281      -6.340  18.188 -10.539  1.00 95.94           N  
ATOM   2180  N   ASN A 282      -8.914  12.289 -12.062  1.00 96.31           N  
ATOM   2181  CA  ASN A 282     -10.125  12.477 -12.852  1.00 96.31           C  
ATOM   2182  C   ASN A 282     -11.352  11.938 -12.117  1.00 96.31           C  
ATOM   2183  CB  ASN A 282      -9.992  11.797 -14.219  1.00 96.31           C  
ATOM   2184  O   ASN A 282     -12.469  11.992 -12.641  1.00 96.31           O  
ATOM   2185  CG  ASN A 282      -8.992  12.492 -15.117  1.00 96.31           C  
ATOM   2186  ND2 ASN A 282      -8.539  11.797 -16.156  1.00 96.31           N  
ATOM   2187  OD1 ASN A 282      -8.617  13.648 -14.875  1.00 96.31           O  
ATOM   2188  N   GLY A 283     -11.141  11.430 -10.922  1.00 95.94           N  
ATOM   2189  CA  GLY A 283     -12.250  10.898 -10.141  1.00 95.94           C  
ATOM   2190  C   GLY A 283     -12.766   9.578 -10.664  1.00 95.94           C  
ATOM   2191  O   GLY A 283     -13.938   9.242 -10.477  1.00 95.94           O  
ATOM   2192  N   GLU A 284     -11.969   8.867 -11.461  1.00 96.25           N  
ATOM   2193  CA  GLU A 284     -12.367   7.582 -12.031  1.00 96.25           C  
ATOM   2194  C   GLU A 284     -11.961   6.430 -11.117  1.00 96.25           C  
ATOM   2195  CB  GLU A 284     -11.750   7.395 -13.422  1.00 96.25           C  
ATOM   2196  O   GLU A 284     -11.227   5.531 -11.531  1.00 96.25           O  
ATOM   2197  CG  GLU A 284     -12.227   8.414 -14.445  1.00 96.25           C  
ATOM   2198  CD  GLU A 284     -11.547   8.273 -15.797  1.00 96.25           C  
ATOM   2199  OE1 GLU A 284     -11.758   9.133 -16.688  1.00 96.25           O  
ATOM   2200  OE2 GLU A 284     -10.789   7.289 -15.969  1.00 96.25           O  
ATOM   2201  N   PHE A 285     -12.320   6.484  -9.914  1.00 96.25           N  
ATOM   2202  CA  PHE A 285     -12.117   5.461  -8.891  1.00 96.25           C  
ATOM   2203  C   PHE A 285     -13.367   5.297  -8.031  1.00 96.25           C  
ATOM   2204  CB  PHE A 285     -10.914   5.805  -8.008  1.00 96.25           C  
ATOM   2205  O   PHE A 285     -14.312   6.078  -8.156  1.00 96.25           O  
ATOM   2206  CG  PHE A 285     -11.109   7.047  -7.184  1.00 96.25           C  
ATOM   2207  CD1 PHE A 285     -10.891   8.305  -7.730  1.00 96.25           C  
ATOM   2208  CD2 PHE A 285     -11.500   6.957  -5.855  1.00 96.25           C  
ATOM   2209  CE1 PHE A 285     -11.070   9.453  -6.965  1.00 96.25           C  
ATOM   2210  CE2 PHE A 285     -11.680   8.102  -5.086  1.00 96.25           C  
ATOM   2211  CZ  PHE A 285     -11.461   9.352  -5.641  1.00 96.25           C  
ATOM   2212  N   GLN A 286     -13.477   4.309  -7.238  1.00 96.56           N  
ATOM   2213  CA  GLN A 286     -14.586   4.117  -6.312  1.00 96.56           C  
ATOM   2214  C   GLN A 286     -14.578   5.184  -5.219  1.00 96.56           C  
ATOM   2215  CB  GLN A 286     -14.539   2.723  -5.688  1.00 96.56           C  
ATOM   2216  O   GLN A 286     -13.594   5.328  -4.492  1.00 96.56           O  
ATOM   2217  CG  GLN A 286     -14.609   1.592  -6.707  1.00 96.56           C  
ATOM   2218  CD  GLN A 286     -14.625   0.220  -6.055  1.00 96.56           C  
ATOM   2219  NE2 GLN A 286     -13.750  -0.667  -6.520  1.00 96.56           N  
ATOM   2220  OE1 GLN A 286     -15.422  -0.040  -5.148  1.00 96.56           O  
ATOM   2221  N   LYS A 287     -15.602   5.961  -5.055  1.00 96.31           N  
ATOM   2222  CA  LYS A 287     -15.680   7.105  -4.156  1.00 96.31           C  
ATOM   2223  C   LYS A 287     -16.109   6.680  -2.756  1.00 96.31           C  
ATOM   2224  CB  LYS A 287     -16.641   8.156  -4.703  1.00 96.31           C  
ATOM   2225  O   LYS A 287     -17.141   7.121  -2.258  1.00 96.31           O  
ATOM   2226  CG  LYS A 287     -16.250   8.711  -6.066  1.00 96.31           C  
ATOM   2227  CD  LYS A 287     -17.469   9.188  -6.848  1.00 96.31           C  
ATOM   2228  CE  LYS A 287     -17.094   9.656  -8.242  1.00 96.31           C  
ATOM   2229  NZ  LYS A 287     -18.297   9.898  -9.094  1.00 96.31           N  
ATOM   2230  N   VAL A 288     -15.352   5.828  -2.115  1.00 97.56           N  
ATOM   2231  CA  VAL A 288     -15.562   5.438  -0.725  1.00 97.56           C  
ATOM   2232  C   VAL A 288     -14.672   6.285   0.185  1.00 97.56           C  
ATOM   2233  CB  VAL A 288     -15.273   3.938  -0.506  1.00 97.56           C  
ATOM   2234  O   VAL A 288     -13.664   6.832  -0.260  1.00 97.56           O  
ATOM   2235  CG1 VAL A 288     -16.203   3.078  -1.355  1.00 97.56           C  
ATOM   2236  CG2 VAL A 288     -13.812   3.621  -0.830  1.00 97.56           C  
ATOM   2237  N   PRO A 289     -15.055   6.484   1.511  1.00 97.88           N  
ATOM   2238  CA  PRO A 289     -14.156   7.199   2.416  1.00 97.88           C  
ATOM   2239  C   PRO A 289     -12.812   6.496   2.590  1.00 97.88           C  
ATOM   2240  CB  PRO A 289     -14.930   7.230   3.734  1.00 97.88           C  
ATOM   2241  O   PRO A 289     -12.750   5.266   2.592  1.00 97.88           O  
ATOM   2242  CG  PRO A 289     -16.359   6.988   3.348  1.00 97.88           C  
ATOM   2243  CD  PRO A 289     -16.375   6.152   2.102  1.00 97.88           C  
ATOM   2244  N   LEU A 290     -11.750   7.371   2.764  1.00 98.62           N  
ATOM   2245  CA  LEU A 290     -10.398   6.836   2.805  1.00 98.62           C  
ATOM   2246  C   LEU A 290      -9.672   7.285   4.070  1.00 98.62           C  
ATOM   2247  CB  LEU A 290      -9.609   7.277   1.567  1.00 98.62           C  
ATOM   2248  O   LEU A 290      -9.852   8.422   4.520  1.00 98.62           O  
ATOM   2249  CG  LEU A 290     -10.289   7.051   0.216  1.00 98.62           C  
ATOM   2250  CD1 LEU A 290      -9.461   7.676  -0.903  1.00 98.62           C  
ATOM   2251  CD2 LEU A 290     -10.492   5.562  -0.035  1.00 98.62           C  
ATOM   2252  N   ILE A 291      -8.867   6.371   4.656  1.00 98.88           N  
ATOM   2253  CA  ILE A 291      -7.770   6.727   5.551  1.00 98.88           C  
ATOM   2254  C   ILE A 291      -6.438   6.363   4.902  1.00 98.88           C  
ATOM   2255  CB  ILE A 291      -7.906   6.023   6.922  1.00 98.88           C  
ATOM   2256  O   ILE A 291      -6.227   5.219   4.500  1.00 98.88           O  
ATOM   2257  CG1 ILE A 291      -9.156   6.523   7.652  1.00 98.88           C  
ATOM   2258  CG2 ILE A 291      -6.652   6.246   7.770  1.00 98.88           C  
ATOM   2259  CD1 ILE A 291      -9.406   5.836   8.992  1.00 98.88           C  
ATOM   2260  N   VAL A 292      -5.578   7.379   4.754  1.00 98.88           N  
ATOM   2261  CA  VAL A 292      -4.238   7.207   4.203  1.00 98.88           C  
ATOM   2262  C   VAL A 292      -3.197   7.645   5.230  1.00 98.88           C  
ATOM   2263  CB  VAL A 292      -4.059   7.996   2.889  1.00 98.88           C  
ATOM   2264  O   VAL A 292      -3.348   8.688   5.867  1.00 98.88           O  
ATOM   2265  CG1 VAL A 292      -2.688   7.723   2.277  1.00 98.88           C  
ATOM   2266  CG2 VAL A 292      -5.168   7.645   1.898  1.00 98.88           C  
ATOM   2267  N   GLY A 293      -2.156   6.828   5.402  1.00 98.56           N  
ATOM   2268  CA  GLY A 293      -1.209   7.262   6.418  1.00 98.56           C  
ATOM   2269  C   GLY A 293       0.187   6.707   6.207  1.00 98.56           C  
ATOM   2270  O   GLY A 293       0.411   5.902   5.301  1.00 98.56           O  
ATOM   2271  N   PHE A 294       1.080   7.199   6.973  1.00 98.56           N  
ATOM   2272  CA  PHE A 294       2.473   6.770   6.980  1.00 98.56           C  
ATOM   2273  C   PHE A 294       3.092   6.957   8.359  1.00 98.56           C  
ATOM   2274  CB  PHE A 294       3.281   7.539   5.934  1.00 98.56           C  
ATOM   2275  O   PHE A 294       2.521   7.641   9.211  1.00 98.56           O  
ATOM   2276  CG  PHE A 294       3.025   9.023   5.938  1.00 98.56           C  
ATOM   2277  CD1 PHE A 294       2.152   9.594   5.020  1.00 98.56           C  
ATOM   2278  CD2 PHE A 294       3.658   9.844   6.859  1.00 98.56           C  
ATOM   2279  CE1 PHE A 294       1.914  10.961   5.020  1.00 98.56           C  
ATOM   2280  CE2 PHE A 294       3.424  11.219   6.863  1.00 98.56           C  
ATOM   2281  CZ  PHE A 294       2.553  11.773   5.945  1.00 98.56           C  
ATOM   2282  N   ASN A 295       4.242   6.234   8.570  1.00 98.12           N  
ATOM   2283  CA  ASN A 295       5.008   6.406   9.797  1.00 98.12           C  
ATOM   2284  C   ASN A 295       6.031   7.531   9.664  1.00 98.12           C  
ATOM   2285  CB  ASN A 295       5.707   5.102  10.188  1.00 98.12           C  
ATOM   2286  O   ASN A 295       6.359   7.949   8.555  1.00 98.12           O  
ATOM   2287  CG  ASN A 295       4.727   4.000  10.539  1.00 98.12           C  
ATOM   2288  ND2 ASN A 295       5.219   2.768  10.617  1.00 98.12           N  
ATOM   2289  OD1 ASN A 295       3.535   4.254  10.750  1.00 98.12           O  
ATOM   2290  N   SER A 296       6.520   8.070  10.781  1.00 96.44           N  
ATOM   2291  CA  SER A 296       7.359   9.266  10.820  1.00 96.44           C  
ATOM   2292  C   SER A 296       8.742   8.984  10.242  1.00 96.44           C  
ATOM   2293  CB  SER A 296       7.492   9.789  12.250  1.00 96.44           C  
ATOM   2294  O   SER A 296       9.445   9.906   9.812  1.00 96.44           O  
ATOM   2295  OG  SER A 296       8.016   8.789  13.102  1.00 96.44           O  
ATOM   2296  N   ASN A 297       9.109   7.684  10.211  1.00 94.44           N  
ATOM   2297  CA  ASN A 297      10.383   7.262   9.633  1.00 94.44           C  
ATOM   2298  C   ASN A 297      10.266   5.898   8.961  1.00 94.44           C  
ATOM   2299  CB  ASN A 297      11.469   7.230  10.711  1.00 94.44           C  
ATOM   2300  O   ASN A 297      10.688   4.887   9.516  1.00 94.44           O  
ATOM   2301  CG  ASN A 297      12.867   7.121  10.117  1.00 94.44           C  
ATOM   2302  ND2 ASN A 297      13.875   7.305  10.961  1.00 94.44           N  
ATOM   2303  OD1 ASN A 297      13.031   6.879   8.922  1.00 94.44           O  
ATOM   2304  N   GLU A 298       9.836   5.871   7.664  1.00 94.56           N  
ATOM   2305  CA  GLU A 298       9.555   4.656   6.906  1.00 94.56           C  
ATOM   2306  C   GLU A 298      10.844   3.916   6.551  1.00 94.56           C  
ATOM   2307  CB  GLU A 298       8.773   4.988   5.633  1.00 94.56           C  
ATOM   2308  O   GLU A 298      10.828   2.703   6.324  1.00 94.56           O  
ATOM   2309  CG  GLU A 298       7.355   5.477   5.891  1.00 94.56           C  
ATOM   2310  CD  GLU A 298       6.406   4.359   6.301  1.00 94.56           C  
ATOM   2311  OE1 GLU A 298       5.184   4.613   6.414  1.00 94.56           O  
ATOM   2312  OE2 GLU A 298       6.887   3.225   6.508  1.00 94.56           O  
ATOM   2313  N   ALA A 299      11.898   4.680   6.652  1.00 89.56           N  
ATOM   2314  CA  ALA A 299      13.180   4.129   6.203  1.00 89.56           C  
ATOM   2315  C   ALA A 299      14.008   3.645   7.387  1.00 89.56           C  
ATOM   2316  CB  ALA A 299      13.953   5.172   5.402  1.00 89.56           C  
ATOM   2317  O   ALA A 299      15.180   3.283   7.223  1.00 89.56           O  
ATOM   2318  N   ALA A 300      13.391   3.705   8.625  1.00 81.94           N  
ATOM   2319  CA  ALA A 300      14.133   3.434   9.859  1.00 81.94           C  
ATOM   2320  C   ALA A 300      14.758   2.041   9.828  1.00 81.94           C  
ATOM   2321  CB  ALA A 300      13.219   3.578  11.070  1.00 81.94           C  
ATOM   2322  O   ALA A 300      15.883   1.846  10.289  1.00 81.94           O  
ATOM   2323  N   GLY A 301      14.180   1.048   9.227  1.00 65.81           N  
ATOM   2324  CA  GLY A 301      14.664  -0.321   9.156  1.00 65.81           C  
ATOM   2325  C   GLY A 301      15.656  -0.545   8.031  1.00 65.81           C  
ATOM   2326  O   GLY A 301      16.188  -1.645   7.875  1.00 65.81           O  
ATOM   2327  N   LEU A 302      15.914   0.597   7.266  1.00 64.31           N  
ATOM   2328  CA  LEU A 302      16.812   0.601   6.109  1.00 64.31           C  
ATOM   2329  C   LEU A 302      18.266   0.575   6.555  1.00 64.31           C  
ATOM   2330  CB  LEU A 302      16.547   1.830   5.234  1.00 64.31           C  
ATOM   2331  O   LEU A 302      19.141   0.169   5.789  1.00 64.31           O  
ATOM   2332  CG  LEU A 302      15.336   1.757   4.305  1.00 64.31           C  
ATOM   2333  CD1 LEU A 302      15.078   3.115   3.664  1.00 64.31           C  
ATOM   2334  CD2 LEU A 302      15.547   0.688   3.238  1.00 64.31           C  
ATOM   2335  N   ALA A 303      18.641   0.899   7.805  1.00 53.31           N  
ATOM   2336  CA  ALA A 303      20.000   0.966   8.297  1.00 53.31           C  
ATOM   2337  C   ALA A 303      20.672  -0.405   8.250  1.00 53.31           C  
ATOM   2338  CB  ALA A 303      20.031   1.517   9.719  1.00 53.31           C  
ATOM   2339  O   ALA A 303      21.844  -0.520   7.875  1.00 53.31           O  
ATOM   2340  N   GLU A 304      19.922  -1.521   8.523  1.00 53.69           N  
ATOM   2341  CA  GLU A 304      20.422  -2.895   8.453  1.00 53.69           C  
ATOM   2342  C   GLU A 304      20.516  -3.375   7.008  1.00 53.69           C  
ATOM   2343  CB  GLU A 304      19.516  -3.828   9.258  1.00 53.69           C  
ATOM   2344  O   GLU A 304      21.438  -4.121   6.660  1.00 53.69           O  
ATOM   2345  CG  GLU A 304      19.609  -3.631  10.766  1.00 53.69           C  
ATOM   2346  CD  GLU A 304      18.828  -4.676  11.555  1.00 53.69           C  
ATOM   2347  OE1 GLU A 304      18.828  -4.609  12.805  1.00 53.69           O  
ATOM   2348  OE2 GLU A 304      18.219  -5.566  10.922  1.00 53.69           O  
ATOM   2349  N   LEU A 305      19.719  -2.832   6.074  1.00 54.12           N  
ATOM   2350  CA  LEU A 305      19.672  -3.090   4.641  1.00 54.12           C  
ATOM   2351  C   LEU A 305      20.688  -2.232   3.898  1.00 54.12           C  
ATOM   2352  CB  LEU A 305      18.266  -2.820   4.090  1.00 54.12           C  
ATOM   2353  O   LEU A 305      21.234  -2.656   2.879  1.00 54.12           O  
ATOM   2354  CG  LEU A 305      17.578  -3.982   3.365  1.00 54.12           C  
ATOM   2355  CD1 LEU A 305      16.469  -4.566   4.227  1.00 54.12           C  
ATOM   2356  CD2 LEU A 305      17.047  -3.527   2.016  1.00 54.12           C  
ATOM   2357  N   LEU A 306      21.250  -1.193   4.465  1.00 54.81           N  
ATOM   2358  CA  LEU A 306      22.141  -0.174   3.912  1.00 54.81           C  
ATOM   2359  C   LEU A 306      23.578  -0.675   3.855  1.00 54.81           C  
ATOM   2360  CB  LEU A 306      22.062   1.109   4.742  1.00 54.81           C  
ATOM   2361  O   LEU A 306      24.328  -0.319   2.943  1.00 54.81           O  
ATOM   2362  CG  LEU A 306      20.859   2.012   4.492  1.00 54.81           C  
ATOM   2363  CD1 LEU A 306      20.781   3.107   5.551  1.00 54.81           C  
ATOM   2364  CD2 LEU A 306      20.922   2.617   3.094  1.00 54.81           C  
ATOM   2365  N   ASN A 307      24.031  -1.598   4.863  1.00 59.28           N  
ATOM   2366  CA  ASN A 307      25.328  -2.227   4.621  1.00 59.28           C  
ATOM   2367  C   ASN A 307      25.344  -2.982   3.295  1.00 59.28           C  
ATOM   2368  CB  ASN A 307      25.688  -3.164   5.770  1.00 59.28           C  
ATOM   2369  O   ASN A 307      26.344  -2.967   2.576  1.00 59.28           O  
ATOM   2370  CG  ASN A 307      26.188  -2.422   6.992  1.00 59.28           C  
ATOM   2371  ND2 ASN A 307      26.156  -3.084   8.141  1.00 59.28           N  
ATOM   2372  OD1 ASN A 307      26.594  -1.261   6.906  1.00 59.28           O  
ATOM   2373  N   PHE A 308      24.219  -3.410   2.959  1.00 58.91           N  
ATOM   2374  CA  PHE A 308      24.000  -4.133   1.713  1.00 58.91           C  
ATOM   2375  C   PHE A 308      23.781  -3.166   0.556  1.00 58.91           C  
ATOM   2376  CB  PHE A 308      22.812  -5.078   1.840  1.00 58.91           C  
ATOM   2377  O   PHE A 308      24.281  -3.387  -0.549  1.00 58.91           O  
ATOM   2378  CG  PHE A 308      22.531  -5.887   0.599  1.00 58.91           C  
ATOM   2379  CD1 PHE A 308      21.531  -5.508  -0.288  1.00 58.91           C  
ATOM   2380  CD2 PHE A 308      23.281  -7.023   0.320  1.00 58.91           C  
ATOM   2381  CE1 PHE A 308      21.281  -6.254  -1.437  1.00 58.91           C  
ATOM   2382  CE2 PHE A 308      23.031  -7.773  -0.826  1.00 58.91           C  
ATOM   2383  CZ  PHE A 308      22.031  -7.387  -1.703  1.00 58.91           C  
ATOM   2384  N   PHE A 309      23.188  -1.934   0.783  1.00 63.94           N  
ATOM   2385  CA  PHE A 309      22.766  -0.984  -0.240  1.00 63.94           C  
ATOM   2386  C   PHE A 309      23.891  -0.014  -0.576  1.00 63.94           C  
ATOM   2387  CB  PHE A 309      21.516  -0.210   0.220  1.00 63.94           C  
ATOM   2388  O   PHE A 309      23.844   0.654  -1.611  1.00 63.94           O  
ATOM   2389  CG  PHE A 309      20.234  -0.951   0.007  1.00 63.94           C  
ATOM   2390  CD1 PHE A 309      19.719  -1.133  -1.272  1.00 63.94           C  
ATOM   2391  CD2 PHE A 309      19.516  -1.467   1.087  1.00 63.94           C  
ATOM   2392  CE1 PHE A 309      18.516  -1.818  -1.474  1.00 63.94           C  
ATOM   2393  CE2 PHE A 309      18.328  -2.152   0.895  1.00 63.94           C  
ATOM   2394  CZ  PHE A 309      17.828  -2.326  -0.386  1.00 63.94           C  
ATOM   2395  N   LYS A 310      24.844   0.089   0.448  1.00 74.56           N  
ATOM   2396  CA  LYS A 310      25.906   1.052   0.183  1.00 74.56           C  
ATOM   2397  C   LYS A 310      26.531   0.821  -1.192  1.00 74.56           C  
ATOM   2398  CB  LYS A 310      26.984   0.968   1.265  1.00 74.56           C  
ATOM   2399  O   LYS A 310      26.719   1.767  -1.960  1.00 74.56           O  
ATOM   2400  CG  LYS A 310      26.688   1.812   2.496  1.00 74.56           C  
ATOM   2401  CD  LYS A 310      27.844   1.762   3.494  1.00 74.56           C  
ATOM   2402  CE  LYS A 310      27.531   2.570   4.746  1.00 74.56           C  
ATOM   2403  NZ  LYS A 310      28.656   2.527   5.727  1.00 74.56           N  
ATOM   2404  N   THR A 311      26.781  -0.384  -1.448  1.00 75.50           N  
ATOM   2405  CA  THR A 311      27.359  -0.710  -2.744  1.00 75.50           C  
ATOM   2406  C   THR A 311      26.375  -0.432  -3.871  1.00 75.50           C  
ATOM   2407  CB  THR A 311      27.812  -2.184  -2.803  1.00 75.50           C  
ATOM   2408  O   THR A 311      26.750   0.057  -4.934  1.00 75.50           O  
ATOM   2409  CG2 THR A 311      28.594  -2.471  -4.078  1.00 75.50           C  
ATOM   2410  OG1 THR A 311      28.641  -2.469  -1.668  1.00 75.50           O  
ATOM   2411  N   LEU A 312      25.156  -0.603  -3.596  1.00 79.06           N  
ATOM   2412  CA  LEU A 312      24.141  -0.412  -4.621  1.00 79.06           C  
ATOM   2413  C   LEU A 312      23.938   1.070  -4.926  1.00 79.06           C  
ATOM   2414  CB  LEU A 312      22.812  -1.033  -4.180  1.00 79.06           C  
ATOM   2415  O   LEU A 312      23.625   1.438  -6.059  1.00 79.06           O  
ATOM   2416  CG  LEU A 312      22.812  -2.549  -3.975  1.00 79.06           C  
ATOM   2417  CD1 LEU A 312      21.453  -3.010  -3.453  1.00 79.06           C  
ATOM   2418  CD2 LEU A 312      23.156  -3.266  -5.273  1.00 79.06           C  
ATOM   2419  N   LEU A 313      24.266   1.872  -3.924  1.00 87.62           N  
ATOM   2420  CA  LEU A 313      23.938   3.287  -4.059  1.00 87.62           C  
ATOM   2421  C   LEU A 313      25.062   4.047  -4.742  1.00 87.62           C  
ATOM   2422  CB  LEU A 313      23.656   3.902  -2.684  1.00 87.62           C  
ATOM   2423  O   LEU A 313      24.891   5.191  -5.164  1.00 87.62           O  
ATOM   2424  CG  LEU A 313      22.375   3.428  -1.977  1.00 87.62           C  
ATOM   2425  CD1 LEU A 313      22.250   4.105  -0.618  1.00 87.62           C  
ATOM   2426  CD2 LEU A 313      21.156   3.701  -2.840  1.00 87.62           C  
ATOM   2427  N   VAL A 314      26.250   3.363  -4.922  1.00 89.56           N  
ATOM   2428  CA  VAL A 314      27.406   3.996  -5.535  1.00 89.56           C  
ATOM   2429  C   VAL A 314      27.062   4.473  -6.941  1.00 89.56           C  
ATOM   2430  CB  VAL A 314      28.609   3.035  -5.582  1.00 89.56           C  
ATOM   2431  O   VAL A 314      27.500   5.539  -7.371  1.00 89.56           O  
ATOM   2432  CG1 VAL A 314      29.719   3.604  -6.469  1.00 89.56           C  
ATOM   2433  CG2 VAL A 314      29.141   2.768  -4.172  1.00 89.56           C  
ATOM   2434  N   LYS A 315      26.281   3.750  -7.520  1.00 90.50           N  
ATOM   2435  CA  LYS A 315      25.906   4.133  -8.883  1.00 90.50           C  
ATOM   2436  C   LYS A 315      25.172   5.477  -8.891  1.00 90.50           C  
ATOM   2437  CB  LYS A 315      25.031   3.059  -9.523  1.00 90.50           C  
ATOM   2438  O   LYS A 315      25.297   6.246  -9.852  1.00 90.50           O  
ATOM   2439  CG  LYS A 315      23.641   2.936  -8.898  1.00 90.50           C  
ATOM   2440  CD  LYS A 315      22.797   1.888  -9.609  1.00 90.50           C  
ATOM   2441  CE  LYS A 315      21.422   1.732  -8.953  1.00 90.50           C  
ATOM   2442  NZ  LYS A 315      20.625   0.656  -9.609  1.00 90.50           N  
ATOM   2443  N   TYR A 316      24.516   5.793  -7.863  1.00 92.81           N  
ATOM   2444  CA  TYR A 316      23.812   7.066  -7.801  1.00 92.81           C  
ATOM   2445  C   TYR A 316      24.766   8.211  -7.477  1.00 92.81           C  
ATOM   2446  CB  TYR A 316      22.688   7.008  -6.754  1.00 92.81           C  
ATOM   2447  O   TYR A 316      24.484   9.367  -7.770  1.00 92.81           O  
ATOM   2448  CG  TYR A 316      21.547   6.102  -7.137  1.00 92.81           C  
ATOM   2449  CD1 TYR A 316      20.453   6.594  -7.852  1.00 92.81           C  
ATOM   2450  CD2 TYR A 316      21.562   4.758  -6.785  1.00 92.81           C  
ATOM   2451  CE1 TYR A 316      19.406   5.762  -8.203  1.00 92.81           C  
ATOM   2452  CE2 TYR A 316      20.500   3.918  -7.133  1.00 92.81           C  
ATOM   2453  OH  TYR A 316      18.391   3.604  -8.188  1.00 92.81           O  
ATOM   2454  CZ  TYR A 316      19.438   4.430  -7.844  1.00 92.81           C  
ATOM   2455  N   ASP A 317      25.891   7.832  -6.898  1.00 93.12           N  
ATOM   2456  CA  ASP A 317      26.953   8.820  -6.734  1.00 93.12           C  
ATOM   2457  C   ASP A 317      27.562   9.203  -8.078  1.00 93.12           C  
ATOM   2458  CB  ASP A 317      28.047   8.289  -5.789  1.00 93.12           C  
ATOM   2459  O   ASP A 317      27.922  10.359  -8.305  1.00 93.12           O  
ATOM   2460  CG  ASP A 317      27.609   8.273  -4.336  1.00 93.12           C  
ATOM   2461  OD1 ASP A 317      26.781   9.125  -3.934  1.00 93.12           O  
ATOM   2462  OD2 ASP A 317      28.078   7.395  -3.588  1.00 93.12           O  
ATOM   2463  N   VAL A 318      27.594   8.188  -8.914  1.00 93.69           N  
ATOM   2464  CA  VAL A 318      28.250   8.352 -10.211  1.00 93.69           C  
ATOM   2465  C   VAL A 318      27.312   9.078 -11.172  1.00 93.69           C  
ATOM   2466  CB  VAL A 318      28.672   6.992 -10.812  1.00 93.69           C  
ATOM   2467  O   VAL A 318      27.734   9.977 -11.906  1.00 93.69           O  
ATOM   2468  CG1 VAL A 318      29.156   7.168 -12.250  1.00 93.69           C  
ATOM   2469  CG2 VAL A 318      29.750   6.348  -9.953  1.00 93.69           C  
ATOM   2470  N   ASP A 319      26.109   8.648 -11.117  1.00 94.56           N  
ATOM   2471  CA  ASP A 319      25.109   9.266 -11.984  1.00 94.56           C  
ATOM   2472  C   ASP A 319      23.906   9.742 -11.188  1.00 94.56           C  
ATOM   2473  CB  ASP A 319      24.672   8.289 -13.078  1.00 94.56           C  
ATOM   2474  O   ASP A 319      22.984   8.969 -10.938  1.00 94.56           O  
ATOM   2475  CG  ASP A 319      23.750   8.914 -14.102  1.00 94.56           C  
ATOM   2476  OD1 ASP A 319      23.438  10.125 -13.984  1.00 94.56           O  
ATOM   2477  OD2 ASP A 319      23.328   8.203 -15.039  1.00 94.56           O  
ATOM   2478  N   ARG A 320      23.859  11.000 -10.891  1.00 94.88           N  
ATOM   2479  CA  ARG A 320      22.875  11.570  -9.992  1.00 94.88           C  
ATOM   2480  C   ARG A 320      21.547  11.781 -10.703  1.00 94.88           C  
ATOM   2481  CB  ARG A 320      23.375  12.891  -9.406  1.00 94.88           C  
ATOM   2482  O   ARG A 320      20.500  11.961 -10.062  1.00 94.88           O  
ATOM   2483  CG  ARG A 320      24.578  12.734  -8.484  1.00 94.88           C  
ATOM   2484  CD  ARG A 320      24.844  14.016  -7.703  1.00 94.88           C  
ATOM   2485  NE  ARG A 320      25.812  13.797  -6.625  1.00 94.88           N  
ATOM   2486  NH1 ARG A 320      25.578  15.898  -5.707  1.00 94.88           N  
ATOM   2487  NH2 ARG A 320      27.016  14.383  -4.770  1.00 94.88           N  
ATOM   2488  CZ  ARG A 320      26.141  14.695  -5.703  1.00 94.88           C  
ATOM   2489  N   SER A 321      21.625  11.750 -11.984  1.00 95.31           N  
ATOM   2490  CA  SER A 321      20.391  11.898 -12.750  1.00 95.31           C  
ATOM   2491  C   SER A 321      19.453  10.727 -12.500  1.00 95.31           C  
ATOM   2492  CB  SER A 321      20.703  12.008 -14.242  1.00 95.31           C  
ATOM   2493  O   SER A 321      18.250  10.812 -12.812  1.00 95.31           O  
ATOM   2494  OG  SER A 321      21.047  10.750 -14.781  1.00 95.31           O  
ATOM   2495  N   LEU A 322      19.922   9.664 -11.922  1.00 94.31           N  
ATOM   2496  CA  LEU A 322      19.125   8.461 -11.695  1.00 94.31           C  
ATOM   2497  C   LEU A 322      18.125   8.672 -10.570  1.00 94.31           C  
ATOM   2498  CB  LEU A 322      20.047   7.277 -11.359  1.00 94.31           C  
ATOM   2499  O   LEU A 322      17.219   7.852 -10.375  1.00 94.31           O  
ATOM   2500  CG  LEU A 322      20.938   6.770 -12.484  1.00 94.31           C  
ATOM   2501  CD1 LEU A 322      21.859   5.656 -11.984  1.00 94.31           C  
ATOM   2502  CD2 LEU A 322      20.094   6.281 -13.664  1.00 94.31           C  
ATOM   2503  N   LEU A 323      18.188   9.766  -9.867  1.00 95.62           N  
ATOM   2504  CA  LEU A 323      17.281  10.047  -8.758  1.00 95.62           C  
ATOM   2505  C   LEU A 323      15.977  10.680  -9.258  1.00 95.62           C  
ATOM   2506  CB  LEU A 323      17.953  10.977  -7.738  1.00 95.62           C  
ATOM   2507  O   LEU A 323      15.078  10.961  -8.469  1.00 95.62           O  
ATOM   2508  CG  LEU A 323      19.047  10.359  -6.883  1.00 95.62           C  
ATOM   2509  CD1 LEU A 323      19.578  11.375  -5.871  1.00 95.62           C  
ATOM   2510  CD2 LEU A 323      18.547   9.102  -6.180  1.00 95.62           C  
ATOM   2511  N   SER A 324      15.906  10.883 -10.578  1.00 96.62           N  
ATOM   2512  CA  SER A 324      14.648  11.352 -11.148  1.00 96.62           C  
ATOM   2513  C   SER A 324      13.578  10.273 -11.078  1.00 96.62           C  
ATOM   2514  CB  SER A 324      14.852  11.797 -12.594  1.00 96.62           C  
ATOM   2515  O   SER A 324      13.836   9.117 -11.398  1.00 96.62           O  
ATOM   2516  OG  SER A 324      13.648  12.320 -13.133  1.00 96.62           O  
ATOM   2517  N   PRO A 325      12.344  10.719 -10.602  1.00 95.31           N  
ATOM   2518  CA  PRO A 325      11.258   9.727 -10.641  1.00 95.31           C  
ATOM   2519  C   PRO A 325      11.078   9.102 -12.023  1.00 95.31           C  
ATOM   2520  CB  PRO A 325      10.023  10.547 -10.250  1.00 95.31           C  
ATOM   2521  O   PRO A 325      11.156   9.797 -13.039  1.00 95.31           O  
ATOM   2522  CG  PRO A 325      10.555  11.664  -9.414  1.00 95.31           C  
ATOM   2523  CD  PRO A 325      11.883  12.094  -9.977  1.00 95.31           C  
ATOM   2524  N   TYR A 326      10.828   7.828 -12.016  1.00 91.94           N  
ATOM   2525  CA  TYR A 326      10.781   7.039 -13.242  1.00 91.94           C  
ATOM   2526  C   TYR A 326       9.688   7.543 -14.180  1.00 91.94           C  
ATOM   2527  CB  TYR A 326      10.539   5.559 -12.922  1.00 91.94           C  
ATOM   2528  O   TYR A 326       9.883   7.602 -15.391  1.00 91.94           O  
ATOM   2529  CG  TYR A 326      10.938   4.625 -14.031  1.00 91.94           C  
ATOM   2530  CD1 TYR A 326      10.000   4.199 -14.977  1.00 91.94           C  
ATOM   2531  CD2 TYR A 326      12.242   4.160 -14.148  1.00 91.94           C  
ATOM   2532  CE1 TYR A 326      10.359   3.336 -16.000  1.00 91.94           C  
ATOM   2533  CE2 TYR A 326      12.609   3.295 -15.172  1.00 91.94           C  
ATOM   2534  OH  TYR A 326      12.031   2.035 -17.109  1.00 91.94           O  
ATOM   2535  CZ  TYR A 326      11.664   2.891 -16.094  1.00 91.94           C  
ATOM   2536  N   ASP A 327       8.539   7.996 -13.648  1.00 94.19           N  
ATOM   2537  CA  ASP A 327       7.375   8.359 -14.461  1.00 94.19           C  
ATOM   2538  C   ASP A 327       7.270   9.875 -14.617  1.00 94.19           C  
ATOM   2539  CB  ASP A 327       6.094   7.805 -13.836  1.00 94.19           C  
ATOM   2540  O   ASP A 327       6.246  10.383 -15.086  1.00 94.19           O  
ATOM   2541  CG  ASP A 327       6.020   6.289 -13.875  1.00 94.19           C  
ATOM   2542  OD1 ASP A 327       6.531   5.680 -14.844  1.00 94.19           O  
ATOM   2543  OD2 ASP A 327       5.441   5.699 -12.938  1.00 94.19           O  
ATOM   2544  N   LEU A 328       8.352  10.602 -14.258  1.00 96.81           N  
ATOM   2545  CA  LEU A 328       8.297  12.062 -14.281  1.00 96.81           C  
ATOM   2546  C   LEU A 328       8.148  12.578 -15.703  1.00 96.81           C  
ATOM   2547  CB  LEU A 328       9.555  12.648 -13.641  1.00 96.81           C  
ATOM   2548  O   LEU A 328       7.289  13.422 -15.977  1.00 96.81           O  
ATOM   2549  CG  LEU A 328       9.680  14.180 -13.664  1.00 96.81           C  
ATOM   2550  CD1 LEU A 328       8.555  14.805 -12.852  1.00 96.81           C  
ATOM   2551  CD2 LEU A 328      11.039  14.609 -13.133  1.00 96.81           C  
ATOM   2552  N   THR A 329       8.992  12.125 -16.641  1.00 96.81           N  
ATOM   2553  CA  THR A 329       9.008  12.664 -18.000  1.00 96.81           C  
ATOM   2554  C   THR A 329       9.672  11.680 -18.953  1.00 96.81           C  
ATOM   2555  CB  THR A 329       9.727  14.016 -18.047  1.00 96.81           C  
ATOM   2556  O   THR A 329      10.523  10.891 -18.547  1.00 96.81           O  
ATOM   2557  CG2 THR A 329      11.188  13.875 -17.641  1.00 96.81           C  
ATOM   2558  OG1 THR A 329       9.672  14.531 -19.391  1.00 96.81           O  
ATOM   2559  N   SER A 330       9.242  11.711 -20.234  1.00 94.94           N  
ATOM   2560  CA  SER A 330       9.891  10.906 -21.266  1.00 94.94           C  
ATOM   2561  C   SER A 330      11.039  11.672 -21.922  1.00 94.94           C  
ATOM   2562  CB  SER A 330       8.875  10.484 -22.328  1.00 94.94           C  
ATOM   2563  O   SER A 330      11.805  11.102 -22.703  1.00 94.94           O  
ATOM   2564  OG  SER A 330       8.281  11.617 -22.938  1.00 94.94           O  
ATOM   2565  N   ASN A 331      11.102  12.992 -21.641  1.00 97.25           N  
ATOM   2566  CA  ASN A 331      12.180  13.836 -22.141  1.00 97.25           C  
ATOM   2567  C   ASN A 331      13.477  13.602 -21.391  1.00 97.25           C  
ATOM   2568  CB  ASN A 331      11.781  15.312 -22.094  1.00 97.25           C  
ATOM   2569  O   ASN A 331      13.570  13.898 -20.188  1.00 97.25           O  
ATOM   2570  CG  ASN A 331      12.812  16.219 -22.734  1.00 97.25           C  
ATOM   2571  ND2 ASN A 331      12.375  16.984 -23.734  1.00 97.25           N  
ATOM   2572  OD1 ASN A 331      13.984  16.219 -22.359  1.00 97.25           O  
ATOM   2573  N   VAL A 332      14.516  13.141 -22.078  1.00 95.94           N  
ATOM   2574  CA  VAL A 332      15.766  12.688 -21.469  1.00 95.94           C  
ATOM   2575  C   VAL A 332      16.453  13.859 -20.781  1.00 95.94           C  
ATOM   2576  CB  VAL A 332      16.703  12.039 -22.516  1.00 95.94           C  
ATOM   2577  O   VAL A 332      17.016  13.711 -19.703  1.00 95.94           O  
ATOM   2578  CG1 VAL A 332      18.078  11.773 -21.906  1.00 95.94           C  
ATOM   2579  CG2 VAL A 332      16.094  10.750 -23.047  1.00 95.94           C  
ATOM   2580  N   LEU A 333      16.391  15.039 -21.438  1.00 97.00           N  
ATOM   2581  CA  LEU A 333      17.031  16.219 -20.859  1.00 97.00           C  
ATOM   2582  C   LEU A 333      16.344  16.625 -19.562  1.00 97.00           C  
ATOM   2583  CB  LEU A 333      17.016  17.375 -21.859  1.00 97.00           C  
ATOM   2584  O   LEU A 333      17.000  16.891 -18.562  1.00 97.00           O  
ATOM   2585  CG  LEU A 333      17.688  18.672 -21.391  1.00 97.00           C  
ATOM   2586  CD1 LEU A 333      19.172  18.422 -21.094  1.00 97.00           C  
ATOM   2587  CD2 LEU A 333      17.531  19.766 -22.438  1.00 97.00           C  
ATOM   2588  N   TYR A 334      15.023  16.688 -19.578  1.00 98.12           N  
ATOM   2589  CA  TYR A 334      14.266  17.031 -18.375  1.00 98.12           C  
ATOM   2590  C   TYR A 334      14.516  16.016 -17.266  1.00 98.12           C  
ATOM   2591  CB  TYR A 334      12.773  17.109 -18.688  1.00 98.12           C  
ATOM   2592  O   TYR A 334      14.672  16.375 -16.109  1.00 98.12           O  
ATOM   2593  CG  TYR A 334      12.367  18.375 -19.406  1.00 98.12           C  
ATOM   2594  CD1 TYR A 334      13.312  19.328 -19.750  1.00 98.12           C  
ATOM   2595  CD2 TYR A 334      11.039  18.609 -19.734  1.00 98.12           C  
ATOM   2596  CE1 TYR A 334      12.945  20.500 -20.406  1.00 98.12           C  
ATOM   2597  CE2 TYR A 334      10.656  19.781 -20.391  1.00 98.12           C  
ATOM   2598  OH  TYR A 334      11.242  21.875 -21.375  1.00 98.12           O  
ATOM   2599  CZ  TYR A 334      11.617  20.719 -20.719  1.00 98.12           C  
ATOM   2600  N   ARG A 335      14.555  14.797 -17.641  1.00 97.25           N  
ATOM   2601  CA  ARG A 335      14.812  13.742 -16.656  1.00 97.25           C  
ATOM   2602  C   ARG A 335      16.188  13.922 -16.016  1.00 97.25           C  
ATOM   2603  CB  ARG A 335      14.719  12.367 -17.312  1.00 97.25           C  
ATOM   2604  O   ARG A 335      16.312  13.812 -14.789  1.00 97.25           O  
ATOM   2605  CG  ARG A 335      14.898  11.211 -16.344  1.00 97.25           C  
ATOM   2606  CD  ARG A 335      14.711   9.859 -17.031  1.00 97.25           C  
ATOM   2607  NE  ARG A 335      13.383   9.742 -17.625  1.00 97.25           N  
ATOM   2608  NH1 ARG A 335      12.750   7.934 -16.344  1.00 97.25           N  
ATOM   2609  NH2 ARG A 335      11.297   8.805 -17.891  1.00 97.25           N  
ATOM   2610  CZ  ARG A 335      12.477   8.828 -17.281  1.00 97.25           C  
ATOM   2611  N   THR A 336      17.109  14.195 -16.828  1.00 97.75           N  
ATOM   2612  CA  THR A 336      18.484  14.352 -16.344  1.00 97.75           C  
ATOM   2613  C   THR A 336      18.594  15.539 -15.398  1.00 97.75           C  
ATOM   2614  CB  THR A 336      19.453  14.539 -17.531  1.00 97.75           C  
ATOM   2615  O   THR A 336      19.094  15.406 -14.289  1.00 97.75           O  
ATOM   2616  CG2 THR A 336      20.875  14.766 -17.016  1.00 97.75           C  
ATOM   2617  OG1 THR A 336      19.438  13.367 -18.344  1.00 97.75           O  
ATOM   2618  N   VAL A 337      18.031  16.625 -15.797  1.00 98.25           N  
ATOM   2619  CA  VAL A 337      18.141  17.828 -14.992  1.00 98.25           C  
ATOM   2620  C   VAL A 337      17.344  17.672 -13.695  1.00 98.25           C  
ATOM   2621  CB  VAL A 337      17.641  19.078 -15.758  1.00 98.25           C  
ATOM   2622  O   VAL A 337      17.797  18.078 -12.625  1.00 98.25           O  
ATOM   2623  CG1 VAL A 337      17.688  20.312 -14.875  1.00 98.25           C  
ATOM   2624  CG2 VAL A 337      18.484  19.281 -17.016  1.00 98.25           C  
ATOM   2625  N   ALA A 338      16.203  17.078 -13.766  1.00 98.31           N  
ATOM   2626  CA  ALA A 338      15.406  16.812 -12.570  1.00 98.31           C  
ATOM   2627  C   ALA A 338      16.188  15.984 -11.555  1.00 98.31           C  
ATOM   2628  CB  ALA A 338      14.109  16.109 -12.945  1.00 98.31           C  
ATOM   2629  O   ALA A 338      16.172  16.266 -10.359  1.00 98.31           O  
ATOM   2630  N   GLY A 339      16.812  14.906 -12.055  1.00 97.88           N  
ATOM   2631  CA  GLY A 339      17.625  14.078 -11.180  1.00 97.88           C  
ATOM   2632  C   GLY A 339      18.688  14.859 -10.445  1.00 97.88           C  
ATOM   2633  O   GLY A 339      18.875  14.680  -9.234  1.00 97.88           O  
ATOM   2634  N   TYR A 340      19.344  15.750 -11.102  1.00 98.12           N  
ATOM   2635  CA  TYR A 340      20.391  16.547 -10.469  1.00 98.12           C  
ATOM   2636  C   TYR A 340      19.797  17.531  -9.461  1.00 98.12           C  
ATOM   2637  CB  TYR A 340      21.203  17.312 -11.523  1.00 98.12           C  
ATOM   2638  O   TYR A 340      20.344  17.719  -8.375  1.00 98.12           O  
ATOM   2639  CG  TYR A 340      22.281  16.484 -12.172  1.00 98.12           C  
ATOM   2640  CD1 TYR A 340      23.469  16.219 -11.500  1.00 98.12           C  
ATOM   2641  CD2 TYR A 340      22.125  15.977 -13.453  1.00 98.12           C  
ATOM   2642  CE1 TYR A 340      24.484  15.453 -12.094  1.00 98.12           C  
ATOM   2643  CE2 TYR A 340      23.125  15.219 -14.055  1.00 98.12           C  
ATOM   2644  OH  TYR A 340      25.281  14.211 -13.961  1.00 98.12           O  
ATOM   2645  CZ  TYR A 340      24.297  14.961 -13.367  1.00 98.12           C  
ATOM   2646  N   ASP A 341      18.703  18.125  -9.828  1.00 98.44           N  
ATOM   2647  CA  ASP A 341      18.047  19.047  -8.906  1.00 98.44           C  
ATOM   2648  C   ASP A 341      17.625  18.328  -7.625  1.00 98.44           C  
ATOM   2649  CB  ASP A 341      16.828  19.703  -9.570  1.00 98.44           C  
ATOM   2650  O   ASP A 341      17.797  18.859  -6.527  1.00 98.44           O  
ATOM   2651  CG  ASP A 341      17.203  20.781 -10.570  1.00 98.44           C  
ATOM   2652  OD1 ASP A 341      18.391  21.188 -10.617  1.00 98.44           O  
ATOM   2653  OD2 ASP A 341      16.312  21.250 -11.312  1.00 98.44           O  
ATOM   2654  N   ILE A 342      17.094  17.156  -7.840  1.00 98.38           N  
ATOM   2655  CA  ILE A 342      16.656  16.375  -6.691  1.00 98.38           C  
ATOM   2656  C   ILE A 342      17.875  15.969  -5.855  1.00 98.38           C  
ATOM   2657  CB  ILE A 342      15.867  15.125  -7.129  1.00 98.38           C  
ATOM   2658  O   ILE A 342      17.859  16.078  -4.625  1.00 98.38           O  
ATOM   2659  CG1 ILE A 342      14.508  15.531  -7.707  1.00 98.38           C  
ATOM   2660  CG2 ILE A 342      15.695  14.156  -5.953  1.00 98.38           C  
ATOM   2661  CD1 ILE A 342      13.797  14.422  -8.469  1.00 98.38           C  
ATOM   2662  N   SER A 343      18.844  15.523  -6.547  1.00 97.75           N  
ATOM   2663  CA  SER A 343      20.078  15.133  -5.848  1.00 97.75           C  
ATOM   2664  C   SER A 343      20.656  16.312  -5.055  1.00 97.75           C  
ATOM   2665  CB  SER A 343      21.109  14.617  -6.840  1.00 97.75           C  
ATOM   2666  O   SER A 343      21.016  16.156  -3.889  1.00 97.75           O  
ATOM   2667  OG  SER A 343      22.328  14.312  -6.176  1.00 97.75           O  
ATOM   2668  N   ASN A 344      20.750  17.453  -5.617  1.00 97.81           N  
ATOM   2669  CA  ASN A 344      21.281  18.641  -4.957  1.00 97.81           C  
ATOM   2670  C   ASN A 344      20.453  19.031  -3.742  1.00 97.81           C  
ATOM   2671  CB  ASN A 344      21.359  19.812  -5.941  1.00 97.81           C  
ATOM   2672  O   ASN A 344      20.984  19.406  -2.703  1.00 97.81           O  
ATOM   2673  CG  ASN A 344      22.562  19.703  -6.875  1.00 97.81           C  
ATOM   2674  ND2 ASN A 344      22.656  20.641  -7.816  1.00 97.81           N  
ATOM   2675  OD1 ASN A 344      23.375  18.797  -6.750  1.00 97.81           O  
ATOM   2676  N   TYR A 345      19.172  18.922  -3.895  1.00 98.38           N  
ATOM   2677  CA  TYR A 345      18.266  19.281  -2.816  1.00 98.38           C  
ATOM   2678  C   TYR A 345      18.438  18.375  -1.612  1.00 98.38           C  
ATOM   2679  CB  TYR A 345      16.812  19.219  -3.301  1.00 98.38           C  
ATOM   2680  O   TYR A 345      18.562  18.844  -0.479  1.00 98.38           O  
ATOM   2681  CG  TYR A 345      15.797  19.547  -2.227  1.00 98.38           C  
ATOM   2682  CD1 TYR A 345      15.062  18.547  -1.606  1.00 98.38           C  
ATOM   2683  CD2 TYR A 345      15.570  20.859  -1.832  1.00 98.38           C  
ATOM   2684  CE1 TYR A 345      14.125  18.844  -0.619  1.00 98.38           C  
ATOM   2685  CE2 TYR A 345      14.641  21.172  -0.846  1.00 98.38           C  
ATOM   2686  OH  TYR A 345      13.000  20.453   0.732  1.00 98.38           O  
ATOM   2687  CZ  TYR A 345      13.922  20.156  -0.245  1.00 98.38           C  
ATOM   2688  N   PHE A 346      18.578  17.109  -1.795  1.00 97.31           N  
ATOM   2689  CA  PHE A 346      18.594  16.172  -0.675  1.00 97.31           C  
ATOM   2690  C   PHE A 346      20.031  15.930  -0.197  1.00 97.31           C  
ATOM   2691  CB  PHE A 346      17.938  14.852  -1.068  1.00 97.31           C  
ATOM   2692  O   PHE A 346      20.266  15.727   0.996  1.00 97.31           O  
ATOM   2693  CG  PHE A 346      16.438  14.898  -1.059  1.00 97.31           C  
ATOM   2694  CD1 PHE A 346      15.734  14.773   0.133  1.00 97.31           C  
ATOM   2695  CD2 PHE A 346      15.727  15.055  -2.240  1.00 97.31           C  
ATOM   2696  CE1 PHE A 346      14.344  14.812   0.146  1.00 97.31           C  
ATOM   2697  CE2 PHE A 346      14.336  15.094  -2.236  1.00 97.31           C  
ATOM   2698  CZ  PHE A 346      13.648  14.977  -1.043  1.00 97.31           C  
ATOM   2699  N   PHE A 347      20.922  16.016  -1.144  1.00 96.75           N  
ATOM   2700  CA  PHE A 347      22.234  15.508  -0.781  1.00 96.75           C  
ATOM   2701  C   PHE A 347      23.297  16.594  -0.929  1.00 96.75           C  
ATOM   2702  CB  PHE A 347      22.594  14.297  -1.645  1.00 96.75           C  
ATOM   2703  O   PHE A 347      24.406  16.453  -0.413  1.00 96.75           O  
ATOM   2704  CG  PHE A 347      21.656  13.133  -1.490  1.00 96.75           C  
ATOM   2705  CD1 PHE A 347      21.844  12.195  -0.479  1.00 96.75           C  
ATOM   2706  CD2 PHE A 347      20.578  12.977  -2.357  1.00 96.75           C  
ATOM   2707  CE1 PHE A 347      20.969  11.125  -0.334  1.00 96.75           C  
ATOM   2708  CE2 PHE A 347      19.703  11.898  -2.219  1.00 96.75           C  
ATOM   2709  CZ  PHE A 347      19.906  10.977  -1.207  1.00 96.75           C  
ATOM   2710  N   GLY A 348      22.969  17.750  -1.551  1.00 95.69           N  
ATOM   2711  CA  GLY A 348      24.016  18.719  -1.844  1.00 95.69           C  
ATOM   2712  C   GLY A 348      25.219  18.109  -2.537  1.00 95.69           C  
ATOM   2713  O   GLY A 348      25.078  17.406  -3.539  1.00 95.69           O  
ATOM   2714  N   THR A 349      26.391  18.281  -1.919  1.00 92.38           N  
ATOM   2715  CA  THR A 349      27.625  17.766  -2.502  1.00 92.38           C  
ATOM   2716  C   THR A 349      28.031  16.453  -1.840  1.00 92.38           C  
ATOM   2717  CB  THR A 349      28.781  18.797  -2.373  1.00 92.38           C  
ATOM   2718  O   THR A 349      29.047  15.852  -2.211  1.00 92.38           O  
ATOM   2719  CG2 THR A 349      28.484  20.062  -3.164  1.00 92.38           C  
ATOM   2720  OG1 THR A 349      28.953  19.125  -0.992  1.00 92.38           O  
ATOM   2721  N   SER A 350      27.172  16.062  -0.845  1.00 94.19           N  
ATOM   2722  CA  SER A 350      27.500  14.852  -0.098  1.00 94.19           C  
ATOM   2723  C   SER A 350      27.266  13.602  -0.943  1.00 94.19           C  
ATOM   2724  CB  SER A 350      26.656  14.773   1.181  1.00 94.19           C  
ATOM   2725  O   SER A 350      26.453  13.609  -1.867  1.00 94.19           O  
ATOM   2726  OG  SER A 350      26.906  15.891   2.012  1.00 94.19           O  
ATOM   2727  N   SER A 351      28.078  12.547  -0.589  1.00 91.81           N  
ATOM   2728  CA  SER A 351      27.875  11.250  -1.226  1.00 91.81           C  
ATOM   2729  C   SER A 351      26.547  10.641  -0.825  1.00 91.81           C  
ATOM   2730  CB  SER A 351      29.016  10.297  -0.864  1.00 91.81           C  
ATOM   2731  O   SER A 351      26.203  10.586   0.361  1.00 91.81           O  
ATOM   2732  OG  SER A 351      28.766   9.000  -1.381  1.00 91.81           O  
ATOM   2733  N   ILE A 352      25.797  10.148  -1.847  1.00 91.25           N  
ATOM   2734  CA  ILE A 352      24.516   9.508  -1.598  1.00 91.25           C  
ATOM   2735  C   ILE A 352      24.719   8.195  -0.852  1.00 91.25           C  
ATOM   2736  CB  ILE A 352      23.734   9.258  -2.914  1.00 91.25           C  
ATOM   2737  O   ILE A 352      24.016   7.906   0.122  1.00 91.25           O  
ATOM   2738  CG1 ILE A 352      23.391  10.594  -3.588  1.00 91.25           C  
ATOM   2739  CG2 ILE A 352      22.484   8.430  -2.654  1.00 91.25           C  
ATOM   2740  CD1 ILE A 352      22.875  10.445  -5.012  1.00 91.25           C  
ATOM   2741  N   SER A 353      25.703   7.469  -1.214  1.00 89.06           N  
ATOM   2742  CA  SER A 353      25.953   6.129  -0.697  1.00 89.06           C  
ATOM   2743  C   SER A 353      26.453   6.176   0.744  1.00 89.06           C  
ATOM   2744  CB  SER A 353      26.984   5.395  -1.573  1.00 89.06           C  
ATOM   2745  O   SER A 353      26.328   5.199   1.486  1.00 89.06           O  
ATOM   2746  OG  SER A 353      28.219   6.082  -1.584  1.00 89.06           O  
ATOM   2747  N   SER A 354      27.016   7.305   1.165  1.00 87.25           N  
ATOM   2748  CA  SER A 354      27.641   7.340   2.480  1.00 87.25           C  
ATOM   2749  C   SER A 354      26.875   8.250   3.434  1.00 87.25           C  
ATOM   2750  CB  SER A 354      29.094   7.809   2.365  1.00 87.25           C  
ATOM   2751  O   SER A 354      27.219   8.336   4.621  1.00 87.25           O  
ATOM   2752  OG  SER A 354      29.156   9.125   1.844  1.00 87.25           O  
ATOM   2753  N   ASN A 355      25.906   9.000   2.932  1.00 89.62           N  
ATOM   2754  CA  ASN A 355      25.094   9.891   3.756  1.00 89.62           C  
ATOM   2755  C   ASN A 355      23.719   9.281   4.055  1.00 89.62           C  
ATOM   2756  CB  ASN A 355      24.938  11.250   3.076  1.00 89.62           C  
ATOM   2757  O   ASN A 355      22.734   9.609   3.400  1.00 89.62           O  
ATOM   2758  CG  ASN A 355      24.391  12.312   4.016  1.00 89.62           C  
ATOM   2759  ND2 ASN A 355      24.688  13.570   3.725  1.00 89.62           N  
ATOM   2760  OD1 ASN A 355      23.703  12.000   4.992  1.00 89.62           O  
ATOM   2761  N   ILE A 356      23.547   8.594   5.074  1.00 83.38           N  
ATOM   2762  CA  ILE A 356      22.391   7.758   5.371  1.00 83.38           C  
ATOM   2763  C   ILE A 356      21.234   8.633   5.840  1.00 83.38           C  
ATOM   2764  CB  ILE A 356      22.719   6.691   6.434  1.00 83.38           C  
ATOM   2765  O   ILE A 356      20.078   8.352   5.547  1.00 83.38           O  
ATOM   2766  CG1 ILE A 356      21.531   5.738   6.621  1.00 83.38           C  
ATOM   2767  CG2 ILE A 356      23.109   7.352   7.762  1.00 83.38           C  
ATOM   2768  CD1 ILE A 356      21.188   4.941   5.371  1.00 83.38           C  
ATOM   2769  N   THR A 357      21.641   9.570   6.551  1.00 87.69           N  
ATOM   2770  CA  THR A 357      20.625  10.484   7.051  1.00 87.69           C  
ATOM   2771  C   THR A 357      19.875  11.141   5.898  1.00 87.69           C  
ATOM   2772  CB  THR A 357      21.234  11.570   7.953  1.00 87.69           C  
ATOM   2773  O   THR A 357      18.641  11.156   5.879  1.00 87.69           O  
ATOM   2774  CG2 THR A 357      20.156  12.539   8.445  1.00 87.69           C  
ATOM   2775  OG1 THR A 357      21.859  10.953   9.086  1.00 87.69           O  
ATOM   2776  N   ALA A 358      20.625  11.656   4.930  1.00 92.12           N  
ATOM   2777  CA  ALA A 358      20.016  12.281   3.760  1.00 92.12           C  
ATOM   2778  C   ALA A 358      19.250  11.266   2.922  1.00 92.12           C  
ATOM   2779  CB  ALA A 358      21.078  12.969   2.910  1.00 92.12           C  
ATOM   2780  O   ALA A 358      18.156  11.562   2.410  1.00 92.12           O  
ATOM   2781  N   PHE A 359      19.812  10.156   2.832  1.00 90.62           N  
ATOM   2782  CA  PHE A 359      19.141   9.117   2.055  1.00 90.62           C  
ATOM   2783  C   PHE A 359      17.828   8.711   2.711  1.00 90.62           C  
ATOM   2784  CB  PHE A 359      20.047   7.891   1.898  1.00 90.62           C  
ATOM   2785  O   PHE A 359      16.828   8.492   2.023  1.00 90.62           O  
ATOM   2786  CG  PHE A 359      19.469   6.809   1.034  1.00 90.62           C  
ATOM   2787  CD1 PHE A 359      19.000   5.621   1.597  1.00 90.62           C  
ATOM   2788  CD2 PHE A 359      19.375   6.973  -0.341  1.00 90.62           C  
ATOM   2789  CE1 PHE A 359      18.469   4.617   0.800  1.00 90.62           C  
ATOM   2790  CE2 PHE A 359      18.828   5.973  -1.145  1.00 90.62           C  
ATOM   2791  CZ  PHE A 359      18.375   4.797  -0.572  1.00 90.62           C  
ATOM   2792  N   ARG A 360      17.844   8.578   3.971  1.00 89.19           N  
ATOM   2793  CA  ARG A 360      16.609   8.242   4.691  1.00 89.19           C  
ATOM   2794  C   ARG A 360      15.531   9.281   4.438  1.00 89.19           C  
ATOM   2795  CB  ARG A 360      16.891   8.133   6.195  1.00 89.19           C  
ATOM   2796  O   ARG A 360      14.367   8.930   4.211  1.00 89.19           O  
ATOM   2797  CG  ARG A 360      17.516   6.805   6.605  1.00 89.19           C  
ATOM   2798  CD  ARG A 360      17.750   6.738   8.109  1.00 89.19           C  
ATOM   2799  NE  ARG A 360      18.297   5.445   8.516  1.00 89.19           N  
ATOM   2800  NH1 ARG A 360      18.969   6.148  10.602  1.00 89.19           N  
ATOM   2801  NH2 ARG A 360      19.328   3.980   9.953  1.00 89.19           N  
ATOM   2802  CZ  ARG A 360      18.859   5.195   9.688  1.00 89.19           C  
ATOM   2803  N   ARG A 361      15.945  10.555   4.559  1.00 93.75           N  
ATOM   2804  CA  ARG A 361      14.984  11.617   4.258  1.00 93.75           C  
ATOM   2805  C   ARG A 361      14.438  11.477   2.844  1.00 93.75           C  
ATOM   2806  CB  ARG A 361      15.633  12.992   4.438  1.00 93.75           C  
ATOM   2807  O   ARG A 361      13.227  11.523   2.633  1.00 93.75           O  
ATOM   2808  CG  ARG A 361      14.695  14.148   4.145  1.00 93.75           C  
ATOM   2809  CD  ARG A 361      15.391  15.492   4.324  1.00 93.75           C  
ATOM   2810  NE  ARG A 361      14.617  16.578   3.742  1.00 93.75           N  
ATOM   2811  NH1 ARG A 361      16.391  18.062   3.623  1.00 93.75           N  
ATOM   2812  NH2 ARG A 361      14.305  18.703   2.900  1.00 93.75           N  
ATOM   2813  CZ  ARG A 361      15.102  17.781   3.424  1.00 93.75           C  
ATOM   2814  N   PHE A 362      15.336  11.266   1.859  1.00 95.31           N  
ATOM   2815  CA  PHE A 362      14.938  11.078   0.471  1.00 95.31           C  
ATOM   2816  C   PHE A 362      13.984   9.891   0.341  1.00 95.31           C  
ATOM   2817  CB  PHE A 362      16.156  10.867  -0.420  1.00 95.31           C  
ATOM   2818  O   PHE A 362      12.922  10.008  -0.281  1.00 95.31           O  
ATOM   2819  CG  PHE A 362      15.828  10.367  -1.803  1.00 95.31           C  
ATOM   2820  CD1 PHE A 362      15.945   9.023  -2.119  1.00 95.31           C  
ATOM   2821  CD2 PHE A 362      15.406  11.250  -2.785  1.00 95.31           C  
ATOM   2822  CE1 PHE A 362      15.633   8.562  -3.396  1.00 95.31           C  
ATOM   2823  CE2 PHE A 362      15.102  10.805  -4.066  1.00 95.31           C  
ATOM   2824  CZ  PHE A 362      15.219   9.453  -4.371  1.00 95.31           C  
ATOM   2825  N   PHE A 363      14.320   8.828   0.938  1.00 93.75           N  
ATOM   2826  CA  PHE A 363      13.547   7.594   0.860  1.00 93.75           C  
ATOM   2827  C   PHE A 363      12.148   7.793   1.448  1.00 93.75           C  
ATOM   2828  CB  PHE A 363      14.266   6.453   1.590  1.00 93.75           C  
ATOM   2829  O   PHE A 363      11.156   7.387   0.848  1.00 93.75           O  
ATOM   2830  CG  PHE A 363      13.664   5.098   1.334  1.00 93.75           C  
ATOM   2831  CD1 PHE A 363      12.555   4.664   2.049  1.00 93.75           C  
ATOM   2832  CD2 PHE A 363      14.219   4.254   0.376  1.00 93.75           C  
ATOM   2833  CE1 PHE A 363      12.008   3.406   1.814  1.00 93.75           C  
ATOM   2834  CE2 PHE A 363      13.672   2.996   0.136  1.00 93.75           C  
ATOM   2835  CZ  PHE A 363      12.562   2.574   0.856  1.00 93.75           C  
ATOM   2836  N   ASN A 364      12.047   8.367   2.615  1.00 95.06           N  
ATOM   2837  CA  ASN A 364      10.766   8.625   3.266  1.00 95.06           C  
ATOM   2838  C   ASN A 364       9.820   9.414   2.357  1.00 95.06           C  
ATOM   2839  CB  ASN A 364      10.969   9.367   4.586  1.00 95.06           C  
ATOM   2840  O   ASN A 364       8.664   9.031   2.174  1.00 95.06           O  
ATOM   2841  CG  ASN A 364      11.352   8.438   5.723  1.00 95.06           C  
ATOM   2842  ND2 ASN A 364      12.594   8.555   6.188  1.00 95.06           N  
ATOM   2843  OD1 ASN A 364      10.547   7.629   6.180  1.00 95.06           O  
ATOM   2844  N   ILE A 365      10.453  10.492   1.775  1.00 97.12           N  
ATOM   2845  CA  ILE A 365       9.656  11.430   0.992  1.00 97.12           C  
ATOM   2846  C   ILE A 365       9.258  10.789  -0.336  1.00 97.12           C  
ATOM   2847  CB  ILE A 365      10.414  12.750   0.742  1.00 97.12           C  
ATOM   2848  O   ILE A 365       8.086  10.773  -0.702  1.00 97.12           O  
ATOM   2849  CG1 ILE A 365      10.641  13.492   2.064  1.00 97.12           C  
ATOM   2850  CG2 ILE A 365       9.656  13.633  -0.257  1.00 97.12           C  
ATOM   2851  CD1 ILE A 365       9.359  13.883   2.783  1.00 97.12           C  
ATOM   2852  N   GLU A 366      10.234  10.164  -0.964  1.00 95.62           N  
ATOM   2853  CA  GLU A 366      10.078   9.680  -2.330  1.00 95.62           C  
ATOM   2854  C   GLU A 366       9.203   8.430  -2.373  1.00 95.62           C  
ATOM   2855  CB  GLU A 366      11.445   9.383  -2.953  1.00 95.62           C  
ATOM   2856  O   GLU A 366       8.328   8.305  -3.236  1.00 95.62           O  
ATOM   2857  CG  GLU A 366      11.375   8.961  -4.414  1.00 95.62           C  
ATOM   2858  CD  GLU A 366      10.883  10.062  -5.336  1.00 95.62           C  
ATOM   2859  OE1 GLU A 366      10.422   9.758  -6.461  1.00 95.62           O  
ATOM   2860  OE2 GLU A 366      10.969  11.242  -4.934  1.00 95.62           O  
ATOM   2861  N   PHE A 367       9.234   7.613  -1.402  1.00 95.44           N  
ATOM   2862  CA  PHE A 367       8.648   6.285  -1.544  1.00 95.44           C  
ATOM   2863  C   PHE A 367       7.328   6.195  -0.790  1.00 95.44           C  
ATOM   2864  CB  PHE A 367       9.617   5.211  -1.040  1.00 95.44           C  
ATOM   2865  O   PHE A 367       6.488   5.344  -1.093  1.00 95.44           O  
ATOM   2866  CG  PHE A 367      10.711   4.871  -2.016  1.00 95.44           C  
ATOM   2867  CD1 PHE A 367      10.594   3.773  -2.859  1.00 95.44           C  
ATOM   2868  CD2 PHE A 367      11.859   5.652  -2.092  1.00 95.44           C  
ATOM   2869  CE1 PHE A 367      11.602   3.457  -3.764  1.00 95.44           C  
ATOM   2870  CE2 PHE A 367      12.867   5.344  -2.994  1.00 95.44           C  
ATOM   2871  CZ  PHE A 367      12.742   4.246  -3.828  1.00 95.44           C  
ATOM   2872  N   PHE A 368       7.047   7.176   0.178  1.00 97.50           N  
ATOM   2873  CA  PHE A 368       5.852   6.969   0.988  1.00 97.50           C  
ATOM   2874  C   PHE A 368       5.094   8.273   1.182  1.00 97.50           C  
ATOM   2875  CB  PHE A 368       6.223   6.367   2.348  1.00 97.50           C  
ATOM   2876  O   PHE A 368       3.895   8.352   0.904  1.00 97.50           O  
ATOM   2877  CG  PHE A 368       6.766   4.969   2.268  1.00 97.50           C  
ATOM   2878  CD1 PHE A 368       5.910   3.879   2.172  1.00 97.50           C  
ATOM   2879  CD2 PHE A 368       8.133   4.738   2.285  1.00 97.50           C  
ATOM   2880  CE1 PHE A 368       6.410   2.580   2.098  1.00 97.50           C  
ATOM   2881  CE2 PHE A 368       8.641   3.445   2.211  1.00 97.50           C  
ATOM   2882  CZ  PHE A 368       7.777   2.367   2.117  1.00 97.50           C  
ATOM   2883  N   LEU A 369       5.746   9.312   1.624  1.00 97.94           N  
ATOM   2884  CA  LEU A 369       5.062  10.508   2.111  1.00 97.94           C  
ATOM   2885  C   LEU A 369       4.477  11.305   0.953  1.00 97.94           C  
ATOM   2886  CB  LEU A 369       6.027  11.383   2.916  1.00 97.94           C  
ATOM   2887  O   LEU A 369       3.291  11.648   0.967  1.00 97.94           O  
ATOM   2888  CG  LEU A 369       6.156  11.055   4.402  1.00 97.94           C  
ATOM   2889  CD1 LEU A 369       6.605   9.609   4.590  1.00 97.94           C  
ATOM   2890  CD2 LEU A 369       7.133  12.016   5.078  1.00 97.94           C  
ATOM   2891  N   ARG A 370       5.289  11.562  -0.073  1.00 97.44           N  
ATOM   2892  CA  ARG A 370       4.840  12.398  -1.184  1.00 97.44           C  
ATOM   2893  C   ARG A 370       3.656  11.766  -1.903  1.00 97.44           C  
ATOM   2894  CB  ARG A 370       5.988  12.641  -2.170  1.00 97.44           C  
ATOM   2895  O   ARG A 370       2.637  12.422  -2.129  1.00 97.44           O  
ATOM   2896  CG  ARG A 370       5.598  13.484  -3.369  1.00 97.44           C  
ATOM   2897  CD  ARG A 370       6.797  13.797  -4.258  1.00 97.44           C  
ATOM   2898  NE  ARG A 370       7.414  12.570  -4.766  1.00 97.44           N  
ATOM   2899  NH1 ARG A 370       6.098  12.453  -6.664  1.00 97.44           N  
ATOM   2900  NH2 ARG A 370       7.695  10.859  -6.270  1.00 97.44           N  
ATOM   2901  CZ  ARG A 370       7.066  11.961  -5.898  1.00 97.44           C  
ATOM   2902  N   PRO A 371       3.770  10.469  -2.291  1.00 98.06           N  
ATOM   2903  CA  PRO A 371       2.621   9.859  -2.963  1.00 98.06           C  
ATOM   2904  C   PRO A 371       1.369   9.836  -2.090  1.00 98.06           C  
ATOM   2905  CB  PRO A 371       3.104   8.438  -3.262  1.00 98.06           C  
ATOM   2906  O   PRO A 371       0.253   9.953  -2.604  1.00 98.06           O  
ATOM   2907  CG  PRO A 371       4.293   8.242  -2.375  1.00 98.06           C  
ATOM   2908  CD  PRO A 371       4.938   9.578  -2.143  1.00 98.06           C  
ATOM   2909  N   SER A 372       1.475   9.711  -0.762  1.00 98.50           N  
ATOM   2910  CA  SER A 372       0.333   9.688   0.147  1.00 98.50           C  
ATOM   2911  C   SER A 372      -0.368  11.047   0.188  1.00 98.50           C  
ATOM   2912  CB  SER A 372       0.777   9.297   1.556  1.00 98.50           C  
ATOM   2913  O   SER A 372      -1.595  11.117   0.099  1.00 98.50           O  
ATOM   2914  OG  SER A 372       1.268   7.965   1.573  1.00 98.50           O  
ATOM   2915  N   ARG A 373       0.475  12.102   0.317  1.00 97.06           N  
ATOM   2916  CA  ARG A 373      -0.116  13.438   0.320  1.00 97.06           C  
ATOM   2917  C   ARG A 373      -0.792  13.734  -1.013  1.00 97.06           C  
ATOM   2918  CB  ARG A 373       0.947  14.492   0.620  1.00 97.06           C  
ATOM   2919  O   ARG A 373      -1.879  14.320  -1.046  1.00 97.06           O  
ATOM   2920  CG  ARG A 373       0.396  15.906   0.736  1.00 97.06           C  
ATOM   2921  CD  ARG A 373       1.455  16.891   1.215  1.00 97.06           C  
ATOM   2922  NE  ARG A 373       0.945  18.250   1.252  1.00 97.06           N  
ATOM   2923  NH1 ARG A 373       2.883  19.172   2.111  1.00 97.06           N  
ATOM   2924  NH2 ARG A 373       1.073  20.516   1.667  1.00 97.06           N  
ATOM   2925  CZ  ARG A 373       1.635  19.312   1.676  1.00 97.06           C  
ATOM   2926  N   GLU A 374      -0.191  13.312  -2.129  1.00 97.25           N  
ATOM   2927  CA  GLU A 374      -0.777  13.523  -3.449  1.00 97.25           C  
ATOM   2928  C   GLU A 374      -2.096  12.773  -3.594  1.00 97.25           C  
ATOM   2929  CB  GLU A 374       0.199  13.094  -4.547  1.00 97.25           C  
ATOM   2930  O   GLU A 374      -3.078  13.320  -4.098  1.00 97.25           O  
ATOM   2931  CG  GLU A 374      -0.342  13.273  -5.957  1.00 97.25           C  
ATOM   2932  CD  GLU A 374      -0.503  14.734  -6.355  1.00 97.25           C  
ATOM   2933  OE1 GLU A 374      -1.002  15.008  -7.469  1.00 97.25           O  
ATOM   2934  OE2 GLU A 374      -0.128  15.609  -5.543  1.00 97.25           O  
ATOM   2935  N   LEU A 375      -2.086  11.523  -3.174  1.00 98.06           N  
ATOM   2936  CA  LEU A 375      -3.314  10.742  -3.258  1.00 98.06           C  
ATOM   2937  C   LEU A 375      -4.445  11.422  -2.492  1.00 98.06           C  
ATOM   2938  CB  LEU A 375      -3.086   9.328  -2.713  1.00 98.06           C  
ATOM   2939  O   LEU A 375      -5.555  11.562  -3.012  1.00 98.06           O  
ATOM   2940  CG  LEU A 375      -4.305   8.406  -2.691  1.00 98.06           C  
ATOM   2941  CD1 LEU A 375      -4.770   8.102  -4.113  1.00 98.06           C  
ATOM   2942  CD2 LEU A 375      -3.988   7.117  -1.942  1.00 98.06           C  
ATOM   2943  N   VAL A 376      -4.191  11.859  -1.266  1.00 97.38           N  
ATOM   2944  CA  VAL A 376      -5.199  12.508  -0.432  1.00 97.38           C  
ATOM   2945  C   VAL A 376      -5.660  13.812  -1.092  1.00 97.38           C  
ATOM   2946  CB  VAL A 376      -4.664  12.797   0.989  1.00 97.38           C  
ATOM   2947  O   VAL A 376      -6.855  14.109  -1.122  1.00 97.38           O  
ATOM   2948  CG1 VAL A 376      -5.586  13.766   1.730  1.00 97.38           C  
ATOM   2949  CG2 VAL A 376      -4.508  11.492   1.772  1.00 97.38           C  
ATOM   2950  N   THR A 377      -4.684  14.539  -1.636  1.00 94.88           N  
ATOM   2951  CA  THR A 377      -5.004  15.805  -2.297  1.00 94.88           C  
ATOM   2952  C   THR A 377      -5.953  15.570  -3.469  1.00 94.88           C  
ATOM   2953  CB  THR A 377      -3.732  16.516  -2.795  1.00 94.88           C  
ATOM   2954  O   THR A 377      -6.973  16.250  -3.596  1.00 94.88           O  
ATOM   2955  CG2 THR A 377      -4.078  17.781  -3.561  1.00 94.88           C  
ATOM   2956  OG1 THR A 377      -2.910  16.844  -1.672  1.00 94.88           O  
ATOM   2957  N   LEU A 378      -5.684  14.609  -4.258  1.00 95.56           N  
ATOM   2958  CA  LEU A 378      -6.477  14.336  -5.449  1.00 95.56           C  
ATOM   2959  C   LEU A 378      -7.828  13.727  -5.074  1.00 95.56           C  
ATOM   2960  CB  LEU A 378      -5.723  13.391  -6.387  1.00 95.56           C  
ATOM   2961  O   LEU A 378      -8.867  14.164  -5.574  1.00 95.56           O  
ATOM   2962  CG  LEU A 378      -4.441  13.938  -7.016  1.00 95.56           C  
ATOM   2963  CD1 LEU A 378      -3.736  12.852  -7.820  1.00 95.56           C  
ATOM   2964  CD2 LEU A 378      -4.754  15.141  -7.898  1.00 95.56           C  
ATOM   2965  N   ALA A 379      -7.793  12.750  -4.176  1.00 96.44           N  
ATOM   2966  CA  ALA A 379      -8.992  11.992  -3.846  1.00 96.44           C  
ATOM   2967  C   ALA A 379     -10.000  12.852  -3.088  1.00 96.44           C  
ATOM   2968  CB  ALA A 379      -8.633  10.750  -3.025  1.00 96.44           C  
ATOM   2969  O   ALA A 379     -11.211  12.656  -3.201  1.00 96.44           O  
ATOM   2970  N   SER A 380      -9.492  13.812  -2.350  1.00 95.50           N  
ATOM   2971  CA  SER A 380     -10.344  14.609  -1.470  1.00 95.50           C  
ATOM   2972  C   SER A 380     -11.266  15.523  -2.270  1.00 95.50           C  
ATOM   2973  CB  SER A 380      -9.484  15.445  -0.516  1.00 95.50           C  
ATOM   2974  O   SER A 380     -12.227  16.078  -1.726  1.00 95.50           O  
ATOM   2975  OG  SER A 380      -8.734  16.406  -1.229  1.00 95.50           O  
ATOM   2976  N   LYS A 381     -11.023  15.617  -3.559  1.00 93.50           N  
ATOM   2977  CA  LYS A 381     -11.938  16.359  -4.426  1.00 93.50           C  
ATOM   2978  C   LYS A 381     -13.234  15.586  -4.656  1.00 93.50           C  
ATOM   2979  CB  LYS A 381     -11.266  16.672  -5.766  1.00 93.50           C  
ATOM   2980  O   LYS A 381     -14.250  16.172  -5.039  1.00 93.50           O  
ATOM   2981  CG  LYS A 381     -10.055  17.594  -5.660  1.00 93.50           C  
ATOM   2982  CD  LYS A 381      -9.414  17.828  -7.020  1.00 93.50           C  
ATOM   2983  CE  LYS A 381      -8.141  18.656  -6.898  1.00 93.50           C  
ATOM   2984  NZ  LYS A 381      -7.484  18.859  -8.219  1.00 93.50           N  
ATOM   2985  N   TYR A 382     -13.250  14.336  -4.371  1.00 95.06           N  
ATOM   2986  CA  TYR A 382     -14.375  13.508  -4.785  1.00 95.06           C  
ATOM   2987  C   TYR A 382     -14.961  12.750  -3.602  1.00 95.06           C  
ATOM   2988  CB  TYR A 382     -13.938  12.516  -5.871  1.00 95.06           C  
ATOM   2989  O   TYR A 382     -16.109  12.297  -3.650  1.00 95.06           O  
ATOM   2990  CG  TYR A 382     -13.367  13.180  -7.102  1.00 95.06           C  
ATOM   2991  CD1 TYR A 382     -14.203  13.750  -8.062  1.00 95.06           C  
ATOM   2992  CD2 TYR A 382     -11.992  13.242  -7.305  1.00 95.06           C  
ATOM   2993  CE1 TYR A 382     -13.680  14.359  -9.195  1.00 95.06           C  
ATOM   2994  CE2 TYR A 382     -11.461  13.844  -8.438  1.00 95.06           C  
ATOM   2995  OH  TYR A 382     -11.781  15.008 -10.500  1.00 95.06           O  
ATOM   2996  CZ  TYR A 382     -12.305  14.398  -9.375  1.00 95.06           C  
ATOM   2997  N   THR A 383     -14.180  12.492  -2.531  1.00 95.44           N  
ATOM   2998  CA  THR A 383     -14.633  11.734  -1.370  1.00 95.44           C  
ATOM   2999  C   THR A 383     -13.922  12.195  -0.106  1.00 95.44           C  
ATOM   3000  CB  THR A 383     -14.406  10.219  -1.566  1.00 95.44           C  
ATOM   3001  O   THR A 383     -12.961  12.969  -0.178  1.00 95.44           O  
ATOM   3002  CG2 THR A 383     -12.914   9.891  -1.571  1.00 95.44           C  
ATOM   3003  OG1 THR A 383     -15.039   9.508  -0.501  1.00 95.44           O  
ATOM   3004  N   LYS A 384     -14.414  11.758   1.092  1.00 95.44           N  
ATOM   3005  CA  LYS A 384     -13.711  12.039   2.342  1.00 95.44           C  
ATOM   3006  C   LYS A 384     -12.383  11.297   2.406  1.00 95.44           C  
ATOM   3007  CB  LYS A 384     -14.586  11.664   3.541  1.00 95.44           C  
ATOM   3008  O   LYS A 384     -12.328  10.086   2.170  1.00 95.44           O  
ATOM   3009  CG  LYS A 384     -15.867  12.477   3.654  1.00 95.44           C  
ATOM   3010  CD  LYS A 384     -16.734  11.984   4.801  1.00 95.44           C  
ATOM   3011  CE  LYS A 384     -18.078  12.711   4.840  1.00 95.44           C  
ATOM   3012  NZ  LYS A 384     -18.984  12.164   5.895  1.00 95.44           N  
ATOM   3013  N   ALA A 385     -11.344  12.102   2.689  1.00 96.94           N  
ATOM   3014  CA  ALA A 385     -10.023  11.508   2.826  1.00 96.94           C  
ATOM   3015  C   ALA A 385      -9.336  11.984   4.102  1.00 96.94           C  
ATOM   3016  CB  ALA A 385      -9.164  11.828   1.606  1.00 96.94           C  
ATOM   3017  O   ALA A 385      -9.219  13.188   4.336  1.00 96.94           O  
ATOM   3018  N   TYR A 386      -8.945  11.008   4.914  1.00 98.19           N  
ATOM   3019  CA  TYR A 386      -8.227  11.281   6.152  1.00 98.19           C  
ATOM   3020  C   TYR A 386      -6.754  10.930   6.016  1.00 98.19           C  
ATOM   3021  CB  TYR A 386      -8.844  10.492   7.316  1.00 98.19           C  
ATOM   3022  O   TYR A 386      -6.398   9.930   5.383  1.00 98.19           O  
ATOM   3023  CG  TYR A 386     -10.305  10.789   7.543  1.00 98.19           C  
ATOM   3024  CD1 TYR A 386     -10.711  11.727   8.492  1.00 98.19           C  
ATOM   3025  CD2 TYR A 386     -11.289  10.133   6.812  1.00 98.19           C  
ATOM   3026  CE1 TYR A 386     -12.055  12.000   8.703  1.00 98.19           C  
ATOM   3027  CE2 TYR A 386     -12.641  10.398   7.016  1.00 98.19           C  
ATOM   3028  OH  TYR A 386     -14.344  11.602   8.172  1.00 98.19           O  
ATOM   3029  CZ  TYR A 386     -13.008  11.336   7.965  1.00 98.19           C  
ATOM   3030  N   LEU A 387      -5.914  11.773   6.590  1.00 98.62           N  
ATOM   3031  CA  LEU A 387      -4.477  11.539   6.574  1.00 98.62           C  
ATOM   3032  C   LEU A 387      -3.918  11.484   7.992  1.00 98.62           C  
ATOM   3033  CB  LEU A 387      -3.762  12.633   5.773  1.00 98.62           C  
ATOM   3034  O   LEU A 387      -4.332  12.258   8.859  1.00 98.62           O  
ATOM   3035  CG  LEU A 387      -2.246  12.492   5.633  1.00 98.62           C  
ATOM   3036  CD1 LEU A 387      -1.905  11.219   4.863  1.00 98.62           C  
ATOM   3037  CD2 LEU A 387      -1.655  13.719   4.941  1.00 98.62           C  
ATOM   3038  N   TYR A 388      -3.016  10.469   8.203  1.00 98.81           N  
ATOM   3039  CA  TYR A 388      -2.359  10.438   9.508  1.00 98.81           C  
ATOM   3040  C   TYR A 388      -0.862  10.203   9.359  1.00 98.81           C  
ATOM   3041  CB  TYR A 388      -2.975   9.344  10.391  1.00 98.81           C  
ATOM   3042  O   TYR A 388      -0.403   9.711   8.320  1.00 98.81           O  
ATOM   3043  CG  TYR A 388      -2.541   7.949  10.023  1.00 98.81           C  
ATOM   3044  CD1 TYR A 388      -3.254   7.199   9.086  1.00 98.81           C  
ATOM   3045  CD2 TYR A 388      -1.417   7.375  10.609  1.00 98.81           C  
ATOM   3046  CE1 TYR A 388      -2.857   5.910   8.750  1.00 98.81           C  
ATOM   3047  CE2 TYR A 388      -1.012   6.086  10.273  1.00 98.81           C  
ATOM   3048  OH  TYR A 388      -1.341   4.086   9.016  1.00 98.81           O  
ATOM   3049  CZ  TYR A 388      -1.737   5.363   9.344  1.00 98.81           C  
ATOM   3050  N   GLU A 389      -0.176  10.688  10.312  1.00 98.69           N  
ATOM   3051  CA  GLU A 389       1.197  10.273  10.586  1.00 98.69           C  
ATOM   3052  C   GLU A 389       1.304   9.586  11.945  1.00 98.69           C  
ATOM   3053  CB  GLU A 389       2.139  11.484  10.539  1.00 98.69           C  
ATOM   3054  O   GLU A 389       0.913  10.156  12.969  1.00 98.69           O  
ATOM   3055  CG  GLU A 389       3.598  11.133  10.789  1.00 98.69           C  
ATOM   3056  CD  GLU A 389       4.500  12.352  10.883  1.00 98.69           C  
ATOM   3057  OE1 GLU A 389       5.324  12.430  11.820  1.00 98.69           O  
ATOM   3058  OE2 GLU A 389       4.375  13.242  10.008  1.00 98.69           O  
ATOM   3059  N   PHE A 390       1.807   8.383  11.898  1.00 98.56           N  
ATOM   3060  CA  PHE A 390       2.072   7.668  13.148  1.00 98.56           C  
ATOM   3061  C   PHE A 390       3.500   7.922  13.617  1.00 98.56           C  
ATOM   3062  CB  PHE A 390       1.836   6.168  12.969  1.00 98.56           C  
ATOM   3063  O   PHE A 390       4.457   7.551  12.938  1.00 98.56           O  
ATOM   3064  CG  PHE A 390       1.853   5.391  14.258  1.00 98.56           C  
ATOM   3065  CD1 PHE A 390       3.041   4.875  14.758  1.00 98.56           C  
ATOM   3066  CD2 PHE A 390       0.678   5.184  14.969  1.00 98.56           C  
ATOM   3067  CE1 PHE A 390       3.059   4.156  15.953  1.00 98.56           C  
ATOM   3068  CE2 PHE A 390       0.688   4.465  16.156  1.00 98.56           C  
ATOM   3069  CZ  PHE A 390       1.879   3.953  16.656  1.00 98.56           C  
ATOM   3070  N   SER A 391       3.682   8.461  14.875  1.00 97.38           N  
ATOM   3071  CA  SER A 391       5.020   8.797  15.344  1.00 97.38           C  
ATOM   3072  C   SER A 391       5.184   8.477  16.828  1.00 97.38           C  
ATOM   3073  CB  SER A 391       5.312  10.281  15.109  1.00 97.38           C  
ATOM   3074  O   SER A 391       6.098   8.977  17.484  1.00 97.38           O  
ATOM   3075  OG  SER A 391       4.344  11.094  15.750  1.00 97.38           O  
ATOM   3076  N   TYR A 392       4.266   7.703  17.359  1.00 97.31           N  
ATOM   3077  CA  TYR A 392       4.363   7.277  18.750  1.00 97.31           C  
ATOM   3078  C   TYR A 392       5.477   6.258  18.922  1.00 97.31           C  
ATOM   3079  CB  TYR A 392       3.029   6.688  19.219  1.00 97.31           C  
ATOM   3080  O   TYR A 392       5.488   5.215  18.266  1.00 97.31           O  
ATOM   3081  CG  TYR A 392       3.078   6.133  20.625  1.00 97.31           C  
ATOM   3082  CD1 TYR A 392       3.021   4.758  20.844  1.00 97.31           C  
ATOM   3083  CD2 TYR A 392       3.178   6.980  21.719  1.00 97.31           C  
ATOM   3084  CE1 TYR A 392       3.062   4.242  22.141  1.00 97.31           C  
ATOM   3085  CE2 TYR A 392       3.219   6.473  23.016  1.00 97.31           C  
ATOM   3086  OH  TYR A 392       3.203   4.602  24.500  1.00 97.31           O  
ATOM   3087  CZ  TYR A 392       3.162   5.105  23.219  1.00 97.31           C  
ATOM   3088  N   LYS A 393       6.352   6.512  19.812  1.00 95.56           N  
ATOM   3089  CA  LYS A 393       7.492   5.656  20.125  1.00 95.56           C  
ATOM   3090  C   LYS A 393       7.262   4.871  21.422  1.00 95.56           C  
ATOM   3091  CB  LYS A 393       8.773   6.488  20.234  1.00 95.56           C  
ATOM   3092  O   LYS A 393       7.660   5.312  22.500  1.00 95.56           O  
ATOM   3093  CG  LYS A 393       9.125   7.258  18.984  1.00 95.56           C  
ATOM   3094  CD  LYS A 393      10.344   8.141  19.188  1.00 95.56           C  
ATOM   3095  CE  LYS A 393       9.969   9.484  19.812  1.00 95.56           C  
ATOM   3096  NZ  LYS A 393      11.172  10.336  20.047  1.00 95.56           N  
ATOM   3097  N   GLY A 394       6.652   3.758  21.234  1.00 93.75           N  
ATOM   3098  CA  GLY A 394       6.367   2.939  22.406  1.00 93.75           C  
ATOM   3099  C   GLY A 394       7.121   1.624  22.406  1.00 93.75           C  
ATOM   3100  O   GLY A 394       7.859   1.321  21.469  1.00 93.75           O  
ATOM   3101  N   LEU A 395       6.961   0.837  23.484  1.00 94.81           N  
ATOM   3102  CA  LEU A 395       7.695  -0.405  23.703  1.00 94.81           C  
ATOM   3103  C   LEU A 395       7.141  -1.524  22.828  1.00 94.81           C  
ATOM   3104  CB  LEU A 395       7.633  -0.815  25.172  1.00 94.81           C  
ATOM   3105  O   LEU A 395       7.828  -2.514  22.562  1.00 94.81           O  
ATOM   3106  CG  LEU A 395       8.336   0.113  26.156  1.00 94.81           C  
ATOM   3107  CD1 LEU A 395       8.148  -0.396  27.594  1.00 94.81           C  
ATOM   3108  CD2 LEU A 395       9.820   0.238  25.828  1.00 94.81           C  
ATOM   3109  N   TYR A 396       5.828  -1.406  22.375  1.00 94.88           N  
ATOM   3110  CA  TYR A 396       5.285  -2.381  21.438  1.00 94.88           C  
ATOM   3111  C   TYR A 396       6.008  -2.305  20.094  1.00 94.88           C  
ATOM   3112  CB  TYR A 396       3.785  -2.158  21.234  1.00 94.88           C  
ATOM   3113  O   TYR A 396       6.066  -3.291  19.359  1.00 94.88           O  
ATOM   3114  CG  TYR A 396       2.934  -2.689  22.359  1.00 94.88           C  
ATOM   3115  CD1 TYR A 396       3.465  -3.561  23.312  1.00 94.88           C  
ATOM   3116  CD2 TYR A 396       1.598  -2.322  22.484  1.00 94.88           C  
ATOM   3117  CE1 TYR A 396       2.684  -4.055  24.344  1.00 94.88           C  
ATOM   3118  CE2 TYR A 396       0.807  -2.811  23.516  1.00 94.88           C  
ATOM   3119  OH  TYR A 396       0.581  -4.160  25.469  1.00 94.88           O  
ATOM   3120  CZ  TYR A 396       1.358  -3.674  24.438  1.00 94.88           C  
ATOM   3121  N   GLY A 397       6.406  -1.091  19.672  1.00 91.50           N  
ATOM   3122  CA  GLY A 397       7.172  -0.952  18.438  1.00 91.50           C  
ATOM   3123  C   GLY A 397       8.570  -1.533  18.547  1.00 91.50           C  
ATOM   3124  O   GLY A 397       8.734  -2.734  18.766  1.00 91.50           O  
ATOM   3125  N   ASP A 398       9.570  -0.652  18.375  1.00 88.56           N  
ATOM   3126  CA  ASP A 398      10.961  -1.070  18.516  1.00 88.56           C  
ATOM   3127  C   ASP A 398      11.562  -0.548  19.812  1.00 88.56           C  
ATOM   3128  CB  ASP A 398      11.789  -0.587  17.312  1.00 88.56           C  
ATOM   3129  O   ASP A 398      11.953   0.616  19.891  1.00 88.56           O  
ATOM   3130  CG  ASP A 398      13.211  -1.114  17.328  1.00 88.56           C  
ATOM   3131  OD1 ASP A 398      13.602  -1.787  18.312  1.00 88.56           O  
ATOM   3132  OD2 ASP A 398      13.953  -0.852  16.359  1.00 88.56           O  
ATOM   3133  N   PRO A 399      11.641  -1.445  20.844  1.00 83.81           N  
ATOM   3134  CA  PRO A 399      12.164  -0.999  22.141  1.00 83.81           C  
ATOM   3135  C   PRO A 399      13.656  -0.696  22.109  1.00 83.81           C  
ATOM   3136  CB  PRO A 399      11.867  -2.182  23.062  1.00 83.81           C  
ATOM   3137  O   PRO A 399      14.172   0.002  22.984  1.00 83.81           O  
ATOM   3138  CG  PRO A 399      11.805  -3.369  22.156  1.00 83.81           C  
ATOM   3139  CD  PRO A 399      11.266  -2.926  20.828  1.00 83.81           C  
ATOM   3140  N   ASN A 400      14.312  -1.195  21.047  1.00 84.38           N  
ATOM   3141  CA  ASN A 400      15.758  -1.025  20.938  1.00 84.38           C  
ATOM   3142  C   ASN A 400      16.125  -0.047  19.828  1.00 84.38           C  
ATOM   3143  CB  ASN A 400      16.438  -2.375  20.703  1.00 84.38           C  
ATOM   3144  O   ASN A 400      17.219  -0.117  19.266  1.00 84.38           O  
ATOM   3145  CG  ASN A 400      16.203  -3.354  21.844  1.00 84.38           C  
ATOM   3146  ND2 ASN A 400      15.883  -4.594  21.500  1.00 84.38           N  
ATOM   3147  OD1 ASN A 400      16.297  -2.996  23.016  1.00 84.38           O  
ATOM   3148  N   ARG A 401      15.266   0.931  19.516  1.00 86.38           N  
ATOM   3149  CA  ARG A 401      15.461   1.791  18.359  1.00 86.38           C  
ATOM   3150  C   ARG A 401      16.672   2.697  18.547  1.00 86.38           C  
ATOM   3151  CB  ARG A 401      14.211   2.635  18.094  1.00 86.38           C  
ATOM   3152  O   ARG A 401      16.922   3.186  19.656  1.00 86.38           O  
ATOM   3153  CG  ARG A 401      13.961   3.705  19.141  1.00 86.38           C  
ATOM   3154  CD  ARG A 401      12.633   4.410  18.922  1.00 86.38           C  
ATOM   3155  NE  ARG A 401      11.516   3.469  18.922  1.00 86.38           N  
ATOM   3156  NH1 ARG A 401      10.047   4.891  17.844  1.00 86.38           N  
ATOM   3157  NH2 ARG A 401       9.367   2.791  18.469  1.00 86.38           N  
ATOM   3158  CZ  ARG A 401      10.312   3.719  18.422  1.00 86.38           C  
ATOM   3159  N   ASN A 402      17.547   2.773  17.562  1.00 83.94           N  
ATOM   3160  CA  ASN A 402      18.703   3.670  17.531  1.00 83.94           C  
ATOM   3161  C   ASN A 402      18.531   4.750  16.469  1.00 83.94           C  
ATOM   3162  CB  ASN A 402      19.984   2.881  17.297  1.00 83.94           C  
ATOM   3163  O   ASN A 402      19.531   5.305  15.984  1.00 83.94           O  
ATOM   3164  CG  ASN A 402      20.000   2.174  15.953  1.00 83.94           C  
ATOM   3165  ND2 ASN A 402      21.078   1.435  15.688  1.00 83.94           N  
ATOM   3166  OD1 ASN A 402      19.062   2.291  15.172  1.00 83.94           O  
ATOM   3167  N   PHE A 403      17.375   4.953  15.977  1.00 81.56           N  
ATOM   3168  CA  PHE A 403      17.031   5.973  14.992  1.00 81.56           C  
ATOM   3169  C   PHE A 403      15.859   6.816  15.477  1.00 81.56           C  
ATOM   3170  CB  PHE A 403      16.703   5.328  13.648  1.00 81.56           C  
ATOM   3171  O   PHE A 403      15.180   6.457  16.438  1.00 81.56           O  
ATOM   3172  CG  PHE A 403      15.672   4.230  13.734  1.00 81.56           C  
ATOM   3173  CD1 PHE A 403      16.062   2.902  13.852  1.00 81.56           C  
ATOM   3174  CD2 PHE A 403      14.312   4.531  13.703  1.00 81.56           C  
ATOM   3175  CE1 PHE A 403      15.109   1.888  13.930  1.00 81.56           C  
ATOM   3176  CE2 PHE A 403      13.359   3.523  13.781  1.00 81.56           C  
ATOM   3177  CZ  PHE A 403      13.758   2.201  13.898  1.00 81.56           C  
ATOM   3178  N   THR A 404      15.688   7.973  14.859  1.00 87.88           N  
ATOM   3179  CA  THR A 404      14.586   8.859  15.203  1.00 87.88           C  
ATOM   3180  C   THR A 404      13.320   8.469  14.445  1.00 87.88           C  
ATOM   3181  CB  THR A 404      14.930  10.328  14.914  1.00 87.88           C  
ATOM   3182  O   THR A 404      13.398   7.988  13.312  1.00 87.88           O  
ATOM   3183  CG2 THR A 404      16.156  10.773  15.719  1.00 87.88           C  
ATOM   3184  OG1 THR A 404      15.211  10.484  13.516  1.00 87.88           O  
ATOM   3185  N   GLY A 405      12.227   8.547  15.133  1.00 92.38           N  
ATOM   3186  CA  GLY A 405      10.938   8.305  14.508  1.00 92.38           C  
ATOM   3187  C   GLY A 405      10.492   6.855  14.602  1.00 92.38           C  
ATOM   3188  O   GLY A 405      11.086   6.062  15.336  1.00 92.38           O  
ATOM   3189  N   VAL A 406       9.438   6.547  13.875  1.00 95.00           N  
ATOM   3190  CA  VAL A 406       8.820   5.223  13.883  1.00 95.00           C  
ATOM   3191  C   VAL A 406       8.977   4.570  12.508  1.00 95.00           C  
ATOM   3192  CB  VAL A 406       7.324   5.297  14.273  1.00 95.00           C  
ATOM   3193  O   VAL A 406       8.672   5.188  11.484  1.00 95.00           O  
ATOM   3194  CG1 VAL A 406       6.680   3.914  14.195  1.00 95.00           C  
ATOM   3195  CG2 VAL A 406       7.164   5.887  15.672  1.00 95.00           C  
ATOM   3196  N   GLY A 407       9.508   3.334  12.539  1.00 94.31           N  
ATOM   3197  CA  GLY A 407       9.859   2.641  11.312  1.00 94.31           C  
ATOM   3198  C   GLY A 407       8.656   2.074  10.578  1.00 94.31           C  
ATOM   3199  O   GLY A 407       7.543   2.080  11.109  1.00 94.31           O  
ATOM   3200  N   HIS A 408       8.945   1.544   9.398  1.00 95.81           N  
ATOM   3201  CA  HIS A 408       7.949   0.968   8.500  1.00 95.81           C  
ATOM   3202  C   HIS A 408       7.242  -0.215   9.148  1.00 95.81           C  
ATOM   3203  CB  HIS A 408       8.594   0.534   7.184  1.00 95.81           C  
ATOM   3204  O   HIS A 408       7.891  -1.131   9.656  1.00 95.81           O  
ATOM   3205  CG  HIS A 408       7.613   0.132   6.133  1.00 95.81           C  
ATOM   3206  CD2 HIS A 408       7.277  -1.087   5.648  1.00 95.81           C  
ATOM   3207  ND1 HIS A 408       6.840   1.046   5.449  1.00 95.81           N  
ATOM   3208  CE1 HIS A 408       6.070   0.404   4.586  1.00 95.81           C  
ATOM   3209  NE2 HIS A 408       6.316  -0.891   4.688  1.00 95.81           N  
ATOM   3210  N   ALA A 409       5.863  -0.131   9.266  1.00 95.31           N  
ATOM   3211  CA  ALA A 409       4.961  -1.176   9.742  1.00 95.31           C  
ATOM   3212  C   ALA A 409       4.973  -1.264  11.266  1.00 95.31           C  
ATOM   3213  CB  ALA A 409       5.336  -2.523   9.133  1.00 95.31           C  
ATOM   3214  O   ALA A 409       4.328  -2.139  11.852  1.00 95.31           O  
ATOM   3215  N   GLU A 410       5.715  -0.379  11.828  1.00 95.50           N  
ATOM   3216  CA  GLU A 410       5.824  -0.435  13.281  1.00 95.50           C  
ATOM   3217  C   GLU A 410       4.473  -0.197  13.945  1.00 95.50           C  
ATOM   3218  CB  GLU A 410       6.844   0.588  13.781  1.00 95.50           C  
ATOM   3219  O   GLU A 410       4.199  -0.732  15.023  1.00 95.50           O  
ATOM   3220  CG  GLU A 410       7.176   0.454  15.266  1.00 95.50           C  
ATOM   3221  CD  GLU A 410       8.344   1.321  15.695  1.00 95.50           C  
ATOM   3222  OE1 GLU A 410       8.422   1.674  16.891  1.00 95.50           O  
ATOM   3223  OE2 GLU A 410       9.188   1.652  14.836  1.00 95.50           O  
ATOM   3224  N   GLU A 411       3.570   0.534  13.320  1.00 97.50           N  
ATOM   3225  CA  GLU A 411       2.275   0.861  13.906  1.00 97.50           C  
ATOM   3226  C   GLU A 411       1.398  -0.381  14.039  1.00 97.50           C  
ATOM   3227  CB  GLU A 411       1.559   1.927  13.078  1.00 97.50           C  
ATOM   3228  O   GLU A 411       0.444  -0.395  14.820  1.00 97.50           O  
ATOM   3229  CG  GLU A 411       0.978   1.399  11.773  1.00 97.50           C  
ATOM   3230  CD  GLU A 411       1.983   1.375  10.633  1.00 97.50           C  
ATOM   3231  OE1 GLU A 411       1.567   1.259   9.453  1.00 97.50           O  
ATOM   3232  OE2 GLU A 411       3.199   1.473  10.914  1.00 97.50           O  
ATOM   3233  N   LEU A 412       1.737  -1.410  13.289  1.00 97.56           N  
ATOM   3234  CA  LEU A 412       0.935  -2.629  13.305  1.00 97.56           C  
ATOM   3235  C   LEU A 412       0.958  -3.271  14.688  1.00 97.56           C  
ATOM   3236  CB  LEU A 412       1.442  -3.623  12.258  1.00 97.56           C  
ATOM   3237  O   LEU A 412       0.008  -3.959  15.078  1.00 97.56           O  
ATOM   3238  CG  LEU A 412       1.278  -3.209  10.797  1.00 97.56           C  
ATOM   3239  CD1 LEU A 412       1.706  -4.344   9.875  1.00 97.56           C  
ATOM   3240  CD2 LEU A 412      -0.163  -2.797  10.516  1.00 97.56           C  
ATOM   3241  N   ASN A 413       1.983  -2.973  15.461  1.00 96.94           N  
ATOM   3242  CA  ASN A 413       2.096  -3.537  16.797  1.00 96.94           C  
ATOM   3243  C   ASN A 413       1.060  -2.941  17.750  1.00 96.94           C  
ATOM   3244  CB  ASN A 413       3.506  -3.328  17.359  1.00 96.94           C  
ATOM   3245  O   ASN A 413       0.877  -3.434  18.859  1.00 96.94           O  
ATOM   3246  CG  ASN A 413       4.543  -4.180  16.656  1.00 96.94           C  
ATOM   3247  ND2 ASN A 413       5.633  -3.551  16.219  1.00 96.94           N  
ATOM   3248  OD1 ASN A 413       4.367  -5.391  16.500  1.00 96.94           O  
ATOM   3249  N   TYR A 414       0.406  -1.961  17.281  1.00 97.81           N  
ATOM   3250  CA  TYR A 414      -0.616  -1.313  18.094  1.00 97.81           C  
ATOM   3251  C   TYR A 414      -2.012  -1.614  17.547  1.00 97.81           C  
ATOM   3252  CB  TYR A 414      -0.389   0.201  18.141  1.00 97.81           C  
ATOM   3253  O   TYR A 414      -3.012  -1.229  18.156  1.00 97.81           O  
ATOM   3254  CG  TYR A 414       0.885   0.603  18.844  1.00 97.81           C  
ATOM   3255  CD1 TYR A 414       0.886   0.913  20.203  1.00 97.81           C  
ATOM   3256  CD2 TYR A 414       2.090   0.674  18.141  1.00 97.81           C  
ATOM   3257  CE1 TYR A 414       2.057   1.285  20.844  1.00 97.81           C  
ATOM   3258  CE2 TYR A 414       3.266   1.046  18.781  1.00 97.81           C  
ATOM   3259  OH  TYR A 414       4.402   1.718  20.781  1.00 97.81           O  
ATOM   3260  CZ  TYR A 414       3.240   1.349  20.141  1.00 97.81           C  
ATOM   3261  N   LEU A 415      -2.092  -2.250  16.406  1.00 97.81           N  
ATOM   3262  CA  LEU A 415      -3.355  -2.674  15.812  1.00 97.81           C  
ATOM   3263  C   LEU A 415      -3.584  -4.168  16.016  1.00 97.81           C  
ATOM   3264  CB  LEU A 415      -3.383  -2.350  14.312  1.00 97.81           C  
ATOM   3265  O   LEU A 415      -4.723  -4.609  16.172  1.00 97.81           O  
ATOM   3266  CG  LEU A 415      -3.545  -0.875  13.945  1.00 97.81           C  
ATOM   3267  CD1 LEU A 415      -3.369  -0.686  12.438  1.00 97.81           C  
ATOM   3268  CD2 LEU A 415      -4.902  -0.356  14.398  1.00 97.81           C  
ATOM   3269  N   PHE A 416      -2.463  -4.902  16.094  1.00 97.75           N  
ATOM   3270  CA  PHE A 416      -2.492  -6.340  16.344  1.00 97.75           C  
ATOM   3271  C   PHE A 416      -1.753  -6.676  17.625  1.00 97.75           C  
ATOM   3272  CB  PHE A 416      -1.877  -7.105  15.172  1.00 97.75           C  
ATOM   3273  O   PHE A 416      -0.971  -5.867  18.141  1.00 97.75           O  
ATOM   3274  CG  PHE A 416      -2.586  -6.879  13.859  1.00 97.75           C  
ATOM   3275  CD1 PHE A 416      -3.770  -7.551  13.570  1.00 97.75           C  
ATOM   3276  CD2 PHE A 416      -2.070  -6.000  12.922  1.00 97.75           C  
ATOM   3277  CE1 PHE A 416      -4.426  -7.344  12.359  1.00 97.75           C  
ATOM   3278  CE2 PHE A 416      -2.721  -5.789  11.711  1.00 97.75           C  
ATOM   3279  CZ  PHE A 416      -3.900  -6.461  11.430  1.00 97.75           C  
ATOM   3280  N   VAL A 417      -2.074  -7.883  18.125  1.00 95.56           N  
ATOM   3281  CA  VAL A 417      -1.450  -8.273  19.391  1.00 95.56           C  
ATOM   3282  C   VAL A 417       0.069  -8.266  19.234  1.00 95.56           C  
ATOM   3283  CB  VAL A 417      -1.932  -9.672  19.844  1.00 95.56           C  
ATOM   3284  O   VAL A 417       0.612  -8.891  18.328  1.00 95.56           O  
ATOM   3285  CG1 VAL A 417      -1.163 -10.125  21.078  1.00 95.56           C  
ATOM   3286  CG2 VAL A 417      -3.434  -9.648  20.125  1.00 95.56           C  
ATOM   3287  N   SER A 418       0.664  -7.422  20.141  1.00 93.00           N  
ATOM   3288  CA  SER A 418       2.117  -7.297  20.109  1.00 93.00           C  
ATOM   3289  C   SER A 418       2.785  -8.430  20.891  1.00 93.00           C  
ATOM   3290  CB  SER A 418       2.553  -5.949  20.688  1.00 93.00           C  
ATOM   3291  O   SER A 418       2.250  -8.891  21.906  1.00 93.00           O  
ATOM   3292  OG  SER A 418       3.965  -5.832  20.688  1.00 93.00           O  
ATOM   3293  N   LYS A 419       3.949  -8.812  20.406  1.00 90.31           N  
ATOM   3294  CA  LYS A 419       4.730  -9.812  21.125  1.00 90.31           C  
ATOM   3295  C   LYS A 419       5.605  -9.164  22.188  1.00 90.31           C  
ATOM   3296  CB  LYS A 419       5.598 -10.617  20.141  1.00 90.31           C  
ATOM   3297  O   LYS A 419       6.125  -9.844  23.078  1.00 90.31           O  
ATOM   3298  CG  LYS A 419       4.801 -11.469  19.172  1.00 90.31           C  
ATOM   3299  CD  LYS A 419       5.719 -12.258  18.250  1.00 90.31           C  
ATOM   3300  CE  LYS A 419       4.922 -13.094  17.250  1.00 90.31           C  
ATOM   3301  NZ  LYS A 419       5.816 -13.828  16.297  1.00 90.31           N  
ATOM   3302  N   ASN A 420       5.789  -7.914  22.078  1.00 90.88           N  
ATOM   3303  CA  ASN A 420       6.594  -7.164  23.031  1.00 90.88           C  
ATOM   3304  C   ASN A 420       5.809  -6.852  24.297  1.00 90.88           C  
ATOM   3305  CB  ASN A 420       7.113  -5.871  22.391  1.00 90.88           C  
ATOM   3306  O   ASN A 420       4.582  -6.734  24.266  1.00 90.88           O  
ATOM   3307  CG  ASN A 420       8.094  -6.129  21.266  1.00 90.88           C  
ATOM   3308  ND2 ASN A 420       8.188  -5.184  20.328  1.00 90.88           N  
ATOM   3309  OD1 ASN A 420       8.758  -7.164  21.234  1.00 90.88           O  
ATOM   3310  N   LYS A 421       6.551  -6.793  25.375  1.00 91.25           N  
ATOM   3311  CA  LYS A 421       5.957  -6.312  26.609  1.00 91.25           C  
ATOM   3312  C   LYS A 421       5.809  -4.793  26.609  1.00 91.25           C  
ATOM   3313  CB  LYS A 421       6.801  -6.750  27.812  1.00 91.25           C  
ATOM   3314  O   LYS A 421       6.789  -4.070  26.438  1.00 91.25           O  
ATOM   3315  CG  LYS A 421       6.133  -6.504  29.156  1.00 91.25           C  
ATOM   3316  CD  LYS A 421       6.984  -7.031  30.312  1.00 91.25           C  
ATOM   3317  CE  LYS A 421       6.352  -6.727  31.656  1.00 91.25           C  
ATOM   3318  NZ  LYS A 421       7.180  -7.246  32.781  1.00 91.25           N  
ATOM   3319  N   GLY A 422       4.574  -4.363  26.781  1.00 93.38           N  
ATOM   3320  CA  GLY A 422       4.312  -2.943  26.609  1.00 93.38           C  
ATOM   3321  C   GLY A 422       4.121  -2.205  27.922  1.00 93.38           C  
ATOM   3322  O   GLY A 422       4.152  -2.814  29.000  1.00 93.38           O  
ATOM   3323  N   SER A 423       4.062  -0.866  27.938  1.00 95.06           N  
ATOM   3324  CA  SER A 423       3.754   0.040  29.031  1.00 95.06           C  
ATOM   3325  C   SER A 423       2.264   0.368  29.078  1.00 95.06           C  
ATOM   3326  CB  SER A 423       4.562   1.331  28.906  1.00 95.06           C  
ATOM   3327  O   SER A 423       1.504  -0.059  28.203  1.00 95.06           O  
ATOM   3328  OG  SER A 423       4.090   2.121  27.828  1.00 95.06           O  
ATOM   3329  N   ALA A 424       1.830   1.037  30.156  1.00 95.19           N  
ATOM   3330  CA  ALA A 424       0.456   1.522  30.266  1.00 95.19           C  
ATOM   3331  C   ALA A 424       0.123   2.471  29.109  1.00 95.19           C  
ATOM   3332  CB  ALA A 424       0.236   2.219  31.594  1.00 95.19           C  
ATOM   3333  O   ALA A 424      -0.989   2.443  28.578  1.00 95.19           O  
ATOM   3334  N   LYS A 425       1.052   3.234  28.766  1.00 95.44           N  
ATOM   3335  CA  LYS A 425       0.854   4.172  27.672  1.00 95.44           C  
ATOM   3336  C   LYS A 425       0.680   3.436  26.344  1.00 95.44           C  
ATOM   3337  CB  LYS A 425       2.029   5.148  27.578  1.00 95.44           C  
ATOM   3338  O   LYS A 425      -0.087   3.871  25.484  1.00 95.44           O  
ATOM   3339  CG  LYS A 425       1.913   6.348  28.500  1.00 95.44           C  
ATOM   3340  CD  LYS A 425       3.088   7.301  28.328  1.00 95.44           C  
ATOM   3341  CE  LYS A 425       3.010   8.469  29.312  1.00 95.44           C  
ATOM   3342  NZ  LYS A 425       4.188   9.375  29.188  1.00 95.44           N  
ATOM   3343  N   ASP A 426       1.418   2.361  26.172  1.00 96.69           N  
ATOM   3344  CA  ASP A 426       1.236   1.518  24.984  1.00 96.69           C  
ATOM   3345  C   ASP A 426      -0.191   0.980  24.906  1.00 96.69           C  
ATOM   3346  CB  ASP A 426       2.234   0.358  25.000  1.00 96.69           C  
ATOM   3347  O   ASP A 426      -0.812   0.999  23.844  1.00 96.69           O  
ATOM   3348  CG  ASP A 426       3.658   0.799  24.703  1.00 96.69           C  
ATOM   3349  OD1 ASP A 426       3.877   1.558  23.734  1.00 96.69           O  
ATOM   3350  OD2 ASP A 426       4.570   0.384  25.453  1.00 96.69           O  
ATOM   3351  N   ALA A 427      -0.657   0.521  26.016  1.00 95.12           N  
ATOM   3352  CA  ALA A 427      -2.020  -0.001  26.078  1.00 95.12           C  
ATOM   3353  C   ALA A 427      -3.037   1.082  25.734  1.00 95.12           C  
ATOM   3354  CB  ALA A 427      -2.311  -0.575  27.469  1.00 95.12           C  
ATOM   3355  O   ALA A 427      -4.016   0.820  25.031  1.00 95.12           O  
ATOM   3356  N   GLU A 428      -2.783   2.285  26.234  1.00 95.31           N  
ATOM   3357  CA  GLU A 428      -3.650   3.416  25.906  1.00 95.31           C  
ATOM   3358  C   GLU A 428      -3.627   3.725  24.422  1.00 95.31           C  
ATOM   3359  CB  GLU A 428      -3.234   4.656  26.703  1.00 95.31           C  
ATOM   3360  O   GLU A 428      -4.668   3.982  23.812  1.00 95.31           O  
ATOM   3361  CG  GLU A 428      -4.152   5.852  26.516  1.00 95.31           C  
ATOM   3362  CD  GLU A 428      -3.678   7.102  27.234  1.00 95.31           C  
ATOM   3363  OE1 GLU A 428      -4.258   8.188  27.016  1.00 95.31           O  
ATOM   3364  OE2 GLU A 428      -2.717   6.992  28.031  1.00 95.31           O  
ATOM   3365  N   THR A 429      -2.484   3.699  23.859  1.00 96.94           N  
ATOM   3366  CA  THR A 429      -2.338   3.969  22.438  1.00 96.94           C  
ATOM   3367  C   THR A 429      -3.078   2.920  21.609  1.00 96.94           C  
ATOM   3368  CB  THR A 429      -0.855   4.000  22.016  1.00 96.94           C  
ATOM   3369  O   THR A 429      -3.697   3.246  20.594  1.00 96.94           O  
ATOM   3370  CG2 THR A 429      -0.708   4.250  20.531  1.00 96.94           C  
ATOM   3371  OG1 THR A 429      -0.188   5.047  22.734  1.00 96.94           O  
ATOM   3372  N   VAL A 430      -3.049   1.673  22.062  1.00 96.81           N  
ATOM   3373  CA  VAL A 430      -3.797   0.605  21.406  1.00 96.81           C  
ATOM   3374  C   VAL A 430      -5.285   0.940  21.406  1.00 96.81           C  
ATOM   3375  CB  VAL A 430      -3.555  -0.759  22.078  1.00 96.81           C  
ATOM   3376  O   VAL A 430      -5.945   0.867  20.359  1.00 96.81           O  
ATOM   3377  CG1 VAL A 430      -4.590  -1.784  21.625  1.00 96.81           C  
ATOM   3378  CG2 VAL A 430      -2.141  -1.258  21.797  1.00 96.81           C  
ATOM   3379  N   GLN A 431      -5.734   1.345  22.547  1.00 95.19           N  
ATOM   3380  CA  GLN A 431      -7.156   1.658  22.672  1.00 95.19           C  
ATOM   3381  C   GLN A 431      -7.551   2.801  21.750  1.00 95.19           C  
ATOM   3382  CB  GLN A 431      -7.504   2.016  24.125  1.00 95.19           C  
ATOM   3383  O   GLN A 431      -8.570   2.727  21.062  1.00 95.19           O  
ATOM   3384  CG  GLN A 431      -7.434   0.833  25.078  1.00 95.19           C  
ATOM   3385  CD  GLN A 431      -8.422  -0.267  24.734  1.00 95.19           C  
ATOM   3386  NE2 GLN A 431      -7.938  -1.506  24.703  1.00 95.19           N  
ATOM   3387  OE1 GLN A 431      -9.602  -0.005  24.484  1.00 95.19           O  
ATOM   3388  N   LYS A 432      -6.766   3.832  21.688  1.00 96.19           N  
ATOM   3389  CA  LYS A 432      -7.062   4.992  20.859  1.00 96.19           C  
ATOM   3390  C   LYS A 432      -6.996   4.637  19.375  1.00 96.19           C  
ATOM   3391  CB  LYS A 432      -6.094   6.137  21.156  1.00 96.19           C  
ATOM   3392  O   LYS A 432      -7.922   4.938  18.609  1.00 96.19           O  
ATOM   3393  CG  LYS A 432      -6.301   6.773  22.531  1.00 96.19           C  
ATOM   3394  CD  LYS A 432      -5.227   7.816  22.828  1.00 96.19           C  
ATOM   3395  CE  LYS A 432      -5.430   8.453  24.188  1.00 96.19           C  
ATOM   3396  NZ  LYS A 432      -4.301   9.359  24.547  1.00 96.19           N  
ATOM   3397  N   PHE A 433      -5.922   3.941  19.016  1.00 97.62           N  
ATOM   3398  CA  PHE A 433      -5.660   3.633  17.625  1.00 97.62           C  
ATOM   3399  C   PHE A 433      -6.699   2.656  17.078  1.00 97.62           C  
ATOM   3400  CB  PHE A 433      -4.254   3.049  17.453  1.00 97.62           C  
ATOM   3401  O   PHE A 433      -7.293   2.895  16.031  1.00 97.62           O  
ATOM   3402  CG  PHE A 433      -3.713   3.166  16.047  1.00 97.62           C  
ATOM   3403  CD1 PHE A 433      -2.604   2.430  15.656  1.00 97.62           C  
ATOM   3404  CD2 PHE A 433      -4.316   4.016  15.133  1.00 97.62           C  
ATOM   3405  CE1 PHE A 433      -2.100   2.537  14.359  1.00 97.62           C  
ATOM   3406  CE2 PHE A 433      -3.818   4.125  13.836  1.00 97.62           C  
ATOM   3407  CZ  PHE A 433      -2.711   3.387  13.453  1.00 97.62           C  
ATOM   3408  N   VAL A 434      -7.047   1.623  17.781  1.00 97.62           N  
ATOM   3409  CA  VAL A 434      -8.008   0.606  17.375  1.00 97.62           C  
ATOM   3410  C   VAL A 434      -9.414   1.211  17.312  1.00 97.62           C  
ATOM   3411  CB  VAL A 434      -7.992  -0.611  18.328  1.00 97.62           C  
ATOM   3412  O   VAL A 434     -10.195   0.887  16.422  1.00 97.62           O  
ATOM   3413  CG1 VAL A 434      -9.133  -1.574  17.984  1.00 97.62           C  
ATOM   3414  CG2 VAL A 434      -6.645  -1.326  18.250  1.00 97.62           C  
ATOM   3415  N   THR A 435      -9.680   2.154  18.234  1.00 97.06           N  
ATOM   3416  CA  THR A 435     -10.969   2.834  18.234  1.00 97.06           C  
ATOM   3417  C   THR A 435     -11.148   3.672  16.984  1.00 97.06           C  
ATOM   3418  CB  THR A 435     -11.117   3.734  19.484  1.00 97.06           C  
ATOM   3419  O   THR A 435     -12.211   3.648  16.359  1.00 97.06           O  
ATOM   3420  CG2 THR A 435     -12.430   4.512  19.438  1.00 97.06           C  
ATOM   3421  OG1 THR A 435     -11.094   2.920  20.656  1.00 97.06           O  
ATOM   3422  N   LEU A 436     -10.117   4.391  16.562  1.00 98.25           N  
ATOM   3423  CA  LEU A 436     -10.180   5.180  15.344  1.00 98.25           C  
ATOM   3424  C   LEU A 436     -10.492   4.289  14.141  1.00 98.25           C  
ATOM   3425  CB  LEU A 436      -8.867   5.926  15.109  1.00 98.25           C  
ATOM   3426  O   LEU A 436     -11.359   4.617  13.328  1.00 98.25           O  
ATOM   3427  CG  LEU A 436      -8.562   7.078  16.062  1.00 98.25           C  
ATOM   3428  CD1 LEU A 436      -7.105   7.516  15.938  1.00 98.25           C  
ATOM   3429  CD2 LEU A 436      -9.500   8.250  15.805  1.00 98.25           C  
ATOM   3430  N   TRP A 437      -9.859   3.186  14.031  1.00 98.56           N  
ATOM   3431  CA  TRP A 437     -10.008   2.283  12.891  1.00 98.56           C  
ATOM   3432  C   TRP A 437     -11.391   1.639  12.883  1.00 98.56           C  
ATOM   3433  CB  TRP A 437      -8.922   1.200  12.922  1.00 98.56           C  
ATOM   3434  O   TRP A 437     -12.039   1.571  11.836  1.00 98.56           O  
ATOM   3435  CG  TRP A 437      -7.758   1.482  12.031  1.00 98.56           C  
ATOM   3436  CD1 TRP A 437      -7.410   0.812  10.891  1.00 98.56           C  
ATOM   3437  CD2 TRP A 437      -6.773   2.508  12.203  1.00 98.56           C  
ATOM   3438  CE2 TRP A 437      -5.863   2.402  11.133  1.00 98.56           C  
ATOM   3439  CE3 TRP A 437      -6.578   3.510  13.164  1.00 98.56           C  
ATOM   3440  NE1 TRP A 437      -6.273   1.360  10.344  1.00 98.56           N  
ATOM   3441  CH2 TRP A 437      -4.602   4.230  11.945  1.00 98.56           C  
ATOM   3442  CZ2 TRP A 437      -4.770   3.262  10.992  1.00 98.56           C  
ATOM   3443  CZ3 TRP A 437      -5.488   4.363  13.023  1.00 98.56           C  
ATOM   3444  N   THR A 438     -11.828   1.176  14.047  1.00 97.25           N  
ATOM   3445  CA  THR A 438     -13.102   0.470  14.086  1.00 97.25           C  
ATOM   3446  C   THR A 438     -14.266   1.448  13.953  1.00 97.25           C  
ATOM   3447  CB  THR A 438     -13.250  -0.336  15.391  1.00 97.25           C  
ATOM   3448  O   THR A 438     -15.289   1.123  13.352  1.00 97.25           O  
ATOM   3449  CG2 THR A 438     -12.234  -1.470  15.453  1.00 97.25           C  
ATOM   3450  OG1 THR A 438     -13.047   0.536  16.516  1.00 97.25           O  
ATOM   3451  N   ASN A 439     -14.102   2.678  14.461  1.00 97.38           N  
ATOM   3452  CA  ASN A 439     -15.117   3.693  14.203  1.00 97.38           C  
ATOM   3453  C   ASN A 439     -15.281   3.959  12.711  1.00 97.38           C  
ATOM   3454  CB  ASN A 439     -14.781   4.988  14.938  1.00 97.38           C  
ATOM   3455  O   ASN A 439     -16.391   4.082  12.211  1.00 97.38           O  
ATOM   3456  CG  ASN A 439     -15.125   4.926  16.422  1.00 97.38           C  
ATOM   3457  ND2 ASN A 439     -14.727   5.953  17.156  1.00 97.38           N  
ATOM   3458  OD1 ASN A 439     -15.742   3.967  16.891  1.00 97.38           O  
ATOM   3459  N   PHE A 440     -14.133   4.074  12.109  1.00 98.44           N  
ATOM   3460  CA  PHE A 440     -14.156   4.285  10.672  1.00 98.44           C  
ATOM   3461  C   PHE A 440     -14.891   3.150   9.961  1.00 98.44           C  
ATOM   3462  CB  PHE A 440     -12.734   4.414  10.125  1.00 98.44           C  
ATOM   3463  O   PHE A 440     -15.719   3.389   9.086  1.00 98.44           O  
ATOM   3464  CG  PHE A 440     -12.672   4.637   8.633  1.00 98.44           C  
ATOM   3465  CD1 PHE A 440     -12.328   3.600   7.777  1.00 98.44           C  
ATOM   3466  CD2 PHE A 440     -12.961   5.883   8.094  1.00 98.44           C  
ATOM   3467  CE1 PHE A 440     -12.266   3.803   6.398  1.00 98.44           C  
ATOM   3468  CE2 PHE A 440     -12.906   6.094   6.719  1.00 98.44           C  
ATOM   3469  CZ  PHE A 440     -12.555   5.051   5.875  1.00 98.44           C  
ATOM   3470  N   ALA A 441     -14.586   1.968  10.328  1.00 97.44           N  
ATOM   3471  CA  ALA A 441     -15.227   0.804   9.719  1.00 97.44           C  
ATOM   3472  C   ALA A 441     -16.734   0.821   9.969  1.00 97.44           C  
ATOM   3473  CB  ALA A 441     -14.617  -0.484  10.273  1.00 97.44           C  
ATOM   3474  O   ALA A 441     -17.516   0.446   9.094  1.00 97.44           O  
ATOM   3475  N   LYS A 442     -17.156   1.354  11.078  1.00 94.19           N  
ATOM   3476  CA  LYS A 442     -18.562   1.336  11.484  1.00 94.19           C  
ATOM   3477  C   LYS A 442     -19.328   2.486  10.844  1.00 94.19           C  
ATOM   3478  CB  LYS A 442     -18.672   1.410  13.008  1.00 94.19           C  
ATOM   3479  O   LYS A 442     -20.469   2.309  10.414  1.00 94.19           O  
ATOM   3480  CG  LYS A 442     -18.203   0.155  13.727  1.00 94.19           C  
ATOM   3481  CD  LYS A 442     -18.141   0.362  15.234  1.00 94.19           C  
ATOM   3482  CE  LYS A 442     -17.609  -0.870  15.945  1.00 94.19           C  
ATOM   3483  NZ  LYS A 442     -17.391  -0.617  17.406  1.00 94.19           N  
ATOM   3484  N   THR A 443     -18.562   3.590  10.703  1.00 95.06           N  
ATOM   3485  CA  THR A 443     -19.375   4.773  10.414  1.00 95.06           C  
ATOM   3486  C   THR A 443     -18.828   5.512   9.203  1.00 95.06           C  
ATOM   3487  CB  THR A 443     -19.406   5.727  11.625  1.00 95.06           C  
ATOM   3488  O   THR A 443     -19.469   6.434   8.688  1.00 95.06           O  
ATOM   3489  CG2 THR A 443     -19.875   5.000  12.883  1.00 95.06           C  
ATOM   3490  OG1 THR A 443     -18.094   6.258  11.852  1.00 95.06           O  
ATOM   3491  N   GLY A 444     -17.625   5.145   8.758  1.00 95.31           N  
ATOM   3492  CA  GLY A 444     -16.969   5.914   7.707  1.00 95.31           C  
ATOM   3493  C   GLY A 444     -16.297   7.168   8.227  1.00 95.31           C  
ATOM   3494  O   GLY A 444     -15.758   7.953   7.441  1.00 95.31           O  
ATOM   3495  N   ASN A 445     -16.391   7.422   9.531  1.00 95.81           N  
ATOM   3496  CA  ASN A 445     -15.820   8.531  10.273  1.00 95.81           C  
ATOM   3497  C   ASN A 445     -15.055   8.047  11.508  1.00 95.81           C  
ATOM   3498  CB  ASN A 445     -16.906   9.531  10.680  1.00 95.81           C  
ATOM   3499  O   ASN A 445     -15.648   7.457  12.414  1.00 95.81           O  
ATOM   3500  CG  ASN A 445     -16.344  10.781  11.336  1.00 95.81           C  
ATOM   3501  ND2 ASN A 445     -17.141  11.828  11.406  1.00 95.81           N  
ATOM   3502  OD1 ASN A 445     -15.188  10.797  11.766  1.00 95.81           O  
ATOM   3503  N   PRO A 446     -13.695   8.383  11.602  1.00 96.75           N  
ATOM   3504  CA  PRO A 446     -12.891   7.848  12.703  1.00 96.75           C  
ATOM   3505  C   PRO A 446     -13.242   8.477  14.047  1.00 96.75           C  
ATOM   3506  CB  PRO A 446     -11.461   8.195  12.297  1.00 96.75           C  
ATOM   3507  O   PRO A 446     -12.898   7.934  15.102  1.00 96.75           O  
ATOM   3508  CG  PRO A 446     -11.531   8.445  10.820  1.00 96.75           C  
ATOM   3509  CD  PRO A 446     -12.906   8.945  10.492  1.00 96.75           C  
ATOM   3510  N   THR A 447     -13.906   9.648  14.055  1.00 95.31           N  
ATOM   3511  CA  THR A 447     -14.281  10.305  15.297  1.00 95.31           C  
ATOM   3512  C   THR A 447     -15.742  10.734  15.266  1.00 95.31           C  
ATOM   3513  CB  THR A 447     -13.383  11.531  15.562  1.00 95.31           C  
ATOM   3514  O   THR A 447     -16.047  11.930  15.297  1.00 95.31           O  
ATOM   3515  CG2 THR A 447     -11.945  11.109  15.844  1.00 95.31           C  
ATOM   3516  OG1 THR A 447     -13.406  12.391  14.414  1.00 95.31           O  
ATOM   3517  N   PRO A 448     -16.734   9.789  15.156  1.00 89.62           N  
ATOM   3518  CA  PRO A 448     -18.141  10.156  15.203  1.00 89.62           C  
ATOM   3519  C   PRO A 448     -18.547  10.781  16.531  1.00 89.62           C  
ATOM   3520  CB  PRO A 448     -18.859   8.820  14.992  1.00 89.62           C  
ATOM   3521  O   PRO A 448     -17.875  10.578  17.547  1.00 89.62           O  
ATOM   3522  CG  PRO A 448     -17.891   7.785  15.461  1.00 89.62           C  
ATOM   3523  CD  PRO A 448     -16.500   8.305  15.250  1.00 89.62           C  
ATOM   3524  N   GLN A 449     -19.453  11.734  16.656  1.00 77.06           N  
ATOM   3525  CA  GLN A 449     -19.828  12.570  17.797  1.00 77.06           C  
ATOM   3526  C   GLN A 449     -19.984  11.727  19.062  1.00 77.06           C  
ATOM   3527  CB  GLN A 449     -21.141  13.312  17.500  1.00 77.06           C  
ATOM   3528  O   GLN A 449     -19.562  12.141  20.141  1.00 77.06           O  
ATOM   3529  CG  GLN A 449     -20.938  14.602  16.719  1.00 77.06           C  
ATOM   3530  CD  GLN A 449     -22.219  15.422  16.609  1.00 77.06           C  
ATOM   3531  NE2 GLN A 449     -22.062  16.703  16.281  1.00 77.06           N  
ATOM   3532  OE1 GLN A 449     -23.312  14.906  16.797  1.00 77.06           O  
ATOM   3533  N   SER A 450     -20.406  10.469  19.031  1.00 63.94           N  
ATOM   3534  CA  SER A 450     -20.672   9.617  20.172  1.00 63.94           C  
ATOM   3535  C   SER A 450     -19.375   9.172  20.844  1.00 63.94           C  
ATOM   3536  CB  SER A 450     -21.484   8.383  19.750  1.00 63.94           C  
ATOM   3537  O   SER A 450     -19.359   8.859  22.047  1.00 63.94           O  
ATOM   3538  OG  SER A 450     -20.734   7.574  18.859  1.00 63.94           O  
ATOM   3539  N   THR A 451     -18.172   9.344  20.203  1.00 67.44           N  
ATOM   3540  CA  THR A 451     -16.906   8.812  20.719  1.00 67.44           C  
ATOM   3541  C   THR A 451     -15.953   9.938  21.078  1.00 67.44           C  
ATOM   3542  CB  THR A 451     -16.234   7.875  19.688  1.00 67.44           C  
ATOM   3543  O   THR A 451     -14.812   9.688  21.484  1.00 67.44           O  
ATOM   3544  CG2 THR A 451     -17.094   6.633  19.438  1.00 67.44           C  
ATOM   3545  OG1 THR A 451     -16.062   8.578  18.453  1.00 67.44           O  
ATOM   3546  N   THR A 452     -16.375  11.234  20.969  1.00 66.50           N  
ATOM   3547  CA  THR A 452     -15.492  12.375  21.188  1.00 66.50           C  
ATOM   3548  C   THR A 452     -15.992  13.227  22.344  1.00 66.50           C  
ATOM   3549  CB  THR A 452     -15.375  13.242  19.922  1.00 66.50           C  
ATOM   3550  O   THR A 452     -15.523  14.352  22.547  1.00 66.50           O  
ATOM   3551  CG2 THR A 452     -14.695  12.469  18.781  1.00 66.50           C  
ATOM   3552  OG1 THR A 452     -16.688  13.633  19.500  1.00 66.50           O  
ATOM   3553  N   SER A 453     -16.812  12.664  23.328  1.00 63.97           N  
ATOM   3554  CA  SER A 453     -17.234  13.383  24.531  1.00 63.97           C  
ATOM   3555  C   SER A 453     -16.203  13.266  25.641  1.00 63.97           C  
ATOM   3556  CB  SER A 453     -18.578  12.844  25.031  1.00 63.97           C  
ATOM   3557  O   SER A 453     -15.297  12.422  25.578  1.00 63.97           O  
ATOM   3558  OG  SER A 453     -18.500  11.461  25.297  1.00 63.97           O  
ATOM   3559  N   ASN A 454     -16.203  14.289  26.562  1.00 61.78           N  
ATOM   3560  CA  ASN A 454     -15.328  14.266  27.734  1.00 61.78           C  
ATOM   3561  C   ASN A 454     -15.461  12.953  28.500  1.00 61.78           C  
ATOM   3562  CB  ASN A 454     -15.641  15.445  28.656  1.00 61.78           C  
ATOM   3563  O   ASN A 454     -16.578  12.469  28.719  1.00 61.78           O  
ATOM   3564  CG  ASN A 454     -14.914  16.719  28.250  1.00 61.78           C  
ATOM   3565  ND2 ASN A 454     -15.328  17.844  28.797  1.00 61.78           N  
ATOM   3566  OD1 ASN A 454     -13.984  16.672  27.438  1.00 61.78           O  
ATOM   3567  N   GLY A 455     -14.258  12.141  28.547  1.00 61.69           N  
ATOM   3568  CA  GLY A 455     -14.289  10.930  29.344  1.00 61.69           C  
ATOM   3569  C   GLY A 455     -14.227   9.664  28.500  1.00 61.69           C  
ATOM   3570  O   GLY A 455     -14.133   8.555  29.047  1.00 61.69           O  
ATOM   3571  N   THR A 456     -14.305   9.828  27.016  1.00 82.38           N  
ATOM   3572  CA  THR A 456     -14.102   8.711  26.109  1.00 82.38           C  
ATOM   3573  C   THR A 456     -12.617   8.547  25.766  1.00 82.38           C  
ATOM   3574  CB  THR A 456     -14.914   8.883  24.812  1.00 82.38           C  
ATOM   3575  O   THR A 456     -11.812   9.422  26.078  1.00 82.38           O  
ATOM   3576  CG2 THR A 456     -16.391   9.094  25.125  1.00 82.38           C  
ATOM   3577  OG1 THR A 456     -14.414  10.023  24.109  1.00 82.38           O  
ATOM   3578  N   VAL A 457     -12.266   7.395  25.250  1.00 88.56           N  
ATOM   3579  CA  VAL A 457     -10.883   7.027  24.969  1.00 88.56           C  
ATOM   3580  C   VAL A 457     -10.250   8.055  24.031  1.00 88.56           C  
ATOM   3581  CB  VAL A 457     -10.781   5.609  24.359  1.00 88.56           C  
ATOM   3582  O   VAL A 457      -9.062   8.344  24.141  1.00 88.56           O  
ATOM   3583  CG1 VAL A 457     -11.336   5.590  22.938  1.00 88.56           C  
ATOM   3584  CG2 VAL A 457      -9.336   5.129  24.391  1.00 88.56           C  
ATOM   3585  N   LEU A 458     -11.102   8.742  23.219  1.00 91.81           N  
ATOM   3586  CA  LEU A 458     -10.570   9.664  22.219  1.00 91.81           C  
ATOM   3587  C   LEU A 458     -10.688  11.109  22.703  1.00 91.81           C  
ATOM   3588  CB  LEU A 458     -11.289   9.492  20.875  1.00 91.81           C  
ATOM   3589  O   LEU A 458     -10.188  12.023  22.047  1.00 91.81           O  
ATOM   3590  CG  LEU A 458     -11.133   8.141  20.188  1.00 91.81           C  
ATOM   3591  CD1 LEU A 458     -11.891   8.125  18.859  1.00 91.81           C  
ATOM   3592  CD2 LEU A 458      -9.656   7.816  19.969  1.00 91.81           C  
ATOM   3593  N   GLY A 459     -11.289  11.281  23.922  1.00 87.56           N  
ATOM   3594  CA  GLY A 459     -11.461  12.625  24.438  1.00 87.56           C  
ATOM   3595  C   GLY A 459     -12.219  13.539  23.500  1.00 87.56           C  
ATOM   3596  O   GLY A 459     -13.266  13.164  22.969  1.00 87.56           O  
ATOM   3597  N   GLN A 460     -11.773  14.750  23.234  1.00 87.19           N  
ATOM   3598  CA  GLN A 460     -12.445  15.742  22.406  1.00 87.19           C  
ATOM   3599  C   GLN A 460     -11.867  15.766  20.984  1.00 87.19           C  
ATOM   3600  CB  GLN A 460     -12.352  17.125  23.031  1.00 87.19           C  
ATOM   3601  O   GLN A 460     -12.031  16.750  20.266  1.00 87.19           O  
ATOM   3602  CG  GLN A 460     -13.078  17.250  24.359  1.00 87.19           C  
ATOM   3603  CD  GLN A 460     -12.945  18.625  24.984  1.00 87.19           C  
ATOM   3604  NE2 GLN A 460     -13.727  18.891  26.031  1.00 87.19           N  
ATOM   3605  OE1 GLN A 460     -12.148  19.453  24.531  1.00 87.19           O  
ATOM   3606  N   LEU A 461     -11.141  14.688  20.625  1.00 92.56           N  
ATOM   3607  CA  LEU A 461     -10.516  14.633  19.312  1.00 92.56           C  
ATOM   3608  C   LEU A 461     -11.570  14.672  18.203  1.00 92.56           C  
ATOM   3609  CB  LEU A 461      -9.656  13.375  19.172  1.00 92.56           C  
ATOM   3610  O   LEU A 461     -12.547  13.906  18.250  1.00 92.56           O  
ATOM   3611  CG  LEU A 461      -9.062  13.109  17.781  1.00 92.56           C  
ATOM   3612  CD1 LEU A 461      -8.000  14.156  17.453  1.00 92.56           C  
ATOM   3613  CD2 LEU A 461      -8.477  11.703  17.719  1.00 92.56           C  
ATOM   3614  N   ASN A 462     -11.414  15.578  17.281  1.00 92.12           N  
ATOM   3615  CA  ASN A 462     -12.180  15.648  16.047  1.00 92.12           C  
ATOM   3616  C   ASN A 462     -11.266  15.547  14.820  1.00 92.12           C  
ATOM   3617  CB  ASN A 462     -13.000  16.938  15.992  1.00 92.12           C  
ATOM   3618  O   ASN A 462     -10.625  16.531  14.438  1.00 92.12           O  
ATOM   3619  CG  ASN A 462     -13.891  17.016  14.773  1.00 92.12           C  
ATOM   3620  ND2 ASN A 462     -14.242  18.234  14.367  1.00 92.12           N  
ATOM   3621  OD1 ASN A 462     -14.258  15.984  14.195  1.00 92.12           O  
ATOM   3622  N   TRP A 463     -11.203  14.328  14.219  1.00 94.94           N  
ATOM   3623  CA  TRP A 463     -10.391  14.094  13.023  1.00 94.94           C  
ATOM   3624  C   TRP A 463     -11.102  14.609  11.773  1.00 94.94           C  
ATOM   3625  CB  TRP A 463     -10.078  12.609  12.867  1.00 94.94           C  
ATOM   3626  O   TRP A 463     -11.992  13.945  11.242  1.00 94.94           O  
ATOM   3627  CG  TRP A 463      -8.953  12.320  11.914  1.00 94.94           C  
ATOM   3628  CD1 TRP A 463      -8.414  13.180  11.000  1.00 94.94           C  
ATOM   3629  CD2 TRP A 463      -8.234  11.086  11.781  1.00 94.94           C  
ATOM   3630  CE2 TRP A 463      -7.277  11.273  10.766  1.00 94.94           C  
ATOM   3631  CE3 TRP A 463      -8.312   9.852  12.430  1.00 94.94           C  
ATOM   3632  NE1 TRP A 463      -7.402  12.555  10.305  1.00 94.94           N  
ATOM   3633  CH2 TRP A 463      -6.496   9.055  11.023  1.00 94.94           C  
ATOM   3634  CZ2 TRP A 463      -6.398  10.258  10.375  1.00 94.94           C  
ATOM   3635  CZ3 TRP A 463      -7.441   8.836  12.039  1.00 94.94           C  
ATOM   3636  N   ILE A 464     -10.656  15.773  11.328  1.00 92.25           N  
ATOM   3637  CA  ILE A 464     -11.289  16.500  10.234  1.00 92.25           C  
ATOM   3638  C   ILE A 464     -10.781  15.961   8.898  1.00 92.25           C  
ATOM   3639  CB  ILE A 464     -11.031  18.016  10.336  1.00 92.25           C  
ATOM   3640  O   ILE A 464      -9.570  15.906   8.664  1.00 92.25           O  
ATOM   3641  CG1 ILE A 464     -11.469  18.547  11.703  1.00 92.25           C  
ATOM   3642  CG2 ILE A 464     -11.750  18.766   9.203  1.00 92.25           C  
ATOM   3643  CD1 ILE A 464     -10.922  19.922  12.047  1.00 92.25           C  
ATOM   3644  N   PRO A 465     -11.695  15.445   8.008  1.00 93.94           N  
ATOM   3645  CA  PRO A 465     -11.250  14.953   6.703  1.00 93.94           C  
ATOM   3646  C   PRO A 465     -10.789  16.078   5.773  1.00 93.94           C  
ATOM   3647  CB  PRO A 465     -12.492  14.258   6.141  1.00 93.94           C  
ATOM   3648  O   PRO A 465     -11.164  17.234   5.969  1.00 93.94           O  
ATOM   3649  CG  PRO A 465     -13.648  15.008   6.730  1.00 93.94           C  
ATOM   3650  CD  PRO A 465     -13.281  15.422   8.125  1.00 93.94           C  
ATOM   3651  N   ASN A 466      -9.938  15.680   4.777  1.00 92.94           N  
ATOM   3652  CA  ASN A 466      -9.547  16.578   3.701  1.00 92.94           C  
ATOM   3653  C   ASN A 466     -10.609  16.641   2.607  1.00 92.94           C  
ATOM   3654  CB  ASN A 466      -8.203  16.156   3.109  1.00 92.94           C  
ATOM   3655  O   ASN A 466     -11.031  15.602   2.090  1.00 92.94           O  
ATOM   3656  CG  ASN A 466      -7.047  16.375   4.074  1.00 92.94           C  
ATOM   3657  ND2 ASN A 466      -6.723  15.344   4.844  1.00 92.94           N  
ATOM   3658  OD1 ASN A 466      -6.457  17.453   4.125  1.00 92.94           O  
ATOM   3659  N   ASN A 467     -11.703  17.578   2.600  1.00 77.38           N  
ATOM   3660  CA  ASN A 467     -12.781  17.625   1.615  1.00 77.38           C  
ATOM   3661  C   ASN A 467     -12.750  18.922   0.808  1.00 77.38           C  
ATOM   3662  CB  ASN A 467     -14.141  17.469   2.299  1.00 77.38           C  
ATOM   3663  O   ASN A 467     -12.047  19.859   1.171  1.00 77.38           O  
ATOM   3664  CG  ASN A 467     -14.367  18.484   3.396  1.00 77.38           C  
ATOM   3665  ND2 ASN A 467     -15.500  18.375   4.086  1.00 77.38           N  
ATOM   3666  OD1 ASN A 467     -13.539  19.359   3.623  1.00 77.38           O  
ATOM   3667  N   LEU A 468     -13.461  19.016  -0.413  1.00 57.72           N  
ATOM   3668  CA  LEU A 468     -13.805  19.875  -1.536  1.00 57.72           C  
ATOM   3669  C   LEU A 468     -14.422  21.188  -1.048  1.00 57.72           C  
ATOM   3670  CB  LEU A 468     -14.766  19.172  -2.492  1.00 57.72           C  
ATOM   3671  O   LEU A 468     -14.188  22.250  -1.627  1.00 57.72           O  
ATOM   3672  CG  LEU A 468     -14.125  18.234  -3.521  1.00 57.72           C  
ATOM   3673  CD1 LEU A 468     -15.156  17.250  -4.051  1.00 57.72           C  
ATOM   3674  CD2 LEU A 468     -13.508  19.031  -4.664  1.00 57.72           C  
ATOM   3675  N   VAL A 469     -14.617  21.578   0.328  1.00 50.22           N  
ATOM   3676  CA  VAL A 469     -15.328  22.844   0.443  1.00 50.22           C  
ATOM   3677  C   VAL A 469     -14.914  23.562   1.730  1.00 50.22           C  
ATOM   3678  CB  VAL A 469     -16.859  22.641   0.413  1.00 50.22           C  
ATOM   3679  O   VAL A 469     -15.234  23.094   2.830  1.00 50.22           O  
ATOM   3680  CG1 VAL A 469     -17.578  23.984   0.340  1.00 50.22           C  
ATOM   3681  CG2 VAL A 469     -17.250  21.750  -0.765  1.00 50.22           C  
ATOM   3682  N   GLU A 470     -13.617  23.859   1.903  1.00 50.25           N  
ATOM   3683  CA  GLU A 470     -13.602  25.016   2.803  1.00 50.25           C  
ATOM   3684  C   GLU A 470     -13.312  26.297   2.043  1.00 50.25           C  
ATOM   3685  CB  GLU A 470     -12.570  24.812   3.914  1.00 50.25           C  
ATOM   3686  O   GLU A 470     -12.383  26.359   1.236  1.00 50.25           O  
ATOM   3687  CG  GLU A 470     -13.102  24.062   5.125  1.00 50.25           C  
ATOM   3688  CD  GLU A 470     -12.117  24.016   6.281  1.00 50.25           C  
ATOM   3689  OE1 GLU A 470     -12.438  23.406   7.324  1.00 50.25           O  
ATOM   3690  OE2 GLU A 470     -11.016  24.594   6.141  1.00 50.25           O  
ATOM   3691  N   ASN A 471     -14.375  26.953   1.354  1.00 41.53           N  
ATOM   3692  CA  ASN A 471     -14.500  28.375   1.035  1.00 41.53           C  
ATOM   3693  C   ASN A 471     -13.516  29.219   1.840  1.00 41.53           C  
ATOM   3694  CB  ASN A 471     -15.930  28.859   1.277  1.00 41.53           C  
ATOM   3695  O   ASN A 471     -13.883  29.812   2.855  1.00 41.53           O  
ATOM   3696  CG  ASN A 471     -16.781  28.812   0.022  1.00 41.53           C  
ATOM   3697  ND2 ASN A 471     -18.094  28.719   0.196  1.00 41.53           N  
ATOM   3698  OD1 ASN A 471     -16.266  28.875  -1.096  1.00 41.53           O  
ATOM   3699  N   THR A 472     -12.172  28.766   1.948  1.00 44.28           N  
ATOM   3700  CA  THR A 472     -11.336  29.766   2.604  1.00 44.28           C  
ATOM   3701  C   THR A 472     -10.555  30.578   1.575  1.00 44.28           C  
ATOM   3702  CB  THR A 472     -10.359  29.125   3.600  1.00 44.28           C  
ATOM   3703  O   THR A 472      -9.867  30.016   0.726  1.00 44.28           O  
ATOM   3704  CG2 THR A 472     -11.109  28.438   4.742  1.00 44.28           C  
ATOM   3705  OG1 THR A 472      -9.570  28.141   2.912  1.00 44.28           O  
ATOM   3706  N   GLY A 473     -11.188  31.188   0.483  1.00 42.75           N  
ATOM   3707  CA  GLY A 473     -10.625  32.375  -0.158  1.00 42.75           C  
ATOM   3708  C   GLY A 473      -9.109  32.344  -0.242  1.00 42.75           C  
ATOM   3709  O   GLY A 473      -8.500  33.281  -0.773  1.00 42.75           O  
ATOM   3710  N   ASP A 474      -8.375  31.109   0.062  1.00 39.56           N  
ATOM   3711  CA  ASP A 474      -6.922  31.016  -0.060  1.00 39.56           C  
ATOM   3712  C   ASP A 474      -6.516  29.922  -1.034  1.00 39.56           C  
ATOM   3713  CB  ASP A 474      -6.281  30.781   1.308  1.00 39.56           C  
ATOM   3714  O   ASP A 474      -7.047  28.797  -0.975  1.00 39.56           O  
ATOM   3715  CG  ASP A 474      -5.137  31.734   1.603  1.00 39.56           C  
ATOM   3716  OD1 ASP A 474      -4.758  32.531   0.714  1.00 39.56           O  
ATOM   3717  OD2 ASP A 474      -4.605  31.688   2.734  1.00 39.56           O  
ATOM   3718  N   ASN A 475      -6.410  30.141  -2.260  1.00 41.81           N  
ATOM   3719  CA  ASN A 475      -5.836  29.438  -3.400  1.00 41.81           C  
ATOM   3720  C   ASN A 475      -4.664  28.547  -2.982  1.00 41.81           C  
ATOM   3721  CB  ASN A 475      -5.395  30.422  -4.480  1.00 41.81           C  
ATOM   3722  O   ASN A 475      -4.031  27.906  -3.824  1.00 41.81           O  
ATOM   3723  CG  ASN A 475      -6.434  30.609  -5.566  1.00 41.81           C  
ATOM   3724  ND2 ASN A 475      -6.191  31.547  -6.469  1.00 41.81           N  
ATOM   3725  OD1 ASN A 475      -7.445  29.906  -5.602  1.00 41.81           O  
ATOM   3726  N   THR A 476      -4.453  28.109  -1.501  1.00 51.44           N  
ATOM   3727  CA  THR A 476      -3.520  27.016  -1.232  1.00 51.44           C  
ATOM   3728  C   THR A 476      -4.141  26.000  -0.283  1.00 51.44           C  
ATOM   3729  CB  THR A 476      -2.201  27.547  -0.635  1.00 51.44           C  
ATOM   3730  O   THR A 476      -4.555  26.344   0.825  1.00 51.44           O  
ATOM   3731  CG2 THR A 476      -1.469  28.438  -1.626  1.00 51.44           C  
ATOM   3732  OG1 THR A 476      -2.488  28.297   0.552  1.00 51.44           O  
ATOM   3733  N   SER A 477      -5.020  25.109  -0.587  1.00 68.44           N  
ATOM   3734  CA  SER A 477      -5.789  24.219   0.271  1.00 68.44           C  
ATOM   3735  C   SER A 477      -4.875  23.391   1.171  1.00 68.44           C  
ATOM   3736  CB  SER A 477      -6.664  23.297  -0.571  1.00 68.44           C  
ATOM   3737  O   SER A 477      -4.004  22.672   0.684  1.00 68.44           O  
ATOM   3738  OG  SER A 477      -5.867  22.484  -1.421  1.00 68.44           O  
ATOM   3739  N   ASN A 478      -4.500  23.906   2.371  1.00 87.19           N  
ATOM   3740  CA  ASN A 478      -3.830  23.156   3.422  1.00 87.19           C  
ATOM   3741  C   ASN A 478      -4.324  21.703   3.479  1.00 87.19           C  
ATOM   3742  CB  ASN A 478      -4.020  23.828   4.781  1.00 87.19           C  
ATOM   3743  O   ASN A 478      -5.520  21.453   3.314  1.00 87.19           O  
ATOM   3744  CG  ASN A 478      -3.307  25.172   4.871  1.00 87.19           C  
ATOM   3745  ND2 ASN A 478      -3.766  26.031   5.770  1.00 87.19           N  
ATOM   3746  OD1 ASN A 478      -2.350  25.422   4.133  1.00 87.19           O  
ATOM   3747  N   VAL A 479      -3.318  20.734   3.525  1.00 92.31           N  
ATOM   3748  CA  VAL A 479      -3.641  19.344   3.781  1.00 92.31           C  
ATOM   3749  C   VAL A 479      -3.594  19.062   5.281  1.00 92.31           C  
ATOM   3750  CB  VAL A 479      -2.678  18.391   3.035  1.00 92.31           C  
ATOM   3751  O   VAL A 479      -2.588  19.344   5.941  1.00 92.31           O  
ATOM   3752  CG1 VAL A 479      -2.953  16.938   3.414  1.00 92.31           C  
ATOM   3753  CG2 VAL A 479      -2.799  18.578   1.524  1.00 92.31           C  
ATOM   3754  N   LYS A 480      -4.695  18.594   5.855  1.00 95.38           N  
ATOM   3755  CA  LYS A 480      -4.812  18.297   7.277  1.00 95.38           C  
ATOM   3756  C   LYS A 480      -4.430  16.844   7.559  1.00 95.38           C  
ATOM   3757  CB  LYS A 480      -6.230  18.562   7.773  1.00 95.38           C  
ATOM   3758  O   LYS A 480      -4.703  15.953   6.746  1.00 95.38           O  
ATOM   3759  CG  LYS A 480      -6.699  20.000   7.559  1.00 95.38           C  
ATOM   3760  CD  LYS A 480      -8.195  20.141   7.789  1.00 95.38           C  
ATOM   3761  CE  LYS A 480      -8.719  21.469   7.277  1.00 95.38           C  
ATOM   3762  NZ  LYS A 480     -10.188  21.609   7.500  1.00 95.38           N  
ATOM   3763  N   PHE A 481      -3.750  16.625   8.664  1.00 97.69           N  
ATOM   3764  CA  PHE A 481      -3.471  15.242   9.062  1.00 97.69           C  
ATOM   3765  C   PHE A 481      -3.480  15.102  10.578  1.00 97.69           C  
ATOM   3766  CB  PHE A 481      -2.121  14.781   8.500  1.00 97.69           C  
ATOM   3767  O   PHE A 481      -3.275  16.078  11.297  1.00 97.69           O  
ATOM   3768  CG  PHE A 481      -0.935  15.375   9.211  1.00 97.69           C  
ATOM   3769  CD1 PHE A 481      -0.577  16.703   9.016  1.00 97.69           C  
ATOM   3770  CD2 PHE A 481      -0.177  14.602  10.078  1.00 97.69           C  
ATOM   3771  CE1 PHE A 481       0.520  17.250   9.680  1.00 97.69           C  
ATOM   3772  CE2 PHE A 481       0.921  15.141  10.742  1.00 97.69           C  
ATOM   3773  CZ  PHE A 481       1.269  16.469  10.539  1.00 97.69           C  
ATOM   3774  N   LEU A 482      -3.842  13.859  10.961  1.00 98.44           N  
ATOM   3775  CA  LEU A 482      -3.797  13.523  12.383  1.00 98.44           C  
ATOM   3776  C   LEU A 482      -2.416  13.016  12.773  1.00 98.44           C  
ATOM   3777  CB  LEU A 482      -4.855  12.477  12.719  1.00 98.44           C  
ATOM   3778  O   LEU A 482      -1.921  12.047  12.203  1.00 98.44           O  
ATOM   3779  CG  LEU A 482      -4.949  12.047  14.180  1.00 98.44           C  
ATOM   3780  CD1 LEU A 482      -5.434  13.211  15.039  1.00 98.44           C  
ATOM   3781  CD2 LEU A 482      -5.875  10.844  14.328  1.00 98.44           C  
ATOM   3782  N   GLN A 483      -1.794  13.719  13.711  1.00 98.06           N  
ATOM   3783  CA  GLN A 483      -0.558  13.242  14.328  1.00 98.06           C  
ATOM   3784  C   GLN A 483      -0.848  12.289  15.477  1.00 98.06           C  
ATOM   3785  CB  GLN A 483       0.286  14.422  14.820  1.00 98.06           C  
ATOM   3786  O   GLN A 483      -1.426  12.688  16.500  1.00 98.06           O  
ATOM   3787  CG  GLN A 483       1.649  14.016  15.367  1.00 98.06           C  
ATOM   3788  CD  GLN A 483       2.645  13.688  14.266  1.00 98.06           C  
ATOM   3789  NE2 GLN A 483       3.777  13.109  14.648  1.00 98.06           N  
ATOM   3790  OE1 GLN A 483       2.396  13.953  13.086  1.00 98.06           O  
ATOM   3791  N   ILE A 484      -0.444  11.062  15.250  1.00 97.94           N  
ATOM   3792  CA  ILE A 484      -0.650  10.055  16.281  1.00 97.94           C  
ATOM   3793  C   ILE A 484       0.668   9.773  17.000  1.00 97.94           C  
ATOM   3794  CB  ILE A 484      -1.222   8.742  15.695  1.00 97.94           C  
ATOM   3795  O   ILE A 484       1.502   9.008  16.516  1.00 97.94           O  
ATOM   3796  CG1 ILE A 484      -2.516   9.031  14.922  1.00 97.94           C  
ATOM   3797  CG2 ILE A 484      -1.458   7.711  16.797  1.00 97.94           C  
ATOM   3798  CD1 ILE A 484      -3.041   7.840  14.133  1.00 97.94           C  
ATOM   3799  N   ASN A 485       0.973  10.406  18.156  1.00 95.38           N  
ATOM   3800  CA  ASN A 485       2.117  10.203  19.031  1.00 95.38           C  
ATOM   3801  C   ASN A 485       1.685  10.102  20.500  1.00 95.38           C  
ATOM   3802  CB  ASN A 485       3.135  11.336  18.859  1.00 95.38           C  
ATOM   3803  O   ASN A 485       0.676   9.461  20.797  1.00 95.38           O  
ATOM   3804  CG  ASN A 485       2.562  12.695  19.203  1.00 95.38           C  
ATOM   3805  ND2 ASN A 485       3.201  13.750  18.719  1.00 95.38           N  
ATOM   3806  OD1 ASN A 485       1.554  12.797  19.906  1.00 95.38           O  
ATOM   3807  N   ASP A 486       2.371  10.688  21.375  1.00 91.88           N  
ATOM   3808  CA  ASP A 486       1.965  10.586  22.781  1.00 91.88           C  
ATOM   3809  C   ASP A 486       0.570  11.172  22.984  1.00 91.88           C  
ATOM   3810  CB  ASP A 486       2.975  11.297  23.688  1.00 91.88           C  
ATOM   3811  O   ASP A 486      -0.113  10.828  23.953  1.00 91.88           O  
ATOM   3812  CG  ASP A 486       4.328  10.602  23.719  1.00 91.88           C  
ATOM   3813  OD1 ASP A 486       4.379   9.375  23.906  1.00 91.88           O  
ATOM   3814  OD2 ASP A 486       5.352  11.305  23.547  1.00 91.88           O  
ATOM   3815  N   THR A 487       0.238  12.016  22.062  1.00 92.25           N  
ATOM   3816  CA  THR A 487      -1.087  12.625  22.016  1.00 92.25           C  
ATOM   3817  C   THR A 487      -1.682  12.531  20.625  1.00 92.25           C  
ATOM   3818  CB  THR A 487      -1.038  14.094  22.469  1.00 92.25           C  
ATOM   3819  O   THR A 487      -0.983  12.188  19.656  1.00 92.25           O  
ATOM   3820  CG2 THR A 487      -0.441  14.234  23.859  1.00 92.25           C  
ATOM   3821  OG1 THR A 487      -0.234  14.844  21.547  1.00 92.25           O  
ATOM   3822  N   LEU A 488      -3.020  12.797  20.500  1.00 95.81           N  
ATOM   3823  CA  LEU A 488      -3.686  12.930  19.203  1.00 95.81           C  
ATOM   3824  C   LEU A 488      -3.957  14.391  18.891  1.00 95.81           C  
ATOM   3825  CB  LEU A 488      -5.000  12.141  19.203  1.00 95.81           C  
ATOM   3826  O   LEU A 488      -4.672  15.070  19.625  1.00 95.81           O  
ATOM   3827  CG  LEU A 488      -4.906  10.664  19.578  1.00 95.81           C  
ATOM   3828  CD1 LEU A 488      -6.293  10.031  19.594  1.00 95.81           C  
ATOM   3829  CD2 LEU A 488      -3.982   9.922  18.625  1.00 95.81           C  
ATOM   3830  N   SER A 489      -3.316  14.844  17.781  1.00 95.69           N  
ATOM   3831  CA  SER A 489      -3.504  16.250  17.453  1.00 95.69           C  
ATOM   3832  C   SER A 489      -3.607  16.453  15.953  1.00 95.69           C  
ATOM   3833  CB  SER A 489      -2.355  17.094  18.016  1.00 95.69           C  
ATOM   3834  O   SER A 489      -2.896  15.812  15.180  1.00 95.69           O  
ATOM   3835  OG  SER A 489      -1.119  16.703  17.453  1.00 95.69           O  
ATOM   3836  N   MET A 490      -4.535  17.422  15.555  1.00 96.06           N  
ATOM   3837  CA  MET A 490      -4.656  17.797  14.148  1.00 96.06           C  
ATOM   3838  C   MET A 490      -3.561  18.781  13.758  1.00 96.06           C  
ATOM   3839  CB  MET A 490      -6.031  18.406  13.875  1.00 96.06           C  
ATOM   3840  O   MET A 490      -3.311  19.750  14.469  1.00 96.06           O  
ATOM   3841  CG  MET A 490      -7.172  17.406  13.930  1.00 96.06           C  
ATOM   3842  SD  MET A 490      -6.965  16.047  12.727  1.00 96.06           S  
ATOM   3843  CE  MET A 490      -7.070  16.969  11.164  1.00 96.06           C  
ATOM   3844  N   GLU A 491      -2.945  18.516  12.633  1.00 95.62           N  
ATOM   3845  CA  GLU A 491      -1.925  19.375  12.055  1.00 95.62           C  
ATOM   3846  C   GLU A 491      -2.139  19.578  10.555  1.00 95.62           C  
ATOM   3847  CB  GLU A 491      -0.526  18.812  12.320  1.00 95.62           C  
ATOM   3848  O   GLU A 491      -3.104  19.047   9.992  1.00 95.62           O  
ATOM   3849  CG  GLU A 491      -0.197  18.656  13.797  1.00 95.62           C  
ATOM   3850  CD  GLU A 491       1.274  18.375  14.055  1.00 95.62           C  
ATOM   3851  OE1 GLU A 491       1.639  18.062  15.211  1.00 95.62           O  
ATOM   3852  OE2 GLU A 491       2.070  18.469  13.094  1.00 95.62           O  
ATOM   3853  N   ILE A 492      -1.301  20.453   9.961  1.00 94.88           N  
ATOM   3854  CA  ILE A 492      -1.506  20.719   8.547  1.00 94.88           C  
ATOM   3855  C   ILE A 492      -0.175  20.625   7.805  1.00 94.88           C  
ATOM   3856  CB  ILE A 492      -2.143  22.109   8.312  1.00 94.88           C  
ATOM   3857  O   ILE A 492       0.888  20.844   8.391  1.00 94.88           O  
ATOM   3858  CG1 ILE A 492      -1.246  23.219   8.891  1.00 94.88           C  
ATOM   3859  CG2 ILE A 492      -3.545  22.172   8.922  1.00 94.88           C  
ATOM   3860  CD1 ILE A 492      -1.697  24.625   8.539  1.00 94.88           C  
ATOM   3861  N   ASN A 493      -0.223  20.219   6.586  1.00 93.12           N  
ATOM   3862  CA  ASN A 493       0.860  20.266   5.609  1.00 93.12           C  
ATOM   3863  C   ASN A 493       2.104  19.547   6.117  1.00 93.12           C  
ATOM   3864  CB  ASN A 493       1.200  21.719   5.242  1.00 93.12           C  
ATOM   3865  O   ASN A 493       3.137  20.172   6.355  1.00 93.12           O  
ATOM   3866  CG  ASN A 493       0.048  22.438   4.566  1.00 93.12           C  
ATOM   3867  ND2 ASN A 493      -0.006  23.750   4.730  1.00 93.12           N  
ATOM   3868  OD1 ASN A 493      -0.786  21.812   3.906  1.00 93.12           O  
ATOM   3869  N   PRO A 494       1.959  18.219   6.238  1.00 93.88           N  
ATOM   3870  CA  PRO A 494       3.145  17.453   6.633  1.00 93.88           C  
ATOM   3871  C   PRO A 494       4.281  17.547   5.617  1.00 93.88           C  
ATOM   3872  CB  PRO A 494       2.625  16.016   6.730  1.00 93.88           C  
ATOM   3873  O   PRO A 494       4.035  17.516   4.410  1.00 93.88           O  
ATOM   3874  CG  PRO A 494       1.505  15.945   5.742  1.00 93.88           C  
ATOM   3875  CD  PRO A 494       0.801  17.281   5.730  1.00 93.88           C  
ATOM   3876  N   PHE A 495       5.629  17.781   6.168  1.00 95.38           N  
ATOM   3877  CA  PHE A 495       6.828  17.844   5.336  1.00 95.38           C  
ATOM   3878  C   PHE A 495       6.652  18.844   4.203  1.00 95.38           C  
ATOM   3879  CB  PHE A 495       7.156  16.469   4.770  1.00 95.38           C  
ATOM   3880  O   PHE A 495       6.965  18.547   3.049  1.00 95.38           O  
ATOM   3881  CG  PHE A 495       5.984  15.773   4.125  1.00 95.38           C  
ATOM   3882  CD1 PHE A 495       5.133  14.969   4.875  1.00 95.38           C  
ATOM   3883  CD2 PHE A 495       5.730  15.938   2.768  1.00 95.38           C  
ATOM   3884  CE1 PHE A 495       4.047  14.336   4.281  1.00 95.38           C  
ATOM   3885  CE2 PHE A 495       4.645  15.297   2.168  1.00 95.38           C  
ATOM   3886  CZ  PHE A 495       3.805  14.500   2.928  1.00 95.38           C  
ATOM   3887  N   GLN A 496       6.223  20.062   4.457  1.00 95.38           N  
ATOM   3888  CA  GLN A 496       5.789  21.078   3.514  1.00 95.38           C  
ATOM   3889  C   GLN A 496       6.941  21.531   2.617  1.00 95.38           C  
ATOM   3890  CB  GLN A 496       5.207  22.281   4.258  1.00 95.38           C  
ATOM   3891  O   GLN A 496       6.754  21.734   1.415  1.00 95.38           O  
ATOM   3892  CG  GLN A 496       4.684  23.375   3.338  1.00 95.38           C  
ATOM   3893  CD  GLN A 496       3.576  22.906   2.418  1.00 95.38           C  
ATOM   3894  NE2 GLN A 496       3.434  23.547   1.271  1.00 95.38           N  
ATOM   3895  OE1 GLN A 496       2.857  21.953   2.738  1.00 95.38           O  
ATOM   3896  N   ASP A 497       8.094  21.656   3.162  1.00 97.06           N  
ATOM   3897  CA  ASP A 497       9.227  22.094   2.357  1.00 97.06           C  
ATOM   3898  C   ASP A 497       9.539  21.109   1.246  1.00 97.06           C  
ATOM   3899  CB  ASP A 497      10.453  22.312   3.238  1.00 97.06           C  
ATOM   3900  O   ASP A 497       9.734  21.484   0.093  1.00 97.06           O  
ATOM   3901  CG  ASP A 497      10.312  23.500   4.176  1.00 97.06           C  
ATOM   3902  OD1 ASP A 497       9.430  24.359   3.947  1.00 97.06           O  
ATOM   3903  OD2 ASP A 497      11.086  23.578   5.152  1.00 97.06           O  
ATOM   3904  N   ASP A 498       9.602  19.812   1.599  1.00 97.88           N  
ATOM   3905  CA  ASP A 498       9.859  18.766   0.619  1.00 97.88           C  
ATOM   3906  C   ASP A 498       8.734  18.688  -0.412  1.00 97.88           C  
ATOM   3907  CB  ASP A 498      10.031  17.406   1.314  1.00 97.88           C  
ATOM   3908  O   ASP A 498       8.992  18.500  -1.604  1.00 97.88           O  
ATOM   3909  CG  ASP A 498      11.227  17.375   2.254  1.00 97.88           C  
ATOM   3910  OD1 ASP A 498      12.320  17.859   1.873  1.00 97.88           O  
ATOM   3911  OD2 ASP A 498      11.078  16.859   3.381  1.00 97.88           O  
ATOM   3912  N   TRP A 499       7.539  18.844   0.054  1.00 96.50           N  
ATOM   3913  CA  TRP A 499       6.383  18.844  -0.835  1.00 96.50           C  
ATOM   3914  C   TRP A 499       6.469  19.984  -1.852  1.00 96.50           C  
ATOM   3915  CB  TRP A 499       5.086  18.969  -0.030  1.00 96.50           C  
ATOM   3916  O   TRP A 499       6.297  19.750  -3.053  1.00 96.50           O  
ATOM   3917  CG  TRP A 499       3.852  19.078  -0.875  1.00 96.50           C  
ATOM   3918  CD1 TRP A 499       3.096  20.188  -1.085  1.00 96.50           C  
ATOM   3919  CD2 TRP A 499       3.229  18.031  -1.620  1.00 96.50           C  
ATOM   3920  CE2 TRP A 499       2.098  18.578  -2.260  1.00 96.50           C  
ATOM   3921  CE3 TRP A 499       3.518  16.672  -1.810  1.00 96.50           C  
ATOM   3922  NE1 TRP A 499       2.039  19.906  -1.917  1.00 96.50           N  
ATOM   3923  CH2 TRP A 499       1.560  16.500  -3.244  1.00 96.50           C  
ATOM   3924  CZ2 TRP A 499       1.255  17.828  -3.076  1.00 96.50           C  
ATOM   3925  CZ3 TRP A 499       2.678  15.914  -2.623  1.00 96.50           C  
ATOM   3926  N   ALA A 500       6.727  21.203  -1.384  1.00 96.69           N  
ATOM   3927  CA  ALA A 500       6.824  22.359  -2.262  1.00 96.69           C  
ATOM   3928  C   ALA A 500       7.930  22.172  -3.299  1.00 96.69           C  
ATOM   3929  CB  ALA A 500       7.078  23.625  -1.444  1.00 96.69           C  
ATOM   3930  O   ALA A 500       7.758  22.547  -4.465  1.00 96.69           O  
ATOM   3931  N   PHE A 501       8.984  21.641  -2.863  1.00 98.31           N  
ATOM   3932  CA  PHE A 501      10.102  21.375  -3.766  1.00 98.31           C  
ATOM   3933  C   PHE A 501       9.672  20.453  -4.898  1.00 98.31           C  
ATOM   3934  CB  PHE A 501      11.273  20.750  -3.002  1.00 98.31           C  
ATOM   3935  O   PHE A 501       9.922  20.750  -6.070  1.00 98.31           O  
ATOM   3936  CG  PHE A 501      12.344  20.172  -3.893  1.00 98.31           C  
ATOM   3937  CD1 PHE A 501      12.445  18.797  -4.078  1.00 98.31           C  
ATOM   3938  CD2 PHE A 501      13.242  21.000  -4.547  1.00 98.31           C  
ATOM   3939  CE1 PHE A 501      13.430  18.266  -4.902  1.00 98.31           C  
ATOM   3940  CE2 PHE A 501      14.234  20.469  -5.371  1.00 98.31           C  
ATOM   3941  CZ  PHE A 501      14.320  19.109  -5.547  1.00 98.31           C  
ATOM   3942  N   TYR A 502       9.047  19.391  -4.594  1.00 97.81           N  
ATOM   3943  CA  TYR A 502       8.656  18.422  -5.617  1.00 97.81           C  
ATOM   3944  C   TYR A 502       7.570  19.000  -6.520  1.00 97.81           C  
ATOM   3945  CB  TYR A 502       8.172  17.125  -4.969  1.00 97.81           C  
ATOM   3946  O   TYR A 502       7.488  18.656  -7.699  1.00 97.81           O  
ATOM   3947  CG  TYR A 502       9.250  16.078  -4.828  1.00 97.81           C  
ATOM   3948  CD1 TYR A 502       9.672  15.336  -5.930  1.00 97.81           C  
ATOM   3949  CD2 TYR A 502       9.844  15.828  -3.596  1.00 97.81           C  
ATOM   3950  CE1 TYR A 502      10.664  14.367  -5.801  1.00 97.81           C  
ATOM   3951  CE2 TYR A 502      10.836  14.859  -3.459  1.00 97.81           C  
ATOM   3952  OH  TYR A 502      12.219  13.188  -4.434  1.00 97.81           O  
ATOM   3953  CZ  TYR A 502      11.242  14.141  -4.566  1.00 97.81           C  
ATOM   3954  N   GLN A 503       6.688  19.844  -5.938  1.00 96.50           N  
ATOM   3955  CA  GLN A 503       5.707  20.500  -6.789  1.00 96.50           C  
ATOM   3956  C   GLN A 503       6.391  21.312  -7.879  1.00 96.50           C  
ATOM   3957  CB  GLN A 503       4.785  21.391  -5.957  1.00 96.50           C  
ATOM   3958  O   GLN A 503       5.938  21.344  -9.023  1.00 96.50           O  
ATOM   3959  CG  GLN A 503       3.836  20.625  -5.051  1.00 96.50           C  
ATOM   3960  CD  GLN A 503       2.916  19.688  -5.820  1.00 96.50           C  
ATOM   3961  NE2 GLN A 503       2.752  18.469  -5.316  1.00 96.50           N  
ATOM   3962  OE1 GLN A 503       2.359  20.062  -6.859  1.00 96.50           O  
ATOM   3963  N   LYS A 504       7.496  21.953  -7.559  1.00 97.94           N  
ATOM   3964  CA  LYS A 504       8.273  22.703  -8.539  1.00 97.94           C  
ATOM   3965  C   LYS A 504       8.914  21.766  -9.562  1.00 97.94           C  
ATOM   3966  CB  LYS A 504       9.352  23.531  -7.848  1.00 97.94           C  
ATOM   3967  O   LYS A 504       8.898  22.047 -10.766  1.00 97.94           O  
ATOM   3968  CG  LYS A 504       8.805  24.703  -7.031  1.00 97.94           C  
ATOM   3969  CD  LYS A 504       9.922  25.469  -6.344  1.00 97.94           C  
ATOM   3970  CE  LYS A 504       9.367  26.562  -5.445  1.00 97.94           C  
ATOM   3971  NZ  LYS A 504      10.453  27.266  -4.691  1.00 97.94           N  
ATOM   3972  N   ILE A 505       9.438  20.625  -9.008  1.00 98.25           N  
ATOM   3973  CA  ILE A 505      10.070  19.641  -9.891  1.00 98.25           C  
ATOM   3974  C   ILE A 505       9.047  19.141 -10.906  1.00 98.25           C  
ATOM   3975  CB  ILE A 505      10.656  18.469  -9.086  1.00 98.25           C  
ATOM   3976  O   ILE A 505       9.305  19.156 -12.117  1.00 98.25           O  
ATOM   3977  CG1 ILE A 505      11.891  18.922  -8.297  1.00 98.25           C  
ATOM   3978  CG2 ILE A 505      11.000  17.297 -10.023  1.00 98.25           C  
ATOM   3979  CD1 ILE A 505      13.047  19.375  -9.164  1.00 98.25           C  
ATOM   3980  N   TYR A 506       7.887  18.750 -10.469  1.00 97.31           N  
ATOM   3981  CA  TYR A 506       6.859  18.203 -11.352  1.00 97.31           C  
ATOM   3982  C   TYR A 506       6.289  19.297 -12.250  1.00 97.31           C  
ATOM   3983  CB  TYR A 506       5.734  17.562 -10.539  1.00 97.31           C  
ATOM   3984  O   TYR A 506       5.945  19.031 -13.406  1.00 97.31           O  
ATOM   3985  CG  TYR A 506       5.992  16.109 -10.195  1.00 97.31           C  
ATOM   3986  CD1 TYR A 506       5.324  15.086 -10.859  1.00 97.31           C  
ATOM   3987  CD2 TYR A 506       6.902  15.766  -9.195  1.00 97.31           C  
ATOM   3988  CE1 TYR A 506       5.555  13.750 -10.547  1.00 97.31           C  
ATOM   3989  CE2 TYR A 506       7.141  14.438  -8.875  1.00 97.31           C  
ATOM   3990  OH  TYR A 506       6.695  12.117  -9.234  1.00 97.31           O  
ATOM   3991  CZ  TYR A 506       6.465  13.438  -9.555  1.00 97.31           C  
ATOM   3992  N   GLY A 507       6.176  20.516 -11.781  1.00 97.19           N  
ATOM   3993  CA  GLY A 507       5.727  21.641 -12.586  1.00 97.19           C  
ATOM   3994  C   GLY A 507       6.680  21.984 -13.719  1.00 97.19           C  
ATOM   3995  O   GLY A 507       6.250  22.266 -14.836  1.00 97.19           O  
ATOM   3996  N   ARG A 508       7.859  21.859 -13.414  1.00 97.81           N  
ATOM   3997  CA  ARG A 508       8.875  22.266 -14.375  1.00 97.81           C  
ATOM   3998  C   ARG A 508       9.180  21.156 -15.375  1.00 97.81           C  
ATOM   3999  CB  ARG A 508      10.156  22.688 -13.656  1.00 97.81           C  
ATOM   4000  O   ARG A 508       9.281  21.406 -16.578  1.00 97.81           O  
ATOM   4001  CG  ARG A 508      11.242  23.219 -14.578  1.00 97.81           C  
ATOM   4002  CD  ARG A 508      12.391  23.844 -13.805  1.00 97.81           C  
ATOM   4003  NE  ARG A 508      13.438  24.344 -14.695  1.00 97.81           N  
ATOM   4004  NH1 ARG A 508      14.609  25.438 -13.039  1.00 97.81           N  
ATOM   4005  NH2 ARG A 508      15.359  25.484 -15.211  1.00 97.81           N  
ATOM   4006  CZ  ARG A 508      14.469  25.094 -14.312  1.00 97.81           C  
ATOM   4007  N   TYR A 509       9.273  19.922 -14.836  1.00 98.25           N  
ATOM   4008  CA  TYR A 509       9.844  18.875 -15.680  1.00 98.25           C  
ATOM   4009  C   TYR A 509       8.805  17.812 -16.016  1.00 98.25           C  
ATOM   4010  CB  TYR A 509      11.055  18.219 -14.992  1.00 98.25           C  
ATOM   4011  O   TYR A 509       9.023  16.969 -16.891  1.00 98.25           O  
ATOM   4012  CG  TYR A 509      12.125  19.203 -14.602  1.00 98.25           C  
ATOM   4013  CD1 TYR A 509      12.781  19.969 -15.562  1.00 98.25           C  
ATOM   4014  CD2 TYR A 509      12.492  19.375 -13.266  1.00 98.25           C  
ATOM   4015  CE1 TYR A 509      13.773  20.875 -15.203  1.00 98.25           C  
ATOM   4016  CE2 TYR A 509      13.484  20.281 -12.898  1.00 98.25           C  
ATOM   4017  OH  TYR A 509      15.102  21.922 -13.516  1.00 98.25           O  
ATOM   4018  CZ  TYR A 509      14.117  21.031 -13.875  1.00 98.25           C  
ATOM   4019  N   GLY A 510       7.703  17.797 -15.344  1.00 97.31           N  
ATOM   4020  CA  GLY A 510       6.754  16.703 -15.430  1.00 97.31           C  
ATOM   4021  C   GLY A 510       5.922  16.734 -16.703  1.00 97.31           C  
ATOM   4022  O   GLY A 510       5.621  17.812 -17.219  1.00 97.31           O  
ATOM   4023  N   ASP A 511       5.570  15.516 -17.250  1.00 96.25           N  
ATOM   4024  CA  ASP A 511       4.660  15.367 -18.375  1.00 96.25           C  
ATOM   4025  C   ASP A 511       3.506  14.430 -18.031  1.00 96.25           C  
ATOM   4026  CB  ASP A 511       5.406  14.852 -19.609  1.00 96.25           C  
ATOM   4027  O   ASP A 511       3.531  13.250 -18.375  1.00 96.25           O  
ATOM   4028  CG  ASP A 511       6.191  13.578 -19.328  1.00 96.25           C  
ATOM   4029  OD1 ASP A 511       6.188  13.094 -18.172  1.00 96.25           O  
ATOM   4030  OD2 ASP A 511       6.820  13.055 -20.281  1.00 96.25           O  
ATOM   4031  N   PRO A 512       2.529  14.992 -17.141  1.00 95.06           N  
ATOM   4032  CA  PRO A 512       1.366  14.156 -16.844  1.00 95.06           C  
ATOM   4033  C   PRO A 512       0.635  13.688 -18.109  1.00 95.06           C  
ATOM   4034  CB  PRO A 512       0.475  15.070 -16.000  1.00 95.06           C  
ATOM   4035  O   PRO A 512       0.734  14.328 -19.156  1.00 95.06           O  
ATOM   4036  CG  PRO A 512       0.770  16.453 -16.500  1.00 95.06           C  
ATOM   4037  CD  PRO A 512       2.219  16.516 -16.891  1.00 95.06           C  
ATOM   4038  N   PRO A 513      -0.066  12.469 -17.969  1.00 95.00           N  
ATOM   4039  CA  PRO A 513      -0.365  11.758 -16.734  1.00 95.00           C  
ATOM   4040  C   PRO A 513       0.762  10.820 -16.297  1.00 95.00           C  
ATOM   4041  CB  PRO A 513      -1.632  10.969 -17.078  1.00 95.00           C  
ATOM   4042  O   PRO A 513       1.614  10.461 -17.125  1.00 95.00           O  
ATOM   4043  CG  PRO A 513      -1.509  10.664 -18.531  1.00 95.00           C  
ATOM   4044  CD  PRO A 513      -0.817  11.812 -19.203  1.00 95.00           C  
ATOM   4045  N   TYR A 514       0.770  10.438 -14.898  1.00 96.25           N  
ATOM   4046  CA  TYR A 514       1.822   9.617 -14.305  1.00 96.25           C  
ATOM   4047  C   TYR A 514       1.274   8.266 -13.859  1.00 96.25           C  
ATOM   4048  CB  TYR A 514       2.467  10.336 -13.125  1.00 96.25           C  
ATOM   4049  O   TYR A 514       0.104   8.156 -13.484  1.00 96.25           O  
ATOM   4050  CG  TYR A 514       2.871  11.758 -13.422  1.00 96.25           C  
ATOM   4051  CD1 TYR A 514       3.891  12.039 -14.328  1.00 96.25           C  
ATOM   4052  CD2 TYR A 514       2.232  12.828 -12.805  1.00 96.25           C  
ATOM   4053  CE1 TYR A 514       4.266  13.352 -14.609  1.00 96.25           C  
ATOM   4054  CE2 TYR A 514       2.600  14.141 -13.070  1.00 96.25           C  
ATOM   4055  OH  TYR A 514       3.984  15.688 -14.250  1.00 96.25           O  
ATOM   4056  CZ  TYR A 514       3.615  14.391 -13.977  1.00 96.25           C  
ATOM   4057  N   GLY A 515       2.121   7.215 -14.062  1.00 93.62           N  
ATOM   4058  CA  GLY A 515       1.793   5.941 -13.430  1.00 93.62           C  
ATOM   4059  C   GLY A 515       1.863   5.988 -11.914  1.00 93.62           C  
ATOM   4060  O   GLY A 515       1.003   5.434 -11.234  1.00 93.62           O  
ATOM   4061  N   THR A 516       2.914   6.555 -11.422  1.00 95.38           N  
ATOM   4062  CA  THR A 516       3.160   6.840 -10.016  1.00 95.38           C  
ATOM   4063  C   THR A 516       3.545   8.305  -9.820  1.00 95.38           C  
ATOM   4064  CB  THR A 516       4.270   5.938  -9.445  1.00 95.38           C  
ATOM   4065  O   THR A 516       3.775   9.023 -10.789  1.00 95.38           O  
ATOM   4066  CG2 THR A 516       3.945   4.465  -9.672  1.00 95.38           C  
ATOM   4067  OG1 THR A 516       5.508   6.246 -10.094  1.00 95.38           O  
ATOM   4068  N   TYR A 517       3.541   8.820  -8.547  1.00 94.25           N  
ATOM   4069  CA  TYR A 517       3.777  10.234  -8.273  1.00 94.25           C  
ATOM   4070  C   TYR A 517       4.867  10.406  -7.227  1.00 94.25           C  
ATOM   4071  CB  TYR A 517       2.486  10.914  -7.809  1.00 94.25           C  
ATOM   4072  O   TYR A 517       4.879   9.711  -6.207  1.00 94.25           O  
ATOM   4073  CG  TYR A 517       2.605  12.414  -7.676  1.00 94.25           C  
ATOM   4074  CD1 TYR A 517       2.953  13.000  -6.465  1.00 94.25           C  
ATOM   4075  CD2 TYR A 517       2.367  13.242  -8.766  1.00 94.25           C  
ATOM   4076  CE1 TYR A 517       3.061  14.383  -6.340  1.00 94.25           C  
ATOM   4077  CE2 TYR A 517       2.473  14.625  -8.656  1.00 94.25           C  
ATOM   4078  OH  TYR A 517       2.924  16.547  -7.320  1.00 94.25           O  
ATOM   4079  CZ  TYR A 517       2.820  15.188  -7.438  1.00 94.25           C  
TER    4080      ALA A   1                                                      
ENDMDL                                                                          
END                                                                             
