# Supplementary material for: Screening of ester-forming and hydrolyzing enzymes linked to pheromone production in Ips typographus (Linnaeus, 1758)
Source: BMC Genomics. 2026 Mar 24;27:431. doi: 10.1186/s12864-026-12773-0 (PMC13134222; doi:10.1186/s12864-026-12773-0)
Supplement: Supplementary file 5 — Supplementary Material 5. [file 12864_2026_12773_MOESM5_ESM.zip › ItyCE19.pdb]

MODEL     1                                                                     
ATOM      1  N   MET A   1       2.328 -76.938  27.781  1.00 37.00           N  
ATOM      2  CA  MET A   1       2.363 -75.812  26.828  1.00 37.00           C  
ATOM      3  C   MET A   1       1.511 -74.688  27.328  1.00 37.00           C  
ATOM      4  CB  MET A   1       1.882 -76.312  25.453  1.00 37.00           C  
ATOM      5  O   MET A   1       0.300 -74.812  27.516  1.00 37.00           O  
ATOM      6  CG  MET A   1       2.973 -76.312  24.391  1.00 37.00           C  
ATOM      7  SD  MET A   1       2.330 -76.688  22.719  1.00 37.00           S  
ATOM      8  CE  MET A   1       3.713 -77.688  22.078  1.00 37.00           C  
ATOM      9  N   PHE A   2       1.910 -74.000  28.438  1.00 33.84           N  
ATOM     10  CA  PHE A   2       1.944 -72.750  29.094  1.00 33.84           C  
ATOM     11  C   PHE A   2       0.989 -71.750  28.422  1.00 33.84           C  
ATOM     12  CB  PHE A   2       3.367 -72.125  29.094  1.00 33.84           C  
ATOM     13  O   PHE A   2       1.147 -71.438  27.234  1.00 33.84           O  
ATOM     14  CG  PHE A   2       4.238 -72.688  30.188  1.00 33.84           C  
ATOM     15  CD1 PHE A   2       4.137 -72.188  31.484  1.00 33.84           C  
ATOM     16  CD2 PHE A   2       5.160 -73.688  29.938  1.00 33.84           C  
ATOM     17  CE1 PHE A   2       4.945 -72.688  32.500  1.00 33.84           C  
ATOM     18  CE2 PHE A   2       5.969 -74.188  30.953  1.00 33.84           C  
ATOM     19  CZ  PHE A   2       5.859 -73.688  32.250  1.00 33.84           C  
ATOM     20  N   PHE A   3      -0.222 -71.562  28.938  1.00 35.53           N  
ATOM     21  CA  PHE A   3      -0.881 -70.312  28.562  1.00 35.53           C  
ATOM     22  C   PHE A   3      -1.491 -69.625  29.797  1.00 35.53           C  
ATOM     23  CB  PHE A   3      -1.964 -70.500  27.516  1.00 35.53           C  
ATOM     24  O   PHE A   3      -2.252 -70.250  30.531  1.00 35.53           O  
ATOM     25  CG  PHE A   3      -1.461 -70.438  26.094  1.00 35.53           C  
ATOM     26  CD1 PHE A   3      -1.295 -69.188  25.469  1.00 35.53           C  
ATOM     27  CD2 PHE A   3      -1.155 -71.625  25.391  1.00 35.53           C  
ATOM     28  CE1 PHE A   3      -0.830 -69.125  24.156  1.00 35.53           C  
ATOM     29  CE2 PHE A   3      -0.690 -71.562  24.078  1.00 35.53           C  
ATOM     30  CZ  PHE A   3      -0.529 -70.312  23.469  1.00 35.53           C  
ATOM     31  N   SER A   4      -0.777 -68.875  30.641  1.00 37.41           N  
ATOM     32  CA  SER A   4      -0.720 -67.688  31.531  1.00 37.41           C  
ATOM     33  C   SER A   4      -1.852 -66.688  31.234  1.00 37.41           C  
ATOM     34  CB  SER A   4       0.627 -67.000  31.406  1.00 37.41           C  
ATOM     35  O   SER A   4      -2.037 -66.312  30.094  1.00 37.41           O  
ATOM     36  OG  SER A   4       0.520 -65.625  31.797  1.00 37.41           O  
ATOM     37  N   TYR A   5      -2.979 -66.750  31.953  1.00 36.41           N  
ATOM     38  CA  TYR A   5      -4.188 -66.000  32.312  1.00 36.41           C  
ATOM     39  C   TYR A   5      -3.848 -64.750  33.094  1.00 36.41           C  
ATOM     40  CB  TYR A   5      -5.113 -66.875  33.156  1.00 36.41           C  
ATOM     41  O   TYR A   5      -3.215 -64.750  34.125  1.00 36.41           O  
ATOM     42  CG  TYR A   5      -5.867 -67.938  32.344  1.00 36.41           C  
ATOM     43  CD1 TYR A   5      -6.980 -67.562  31.594  1.00 36.41           C  
ATOM     44  CD2 TYR A   5      -5.465 -69.250  32.344  1.00 36.41           C  
ATOM     45  CE1 TYR A   5      -7.680 -68.500  30.859  1.00 36.41           C  
ATOM     46  CE2 TYR A   5      -6.156 -70.188  31.625  1.00 36.41           C  
ATOM     47  OH  TYR A   5      -7.949 -70.750  30.141  1.00 36.41           O  
ATOM     48  CZ  TYR A   5      -7.262 -69.812  30.875  1.00 36.41           C  
ATOM     49  N   SER A   6      -3.414 -63.625  32.469  1.00 38.09           N  
ATOM     50  CA  SER A   6      -3.260 -62.281  32.969  1.00 38.09           C  
ATOM     51  C   SER A   6      -4.520 -61.438  32.719  1.00 38.09           C  
ATOM     52  CB  SER A   6      -2.061 -61.594  32.312  1.00 38.09           C  
ATOM     53  O   SER A   6      -5.035 -61.406  31.609  1.00 38.09           O  
ATOM     54  OG  SER A   6      -1.605 -60.500  33.094  1.00 38.09           O  
ATOM     55  N   THR A   7      -5.508 -61.344  33.625  1.00 39.91           N  
ATOM     56  CA  THR A   7      -6.547 -60.469  34.188  1.00 39.91           C  
ATOM     57  C   THR A   7      -6.266 -59.031  33.875  1.00 39.91           C  
ATOM     58  CB  THR A   7      -6.668 -60.688  35.719  1.00 39.91           C  
ATOM     59  O   THR A   7      -5.199 -58.500  34.219  1.00 39.91           O  
ATOM     60  CG2 THR A   7      -7.344 -62.000  36.062  1.00 39.91           C  
ATOM     61  OG1 THR A   7      -5.355 -60.656  36.281  1.00 39.91           O  
ATOM     62  N   ALA A   8      -6.586 -58.438  32.750  1.00 38.38           N  
ATOM     63  CA  ALA A   8      -6.867 -57.156  32.062  1.00 38.38           C  
ATOM     64  C   ALA A   8      -7.859 -56.312  32.875  1.00 38.38           C  
ATOM     65  CB  ALA A   8      -7.406 -57.438  30.656  1.00 38.38           C  
ATOM     66  O   ALA A   8      -8.977 -56.781  33.156  1.00 38.38           O  
ATOM     67  N   PHE A   9      -7.543 -55.625  33.906  1.00 38.62           N  
ATOM     68  CA  PHE A   9      -8.078 -54.469  34.656  1.00 38.62           C  
ATOM     69  C   PHE A   9      -8.242 -53.281  33.719  1.00 38.62           C  
ATOM     70  CB  PHE A   9      -7.172 -54.125  35.812  1.00 38.62           C  
ATOM     71  O   PHE A   9      -7.289 -52.844  33.094  1.00 38.62           O  
ATOM     72  CG  PHE A   9      -7.914 -53.906  37.125  1.00 38.62           C  
ATOM     73  CD1 PHE A   9      -8.297 -52.625  37.500  1.00 38.62           C  
ATOM     74  CD2 PHE A   9      -8.227 -54.969  37.938  1.00 38.62           C  
ATOM     75  CE1 PHE A   9      -8.984 -52.438  38.719  1.00 38.62           C  
ATOM     76  CE2 PHE A   9      -8.906 -54.781  39.125  1.00 38.62           C  
ATOM     77  CZ  PHE A   9      -9.281 -53.500  39.531  1.00 38.62           C  
ATOM     78  N   THR A  10      -9.266 -53.062  32.875  1.00 41.31           N  
ATOM     79  CA  THR A  10     -10.000 -52.000  32.188  1.00 41.31           C  
ATOM     80  C   THR A  10     -10.180 -50.781  33.062  1.00 41.31           C  
ATOM     81  CB  THR A  10     -11.375 -52.531  31.703  1.00 41.31           C  
ATOM     82  O   THR A  10     -10.836 -50.844  34.094  1.00 41.31           O  
ATOM     83  CG2 THR A  10     -11.242 -53.375  30.453  1.00 41.31           C  
ATOM     84  OG1 THR A  10     -11.969 -53.312  32.750  1.00 41.31           O  
ATOM     85  N   GLY A  11      -9.234 -49.875  33.312  1.00 40.56           N  
ATOM     86  CA  GLY A  11      -9.227 -48.469  33.719  1.00 40.56           C  
ATOM     87  C   GLY A  11      -9.852 -47.562  32.688  1.00 40.56           C  
ATOM     88  O   GLY A  11      -9.523 -47.594  31.516  1.00 40.56           O  
ATOM     89  N   LEU A  12     -11.141 -47.375  32.562  1.00 43.47           N  
ATOM     90  CA  LEU A  12     -12.055 -46.406  31.984  1.00 43.47           C  
ATOM     91  C   LEU A  12     -11.633 -44.969  32.375  1.00 43.47           C  
ATOM     92  CB  LEU A  12     -13.484 -46.656  32.469  1.00 43.47           C  
ATOM     93  O   LEU A  12     -11.656 -44.594  33.531  1.00 43.47           O  
ATOM     94  CG  LEU A  12     -14.438 -47.250  31.438  1.00 43.47           C  
ATOM     95  CD1 LEU A  12     -15.125 -48.500  32.000  1.00 43.47           C  
ATOM     96  CD2 LEU A  12     -15.477 -46.219  30.984  1.00 43.47           C  
ATOM     97  N   LEU A  13     -10.578 -44.312  31.875  1.00 44.53           N  
ATOM     98  CA  LEU A  13     -10.086 -42.938  31.797  1.00 44.53           C  
ATOM     99  C   LEU A  13     -11.055 -42.062  31.016  1.00 44.53           C  
ATOM    100  CB  LEU A  13      -8.703 -42.906  31.141  1.00 44.53           C  
ATOM    101  O   LEU A  13     -11.375 -42.344  29.859  1.00 44.53           O  
ATOM    102  CG  LEU A  13      -7.504 -43.125  32.062  1.00 44.53           C  
ATOM    103  CD1 LEU A  13      -6.336 -43.719  31.281  1.00 44.53           C  
ATOM    104  CD2 LEU A  13      -7.098 -41.812  32.719  1.00 44.53           C  
ATOM    105  N   PHE A  14     -12.156 -41.562  31.500  1.00 44.12           N  
ATOM    106  CA  PHE A  14     -13.070 -40.469  31.203  1.00 44.12           C  
ATOM    107  C   PHE A  14     -12.297 -39.219  30.797  1.00 44.12           C  
ATOM    108  CB  PHE A  14     -13.945 -40.156  32.438  1.00 44.12           C  
ATOM    109  O   PHE A  14     -11.469 -38.688  31.547  1.00 44.12           O  
ATOM    110  CG  PHE A  14     -15.352 -40.656  32.312  1.00 44.12           C  
ATOM    111  CD1 PHE A  14     -16.344 -39.875  31.703  1.00 44.12           C  
ATOM    112  CD2 PHE A  14     -15.695 -41.906  32.781  1.00 44.12           C  
ATOM    113  CE1 PHE A  14     -17.641 -40.375  31.594  1.00 44.12           C  
ATOM    114  CE2 PHE A  14     -17.000 -42.406  32.688  1.00 44.12           C  
ATOM    115  CZ  PHE A  14     -17.969 -41.625  32.094  1.00 44.12           C  
ATOM    116  N   ILE A  15     -11.703 -39.094  29.672  1.00 48.56           N  
ATOM    117  CA  ILE A  15     -11.164 -37.906  28.984  1.00 48.56           C  
ATOM    118  C   ILE A  15     -12.258 -36.875  28.828  1.00 48.56           C  
ATOM    119  CB  ILE A  15     -10.586 -38.281  27.609  1.00 48.56           C  
ATOM    120  O   ILE A  15     -13.305 -37.125  28.234  1.00 48.56           O  
ATOM    121  CG1 ILE A  15      -9.422 -39.281  27.766  1.00 48.56           C  
ATOM    122  CG2 ILE A  15     -10.133 -37.031  26.859  1.00 48.56           C  
ATOM    123  CD1 ILE A  15      -8.852 -39.781  26.453  1.00 48.56           C  
ATOM    124  N   ILE A  16     -12.719 -36.125  29.781  1.00 49.00           N  
ATOM    125  CA  ILE A  16     -13.453 -34.875  29.812  1.00 49.00           C  
ATOM    126  C   ILE A  16     -12.859 -33.906  28.781  1.00 49.00           C  
ATOM    127  CB  ILE A  16     -13.430 -34.250  31.219  1.00 49.00           C  
ATOM    128  O   ILE A  16     -11.672 -33.594  28.844  1.00 49.00           O  
ATOM    129  CG1 ILE A  16     -14.141 -35.156  32.219  1.00 49.00           C  
ATOM    130  CG2 ILE A  16     -14.062 -32.844  31.188  1.00 49.00           C  
ATOM    131  CD1 ILE A  16     -14.000 -34.719  33.656  1.00 49.00           C  
ATOM    132  N   LYS A  17     -13.055 -34.000  27.516  1.00 46.22           N  
ATOM    133  CA  LYS A  17     -12.859 -33.031  26.438  1.00 46.22           C  
ATOM    134  C   LYS A  17     -13.391 -31.656  26.797  1.00 46.22           C  
ATOM    135  CB  LYS A  17     -13.531 -33.531  25.156  1.00 46.22           C  
ATOM    136  O   LYS A  17     -14.570 -31.500  27.125  1.00 46.22           O  
ATOM    137  CG  LYS A  17     -12.641 -34.406  24.297  1.00 46.22           C  
ATOM    138  CD  LYS A  17     -13.273 -34.688  22.938  1.00 46.22           C  
ATOM    139  CE  LYS A  17     -12.414 -35.625  22.094  1.00 46.22           C  
ATOM    140  NZ  LYS A  17     -12.984 -35.812  20.719  1.00 46.22           N  
ATOM    141  N   ILE A  18     -12.875 -30.953  27.688  1.00 47.97           N  
ATOM    142  CA  ILE A  18     -13.070 -29.531  27.922  1.00 47.97           C  
ATOM    143  C   ILE A  18     -13.344 -28.828  26.594  1.00 47.97           C  
ATOM    144  CB  ILE A  18     -11.844 -28.891  28.609  1.00 47.97           C  
ATOM    145  O   ILE A  18     -12.516 -28.859  25.672  1.00 47.97           O  
ATOM    146  CG1 ILE A  18     -11.656 -29.484  30.016  1.00 47.97           C  
ATOM    147  CG2 ILE A  18     -11.992 -27.375  28.688  1.00 47.97           C  
ATOM    148  CD1 ILE A  18     -10.344 -29.094  30.672  1.00 47.97           C  
ATOM    149  N   VAL A  19     -14.453 -28.938  25.922  1.00 48.66           N  
ATOM    150  CA  VAL A  19     -14.977 -28.172  24.797  1.00 48.66           C  
ATOM    151  C   VAL A  19     -14.961 -26.688  25.125  1.00 48.66           C  
ATOM    152  CB  VAL A  19     -16.406 -28.625  24.422  1.00 48.66           C  
ATOM    153  O   VAL A  19     -15.523 -26.266  26.141  1.00 48.66           O  
ATOM    154  CG1 VAL A  19     -16.953 -27.812  23.250  1.00 48.66           C  
ATOM    155  CG2 VAL A  19     -16.438 -30.109  24.109  1.00 48.66           C  
ATOM    156  N   TRP A  20     -13.883 -25.984  25.250  1.00 51.78           N  
ATOM    157  CA  TRP A  20     -13.812 -24.531  25.312  1.00 51.78           C  
ATOM    158  C   TRP A  20     -14.953 -23.891  24.516  1.00 51.78           C  
ATOM    159  CB  TRP A  20     -12.469 -24.031  24.766  1.00 51.78           C  
ATOM    160  O   TRP A  20     -15.133 -24.188  23.328  1.00 51.78           O  
ATOM    161  CG  TRP A  20     -11.367 -24.031  25.797  1.00 51.78           C  
ATOM    162  CD1 TRP A  20     -10.688 -25.109  26.281  1.00 51.78           C  
ATOM    163  CD2 TRP A  20     -10.820 -22.891  26.453  1.00 51.78           C  
ATOM    164  CE2 TRP A  20      -9.812 -23.344  27.328  1.00 51.78           C  
ATOM    165  CE3 TRP A  20     -11.086 -21.516  26.391  1.00 51.78           C  
ATOM    166  NE1 TRP A  20      -9.758 -24.703  27.203  1.00 51.78           N  
ATOM    167  CH2 TRP A  20      -9.352 -21.141  28.062  1.00 51.78           C  
ATOM    168  CZ2 TRP A  20      -9.070 -22.484  28.141  1.00 51.78           C  
ATOM    169  CZ3 TRP A  20     -10.352 -20.656  27.203  1.00 51.78           C  
ATOM    170  N   CYS A  21     -16.156 -23.703  25.047  1.00 67.88           N  
ATOM    171  CA  CYS A  21     -17.297 -22.969  24.500  1.00 67.88           C  
ATOM    172  C   CYS A  21     -16.922 -21.531  24.172  1.00 67.88           C  
ATOM    173  CB  CYS A  21     -18.453 -22.984  25.500  1.00 67.88           C  
ATOM    174  O   CYS A  21     -16.438 -20.797  25.031  1.00 67.88           O  
ATOM    175  SG  CYS A  21     -20.047 -22.516  24.781  1.00 67.88           S  
ATOM    176  N   GLN A  22     -16.375 -21.234  22.969  1.00 82.19           N  
ATOM    177  CA  GLN A  22     -16.172 -19.891  22.453  1.00 82.19           C  
ATOM    178  C   GLN A  22     -17.422 -19.047  22.594  1.00 82.19           C  
ATOM    179  CB  GLN A  22     -15.734 -19.938  20.984  1.00 82.19           C  
ATOM    180  O   GLN A  22     -18.516 -19.484  22.234  1.00 82.19           O  
ATOM    181  CG  GLN A  22     -15.078 -18.656  20.500  1.00 82.19           C  
ATOM    182  CD  GLN A  22     -14.445 -18.797  19.125  1.00 82.19           C  
ATOM    183  NE2 GLN A  22     -13.680 -17.797  18.719  1.00 82.19           N  
ATOM    184  OE1 GLN A  22     -14.656 -19.812  18.438  1.00 82.19           O  
ATOM    185  N   LYS A  23     -17.359 -17.938  23.391  1.00 94.56           N  
ATOM    186  CA  LYS A  23     -18.469 -16.984  23.531  1.00 94.56           C  
ATOM    187  C   LYS A  23     -18.797 -16.312  22.203  1.00 94.56           C  
ATOM    188  CB  LYS A  23     -18.125 -15.930  24.594  1.00 94.56           C  
ATOM    189  O   LYS A  23     -17.891 -15.852  21.500  1.00 94.56           O  
ATOM    190  CG  LYS A  23     -19.312 -15.078  25.016  1.00 94.56           C  
ATOM    191  CD  LYS A  23     -18.938 -14.133  26.141  1.00 94.56           C  
ATOM    192  CE  LYS A  23     -20.125 -13.258  26.547  1.00 94.56           C  
ATOM    193  NZ  LYS A  23     -19.766 -12.344  27.688  1.00 94.56           N  
ATOM    194  N   LEU A  24     -20.094 -16.297  21.844  1.00 97.31           N  
ATOM    195  CA  LEU A  24     -20.562 -15.750  20.578  1.00 97.31           C  
ATOM    196  C   LEU A  24     -20.906 -14.266  20.719  1.00 97.31           C  
ATOM    197  CB  LEU A  24     -21.797 -16.516  20.078  1.00 97.31           C  
ATOM    198  O   LEU A  24     -21.328 -13.820  21.781  1.00 97.31           O  
ATOM    199  CG  LEU A  24     -21.578 -18.000  19.750  1.00 97.31           C  
ATOM    200  CD1 LEU A  24     -22.906 -18.656  19.406  1.00 97.31           C  
ATOM    201  CD2 LEU A  24     -20.578 -18.141  18.609  1.00 97.31           C  
ATOM    202  N   SER A  25     -20.578 -13.469  19.656  1.00 97.75           N  
ATOM    203  CA  SER A  25     -20.922 -12.047  19.562  1.00 97.75           C  
ATOM    204  C   SER A  25     -22.406 -11.844  19.344  1.00 97.75           C  
ATOM    205  CB  SER A  25     -20.125 -11.383  18.438  1.00 97.75           C  
ATOM    206  O   SER A  25     -23.141 -12.797  19.047  1.00 97.75           O  
ATOM    207  OG  SER A  25     -20.672 -11.727  17.172  1.00 97.75           O  
ATOM    208  N   PRO A  26     -22.891 -10.625  19.516  1.00 98.06           N  
ATOM    209  CA  PRO A  26     -24.234 -10.305  19.047  1.00 98.06           C  
ATOM    210  C   PRO A  26     -24.406 -10.492  17.547  1.00 98.06           C  
ATOM    211  CB  PRO A  26     -24.406  -8.836  19.453  1.00 98.06           C  
ATOM    212  O   PRO A  26     -23.438 -10.367  16.797  1.00 98.06           O  
ATOM    213  CG  PRO A  26     -23.453  -8.633  20.578  1.00 98.06           C  
ATOM    214  CD  PRO A  26     -22.234  -9.484  20.328  1.00 98.06           C  
ATOM    215  N   LEU A  27     -25.656 -10.805  17.172  1.00 98.44           N  
ATOM    216  CA  LEU A  27     -26.000 -10.867  15.750  1.00 98.44           C  
ATOM    217  C   LEU A  27     -26.016  -9.477  15.133  1.00 98.44           C  
ATOM    218  CB  LEU A  27     -27.359 -11.539  15.562  1.00 98.44           C  
ATOM    219  O   LEU A  27     -26.516  -8.523  15.734  1.00 98.44           O  
ATOM    220  CG  LEU A  27     -27.469 -12.992  16.016  1.00 98.44           C  
ATOM    221  CD1 LEU A  27     -28.922 -13.461  15.945  1.00 98.44           C  
ATOM    222  CD2 LEU A  27     -26.562 -13.891  15.180  1.00 98.44           C  
ATOM    223  N   VAL A  28     -25.438  -9.375  13.945  1.00 98.44           N  
ATOM    224  CA  VAL A  28     -25.391  -8.094  13.250  1.00 98.44           C  
ATOM    225  C   VAL A  28     -26.047  -8.227  11.883  1.00 98.44           C  
ATOM    226  CB  VAL A  28     -23.938  -7.582  13.102  1.00 98.44           C  
ATOM    227  O   VAL A  28     -25.719  -9.125  11.109  1.00 98.44           O  
ATOM    228  CG1 VAL A  28     -23.906  -6.293  12.273  1.00 98.44           C  
ATOM    229  CG2 VAL A  28     -23.312  -7.363  14.469  1.00 98.44           C  
ATOM    230  N   GLN A  29     -27.000  -7.359  11.602  1.00 98.06           N  
ATOM    231  CA  GLN A  29     -27.672  -7.316  10.312  1.00 98.06           C  
ATOM    232  C   GLN A  29     -26.906  -6.449   9.312  1.00 98.06           C  
ATOM    233  CB  GLN A  29     -29.109  -6.789  10.461  1.00 98.06           C  
ATOM    234  O   GLN A  29     -26.656  -5.273   9.578  1.00 98.06           O  
ATOM    235  CG  GLN A  29     -29.875  -6.695   9.148  1.00 98.06           C  
ATOM    236  CD  GLN A  29     -30.188  -8.055   8.562  1.00 98.06           C  
ATOM    237  NE2 GLN A  29     -30.203  -8.141   7.234  1.00 98.06           N  
ATOM    238  OE1 GLN A  29     -30.438  -9.023   9.289  1.00 98.06           O  
ATOM    239  N   THR A  30     -26.484  -7.102   8.188  1.00 97.94           N  
ATOM    240  CA  THR A  30     -25.938  -6.375   7.051  1.00 97.94           C  
ATOM    241  C   THR A  30     -26.906  -6.363   5.879  1.00 97.94           C  
ATOM    242  CB  THR A  30     -24.594  -6.992   6.598  1.00 97.94           C  
ATOM    243  O   THR A  30     -27.953  -7.023   5.930  1.00 97.94           O  
ATOM    244  CG2 THR A  30     -23.703  -7.293   7.793  1.00 97.94           C  
ATOM    245  OG1 THR A  30     -24.859  -8.211   5.887  1.00 97.94           O  
ATOM    246  N   GLU A  31     -26.625  -5.621   4.898  1.00 96.06           N  
ATOM    247  CA  GLU A  31     -27.484  -5.590   3.723  1.00 96.06           C  
ATOM    248  C   GLU A  31     -27.484  -6.938   3.006  1.00 96.06           C  
ATOM    249  CB  GLU A  31     -27.047  -4.484   2.762  1.00 96.06           C  
ATOM    250  O   GLU A  31     -28.406  -7.246   2.252  1.00 96.06           O  
ATOM    251  CG  GLU A  31     -27.422  -3.084   3.223  1.00 96.06           C  
ATOM    252  CD  GLU A  31     -27.219  -2.023   2.152  1.00 96.06           C  
ATOM    253  OE1 GLU A  31     -27.500  -0.831   2.416  1.00 96.06           O  
ATOM    254  OE2 GLU A  31     -26.781  -2.387   1.040  1.00 96.06           O  
ATOM    255  N   ASP A  32     -26.438  -7.758   3.199  1.00 96.88           N  
ATOM    256  CA  ASP A  32     -26.297  -9.031   2.502  1.00 96.88           C  
ATOM    257  C   ASP A  32     -26.859 -10.180   3.344  1.00 96.88           C  
ATOM    258  CB  ASP A  32     -24.844  -9.305   2.146  1.00 96.88           C  
ATOM    259  O   ASP A  32     -27.141 -11.258   2.822  1.00 96.88           O  
ATOM    260  CG  ASP A  32     -24.266  -8.289   1.174  1.00 96.88           C  
ATOM    261  OD1 ASP A  32     -24.969  -7.883   0.227  1.00 96.88           O  
ATOM    262  OD2 ASP A  32     -23.094  -7.891   1.354  1.00 96.88           O  
ATOM    263  N   GLY A  33     -27.094  -9.977   4.652  1.00 97.69           N  
ATOM    264  CA  GLY A  33     -27.578 -10.992   5.566  1.00 97.69           C  
ATOM    265  C   GLY A  33     -27.047 -10.836   6.980  1.00 97.69           C  
ATOM    266  O   GLY A  33     -26.312  -9.891   7.270  1.00 97.69           O  
ATOM    267  N   ILE A  34     -27.469 -11.734   7.879  1.00 98.50           N  
ATOM    268  CA  ILE A  34     -27.109 -11.680   9.289  1.00 98.50           C  
ATOM    269  C   ILE A  34     -25.781 -12.391   9.516  1.00 98.50           C  
ATOM    270  CB  ILE A  34     -28.219 -12.297  10.180  1.00 98.50           C  
ATOM    271  O   ILE A  34     -25.531 -13.453   8.938  1.00 98.50           O  
ATOM    272  CG1 ILE A  34     -29.531 -11.523  10.016  1.00 98.50           C  
ATOM    273  CG2 ILE A  34     -27.781 -12.320  11.648  1.00 98.50           C  
ATOM    274  CD1 ILE A  34     -30.734 -12.211  10.648  1.00 98.50           C  
ATOM    275  N   VAL A  35     -24.906 -11.781  10.375  1.00 98.50           N  
ATOM    276  CA  VAL A  35     -23.609 -12.375  10.664  1.00 98.50           C  
ATOM    277  C   VAL A  35     -23.438 -12.531  12.172  1.00 98.50           C  
ATOM    278  CB  VAL A  35     -22.453 -11.531  10.078  1.00 98.50           C  
ATOM    279  O   VAL A  35     -23.969 -11.734  12.953  1.00 98.50           O  
ATOM    280  CG1 VAL A  35     -22.562 -11.438   8.562  1.00 98.50           C  
ATOM    281  CG2 VAL A  35     -22.438 -10.141  10.711  1.00 98.50           C  
ATOM    282  N   GLN A  36     -22.703 -13.570  12.578  1.00 98.56           N  
ATOM    283  CA  GLN A  36     -22.359 -13.828  13.969  1.00 98.56           C  
ATOM    284  C   GLN A  36     -20.875 -14.156  14.125  1.00 98.56           C  
ATOM    285  CB  GLN A  36     -23.219 -14.961  14.539  1.00 98.56           C  
ATOM    286  O   GLN A  36     -20.344 -14.992  13.391  1.00 98.56           O  
ATOM    287  CG  GLN A  36     -23.062 -15.148  16.047  1.00 98.56           C  
ATOM    288  CD  GLN A  36     -24.016 -16.203  16.594  1.00 98.56           C  
ATOM    289  NE2 GLN A  36     -24.641 -15.898  17.719  1.00 98.56           N  
ATOM    290  OE1 GLN A  36     -24.172 -17.281  16.016  1.00 98.56           O  
ATOM    291  N   GLY A  37     -20.219 -13.469  15.023  1.00 98.44           N  
ATOM    292  CA  GLY A  37     -18.812 -13.688  15.297  1.00 98.44           C  
ATOM    293  C   GLY A  37     -18.547 -14.219  16.688  1.00 98.44           C  
ATOM    294  O   GLY A  37     -19.328 -15.008  17.219  1.00 98.44           O  
ATOM    295  N   THR A  38     -17.375 -13.789  17.297  1.00 98.38           N  
ATOM    296  CA  THR A  38     -16.953 -14.289  18.609  1.00 98.38           C  
ATOM    297  C   THR A  38     -16.547 -13.133  19.516  1.00 98.38           C  
ATOM    298  CB  THR A  38     -15.805 -15.297  18.484  1.00 98.38           C  
ATOM    299  O   THR A  38     -16.312 -12.016  19.047  1.00 98.38           O  
ATOM    300  CG2 THR A  38     -16.250 -16.547  17.750  1.00 98.38           C  
ATOM    301  OG1 THR A  38     -14.719 -14.688  17.781  1.00 98.38           O  
ATOM    302  N   VAL A  39     -16.547 -13.383  20.812  1.00 98.19           N  
ATOM    303  CA  VAL A  39     -16.078 -12.438  21.812  1.00 98.19           C  
ATOM    304  C   VAL A  39     -14.656 -12.797  22.250  1.00 98.19           C  
ATOM    305  CB  VAL A  39     -17.016 -12.398  23.031  1.00 98.19           C  
ATOM    306  O   VAL A  39     -14.359 -13.969  22.500  1.00 98.19           O  
ATOM    307  CG1 VAL A  39     -16.516 -11.391  24.078  1.00 98.19           C  
ATOM    308  CG2 VAL A  39     -18.438 -12.055  22.609  1.00 98.19           C  
ATOM    309  N   HIS A  40     -13.758 -11.742  22.250  1.00 97.50           N  
ATOM    310  CA  HIS A  40     -12.375 -11.883  22.688  1.00 97.50           C  
ATOM    311  C   HIS A  40     -12.000 -10.789  23.688  1.00 97.50           C  
ATOM    312  CB  HIS A  40     -11.430 -11.859  21.500  1.00 97.50           C  
ATOM    313  O   HIS A  40     -12.773  -9.852  23.906  1.00 97.50           O  
ATOM    314  CG  HIS A  40     -11.711 -12.930  20.484  1.00 97.50           C  
ATOM    315  CD2 HIS A  40     -12.570 -12.953  19.438  1.00 97.50           C  
ATOM    316  ND1 HIS A  40     -11.070 -14.148  20.484  1.00 97.50           N  
ATOM    317  CE1 HIS A  40     -11.523 -14.883  19.484  1.00 97.50           C  
ATOM    318  NE2 HIS A  40     -12.438 -14.180  18.828  1.00 97.50           N  
ATOM    319  N   LYS A  41     -10.797 -10.938  24.172  1.00 97.31           N  
ATOM    320  CA  LYS A  41     -10.234  -9.906  25.031  1.00 97.31           C  
ATOM    321  C   LYS A  41      -9.000  -9.266  24.391  1.00 97.31           C  
ATOM    322  CB  LYS A  41      -9.867 -10.492  26.406  1.00 97.31           C  
ATOM    323  O   LYS A  41      -8.125  -9.977  23.875  1.00 97.31           O  
ATOM    324  CG  LYS A  41     -11.070 -10.906  27.234  1.00 97.31           C  
ATOM    325  CD  LYS A  41     -10.680 -11.188  28.672  1.00 97.31           C  
ATOM    326  CE  LYS A  41     -11.859 -11.703  29.484  1.00 97.31           C  
ATOM    327  NZ  LYS A  41     -12.812 -10.609  29.828  1.00 97.31           N  
ATOM    328  N   SER A  42      -9.023  -7.922  24.422  1.00 96.75           N  
ATOM    329  CA  SER A  42      -7.875  -7.230  23.859  1.00 96.75           C  
ATOM    330  C   SER A  42      -6.613  -7.480  24.672  1.00 96.75           C  
ATOM    331  CB  SER A  42      -8.148  -5.727  23.766  1.00 96.75           C  
ATOM    332  O   SER A  42      -6.680  -7.633  25.891  1.00 96.75           O  
ATOM    333  OG  SER A  42      -8.227  -5.152  25.062  1.00 96.75           O  
ATOM    334  N   VAL A  43      -5.453  -7.480  24.000  1.00 94.56           N  
ATOM    335  CA  VAL A  43      -4.152  -7.742  24.609  1.00 94.56           C  
ATOM    336  C   VAL A  43      -3.764  -6.582  25.516  1.00 94.56           C  
ATOM    337  CB  VAL A  43      -3.059  -7.965  23.531  1.00 94.56           C  
ATOM    338  O   VAL A  43      -3.260  -6.793  26.625  1.00 94.56           O  
ATOM    339  CG1 VAL A  43      -1.677  -8.039  24.188  1.00 94.56           C  
ATOM    340  CG2 VAL A  43      -3.346  -9.242  22.734  1.00 94.56           C  
ATOM    341  N   GLY A  44      -4.035  -5.398  25.188  1.00 89.94           N  
ATOM    342  CA  GLY A  44      -3.590  -4.211  25.891  1.00 89.94           C  
ATOM    343  C   GLY A  44      -4.285  -4.016  27.219  1.00 89.94           C  
ATOM    344  O   GLY A  44      -3.646  -4.082  28.281  1.00 89.94           O  
ATOM    345  N   THR A  45      -5.637  -3.924  27.250  1.00 94.81           N  
ATOM    346  CA  THR A  45      -6.371  -3.523  28.453  1.00 94.81           C  
ATOM    347  C   THR A  45      -7.266  -4.656  28.938  1.00 94.81           C  
ATOM    348  CB  THR A  45      -7.223  -2.268  28.188  1.00 94.81           C  
ATOM    349  O   THR A  45      -7.898  -4.547  29.984  1.00 94.81           O  
ATOM    350  CG2 THR A  45      -6.352  -1.095  27.750  1.00 94.81           C  
ATOM    351  OG1 THR A  45      -8.180  -2.553  27.156  1.00 94.81           O  
ATOM    352  N   GLY A  46      -7.406  -5.699  28.172  1.00 96.12           N  
ATOM    353  CA  GLY A  46      -8.297  -6.789  28.531  1.00 96.12           C  
ATOM    354  C   GLY A  46      -9.750  -6.496  28.234  1.00 96.12           C  
ATOM    355  O   GLY A  46     -10.648  -7.121  28.797  1.00 96.12           O  
ATOM    356  N   LEU A  47      -9.969  -5.520  27.391  1.00 96.38           N  
ATOM    357  CA  LEU A  47     -11.320  -5.117  27.000  1.00 96.38           C  
ATOM    358  C   LEU A  47     -11.961  -6.188  26.125  1.00 96.38           C  
ATOM    359  CB  LEU A  47     -11.281  -3.781  26.250  1.00 96.38           C  
ATOM    360  O   LEU A  47     -11.297  -6.789  25.281  1.00 96.38           O  
ATOM    361  CG  LEU A  47     -12.633  -3.168  25.891  1.00 96.38           C  
ATOM    362  CD1 LEU A  47     -13.289  -2.574  27.141  1.00 96.38           C  
ATOM    363  CD2 LEU A  47     -12.469  -2.105  24.812  1.00 96.38           C  
ATOM    364  N   ASP A  48     -13.273  -6.445  26.391  1.00 97.75           N  
ATOM    365  CA  ASP A  48     -14.008  -7.328  25.484  1.00 97.75           C  
ATOM    366  C   ASP A  48     -14.180  -6.684  24.109  1.00 97.75           C  
ATOM    367  CB  ASP A  48     -15.375  -7.688  26.078  1.00 97.75           C  
ATOM    368  O   ASP A  48     -14.461  -5.488  24.016  1.00 97.75           O  
ATOM    369  CG  ASP A  48     -15.281  -8.656  27.234  1.00 97.75           C  
ATOM    370  OD1 ASP A  48     -14.219  -9.281  27.422  1.00 97.75           O  
ATOM    371  OD2 ASP A  48     -16.281  -8.797  27.969  1.00 97.75           O  
ATOM    372  N   TYR A  49     -13.914  -7.434  23.109  1.00 98.38           N  
ATOM    373  CA  TYR A  49     -14.242  -6.969  21.766  1.00 98.38           C  
ATOM    374  C   TYR A  49     -14.883  -8.086  20.938  1.00 98.38           C  
ATOM    375  CB  TYR A  49     -12.992  -6.449  21.047  1.00 98.38           C  
ATOM    376  O   TYR A  49     -14.758  -9.266  21.281  1.00 98.38           O  
ATOM    377  CG  TYR A  49     -12.016  -7.531  20.672  1.00 98.38           C  
ATOM    378  CD1 TYR A  49     -10.984  -7.895  21.531  1.00 98.38           C  
ATOM    379  CD2 TYR A  49     -12.117  -8.195  19.453  1.00 98.38           C  
ATOM    380  CE1 TYR A  49     -10.078  -8.891  21.188  1.00 98.38           C  
ATOM    381  CE2 TYR A  49     -11.211  -9.195  19.109  1.00 98.38           C  
ATOM    382  OH  TYR A  49      -9.305 -10.523  19.641  1.00 98.38           O  
ATOM    383  CZ  TYR A  49     -10.195  -9.531  19.984  1.00 98.38           C  
ATOM    384  N   TYR A  50     -15.648  -7.703  19.922  1.00 98.62           N  
ATOM    385  CA  TYR A  50     -16.297  -8.609  18.984  1.00 98.62           C  
ATOM    386  C   TYR A  50     -15.492  -8.750  17.703  1.00 98.62           C  
ATOM    387  CB  TYR A  50     -17.719  -8.117  18.672  1.00 98.62           C  
ATOM    388  O   TYR A  50     -15.062  -7.746  17.125  1.00 98.62           O  
ATOM    389  CG  TYR A  50     -18.516  -7.719  19.875  1.00 98.62           C  
ATOM    390  CD1 TYR A  50     -18.469  -8.484  21.047  1.00 98.62           C  
ATOM    391  CD2 TYR A  50     -19.312  -6.582  19.875  1.00 98.62           C  
ATOM    392  CE1 TYR A  50     -19.219  -8.125  22.172  1.00 98.62           C  
ATOM    393  CE2 TYR A  50     -20.062  -6.211  20.984  1.00 98.62           C  
ATOM    394  OH  TYR A  50     -20.734  -6.625  23.234  1.00 98.62           O  
ATOM    395  CZ  TYR A  50     -20.000  -6.988  22.125  1.00 98.62           C  
ATOM    396  N   ALA A  51     -15.320 -10.000  17.344  1.00 98.50           N  
ATOM    397  CA  ALA A  51     -14.617 -10.297  16.094  1.00 98.50           C  
ATOM    398  C   ALA A  51     -15.531 -11.016  15.102  1.00 98.50           C  
ATOM    399  CB  ALA A  51     -13.375 -11.141  16.375  1.00 98.50           C  
ATOM    400  O   ALA A  51     -15.977 -12.133  15.367  1.00 98.50           O  
ATOM    401  N   TYR A  52     -15.844 -10.328  14.016  1.00 98.69           N  
ATOM    402  CA  TYR A  52     -16.562 -10.906  12.875  1.00 98.69           C  
ATOM    403  C   TYR A  52     -15.609 -11.203  11.727  1.00 98.69           C  
ATOM    404  CB  TYR A  52     -17.672  -9.961  12.406  1.00 98.69           C  
ATOM    405  O   TYR A  52     -15.195 -10.289  11.008  1.00 98.69           O  
ATOM    406  CG  TYR A  52     -18.609  -9.531  13.508  1.00 98.69           C  
ATOM    407  CD1 TYR A  52     -19.781 -10.242  13.766  1.00 98.69           C  
ATOM    408  CD2 TYR A  52     -18.328  -8.430  14.297  1.00 98.69           C  
ATOM    409  CE1 TYR A  52     -20.656  -9.852  14.773  1.00 98.69           C  
ATOM    410  CE2 TYR A  52     -19.188  -8.023  15.312  1.00 98.69           C  
ATOM    411  OH  TYR A  52     -21.203  -8.352  16.547  1.00 98.69           O  
ATOM    412  CZ  TYR A  52     -20.344  -8.742  15.547  1.00 98.69           C  
ATOM    413  N   LYS A  53     -15.312 -12.492  11.516  1.00 98.44           N  
ATOM    414  CA  LYS A  53     -14.234 -12.875  10.602  1.00 98.44           C  
ATOM    415  C   LYS A  53     -14.781 -13.656   9.406  1.00 98.44           C  
ATOM    416  CB  LYS A  53     -13.188 -13.711  11.344  1.00 98.44           C  
ATOM    417  O   LYS A  53     -15.664 -14.500   9.562  1.00 98.44           O  
ATOM    418  CG  LYS A  53     -12.531 -12.992  12.508  1.00 98.44           C  
ATOM    419  CD  LYS A  53     -11.531 -13.883  13.227  1.00 98.44           C  
ATOM    420  CE  LYS A  53     -12.234 -14.961  14.047  1.00 98.44           C  
ATOM    421  NZ  LYS A  53     -11.258 -15.805  14.797  1.00 98.44           N  
ATOM    422  N   GLY A  54     -14.297 -13.172   8.180  1.00 98.06           N  
ATOM    423  CA  GLY A  54     -14.586 -13.914   6.969  1.00 98.06           C  
ATOM    424  C   GLY A  54     -15.930 -13.570   6.359  1.00 98.06           C  
ATOM    425  O   GLY A  54     -16.656 -14.453   5.895  1.00 98.06           O  
ATOM    426  N   ILE A  55     -16.266 -12.242   6.434  1.00 98.56           N  
ATOM    427  CA  ILE A  55     -17.500 -11.766   5.809  1.00 98.56           C  
ATOM    428  C   ILE A  55     -17.250 -11.500   4.324  1.00 98.56           C  
ATOM    429  CB  ILE A  55     -18.016 -10.484   6.500  1.00 98.56           C  
ATOM    430  O   ILE A  55     -16.422 -10.664   3.963  1.00 98.56           O  
ATOM    431  CG1 ILE A  55     -18.188 -10.727   8.008  1.00 98.56           C  
ATOM    432  CG2 ILE A  55     -19.328 -10.031   5.867  1.00 98.56           C  
ATOM    433  CD1 ILE A  55     -18.422  -9.453   8.812  1.00 98.56           C  
ATOM    434  N   PRO A  56     -18.000 -12.195   3.391  1.00 98.44           N  
ATOM    435  CA  PRO A  56     -17.797 -11.922   1.966  1.00 98.44           C  
ATOM    436  C   PRO A  56     -18.328 -10.547   1.555  1.00 98.44           C  
ATOM    437  CB  PRO A  56     -18.594 -13.039   1.280  1.00 98.44           C  
ATOM    438  O   PRO A  56     -19.469 -10.203   1.870  1.00 98.44           O  
ATOM    439  CG  PRO A  56     -19.688 -13.383   2.246  1.00 98.44           C  
ATOM    440  CD  PRO A  56     -19.141 -13.234   3.641  1.00 98.44           C  
ATOM    441  N   TYR A  57     -17.438  -9.758   0.879  1.00 98.56           N  
ATOM    442  CA  TYR A  57     -17.922  -8.453   0.422  1.00 98.56           C  
ATOM    443  C   TYR A  57     -18.172  -8.461  -1.081  1.00 98.56           C  
ATOM    444  CB  TYR A  57     -16.922  -7.352   0.779  1.00 98.56           C  
ATOM    445  O   TYR A  57     -18.625  -7.469  -1.646  1.00 98.56           O  
ATOM    446  CG  TYR A  57     -15.539  -7.574   0.204  1.00 98.56           C  
ATOM    447  CD1 TYR A  57     -14.500  -8.055   0.999  1.00 98.56           C  
ATOM    448  CD2 TYR A  57     -15.273  -7.301  -1.133  1.00 98.56           C  
ATOM    449  CE1 TYR A  57     -13.227  -8.258   0.474  1.00 98.56           C  
ATOM    450  CE2 TYR A  57     -14.000  -7.504  -1.669  1.00 98.56           C  
ATOM    451  OH  TYR A  57     -11.734  -8.180  -1.384  1.00 98.56           O  
ATOM    452  CZ  TYR A  57     -12.992  -7.980  -0.859  1.00 98.56           C  
ATOM    453  N   ALA A  58     -17.906  -9.609  -1.766  1.00 98.38           N  
ATOM    454  CA  ALA A  58     -18.156  -9.797  -3.191  1.00 98.38           C  
ATOM    455  C   ALA A  58     -18.266 -11.281  -3.535  1.00 98.38           C  
ATOM    456  CB  ALA A  58     -17.062  -9.148  -4.023  1.00 98.38           C  
ATOM    457  O   ALA A  58     -17.844 -12.141  -2.760  1.00 98.38           O  
ATOM    458  N   LYS A  59     -18.906 -11.555  -4.695  1.00 98.31           N  
ATOM    459  CA  LYS A  59     -18.953 -12.922  -5.191  1.00 98.31           C  
ATOM    460  C   LYS A  59     -17.547 -13.469  -5.430  1.00 98.31           C  
ATOM    461  CB  LYS A  59     -19.766 -13.008  -6.480  1.00 98.31           C  
ATOM    462  O   LYS A  59     -16.625 -12.711  -5.754  1.00 98.31           O  
ATOM    463  CG  LYS A  59     -21.250 -12.711  -6.293  1.00 98.31           C  
ATOM    464  CD  LYS A  59     -22.031 -12.953  -7.578  1.00 98.31           C  
ATOM    465  CE  LYS A  59     -23.531 -12.742  -7.367  1.00 98.31           C  
ATOM    466  NZ  LYS A  59     -24.297 -13.008  -8.617  1.00 98.31           N  
ATOM    467  N   PRO A  60     -17.453 -14.828  -5.273  1.00 98.12           N  
ATOM    468  CA  PRO A  60     -16.156 -15.406  -5.586  1.00 98.12           C  
ATOM    469  C   PRO A  60     -15.711 -15.133  -7.020  1.00 98.12           C  
ATOM    470  CB  PRO A  60     -16.359 -16.906  -5.363  1.00 98.12           C  
ATOM    471  O   PRO A  60     -16.484 -15.320  -7.957  1.00 98.12           O  
ATOM    472  CG  PRO A  60     -17.531 -16.984  -4.422  1.00 98.12           C  
ATOM    473  CD  PRO A  60     -18.453 -15.859  -4.719  1.00 98.12           C  
ATOM    474  N   PRO A  61     -14.539 -14.633  -7.191  1.00 97.94           N  
ATOM    475  CA  PRO A  61     -14.055 -14.344  -8.539  1.00 97.94           C  
ATOM    476  C   PRO A  61     -13.547 -15.586  -9.273  1.00 97.94           C  
ATOM    477  CB  PRO A  61     -12.906 -13.352  -8.297  1.00 97.94           C  
ATOM    478  O   PRO A  61     -12.383 -15.633  -9.680  1.00 97.94           O  
ATOM    479  CG  PRO A  61     -12.336 -13.750  -6.973  1.00 97.94           C  
ATOM    480  CD  PRO A  61     -13.453 -14.234  -6.094  1.00 97.94           C  
ATOM    481  N   LEU A  62     -14.391 -16.531  -9.430  1.00 97.69           N  
ATOM    482  CA  LEU A  62     -14.078 -17.797 -10.078  1.00 97.69           C  
ATOM    483  C   LEU A  62     -14.703 -17.875 -11.469  1.00 97.69           C  
ATOM    484  CB  LEU A  62     -14.570 -18.969  -9.227  1.00 97.69           C  
ATOM    485  O   LEU A  62     -15.594 -17.094 -11.789  1.00 97.69           O  
ATOM    486  CG  LEU A  62     -14.062 -19.016  -7.781  1.00 97.69           C  
ATOM    487  CD1 LEU A  62     -14.836 -20.062  -6.980  1.00 97.69           C  
ATOM    488  CD2 LEU A  62     -12.562 -19.328  -7.754  1.00 97.69           C  
ATOM    489  N   GLY A  63     -14.172 -18.812 -12.266  1.00 96.38           N  
ATOM    490  CA  GLY A  63     -14.734 -19.047 -13.594  1.00 96.38           C  
ATOM    491  C   GLY A  63     -14.734 -17.812 -14.461  1.00 96.38           C  
ATOM    492  O   GLY A  63     -13.695 -17.172 -14.648  1.00 96.38           O  
ATOM    493  N   LEU A  64     -15.953 -17.406 -14.852  1.00 97.00           N  
ATOM    494  CA  LEU A  64     -16.094 -16.281 -15.773  1.00 97.00           C  
ATOM    495  C   LEU A  64     -15.797 -14.961 -15.070  1.00 97.00           C  
ATOM    496  CB  LEU A  64     -17.484 -16.250 -16.391  1.00 97.00           C  
ATOM    497  O   LEU A  64     -15.570 -13.945 -15.719  1.00 97.00           O  
ATOM    498  CG  LEU A  64     -17.828 -17.375 -17.375  1.00 97.00           C  
ATOM    499  CD1 LEU A  64     -19.266 -17.250 -17.844  1.00 97.00           C  
ATOM    500  CD2 LEU A  64     -16.875 -17.344 -18.562  1.00 97.00           C  
ATOM    501  N   LEU A  65     -15.766 -15.078 -13.711  1.00 97.94           N  
ATOM    502  CA  LEU A  65     -15.508 -13.852 -12.953  1.00 97.94           C  
ATOM    503  C   LEU A  65     -14.016 -13.680 -12.703  1.00 97.94           C  
ATOM    504  CB  LEU A  65     -16.266 -13.883 -11.625  1.00 97.94           C  
ATOM    505  O   LEU A  65     -13.602 -12.672 -12.125  1.00 97.94           O  
ATOM    506  CG  LEU A  65     -17.797 -13.766 -11.711  1.00 97.94           C  
ATOM    507  CD1 LEU A  65     -18.406 -13.828 -10.312  1.00 97.94           C  
ATOM    508  CD2 LEU A  65     -18.188 -12.477 -12.422  1.00 97.94           C  
ATOM    509  N   ARG A  66     -13.227 -14.680 -13.047  1.00 98.12           N  
ATOM    510  CA  ARG A  66     -11.781 -14.500 -13.016  1.00 98.12           C  
ATOM    511  C   ARG A  66     -11.352 -13.398 -13.977  1.00 98.12           C  
ATOM    512  CB  ARG A  66     -11.070 -15.812 -13.352  1.00 98.12           C  
ATOM    513  O   ARG A  66     -11.797 -13.367 -15.125  1.00 98.12           O  
ATOM    514  CG  ARG A  66      -9.562 -15.758 -13.164  1.00 98.12           C  
ATOM    515  CD  ARG A  66      -8.914 -17.109 -13.414  1.00 98.12           C  
ATOM    516  NE  ARG A  66      -9.242 -18.078 -12.367  1.00 98.12           N  
ATOM    517  NH1 ARG A  66      -7.898 -19.750 -13.203  1.00 98.12           N  
ATOM    518  NH2 ARG A  66      -9.117 -20.094 -11.289  1.00 98.12           N  
ATOM    519  CZ  ARG A  66      -8.750 -19.312 -12.289  1.00 98.12           C  
ATOM    520  N   PHE A  67     -10.430 -12.438 -13.500  1.00 97.81           N  
ATOM    521  CA  PHE A  67      -9.875 -11.328 -14.273  1.00 97.81           C  
ATOM    522  C   PHE A  67     -10.969 -10.344 -14.656  1.00 97.81           C  
ATOM    523  CB  PHE A  67      -9.172 -11.852 -15.531  1.00 97.81           C  
ATOM    524  O   PHE A  67     -11.000  -9.844 -15.789  1.00 97.81           O  
ATOM    525  CG  PHE A  67      -8.148 -12.914 -15.258  1.00 97.81           C  
ATOM    526  CD1 PHE A  67      -7.312 -12.820 -14.156  1.00 97.81           C  
ATOM    527  CD2 PHE A  67      -8.016 -14.000 -16.109  1.00 97.81           C  
ATOM    528  CE1 PHE A  67      -6.359 -13.805 -13.898  1.00 97.81           C  
ATOM    529  CE2 PHE A  67      -7.062 -14.984 -15.867  1.00 97.81           C  
ATOM    530  CZ  PHE A  67      -6.234 -14.891 -14.758  1.00 97.81           C  
ATOM    531  N   LYS A  68     -11.922 -10.148 -13.727  1.00 97.31           N  
ATOM    532  CA  LYS A  68     -13.016  -9.211 -13.906  1.00 97.31           C  
ATOM    533  C   LYS A  68     -13.273  -8.414 -12.633  1.00 97.31           C  
ATOM    534  CB  LYS A  68     -14.289  -9.945 -14.328  1.00 97.31           C  
ATOM    535  O   LYS A  68     -12.812  -8.789 -11.555  1.00 97.31           O  
ATOM    536  CG  LYS A  68     -14.273 -10.445 -15.766  1.00 97.31           C  
ATOM    537  CD  LYS A  68     -15.648 -10.898 -16.219  1.00 97.31           C  
ATOM    538  CE  LYS A  68     -15.656 -11.297 -17.688  1.00 97.31           C  
ATOM    539  NZ  LYS A  68     -17.016 -11.711 -18.156  1.00 97.31           N  
ATOM    540  N   SER A  69     -13.992  -7.383 -12.781  1.00 97.94           N  
ATOM    541  CA  SER A  69     -14.398  -6.586 -11.625  1.00 97.94           C  
ATOM    542  C   SER A  69     -15.242  -7.406 -10.656  1.00 97.94           C  
ATOM    543  CB  SER A  69     -15.180  -5.352 -12.078  1.00 97.94           C  
ATOM    544  O   SER A  69     -16.016  -8.273 -11.078  1.00 97.94           O  
ATOM    545  OG  SER A  69     -14.344  -4.465 -12.797  1.00 97.94           O  
ATOM    546  N   PRO A  70     -14.969  -7.148  -9.305  1.00 98.31           N  
ATOM    547  CA  PRO A  70     -15.797  -7.859  -8.328  1.00 98.31           C  
ATOM    548  C   PRO A  70     -17.281  -7.543  -8.469  1.00 98.31           C  
ATOM    549  CB  PRO A  70     -15.258  -7.359  -6.984  1.00 98.31           C  
ATOM    550  O   PRO A  70     -17.641  -6.441  -8.883  1.00 98.31           O  
ATOM    551  CG  PRO A  70     -14.742  -5.984  -7.266  1.00 98.31           C  
ATOM    552  CD  PRO A  70     -14.125  -5.977  -8.641  1.00 98.31           C  
ATOM    553  N   VAL A  71     -18.094  -8.539  -8.148  1.00 98.25           N  
ATOM    554  CA  VAL A  71     -19.531  -8.438  -8.250  1.00 98.25           C  
ATOM    555  C   VAL A  71     -20.172  -8.555  -6.867  1.00 98.25           C  
ATOM    556  CB  VAL A  71     -20.125  -9.508  -9.195  1.00 98.25           C  
ATOM    557  O   VAL A  71     -19.797  -9.422  -6.082  1.00 98.25           O  
ATOM    558  CG1 VAL A  71     -21.641  -9.406  -9.266  1.00 98.25           C  
ATOM    559  CG2 VAL A  71     -19.516  -9.383 -10.594  1.00 98.25           C  
ATOM    560  N   LYS A  72     -21.062  -7.656  -6.625  1.00 97.56           N  
ATOM    561  CA  LYS A  72     -21.781  -7.660  -5.355  1.00 97.56           C  
ATOM    562  C   LYS A  72     -22.453  -9.008  -5.109  1.00 97.56           C  
ATOM    563  CB  LYS A  72     -22.828  -6.543  -5.324  1.00 97.56           C  
ATOM    564  O   LYS A  72     -22.953  -9.641  -6.043  1.00 97.56           O  
ATOM    565  CG  LYS A  72     -23.547  -6.402  -3.994  1.00 97.56           C  
ATOM    566  CD  LYS A  72     -24.578  -5.277  -4.027  1.00 97.56           C  
ATOM    567  CE  LYS A  72     -25.344  -5.188  -2.723  1.00 97.56           C  
ATOM    568  NZ  LYS A  72     -26.375  -4.102  -2.760  1.00 97.56           N  
ATOM    569  N   ASN A  73     -22.484  -9.445  -3.814  1.00 97.06           N  
ATOM    570  CA  ASN A  73     -23.125 -10.695  -3.424  1.00 97.06           C  
ATOM    571  C   ASN A  73     -24.641 -10.609  -3.537  1.00 97.06           C  
ATOM    572  CB  ASN A  73     -22.719 -11.086  -1.999  1.00 97.06           C  
ATOM    573  O   ASN A  73     -25.219  -9.523  -3.406  1.00 97.06           O  
ATOM    574  CG  ASN A  73     -21.266 -11.492  -1.896  1.00 97.06           C  
ATOM    575  ND2 ASN A  73     -20.562 -10.961  -0.890  1.00 97.06           N  
ATOM    576  OD1 ASN A  73     -20.750 -12.266  -2.713  1.00 97.06           O  
ATOM    577  N   ASP A  74     -25.156 -11.859  -3.758  1.00 96.00           N  
ATOM    578  CA  ASP A  74     -26.578 -11.992  -3.428  1.00 96.00           C  
ATOM    579  C   ASP A  74     -26.781 -12.133  -1.921  1.00 96.00           C  
ATOM    580  CB  ASP A  74     -27.188 -13.203  -4.148  1.00 96.00           C  
ATOM    581  O   ASP A  74     -25.953 -12.734  -1.229  1.00 96.00           O  
ATOM    582  CG  ASP A  74     -27.078 -13.094  -5.660  1.00 96.00           C  
ATOM    583  OD1 ASP A  74     -27.359 -12.016  -6.219  1.00 96.00           O  
ATOM    584  OD2 ASP A  74     -26.719 -14.109  -6.301  1.00 96.00           O  
ATOM    585  N   PRO A  75     -27.891 -11.477  -1.487  1.00 96.12           N  
ATOM    586  CA  PRO A  75     -28.125 -11.680  -0.055  1.00 96.12           C  
ATOM    587  C   PRO A  75     -28.219 -13.156   0.326  1.00 96.12           C  
ATOM    588  CB  PRO A  75     -29.469 -10.969   0.188  1.00 96.12           C  
ATOM    589  O   PRO A  75     -28.672 -13.977  -0.476  1.00 96.12           O  
ATOM    590  CG  PRO A  75     -29.578  -9.984  -0.935  1.00 96.12           C  
ATOM    591  CD  PRO A  75     -28.938 -10.570  -2.152  1.00 96.12           C  
ATOM    592  N   TRP A  76     -27.594 -13.500   1.507  1.00 97.06           N  
ATOM    593  CA  TRP A  76     -27.734 -14.883   1.964  1.00 97.06           C  
ATOM    594  C   TRP A  76     -28.828 -15.008   3.006  1.00 97.06           C  
ATOM    595  CB  TRP A  76     -26.406 -15.383   2.545  1.00 97.06           C  
ATOM    596  O   TRP A  76     -29.234 -14.016   3.611  1.00 97.06           O  
ATOM    597  CG  TRP A  76     -25.906 -14.578   3.705  1.00 97.06           C  
ATOM    598  CD1 TRP A  76     -26.234 -14.734   5.023  1.00 97.06           C  
ATOM    599  CD2 TRP A  76     -24.984 -13.484   3.650  1.00 97.06           C  
ATOM    600  CE2 TRP A  76     -24.797 -13.023   4.973  1.00 97.06           C  
ATOM    601  CE3 TRP A  76     -24.281 -12.852   2.609  1.00 97.06           C  
ATOM    602  NE1 TRP A  76     -25.578 -13.805   5.789  1.00 97.06           N  
ATOM    603  CH2 TRP A  76     -23.281 -11.359   4.246  1.00 97.06           C  
ATOM    604  CZ2 TRP A  76     -23.953 -11.961   5.281  1.00 97.06           C  
ATOM    605  CZ3 TRP A  76     -23.453 -11.789   2.920  1.00 97.06           C  
ATOM    606  N   LYS A  77     -29.391 -16.219   3.156  1.00 96.56           N  
ATOM    607  CA  LYS A  77     -30.406 -16.531   4.168  1.00 96.56           C  
ATOM    608  C   LYS A  77     -29.766 -17.125   5.422  1.00 96.56           C  
ATOM    609  CB  LYS A  77     -31.438 -17.500   3.613  1.00 96.56           C  
ATOM    610  O   LYS A  77     -28.688 -17.719   5.352  1.00 96.56           O  
ATOM    611  CG  LYS A  77     -32.281 -16.938   2.473  1.00 96.56           C  
ATOM    612  CD  LYS A  77     -33.344 -17.906   2.029  1.00 96.56           C  
ATOM    613  CE  LYS A  77     -34.188 -17.359   0.876  1.00 96.56           C  
ATOM    614  NZ  LYS A  77     -35.219 -18.328   0.415  1.00 96.56           N  
ATOM    615  N   GLY A  78     -30.375 -16.844   6.535  1.00 96.88           N  
ATOM    616  CA  GLY A  78     -29.859 -17.359   7.789  1.00 96.88           C  
ATOM    617  C   GLY A  78     -28.703 -16.547   8.352  1.00 96.88           C  
ATOM    618  O   GLY A  78     -28.500 -15.398   7.941  1.00 96.88           O  
ATOM    619  N   VAL A  79     -28.062 -17.172   9.359  1.00 98.25           N  
ATOM    620  CA  VAL A  79     -26.953 -16.500  10.016  1.00 98.25           C  
ATOM    621  C   VAL A  79     -25.625 -17.000   9.453  1.00 98.25           C  
ATOM    622  CB  VAL A  79     -26.984 -16.688  11.547  1.00 98.25           C  
ATOM    623  O   VAL A  79     -25.359 -18.203   9.477  1.00 98.25           O  
ATOM    624  CG1 VAL A  79     -25.812 -15.984  12.219  1.00 98.25           C  
ATOM    625  CG2 VAL A  79     -28.312 -16.188  12.117  1.00 98.25           C  
ATOM    626  N   LEU A  80     -24.875 -16.062   8.820  1.00 98.19           N  
ATOM    627  CA  LEU A  80     -23.547 -16.438   8.375  1.00 98.19           C  
ATOM    628  C   LEU A  80     -22.609 -16.641   9.562  1.00 98.19           C  
ATOM    629  CB  LEU A  80     -22.969 -15.375   7.441  1.00 98.19           C  
ATOM    630  O   LEU A  80     -22.484 -15.766  10.414  1.00 98.19           O  
ATOM    631  CG  LEU A  80     -21.562 -15.633   6.883  1.00 98.19           C  
ATOM    632  CD1 LEU A  80     -21.609 -16.750   5.844  1.00 98.19           C  
ATOM    633  CD2 LEU A  80     -20.984 -14.359   6.285  1.00 98.19           C  
ATOM    634  N   ASN A  81     -21.953 -17.797   9.641  1.00 98.00           N  
ATOM    635  CA  ASN A  81     -20.953 -18.078  10.672  1.00 98.00           C  
ATOM    636  C   ASN A  81     -19.625 -17.375  10.383  1.00 98.00           C  
ATOM    637  CB  ASN A  81     -20.750 -19.578  10.812  1.00 98.00           C  
ATOM    638  O   ASN A  81     -18.828 -17.859   9.578  1.00 98.00           O  
ATOM    639  CG  ASN A  81     -19.812 -19.938  11.961  1.00 98.00           C  
ATOM    640  ND2 ASN A  81     -19.672 -21.234  12.234  1.00 98.00           N  
ATOM    641  OD1 ASN A  81     -19.234 -19.062  12.594  1.00 98.00           O  
ATOM    642  N   ALA A  82     -19.422 -16.281  11.078  1.00 98.00           N  
ATOM    643  CA  ALA A  82     -18.219 -15.477  10.898  1.00 98.00           C  
ATOM    644  C   ALA A  82     -17.281 -15.609  12.094  1.00 98.00           C  
ATOM    645  CB  ALA A  82     -18.578 -14.016  10.664  1.00 98.00           C  
ATOM    646  O   ALA A  82     -16.719 -14.617  12.562  1.00 98.00           O  
ATOM    647  N   THR A  83     -17.141 -16.828  12.609  1.00 97.69           N  
ATOM    648  CA  THR A  83     -16.344 -17.078  13.805  1.00 97.69           C  
ATOM    649  C   THR A  83     -14.906 -17.438  13.430  1.00 97.69           C  
ATOM    650  CB  THR A  83     -16.953 -18.219  14.648  1.00 97.69           C  
ATOM    651  O   THR A  83     -14.008 -17.391  14.273  1.00 97.69           O  
ATOM    652  CG2 THR A  83     -18.344 -17.859  15.117  1.00 97.69           C  
ATOM    653  OG1 THR A  83     -17.000 -19.406  13.859  1.00 97.69           O  
ATOM    654  N   ASN A  84     -14.664 -17.750  12.117  1.00 95.31           N  
ATOM    655  CA  ASN A  84     -13.328 -18.094  11.633  1.00 95.31           C  
ATOM    656  C   ASN A  84     -12.922 -17.219  10.445  1.00 95.31           C  
ATOM    657  CB  ASN A  84     -13.258 -19.578  11.258  1.00 95.31           C  
ATOM    658  O   ASN A  84     -13.773 -16.828   9.641  1.00 95.31           O  
ATOM    659  CG  ASN A  84     -13.539 -20.500  12.430  1.00 95.31           C  
ATOM    660  ND2 ASN A  84     -14.625 -21.250  12.336  1.00 95.31           N  
ATOM    661  OD1 ASN A  84     -12.789 -20.516  13.406  1.00 95.31           O  
ATOM    662  N   GLU A  85     -11.617 -17.000  10.461  1.00 92.00           N  
ATOM    663  CA  GLU A  85     -11.125 -16.250   9.312  1.00 92.00           C  
ATOM    664  C   GLU A  85     -11.219 -17.078   8.031  1.00 92.00           C  
ATOM    665  CB  GLU A  85      -9.672 -15.805   9.547  1.00 92.00           C  
ATOM    666  O   GLU A  85     -11.039 -18.297   8.055  1.00 92.00           O  
ATOM    667  CG  GLU A  85      -9.523 -14.742  10.617  1.00 92.00           C  
ATOM    668  CD  GLU A  85      -8.078 -14.320  10.852  1.00 92.00           C  
ATOM    669  OE1 GLU A  85      -7.777 -13.109  10.781  1.00 92.00           O  
ATOM    670  OE2 GLU A  85      -7.246 -15.219  11.117  1.00 92.00           O  
ATOM    671  N   ALA A  86     -11.570 -16.297   6.898  1.00 94.62           N  
ATOM    672  CA  ALA A  86     -11.562 -16.922   5.582  1.00 94.62           C  
ATOM    673  C   ALA A  86     -10.141 -17.078   5.051  1.00 94.62           C  
ATOM    674  CB  ALA A  86     -12.414 -16.125   4.602  1.00 94.62           C  
ATOM    675  O   ALA A  86      -9.195 -16.531   5.629  1.00 94.62           O  
ATOM    676  N   GLU A  87     -10.039 -17.906   4.031  1.00 94.50           N  
ATOM    677  CA  GLU A  87      -8.734 -18.172   3.424  1.00 94.50           C  
ATOM    678  C   GLU A  87      -8.156 -16.906   2.807  1.00 94.50           C  
ATOM    679  CB  GLU A  87      -8.852 -19.266   2.363  1.00 94.50           C  
ATOM    680  O   GLU A  87      -8.891 -16.031   2.348  1.00 94.50           O  
ATOM    681  CG  GLU A  87      -9.094 -20.656   2.938  1.00 94.50           C  
ATOM    682  CD  GLU A  87      -8.867 -21.766   1.929  1.00 94.50           C  
ATOM    683  OE1 GLU A  87      -8.406 -22.859   2.324  1.00 94.50           O  
ATOM    684  OE2 GLU A  87      -9.164 -21.547   0.732  1.00 94.50           O  
ATOM    685  N   GLN A  88      -6.887 -16.766   2.797  1.00 97.12           N  
ATOM    686  CA  GLN A  88      -6.180 -15.703   2.090  1.00 97.12           C  
ATOM    687  C   GLN A  88      -6.227 -15.922   0.581  1.00 97.12           C  
ATOM    688  CB  GLN A  88      -4.730 -15.609   2.564  1.00 97.12           C  
ATOM    689  O   GLN A  88      -6.566 -17.016   0.117  1.00 97.12           O  
ATOM    690  CG  GLN A  88      -3.910 -16.859   2.281  1.00 97.12           C  
ATOM    691  CD  GLN A  88      -2.561 -16.844   2.973  1.00 97.12           C  
ATOM    692  NE2 GLN A  88      -1.909 -18.000   3.025  1.00 97.12           N  
ATOM    693  OE1 GLN A  88      -2.105 -15.805   3.455  1.00 97.12           O  
ATOM    694  N   CYS A  89      -5.902 -14.812  -0.167  1.00 98.19           N  
ATOM    695  CA  CYS A  89      -5.875 -14.922  -1.621  1.00 98.19           C  
ATOM    696  C   CYS A  89      -4.664 -15.719  -2.086  1.00 98.19           C  
ATOM    697  CB  CYS A  89      -5.859 -13.531  -2.262  1.00 98.19           C  
ATOM    698  O   CYS A  89      -3.660 -15.805  -1.375  1.00 98.19           O  
ATOM    699  SG  CYS A  89      -7.340 -12.555  -1.916  1.00 98.19           S  
ATOM    700  N   VAL A  90      -4.762 -16.344  -3.264  1.00 98.25           N  
ATOM    701  CA  VAL A  90      -3.709 -17.172  -3.828  1.00 98.25           C  
ATOM    702  C   VAL A  90      -2.400 -16.391  -3.881  1.00 98.25           C  
ATOM    703  CB  VAL A  90      -4.082 -17.688  -5.238  1.00 98.25           C  
ATOM    704  O   VAL A  90      -2.357 -15.273  -4.402  1.00 98.25           O  
ATOM    705  CG1 VAL A  90      -2.914 -18.438  -5.867  1.00 98.25           C  
ATOM    706  CG2 VAL A  90      -5.324 -18.562  -5.176  1.00 98.25           C  
ATOM    707  N   GLN A  91      -1.320 -17.031  -3.375  1.00 97.38           N  
ATOM    708  CA  GLN A  91      -0.002 -16.406  -3.346  1.00 97.38           C  
ATOM    709  C   GLN A  91       1.083 -17.422  -3.010  1.00 97.38           C  
ATOM    710  CB  GLN A  91       0.026 -15.250  -2.336  1.00 97.38           C  
ATOM    711  O   GLN A  91       0.781 -18.547  -2.604  1.00 97.38           O  
ATOM    712  CG  GLN A  91      -0.242 -15.688  -0.901  1.00 97.38           C  
ATOM    713  CD  GLN A  91      -0.399 -14.516   0.050  1.00 97.38           C  
ATOM    714  NE2 GLN A  91      -1.568 -14.406   0.671  1.00 97.38           N  
ATOM    715  OE1 GLN A  91       0.523 -13.711   0.225  1.00 97.38           O  
ATOM    716  N   THR A  92       2.326 -17.000  -3.188  1.00 93.50           N  
ATOM    717  CA  THR A  92       3.439 -17.844  -2.750  1.00 93.50           C  
ATOM    718  C   THR A  92       3.576 -17.812  -1.231  1.00 93.50           C  
ATOM    719  CB  THR A  92       4.762 -17.391  -3.396  1.00 93.50           C  
ATOM    720  O   THR A  92       3.307 -16.781  -0.599  1.00 93.50           O  
ATOM    721  CG2 THR A  92       5.914 -18.297  -2.984  1.00 93.50           C  
ATOM    722  OG1 THR A  92       4.629 -17.422  -4.824  1.00 93.50           O  
ATOM    723  N   ALA A  93       3.855 -18.906  -0.689  1.00 88.69           N  
ATOM    724  CA  ALA A  93       4.016 -19.031   0.757  1.00 88.69           C  
ATOM    725  C   ALA A  93       5.328 -19.734   1.104  1.00 88.69           C  
ATOM    726  CB  ALA A  93       2.838 -19.797   1.358  1.00 88.69           C  
ATOM    727  O   ALA A  93       6.020 -20.234   0.219  1.00 88.69           O  
ATOM    728  N   GLY A  94       5.711 -19.578   2.344  1.00 76.69           N  
ATOM    729  CA  GLY A  94       6.910 -20.234   2.836  1.00 76.69           C  
ATOM    730  C   GLY A  94       8.164 -19.391   2.672  1.00 76.69           C  
ATOM    731  O   GLY A  94       8.164 -18.422   1.911  1.00 76.69           O  
ATOM    732  N   VAL A  95       9.281 -19.797   3.330  1.00 70.50           N  
ATOM    733  CA  VAL A  95      10.523 -19.031   3.422  1.00 70.50           C  
ATOM    734  C   VAL A  95      11.188 -18.953   2.051  1.00 70.50           C  
ATOM    735  CB  VAL A  95      11.492 -19.641   4.457  1.00 70.50           C  
ATOM    736  O   VAL A  95      11.664 -17.891   1.634  1.00 70.50           O  
ATOM    737  CG1 VAL A  95      12.852 -18.938   4.402  1.00 70.50           C  
ATOM    738  CG2 VAL A  95      10.898 -19.547   5.859  1.00 70.50           C  
ATOM    739  N   LEU A  96      11.031 -20.125   1.303  1.00 71.81           N  
ATOM    740  CA  LEU A  96      11.695 -20.141   0.003  1.00 71.81           C  
ATOM    741  C   LEU A  96      10.734 -19.734  -1.104  1.00 71.81           C  
ATOM    742  CB  LEU A  96      12.250 -21.547  -0.286  1.00 71.81           C  
ATOM    743  O   LEU A  96      11.125 -19.609  -2.268  1.00 71.81           O  
ATOM    744  CG  LEU A  96      13.398 -22.016   0.607  1.00 71.81           C  
ATOM    745  CD1 LEU A  96      13.758 -23.453   0.290  1.00 71.81           C  
ATOM    746  CD2 LEU A  96      14.609 -21.109   0.440  1.00 71.81           C  
ATOM    747  N   GLY A  97       9.445 -19.594  -0.711  1.00 78.31           N  
ATOM    748  CA  GLY A  97       8.469 -19.141  -1.692  1.00 78.31           C  
ATOM    749  C   GLY A  97       8.156 -20.188  -2.744  1.00 78.31           C  
ATOM    750  O   GLY A  97       7.879 -19.859  -3.898  1.00 78.31           O  
ATOM    751  N   LEU A  98       8.273 -21.469  -2.371  1.00 80.75           N  
ATOM    752  CA  LEU A  98       8.117 -22.531  -3.348  1.00 80.75           C  
ATOM    753  C   LEU A  98       6.738 -23.188  -3.232  1.00 80.75           C  
ATOM    754  CB  LEU A  98       9.203 -23.594  -3.158  1.00 80.75           C  
ATOM    755  O   LEU A  98       6.387 -24.047  -4.031  1.00 80.75           O  
ATOM    756  CG  LEU A  98      10.641 -23.141  -3.402  1.00 80.75           C  
ATOM    757  CD1 LEU A  98      11.617 -24.266  -3.094  1.00 80.75           C  
ATOM    758  CD2 LEU A  98      10.812 -22.656  -4.836  1.00 80.75           C  
ATOM    759  N   THR A  99       6.012 -22.750  -2.191  1.00 90.75           N  
ATOM    760  CA  THR A  99       4.676 -23.312  -2.041  1.00 90.75           C  
ATOM    761  C   THR A  99       3.607 -22.281  -2.369  1.00 90.75           C  
ATOM    762  CB  THR A  99       4.453 -23.844  -0.614  1.00 90.75           C  
ATOM    763  O   THR A  99       3.857 -21.078  -2.277  1.00 90.75           O  
ATOM    764  CG2 THR A  99       5.445 -24.953  -0.281  1.00 90.75           C  
ATOM    765  OG1 THR A  99       4.617 -22.781   0.323  1.00 90.75           O  
ATOM    766  N   ILE A 100       2.488 -22.812  -2.918  1.00 94.88           N  
ATOM    767  CA  ILE A 100       1.341 -21.953  -3.217  1.00 94.88           C  
ATOM    768  C   ILE A 100       0.245 -22.188  -2.178  1.00 94.88           C  
ATOM    769  CB  ILE A 100       0.796 -22.219  -4.637  1.00 94.88           C  
ATOM    770  O   ILE A 100      -0.102 -23.328  -1.872  1.00 94.88           O  
ATOM    771  CG1 ILE A 100       1.875 -21.938  -5.688  1.00 94.88           C  
ATOM    772  CG2 ILE A 100      -0.460 -21.391  -4.898  1.00 94.88           C  
ATOM    773  CD1 ILE A 100       1.521 -22.422  -7.090  1.00 94.88           C  
ATOM    774  N   ALA A 101      -0.246 -21.109  -1.562  1.00 95.81           N  
ATOM    775  CA  ALA A 101      -1.315 -21.156  -0.568  1.00 95.81           C  
ATOM    776  C   ALA A 101      -2.471 -20.234  -0.959  1.00 95.81           C  
ATOM    777  CB  ALA A 101      -0.780 -20.766   0.810  1.00 95.81           C  
ATOM    778  O   ALA A 101      -2.340 -19.422  -1.873  1.00 95.81           O  
ATOM    779  N   GLY A 102      -3.570 -20.453  -0.319  1.00 96.88           N  
ATOM    780  CA  GLY A 102      -4.699 -19.547  -0.485  1.00 96.88           C  
ATOM    781  C   GLY A 102      -5.754 -20.078  -1.438  1.00 96.88           C  
ATOM    782  O   GLY A 102      -5.680 -21.234  -1.872  1.00 96.88           O  
ATOM    783  N   SER A 103      -6.742 -19.219  -1.668  1.00 97.69           N  
ATOM    784  CA  SER A 103      -7.883 -19.547  -2.512  1.00 97.69           C  
ATOM    785  C   SER A 103      -8.281 -18.359  -3.385  1.00 97.69           C  
ATOM    786  CB  SER A 103      -9.078 -19.984  -1.658  1.00 97.69           C  
ATOM    787  O   SER A 103      -8.117 -17.203  -2.986  1.00 97.69           O  
ATOM    788  OG  SER A 103     -10.227 -20.188  -2.463  1.00 97.69           O  
ATOM    789  N   GLU A 104      -8.734 -18.641  -4.629  1.00 98.12           N  
ATOM    790  CA  GLU A 104      -9.305 -17.562  -5.445  1.00 98.12           C  
ATOM    791  C   GLU A 104     -10.578 -17.016  -4.816  1.00 98.12           C  
ATOM    792  CB  GLU A 104      -9.586 -18.062  -6.863  1.00 98.12           C  
ATOM    793  O   GLU A 104     -10.945 -15.859  -5.062  1.00 98.12           O  
ATOM    794  CG  GLU A 104      -8.328 -18.312  -7.688  1.00 98.12           C  
ATOM    795  CD  GLU A 104      -8.625 -18.812  -9.094  1.00 98.12           C  
ATOM    796  OE1 GLU A 104      -8.922 -17.969  -9.977  1.00 98.12           O  
ATOM    797  OE2 GLU A 104      -8.570 -20.047  -9.312  1.00 98.12           O  
ATOM    798  N   ASP A 105     -11.359 -17.844  -4.176  1.00 98.12           N  
ATOM    799  CA  ASP A 105     -12.492 -17.375  -3.385  1.00 98.12           C  
ATOM    800  C   ASP A 105     -12.023 -16.688  -2.105  1.00 98.12           C  
ATOM    801  CB  ASP A 105     -13.422 -18.531  -3.045  1.00 98.12           C  
ATOM    802  O   ASP A 105     -12.016 -17.297  -1.033  1.00 98.12           O  
ATOM    803  CG  ASP A 105     -14.672 -18.094  -2.301  1.00 98.12           C  
ATOM    804  OD1 ASP A 105     -14.914 -16.875  -2.174  1.00 98.12           O  
ATOM    805  OD2 ASP A 105     -15.430 -18.984  -1.838  1.00 98.12           O  
ATOM    806  N   CYS A 106     -11.547 -15.453  -2.250  1.00 98.25           N  
ATOM    807  CA  CYS A 106     -10.812 -14.852  -1.146  1.00 98.25           C  
ATOM    808  C   CYS A 106     -11.305 -13.438  -0.869  1.00 98.25           C  
ATOM    809  CB  CYS A 106      -9.312 -14.820  -1.455  1.00 98.25           C  
ATOM    810  O   CYS A 106     -10.680 -12.688  -0.116  1.00 98.25           O  
ATOM    811  SG  CYS A 106      -8.883 -13.805  -2.887  1.00 98.25           S  
ATOM    812  N   LEU A 107     -12.391 -12.906  -1.463  1.00 98.69           N  
ATOM    813  CA  LEU A 107     -12.852 -11.531  -1.271  1.00 98.69           C  
ATOM    814  C   LEU A 107     -13.688 -11.414  -0.003  1.00 98.69           C  
ATOM    815  CB  LEU A 107     -13.664 -11.062  -2.480  1.00 98.69           C  
ATOM    816  O   LEU A 107     -14.914 -11.242  -0.074  1.00 98.69           O  
ATOM    817  CG  LEU A 107     -12.953 -11.117  -3.836  1.00 98.69           C  
ATOM    818  CD1 LEU A 107     -13.875 -10.586  -4.934  1.00 98.69           C  
ATOM    819  CD2 LEU A 107     -11.656 -10.320  -3.787  1.00 98.69           C  
ATOM    820  N   TYR A 108     -12.945 -11.445   1.181  1.00 98.75           N  
ATOM    821  CA  TYR A 108     -13.539 -11.414   2.514  1.00 98.75           C  
ATOM    822  C   TYR A 108     -12.938 -10.281   3.346  1.00 98.75           C  
ATOM    823  CB  TYR A 108     -13.336 -12.750   3.229  1.00 98.75           C  
ATOM    824  O   TYR A 108     -11.820  -9.836   3.084  1.00 98.75           O  
ATOM    825  CG  TYR A 108     -14.055 -13.906   2.572  1.00 98.75           C  
ATOM    826  CD1 TYR A 108     -15.305 -14.320   3.023  1.00 98.75           C  
ATOM    827  CD2 TYR A 108     -13.484 -14.578   1.500  1.00 98.75           C  
ATOM    828  CE1 TYR A 108     -15.969 -15.383   2.422  1.00 98.75           C  
ATOM    829  CE2 TYR A 108     -14.141 -15.648   0.892  1.00 98.75           C  
ATOM    830  OH  TYR A 108     -16.031 -17.094   0.760  1.00 98.75           O  
ATOM    831  CZ  TYR A 108     -15.375 -16.047   1.358  1.00 98.75           C  
ATOM    832  N   LEU A 109     -13.656  -9.812   4.270  1.00 98.81           N  
ATOM    833  CA  LEU A 109     -13.148  -8.828   5.223  1.00 98.81           C  
ATOM    834  C   LEU A 109     -13.477  -9.242   6.652  1.00 98.81           C  
ATOM    835  CB  LEU A 109     -13.734  -7.445   4.934  1.00 98.81           C  
ATOM    836  O   LEU A 109     -14.266 -10.164   6.871  1.00 98.81           O  
ATOM    837  CG  LEU A 109     -15.258  -7.328   4.984  1.00 98.81           C  
ATOM    838  CD1 LEU A 109     -15.734  -7.191   6.426  1.00 98.81           C  
ATOM    839  CD2 LEU A 109     -15.734  -6.148   4.145  1.00 98.81           C  
ATOM    840  N   ASN A 110     -12.742  -8.672   7.535  1.00 98.88           N  
ATOM    841  CA  ASN A 110     -12.945  -8.852   8.969  1.00 98.88           C  
ATOM    842  C   ASN A 110     -13.297  -7.535   9.656  1.00 98.88           C  
ATOM    843  CB  ASN A 110     -11.711  -9.477   9.617  1.00 98.88           C  
ATOM    844  O   ASN A 110     -12.766  -6.484   9.297  1.00 98.88           O  
ATOM    845  CG  ASN A 110     -11.242 -10.727   8.891  1.00 98.88           C  
ATOM    846  ND2 ASN A 110      -9.992 -10.719   8.445  1.00 98.88           N  
ATOM    847  OD1 ASN A 110     -12.000 -11.680   8.727  1.00 98.88           O  
ATOM    848  N   VAL A 111     -14.281  -7.621  10.656  1.00 98.88           N  
ATOM    849  CA  VAL A 111     -14.641  -6.438  11.422  1.00 98.88           C  
ATOM    850  C   VAL A 111     -14.430  -6.703  12.914  1.00 98.88           C  
ATOM    851  CB  VAL A 111     -16.109  -6.020  11.164  1.00 98.88           C  
ATOM    852  O   VAL A 111     -14.906  -7.703  13.445  1.00 98.88           O  
ATOM    853  CG1 VAL A 111     -16.453  -4.758  11.945  1.00 98.88           C  
ATOM    854  CG2 VAL A 111     -16.344  -5.809   9.672  1.00 98.88           C  
ATOM    855  N   TYR A 112     -13.625  -5.824  13.547  1.00 98.81           N  
ATOM    856  CA  TYR A 112     -13.375  -5.883  14.984  1.00 98.81           C  
ATOM    857  C   TYR A 112     -13.891  -4.625  15.680  1.00 98.81           C  
ATOM    858  CB  TYR A 112     -11.883  -6.062  15.258  1.00 98.81           C  
ATOM    859  O   TYR A 112     -13.594  -3.508  15.250  1.00 98.81           O  
ATOM    860  CG  TYR A 112     -11.266  -7.230  14.531  1.00 98.81           C  
ATOM    861  CD1 TYR A 112     -11.094  -8.461  15.172  1.00 98.81           C  
ATOM    862  CD2 TYR A 112     -10.852  -7.113  13.211  1.00 98.81           C  
ATOM    863  CE1 TYR A 112     -10.523  -9.539  14.508  1.00 98.81           C  
ATOM    864  CE2 TYR A 112     -10.281  -8.188  12.539  1.00 98.81           C  
ATOM    865  OH  TYR A 112      -9.555 -10.461  12.531  1.00 98.81           O  
ATOM    866  CZ  TYR A 112     -10.125  -9.398  13.188  1.00 98.81           C  
ATOM    867  N   THR A 113     -14.633  -4.812  16.766  1.00 98.69           N  
ATOM    868  CA  THR A 113     -15.195  -3.666  17.469  1.00 98.69           C  
ATOM    869  C   THR A 113     -15.453  -3.998  18.938  1.00 98.69           C  
ATOM    870  CB  THR A 113     -16.516  -3.205  16.812  1.00 98.69           C  
ATOM    871  O   THR A 113     -15.641  -5.164  19.281  1.00 98.69           O  
ATOM    872  CG2 THR A 113     -17.594  -4.270  16.938  1.00 98.69           C  
ATOM    873  OG1 THR A 113     -16.969  -2.002  17.438  1.00 98.69           O  
ATOM    874  N   THR A 114     -15.445  -3.000  19.766  1.00 98.38           N  
ATOM    875  CA  THR A 114     -15.711  -3.217  21.188  1.00 98.38           C  
ATOM    876  C   THR A 114     -17.188  -2.988  21.500  1.00 98.38           C  
ATOM    877  CB  THR A 114     -14.844  -2.293  22.062  1.00 98.38           C  
ATOM    878  O   THR A 114     -17.672  -3.395  22.562  1.00 98.38           O  
ATOM    879  CG2 THR A 114     -13.359  -2.621  21.906  1.00 98.38           C  
ATOM    880  OG1 THR A 114     -15.062  -0.932  21.672  1.00 98.38           O  
ATOM    881  N   ASN A 115     -17.891  -2.344  20.594  1.00 97.81           N  
ATOM    882  CA  ASN A 115     -19.281  -1.978  20.812  1.00 97.81           C  
ATOM    883  C   ASN A 115     -20.047  -1.850  19.500  1.00 97.81           C  
ATOM    884  CB  ASN A 115     -19.375  -0.675  21.609  1.00 97.81           C  
ATOM    885  O   ASN A 115     -19.750  -0.960  18.703  1.00 97.81           O  
ATOM    886  CG  ASN A 115     -20.797  -0.371  22.062  1.00 97.81           C  
ATOM    887  ND2 ASN A 115     -20.922   0.370  23.172  1.00 97.81           N  
ATOM    888  OD1 ASN A 115     -21.766  -0.799  21.438  1.00 97.81           O  
ATOM    889  N   ASN A 116     -21.172  -2.607  19.266  1.00 97.56           N  
ATOM    890  CA  ASN A 116     -21.906  -2.615  18.000  1.00 97.56           C  
ATOM    891  C   ASN A 116     -22.844  -1.417  17.891  1.00 97.56           C  
ATOM    892  CB  ASN A 116     -22.688  -3.920  17.844  1.00 97.56           C  
ATOM    893  O   ASN A 116     -23.359  -1.131  16.812  1.00 97.56           O  
ATOM    894  CG  ASN A 116     -21.781  -5.121  17.641  1.00 97.56           C  
ATOM    895  ND2 ASN A 116     -21.688  -5.598  16.406  1.00 97.56           N  
ATOM    896  OD1 ASN A 116     -21.172  -5.621  18.594  1.00 97.56           O  
ATOM    897  N   THR A 117     -23.000  -0.720  18.953  1.00 97.19           N  
ATOM    898  CA  THR A 117     -23.984   0.359  18.922  1.00 97.19           C  
ATOM    899  C   THR A 117     -23.297   1.719  18.969  1.00 97.19           C  
ATOM    900  CB  THR A 117     -24.984   0.243  20.062  1.00 97.19           C  
ATOM    901  O   THR A 117     -23.938   2.758  18.859  1.00 97.19           O  
ATOM    902  CG2 THR A 117     -25.766  -1.072  20.000  1.00 97.19           C  
ATOM    903  OG1 THR A 117     -24.297   0.308  21.312  1.00 97.19           O  
ATOM    904  N   ALA A 118     -21.953   1.701  19.172  1.00 97.75           N  
ATOM    905  CA  ALA A 118     -21.203   2.951  19.219  1.00 97.75           C  
ATOM    906  C   ALA A 118     -21.109   3.584  17.844  1.00 97.75           C  
ATOM    907  CB  ALA A 118     -19.812   2.713  19.797  1.00 97.75           C  
ATOM    908  O   ALA A 118     -21.703   3.098  16.891  1.00 97.75           O  
ATOM    909  N   LYS A 119     -20.516   4.699  17.703  1.00 98.12           N  
ATOM    910  CA  LYS A 119     -20.203   5.391  16.453  1.00 98.12           C  
ATOM    911  C   LYS A 119     -18.734   5.777  16.375  1.00 98.12           C  
ATOM    912  CB  LYS A 119     -21.078   6.637  16.297  1.00 98.12           C  
ATOM    913  O   LYS A 119     -18.406   6.961  16.266  1.00 98.12           O  
ATOM    914  CG  LYS A 119     -22.562   6.336  16.156  1.00 98.12           C  
ATOM    915  CD  LYS A 119     -23.359   7.598  15.836  1.00 98.12           C  
ATOM    916  CE  LYS A 119     -24.844   7.285  15.617  1.00 98.12           C  
ATOM    917  NZ  LYS A 119     -25.625   8.516  15.273  1.00 98.12           N  
ATOM    918  N   PHE A 120     -17.906   4.723  16.422  1.00 98.69           N  
ATOM    919  CA  PHE A 120     -16.469   4.914  16.438  1.00 98.69           C  
ATOM    920  C   PHE A 120     -15.938   5.227  15.039  1.00 98.69           C  
ATOM    921  CB  PHE A 120     -15.758   3.672  17.000  1.00 98.69           C  
ATOM    922  O   PHE A 120     -16.531   4.805  14.047  1.00 98.69           O  
ATOM    923  CG  PHE A 120     -16.031   3.428  18.453  1.00 98.69           C  
ATOM    924  CD1 PHE A 120     -16.062   4.488  19.359  1.00 98.69           C  
ATOM    925  CD2 PHE A 120     -16.234   2.141  18.938  1.00 98.69           C  
ATOM    926  CE1 PHE A 120     -16.297   4.266  20.703  1.00 98.69           C  
ATOM    927  CE2 PHE A 120     -16.484   1.910  20.281  1.00 98.69           C  
ATOM    928  CZ  PHE A 120     -16.516   2.973  21.172  1.00 98.69           C  
ATOM    929  N   PRO A 121     -14.797   6.039  14.969  1.00 98.75           N  
ATOM    930  CA  PRO A 121     -14.078   6.074  13.695  1.00 98.75           C  
ATOM    931  C   PRO A 121     -13.656   4.688  13.219  1.00 98.75           C  
ATOM    932  CB  PRO A 121     -12.852   6.941  14.000  1.00 98.75           C  
ATOM    933  O   PRO A 121     -13.461   3.783  14.031  1.00 98.75           O  
ATOM    934  CG  PRO A 121     -12.656   6.809  15.477  1.00 98.75           C  
ATOM    935  CD  PRO A 121     -14.000   6.629  16.125  1.00 98.75           C  
ATOM    936  N   VAL A 122     -13.609   4.559  11.875  1.00 98.94           N  
ATOM    937  CA  VAL A 122     -13.336   3.256  11.273  1.00 98.94           C  
ATOM    938  C   VAL A 122     -11.969   3.283  10.586  1.00 98.94           C  
ATOM    939  CB  VAL A 122     -14.438   2.854  10.266  1.00 98.94           C  
ATOM    940  O   VAL A 122     -11.695   4.176   9.773  1.00 98.94           O  
ATOM    941  CG1 VAL A 122     -14.148   1.471   9.688  1.00 98.94           C  
ATOM    942  CG2 VAL A 122     -15.805   2.885  10.938  1.00 98.94           C  
ATOM    943  N   MET A 123     -11.133   2.307  10.961  1.00 98.88           N  
ATOM    944  CA  MET A 123      -9.883   2.074  10.234  1.00 98.88           C  
ATOM    945  C   MET A 123     -10.039   0.907   9.258  1.00 98.88           C  
ATOM    946  CB  MET A 123      -8.734   1.803  11.203  1.00 98.88           C  
ATOM    947  O   MET A 123     -10.266  -0.228   9.680  1.00 98.88           O  
ATOM    948  CG  MET A 123      -7.406   1.528  10.516  1.00 98.88           C  
ATOM    949  SD  MET A 123      -6.055   1.189  11.711  1.00 98.88           S  
ATOM    950  CE  MET A 123      -5.816   2.848  12.406  1.00 98.88           C  
ATOM    951  N   VAL A 124      -9.914   1.226   8.000  1.00 98.94           N  
ATOM    952  CA  VAL A 124      -9.859   0.172   6.992  1.00 98.94           C  
ATOM    953  C   VAL A 124      -8.414  -0.106   6.609  1.00 98.94           C  
ATOM    954  CB  VAL A 124     -10.680   0.547   5.738  1.00 98.94           C  
ATOM    955  O   VAL A 124      -7.758   0.730   5.980  1.00 98.94           O  
ATOM    956  CG1 VAL A 124     -10.664  -0.592   4.719  1.00 98.94           C  
ATOM    957  CG2 VAL A 124     -12.117   0.900   6.121  1.00 98.94           C  
ATOM    958  N   TRP A 125      -8.016  -1.259   6.969  1.00 98.88           N  
ATOM    959  CA  TRP A 125      -6.617  -1.626   6.758  1.00 98.88           C  
ATOM    960  C   TRP A 125      -6.441  -2.352   5.430  1.00 98.88           C  
ATOM    961  CB  TRP A 125      -6.113  -2.506   7.906  1.00 98.88           C  
ATOM    962  O   TRP A 125      -7.082  -3.377   5.184  1.00 98.88           O  
ATOM    963  CG  TRP A 125      -4.703  -2.984   7.730  1.00 98.88           C  
ATOM    964  CD1 TRP A 125      -4.297  -4.262   7.449  1.00 98.88           C  
ATOM    965  CD2 TRP A 125      -3.514  -2.195   7.828  1.00 98.88           C  
ATOM    966  CE2 TRP A 125      -2.420  -3.059   7.598  1.00 98.88           C  
ATOM    967  CE3 TRP A 125      -3.268  -0.842   8.094  1.00 98.88           C  
ATOM    968  NE1 TRP A 125      -2.924  -4.312   7.367  1.00 98.88           N  
ATOM    969  CH2 TRP A 125      -0.884  -1.280   7.879  1.00 98.88           C  
ATOM    970  CZ2 TRP A 125      -1.098  -2.609   7.617  1.00 98.88           C  
ATOM    971  CZ3 TRP A 125      -1.950  -0.397   8.109  1.00 98.88           C  
ATOM    972  N   ILE A 126      -5.488  -1.798   4.598  1.00 98.81           N  
ATOM    973  CA  ILE A 126      -5.086  -2.416   3.340  1.00 98.81           C  
ATOM    974  C   ILE A 126      -3.623  -2.844   3.418  1.00 98.81           C  
ATOM    975  CB  ILE A 126      -5.301  -1.459   2.146  1.00 98.81           C  
ATOM    976  O   ILE A 126      -2.725  -2.000   3.451  1.00 98.81           O  
ATOM    977  CG1 ILE A 126      -6.758  -0.982   2.100  1.00 98.81           C  
ATOM    978  CG2 ILE A 126      -4.906  -2.139   0.831  1.00 98.81           C  
ATOM    979  CD1 ILE A 126      -7.031   0.072   1.036  1.00 98.81           C  
ATOM    980  N   PHE A 127      -3.445  -4.156   3.486  1.00 98.56           N  
ATOM    981  CA  PHE A 127      -2.104  -4.684   3.705  1.00 98.56           C  
ATOM    982  C   PHE A 127      -1.256  -4.547   2.445  1.00 98.56           C  
ATOM    983  CB  PHE A 127      -2.166  -6.152   4.137  1.00 98.56           C  
ATOM    984  O   PHE A 127      -1.789  -4.387   1.347  1.00 98.56           O  
ATOM    985  CG  PHE A 127      -2.812  -7.059   3.125  1.00 98.56           C  
ATOM    986  CD1 PHE A 127      -4.148  -7.426   3.252  1.00 98.56           C  
ATOM    987  CD2 PHE A 127      -2.088  -7.539   2.043  1.00 98.56           C  
ATOM    988  CE1 PHE A 127      -4.750  -8.266   2.316  1.00 98.56           C  
ATOM    989  CE2 PHE A 127      -2.682  -8.375   1.104  1.00 98.56           C  
ATOM    990  CZ  PHE A 127      -4.012  -8.734   1.242  1.00 98.56           C  
ATOM    991  N   GLY A 128       0.139  -4.512   2.676  1.00 97.62           N  
ATOM    992  CA  GLY A 128       1.103  -4.480   1.587  1.00 97.62           C  
ATOM    993  C   GLY A 128       1.564  -5.859   1.156  1.00 97.62           C  
ATOM    994  O   GLY A 128       0.872  -6.852   1.389  1.00 97.62           O  
ATOM    995  N   GLY A 129       2.625  -5.938   0.421  1.00 95.62           N  
ATOM    996  CA  GLY A 129       3.154  -7.203  -0.055  1.00 95.62           C  
ATOM    997  C   GLY A 129       3.465  -7.203  -1.540  1.00 95.62           C  
ATOM    998  O   GLY A 129       3.361  -8.234  -2.203  1.00 95.62           O  
ATOM    999  N   GLY A 130       3.699  -6.000  -2.080  1.00 95.81           N  
ATOM   1000  CA  GLY A 130       4.125  -5.855  -3.463  1.00 95.81           C  
ATOM   1001  C   GLY A 130       3.076  -6.309  -4.461  1.00 95.81           C  
ATOM   1002  O   GLY A 130       3.410  -6.766  -5.555  1.00 95.81           O  
ATOM   1003  N   PHE A 131       1.815  -6.480  -3.914  1.00 97.94           N  
ATOM   1004  CA  PHE A 131       0.657  -6.844  -4.723  1.00 97.94           C  
ATOM   1005  C   PHE A 131       0.658  -8.336  -5.027  1.00 97.94           C  
ATOM   1006  CB  PHE A 131       0.635  -6.039  -6.027  1.00 97.94           C  
ATOM   1007  O   PHE A 131      -0.101  -8.805  -5.879  1.00 97.94           O  
ATOM   1008  CG  PHE A 131       0.595  -4.551  -5.820  1.00 97.94           C  
ATOM   1009  CD1 PHE A 131      -0.521  -3.941  -5.262  1.00 97.94           C  
ATOM   1010  CD2 PHE A 131       1.675  -3.758  -6.188  1.00 97.94           C  
ATOM   1011  CE1 PHE A 131      -0.561  -2.562  -5.070  1.00 97.94           C  
ATOM   1012  CE2 PHE A 131       1.643  -2.379  -6.000  1.00 97.94           C  
ATOM   1013  CZ  PHE A 131       0.523  -1.783  -5.441  1.00 97.94           C  
ATOM   1014  N   THR A 132       1.622  -9.094  -4.457  1.00 96.75           N  
ATOM   1015  CA  THR A 132       1.725 -10.508  -4.805  1.00 96.75           C  
ATOM   1016  C   THR A 132       1.565 -11.383  -3.568  1.00 96.75           C  
ATOM   1017  CB  THR A 132       3.070 -10.820  -5.488  1.00 96.75           C  
ATOM   1018  O   THR A 132       1.268 -12.578  -3.678  1.00 96.75           O  
ATOM   1019  CG2 THR A 132       3.193 -10.086  -6.820  1.00 96.75           C  
ATOM   1020  OG1 THR A 132       4.141 -10.406  -4.629  1.00 96.75           O  
ATOM   1021  N   ILE A 133       1.729 -10.773  -2.381  1.00 96.25           N  
ATOM   1022  CA  ILE A 133       1.582 -11.539  -1.147  1.00 96.25           C  
ATOM   1023  C   ILE A 133       0.912 -10.672  -0.081  1.00 96.25           C  
ATOM   1024  CB  ILE A 133       2.947 -12.055  -0.638  1.00 96.25           C  
ATOM   1025  O   ILE A 133       0.831  -9.453  -0.225  1.00 96.25           O  
ATOM   1026  CG1 ILE A 133       3.900 -10.883  -0.383  1.00 96.25           C  
ATOM   1027  CG2 ILE A 133       3.553 -13.047  -1.633  1.00 96.25           C  
ATOM   1028  CD1 ILE A 133       5.188 -11.273   0.328  1.00 96.25           C  
ATOM   1029  N   GLY A 134       0.535 -11.352   1.023  1.00 96.44           N  
ATOM   1030  CA  GLY A 134      -0.107 -10.695   2.148  1.00 96.44           C  
ATOM   1031  C   GLY A 134      -1.486 -11.242   2.455  1.00 96.44           C  
ATOM   1032  O   GLY A 134      -2.012 -12.070   1.704  1.00 96.44           O  
ATOM   1033  N   ASP A 135      -2.080 -10.695   3.580  1.00 97.19           N  
ATOM   1034  CA  ASP A 135      -3.418 -11.148   3.947  1.00 97.19           C  
ATOM   1035  C   ASP A 135      -4.035 -10.234   5.008  1.00 97.19           C  
ATOM   1036  CB  ASP A 135      -3.379 -12.586   4.457  1.00 97.19           C  
ATOM   1037  O   ASP A 135      -3.400  -9.273   5.453  1.00 97.19           O  
ATOM   1038  CG  ASP A 135      -2.527 -12.758   5.703  1.00 97.19           C  
ATOM   1039  OD1 ASP A 135      -2.836 -12.125   6.738  1.00 97.19           O  
ATOM   1040  OD2 ASP A 135      -1.538 -13.516   5.648  1.00 97.19           O  
ATOM   1041  N   ALA A 136      -5.305 -10.547   5.324  1.00 97.25           N  
ATOM   1042  CA  ALA A 136      -6.043  -9.711   6.266  1.00 97.25           C  
ATOM   1043  C   ALA A 136      -6.305 -10.453   7.574  1.00 97.25           C  
ATOM   1044  CB  ALA A 136      -7.363  -9.250   5.645  1.00 97.25           C  
ATOM   1045  O   ALA A 136      -7.219 -10.102   8.320  1.00 97.25           O  
ATOM   1046  N   LYS A 137      -5.488 -11.375   7.867  1.00 96.94           N  
ATOM   1047  CA  LYS A 137      -5.727 -12.234   9.023  1.00 96.94           C  
ATOM   1048  C   LYS A 137      -5.316 -11.539  10.320  1.00 96.94           C  
ATOM   1049  CB  LYS A 137      -4.969 -13.555   8.875  1.00 96.94           C  
ATOM   1050  O   LYS A 137      -4.430 -10.680  10.312  1.00 96.94           O  
ATOM   1051  CG  LYS A 137      -5.480 -14.438   7.750  1.00 96.94           C  
ATOM   1052  CD  LYS A 137      -4.742 -15.773   7.707  1.00 96.94           C  
ATOM   1053  CE  LYS A 137      -5.297 -16.688   6.621  1.00 96.94           C  
ATOM   1054  NZ  LYS A 137      -4.562 -17.984   6.559  1.00 96.94           N  
ATOM   1055  N   TYR A 138      -5.930 -11.961  11.383  1.00 96.69           N  
ATOM   1056  CA  TYR A 138      -5.609 -11.484  12.727  1.00 96.69           C  
ATOM   1057  C   TYR A 138      -4.148 -11.766  13.062  1.00 96.69           C  
ATOM   1058  CB  TYR A 138      -6.523 -12.133  13.766  1.00 96.69           C  
ATOM   1059  O   TYR A 138      -3.465 -10.914  13.641  1.00 96.69           O  
ATOM   1060  CG  TYR A 138      -6.277 -11.656  15.172  1.00 96.69           C  
ATOM   1061  CD1 TYR A 138      -5.324 -12.273  15.984  1.00 96.69           C  
ATOM   1062  CD2 TYR A 138      -7.000 -10.594  15.703  1.00 96.69           C  
ATOM   1063  CE1 TYR A 138      -5.098 -11.844  17.281  1.00 96.69           C  
ATOM   1064  CE2 TYR A 138      -6.777 -10.148  17.000  1.00 96.69           C  
ATOM   1065  OH  TYR A 138      -5.605 -10.344  19.078  1.00 96.69           O  
ATOM   1066  CZ  TYR A 138      -5.828 -10.781  17.781  1.00 96.69           C  
ATOM   1067  N   SER A 139      -3.646 -12.938  12.648  1.00 94.69           N  
ATOM   1068  CA  SER A 139      -2.279 -13.328  12.977  1.00 94.69           C  
ATOM   1069  C   SER A 139      -1.267 -12.383  12.344  1.00 94.69           C  
ATOM   1070  CB  SER A 139      -2.006 -14.766  12.523  1.00 94.69           C  
ATOM   1071  O   SER A 139      -0.122 -12.297  12.789  1.00 94.69           O  
ATOM   1072  OG  SER A 139      -2.223 -14.898  11.125  1.00 94.69           O  
ATOM   1073  N   SER A 140      -1.675 -11.727  11.273  1.00 94.88           N  
ATOM   1074  CA  SER A 140      -0.792 -10.773  10.609  1.00 94.88           C  
ATOM   1075  C   SER A 140      -0.987  -9.367  11.148  1.00 94.88           C  
ATOM   1076  CB  SER A 140      -1.033 -10.789   9.094  1.00 94.88           C  
ATOM   1077  O   SER A 140      -0.034  -8.586  11.227  1.00 94.88           O  
ATOM   1078  OG  SER A 140      -0.727 -12.055   8.547  1.00 94.88           O  
ATOM   1079  N   TYR A 141      -2.215  -9.070  11.516  1.00 96.88           N  
ATOM   1080  CA  TYR A 141      -2.572  -7.723  11.938  1.00 96.88           C  
ATOM   1081  C   TYR A 141      -3.541  -7.762  13.117  1.00 96.88           C  
ATOM   1082  CB  TYR A 141      -3.191  -6.934  10.781  1.00 96.88           C  
ATOM   1083  O   TYR A 141      -4.734  -7.504  12.953  1.00 96.88           O  
ATOM   1084  CG  TYR A 141      -2.350  -6.938   9.531  1.00 96.88           C  
ATOM   1085  CD1 TYR A 141      -1.170  -6.199   9.453  1.00 96.88           C  
ATOM   1086  CD2 TYR A 141      -2.732  -7.680   8.414  1.00 96.88           C  
ATOM   1087  CE1 TYR A 141      -0.393  -6.199   8.297  1.00 96.88           C  
ATOM   1088  CE2 TYR A 141      -1.963  -7.688   7.254  1.00 96.88           C  
ATOM   1089  OH  TYR A 141      -0.031  -6.949   6.062  1.00 96.88           O  
ATOM   1090  CZ  TYR A 141      -0.796  -6.945   7.207  1.00 96.88           C  
ATOM   1091  N   ALA A 142      -3.016  -8.070  14.242  1.00 97.56           N  
ATOM   1092  CA  ALA A 142      -3.811  -8.094  15.469  1.00 97.56           C  
ATOM   1093  C   ALA A 142      -4.109  -6.680  15.961  1.00 97.56           C  
ATOM   1094  CB  ALA A 142      -3.088  -8.883  16.562  1.00 97.56           C  
ATOM   1095  O   ALA A 142      -3.217  -5.977  16.438  1.00 97.56           O  
ATOM   1096  N   PRO A 143      -5.402  -6.254  15.898  1.00 97.88           N  
ATOM   1097  CA  PRO A 143      -5.754  -4.844  16.094  1.00 97.88           C  
ATOM   1098  C   PRO A 143      -6.000  -4.488  17.547  1.00 97.88           C  
ATOM   1099  CB  PRO A 143      -7.039  -4.691  15.266  1.00 97.88           C  
ATOM   1100  O   PRO A 143      -6.680  -3.500  17.844  1.00 97.88           O  
ATOM   1101  CG  PRO A 143      -7.758  -5.992  15.438  1.00 97.88           C  
ATOM   1102  CD  PRO A 143      -6.742  -7.094  15.516  1.00 97.88           C  
ATOM   1103  N   ASP A 144      -5.512  -5.246  18.453  1.00 98.06           N  
ATOM   1104  CA  ASP A 144      -5.863  -5.152  19.859  1.00 98.06           C  
ATOM   1105  C   ASP A 144      -5.551  -3.766  20.422  1.00 98.06           C  
ATOM   1106  CB  ASP A 144      -5.121  -6.223  20.672  1.00 98.06           C  
ATOM   1107  O   ASP A 144      -6.355  -3.188  21.156  1.00 98.06           O  
ATOM   1108  CG  ASP A 144      -5.539  -7.637  20.312  1.00 98.06           C  
ATOM   1109  OD1 ASP A 144      -5.973  -8.391  21.203  1.00 98.06           O  
ATOM   1110  OD2 ASP A 144      -5.426  -7.996  19.109  1.00 98.06           O  
ATOM   1111  N   PHE A 145      -4.426  -3.207  20.078  1.00 97.69           N  
ATOM   1112  CA  PHE A 145      -4.047  -1.894  20.578  1.00 97.69           C  
ATOM   1113  C   PHE A 145      -4.887  -0.799  19.938  1.00 97.69           C  
ATOM   1114  CB  PHE A 145      -2.559  -1.627  20.328  1.00 97.69           C  
ATOM   1115  O   PHE A 145      -5.145   0.240  20.547  1.00 97.69           O  
ATOM   1116  CG  PHE A 145      -1.643  -2.549  21.094  1.00 97.69           C  
ATOM   1117  CD1 PHE A 145      -1.863  -2.820  22.438  1.00 97.69           C  
ATOM   1118  CD2 PHE A 145      -0.559  -3.145  20.453  1.00 97.69           C  
ATOM   1119  CE1 PHE A 145      -1.017  -3.672  23.141  1.00 97.69           C  
ATOM   1120  CE2 PHE A 145       0.292  -3.998  21.156  1.00 97.69           C  
ATOM   1121  CZ  PHE A 145       0.062  -4.258  22.500  1.00 97.69           C  
ATOM   1122  N   ILE A 146      -5.328  -1.011  18.766  1.00 98.19           N  
ATOM   1123  CA  ILE A 146      -6.199  -0.075  18.062  1.00 98.19           C  
ATOM   1124  C   ILE A 146      -7.586  -0.081  18.703  1.00 98.19           C  
ATOM   1125  CB  ILE A 146      -6.297  -0.419  16.562  1.00 98.19           C  
ATOM   1126  O   ILE A 146      -8.172   0.979  18.953  1.00 98.19           O  
ATOM   1127  CG1 ILE A 146      -4.941  -0.224  15.883  1.00 98.19           C  
ATOM   1128  CG2 ILE A 146      -7.379   0.429  15.883  1.00 98.19           C  
ATOM   1129  CD1 ILE A 146      -4.723  -1.116  14.664  1.00 98.19           C  
ATOM   1130  N   LEU A 147      -8.094  -1.271  18.984  1.00 98.19           N  
ATOM   1131  CA  LEU A 147      -9.414  -1.425  19.578  1.00 98.19           C  
ATOM   1132  C   LEU A 147      -9.484  -0.745  20.938  1.00 98.19           C  
ATOM   1133  CB  LEU A 147      -9.773  -2.908  19.719  1.00 98.19           C  
ATOM   1134  O   LEU A 147     -10.539  -0.246  21.344  1.00 98.19           O  
ATOM   1135  CG  LEU A 147      -9.914  -3.693  18.406  1.00 98.19           C  
ATOM   1136  CD1 LEU A 147     -10.078  -5.184  18.703  1.00 98.19           C  
ATOM   1137  CD2 LEU A 147     -11.094  -3.172  17.594  1.00 98.19           C  
ATOM   1138  N   ASP A 148      -8.383  -0.634  21.625  1.00 97.44           N  
ATOM   1139  CA  ASP A 148      -8.320  -0.005  22.938  1.00 97.44           C  
ATOM   1140  C   ASP A 148      -8.492   1.509  22.828  1.00 97.44           C  
ATOM   1141  CB  ASP A 148      -6.988  -0.337  23.625  1.00 97.44           C  
ATOM   1142  O   ASP A 148      -8.641   2.195  23.844  1.00 97.44           O  
ATOM   1143  CG  ASP A 148      -6.910  -1.779  24.094  1.00 97.44           C  
ATOM   1144  OD1 ASP A 148      -7.957  -2.457  24.172  1.00 97.44           O  
ATOM   1145  OD2 ASP A 148      -5.789  -2.242  24.391  1.00 97.44           O  
ATOM   1146  N   ARG A 149      -8.664   1.955  21.641  1.00 97.62           N  
ATOM   1147  CA  ARG A 149      -8.742   3.398  21.438  1.00 97.62           C  
ATOM   1148  C   ARG A 149     -10.055   3.785  20.750  1.00 97.62           C  
ATOM   1149  CB  ARG A 149      -7.559   3.885  20.594  1.00 97.62           C  
ATOM   1150  O   ARG A 149     -10.117   4.793  20.047  1.00 97.62           O  
ATOM   1151  CG  ARG A 149      -6.211   3.742  21.281  1.00 97.62           C  
ATOM   1152  CD  ARG A 149      -5.082   4.336  20.453  1.00 97.62           C  
ATOM   1153  NE  ARG A 149      -3.826   4.367  21.203  1.00 97.62           N  
ATOM   1154  NH1 ARG A 149      -3.824   6.656  21.516  1.00 97.62           N  
ATOM   1155  NH2 ARG A 149      -2.113   5.379  22.344  1.00 97.62           N  
ATOM   1156  CZ  ARG A 149      -3.258   5.469  21.688  1.00 97.62           C  
ATOM   1157  N   ASP A 150     -11.039   2.994  20.875  1.00 97.44           N  
ATOM   1158  CA  ASP A 150     -12.398   3.256  20.406  1.00 97.44           C  
ATOM   1159  C   ASP A 150     -12.430   3.430  18.891  1.00 97.44           C  
ATOM   1160  CB  ASP A 150     -12.969   4.496  21.094  1.00 97.44           C  
ATOM   1161  O   ASP A 150     -13.008   4.391  18.375  1.00 97.44           O  
ATOM   1162  CG  ASP A 150     -13.141   4.324  22.594  1.00 97.44           C  
ATOM   1163  OD1 ASP A 150     -13.438   3.199  23.047  1.00 97.44           O  
ATOM   1164  OD2 ASP A 150     -12.977   5.324  23.328  1.00 97.44           O  
ATOM   1165  N   VAL A 151     -11.789   2.572  18.219  1.00 98.56           N  
ATOM   1166  CA  VAL A 151     -11.758   2.510  16.750  1.00 98.56           C  
ATOM   1167  C   VAL A 151     -12.250   1.144  16.281  1.00 98.56           C  
ATOM   1168  CB  VAL A 151     -10.336   2.777  16.203  1.00 98.56           C  
ATOM   1169  O   VAL A 151     -11.891   0.114  16.859  1.00 98.56           O  
ATOM   1170  CG1 VAL A 151     -10.289   2.574  14.695  1.00 98.56           C  
ATOM   1171  CG2 VAL A 151      -9.883   4.191  16.578  1.00 98.56           C  
ATOM   1172  N   VAL A 152     -13.188   1.220  15.273  1.00 98.88           N  
ATOM   1173  CA  VAL A 152     -13.539  -0.012  14.570  1.00 98.88           C  
ATOM   1174  C   VAL A 152     -12.461  -0.351  13.547  1.00 98.88           C  
ATOM   1175  CB  VAL A 152     -14.914   0.102  13.875  1.00 98.88           C  
ATOM   1176  O   VAL A 152     -12.031   0.513  12.773  1.00 98.88           O  
ATOM   1177  CG1 VAL A 152     -15.172  -1.108  12.984  1.00 98.88           C  
ATOM   1178  CG2 VAL A 152     -16.031   0.244  14.922  1.00 98.88           C  
ATOM   1179  N   PHE A 153     -12.008  -1.583  13.609  1.00 98.88           N  
ATOM   1180  CA  PHE A 153     -10.961  -2.020  12.695  1.00 98.88           C  
ATOM   1181  C   PHE A 153     -11.516  -2.992  11.656  1.00 98.88           C  
ATOM   1182  CB  PHE A 153      -9.812  -2.674  13.469  1.00 98.88           C  
ATOM   1183  O   PHE A 153     -12.148  -3.990  12.008  1.00 98.88           O  
ATOM   1184  CG  PHE A 153      -8.688  -3.150  12.586  1.00 98.88           C  
ATOM   1185  CD1 PHE A 153      -8.547  -4.500  12.281  1.00 98.88           C  
ATOM   1186  CD2 PHE A 153      -7.766  -2.250  12.070  1.00 98.88           C  
ATOM   1187  CE1 PHE A 153      -7.504  -4.945  11.469  1.00 98.88           C  
ATOM   1188  CE2 PHE A 153      -6.723  -2.686  11.258  1.00 98.88           C  
ATOM   1189  CZ  PHE A 153      -6.594  -4.031  10.961  1.00 98.88           C  
ATOM   1190  N   VAL A 154     -11.305  -2.641  10.414  1.00 98.94           N  
ATOM   1191  CA  VAL A 154     -11.703  -3.502   9.305  1.00 98.94           C  
ATOM   1192  C   VAL A 154     -10.484  -3.859   8.461  1.00 98.94           C  
ATOM   1193  CB  VAL A 154     -12.781  -2.832   8.422  1.00 98.94           C  
ATOM   1194  O   VAL A 154      -9.758  -2.973   8.000  1.00 98.94           O  
ATOM   1195  CG1 VAL A 154     -13.250  -3.783   7.324  1.00 98.94           C  
ATOM   1196  CG2 VAL A 154     -13.961  -2.379   9.281  1.00 98.94           C  
ATOM   1197  N   SER A 155     -10.195  -5.133   8.289  1.00 98.75           N  
ATOM   1198  CA  SER A 155      -9.141  -5.594   7.391  1.00 98.75           C  
ATOM   1199  C   SER A 155      -9.727  -6.348   6.199  1.00 98.75           C  
ATOM   1200  CB  SER A 155      -8.148  -6.488   8.141  1.00 98.75           C  
ATOM   1201  O   SER A 155     -10.688  -7.102   6.348  1.00 98.75           O  
ATOM   1202  OG  SER A 155      -8.805  -7.621   8.688  1.00 98.75           O  
ATOM   1203  N   ILE A 156      -9.141  -6.125   5.000  1.00 98.81           N  
ATOM   1204  CA  ILE A 156      -9.758  -6.684   3.803  1.00 98.81           C  
ATOM   1205  C   ILE A 156      -8.727  -7.492   3.016  1.00 98.81           C  
ATOM   1206  CB  ILE A 156     -10.367  -5.578   2.912  1.00 98.81           C  
ATOM   1207  O   ILE A 156      -7.551  -7.133   2.971  1.00 98.81           O  
ATOM   1208  CG1 ILE A 156      -9.273  -4.617   2.436  1.00 98.81           C  
ATOM   1209  CG2 ILE A 156     -11.469  -4.824   3.662  1.00 98.81           C  
ATOM   1210  CD1 ILE A 156      -9.750  -3.594   1.412  1.00 98.81           C  
ATOM   1211  N   ASN A 157      -9.211  -8.641   2.508  1.00 98.69           N  
ATOM   1212  CA  ASN A 157      -8.477  -9.320   1.448  1.00 98.69           C  
ATOM   1213  C   ASN A 157      -8.805  -8.742   0.076  1.00 98.69           C  
ATOM   1214  CB  ASN A 157      -8.773 -10.828   1.475  1.00 98.69           C  
ATOM   1215  O   ASN A 157      -9.914  -8.258  -0.149  1.00 98.69           O  
ATOM   1216  CG  ASN A 157      -8.039 -11.547   2.588  1.00 98.69           C  
ATOM   1217  ND2 ASN A 157      -8.625 -12.625   3.084  1.00 98.69           N  
ATOM   1218  OD1 ASN A 157      -6.949 -11.133   2.998  1.00 98.69           O  
ATOM   1219  N   TYR A 158      -7.785  -8.750  -0.790  1.00 98.81           N  
ATOM   1220  CA  TYR A 158      -7.965  -8.422  -2.199  1.00 98.81           C  
ATOM   1221  C   TYR A 158      -7.066  -9.281  -3.080  1.00 98.81           C  
ATOM   1222  CB  TYR A 158      -7.676  -6.941  -2.449  1.00 98.81           C  
ATOM   1223  O   TYR A 158      -6.078  -9.844  -2.605  1.00 98.81           O  
ATOM   1224  CG  TYR A 158      -6.270  -6.527  -2.086  1.00 98.81           C  
ATOM   1225  CD1 TYR A 158      -5.977  -6.023  -0.821  1.00 98.81           C  
ATOM   1226  CD2 TYR A 158      -5.234  -6.637  -3.008  1.00 98.81           C  
ATOM   1227  CE1 TYR A 158      -4.684  -5.641  -0.483  1.00 98.81           C  
ATOM   1228  CE2 TYR A 158      -3.938  -6.258  -2.680  1.00 98.81           C  
ATOM   1229  OH  TYR A 158      -2.389  -5.383  -1.087  1.00 98.81           O  
ATOM   1230  CZ  TYR A 158      -3.672  -5.762  -1.417  1.00 98.81           C  
ATOM   1231  N   ARG A 159      -7.586  -9.508  -4.344  1.00 98.81           N  
ATOM   1232  CA  ARG A 159      -6.859 -10.391  -5.246  1.00 98.81           C  
ATOM   1233  C   ARG A 159      -5.434  -9.898  -5.469  1.00 98.81           C  
ATOM   1234  CB  ARG A 159      -7.586 -10.508  -6.586  1.00 98.81           C  
ATOM   1235  O   ARG A 159      -5.191  -8.688  -5.539  1.00 98.81           O  
ATOM   1236  CG  ARG A 159      -8.836 -11.367  -6.539  1.00 98.81           C  
ATOM   1237  CD  ARG A 159      -9.625 -11.305  -7.840  1.00 98.81           C  
ATOM   1238  NE  ARG A 159     -10.297 -10.016  -7.996  1.00 98.81           N  
ATOM   1239  NH1 ARG A 159     -11.250 -10.531 -10.039  1.00 98.81           N  
ATOM   1240  NH2 ARG A 159     -11.625  -8.484  -9.078  1.00 98.81           N  
ATOM   1241  CZ  ARG A 159     -11.055  -9.680  -9.039  1.00 98.81           C  
ATOM   1242  N   LEU A 160      -4.434 -10.789  -5.547  1.00 98.69           N  
ATOM   1243  CA  LEU A 160      -3.000 -10.531  -5.656  1.00 98.69           C  
ATOM   1244  C   LEU A 160      -2.441 -11.117  -6.949  1.00 98.69           C  
ATOM   1245  CB  LEU A 160      -2.256 -11.117  -4.453  1.00 98.69           C  
ATOM   1246  O   LEU A 160      -3.086 -11.953  -7.586  1.00 98.69           O  
ATOM   1247  CG  LEU A 160      -2.691 -10.617  -3.076  1.00 98.69           C  
ATOM   1248  CD1 LEU A 160      -2.020 -11.430  -1.978  1.00 98.69           C  
ATOM   1249  CD2 LEU A 160      -2.369  -9.133  -2.922  1.00 98.69           C  
ATOM   1250  N   GLY A 161      -1.244 -10.625  -7.375  1.00 98.31           N  
ATOM   1251  CA  GLY A 161      -0.537 -11.180  -8.516  1.00 98.31           C  
ATOM   1252  C   GLY A 161      -1.383 -11.227  -9.773  1.00 98.31           C  
ATOM   1253  O   GLY A 161      -2.113 -10.281 -10.078  1.00 98.31           O  
ATOM   1254  N   VAL A 162      -1.272 -12.305 -10.469  1.00 98.44           N  
ATOM   1255  CA  VAL A 162      -1.917 -12.422 -11.773  1.00 98.44           C  
ATOM   1256  C   VAL A 162      -3.434 -12.398 -11.609  1.00 98.44           C  
ATOM   1257  CB  VAL A 162      -1.486 -13.719 -12.508  1.00 98.44           C  
ATOM   1258  O   VAL A 162      -4.156 -11.938 -12.500  1.00 98.44           O  
ATOM   1259  CG1 VAL A 162      -1.952 -14.953 -11.734  1.00 98.44           C  
ATOM   1260  CG2 VAL A 162      -2.035 -13.734 -13.930  1.00 98.44           C  
ATOM   1261  N   PHE A 163      -3.910 -12.727 -10.469  1.00 98.69           N  
ATOM   1262  CA  PHE A 163      -5.348 -12.773 -10.234  1.00 98.69           C  
ATOM   1263  C   PHE A 163      -5.898 -11.375  -9.977  1.00 98.69           C  
ATOM   1264  CB  PHE A 163      -5.676 -13.695  -9.055  1.00 98.69           C  
ATOM   1265  O   PHE A 163      -7.086 -11.117 -10.203  1.00 98.69           O  
ATOM   1266  CG  PHE A 163      -5.207 -15.117  -9.250  1.00 98.69           C  
ATOM   1267  CD1 PHE A 163      -5.926 -16.000 -10.047  1.00 98.69           C  
ATOM   1268  CD2 PHE A 163      -4.051 -15.570  -8.633  1.00 98.69           C  
ATOM   1269  CE1 PHE A 163      -5.496 -17.312 -10.227  1.00 98.69           C  
ATOM   1270  CE2 PHE A 163      -3.615 -16.875  -8.805  1.00 98.69           C  
ATOM   1271  CZ  PHE A 163      -4.340 -17.750  -9.602  1.00 98.69           C  
ATOM   1272  N   GLY A 164      -5.082 -10.555  -9.523  1.00 98.44           N  
ATOM   1273  CA  GLY A 164      -5.531  -9.211  -9.188  1.00 98.44           C  
ATOM   1274  C   GLY A 164      -5.059  -8.164 -10.180  1.00 98.44           C  
ATOM   1275  O   GLY A 164      -5.633  -7.074 -10.266  1.00 98.44           O  
ATOM   1276  N   PHE A 165      -4.070  -8.578 -10.992  1.00 98.62           N  
ATOM   1277  CA  PHE A 165      -3.488  -7.457 -11.719  1.00 98.62           C  
ATOM   1278  C   PHE A 165      -3.100  -7.879 -13.133  1.00 98.62           C  
ATOM   1279  CB  PHE A 165      -2.264  -6.910 -10.977  1.00 98.62           C  
ATOM   1280  O   PHE A 165      -2.273  -7.227 -13.773  1.00 98.62           O  
ATOM   1281  CG  PHE A 165      -2.586  -6.285  -9.648  1.00 98.62           C  
ATOM   1282  CD1 PHE A 165      -3.080  -4.988  -9.578  1.00 98.62           C  
ATOM   1283  CD2 PHE A 165      -2.398  -6.996  -8.469  1.00 98.62           C  
ATOM   1284  CE1 PHE A 165      -3.381  -4.406  -8.352  1.00 98.62           C  
ATOM   1285  CE2 PHE A 165      -2.695  -6.422  -7.238  1.00 98.62           C  
ATOM   1286  CZ  PHE A 165      -3.186  -5.125  -7.180  1.00 98.62           C  
ATOM   1287  N   LEU A 166      -3.568  -8.969 -13.633  1.00 98.50           N  
ATOM   1288  CA  LEU A 166      -3.357  -9.312 -15.031  1.00 98.50           C  
ATOM   1289  C   LEU A 166      -3.916  -8.219 -15.945  1.00 98.50           C  
ATOM   1290  CB  LEU A 166      -4.012 -10.656 -15.367  1.00 98.50           C  
ATOM   1291  O   LEU A 166      -5.047  -7.770 -15.758  1.00 98.50           O  
ATOM   1292  CG  LEU A 166      -3.803 -11.180 -16.781  1.00 98.50           C  
ATOM   1293  CD1 LEU A 166      -2.365 -11.648 -16.969  1.00 98.50           C  
ATOM   1294  CD2 LEU A 166      -4.785 -12.305 -17.094  1.00 98.50           C  
ATOM   1295  N   SER A 167      -3.105  -7.824 -16.859  1.00 98.44           N  
ATOM   1296  CA  SER A 167      -3.539  -6.848 -17.844  1.00 98.44           C  
ATOM   1297  C   SER A 167      -2.898  -7.117 -19.203  1.00 98.44           C  
ATOM   1298  CB  SER A 167      -3.201  -5.430 -17.391  1.00 98.44           C  
ATOM   1299  O   SER A 167      -1.708  -7.430 -19.281  1.00 98.44           O  
ATOM   1300  OG  SER A 167      -3.559  -4.480 -18.391  1.00 98.44           O  
ATOM   1301  N   THR A 168      -3.775  -6.941 -20.250  1.00 98.19           N  
ATOM   1302  CA  THR A 168      -3.246  -7.066 -21.609  1.00 98.19           C  
ATOM   1303  C   THR A 168      -3.080  -5.691 -22.250  1.00 98.19           C  
ATOM   1304  CB  THR A 168      -4.156  -7.941 -22.484  1.00 98.19           C  
ATOM   1305  O   THR A 168      -2.736  -5.594 -23.438  1.00 98.19           O  
ATOM   1306  CG2 THR A 168      -4.172  -9.383 -22.000  1.00 98.19           C  
ATOM   1307  OG1 THR A 168      -5.492  -7.422 -22.453  1.00 98.19           O  
ATOM   1308  N   GLY A 169      -3.277  -4.656 -21.516  1.00 96.38           N  
ATOM   1309  CA  GLY A 169      -3.045  -3.303 -22.000  1.00 96.38           C  
ATOM   1310  C   GLY A 169      -4.156  -2.789 -22.891  1.00 96.38           C  
ATOM   1311  O   GLY A 169      -4.070  -1.683 -23.422  1.00 96.38           O  
ATOM   1312  N   ASP A 170      -5.219  -3.609 -23.141  1.00 97.25           N  
ATOM   1313  CA  ASP A 170      -6.391  -3.211 -23.906  1.00 97.25           C  
ATOM   1314  C   ASP A 170      -7.680  -3.572 -23.188  1.00 97.25           C  
ATOM   1315  CB  ASP A 170      -6.363  -3.865 -25.297  1.00 97.25           C  
ATOM   1316  O   ASP A 170      -7.660  -3.895 -21.984  1.00 97.25           O  
ATOM   1317  CG  ASP A 170      -6.324  -5.383 -25.234  1.00 97.25           C  
ATOM   1318  OD1 ASP A 170      -6.836  -5.965 -24.250  1.00 97.25           O  
ATOM   1319  OD2 ASP A 170      -5.770  -6.000 -26.172  1.00 97.25           O  
ATOM   1320  N   LEU A 171      -8.828  -3.529 -23.812  1.00 97.56           N  
ATOM   1321  CA  LEU A 171     -10.125  -3.648 -23.141  1.00 97.56           C  
ATOM   1322  C   LEU A 171     -10.484  -5.113 -22.906  1.00 97.56           C  
ATOM   1323  CB  LEU A 171     -11.219  -2.967 -23.969  1.00 97.56           C  
ATOM   1324  O   LEU A 171     -11.453  -5.418 -22.219  1.00 97.56           O  
ATOM   1325  CG  LEU A 171     -11.219  -1.438 -23.953  1.00 97.56           C  
ATOM   1326  CD1 LEU A 171     -12.312  -0.902 -24.875  1.00 97.56           C  
ATOM   1327  CD2 LEU A 171     -11.398  -0.911 -22.531  1.00 97.56           C  
ATOM   1328  N   ASN A 172      -9.695  -5.992 -23.406  1.00 97.69           N  
ATOM   1329  CA  ASN A 172      -9.969  -7.402 -23.156  1.00 97.69           C  
ATOM   1330  C   ASN A 172      -9.633  -7.793 -21.719  1.00 97.69           C  
ATOM   1331  CB  ASN A 172      -9.188  -8.281 -24.141  1.00 97.69           C  
ATOM   1332  O   ASN A 172     -10.281  -8.672 -21.141  1.00 97.69           O  
ATOM   1333  CG  ASN A 172      -9.750  -8.219 -25.547  1.00 97.69           C  
ATOM   1334  ND2 ASN A 172      -8.953  -7.703 -26.469  1.00 97.69           N  
ATOM   1335  OD1 ASN A 172     -10.883  -8.633 -25.797  1.00 97.69           O  
ATOM   1336  N   CYS A 173      -8.648  -7.191 -21.141  1.00 97.88           N  
ATOM   1337  CA  CYS A 173      -8.234  -7.336 -19.750  1.00 97.88           C  
ATOM   1338  C   CYS A 173      -7.520  -6.082 -19.266  1.00 97.88           C  
ATOM   1339  CB  CYS A 173      -7.320  -8.555 -19.594  1.00 97.88           C  
ATOM   1340  O   CYS A 173      -6.289  -6.027 -19.250  1.00 97.88           O  
ATOM   1341  SG  CYS A 173      -7.070  -9.055 -17.875  1.00 97.88           S  
ATOM   1342  N   PRO A 174      -8.281  -5.055 -18.969  1.00 97.69           N  
ATOM   1343  CA  PRO A 174      -7.738  -3.727 -18.672  1.00 97.69           C  
ATOM   1344  C   PRO A 174      -6.906  -3.697 -17.391  1.00 97.69           C  
ATOM   1345  CB  PRO A 174      -8.992  -2.859 -18.531  1.00 97.69           C  
ATOM   1346  O   PRO A 174      -6.090  -2.793 -17.203  1.00 97.69           O  
ATOM   1347  CG  PRO A 174     -10.094  -3.824 -18.219  1.00 97.69           C  
ATOM   1348  CD  PRO A 174      -9.797  -5.125 -18.906  1.00 97.69           C  
ATOM   1349  N   GLY A 175      -7.043  -4.742 -16.406  1.00 97.56           N  
ATOM   1350  CA  GLY A 175      -6.219  -4.855 -15.211  1.00 97.56           C  
ATOM   1351  C   GLY A 175      -6.816  -4.160 -14.000  1.00 97.56           C  
ATOM   1352  O   GLY A 175      -7.941  -3.660 -14.055  1.00 97.56           O  
ATOM   1353  N   ASN A 176      -6.137  -4.168 -12.883  1.00 98.56           N  
ATOM   1354  CA  ASN A 176      -6.406  -3.520 -11.602  1.00 98.56           C  
ATOM   1355  C   ASN A 176      -7.609  -4.141 -10.906  1.00 98.56           C  
ATOM   1356  CB  ASN A 176      -6.617  -2.018 -11.797  1.00 98.56           C  
ATOM   1357  O   ASN A 176      -8.438  -3.424 -10.336  1.00 98.56           O  
ATOM   1358  CG  ASN A 176      -5.344  -1.293 -12.188  1.00 98.56           C  
ATOM   1359  ND2 ASN A 176      -5.488  -0.139 -12.828  1.00 98.56           N  
ATOM   1360  OD1 ASN A 176      -4.238  -1.766 -11.914  1.00 98.56           O  
ATOM   1361  N   TRP A 177      -7.770  -5.363 -11.000  1.00 98.62           N  
ATOM   1362  CA  TRP A 177      -8.883  -6.055 -10.367  1.00 98.62           C  
ATOM   1363  C   TRP A 177      -8.766  -5.992  -8.844  1.00 98.62           C  
ATOM   1364  CB  TRP A 177      -8.945  -7.516 -10.828  1.00 98.62           C  
ATOM   1365  O   TRP A 177      -9.773  -5.871  -8.148  1.00 98.62           O  
ATOM   1366  CG  TRP A 177      -8.750  -7.699 -12.305  1.00 98.62           C  
ATOM   1367  CD1 TRP A 177      -7.766  -8.414 -12.922  1.00 98.62           C  
ATOM   1368  CD2 TRP A 177      -9.562  -7.148 -13.344  1.00 98.62           C  
ATOM   1369  CE2 TRP A 177      -9.016  -7.574 -14.570  1.00 98.62           C  
ATOM   1370  CE3 TRP A 177     -10.703  -6.336 -13.359  1.00 98.62           C  
ATOM   1371  NE1 TRP A 177      -7.918  -8.344 -14.289  1.00 98.62           N  
ATOM   1372  CH2 TRP A 177     -10.688  -6.422 -15.789  1.00 98.62           C  
ATOM   1373  CZ2 TRP A 177      -9.570  -7.219 -15.805  1.00 98.62           C  
ATOM   1374  CZ3 TRP A 177     -11.258  -5.980 -14.586  1.00 98.62           C  
ATOM   1375  N   GLY A 178      -7.531  -6.113  -8.391  1.00 98.62           N  
ATOM   1376  CA  GLY A 178      -7.277  -6.004  -6.961  1.00 98.62           C  
ATOM   1377  C   GLY A 178      -7.672  -4.660  -6.387  1.00 98.62           C  
ATOM   1378  O   GLY A 178      -8.242  -4.586  -5.293  1.00 98.62           O  
ATOM   1379  N   LEU A 179      -7.410  -3.576  -7.133  1.00 98.88           N  
ATOM   1380  CA  LEU A 179      -7.848  -2.254  -6.699  1.00 98.88           C  
ATOM   1381  C   LEU A 179      -9.367  -2.154  -6.703  1.00 98.88           C  
ATOM   1382  CB  LEU A 179      -7.250  -1.168  -7.598  1.00 98.88           C  
ATOM   1383  O   LEU A 179      -9.961  -1.552  -5.805  1.00 98.88           O  
ATOM   1384  CG  LEU A 179      -5.734  -0.967  -7.504  1.00 98.88           C  
ATOM   1385  CD1 LEU A 179      -5.289   0.140  -8.453  1.00 98.88           C  
ATOM   1386  CD2 LEU A 179      -5.324  -0.647  -6.074  1.00 98.88           C  
ATOM   1387  N   LYS A 180      -9.945  -2.760  -7.664  1.00 98.81           N  
ATOM   1388  CA  LYS A 180     -11.406  -2.770  -7.754  1.00 98.81           C  
ATOM   1389  C   LYS A 180     -12.016  -3.562  -6.602  1.00 98.81           C  
ATOM   1390  CB  LYS A 180     -11.859  -3.354  -9.094  1.00 98.81           C  
ATOM   1391  O   LYS A 180     -13.078  -3.197  -6.086  1.00 98.81           O  
ATOM   1392  CG  LYS A 180     -11.469  -2.512 -10.297  1.00 98.81           C  
ATOM   1393  CD  LYS A 180     -11.781  -3.227 -11.602  1.00 98.81           C  
ATOM   1394  CE  LYS A 180     -11.344  -2.410 -12.812  1.00 98.81           C  
ATOM   1395  NZ  LYS A 180     -11.445  -3.193 -14.078  1.00 98.81           N  
ATOM   1396  N   ASP A 181     -11.328  -4.605  -6.160  1.00 98.88           N  
ATOM   1397  CA  ASP A 181     -11.758  -5.363  -4.988  1.00 98.88           C  
ATOM   1398  C   ASP A 181     -11.789  -4.477  -3.746  1.00 98.88           C  
ATOM   1399  CB  ASP A 181     -10.844  -6.566  -4.758  1.00 98.88           C  
ATOM   1400  O   ASP A 181     -12.750  -4.516  -2.973  1.00 98.88           O  
ATOM   1401  CG  ASP A 181     -10.906  -7.582  -5.883  1.00 98.88           C  
ATOM   1402  OD1 ASP A 181     -11.906  -7.602  -6.637  1.00 98.88           O  
ATOM   1403  OD2 ASP A 181      -9.945  -8.375  -6.020  1.00 98.88           O  
ATOM   1404  N   GLN A 182     -10.766  -3.711  -3.633  1.00 98.88           N  
ATOM   1405  CA  GLN A 182     -10.641  -2.826  -2.479  1.00 98.88           C  
ATOM   1406  C   GLN A 182     -11.758  -1.782  -2.467  1.00 98.88           C  
ATOM   1407  CB  GLN A 182      -9.273  -2.137  -2.473  1.00 98.88           C  
ATOM   1408  O   GLN A 182     -12.344  -1.507  -1.418  1.00 98.88           O  
ATOM   1409  CG  GLN A 182      -8.102  -3.098  -2.346  1.00 98.88           C  
ATOM   1410  CD  GLN A 182      -6.758  -2.410  -2.506  1.00 98.88           C  
ATOM   1411  NE2 GLN A 182      -5.801  -3.109  -3.105  1.00 98.88           N  
ATOM   1412  OE1 GLN A 182      -6.582  -1.259  -2.096  1.00 98.88           O  
ATOM   1413  N   ILE A 183     -12.094  -1.180  -3.578  1.00 98.81           N  
ATOM   1414  CA  ILE A 183     -13.164  -0.193  -3.682  1.00 98.81           C  
ATOM   1415  C   ILE A 183     -14.516  -0.860  -3.404  1.00 98.81           C  
ATOM   1416  CB  ILE A 183     -13.180   0.484  -5.070  1.00 98.81           C  
ATOM   1417  O   ILE A 183     -15.367  -0.291  -2.717  1.00 98.81           O  
ATOM   1418  CG1 ILE A 183     -11.969   1.415  -5.223  1.00 98.81           C  
ATOM   1419  CG2 ILE A 183     -14.492   1.247  -5.285  1.00 98.81           C  
ATOM   1420  CD1 ILE A 183     -11.828   2.025  -6.609  1.00 98.81           C  
ATOM   1421  N   MET A 184     -14.711  -2.145  -3.906  1.00 98.81           N  
ATOM   1422  CA  MET A 184     -15.922  -2.893  -3.590  1.00 98.81           C  
ATOM   1423  C   MET A 184     -16.047  -3.113  -2.086  1.00 98.81           C  
ATOM   1424  CB  MET A 184     -15.930  -4.238  -4.320  1.00 98.81           C  
ATOM   1425  O   MET A 184     -17.141  -2.984  -1.525  1.00 98.81           O  
ATOM   1426  CG  MET A 184     -17.109  -5.121  -3.961  1.00 98.81           C  
ATOM   1427  SD  MET A 184     -18.719  -4.406  -4.500  1.00 98.81           S  
ATOM   1428  CE  MET A 184     -18.625  -4.730  -6.285  1.00 98.81           C  
ATOM   1429  N   ALA A 185     -14.977  -3.434  -1.418  1.00 98.88           N  
ATOM   1430  CA  ALA A 185     -14.992  -3.586   0.035  1.00 98.88           C  
ATOM   1431  C   ALA A 185     -15.391  -2.283   0.720  1.00 98.88           C  
ATOM   1432  CB  ALA A 185     -13.617  -4.047   0.532  1.00 98.88           C  
ATOM   1433  O   ALA A 185     -16.156  -2.293   1.685  1.00 98.88           O  
ATOM   1434  N   LEU A 186     -14.914  -1.182   0.204  1.00 98.94           N  
ATOM   1435  CA  LEU A 186     -15.242   0.113   0.787  1.00 98.94           C  
ATOM   1436  C   LEU A 186     -16.734   0.401   0.654  1.00 98.94           C  
ATOM   1437  CB  LEU A 186     -14.438   1.228   0.117  1.00 98.94           C  
ATOM   1438  O   LEU A 186     -17.344   0.962   1.565  1.00 98.94           O  
ATOM   1439  CG  LEU A 186     -12.938   1.242   0.406  1.00 98.94           C  
ATOM   1440  CD1 LEU A 186     -12.250   2.326  -0.419  1.00 98.94           C  
ATOM   1441  CD2 LEU A 186     -12.680   1.454   1.895  1.00 98.94           C  
ATOM   1442  N   HIS A 187     -17.312   0.039  -0.445  1.00 98.75           N  
ATOM   1443  CA  HIS A 187     -18.750   0.179  -0.583  1.00 98.75           C  
ATOM   1444  C   HIS A 187     -19.484  -0.664   0.452  1.00 98.75           C  
ATOM   1445  CB  HIS A 187     -19.203  -0.215  -1.993  1.00 98.75           C  
ATOM   1446  O   HIS A 187     -20.438  -0.193   1.079  1.00 98.75           O  
ATOM   1447  CG  HIS A 187     -19.031   0.875  -3.002  1.00 98.75           C  
ATOM   1448  CD2 HIS A 187     -18.234   0.959  -4.094  1.00 98.75           C  
ATOM   1449  ND1 HIS A 187     -19.734   2.059  -2.945  1.00 98.75           N  
ATOM   1450  CE1 HIS A 187     -19.375   2.826  -3.961  1.00 98.75           C  
ATOM   1451  NE2 HIS A 187     -18.453   2.182  -4.672  1.00 98.75           N  
ATOM   1452  N   TRP A 188     -19.000  -1.881   0.642  1.00 98.75           N  
ATOM   1453  CA  TRP A 188     -19.609  -2.748   1.650  1.00 98.75           C  
ATOM   1454  C   TRP A 188     -19.500  -2.119   3.037  1.00 98.75           C  
ATOM   1455  CB  TRP A 188     -18.938  -4.121   1.649  1.00 98.75           C  
ATOM   1456  O   TRP A 188     -20.500  -2.076   3.777  1.00 98.75           O  
ATOM   1457  CG  TRP A 188     -19.594  -5.129   2.537  1.00 98.75           C  
ATOM   1458  CD1 TRP A 188     -20.516  -6.074   2.170  1.00 98.75           C  
ATOM   1459  CD2 TRP A 188     -19.406  -5.289   3.945  1.00 98.75           C  
ATOM   1460  CE2 TRP A 188     -20.234  -6.352   4.367  1.00 98.75           C  
ATOM   1461  CE3 TRP A 188     -18.594  -4.637   4.895  1.00 98.75           C  
ATOM   1462  NE1 TRP A 188     -20.906  -6.809   3.266  1.00 98.75           N  
ATOM   1463  CH2 TRP A 188     -19.484  -6.121   6.602  1.00 98.75           C  
ATOM   1464  CZ2 TRP A 188     -20.281  -6.773   5.695  1.00 98.75           C  
ATOM   1465  CZ3 TRP A 188     -18.656  -5.062   6.215  1.00 98.75           C  
ATOM   1466  N   ILE A 189     -18.328  -1.637   3.295  1.00 98.88           N  
ATOM   1467  CA  ILE A 189     -18.062  -1.037   4.602  1.00 98.88           C  
ATOM   1468  C   ILE A 189     -18.969   0.180   4.801  1.00 98.88           C  
ATOM   1469  CB  ILE A 189     -16.578  -0.637   4.750  1.00 98.88           C  
ATOM   1470  O   ILE A 189     -19.594   0.327   5.848  1.00 98.88           O  
ATOM   1471  CG1 ILE A 189     -15.695  -1.886   4.805  1.00 98.88           C  
ATOM   1472  CG2 ILE A 189     -16.375   0.234   5.992  1.00 98.88           C  
ATOM   1473  CD1 ILE A 189     -14.242  -1.628   4.434  1.00 98.88           C  
ATOM   1474  N   LYS A 190     -19.047   1.082   3.824  1.00 98.75           N  
ATOM   1475  CA  LYS A 190     -19.875   2.281   3.873  1.00 98.75           C  
ATOM   1476  C   LYS A 190     -21.328   1.931   4.172  1.00 98.75           C  
ATOM   1477  CB  LYS A 190     -19.781   3.053   2.555  1.00 98.75           C  
ATOM   1478  O   LYS A 190     -21.984   2.615   4.961  1.00 98.75           O  
ATOM   1479  CG  LYS A 190     -20.547   4.367   2.553  1.00 98.75           C  
ATOM   1480  CD  LYS A 190     -19.922   5.387   3.488  1.00 98.75           C  
ATOM   1481  CE  LYS A 190     -20.594   6.746   3.383  1.00 98.75           C  
ATOM   1482  NZ  LYS A 190     -19.969   7.750   4.297  1.00 98.75           N  
ATOM   1483  N   ARG A 191     -21.828   0.877   3.750  1.00 98.19           N  
ATOM   1484  CA  ARG A 191     -23.234   0.510   3.865  1.00 98.19           C  
ATOM   1485  C   ARG A 191     -23.516  -0.195   5.188  1.00 98.19           C  
ATOM   1486  CB  ARG A 191     -23.656  -0.386   2.697  1.00 98.19           C  
ATOM   1487  O   ARG A 191     -24.641  -0.166   5.691  1.00 98.19           O  
ATOM   1488  CG  ARG A 191     -23.625   0.310   1.346  1.00 98.19           C  
ATOM   1489  CD  ARG A 191     -24.312  -0.521   0.270  1.00 98.19           C  
ATOM   1490  NE  ARG A 191     -23.688  -1.826   0.111  1.00 98.19           N  
ATOM   1491  NH1 ARG A 191     -22.062  -1.091  -1.358  1.00 98.19           N  
ATOM   1492  NH2 ARG A 191     -22.125  -3.295  -0.729  1.00 98.19           N  
ATOM   1493  CZ  ARG A 191     -22.625  -2.068  -0.659  1.00 98.19           C  
ATOM   1494  N   ASN A 192     -22.453  -0.757   5.797  1.00 98.75           N  
ATOM   1495  CA  ASN A 192     -22.812  -1.728   6.828  1.00 98.75           C  
ATOM   1496  C   ASN A 192     -22.125  -1.408   8.156  1.00 98.75           C  
ATOM   1497  CB  ASN A 192     -22.453  -3.145   6.375  1.00 98.75           C  
ATOM   1498  O   ASN A 192     -22.578  -1.868   9.211  1.00 98.75           O  
ATOM   1499  CG  ASN A 192     -23.266  -3.598   5.176  1.00 98.75           C  
ATOM   1500  ND2 ASN A 192     -22.609  -3.693   4.023  1.00 98.75           N  
ATOM   1501  OD1 ASN A 192     -24.453  -3.861   5.285  1.00 98.75           O  
ATOM   1502  N   VAL A 193     -21.062  -0.656   8.117  1.00 98.62           N  
ATOM   1503  CA  VAL A 193     -20.172  -0.575   9.266  1.00 98.62           C  
ATOM   1504  C   VAL A 193     -20.891   0.070  10.445  1.00 98.62           C  
ATOM   1505  CB  VAL A 193     -18.891   0.220   8.930  1.00 98.62           C  
ATOM   1506  O   VAL A 193     -20.516  -0.137  11.602  1.00 98.62           O  
ATOM   1507  CG1 VAL A 193     -19.172   1.719   8.867  1.00 98.62           C  
ATOM   1508  CG2 VAL A 193     -17.797  -0.072   9.953  1.00 98.62           C  
ATOM   1509  N   ARG A 194     -21.969   0.833  10.211  1.00 98.69           N  
ATOM   1510  CA  ARG A 194     -22.734   1.439  11.305  1.00 98.69           C  
ATOM   1511  C   ARG A 194     -23.312   0.374  12.227  1.00 98.69           C  
ATOM   1512  CB  ARG A 194     -23.844   2.326  10.758  1.00 98.69           C  
ATOM   1513  O   ARG A 194     -23.453   0.600  13.430  1.00 98.69           O  
ATOM   1514  CG  ARG A 194     -24.938   1.562  10.008  1.00 98.69           C  
ATOM   1515  CD  ARG A 194     -26.016   2.488   9.492  1.00 98.69           C  
ATOM   1516  NE  ARG A 194     -26.844   1.836   8.477  1.00 98.69           N  
ATOM   1517  NH1 ARG A 194     -28.172   3.680   8.078  1.00 98.69           N  
ATOM   1518  NH2 ARG A 194     -28.531   1.730   6.930  1.00 98.69           N  
ATOM   1519  CZ  ARG A 194     -27.859   2.416   7.832  1.00 98.69           C  
ATOM   1520  N   ASN A 195     -23.625  -0.757  11.633  1.00 98.62           N  
ATOM   1521  CA  ASN A 195     -24.219  -1.833  12.414  1.00 98.62           C  
ATOM   1522  C   ASN A 195     -23.172  -2.551  13.266  1.00 98.62           C  
ATOM   1523  CB  ASN A 195     -24.938  -2.830  11.500  1.00 98.62           C  
ATOM   1524  O   ASN A 195     -23.531  -3.350  14.141  1.00 98.62           O  
ATOM   1525  CG  ASN A 195     -26.125  -2.215  10.789  1.00 98.62           C  
ATOM   1526  ND2 ASN A 195     -26.469  -2.766   9.633  1.00 98.62           N  
ATOM   1527  OD1 ASN A 195     -26.734  -1.255  11.273  1.00 98.62           O  
ATOM   1528  N   PHE A 196     -21.938  -2.287  13.039  1.00 98.69           N  
ATOM   1529  CA  PHE A 196     -20.844  -2.863  13.805  1.00 98.69           C  
ATOM   1530  C   PHE A 196     -20.281  -1.848  14.797  1.00 98.69           C  
ATOM   1531  CB  PHE A 196     -19.734  -3.352  12.875  1.00 98.69           C  
ATOM   1532  O   PHE A 196     -19.234  -2.066  15.391  1.00 98.69           O  
ATOM   1533  CG  PHE A 196     -20.125  -4.516  12.008  1.00 98.69           C  
ATOM   1534  CD1 PHE A 196     -19.906  -5.820  12.422  1.00 98.69           C  
ATOM   1535  CD2 PHE A 196     -20.734  -4.301  10.773  1.00 98.69           C  
ATOM   1536  CE1 PHE A 196     -20.266  -6.898  11.625  1.00 98.69           C  
ATOM   1537  CE2 PHE A 196     -21.109  -5.375   9.969  1.00 98.69           C  
ATOM   1538  CZ  PHE A 196     -20.875  -6.672  10.391  1.00 98.69           C  
ATOM   1539  N   GLY A 197     -21.000  -0.656  14.922  1.00 98.69           N  
ATOM   1540  CA  GLY A 197     -20.562   0.374  15.852  1.00 98.69           C  
ATOM   1541  C   GLY A 197     -19.656   1.416  15.203  1.00 98.69           C  
ATOM   1542  O   GLY A 197     -19.094   2.266  15.898  1.00 98.69           O  
ATOM   1543  N   GLY A 198     -19.438   1.278  13.906  1.00 98.75           N  
ATOM   1544  CA  GLY A 198     -18.625   2.232  13.172  1.00 98.75           C  
ATOM   1545  C   GLY A 198     -19.406   3.414  12.641  1.00 98.75           C  
ATOM   1546  O   GLY A 198     -20.609   3.295  12.367  1.00 98.75           O  
ATOM   1547  N   ASN A 199     -18.750   4.539  12.469  1.00 98.69           N  
ATOM   1548  CA  ASN A 199     -19.312   5.742  11.859  1.00 98.69           C  
ATOM   1549  C   ASN A 199     -18.969   5.824  10.375  1.00 98.69           C  
ATOM   1550  CB  ASN A 199     -18.812   6.992  12.586  1.00 98.69           C  
ATOM   1551  O   ASN A 199     -17.828   6.090  10.008  1.00 98.69           O  
ATOM   1552  CG  ASN A 199     -19.500   8.258  12.102  1.00 98.69           C  
ATOM   1553  ND2 ASN A 199     -19.391   9.328  12.883  1.00 98.69           N  
ATOM   1554  OD1 ASN A 199     -20.125   8.273  11.039  1.00 98.69           O  
ATOM   1555  N   PRO A 200     -19.984   5.605   9.477  1.00 98.44           N  
ATOM   1556  CA  PRO A 200     -19.719   5.566   8.039  1.00 98.44           C  
ATOM   1557  C   PRO A 200     -19.234   6.910   7.492  1.00 98.44           C  
ATOM   1558  CB  PRO A 200     -21.078   5.188   7.438  1.00 98.44           C  
ATOM   1559  O   PRO A 200     -18.750   6.984   6.363  1.00 98.44           O  
ATOM   1560  CG  PRO A 200     -22.078   5.609   8.461  1.00 98.44           C  
ATOM   1561  CD  PRO A 200     -21.484   5.402   9.828  1.00 98.44           C  
ATOM   1562  N   ASP A 201     -19.281   7.945   8.305  1.00 98.44           N  
ATOM   1563  CA  ASP A 201     -18.844   9.273   7.898  1.00 98.44           C  
ATOM   1564  C   ASP A 201     -17.406   9.539   8.352  1.00 98.44           C  
ATOM   1565  CB  ASP A 201     -19.781  10.352   8.453  1.00 98.44           C  
ATOM   1566  O   ASP A 201     -16.828  10.578   8.023  1.00 98.44           O  
ATOM   1567  CG  ASP A 201     -21.172  10.273   7.883  1.00 98.44           C  
ATOM   1568  OD1 ASP A 201     -21.328   9.945   6.684  1.00 98.44           O  
ATOM   1569  OD2 ASP A 201     -22.141  10.547   8.633  1.00 98.44           O  
ATOM   1570  N   LYS A 202     -16.859   8.648   9.141  1.00 98.50           N  
ATOM   1571  CA  LYS A 202     -15.484   8.766   9.641  1.00 98.50           C  
ATOM   1572  C   LYS A 202     -14.680   7.508   9.328  1.00 98.50           C  
ATOM   1573  CB  LYS A 202     -15.477   9.039  11.141  1.00 98.50           C  
ATOM   1574  O   LYS A 202     -14.203   6.832  10.242  1.00 98.50           O  
ATOM   1575  CG  LYS A 202     -16.031  10.406  11.523  1.00 98.50           C  
ATOM   1576  CD  LYS A 202     -15.797  10.711  13.000  1.00 98.50           C  
ATOM   1577  CE  LYS A 202     -16.266  12.109  13.367  1.00 98.50           C  
ATOM   1578  NZ  LYS A 202     -15.984  12.430  14.797  1.00 98.50           N  
ATOM   1579  N   ILE A 203     -14.523   7.254   8.039  1.00 98.88           N  
ATOM   1580  CA  ILE A 203     -13.750   6.117   7.555  1.00 98.88           C  
ATOM   1581  C   ILE A 203     -12.375   6.594   7.086  1.00 98.88           C  
ATOM   1582  CB  ILE A 203     -14.477   5.379   6.410  1.00 98.88           C  
ATOM   1583  O   ILE A 203     -12.273   7.531   6.293  1.00 98.88           O  
ATOM   1584  CG1 ILE A 203     -15.797   4.785   6.914  1.00 98.88           C  
ATOM   1585  CG2 ILE A 203     -13.578   4.293   5.809  1.00 98.88           C  
ATOM   1586  CD1 ILE A 203     -16.703   4.273   5.805  1.00 98.88           C  
ATOM   1587  N   SER A 204     -11.297   5.961   7.680  1.00 98.88           N  
ATOM   1588  CA  SER A 204      -9.930   6.195   7.211  1.00 98.88           C  
ATOM   1589  C   SER A 204      -9.367   4.969   6.504  1.00 98.88           C  
ATOM   1590  CB  SER A 204      -9.023   6.582   8.383  1.00 98.88           C  
ATOM   1591  O   SER A 204      -9.438   3.855   7.027  1.00 98.88           O  
ATOM   1592  OG  SER A 204      -9.453   7.801   8.969  1.00 98.88           O  
ATOM   1593  N   ILE A 205      -8.945   5.152   5.258  1.00 98.88           N  
ATOM   1594  CA  ILE A 205      -8.234   4.074   4.586  1.00 98.88           C  
ATOM   1595  C   ILE A 205      -6.742   4.156   4.902  1.00 98.88           C  
ATOM   1596  CB  ILE A 205      -8.461   4.117   3.057  1.00 98.88           C  
ATOM   1597  O   ILE A 205      -6.129   5.215   4.754  1.00 98.88           O  
ATOM   1598  CG1 ILE A 205      -8.070   5.492   2.500  1.00 98.88           C  
ATOM   1599  CG2 ILE A 205      -9.914   3.775   2.713  1.00 98.88           C  
ATOM   1600  CD1 ILE A 205      -8.156   5.594   0.983  1.00 98.88           C  
ATOM   1601  N   VAL A 206      -6.246   3.072   5.395  1.00 98.88           N  
ATOM   1602  CA  VAL A 206      -4.887   3.010   5.914  1.00 98.88           C  
ATOM   1603  C   VAL A 206      -4.117   1.889   5.223  1.00 98.88           C  
ATOM   1604  CB  VAL A 206      -4.875   2.795   7.445  1.00 98.88           C  
ATOM   1605  O   VAL A 206      -4.570   0.742   5.191  1.00 98.88           O  
ATOM   1606  CG1 VAL A 206      -3.451   2.896   7.996  1.00 98.88           C  
ATOM   1607  CG2 VAL A 206      -5.789   3.809   8.133  1.00 98.88           C  
ATOM   1608  N   GLY A 207      -2.953   2.225   4.617  1.00 98.44           N  
ATOM   1609  CA  GLY A 207      -2.172   1.207   3.932  1.00 98.44           C  
ATOM   1610  C   GLY A 207      -0.684   1.312   4.207  1.00 98.44           C  
ATOM   1611  O   GLY A 207      -0.182   2.391   4.531  1.00 98.44           O  
ATOM   1612  N   GLN A 208      -0.032   0.239   4.098  1.00 98.00           N  
ATOM   1613  CA  GLN A 208       1.421   0.141   4.199  1.00 98.00           C  
ATOM   1614  C   GLN A 208       2.020  -0.467   2.934  1.00 98.00           C  
ATOM   1615  CB  GLN A 208       1.821  -0.688   5.418  1.00 98.00           C  
ATOM   1616  O   GLN A 208       1.499  -1.452   2.404  1.00 98.00           O  
ATOM   1617  CG  GLN A 208       3.311  -0.644   5.730  1.00 98.00           C  
ATOM   1618  CD  GLN A 208       4.105  -1.675   4.949  1.00 98.00           C  
ATOM   1619  NE2 GLN A 208       5.355  -1.350   4.641  1.00 98.00           N  
ATOM   1620  OE1 GLN A 208       3.600  -2.756   4.633  1.00 98.00           O  
ATOM   1621  N   SER A 209       3.096   0.104   2.375  1.00 98.38           N  
ATOM   1622  CA  SER A 209       3.736  -0.412   1.170  1.00 98.38           C  
ATOM   1623  C   SER A 209       2.750  -0.487   0.009  1.00 98.38           C  
ATOM   1624  CB  SER A 209       4.336  -1.795   1.431  1.00 98.38           C  
ATOM   1625  O   SER A 209       2.145   0.521  -0.364  1.00 98.38           O  
ATOM   1626  OG  SER A 209       5.238  -2.154   0.399  1.00 98.38           O  
ATOM   1627  N   ALA A 210       2.617  -1.672  -0.639  1.00 98.56           N  
ATOM   1628  CA  ALA A 210       1.683  -1.800  -1.754  1.00 98.56           C  
ATOM   1629  C   ALA A 210       0.264  -1.434  -1.325  1.00 98.56           C  
ATOM   1630  CB  ALA A 210       1.715  -3.219  -2.316  1.00 98.56           C  
ATOM   1631  O   ALA A 210      -0.528  -0.943  -2.133  1.00 98.56           O  
ATOM   1632  N   GLY A 211      -0.136  -1.689  -0.068  1.00 98.75           N  
ATOM   1633  CA  GLY A 211      -1.422  -1.249   0.449  1.00 98.75           C  
ATOM   1634  C   GLY A 211      -1.568   0.261   0.477  1.00 98.75           C  
ATOM   1635  O   GLY A 211      -2.648   0.790   0.206  1.00 98.75           O  
ATOM   1636  N   SER A 212      -0.474   0.974   0.861  1.00 98.81           N  
ATOM   1637  CA  SER A 212      -0.439   2.432   0.826  1.00 98.81           C  
ATOM   1638  C   SER A 212      -0.503   2.953  -0.606  1.00 98.81           C  
ATOM   1639  CB  SER A 212       0.824   2.955   1.512  1.00 98.81           C  
ATOM   1640  O   SER A 212      -1.173   3.951  -0.880  1.00 98.81           O  
ATOM   1641  OG  SER A 212       0.860   4.371   1.486  1.00 98.81           O  
ATOM   1642  N   SER A 213       0.208   2.279  -1.565  1.00 98.69           N  
ATOM   1643  CA  SER A 213       0.092   2.621  -2.980  1.00 98.69           C  
ATOM   1644  C   SER A 213      -1.343   2.461  -3.471  1.00 98.69           C  
ATOM   1645  CB  SER A 213       1.027   1.750  -3.820  1.00 98.69           C  
ATOM   1646  O   SER A 213      -1.833   3.279  -4.250  1.00 98.69           O  
ATOM   1647  OG  SER A 213       2.383   2.041  -3.527  1.00 98.69           O  
ATOM   1648  N   SER A 214      -2.018   1.404  -3.010  1.00 98.88           N  
ATOM   1649  CA  SER A 214      -3.432   1.232  -3.326  1.00 98.88           C  
ATOM   1650  C   SER A 214      -4.250   2.436  -2.871  1.00 98.88           C  
ATOM   1651  CB  SER A 214      -3.977  -0.040  -2.676  1.00 98.88           C  
ATOM   1652  O   SER A 214      -5.074   2.953  -3.627  1.00 98.88           O  
ATOM   1653  OG  SER A 214      -3.430  -1.193  -3.293  1.00 98.88           O  
ATOM   1654  N   VAL A 215      -3.971   2.863  -1.626  1.00 98.88           N  
ATOM   1655  CA  VAL A 215      -4.688   4.012  -1.076  1.00 98.88           C  
ATOM   1656  C   VAL A 215      -4.469   5.230  -1.968  1.00 98.88           C  
ATOM   1657  CB  VAL A 215      -4.234   4.320   0.369  1.00 98.88           C  
ATOM   1658  O   VAL A 215      -5.422   5.945  -2.297  1.00 98.88           O  
ATOM   1659  CG1 VAL A 215      -4.793   5.668   0.831  1.00 98.88           C  
ATOM   1660  CG2 VAL A 215      -4.676   3.205   1.315  1.00 98.88           C  
ATOM   1661  N   SER A 216      -3.264   5.398  -2.352  1.00 98.81           N  
ATOM   1662  CA  SER A 216      -2.932   6.520  -3.223  1.00 98.81           C  
ATOM   1663  C   SER A 216      -3.693   6.441  -4.539  1.00 98.81           C  
ATOM   1664  CB  SER A 216      -1.427   6.559  -3.496  1.00 98.81           C  
ATOM   1665  O   SER A 216      -4.250   7.441  -5.004  1.00 98.81           O  
ATOM   1666  OG  SER A 216      -1.078   7.727  -4.223  1.00 98.81           O  
ATOM   1667  N   TYR A 217      -3.830   5.309  -5.203  1.00 98.75           N  
ATOM   1668  CA  TYR A 217      -4.586   5.117  -6.438  1.00 98.75           C  
ATOM   1669  C   TYR A 217      -6.082   5.266  -6.188  1.00 98.75           C  
ATOM   1670  CB  TYR A 217      -4.289   3.740  -7.039  1.00 98.75           C  
ATOM   1671  O   TYR A 217      -6.793   5.879  -6.988  1.00 98.75           O  
ATOM   1672  CG  TYR A 217      -2.922   3.637  -7.672  1.00 98.75           C  
ATOM   1673  CD1 TYR A 217      -2.529   4.516  -8.680  1.00 98.75           C  
ATOM   1674  CD2 TYR A 217      -2.021   2.658  -7.262  1.00 98.75           C  
ATOM   1675  CE1 TYR A 217      -1.272   4.422  -9.266  1.00 98.75           C  
ATOM   1676  CE2 TYR A 217      -0.761   2.555  -7.844  1.00 98.75           C  
ATOM   1677  OH  TYR A 217       0.851   3.344  -9.414  1.00 98.75           O  
ATOM   1678  CZ  TYR A 217      -0.396   3.439  -8.844  1.00 98.75           C  
ATOM   1679  N   ILE A 218      -6.574   4.715  -5.102  1.00 98.56           N  
ATOM   1680  CA  ILE A 218      -7.984   4.809  -4.746  1.00 98.56           C  
ATOM   1681  C   ILE A 218      -8.383   6.273  -4.590  1.00 98.56           C  
ATOM   1682  CB  ILE A 218      -8.297   4.027  -3.449  1.00 98.56           C  
ATOM   1683  O   ILE A 218      -9.461   6.680  -5.023  1.00 98.56           O  
ATOM   1684  CG1 ILE A 218      -8.312   2.521  -3.723  1.00 98.56           C  
ATOM   1685  CG2 ILE A 218      -9.625   4.488  -2.848  1.00 98.56           C  
ATOM   1686  CD1 ILE A 218      -8.352   1.663  -2.467  1.00 98.56           C  
ATOM   1687  N   MET A 219      -7.516   7.078  -4.047  1.00 98.44           N  
ATOM   1688  CA  MET A 219      -7.801   8.500  -3.875  1.00 98.44           C  
ATOM   1689  C   MET A 219      -7.957   9.188  -5.227  1.00 98.44           C  
ATOM   1690  CB  MET A 219      -6.695   9.180  -3.064  1.00 98.44           C  
ATOM   1691  O   MET A 219      -8.617  10.227  -5.328  1.00 98.44           O  
ATOM   1692  CG  MET A 219      -6.715   8.820  -1.587  1.00 98.44           C  
ATOM   1693  SD  MET A 219      -5.402   9.688  -0.639  1.00 98.44           S  
ATOM   1694  CE  MET A 219      -5.984  11.398  -0.775  1.00 98.44           C  
ATOM   1695  N   GLN A 220      -7.328   8.672  -6.242  1.00 98.12           N  
ATOM   1696  CA  GLN A 220      -7.355   9.266  -7.574  1.00 98.12           C  
ATOM   1697  C   GLN A 220      -8.539   8.734  -8.391  1.00 98.12           C  
ATOM   1698  CB  GLN A 220      -6.047   8.992  -8.312  1.00 98.12           C  
ATOM   1699  O   GLN A 220      -8.758   9.172  -9.516  1.00 98.12           O  
ATOM   1700  CG  GLN A 220      -4.828   9.641  -7.664  1.00 98.12           C  
ATOM   1701  CD  GLN A 220      -3.523   9.211  -8.305  1.00 98.12           C  
ATOM   1702  NE2 GLN A 220      -2.713   8.469  -7.555  1.00 98.12           N  
ATOM   1703  OE1 GLN A 220      -3.246   9.539  -9.461  1.00 98.12           O  
ATOM   1704  N   SER A 221      -9.289   7.801  -7.828  1.00 97.56           N  
ATOM   1705  CA  SER A 221     -10.422   7.230  -8.547  1.00 97.56           C  
ATOM   1706  C   SER A 221     -11.711   7.969  -8.203  1.00 97.56           C  
ATOM   1707  CB  SER A 221     -10.570   5.746  -8.211  1.00 97.56           C  
ATOM   1708  O   SER A 221     -12.125   8.016  -7.043  1.00 97.56           O  
ATOM   1709  OG  SER A 221     -11.711   5.199  -8.859  1.00 97.56           O  
ATOM   1710  N   PRO A 222     -12.398   8.406  -9.164  1.00 95.50           N  
ATOM   1711  CA  PRO A 222     -13.695   9.039  -8.883  1.00 95.50           C  
ATOM   1712  C   PRO A 222     -14.711   8.062  -8.289  1.00 95.50           C  
ATOM   1713  CB  PRO A 222     -14.156   9.523 -10.258  1.00 95.50           C  
ATOM   1714  O   PRO A 222     -15.641   8.484  -7.602  1.00 95.50           O  
ATOM   1715  CG  PRO A 222     -12.898   9.648 -11.062  1.00 95.50           C  
ATOM   1716  CD  PRO A 222     -11.914   8.625 -10.570  1.00 95.50           C  
ATOM   1717  N   LYS A 223     -14.484   6.867  -8.430  1.00 95.31           N  
ATOM   1718  CA  LYS A 223     -15.406   5.828  -7.969  1.00 95.31           C  
ATOM   1719  C   LYS A 223     -15.328   5.668  -6.453  1.00 95.31           C  
ATOM   1720  CB  LYS A 223     -15.102   4.496  -8.656  1.00 95.31           C  
ATOM   1721  O   LYS A 223     -16.188   5.012  -5.852  1.00 95.31           O  
ATOM   1722  CG  LYS A 223     -15.375   4.492 -10.148  1.00 95.31           C  
ATOM   1723  CD  LYS A 223     -15.219   3.098 -10.742  1.00 95.31           C  
ATOM   1724  CE  LYS A 223     -15.578   3.074 -12.227  1.00 95.31           C  
ATOM   1725  NZ  LYS A 223     -17.062   3.004 -12.438  1.00 95.31           N  
ATOM   1726  N   SER A 224     -14.336   6.219  -5.938  1.00 97.75           N  
ATOM   1727  CA  SER A 224     -14.180   6.055  -4.496  1.00 97.75           C  
ATOM   1728  C   SER A 224     -14.602   7.316  -3.750  1.00 97.75           C  
ATOM   1729  CB  SER A 224     -12.734   5.699  -4.148  1.00 97.75           C  
ATOM   1730  O   SER A 224     -14.531   7.367  -2.520  1.00 97.75           O  
ATOM   1731  OG  SER A 224     -11.859   6.766  -4.488  1.00 97.75           O  
ATOM   1732  N   ALA A 225     -15.062   8.312  -4.527  1.00 97.00           N  
ATOM   1733  CA  ALA A 225     -15.469   9.570  -3.910  1.00 97.00           C  
ATOM   1734  C   ALA A 225     -16.578   9.344  -2.891  1.00 97.00           C  
ATOM   1735  CB  ALA A 225     -15.914  10.562  -4.977  1.00 97.00           C  
ATOM   1736  O   ALA A 225     -17.562   8.664  -3.180  1.00 97.00           O  
ATOM   1737  N   GLY A 226     -16.375   9.844  -1.715  1.00 97.75           N  
ATOM   1738  CA  GLY A 226     -17.406   9.812  -0.687  1.00 97.75           C  
ATOM   1739  C   GLY A 226     -17.375   8.547   0.151  1.00 97.75           C  
ATOM   1740  O   GLY A 226     -18.188   8.383   1.070  1.00 97.75           O  
ATOM   1741  N   LEU A 227     -16.422   7.648  -0.078  1.00 98.69           N  
ATOM   1742  CA  LEU A 227     -16.406   6.371   0.627  1.00 98.69           C  
ATOM   1743  C   LEU A 227     -15.539   6.457   1.881  1.00 98.69           C  
ATOM   1744  CB  LEU A 227     -15.875   5.262  -0.291  1.00 98.69           C  
ATOM   1745  O   LEU A 227     -15.617   5.598   2.758  1.00 98.69           O  
ATOM   1746  CG  LEU A 227     -16.766   4.891  -1.479  1.00 98.69           C  
ATOM   1747  CD1 LEU A 227     -16.109   3.781  -2.301  1.00 98.69           C  
ATOM   1748  CD2 LEU A 227     -18.156   4.465  -0.998  1.00 98.69           C  
ATOM   1749  N   TYR A 228     -14.719   7.410   2.035  1.00 98.75           N  
ATOM   1750  CA  TYR A 228     -13.844   7.613   3.184  1.00 98.75           C  
ATOM   1751  C   TYR A 228     -13.664   9.102   3.473  1.00 98.75           C  
ATOM   1752  CB  TYR A 228     -12.484   6.961   2.941  1.00 98.75           C  
ATOM   1753  O   TYR A 228     -13.977   9.945   2.633  1.00 98.75           O  
ATOM   1754  CG  TYR A 228     -11.812   7.406   1.665  1.00 98.75           C  
ATOM   1755  CD1 TYR A 228     -12.016   6.727   0.469  1.00 98.75           C  
ATOM   1756  CD2 TYR A 228     -10.969   8.516   1.653  1.00 98.75           C  
ATOM   1757  CE1 TYR A 228     -11.398   7.133  -0.709  1.00 98.75           C  
ATOM   1758  CE2 TYR A 228     -10.344   8.930   0.481  1.00 98.75           C  
ATOM   1759  OH  TYR A 228      -9.953   8.641  -1.855  1.00 98.75           O  
ATOM   1760  CZ  TYR A 228     -10.570   8.234  -0.693  1.00 98.75           C  
ATOM   1761  N   SER A 229     -13.141   9.438   4.652  1.00 98.38           N  
ATOM   1762  CA  SER A 229     -13.047  10.836   5.043  1.00 98.38           C  
ATOM   1763  C   SER A 229     -11.594  11.234   5.309  1.00 98.38           C  
ATOM   1764  CB  SER A 229     -13.891  11.109   6.285  1.00 98.38           C  
ATOM   1765  O   SER A 229     -11.289  12.422   5.430  1.00 98.38           O  
ATOM   1766  OG  SER A 229     -13.477  10.289   7.367  1.00 98.38           O  
ATOM   1767  N   SER A 230     -10.703  10.258   5.438  1.00 98.75           N  
ATOM   1768  CA  SER A 230      -9.273  10.516   5.609  1.00 98.75           C  
ATOM   1769  C   SER A 230      -8.438   9.320   5.145  1.00 98.75           C  
ATOM   1770  CB  SER A 230      -8.953  10.828   7.070  1.00 98.75           C  
ATOM   1771  O   SER A 230      -8.969   8.227   4.941  1.00 98.75           O  
ATOM   1772  OG  SER A 230      -9.297   9.734   7.906  1.00 98.75           O  
ATOM   1773  N   ALA A 231      -7.074   9.578   4.895  1.00 98.88           N  
ATOM   1774  CA  ALA A 231      -6.180   8.531   4.414  1.00 98.88           C  
ATOM   1775  C   ALA A 231      -4.840   8.570   5.141  1.00 98.88           C  
ATOM   1776  CB  ALA A 231      -5.973   8.656   2.908  1.00 98.88           C  
ATOM   1777  O   ALA A 231      -4.312   9.656   5.418  1.00 98.88           O  
ATOM   1778  N   ILE A 232      -4.301   7.398   5.477  1.00 98.88           N  
ATOM   1779  CA  ILE A 232      -2.957   7.246   6.020  1.00 98.88           C  
ATOM   1780  C   ILE A 232      -2.131   6.344   5.105  1.00 98.88           C  
ATOM   1781  CB  ILE A 232      -2.986   6.676   7.453  1.00 98.88           C  
ATOM   1782  O   ILE A 232      -2.471   5.176   4.910  1.00 98.88           O  
ATOM   1783  CG1 ILE A 232      -3.812   7.582   8.375  1.00 98.88           C  
ATOM   1784  CG2 ILE A 232      -1.565   6.496   7.996  1.00 98.88           C  
ATOM   1785  CD1 ILE A 232      -4.004   7.031   9.781  1.00 98.88           C  
ATOM   1786  N   MET A 233      -1.026   6.867   4.527  1.00 98.81           N  
ATOM   1787  CA  MET A 233      -0.161   6.160   3.588  1.00 98.81           C  
ATOM   1788  C   MET A 233       1.241   5.988   4.164  1.00 98.81           C  
ATOM   1789  CB  MET A 233      -0.094   6.906   2.254  1.00 98.81           C  
ATOM   1790  O   MET A 233       1.927   6.977   4.441  1.00 98.81           O  
ATOM   1791  CG  MET A 233      -1.438   7.039   1.560  1.00 98.81           C  
ATOM   1792  SD  MET A 233      -1.316   7.930  -0.040  1.00 98.81           S  
ATOM   1793  CE  MET A 233      -1.117   9.633   0.555  1.00 98.81           C  
ATOM   1794  N   GLN A 234       1.652   4.691   4.262  1.00 98.19           N  
ATOM   1795  CA  GLN A 234       2.963   4.418   4.840  1.00 98.19           C  
ATOM   1796  C   GLN A 234       3.873   3.717   3.834  1.00 98.19           C  
ATOM   1797  CB  GLN A 234       2.826   3.564   6.102  1.00 98.19           C  
ATOM   1798  O   GLN A 234       3.561   2.621   3.363  1.00 98.19           O  
ATOM   1799  CG  GLN A 234       2.131   4.281   7.254  1.00 98.19           C  
ATOM   1800  CD  GLN A 234       2.004   3.414   8.492  1.00 98.19           C  
ATOM   1801  NE2 GLN A 234       3.033   3.428   9.336  1.00 98.19           N  
ATOM   1802  OE1 GLN A 234       0.990   2.738   8.695  1.00 98.19           O  
ATOM   1803  N   SER A 235       4.941   4.406   3.484  1.00 98.12           N  
ATOM   1804  CA  SER A 235       6.043   3.859   2.701  1.00 98.12           C  
ATOM   1805  C   SER A 235       5.574   3.424   1.316  1.00 98.12           C  
ATOM   1806  CB  SER A 235       6.684   2.676   3.428  1.00 98.12           C  
ATOM   1807  O   SER A 235       6.039   2.412   0.787  1.00 98.12           O  
ATOM   1808  OG  SER A 235       7.250   3.088   4.660  1.00 98.12           O  
ATOM   1809  N   GLY A 236       4.617   4.023   0.735  1.00 97.94           N  
ATOM   1810  CA  GLY A 236       4.176   3.785  -0.629  1.00 97.94           C  
ATOM   1811  C   GLY A 236       3.158   4.801  -1.115  1.00 97.94           C  
ATOM   1812  O   GLY A 236       2.211   5.129  -0.399  1.00 97.94           O  
ATOM   1813  N   THR A 237       3.389   5.344  -2.299  1.00 98.62           N  
ATOM   1814  CA  THR A 237       2.439   6.199  -3.004  1.00 98.62           C  
ATOM   1815  C   THR A 237       2.398   5.848  -4.488  1.00 98.62           C  
ATOM   1816  CB  THR A 237       2.795   7.688  -2.834  1.00 98.62           C  
ATOM   1817  O   THR A 237       3.184   5.023  -4.961  1.00 98.62           O  
ATOM   1818  CG2 THR A 237       3.078   8.023  -1.373  1.00 98.62           C  
ATOM   1819  OG1 THR A 237       3.955   7.988  -3.615  1.00 98.62           O  
ATOM   1820  N   SER A 238       1.342   6.469  -5.184  1.00 98.31           N  
ATOM   1821  CA  SER A 238       1.222   6.230  -6.617  1.00 98.31           C  
ATOM   1822  C   SER A 238       2.422   6.789  -7.375  1.00 98.31           C  
ATOM   1823  CB  SER A 238      -0.067   6.852  -7.160  1.00 98.31           C  
ATOM   1824  O   SER A 238       2.631   6.465  -8.547  1.00 98.31           O  
ATOM   1825  OG  SER A 238      -0.098   8.242  -6.906  1.00 98.31           O  
ATOM   1826  N   LEU A 239       3.326   7.570  -6.707  1.00 98.44           N  
ATOM   1827  CA  LEU A 239       4.465   8.172  -7.395  1.00 98.44           C  
ATOM   1828  C   LEU A 239       5.723   7.332  -7.199  1.00 98.44           C  
ATOM   1829  CB  LEU A 239       4.707   9.594  -6.891  1.00 98.44           C  
ATOM   1830  O   LEU A 239       6.766   7.617  -7.793  1.00 98.44           O  
ATOM   1831  CG  LEU A 239       3.605  10.617  -7.188  1.00 98.44           C  
ATOM   1832  CD1 LEU A 239       4.082  12.023  -6.848  1.00 98.44           C  
ATOM   1833  CD2 LEU A 239       3.176  10.531  -8.648  1.00 98.44           C  
ATOM   1834  N   CYS A 240       5.633   6.352  -6.277  1.00 97.94           N  
ATOM   1835  CA  CYS A 240       6.746   5.414  -6.203  1.00 97.94           C  
ATOM   1836  C   CYS A 240       6.867   4.609  -7.496  1.00 97.94           C  
ATOM   1837  CB  CYS A 240       6.574   4.465  -5.020  1.00 97.94           C  
ATOM   1838  O   CYS A 240       5.871   4.109  -8.016  1.00 97.94           O  
ATOM   1839  SG  CYS A 240       6.699   5.281  -3.410  1.00 97.94           S  
ATOM   1840  N   LEU A 241       8.055   4.422  -7.965  1.00 95.88           N  
ATOM   1841  CA  LEU A 241       8.273   3.768  -9.250  1.00 95.88           C  
ATOM   1842  C   LEU A 241       7.770   2.328  -9.219  1.00 95.88           C  
ATOM   1843  CB  LEU A 241       9.758   3.797  -9.617  1.00 95.88           C  
ATOM   1844  O   LEU A 241       7.148   1.861 -10.172  1.00 95.88           O  
ATOM   1845  CG  LEU A 241      10.297   5.121 -10.164  1.00 95.88           C  
ATOM   1846  CD1 LEU A 241      10.609   6.074  -9.008  1.00 95.88           C  
ATOM   1847  CD2 LEU A 241      11.531   4.887 -11.023  1.00 95.88           C  
ATOM   1848  N   TRP A 242       8.055   1.640  -8.141  1.00 95.44           N  
ATOM   1849  CA  TRP A 242       7.715   0.223  -8.039  1.00 95.44           C  
ATOM   1850  C   TRP A 242       6.203   0.022  -8.016  1.00 95.44           C  
ATOM   1851  CB  TRP A 242       8.344  -0.393  -6.785  1.00 95.44           C  
ATOM   1852  O   TRP A 242       5.719  -1.099  -8.180  1.00 95.44           O  
ATOM   1853  CG  TRP A 242       8.078   0.381  -5.527  1.00 95.44           C  
ATOM   1854  CD1 TRP A 242       8.930   1.252  -4.902  1.00 95.44           C  
ATOM   1855  CD2 TRP A 242       6.887   0.349  -4.742  1.00 95.44           C  
ATOM   1856  CE2 TRP A 242       7.082   1.228  -3.652  1.00 95.44           C  
ATOM   1857  CE3 TRP A 242       5.668  -0.337  -4.852  1.00 95.44           C  
ATOM   1858  NE1 TRP A 242       8.336   1.765  -3.775  1.00 95.44           N  
ATOM   1859  CH2 TRP A 242       4.918   0.753  -2.809  1.00 95.44           C  
ATOM   1860  CZ2 TRP A 242       6.102   1.438  -2.678  1.00 95.44           C  
ATOM   1861  CZ3 TRP A 242       4.695  -0.127  -3.881  1.00 95.44           C  
ATOM   1862  N   SER A 243       5.414   1.087  -7.758  1.00 97.00           N  
ATOM   1863  CA  SER A 243       3.975   0.959  -7.559  1.00 97.00           C  
ATOM   1864  C   SER A 243       3.238   0.861  -8.891  1.00 97.00           C  
ATOM   1865  CB  SER A 243       3.436   2.145  -6.758  1.00 97.00           C  
ATOM   1866  O   SER A 243       2.072   0.469  -8.938  1.00 97.00           O  
ATOM   1867  OG  SER A 243       3.459   3.330  -7.531  1.00 97.00           O  
ATOM   1868  N   LEU A 244       3.865   1.203 -10.070  1.00 97.69           N  
ATOM   1869  CA  LEU A 244       3.230   1.181 -11.383  1.00 97.69           C  
ATOM   1870  C   LEU A 244       3.910   0.164 -12.297  1.00 97.69           C  
ATOM   1871  CB  LEU A 244       3.277   2.570 -12.023  1.00 97.69           C  
ATOM   1872  O   LEU A 244       5.125   0.217 -12.500  1.00 97.69           O  
ATOM   1873  CG  LEU A 244       2.652   2.695 -13.414  1.00 97.69           C  
ATOM   1874  CD1 LEU A 244       1.140   2.510 -13.336  1.00 97.69           C  
ATOM   1875  CD2 LEU A 244       2.998   4.043 -14.039  1.00 97.69           C  
ATOM   1876  N   THR A 245       3.074  -0.705 -12.852  1.00 96.81           N  
ATOM   1877  CA  THR A 245       3.582  -1.693 -13.797  1.00 96.81           C  
ATOM   1878  C   THR A 245       3.490  -1.170 -15.227  1.00 96.81           C  
ATOM   1879  CB  THR A 245       2.812  -3.021 -13.680  1.00 96.81           C  
ATOM   1880  O   THR A 245       2.402  -0.849 -15.711  1.00 96.81           O  
ATOM   1881  CG2 THR A 245       3.316  -4.039 -14.703  1.00 96.81           C  
ATOM   1882  OG1 THR A 245       2.986  -3.557 -12.367  1.00 96.81           O  
ATOM   1883  N   ARG A 246       4.629  -1.248 -15.961  1.00 94.31           N  
ATOM   1884  CA  ARG A 246       4.703  -0.680 -17.297  1.00 94.31           C  
ATOM   1885  C   ARG A 246       4.770  -1.777 -18.359  1.00 94.31           C  
ATOM   1886  CB  ARG A 246       5.914   0.247 -17.422  1.00 94.31           C  
ATOM   1887  O   ARG A 246       4.633  -1.506 -19.547  1.00 94.31           O  
ATOM   1888  CG  ARG A 246       5.859   1.460 -16.516  1.00 94.31           C  
ATOM   1889  CD  ARG A 246       7.137   2.285 -16.594  1.00 94.31           C  
ATOM   1890  NE  ARG A 246       7.066   3.471 -15.742  1.00 94.31           N  
ATOM   1891  NH1 ARG A 246       7.434   2.330 -13.773  1.00 94.31           N  
ATOM   1892  NH2 ARG A 246       7.129   4.602 -13.750  1.00 94.31           N  
ATOM   1893  CZ  ARG A 246       7.211   3.465 -14.422  1.00 94.31           C  
ATOM   1894  N   THR A 247       4.961  -2.945 -17.875  1.00 94.50           N  
ATOM   1895  CA  THR A 247       5.203  -4.043 -18.812  1.00 94.50           C  
ATOM   1896  C   THR A 247       4.109  -5.102 -18.688  1.00 94.50           C  
ATOM   1897  CB  THR A 247       6.578  -4.688 -18.562  1.00 94.50           C  
ATOM   1898  O   THR A 247       4.379  -6.297 -18.844  1.00 94.50           O  
ATOM   1899  CG2 THR A 247       7.707  -3.699 -18.828  1.00 94.50           C  
ATOM   1900  OG1 THR A 247       6.652  -5.133 -17.203  1.00 94.50           O  
ATOM   1901  N   ALA A 248       2.906  -4.664 -18.359  1.00 96.50           N  
ATOM   1902  CA  ALA A 248       1.821  -5.590 -18.047  1.00 96.50           C  
ATOM   1903  C   ALA A 248       1.510  -6.488 -19.250  1.00 96.50           C  
ATOM   1904  CB  ALA A 248       0.571  -4.824 -17.625  1.00 96.50           C  
ATOM   1905  O   ALA A 248       1.336  -7.699 -19.094  1.00 96.50           O  
ATOM   1906  N   LYS A 249       1.461  -5.898 -20.453  1.00 97.38           N  
ATOM   1907  CA  LYS A 249       1.146  -6.664 -21.656  1.00 97.38           C  
ATOM   1908  C   LYS A 249       2.211  -7.723 -21.922  1.00 97.38           C  
ATOM   1909  CB  LYS A 249       1.006  -5.734 -22.859  1.00 97.38           C  
ATOM   1910  O   LYS A 249       1.889  -8.891 -22.172  1.00 97.38           O  
ATOM   1911  CG  LYS A 249       0.683  -6.453 -24.156  1.00 97.38           C  
ATOM   1912  CD  LYS A 249       0.487  -5.473 -25.297  1.00 97.38           C  
ATOM   1913  CE  LYS A 249       0.185  -6.191 -26.609  1.00 97.38           C  
ATOM   1914  NZ  LYS A 249      -0.067  -5.230 -27.734  1.00 97.38           N  
ATOM   1915  N   GLU A 250       3.482  -7.309 -21.812  1.00 96.69           N  
ATOM   1916  CA  GLU A 250       4.590  -8.234 -22.031  1.00 96.69           C  
ATOM   1917  C   GLU A 250       4.562  -9.367 -21.000  1.00 96.69           C  
ATOM   1918  CB  GLU A 250       5.930  -7.496 -21.969  1.00 96.69           C  
ATOM   1919  O   GLU A 250       4.789 -10.531 -21.344  1.00 96.69           O  
ATOM   1920  CG  GLU A 250       6.145  -6.512 -23.109  1.00 96.69           C  
ATOM   1921  CD  GLU A 250       5.500  -5.156 -22.859  1.00 96.69           C  
ATOM   1922  OE1 GLU A 250       5.543  -4.289 -23.766  1.00 96.69           O  
ATOM   1923  OE2 GLU A 250       4.949  -4.961 -21.750  1.00 96.69           O  
ATOM   1924  N   PHE A 251       4.312  -8.969 -19.844  1.00 97.50           N  
ATOM   1925  CA  PHE A 251       4.246  -9.953 -18.781  1.00 97.50           C  
ATOM   1926  C   PHE A 251       3.141 -10.969 -19.031  1.00 97.50           C  
ATOM   1927  CB  PHE A 251       4.016  -9.266 -17.422  1.00 97.50           C  
ATOM   1928  O   PHE A 251       3.355 -12.180 -18.922  1.00 97.50           O  
ATOM   1929  CG  PHE A 251       4.113 -10.203 -16.250  1.00 97.50           C  
ATOM   1930  CD1 PHE A 251       3.020 -10.961 -15.852  1.00 97.50           C  
ATOM   1931  CD2 PHE A 251       5.301 -10.312 -15.531  1.00 97.50           C  
ATOM   1932  CE1 PHE A 251       3.105 -11.820 -14.758  1.00 97.50           C  
ATOM   1933  CE2 PHE A 251       5.395 -11.172 -14.445  1.00 97.50           C  
ATOM   1934  CZ  PHE A 251       4.297 -11.930 -14.055  1.00 97.50           C  
ATOM   1935  N   ALA A 252       1.934 -10.500 -19.469  1.00 98.31           N  
ATOM   1936  CA  ALA A 252       0.778 -11.359 -19.719  1.00 98.31           C  
ATOM   1937  C   ALA A 252       1.074 -12.383 -20.812  1.00 98.31           C  
ATOM   1938  CB  ALA A 252      -0.441 -10.523 -20.094  1.00 98.31           C  
ATOM   1939  O   ALA A 252       0.795 -13.578 -20.641  1.00 98.31           O  
ATOM   1940  N   PHE A 253       1.689 -12.008 -21.844  1.00 98.19           N  
ATOM   1941  CA  PHE A 253       1.969 -12.906 -22.953  1.00 98.19           C  
ATOM   1942  C   PHE A 253       3.119 -13.852 -22.625  1.00 98.19           C  
ATOM   1943  CB  PHE A 253       2.299 -12.102 -24.219  1.00 98.19           C  
ATOM   1944  O   PHE A 253       3.129 -15.000 -23.047  1.00 98.19           O  
ATOM   1945  CG  PHE A 253       1.088 -11.555 -24.922  1.00 98.19           C  
ATOM   1946  CD1 PHE A 253       0.439 -12.305 -25.906  1.00 98.19           C  
ATOM   1947  CD2 PHE A 253       0.598 -10.297 -24.609  1.00 98.19           C  
ATOM   1948  CE1 PHE A 253      -0.682 -11.797 -26.562  1.00 98.19           C  
ATOM   1949  CE2 PHE A 253      -0.523  -9.789 -25.266  1.00 98.19           C  
ATOM   1950  CZ  PHE A 253      -1.160 -10.539 -26.234  1.00 98.19           C  
ATOM   1951  N   ALA A 254       4.109 -13.375 -21.875  1.00 97.88           N  
ATOM   1952  CA  ALA A 254       5.148 -14.273 -21.391  1.00 97.88           C  
ATOM   1953  C   ALA A 254       4.555 -15.367 -20.500  1.00 97.88           C  
ATOM   1954  CB  ALA A 254       6.211 -13.492 -20.625  1.00 97.88           C  
ATOM   1955  O   ALA A 254       4.992 -16.516 -20.562  1.00 97.88           O  
ATOM   1956  N   LEU A 255       3.613 -14.938 -19.750  1.00 98.12           N  
ATOM   1957  CA  LEU A 255       2.902 -15.906 -18.922  1.00 98.12           C  
ATOM   1958  C   LEU A 255       2.225 -16.969 -19.797  1.00 98.12           C  
ATOM   1959  CB  LEU A 255       1.862 -15.203 -18.047  1.00 98.12           C  
ATOM   1960  O   LEU A 255       2.312 -18.156 -19.500  1.00 98.12           O  
ATOM   1961  CG  LEU A 255       1.041 -16.094 -17.125  1.00 98.12           C  
ATOM   1962  CD1 LEU A 255       1.957 -16.828 -16.141  1.00 98.12           C  
ATOM   1963  CD2 LEU A 255      -0.001 -15.281 -16.375  1.00 98.12           C  
ATOM   1964  N   GLY A 256       1.492 -16.531 -20.875  1.00 98.44           N  
ATOM   1965  CA  GLY A 256       0.884 -17.453 -21.812  1.00 98.44           C  
ATOM   1966  C   GLY A 256       1.877 -18.438 -22.406  1.00 98.44           C  
ATOM   1967  O   GLY A 256       1.617 -19.641 -22.453  1.00 98.44           O  
ATOM   1968  N   ILE A 257       3.043 -17.938 -22.828  1.00 98.06           N  
ATOM   1969  CA  ILE A 257       4.086 -18.766 -23.422  1.00 98.06           C  
ATOM   1970  C   ILE A 257       4.551 -19.812 -22.406  1.00 98.06           C  
ATOM   1971  CB  ILE A 257       5.281 -17.906 -23.906  1.00 98.06           C  
ATOM   1972  O   ILE A 257       4.684 -20.984 -22.734  1.00 98.06           O  
ATOM   1973  CG1 ILE A 257       4.883 -17.078 -25.125  1.00 98.06           C  
ATOM   1974  CG2 ILE A 257       6.488 -18.797 -24.219  1.00 98.06           C  
ATOM   1975  CD1 ILE A 257       5.898 -16.000 -25.500  1.00 98.06           C  
ATOM   1976  N   ARG A 258       4.715 -19.375 -21.219  1.00 97.94           N  
ATOM   1977  CA  ARG A 258       5.160 -20.281 -20.156  1.00 97.94           C  
ATOM   1978  C   ARG A 258       4.148 -21.391 -19.922  1.00 97.94           C  
ATOM   1979  CB  ARG A 258       5.398 -19.516 -18.859  1.00 97.94           C  
ATOM   1980  O   ARG A 258       4.516 -22.516 -19.547  1.00 97.94           O  
ATOM   1981  CG  ARG A 258       5.844 -20.391 -17.688  1.00 97.94           C  
ATOM   1982  CD  ARG A 258       7.160 -21.094 -18.000  1.00 97.94           C  
ATOM   1983  NE  ARG A 258       7.586 -21.938 -16.875  1.00 97.94           N  
ATOM   1984  NH1 ARG A 258       7.812 -23.844 -18.141  1.00 97.94           N  
ATOM   1985  NH2 ARG A 258       8.266 -23.891 -15.898  1.00 97.94           N  
ATOM   1986  CZ  ARG A 258       7.887 -23.219 -16.969  1.00 97.94           C  
ATOM   1987  N   LEU A 259       2.887 -21.141 -20.266  1.00 98.31           N  
ATOM   1988  CA  LEU A 259       1.813 -22.094 -20.016  1.00 98.31           C  
ATOM   1989  C   LEU A 259       1.414 -22.828 -21.281  1.00 98.31           C  
ATOM   1990  CB  LEU A 259       0.596 -21.375 -19.406  1.00 98.31           C  
ATOM   1991  O   LEU A 259       0.408 -23.531 -21.312  1.00 98.31           O  
ATOM   1992  CG  LEU A 259       0.730 -20.906 -17.969  1.00 98.31           C  
ATOM   1993  CD1 LEU A 259      -0.354 -19.891 -17.641  1.00 98.31           C  
ATOM   1994  CD2 LEU A 259       0.662 -22.094 -17.000  1.00 98.31           C  
ATOM   1995  N   GLY A 260       2.158 -22.547 -22.375  1.00 97.94           N  
ATOM   1996  CA  GLY A 260       1.919 -23.250 -23.625  1.00 97.94           C  
ATOM   1997  C   GLY A 260       0.819 -22.625 -24.453  1.00 97.94           C  
ATOM   1998  O   GLY A 260       0.195 -23.297 -25.281  1.00 97.94           O  
ATOM   1999  N   ILE A 261       0.410 -21.406 -24.156  1.00 98.06           N  
ATOM   2000  CA  ILE A 261      -0.554 -20.641 -24.938  1.00 98.06           C  
ATOM   2001  C   ILE A 261       0.184 -19.703 -25.891  1.00 98.06           C  
ATOM   2002  CB  ILE A 261      -1.507 -19.828 -24.031  1.00 98.06           C  
ATOM   2003  O   ILE A 261       0.776 -18.703 -25.469  1.00 98.06           O  
ATOM   2004  CG1 ILE A 261      -2.205 -20.766 -23.031  1.00 98.06           C  
ATOM   2005  CG2 ILE A 261      -2.531 -19.062 -24.859  1.00 98.06           C  
ATOM   2006  CD1 ILE A 261      -2.840 -20.047 -21.844  1.00 98.06           C  
ATOM   2007  N   PHE A 262       0.235 -19.984 -27.234  1.00 95.44           N  
ATOM   2008  CA  PHE A 262       0.975 -19.219 -28.234  1.00 95.44           C  
ATOM   2009  C   PHE A 262       0.031 -18.359 -29.078  1.00 95.44           C  
ATOM   2010  CB  PHE A 262       1.790 -20.141 -29.141  1.00 95.44           C  
ATOM   2011  O   PHE A 262      -0.437 -18.797 -30.125  1.00 95.44           O  
ATOM   2012  CG  PHE A 262       2.771 -21.000 -28.391  1.00 95.44           C  
ATOM   2013  CD1 PHE A 262       3.979 -20.484 -27.938  1.00 95.44           C  
ATOM   2014  CD2 PHE A 262       2.484 -22.344 -28.141  1.00 95.44           C  
ATOM   2015  CE1 PHE A 262       4.887 -21.281 -27.250  1.00 95.44           C  
ATOM   2016  CE2 PHE A 262       3.389 -23.141 -27.453  1.00 95.44           C  
ATOM   2017  CZ  PHE A 262       4.590 -22.609 -27.016  1.00 95.44           C  
ATOM   2018  N   SER A 263      -0.496 -17.312 -28.516  1.00 94.50           N  
ATOM   2019  CA  SER A 263      -1.405 -16.375 -29.172  1.00 94.50           C  
ATOM   2020  C   SER A 263      -0.883 -14.945 -29.109  1.00 94.50           C  
ATOM   2021  CB  SER A 263      -2.799 -16.453 -28.547  1.00 94.50           C  
ATOM   2022  O   SER A 263      -0.198 -14.578 -28.156  1.00 94.50           O  
ATOM   2023  OG  SER A 263      -3.672 -15.516 -29.156  1.00 94.50           O  
ATOM   2024  N   THR A 264      -1.158 -14.234 -30.156  1.00 94.62           N  
ATOM   2025  CA  THR A 264      -0.873 -12.805 -30.125  1.00 94.62           C  
ATOM   2026  C   THR A 264      -2.148 -12.000 -29.875  1.00 94.62           C  
ATOM   2027  CB  THR A 264      -0.218 -12.336 -31.438  1.00 94.62           C  
ATOM   2028  O   THR A 264      -2.113 -10.773 -29.828  1.00 94.62           O  
ATOM   2029  CG2 THR A 264       1.126 -13.023 -31.656  1.00 94.62           C  
ATOM   2030  OG1 THR A 264      -1.086 -12.648 -32.531  1.00 94.62           O  
ATOM   2031  N   ASP A 265      -3.283 -12.641 -29.734  1.00 97.94           N  
ATOM   2032  CA  ASP A 265      -4.598 -12.039 -29.516  1.00 97.94           C  
ATOM   2033  C   ASP A 265      -4.934 -11.992 -28.031  1.00 97.94           C  
ATOM   2034  CB  ASP A 265      -5.676 -12.812 -30.266  1.00 97.94           C  
ATOM   2035  O   ASP A 265      -4.969 -13.031 -27.359  1.00 97.94           O  
ATOM   2036  CG  ASP A 265      -7.066 -12.242 -30.078  1.00 97.94           C  
ATOM   2037  OD1 ASP A 265      -7.805 -12.719 -29.188  1.00 97.94           O  
ATOM   2038  OD2 ASP A 265      -7.430 -11.305 -30.828  1.00 97.94           O  
ATOM   2039  N   SER A 266      -5.234 -10.805 -27.484  1.00 98.19           N  
ATOM   2040  CA  SER A 266      -5.496 -10.617 -26.062  1.00 98.19           C  
ATOM   2041  C   SER A 266      -6.715 -11.414 -25.609  1.00 98.19           C  
ATOM   2042  CB  SER A 266      -5.711  -9.133 -25.750  1.00 98.19           C  
ATOM   2043  O   SER A 266      -6.695 -12.039 -24.547  1.00 98.19           O  
ATOM   2044  OG  SER A 266      -4.512  -8.398 -25.938  1.00 98.19           O  
ATOM   2045  N   HIS A 267      -7.762 -11.375 -26.406  1.00 98.19           N  
ATOM   2046  CA  HIS A 267      -8.992 -12.078 -26.047  1.00 98.19           C  
ATOM   2047  C   HIS A 267      -8.742 -13.578 -25.922  1.00 98.19           C  
ATOM   2048  CB  HIS A 267     -10.070 -11.820 -27.109  1.00 98.19           C  
ATOM   2049  O   HIS A 267      -9.141 -14.188 -24.922  1.00 98.19           O  
ATOM   2050  CG  HIS A 267     -11.344 -12.570 -26.844  1.00 98.19           C  
ATOM   2051  CD2 HIS A 267     -12.398 -12.281 -26.062  1.00 98.19           C  
ATOM   2052  ND1 HIS A 267     -11.625 -13.773 -27.453  1.00 98.19           N  
ATOM   2053  CE1 HIS A 267     -12.812 -14.195 -27.047  1.00 98.19           C  
ATOM   2054  NE2 HIS A 267     -13.305 -13.312 -26.188  1.00 98.19           N  
ATOM   2055  N   GLU A 268      -8.141 -14.148 -26.875  1.00 98.25           N  
ATOM   2056  CA  GLU A 268      -7.832 -15.570 -26.844  1.00 98.25           C  
ATOM   2057  C   GLU A 268      -6.957 -15.922 -25.656  1.00 98.25           C  
ATOM   2058  CB  GLU A 268      -7.148 -16.000 -28.141  1.00 98.25           C  
ATOM   2059  O   GLU A 268      -7.207 -16.906 -24.953  1.00 98.25           O  
ATOM   2060  CG  GLU A 268      -6.875 -17.500 -28.234  1.00 98.25           C  
ATOM   2061  CD  GLU A 268      -6.195 -17.922 -29.531  1.00 98.25           C  
ATOM   2062  OE1 GLU A 268      -5.840 -19.109 -29.672  1.00 98.25           O  
ATOM   2063  OE2 GLU A 268      -6.020 -17.047 -30.406  1.00 98.25           O  
ATOM   2064  N   LEU A 269      -5.910 -15.070 -25.406  1.00 98.62           N  
ATOM   2065  CA  LEU A 269      -5.008 -15.297 -24.281  1.00 98.62           C  
ATOM   2066  C   LEU A 269      -5.781 -15.359 -22.969  1.00 98.62           C  
ATOM   2067  CB  LEU A 269      -3.947 -14.195 -24.219  1.00 98.62           C  
ATOM   2068  O   LEU A 269      -5.629 -16.312 -22.203  1.00 98.62           O  
ATOM   2069  CG  LEU A 269      -3.029 -14.211 -23.000  1.00 98.62           C  
ATOM   2070  CD1 LEU A 269      -2.168 -15.469 -23.000  1.00 98.62           C  
ATOM   2071  CD2 LEU A 269      -2.158 -12.961 -22.969  1.00 98.62           C  
ATOM   2072  N   VAL A 270      -6.613 -14.383 -22.750  1.00 98.31           N  
ATOM   2073  CA  VAL A 270      -7.328 -14.250 -21.484  1.00 98.31           C  
ATOM   2074  C   VAL A 270      -8.297 -15.422 -21.312  1.00 98.31           C  
ATOM   2075  CB  VAL A 270      -8.086 -12.906 -21.406  1.00 98.31           C  
ATOM   2076  O   VAL A 270      -8.398 -15.992 -20.234  1.00 98.31           O  
ATOM   2077  CG1 VAL A 270      -8.984 -12.875 -20.156  1.00 98.31           C  
ATOM   2078  CG2 VAL A 270      -7.109 -11.734 -21.391  1.00 98.31           C  
ATOM   2079  N   GLU A 271      -9.008 -15.844 -22.406  1.00 98.19           N  
ATOM   2080  CA  GLU A 271      -9.945 -16.969 -22.344  1.00 98.19           C  
ATOM   2081  C   GLU A 271      -9.227 -18.266 -21.984  1.00 98.19           C  
ATOM   2082  CB  GLU A 271     -10.688 -17.125 -23.672  1.00 98.19           C  
ATOM   2083  O   GLU A 271      -9.719 -19.031 -21.156  1.00 98.19           O  
ATOM   2084  CG  GLU A 271     -11.742 -16.062 -23.922  1.00 98.19           C  
ATOM   2085  CD  GLU A 271     -12.797 -15.992 -22.828  1.00 98.19           C  
ATOM   2086  OE1 GLU A 271     -13.047 -14.891 -22.297  1.00 98.19           O  
ATOM   2087  OE2 GLU A 271     -13.375 -17.047 -22.500  1.00 98.19           O  
ATOM   2088  N   GLU A 272      -8.039 -18.453 -22.531  1.00 98.25           N  
ATOM   2089  CA  GLU A 272      -7.270 -19.656 -22.234  1.00 98.25           C  
ATOM   2090  C   GLU A 272      -6.734 -19.641 -20.812  1.00 98.25           C  
ATOM   2091  CB  GLU A 272      -6.117 -19.812 -23.234  1.00 98.25           C  
ATOM   2092  O   GLU A 272      -6.738 -20.656 -20.125  1.00 98.25           O  
ATOM   2093  CG  GLU A 272      -6.562 -20.172 -24.641  1.00 98.25           C  
ATOM   2094  CD  GLU A 272      -7.262 -21.531 -24.719  1.00 98.25           C  
ATOM   2095  OE1 GLU A 272      -8.398 -21.594 -25.234  1.00 98.25           O  
ATOM   2096  OE2 GLU A 272      -6.664 -22.516 -24.250  1.00 98.25           O  
ATOM   2097  N   LEU A 273      -6.258 -18.500 -20.375  1.00 98.25           N  
ATOM   2098  CA  LEU A 273      -5.742 -18.375 -19.016  1.00 98.25           C  
ATOM   2099  C   LEU A 273      -6.836 -18.656 -18.000  1.00 98.25           C  
ATOM   2100  CB  LEU A 273      -5.168 -16.969 -18.781  1.00 98.25           C  
ATOM   2101  O   LEU A 273      -6.566 -19.219 -16.922  1.00 98.25           O  
ATOM   2102  CG  LEU A 273      -3.852 -16.656 -19.500  1.00 98.25           C  
ATOM   2103  CD1 LEU A 273      -3.447 -15.203 -19.250  1.00 98.25           C  
ATOM   2104  CD2 LEU A 273      -2.754 -17.609 -19.047  1.00 98.25           C  
ATOM   2105  N   ARG A 274      -8.086 -18.281 -18.281  1.00 97.81           N  
ATOM   2106  CA  ARG A 274      -9.219 -18.500 -17.391  1.00 97.81           C  
ATOM   2107  C   ARG A 274      -9.422 -19.984 -17.109  1.00 97.81           C  
ATOM   2108  CB  ARG A 274     -10.500 -17.891 -17.969  1.00 97.81           C  
ATOM   2109  O   ARG A 274      -9.945 -20.359 -16.047  1.00 97.81           O  
ATOM   2110  CG  ARG A 274     -10.836 -16.516 -17.438  1.00 97.81           C  
ATOM   2111  CD  ARG A 274     -12.148 -15.992 -18.000  1.00 97.81           C  
ATOM   2112  NE  ARG A 274     -12.094 -14.555 -18.266  1.00 97.81           N  
ATOM   2113  NH1 ARG A 274     -14.391 -14.273 -18.297  1.00 97.81           N  
ATOM   2114  NH2 ARG A 274     -13.000 -12.477 -18.625  1.00 97.81           N  
ATOM   2115  CZ  ARG A 274     -13.164 -13.773 -18.391  1.00 97.81           C  
ATOM   2116  N   LYS A 275      -8.961 -20.828 -18.016  1.00 97.56           N  
ATOM   2117  CA  LYS A 275      -9.211 -22.266 -17.938  1.00 97.56           C  
ATOM   2118  C   LYS A 275      -8.117 -22.984 -17.141  1.00 97.56           C  
ATOM   2119  CB  LYS A 275      -9.320 -22.875 -19.344  1.00 97.56           C  
ATOM   2120  O   LYS A 275      -8.273 -24.141 -16.766  1.00 97.56           O  
ATOM   2121  CG  LYS A 275     -10.461 -22.312 -20.172  1.00 97.56           C  
ATOM   2122  CD  LYS A 275     -10.422 -22.828 -21.594  1.00 97.56           C  
ATOM   2123  CE  LYS A 275     -11.492 -22.188 -22.469  1.00 97.56           C  
ATOM   2124  NZ  LYS A 275     -11.367 -22.578 -23.891  1.00 97.56           N  
ATOM   2125  N   ILE A 276      -7.059 -22.297 -16.859  1.00 98.19           N  
ATOM   2126  CA  ILE A 276      -5.895 -22.906 -16.219  1.00 98.19           C  
ATOM   2127  C   ILE A 276      -6.121 -22.984 -14.711  1.00 98.19           C  
ATOM   2128  CB  ILE A 276      -4.605 -22.109 -16.516  1.00 98.19           C  
ATOM   2129  O   ILE A 276      -6.625 -22.047 -14.094  1.00 98.19           O  
ATOM   2130  CG1 ILE A 276      -4.348 -22.062 -18.031  1.00 98.19           C  
ATOM   2131  CG2 ILE A 276      -3.410 -22.719 -15.781  1.00 98.19           C  
ATOM   2132  CD1 ILE A 276      -4.051 -23.422 -18.656  1.00 98.19           C  
ATOM   2133  N   ASP A 277      -5.723 -24.094 -14.094  1.00 98.06           N  
ATOM   2134  CA  ASP A 277      -5.762 -24.250 -12.641  1.00 98.06           C  
ATOM   2135  C   ASP A 277      -4.977 -23.141 -11.945  1.00 98.06           C  
ATOM   2136  CB  ASP A 277      -5.215 -25.625 -12.234  1.00 98.06           C  
ATOM   2137  O   ASP A 277      -3.885 -22.781 -12.391  1.00 98.06           O  
ATOM   2138  CG  ASP A 277      -5.043 -25.781 -10.734  1.00 98.06           C  
ATOM   2139  OD1 ASP A 277      -3.898 -25.688 -10.242  1.00 98.06           O  
ATOM   2140  OD2 ASP A 277      -6.062 -25.984 -10.039  1.00 98.06           O  
ATOM   2141  N   TYR A 278      -5.477 -22.656 -10.781  1.00 97.62           N  
ATOM   2142  CA  TYR A 278      -4.910 -21.469 -10.164  1.00 97.62           C  
ATOM   2143  C   TYR A 278      -3.510 -21.734  -9.633  1.00 97.62           C  
ATOM   2144  CB  TYR A 278      -5.812 -20.969  -9.023  1.00 97.62           C  
ATOM   2145  O   TYR A 278      -2.652 -20.859  -9.633  1.00 97.62           O  
ATOM   2146  CG  TYR A 278      -5.742 -21.812  -7.781  1.00 97.62           C  
ATOM   2147  CD1 TYR A 278      -6.641 -22.859  -7.570  1.00 97.62           C  
ATOM   2148  CD2 TYR A 278      -4.773 -21.578  -6.809  1.00 97.62           C  
ATOM   2149  CE1 TYR A 278      -6.578 -23.641  -6.422  1.00 97.62           C  
ATOM   2150  CE2 TYR A 278      -4.703 -22.359  -5.656  1.00 97.62           C  
ATOM   2151  OH  TYR A 278      -5.543 -24.156  -4.336  1.00 97.62           O  
ATOM   2152  CZ  TYR A 278      -5.609 -23.391  -5.473  1.00 97.62           C  
ATOM   2153  N   GLN A 279      -3.184 -22.969  -9.172  1.00 97.00           N  
ATOM   2154  CA  GLN A 279      -1.849 -23.266  -8.672  1.00 97.00           C  
ATOM   2155  C   GLN A 279      -0.820 -23.266  -9.797  1.00 97.00           C  
ATOM   2156  CB  GLN A 279      -1.843 -24.625  -7.969  1.00 97.00           C  
ATOM   2157  O   GLN A 279       0.273 -22.719  -9.641  1.00 97.00           O  
ATOM   2158  CG  GLN A 279      -2.609 -24.641  -6.652  1.00 97.00           C  
ATOM   2159  CD  GLN A 279      -2.576 -26.000  -5.969  1.00 97.00           C  
ATOM   2160  NE2 GLN A 279      -2.553 -26.000  -4.641  1.00 97.00           N  
ATOM   2161  OE1 GLN A 279      -2.570 -27.047  -6.629  1.00 97.00           O  
ATOM   2162  N   ARG A 280      -1.269 -23.891 -10.883  1.00 97.50           N  
ATOM   2163  CA  ARG A 280      -0.398 -23.891 -12.055  1.00 97.50           C  
ATOM   2164  C   ARG A 280      -0.174 -22.469 -12.570  1.00 97.50           C  
ATOM   2165  CB  ARG A 280      -0.988 -24.766 -13.164  1.00 97.50           C  
ATOM   2166  O   ARG A 280       0.946 -22.109 -12.938  1.00 97.50           O  
ATOM   2167  CG  ARG A 280      -0.066 -24.953 -14.359  1.00 97.50           C  
ATOM   2168  CD  ARG A 280      -0.663 -25.891 -15.391  1.00 97.50           C  
ATOM   2169  NE  ARG A 280       0.124 -25.922 -16.625  1.00 97.50           N  
ATOM   2170  NH1 ARG A 280      -1.459 -27.062 -17.859  1.00 97.50           N  
ATOM   2171  NH2 ARG A 280       0.524 -26.438 -18.812  1.00 97.50           N  
ATOM   2172  CZ  ARG A 280      -0.272 -26.469 -17.766  1.00 97.50           C  
ATOM   2173  N   LEU A 281      -1.188 -21.719 -12.625  1.00 98.06           N  
ATOM   2174  CA  LEU A 281      -1.119 -20.328 -13.062  1.00 98.06           C  
ATOM   2175  C   LEU A 281      -0.196 -19.516 -12.156  1.00 98.06           C  
ATOM   2176  CB  LEU A 281      -2.516 -19.688 -13.078  1.00 98.06           C  
ATOM   2177  O   LEU A 281       0.653 -18.766 -12.641  1.00 98.06           O  
ATOM   2178  CG  LEU A 281      -2.613 -18.266 -13.625  1.00 98.06           C  
ATOM   2179  CD1 LEU A 281      -1.973 -18.188 -15.008  1.00 98.06           C  
ATOM   2180  CD2 LEU A 281      -4.066 -17.812 -13.680  1.00 98.06           C  
ATOM   2181  N   LYS A 282      -0.300 -19.625 -10.875  1.00 97.75           N  
ATOM   2182  CA  LYS A 282       0.543 -18.891  -9.930  1.00 97.75           C  
ATOM   2183  C   LYS A 282       2.002 -19.328 -10.047  1.00 97.75           C  
ATOM   2184  CB  LYS A 282       0.051 -19.109  -8.492  1.00 97.75           C  
ATOM   2185  O   LYS A 282       2.906 -18.484  -9.992  1.00 97.75           O  
ATOM   2186  CG  LYS A 282       0.880 -18.406  -7.441  1.00 97.75           C  
ATOM   2187  CD  LYS A 282       0.875 -16.891  -7.652  1.00 97.75           C  
ATOM   2188  CE  LYS A 282       1.684 -16.172  -6.582  1.00 97.75           C  
ATOM   2189  NZ  LYS A 282       1.886 -14.727  -6.918  1.00 97.75           N  
ATOM   2190  N   ARG A 283       2.271 -20.562 -10.211  1.00 96.38           N  
ATOM   2191  CA  ARG A 283       3.641 -21.031 -10.398  1.00 96.38           C  
ATOM   2192  C   ARG A 283       4.266 -20.422 -11.648  1.00 96.38           C  
ATOM   2193  CB  ARG A 283       3.680 -22.562 -10.484  1.00 96.38           C  
ATOM   2194  O   ARG A 283       5.418 -20.000 -11.625  1.00 96.38           O  
ATOM   2195  CG  ARG A 283       3.520 -23.266  -9.148  1.00 96.38           C  
ATOM   2196  CD  ARG A 283       3.818 -24.750  -9.250  1.00 96.38           C  
ATOM   2197  NE  ARG A 283       2.664 -25.500  -9.734  1.00 96.38           N  
ATOM   2198  NH1 ARG A 283       1.919 -26.125  -7.637  1.00 96.38           N  
ATOM   2199  NH2 ARG A 283       0.774 -26.781  -9.508  1.00 96.38           N  
ATOM   2200  CZ  ARG A 283       1.788 -26.141  -8.961  1.00 96.38           C  
ATOM   2201  N   ALA A 284       3.465 -20.453 -12.719  1.00 97.38           N  
ATOM   2202  CA  ALA A 284       3.943 -19.844 -13.953  1.00 97.38           C  
ATOM   2203  C   ALA A 284       4.211 -18.359 -13.766  1.00 97.38           C  
ATOM   2204  CB  ALA A 284       2.932 -20.062 -15.078  1.00 97.38           C  
ATOM   2205  O   ALA A 284       5.215 -17.828 -14.258  1.00 97.38           O  
ATOM   2206  N   GLU A 285       3.273 -17.688 -13.070  1.00 97.31           N  
ATOM   2207  CA  GLU A 285       3.506 -16.281 -12.750  1.00 97.31           C  
ATOM   2208  C   GLU A 285       4.844 -16.094 -12.039  1.00 97.31           C  
ATOM   2209  CB  GLU A 285       2.367 -15.734 -11.883  1.00 97.31           C  
ATOM   2210  O   GLU A 285       5.621 -15.203 -12.398  1.00 97.31           O  
ATOM   2211  CG  GLU A 285       2.592 -14.305 -11.406  1.00 97.31           C  
ATOM   2212  CD  GLU A 285       1.589 -13.859 -10.352  1.00 97.31           C  
ATOM   2213  OE1 GLU A 285       1.908 -12.945  -9.555  1.00 97.31           O  
ATOM   2214  OE2 GLU A 285       0.475 -14.430 -10.320  1.00 97.31           O  
ATOM   2215  N   ASN A 286       5.129 -16.875 -11.031  1.00 95.00           N  
ATOM   2216  CA  ASN A 286       6.363 -16.750 -10.258  1.00 95.00           C  
ATOM   2217  C   ASN A 286       7.598 -16.891 -11.141  1.00 95.00           C  
ATOM   2218  CB  ASN A 286       6.395 -17.781  -9.125  1.00 95.00           C  
ATOM   2219  O   ASN A 286       8.562 -16.141 -11.000  1.00 95.00           O  
ATOM   2220  CG  ASN A 286       5.430 -17.438  -8.008  1.00 95.00           C  
ATOM   2221  ND2 ASN A 286       5.168 -18.422  -7.137  1.00 95.00           N  
ATOM   2222  OD1 ASN A 286       4.918 -16.328  -7.918  1.00 95.00           O  
ATOM   2223  N   ASP A 287       7.551 -17.828 -12.055  1.00 94.69           N  
ATOM   2224  CA  ASP A 287       8.664 -18.047 -12.969  1.00 94.69           C  
ATOM   2225  C   ASP A 287       8.930 -16.797 -13.812  1.00 94.69           C  
ATOM   2226  CB  ASP A 287       8.398 -19.234 -13.875  1.00 94.69           C  
ATOM   2227  O   ASP A 287      10.062 -16.328 -13.914  1.00 94.69           O  
ATOM   2228  CG  ASP A 287       8.422 -20.562 -13.133  1.00 94.69           C  
ATOM   2229  OD1 ASP A 287       8.906 -20.609 -11.977  1.00 94.69           O  
ATOM   2230  OD2 ASP A 287       7.957 -21.578 -13.703  1.00 94.69           O  
ATOM   2231  N   VAL A 288       7.855 -16.281 -14.336  1.00 96.81           N  
ATOM   2232  CA  VAL A 288       7.980 -15.117 -15.203  1.00 96.81           C  
ATOM   2233  C   VAL A 288       8.422 -13.906 -14.383  1.00 96.81           C  
ATOM   2234  CB  VAL A 288       6.652 -14.812 -15.938  1.00 96.81           C  
ATOM   2235  O   VAL A 288       9.258 -13.117 -14.828  1.00 96.81           O  
ATOM   2236  CG1 VAL A 288       6.785 -13.547 -16.781  1.00 96.81           C  
ATOM   2237  CG2 VAL A 288       6.234 -16.000 -16.797  1.00 96.81           C  
ATOM   2238  N   TYR A 289       7.828 -13.773 -13.211  1.00 94.19           N  
ATOM   2239  CA  TYR A 289       8.133 -12.672 -12.297  1.00 94.19           C  
ATOM   2240  C   TYR A 289       9.625 -12.633 -11.977  1.00 94.19           C  
ATOM   2241  CB  TYR A 289       7.324 -12.805 -11.008  1.00 94.19           C  
ATOM   2242  O   TYR A 289      10.266 -11.594 -12.117  1.00 94.19           O  
ATOM   2243  CG  TYR A 289       7.535 -11.672 -10.031  1.00 94.19           C  
ATOM   2244  CD1 TYR A 289       8.562 -11.719  -9.094  1.00 94.19           C  
ATOM   2245  CD2 TYR A 289       6.711 -10.555 -10.055  1.00 94.19           C  
ATOM   2246  CE1 TYR A 289       8.758 -10.672  -8.195  1.00 94.19           C  
ATOM   2247  CE2 TYR A 289       6.902  -9.500  -9.164  1.00 94.19           C  
ATOM   2248  OH  TYR A 289       8.117  -8.539  -7.352  1.00 94.19           O  
ATOM   2249  CZ  TYR A 289       7.926  -9.570  -8.234  1.00 94.19           C  
ATOM   2250  N   TYR A 290      10.219 -13.703 -11.578  1.00 90.75           N  
ATOM   2251  CA  TYR A 290      11.617 -13.758 -11.164  1.00 90.75           C  
ATOM   2252  C   TYR A 290      12.555 -13.516 -12.344  1.00 90.75           C  
ATOM   2253  CB  TYR A 290      11.930 -15.109 -10.516  1.00 90.75           C  
ATOM   2254  O   TYR A 290      13.602 -12.883 -12.188  1.00 90.75           O  
ATOM   2255  CG  TYR A 290      11.352 -15.273  -9.133  1.00 90.75           C  
ATOM   2256  CD1 TYR A 290      11.719 -14.414  -8.094  1.00 90.75           C  
ATOM   2257  CD2 TYR A 290      10.430 -16.281  -8.859  1.00 90.75           C  
ATOM   2258  CE1 TYR A 290      11.180 -14.562  -6.820  1.00 90.75           C  
ATOM   2259  CE2 TYR A 290       9.891 -16.438  -7.590  1.00 90.75           C  
ATOM   2260  OH  TYR A 290       9.742 -15.727  -5.312  1.00 90.75           O  
ATOM   2261  CZ  TYR A 290      10.273 -15.578  -6.574  1.00 90.75           C  
ATOM   2262  N   VAL A 291      12.180 -14.008 -13.492  1.00 92.19           N  
ATOM   2263  CA  VAL A 291      12.969 -13.727 -14.680  1.00 92.19           C  
ATOM   2264  C   VAL A 291      12.961 -12.219 -14.961  1.00 92.19           C  
ATOM   2265  CB  VAL A 291      12.438 -14.500 -15.914  1.00 92.19           C  
ATOM   2266  O   VAL A 291      14.008 -11.633 -15.250  1.00 92.19           O  
ATOM   2267  CG1 VAL A 291      13.109 -14.008 -17.188  1.00 92.19           C  
ATOM   2268  CG2 VAL A 291      12.656 -16.000 -15.734  1.00 92.19           C  
ATOM   2269  N   ALA A 292      11.805 -11.648 -14.820  1.00 92.25           N  
ATOM   2270  CA  ALA A 292      11.695 -10.211 -15.062  1.00 92.25           C  
ATOM   2271  C   ALA A 292      12.555  -9.422 -14.086  1.00 92.25           C  
ATOM   2272  CB  ALA A 292      10.234  -9.766 -14.953  1.00 92.25           C  
ATOM   2273  O   ALA A 292      13.258  -8.484 -14.477  1.00 92.25           O  
ATOM   2274  N   ILE A 293      12.508  -9.789 -12.852  1.00 87.62           N  
ATOM   2275  CA  ILE A 293      13.305  -9.117 -11.828  1.00 87.62           C  
ATOM   2276  C   ILE A 293      14.789  -9.273 -12.148  1.00 87.62           C  
ATOM   2277  CB  ILE A 293      13.000  -9.672 -10.422  1.00 87.62           C  
ATOM   2278  O   ILE A 293      15.562  -8.320 -12.016  1.00 87.62           O  
ATOM   2279  CG1 ILE A 293      11.578  -9.281  -9.992  1.00 87.62           C  
ATOM   2280  CG2 ILE A 293      14.039  -9.180  -9.414  1.00 87.62           C  
ATOM   2281  CD1 ILE A 293      11.391  -7.785  -9.781  1.00 87.62           C  
ATOM   2282  N   ALA A 294      15.148 -10.367 -12.664  1.00 85.94           N  
ATOM   2283  CA  ALA A 294      16.547 -10.680 -12.914  1.00 85.94           C  
ATOM   2284  C   ALA A 294      17.062  -9.953 -14.156  1.00 85.94           C  
ATOM   2285  CB  ALA A 294      16.734 -12.188 -13.070  1.00 85.94           C  
ATOM   2286  O   ALA A 294      18.234  -9.562 -14.219  1.00 85.94           O  
ATOM   2287  N   VAL A 295      16.188  -9.719 -15.070  1.00 86.44           N  
ATOM   2288  CA  VAL A 295      16.672  -9.258 -16.375  1.00 86.44           C  
ATOM   2289  C   VAL A 295      16.344  -7.781 -16.547  1.00 86.44           C  
ATOM   2290  CB  VAL A 295      16.078 -10.086 -17.531  1.00 86.44           C  
ATOM   2291  O   VAL A 295      17.078  -7.043 -17.203  1.00 86.44           O  
ATOM   2292  CG1 VAL A 295      16.500  -9.516 -18.875  1.00 86.44           C  
ATOM   2293  CG2 VAL A 295      16.500 -11.555 -17.406  1.00 86.44           C  
ATOM   2294  N   ASP A 296      15.250  -7.375 -15.922  1.00 86.88           N  
ATOM   2295  CA  ASP A 296      14.805  -6.000 -16.141  1.00 86.88           C  
ATOM   2296  C   ASP A 296      15.461  -5.051 -15.141  1.00 86.88           C  
ATOM   2297  CB  ASP A 296      13.281  -5.906 -16.031  1.00 86.88           C  
ATOM   2298  O   ASP A 296      16.156  -5.488 -14.219  1.00 86.88           O  
ATOM   2299  CG  ASP A 296      12.562  -6.547 -17.203  1.00 86.88           C  
ATOM   2300  OD1 ASP A 296      13.195  -6.801 -18.250  1.00 86.88           O  
ATOM   2301  OD2 ASP A 296      11.344  -6.801 -17.078  1.00 86.88           O  
ATOM   2302  N   ASN A 297      15.320  -3.764 -15.422  1.00 87.19           N  
ATOM   2303  CA  ASN A 297      15.781  -2.715 -14.516  1.00 87.19           C  
ATOM   2304  C   ASN A 297      14.922  -2.637 -13.258  1.00 87.19           C  
ATOM   2305  CB  ASN A 297      15.805  -1.361 -15.227  1.00 87.19           C  
ATOM   2306  O   ASN A 297      13.750  -2.273 -13.328  1.00 87.19           O  
ATOM   2307  CG  ASN A 297      16.453  -0.271 -14.391  1.00 87.19           C  
ATOM   2308  ND2 ASN A 297      16.750   0.858 -15.023  1.00 87.19           N  
ATOM   2309  OD1 ASN A 297      16.672  -0.442 -13.195  1.00 87.19           O  
ATOM   2310  N   ILE A 298      15.477  -2.904 -12.094  1.00 85.06           N  
ATOM   2311  CA  ILE A 298      14.719  -3.027 -10.852  1.00 85.06           C  
ATOM   2312  C   ILE A 298      14.156  -1.664 -10.453  1.00 85.06           C  
ATOM   2313  CB  ILE A 298      15.594  -3.602  -9.711  1.00 85.06           C  
ATOM   2314  O   ILE A 298      13.242  -1.579  -9.633  1.00 85.06           O  
ATOM   2315  CG1 ILE A 298      16.797  -2.688  -9.445  1.00 85.06           C  
ATOM   2316  CG2 ILE A 298      16.047  -5.023 -10.047  1.00 85.06           C  
ATOM   2317  CD1 ILE A 298      17.578  -3.047  -8.195  1.00 85.06           C  
ATOM   2318  N   PHE A 299      14.617  -0.611 -11.078  1.00 89.06           N  
ATOM   2319  CA  PHE A 299      14.172   0.738 -10.750  1.00 89.06           C  
ATOM   2320  C   PHE A 299      12.945   1.123 -11.578  1.00 89.06           C  
ATOM   2321  CB  PHE A 299      15.297   1.748 -10.984  1.00 89.06           C  
ATOM   2322  O   PHE A 299      12.406   2.217 -11.414  1.00 89.06           O  
ATOM   2323  CG  PHE A 299      16.469   1.573 -10.055  1.00 89.06           C  
ATOM   2324  CD1 PHE A 299      16.297   1.672  -8.680  1.00 89.06           C  
ATOM   2325  CD2 PHE A 299      17.734   1.311 -10.555  1.00 89.06           C  
ATOM   2326  CE1 PHE A 299      17.391   1.511  -7.812  1.00 89.06           C  
ATOM   2327  CE2 PHE A 299      18.828   1.147  -9.703  1.00 89.06           C  
ATOM   2328  CZ  PHE A 299      18.641   1.249  -8.328  1.00 89.06           C  
ATOM   2329  N   ASN A 300      12.539   0.263 -12.422  1.00 89.00           N  
ATOM   2330  CA  ASN A 300      11.477   0.648 -13.344  1.00 89.00           C  
ATOM   2331  C   ASN A 300      10.109   0.161 -12.875  1.00 89.00           C  
ATOM   2332  CB  ASN A 300      11.773   0.115 -14.750  1.00 89.00           C  
ATOM   2333  O   ASN A 300       9.109   0.337 -13.570  1.00 89.00           O  
ATOM   2334  CG  ASN A 300      12.898   0.865 -15.438  1.00 89.00           C  
ATOM   2335  ND2 ASN A 300      13.336   0.359 -16.578  1.00 89.00           N  
ATOM   2336  OD1 ASN A 300      13.375   1.889 -14.938  1.00 89.00           O  
ATOM   2337  N   GLY A 301      10.078  -0.473 -11.797  1.00 91.56           N  
ATOM   2338  CA  GLY A 301       8.789  -0.897 -11.273  1.00 91.56           C  
ATOM   2339  C   GLY A 301       8.664  -2.404 -11.141  1.00 91.56           C  
ATOM   2340  O   GLY A 301       9.453  -3.150 -11.727  1.00 91.56           O  
ATOM   2341  N   LEU A 302       7.668  -2.838 -10.461  1.00 94.38           N  
ATOM   2342  CA  LEU A 302       7.355  -4.254 -10.312  1.00 94.38           C  
ATOM   2343  C   LEU A 302       6.695  -4.801 -11.570  1.00 94.38           C  
ATOM   2344  CB  LEU A 302       6.438  -4.477  -9.102  1.00 94.38           C  
ATOM   2345  O   LEU A 302       5.953  -4.090 -12.250  1.00 94.38           O  
ATOM   2346  CG  LEU A 302       7.023  -4.129  -7.734  1.00 94.38           C  
ATOM   2347  CD1 LEU A 302       5.949  -4.234  -6.656  1.00 94.38           C  
ATOM   2348  CD2 LEU A 302       8.203  -5.043  -7.410  1.00 94.38           C  
ATOM   2349  N   PRO A 303       7.008  -6.059 -11.883  1.00 94.75           N  
ATOM   2350  CA  PRO A 303       6.531  -6.629 -13.141  1.00 94.75           C  
ATOM   2351  C   PRO A 303       5.020  -6.855 -13.156  1.00 94.75           C  
ATOM   2352  CB  PRO A 303       7.285  -7.957 -13.242  1.00 94.75           C  
ATOM   2353  O   PRO A 303       4.418  -6.977 -14.227  1.00 94.75           O  
ATOM   2354  CG  PRO A 303       8.438  -7.809 -12.297  1.00 94.75           C  
ATOM   2355  CD  PRO A 303       8.055  -6.836 -11.219  1.00 94.75           C  
ATOM   2356  N   ILE A 304       4.516  -6.969 -11.984  1.00 95.88           N  
ATOM   2357  CA  ILE A 304       3.074  -7.184 -11.898  1.00 95.88           C  
ATOM   2358  C   ILE A 304       2.492  -6.309 -10.789  1.00 95.88           C  
ATOM   2359  CB  ILE A 304       2.738  -8.672 -11.633  1.00 95.88           C  
ATOM   2360  O   ILE A 304       3.041  -6.242  -9.688  1.00 95.88           O  
ATOM   2361  CG1 ILE A 304       1.239  -8.922 -11.836  1.00 95.88           C  
ATOM   2362  CG2 ILE A 304       3.178  -9.086 -10.227  1.00 95.88           C  
ATOM   2363  CD1 ILE A 304       0.880 -10.391 -12.039  1.00 95.88           C  
ATOM   2364  N   GLY A 305       1.497  -5.551 -11.039  1.00 97.62           N  
ATOM   2365  CA  GLY A 305       0.809  -4.625 -10.148  1.00 97.62           C  
ATOM   2366  C   GLY A 305      -0.144  -3.697 -10.883  1.00 97.62           C  
ATOM   2367  O   GLY A 305      -0.640  -4.031 -11.961  1.00 97.62           O  
ATOM   2368  N   PRO A 306      -0.445  -2.572 -10.242  1.00 98.50           N  
ATOM   2369  CA  PRO A 306      -1.355  -1.618 -10.875  1.00 98.50           C  
ATOM   2370  C   PRO A 306      -0.834  -1.109 -12.219  1.00 98.50           C  
ATOM   2371  CB  PRO A 306      -1.439  -0.479  -9.859  1.00 98.50           C  
ATOM   2372  O   PRO A 306       0.378  -0.971 -12.406  1.00 98.50           O  
ATOM   2373  CG  PRO A 306      -1.205  -1.133  -8.539  1.00 98.50           C  
ATOM   2374  CD  PRO A 306      -0.140  -2.178  -8.703  1.00 98.50           C  
ATOM   2375  N   VAL A 307      -1.815  -0.789 -13.148  1.00 98.31           N  
ATOM   2376  CA  VAL A 307      -1.520  -0.285 -14.492  1.00 98.31           C  
ATOM   2377  C   VAL A 307      -2.400   0.924 -14.797  1.00 98.31           C  
ATOM   2378  CB  VAL A 307      -1.722  -1.377 -15.562  1.00 98.31           C  
ATOM   2379  O   VAL A 307      -3.432   1.127 -14.148  1.00 98.31           O  
ATOM   2380  CG1 VAL A 307      -0.818  -2.578 -15.289  1.00 98.31           C  
ATOM   2381  CG2 VAL A 307      -3.186  -1.808 -15.617  1.00 98.31           C  
ATOM   2382  N   ILE A 308      -1.919   1.744 -15.695  1.00 97.88           N  
ATOM   2383  CA  ILE A 308      -2.791   2.744 -16.297  1.00 97.88           C  
ATOM   2384  C   ILE A 308      -3.766   2.064 -17.250  1.00 97.88           C  
ATOM   2385  CB  ILE A 308      -1.979   3.830 -17.031  1.00 97.88           C  
ATOM   2386  O   ILE A 308      -3.361   1.549 -18.297  1.00 97.88           O  
ATOM   2387  CG1 ILE A 308      -1.026   4.539 -16.062  1.00 97.88           C  
ATOM   2388  CG2 ILE A 308      -2.914   4.832 -17.719  1.00 97.88           C  
ATOM   2389  CD1 ILE A 308      -0.078   5.523 -16.734  1.00 97.88           C  
ATOM   2390  N   GLU A 309      -5.082   2.107 -16.953  1.00 97.62           N  
ATOM   2391  CA  GLU A 309      -6.102   1.410 -17.734  1.00 97.62           C  
ATOM   2392  C   GLU A 309      -6.527   2.229 -18.938  1.00 97.62           C  
ATOM   2393  CB  GLU A 309      -7.320   1.098 -16.859  1.00 97.62           C  
ATOM   2394  O   GLU A 309      -6.457   3.459 -18.922  1.00 97.62           O  
ATOM   2395  CG  GLU A 309      -7.023   0.143 -15.703  1.00 97.62           C  
ATOM   2396  CD  GLU A 309      -8.211  -0.069 -14.781  1.00 97.62           C  
ATOM   2397  OE1 GLU A 309      -8.906  -1.103 -14.914  1.00 97.62           O  
ATOM   2398  OE2 GLU A 309      -8.453   0.806 -13.922  1.00 97.62           O  
ATOM   2399  N   PRO A 310      -6.863   1.539 -19.969  1.00 97.25           N  
ATOM   2400  CA  PRO A 310      -7.652   2.260 -20.969  1.00 97.25           C  
ATOM   2401  C   PRO A 310      -8.969   2.791 -20.406  1.00 97.25           C  
ATOM   2402  CB  PRO A 310      -7.902   1.204 -22.047  1.00 97.25           C  
ATOM   2403  O   PRO A 310      -9.461   2.289 -19.391  1.00 97.25           O  
ATOM   2404  CG  PRO A 310      -7.793  -0.105 -21.344  1.00 97.25           C  
ATOM   2405  CD  PRO A 310      -6.844   0.058 -20.188  1.00 97.25           C  
ATOM   2406  N   GLU A 311      -9.492   3.836 -21.047  1.00 96.50           N  
ATOM   2407  CA  GLU A 311     -10.742   4.418 -20.578  1.00 96.50           C  
ATOM   2408  C   GLU A 311     -11.898   3.428 -20.734  1.00 96.50           C  
ATOM   2409  CB  GLU A 311     -11.055   5.707 -21.344  1.00 96.50           C  
ATOM   2410  O   GLU A 311     -12.117   2.879 -21.812  1.00 96.50           O  
ATOM   2411  CG  GLU A 311     -10.156   6.875 -20.969  1.00 96.50           C  
ATOM   2412  CD  GLU A 311     -10.617   8.195 -21.562  1.00 96.50           C  
ATOM   2413  OE1 GLU A 311     -10.000   9.242 -21.250  1.00 96.50           O  
ATOM   2414  OE2 GLU A 311     -11.602   8.188 -22.328  1.00 96.50           O  
ATOM   2415  N   HIS A 312     -12.633   3.143 -19.641  1.00 95.69           N  
ATOM   2416  CA  HIS A 312     -13.867   2.367 -19.578  1.00 95.69           C  
ATOM   2417  C   HIS A 312     -14.625   2.633 -18.281  1.00 95.69           C  
ATOM   2418  CB  HIS A 312     -13.562   0.873 -19.703  1.00 95.69           C  
ATOM   2419  O   HIS A 312     -14.117   3.324 -17.391  1.00 95.69           O  
ATOM   2420  CG  HIS A 312     -12.844   0.298 -18.531  1.00 95.69           C  
ATOM   2421  CD2 HIS A 312     -13.250  -0.570 -17.578  1.00 95.69           C  
ATOM   2422  ND1 HIS A 312     -11.531   0.611 -18.234  1.00 95.69           N  
ATOM   2423  CE1 HIS A 312     -11.164  -0.041 -17.141  1.00 95.69           C  
ATOM   2424  NE2 HIS A 312     -12.188  -0.765 -16.734  1.00 95.69           N  
ATOM   2425  N   LYS A 313     -15.805   2.193 -18.188  1.00 93.81           N  
ATOM   2426  CA  LYS A 313     -16.734   2.553 -17.125  1.00 93.81           C  
ATOM   2427  C   LYS A 313     -16.188   2.168 -15.750  1.00 93.81           C  
ATOM   2428  CB  LYS A 313     -18.094   1.879 -17.359  1.00 93.81           C  
ATOM   2429  O   LYS A 313     -16.344   2.914 -14.781  1.00 93.81           O  
ATOM   2430  CG  LYS A 313     -19.125   2.180 -16.281  1.00 93.81           C  
ATOM   2431  CD  LYS A 313     -20.422   1.433 -16.531  1.00 93.81           C  
ATOM   2432  CE  LYS A 313     -21.406   1.612 -15.375  1.00 93.81           C  
ATOM   2433  NZ  LYS A 313     -22.688   0.869 -15.609  1.00 93.81           N  
ATOM   2434  N   ASP A 314     -15.438   1.132 -15.750  1.00 93.50           N  
ATOM   2435  CA  ASP A 314     -15.023   0.615 -14.453  1.00 93.50           C  
ATOM   2436  C   ASP A 314     -13.562   0.960 -14.156  1.00 93.50           C  
ATOM   2437  CB  ASP A 314     -15.227  -0.900 -14.383  1.00 93.50           C  
ATOM   2438  O   ASP A 314     -12.984   0.455 -13.195  1.00 93.50           O  
ATOM   2439  CG  ASP A 314     -16.688  -1.303 -14.414  1.00 93.50           C  
ATOM   2440  OD1 ASP A 314     -17.531  -0.570 -13.859  1.00 93.50           O  
ATOM   2441  OD2 ASP A 314     -17.000  -2.365 -15.000  1.00 93.50           O  
ATOM   2442  N   ALA A 315     -12.906   1.738 -14.969  1.00 97.06           N  
ATOM   2443  CA  ALA A 315     -11.500   2.074 -14.789  1.00 97.06           C  
ATOM   2444  C   ALA A 315     -11.273   2.822 -13.477  1.00 97.06           C  
ATOM   2445  CB  ALA A 315     -11.000   2.908 -15.969  1.00 97.06           C  
ATOM   2446  O   ALA A 315     -12.062   3.701 -13.117  1.00 97.06           O  
ATOM   2447  N   ILE A 316     -10.180   2.430 -12.734  1.00 96.62           N  
ATOM   2448  CA  ILE A 316      -9.828   3.072 -11.477  1.00 96.62           C  
ATOM   2449  C   ILE A 316      -9.062   4.363 -11.750  1.00 96.62           C  
ATOM   2450  CB  ILE A 316      -8.992   2.135 -10.578  1.00 96.62           C  
ATOM   2451  O   ILE A 316      -9.367   5.410 -11.180  1.00 96.62           O  
ATOM   2452  CG1 ILE A 316      -9.797   0.877 -10.227  1.00 96.62           C  
ATOM   2453  CG2 ILE A 316      -8.539   2.865  -9.305  1.00 96.62           C  
ATOM   2454  CD1 ILE A 316     -11.117   1.163  -9.516  1.00 96.62           C  
ATOM   2455  N   PHE A 317      -8.086   4.324 -12.578  1.00 96.00           N  
ATOM   2456  CA  PHE A 317      -7.367   5.516 -13.023  1.00 96.00           C  
ATOM   2457  C   PHE A 317      -6.840   5.324 -14.445  1.00 96.00           C  
ATOM   2458  CB  PHE A 317      -6.211   5.840 -12.078  1.00 96.00           C  
ATOM   2459  O   PHE A 317      -6.375   4.238 -14.797  1.00 96.00           O  
ATOM   2460  CG  PHE A 317      -5.137   4.789 -12.047  1.00 96.00           C  
ATOM   2461  CD1 PHE A 317      -5.266   3.664 -11.242  1.00 96.00           C  
ATOM   2462  CD2 PHE A 317      -3.992   4.926 -12.820  1.00 96.00           C  
ATOM   2463  CE1 PHE A 317      -4.270   2.691 -11.211  1.00 96.00           C  
ATOM   2464  CE2 PHE A 317      -2.994   3.957 -12.797  1.00 96.00           C  
ATOM   2465  CZ  PHE A 317      -3.135   2.842 -11.984  1.00 96.00           C  
ATOM   2466  N   THR A 318      -6.977   6.359 -15.227  1.00 96.44           N  
ATOM   2467  CA  THR A 318      -6.605   6.293 -16.641  1.00 96.44           C  
ATOM   2468  C   THR A 318      -5.500   7.297 -16.953  1.00 96.44           C  
ATOM   2469  CB  THR A 318      -7.816   6.559 -17.547  1.00 96.44           C  
ATOM   2470  O   THR A 318      -4.918   7.266 -18.047  1.00 96.44           O  
ATOM   2471  CG2 THR A 318      -8.891   5.484 -17.359  1.00 96.44           C  
ATOM   2472  OG1 THR A 318      -8.375   7.836 -17.234  1.00 96.44           O  
ATOM   2473  N   GLY A 319      -5.176   8.148 -16.047  1.00 95.12           N  
ATOM   2474  CA  GLY A 319      -4.176   9.180 -16.266  1.00 95.12           C  
ATOM   2475  C   GLY A 319      -2.898   8.945 -15.484  1.00 95.12           C  
ATOM   2476  O   GLY A 319      -2.818   8.016 -14.680  1.00 95.12           O  
ATOM   2477  N   LYS A 320      -1.910   9.836 -15.773  1.00 97.69           N  
ATOM   2478  CA  LYS A 320      -0.622   9.797 -15.086  1.00 97.69           C  
ATOM   2479  C   LYS A 320      -0.727  10.391 -13.688  1.00 97.69           C  
ATOM   2480  CB  LYS A 320       0.441  10.547 -15.898  1.00 97.69           C  
ATOM   2481  O   LYS A 320      -1.145  11.539 -13.523  1.00 97.69           O  
ATOM   2482  CG  LYS A 320       0.705   9.945 -17.266  1.00 97.69           C  
ATOM   2483  CD  LYS A 320       1.782  10.727 -18.016  1.00 97.69           C  
ATOM   2484  CE  LYS A 320       2.092  10.094 -19.375  1.00 97.69           C  
ATOM   2485  NZ  LYS A 320       3.105  10.883 -20.125  1.00 97.69           N  
ATOM   2486  N   SER A 321      -0.340   9.633 -12.656  1.00 98.19           N  
ATOM   2487  CA  SER A 321      -0.563   9.984 -11.258  1.00 98.19           C  
ATOM   2488  C   SER A 321       0.119  11.305 -10.898  1.00 98.19           C  
ATOM   2489  CB  SER A 321      -0.054   8.875 -10.336  1.00 98.19           C  
ATOM   2490  O   SER A 321      -0.440  12.117 -10.164  1.00 98.19           O  
ATOM   2491  OG  SER A 321      -0.863   7.715 -10.453  1.00 98.19           O  
ATOM   2492  N   HIS A 322       1.348  11.453 -11.414  1.00 98.12           N  
ATOM   2493  CA  HIS A 322       2.008  12.711 -11.094  1.00 98.12           C  
ATOM   2494  C   HIS A 322       1.176  13.898 -11.555  1.00 98.12           C  
ATOM   2495  CB  HIS A 322       3.398  12.766 -11.734  1.00 98.12           C  
ATOM   2496  O   HIS A 322       1.013  14.875 -10.820  1.00 98.12           O  
ATOM   2497  CG  HIS A 322       4.188  13.977 -11.352  1.00 98.12           C  
ATOM   2498  CD2 HIS A 322       5.035  14.195 -10.320  1.00 98.12           C  
ATOM   2499  ND1 HIS A 322       4.145  15.148 -12.078  1.00 98.12           N  
ATOM   2500  CE1 HIS A 322       4.938  16.047 -11.508  1.00 98.12           C  
ATOM   2501  NE2 HIS A 322       5.488  15.492 -10.438  1.00 98.12           N  
ATOM   2502  N   GLU A 323       0.588  13.781 -12.727  1.00 97.81           N  
ATOM   2503  CA  GLU A 323      -0.247  14.836 -13.281  1.00 97.81           C  
ATOM   2504  C   GLU A 323      -1.557  14.977 -12.508  1.00 97.81           C  
ATOM   2505  CB  GLU A 323      -0.535  14.578 -14.766  1.00 97.81           C  
ATOM   2506  O   GLU A 323      -2.000  16.094 -12.219  1.00 97.81           O  
ATOM   2507  CG  GLU A 323      -1.405  15.641 -15.422  1.00 97.81           C  
ATOM   2508  CD  GLU A 323      -0.787  17.031 -15.383  1.00 97.81           C  
ATOM   2509  OE1 GLU A 323      -1.502  18.016 -15.656  1.00 97.81           O  
ATOM   2510  OE2 GLU A 323       0.424  17.125 -15.078  1.00 97.81           O  
ATOM   2511  N   LEU A 324      -2.160  13.984 -12.141  1.00 97.94           N  
ATOM   2512  CA  LEU A 324      -3.416  14.000 -11.398  1.00 97.94           C  
ATOM   2513  C   LEU A 324      -3.236  14.672 -10.047  1.00 97.94           C  
ATOM   2514  CB  LEU A 324      -3.941  12.570 -11.211  1.00 97.94           C  
ATOM   2515  O   LEU A 324      -4.082  15.469  -9.625  1.00 97.94           O  
ATOM   2516  CG  LEU A 324      -4.391  11.844 -12.477  1.00 97.94           C  
ATOM   2517  CD1 LEU A 324      -4.770  10.398 -12.148  1.00 97.94           C  
ATOM   2518  CD2 LEU A 324      -5.555  12.570 -13.133  1.00 97.94           C  
ATOM   2519  N   LEU A 325      -2.133  14.375  -9.398  1.00 98.19           N  
ATOM   2520  CA  LEU A 325      -1.876  15.016  -8.117  1.00 98.19           C  
ATOM   2521  C   LEU A 325      -1.527  16.484  -8.297  1.00 98.19           C  
ATOM   2522  CB  LEU A 325      -0.742  14.297  -7.379  1.00 98.19           C  
ATOM   2523  O   LEU A 325      -1.979  17.344  -7.527  1.00 98.19           O  
ATOM   2524  CG  LEU A 325      -0.992  12.836  -7.008  1.00 98.19           C  
ATOM   2525  CD1 LEU A 325       0.198  12.273  -6.238  1.00 98.19           C  
ATOM   2526  CD2 LEU A 325      -2.273  12.703  -6.191  1.00 98.19           C  
ATOM   2527  N   ARG A 326      -0.750  16.766  -9.344  1.00 97.19           N  
ATOM   2528  CA  ARG A 326      -0.330  18.125  -9.625  1.00 97.19           C  
ATOM   2529  C   ARG A 326      -1.534  19.031  -9.898  1.00 97.19           C  
ATOM   2530  CB  ARG A 326       0.625  18.156 -10.820  1.00 97.19           C  
ATOM   2531  O   ARG A 326      -1.575  20.172  -9.445  1.00 97.19           O  
ATOM   2532  CG  ARG A 326       1.235  19.531 -11.094  1.00 97.19           C  
ATOM   2533  CD  ARG A 326       2.076  19.531 -12.359  1.00 97.19           C  
ATOM   2534  NE  ARG A 326       1.246  19.438 -13.555  1.00 97.19           N  
ATOM   2535  NH1 ARG A 326       0.714  21.688 -13.609  1.00 97.19           N  
ATOM   2536  NH2 ARG A 326      -0.112  20.266 -15.211  1.00 97.19           N  
ATOM   2537  CZ  ARG A 326       0.618  20.469 -14.125  1.00 97.19           C  
ATOM   2538  N   THR A 327      -2.543  18.531 -10.578  1.00 97.31           N  
ATOM   2539  CA  THR A 327      -3.678  19.344 -11.000  1.00 97.31           C  
ATOM   2540  C   THR A 327      -4.816  19.250  -9.992  1.00 97.31           C  
ATOM   2541  CB  THR A 327      -4.184  18.922 -12.391  1.00 97.31           C  
ATOM   2542  O   THR A 327      -5.883  19.828 -10.195  1.00 97.31           O  
ATOM   2543  CG2 THR A 327      -3.102  19.109 -13.453  1.00 97.31           C  
ATOM   2544  OG1 THR A 327      -4.559  17.531 -12.359  1.00 97.31           O  
ATOM   2545  N   GLY A 328      -4.629  18.469  -8.977  1.00 97.38           N  
ATOM   2546  CA  GLY A 328      -5.617  18.375  -7.914  1.00 97.38           C  
ATOM   2547  C   GLY A 328      -6.762  17.438  -8.250  1.00 97.38           C  
ATOM   2548  O   GLY A 328      -7.844  17.531  -7.672  1.00 97.38           O  
ATOM   2549  N   ASN A 329      -6.566  16.562  -9.234  1.00 97.50           N  
ATOM   2550  CA  ASN A 329      -7.602  15.617  -9.641  1.00 97.50           C  
ATOM   2551  C   ASN A 329      -7.547  14.336  -8.812  1.00 97.50           C  
ATOM   2552  CB  ASN A 329      -7.477  15.289 -11.125  1.00 97.50           C  
ATOM   2553  O   ASN A 329      -7.223  13.273  -9.328  1.00 97.50           O  
ATOM   2554  CG  ASN A 329      -7.863  16.453 -12.016  1.00 97.50           C  
ATOM   2555  ND2 ASN A 329      -7.340  16.469 -13.234  1.00 97.50           N  
ATOM   2556  OD1 ASN A 329      -8.625  17.344 -11.609  1.00 97.50           O  
ATOM   2557  N   PHE A 330      -7.793  14.406  -7.609  1.00 98.06           N  
ATOM   2558  CA  PHE A 330      -7.922  13.305  -6.660  1.00 98.06           C  
ATOM   2559  C   PHE A 330      -8.938  13.648  -5.574  1.00 98.06           C  
ATOM   2560  CB  PHE A 330      -6.566  12.977  -6.027  1.00 98.06           C  
ATOM   2561  O   PHE A 330      -9.336  14.805  -5.434  1.00 98.06           O  
ATOM   2562  CG  PHE A 330      -5.980  14.102  -5.223  1.00 98.06           C  
ATOM   2563  CD1 PHE A 330      -5.199  15.078  -5.828  1.00 98.06           C  
ATOM   2564  CD2 PHE A 330      -6.211  14.188  -3.854  1.00 98.06           C  
ATOM   2565  CE1 PHE A 330      -4.656  16.125  -5.082  1.00 98.06           C  
ATOM   2566  CE2 PHE A 330      -5.672  15.227  -3.104  1.00 98.06           C  
ATOM   2567  CZ  PHE A 330      -4.891  16.188  -3.719  1.00 98.06           C  
ATOM   2568  N   ASN A 331      -9.531  12.656  -4.887  1.00 98.12           N  
ATOM   2569  CA  ASN A 331     -10.414  12.898  -3.752  1.00 98.12           C  
ATOM   2570  C   ASN A 331      -9.695  13.617  -2.615  1.00 98.12           C  
ATOM   2571  CB  ASN A 331     -11.023  11.586  -3.254  1.00 98.12           C  
ATOM   2572  O   ASN A 331      -8.742  13.078  -2.047  1.00 98.12           O  
ATOM   2573  CG  ASN A 331     -11.820  10.867  -4.320  1.00 98.12           C  
ATOM   2574  ND2 ASN A 331     -11.422   9.641  -4.645  1.00 98.12           N  
ATOM   2575  OD1 ASN A 331     -12.797  11.414  -4.852  1.00 98.12           O  
ATOM   2576  N   ARG A 332     -10.188  14.797  -2.244  1.00 97.56           N  
ATOM   2577  CA  ARG A 332      -9.484  15.727  -1.363  1.00 97.56           C  
ATOM   2578  C   ARG A 332      -9.906  15.523   0.088  1.00 97.56           C  
ATOM   2579  CB  ARG A 332      -9.742  17.172  -1.792  1.00 97.56           C  
ATOM   2580  O   ARG A 332     -10.852  16.172   0.560  1.00 97.56           O  
ATOM   2581  CG  ARG A 332      -9.242  17.500  -3.189  1.00 97.56           C  
ATOM   2582  CD  ARG A 332      -9.602  18.922  -3.598  1.00 97.56           C  
ATOM   2583  NE  ARG A 332      -9.117  19.234  -4.938  1.00 97.56           N  
ATOM   2584  NH1 ARG A 332     -10.000  21.359  -4.984  1.00 97.56           N  
ATOM   2585  NH2 ARG A 332      -8.828  20.562  -6.785  1.00 97.56           N  
ATOM   2586  CZ  ARG A 332      -9.320  20.391  -5.566  1.00 97.56           C  
ATOM   2587  N   VAL A 333      -9.203  14.672   0.751  1.00 98.31           N  
ATOM   2588  CA  VAL A 333      -9.383  14.422   2.180  1.00 98.31           C  
ATOM   2589  C   VAL A 333      -8.039  14.594   2.898  1.00 98.31           C  
ATOM   2590  CB  VAL A 333      -9.961  13.016   2.449  1.00 98.31           C  
ATOM   2591  O   VAL A 333      -6.980  14.508   2.275  1.00 98.31           O  
ATOM   2592  CG1 VAL A 333     -11.328  12.859   1.787  1.00 98.31           C  
ATOM   2593  CG2 VAL A 333      -8.992  11.945   1.952  1.00 98.31           C  
ATOM   2594  N   PRO A 334      -8.055  14.930   4.203  1.00 98.25           N  
ATOM   2595  CA  PRO A 334      -6.781  15.016   4.918  1.00 98.25           C  
ATOM   2596  C   PRO A 334      -6.004  13.703   4.902  1.00 98.25           C  
ATOM   2597  CB  PRO A 334      -7.199  15.391   6.340  1.00 98.25           C  
ATOM   2598  O   PRO A 334      -6.605  12.625   4.969  1.00 98.25           O  
ATOM   2599  CG  PRO A 334      -8.562  15.984   6.195  1.00 98.25           C  
ATOM   2600  CD  PRO A 334      -9.242  15.336   5.023  1.00 98.25           C  
ATOM   2601  N   VAL A 335      -4.562  13.891   4.910  1.00 98.62           N  
ATOM   2602  CA  VAL A 335      -3.740  12.703   4.711  1.00 98.62           C  
ATOM   2603  C   VAL A 335      -2.568  12.711   5.691  1.00 98.62           C  
ATOM   2604  CB  VAL A 335      -3.219  12.609   3.258  1.00 98.62           C  
ATOM   2605  O   VAL A 335      -2.029  13.773   6.012  1.00 98.62           O  
ATOM   2606  CG1 VAL A 335      -2.350  11.367   3.074  1.00 98.62           C  
ATOM   2607  CG2 VAL A 335      -4.387  12.602   2.273  1.00 98.62           C  
ATOM   2608  N   ILE A 336      -2.275  11.531   6.230  1.00 98.88           N  
ATOM   2609  CA  ILE A 336      -0.959  11.273   6.801  1.00 98.88           C  
ATOM   2610  C   ILE A 336      -0.119  10.469   5.812  1.00 98.88           C  
ATOM   2611  CB  ILE A 336      -1.067  10.523   8.148  1.00 98.88           C  
ATOM   2612  O   ILE A 336      -0.578   9.453   5.277  1.00 98.88           O  
ATOM   2613  CG1 ILE A 336      -1.710  11.422   9.211  1.00 98.88           C  
ATOM   2614  CG2 ILE A 336       0.310  10.031   8.609  1.00 98.88           C  
ATOM   2615  CD1 ILE A 336      -1.913  10.742  10.555  1.00 98.88           C  
ATOM   2616  N   VAL A 337       1.083  10.938   5.500  1.00 98.62           N  
ATOM   2617  CA  VAL A 337       2.027  10.227   4.648  1.00 98.62           C  
ATOM   2618  C   VAL A 337       3.352  10.039   5.387  1.00 98.62           C  
ATOM   2619  CB  VAL A 337       2.258  10.961   3.311  1.00 98.62           C  
ATOM   2620  O   VAL A 337       3.896  11.000   5.941  1.00 98.62           O  
ATOM   2621  CG1 VAL A 337       3.174  10.148   2.396  1.00 98.62           C  
ATOM   2622  CG2 VAL A 337       0.924  11.242   2.621  1.00 98.62           C  
ATOM   2623  N   GLY A 338       3.783   8.750   5.406  1.00 97.88           N  
ATOM   2624  CA  GLY A 338       5.016   8.531   6.145  1.00 97.88           C  
ATOM   2625  C   GLY A 338       5.918   7.492   5.500  1.00 97.88           C  
ATOM   2626  O   GLY A 338       5.508   6.805   4.562  1.00 97.88           O  
ATOM   2627  N   LEU A 339       7.141   7.461   5.961  1.00 97.88           N  
ATOM   2628  CA  LEU A 339       8.133   6.469   5.566  1.00 97.88           C  
ATOM   2629  C   LEU A 339       9.102   6.184   6.707  1.00 97.88           C  
ATOM   2630  CB  LEU A 339       8.906   6.953   4.336  1.00 97.88           C  
ATOM   2631  O   LEU A 339       9.109   6.895   7.715  1.00 97.88           O  
ATOM   2632  CG  LEU A 339       9.727   8.234   4.508  1.00 97.88           C  
ATOM   2633  CD1 LEU A 339      11.211   7.898   4.652  1.00 97.88           C  
ATOM   2634  CD2 LEU A 339       9.500   9.172   3.330  1.00 97.88           C  
ATOM   2635  N   ASN A 340       9.766   5.027   6.527  1.00 97.12           N  
ATOM   2636  CA  ASN A 340      10.836   4.699   7.469  1.00 97.12           C  
ATOM   2637  C   ASN A 340      12.156   5.328   7.055  1.00 97.12           C  
ATOM   2638  CB  ASN A 340      10.984   3.184   7.605  1.00 97.12           C  
ATOM   2639  O   ASN A 340      12.328   5.742   5.906  1.00 97.12           O  
ATOM   2640  CG  ASN A 340       9.805   2.537   8.297  1.00 97.12           C  
ATOM   2641  ND2 ASN A 340       9.609   1.243   8.062  1.00 97.12           N  
ATOM   2642  OD1 ASN A 340       9.062   3.195   9.031  1.00 97.12           O  
ATOM   2643  N   SER A 341      13.102   5.520   8.000  1.00 96.00           N  
ATOM   2644  CA  SER A 341      14.320   6.293   7.805  1.00 96.00           C  
ATOM   2645  C   SER A 341      15.281   5.586   6.852  1.00 96.00           C  
ATOM   2646  CB  SER A 341      15.016   6.547   9.141  1.00 96.00           C  
ATOM   2647  O   SER A 341      16.141   6.223   6.246  1.00 96.00           O  
ATOM   2648  OG  SER A 341      15.297   5.324   9.805  1.00 96.00           O  
ATOM   2649  N   ASN A 342      15.086   4.219   6.617  1.00 94.75           N  
ATOM   2650  CA  ASN A 342      15.867   3.414   5.684  1.00 94.75           C  
ATOM   2651  C   ASN A 342      15.047   2.271   5.102  1.00 94.75           C  
ATOM   2652  CB  ASN A 342      17.125   2.867   6.371  1.00 94.75           C  
ATOM   2653  O   ASN A 342      15.227   1.112   5.477  1.00 94.75           O  
ATOM   2654  CG  ASN A 342      18.188   2.439   5.383  1.00 94.75           C  
ATOM   2655  ND2 ASN A 342      19.406   2.256   5.871  1.00 94.75           N  
ATOM   2656  OD1 ASN A 342      17.922   2.277   4.191  1.00 94.75           O  
ATOM   2657  N   GLU A 343      14.211   2.562   4.098  1.00 94.44           N  
ATOM   2658  CA  GLU A 343      13.188   1.688   3.543  1.00 94.44           C  
ATOM   2659  C   GLU A 343      13.805   0.432   2.930  1.00 94.44           C  
ATOM   2660  CB  GLU A 343      12.359   2.432   2.492  1.00 94.44           C  
ATOM   2661  O   GLU A 343      13.297  -0.675   3.135  1.00 94.44           O  
ATOM   2662  CG  GLU A 343      11.500   3.549   3.068  1.00 94.44           C  
ATOM   2663  CD  GLU A 343      10.234   3.045   3.750  1.00 94.44           C  
ATOM   2664  OE1 GLU A 343       9.391   3.875   4.160  1.00 94.44           O  
ATOM   2665  OE2 GLU A 343      10.086   1.809   3.877  1.00 94.44           O  
ATOM   2666  N   ALA A 344      14.953   0.593   2.262  1.00 92.69           N  
ATOM   2667  CA  ALA A 344      15.500  -0.489   1.447  1.00 92.69           C  
ATOM   2668  C   ALA A 344      16.297  -1.470   2.303  1.00 92.69           C  
ATOM   2669  CB  ALA A 344      16.375   0.075   0.332  1.00 92.69           C  
ATOM   2670  O   ALA A 344      16.672  -2.551   1.838  1.00 92.69           O  
ATOM   2671  N   LYS A 345      16.484  -1.113   3.492  1.00 90.00           N  
ATOM   2672  CA  LYS A 345      17.297  -1.917   4.402  1.00 90.00           C  
ATOM   2673  C   LYS A 345      16.688  -3.309   4.586  1.00 90.00           C  
ATOM   2674  CB  LYS A 345      17.422  -1.222   5.758  1.00 90.00           C  
ATOM   2675  O   LYS A 345      17.422  -4.305   4.594  1.00 90.00           O  
ATOM   2676  CG  LYS A 345      18.094  -2.070   6.824  1.00 90.00           C  
ATOM   2677  CD  LYS A 345      18.000  -1.420   8.195  1.00 90.00           C  
ATOM   2678  CE  LYS A 345      18.500  -2.355   9.297  1.00 90.00           C  
ATOM   2679  NZ  LYS A 345      18.312  -1.759  10.656  1.00 90.00           N  
ATOM   2680  N   SER A 346      15.391  -3.449   4.727  1.00 82.38           N  
ATOM   2681  CA  SER A 346      14.727  -4.703   5.078  1.00 82.38           C  
ATOM   2682  C   SER A 346      14.734  -5.680   3.906  1.00 82.38           C  
ATOM   2683  CB  SER A 346      13.289  -4.441   5.523  1.00 82.38           C  
ATOM   2684  O   SER A 346      14.836  -6.891   4.102  1.00 82.38           O  
ATOM   2685  OG  SER A 346      13.258  -3.682   6.719  1.00 82.38           O  
ATOM   2686  N   PHE A 347      14.680  -5.152   2.703  1.00 77.94           N  
ATOM   2687  CA  PHE A 347      14.594  -6.129   1.623  1.00 77.94           C  
ATOM   2688  C   PHE A 347      15.953  -6.309   0.950  1.00 77.94           C  
ATOM   2689  CB  PHE A 347      13.555  -5.699   0.589  1.00 77.94           C  
ATOM   2690  O   PHE A 347      16.281  -7.398   0.483  1.00 77.94           O  
ATOM   2691  CG  PHE A 347      13.688  -4.273   0.140  1.00 77.94           C  
ATOM   2692  CD1 PHE A 347      13.039  -3.248   0.817  1.00 77.94           C  
ATOM   2693  CD2 PHE A 347      14.477  -3.951  -0.960  1.00 77.94           C  
ATOM   2694  CE1 PHE A 347      13.164  -1.925   0.403  1.00 77.94           C  
ATOM   2695  CE2 PHE A 347      14.609  -2.631  -1.380  1.00 77.94           C  
ATOM   2696  CZ  PHE A 347      13.953  -1.619  -0.697  1.00 77.94           C  
ATOM   2697  N   LEU A 348      16.922  -5.449   1.007  1.00 81.94           N  
ATOM   2698  CA  LEU A 348      18.234  -5.605   0.368  1.00 81.94           C  
ATOM   2699  C   LEU A 348      19.281  -6.047   1.378  1.00 81.94           C  
ATOM   2700  CB  LEU A 348      18.656  -4.293  -0.293  1.00 81.94           C  
ATOM   2701  O   LEU A 348      20.281  -6.656   1.007  1.00 81.94           O  
ATOM   2702  CG  LEU A 348      17.922  -3.902  -1.572  1.00 81.94           C  
ATOM   2703  CD1 LEU A 348      18.438  -2.568  -2.100  1.00 81.94           C  
ATOM   2704  CD2 LEU A 348      18.062  -4.992  -2.629  1.00 81.94           C  
ATOM   2705  N   GLY A 349      19.031  -5.691   2.637  1.00 78.44           N  
ATOM   2706  CA  GLY A 349      20.016  -6.023   3.650  1.00 78.44           C  
ATOM   2707  C   GLY A 349      20.344  -7.504   3.707  1.00 78.44           C  
ATOM   2708  O   GLY A 349      21.500  -7.887   3.906  1.00 78.44           O  
ATOM   2709  N   LEU A 350      19.391  -8.336   3.346  1.00 74.31           N  
ATOM   2710  CA  LEU A 350      19.594  -9.781   3.420  1.00 74.31           C  
ATOM   2711  C   LEU A 350      20.281 -10.305   2.162  1.00 74.31           C  
ATOM   2712  CB  LEU A 350      18.250 -10.500   3.621  1.00 74.31           C  
ATOM   2713  O   LEU A 350      21.000 -11.297   2.213  1.00 74.31           O  
ATOM   2714  CG  LEU A 350      17.594 -10.328   4.988  1.00 74.31           C  
ATOM   2715  CD1 LEU A 350      16.172 -10.891   4.965  1.00 74.31           C  
ATOM   2716  CD2 LEU A 350      18.422 -11.008   6.070  1.00 74.31           C  
ATOM   2717  N   PHE A 351      20.156  -9.539   1.060  1.00 81.38           N  
ATOM   2718  CA  PHE A 351      20.547 -10.141  -0.210  1.00 81.38           C  
ATOM   2719  C   PHE A 351      21.531  -9.250  -0.953  1.00 81.38           C  
ATOM   2720  CB  PHE A 351      19.312 -10.406  -1.083  1.00 81.38           C  
ATOM   2721  O   PHE A 351      21.969  -9.578  -2.061  1.00 81.38           O  
ATOM   2722  CG  PHE A 351      18.312 -11.352  -0.466  1.00 81.38           C  
ATOM   2723  CD1 PHE A 351      18.594 -12.711  -0.380  1.00 81.38           C  
ATOM   2724  CD2 PHE A 351      17.109 -10.883   0.029  1.00 81.38           C  
ATOM   2725  CE1 PHE A 351      17.672 -13.586   0.191  1.00 81.38           C  
ATOM   2726  CE2 PHE A 351      16.188 -11.750   0.602  1.00 81.38           C  
ATOM   2727  CZ  PHE A 351      16.469 -13.109   0.681  1.00 81.38           C  
ATOM   2728  N   ILE A 352      21.859  -8.117  -0.270  1.00 85.62           N  
ATOM   2729  CA  ILE A 352      22.594  -7.125  -1.048  1.00 85.62           C  
ATOM   2730  C   ILE A 352      23.938  -7.695  -1.483  1.00 85.62           C  
ATOM   2731  CB  ILE A 352      22.797  -5.820  -0.245  1.00 85.62           C  
ATOM   2732  O   ILE A 352      24.422  -7.406  -2.582  1.00 85.62           O  
ATOM   2733  CG1 ILE A 352      23.438  -4.742  -1.131  1.00 85.62           C  
ATOM   2734  CG2 ILE A 352      23.641  -6.082   1.000  1.00 85.62           C  
ATOM   2735  CD1 ILE A 352      22.594  -4.355  -2.338  1.00 85.62           C  
ATOM   2736  N   ASP A 353      24.500  -8.539  -0.725  1.00 83.44           N  
ATOM   2737  CA  ASP A 353      25.812  -9.070  -1.086  1.00 83.44           C  
ATOM   2738  C   ASP A 353      25.719  -9.961  -2.322  1.00 83.44           C  
ATOM   2739  CB  ASP A 353      26.406  -9.852   0.083  1.00 83.44           C  
ATOM   2740  O   ASP A 353      26.609  -9.961  -3.166  1.00 83.44           O  
ATOM   2741  CG  ASP A 353      26.828  -8.961   1.238  1.00 83.44           C  
ATOM   2742  OD1 ASP A 353      27.141  -7.773   1.010  1.00 83.44           O  
ATOM   2743  OD2 ASP A 353      26.859  -9.453   2.387  1.00 83.44           O  
ATOM   2744  N   ILE A 354      24.609 -10.633  -2.436  1.00 85.19           N  
ATOM   2745  CA  ILE A 354      24.375 -11.500  -3.578  1.00 85.19           C  
ATOM   2746  C   ILE A 354      23.953 -10.664  -4.789  1.00 85.19           C  
ATOM   2747  CB  ILE A 354      23.281 -12.555  -3.264  1.00 85.19           C  
ATOM   2748  O   ILE A 354      24.359 -10.953  -5.918  1.00 85.19           O  
ATOM   2749  CG1 ILE A 354      23.750 -13.484  -2.137  1.00 85.19           C  
ATOM   2750  CG2 ILE A 354      22.922 -13.352  -4.520  1.00 85.19           C  
ATOM   2751  CD1 ILE A 354      22.656 -14.398  -1.596  1.00 85.19           C  
ATOM   2752  N   LEU A 355      23.328  -9.602  -4.535  1.00 86.06           N  
ATOM   2753  CA  LEU A 355      22.703  -8.828  -5.613  1.00 86.06           C  
ATOM   2754  C   LEU A 355      23.656  -7.750  -6.121  1.00 86.06           C  
ATOM   2755  CB  LEU A 355      21.406  -8.188  -5.133  1.00 86.06           C  
ATOM   2756  O   LEU A 355      23.500  -7.250  -7.238  1.00 86.06           O  
ATOM   2757  CG  LEU A 355      20.250  -9.148  -4.828  1.00 86.06           C  
ATOM   2758  CD1 LEU A 355      19.031  -8.375  -4.328  1.00 86.06           C  
ATOM   2759  CD2 LEU A 355      19.891  -9.977  -6.059  1.00 86.06           C  
ATOM   2760  N   LYS A 356      24.672  -7.480  -5.348  1.00 90.19           N  
ATOM   2761  CA  LYS A 356      25.547  -6.348  -5.621  1.00 90.19           C  
ATOM   2762  C   LYS A 356      26.172  -6.453  -7.008  1.00 90.19           C  
ATOM   2763  CB  LYS A 356      26.641  -6.246  -4.555  1.00 90.19           C  
ATOM   2764  O   LYS A 356      26.234  -5.469  -7.742  1.00 90.19           O  
ATOM   2765  CG  LYS A 356      27.453  -4.957  -4.613  1.00 90.19           C  
ATOM   2766  CD  LYS A 356      28.406  -4.844  -3.436  1.00 90.19           C  
ATOM   2767  CE  LYS A 356      29.219  -3.553  -3.496  1.00 90.19           C  
ATOM   2768  NZ  LYS A 356      30.156  -3.438  -2.344  1.00 90.19           N  
ATOM   2769  N   PRO A 357      26.578  -7.633  -7.414  1.00 90.19           N  
ATOM   2770  CA  PRO A 357      27.188  -7.719  -8.750  1.00 90.19           C  
ATOM   2771  C   PRO A 357      26.219  -7.305  -9.859  1.00 90.19           C  
ATOM   2772  CB  PRO A 357      27.562  -9.203  -8.867  1.00 90.19           C  
ATOM   2773  O   PRO A 357      26.656  -6.887 -10.930  1.00 90.19           O  
ATOM   2774  CG  PRO A 357      27.781  -9.656  -7.465  1.00 90.19           C  
ATOM   2775  CD  PRO A 357      26.766  -8.977  -6.578  1.00 90.19           C  
ATOM   2776  N   LEU A 358      24.984  -7.406  -9.656  1.00 88.38           N  
ATOM   2777  CA  LEU A 358      24.000  -7.059 -10.664  1.00 88.38           C  
ATOM   2778  C   LEU A 358      23.984  -5.559 -10.922  1.00 88.38           C  
ATOM   2779  CB  LEU A 358      22.594  -7.516 -10.219  1.00 88.38           C  
ATOM   2780  O   LEU A 358      23.516  -5.105 -11.969  1.00 88.38           O  
ATOM   2781  CG  LEU A 358      22.391  -9.023 -10.102  1.00 88.38           C  
ATOM   2782  CD1 LEU A 358      20.953  -9.328  -9.672  1.00 88.38           C  
ATOM   2783  CD2 LEU A 358      22.719  -9.719 -11.414  1.00 88.38           C  
ATOM   2784  N   PHE A 359      24.656  -4.797 -10.062  1.00 91.38           N  
ATOM   2785  CA  PHE A 359      24.641  -3.346 -10.203  1.00 91.38           C  
ATOM   2786  C   PHE A 359      25.672  -2.887 -11.227  1.00 91.38           C  
ATOM   2787  CB  PHE A 359      24.906  -2.674  -8.852  1.00 91.38           C  
ATOM   2788  O   PHE A 359      25.688  -1.718 -11.617  1.00 91.38           O  
ATOM   2789  CG  PHE A 359      23.688  -2.584  -7.969  1.00 91.38           C  
ATOM   2790  CD1 PHE A 359      22.891  -1.448  -7.977  1.00 91.38           C  
ATOM   2791  CD2 PHE A 359      23.344  -3.637  -7.129  1.00 91.38           C  
ATOM   2792  CE1 PHE A 359      21.766  -1.362  -7.164  1.00 91.38           C  
ATOM   2793  CE2 PHE A 359      22.219  -3.559  -6.312  1.00 91.38           C  
ATOM   2794  CZ  PHE A 359      21.438  -2.420  -6.328  1.00 91.38           C  
ATOM   2795  N   THR A 360      26.531  -3.805 -11.727  1.00 92.69           N  
ATOM   2796  CA  THR A 360      27.469  -3.500 -12.812  1.00 92.69           C  
ATOM   2797  C   THR A 360      26.703  -3.127 -14.086  1.00 92.69           C  
ATOM   2798  CB  THR A 360      28.406  -4.688 -13.102  1.00 92.69           C  
ATOM   2799  O   THR A 360      27.203  -2.355 -14.906  1.00 92.69           O  
ATOM   2800  CG2 THR A 360      29.344  -4.934 -11.930  1.00 92.69           C  
ATOM   2801  OG1 THR A 360      27.609  -5.867 -13.312  1.00 92.69           O  
ATOM   2802  N   ARG A 361      25.547  -3.531 -14.164  1.00 92.00           N  
ATOM   2803  CA  ARG A 361      24.703  -3.256 -15.328  1.00 92.00           C  
ATOM   2804  C   ARG A 361      24.422  -1.765 -15.445  1.00 92.00           C  
ATOM   2805  CB  ARG A 361      23.406  -4.043 -15.242  1.00 92.00           C  
ATOM   2806  O   ARG A 361      24.234  -1.250 -16.547  1.00 92.00           O  
ATOM   2807  CG  ARG A 361      23.578  -5.551 -15.359  1.00 92.00           C  
ATOM   2808  CD  ARG A 361      22.250  -6.281 -15.344  1.00 92.00           C  
ATOM   2809  NE  ARG A 361      21.578  -6.164 -14.047  1.00 92.00           N  
ATOM   2810  NH1 ARG A 361      19.719  -7.375 -14.664  1.00 92.00           N  
ATOM   2811  NH2 ARG A 361      19.875  -6.520 -12.539  1.00 92.00           N  
ATOM   2812  CZ  ARG A 361      20.391  -6.688 -13.750  1.00 92.00           C  
ATOM   2813  N   TYR A 362      24.359  -1.117 -14.297  1.00 93.81           N  
ATOM   2814  CA  TYR A 362      24.047   0.310 -14.312  1.00 93.81           C  
ATOM   2815  C   TYR A 362      25.281   1.122 -14.727  1.00 93.81           C  
ATOM   2816  CB  TYR A 362      23.562   0.770 -12.938  1.00 93.81           C  
ATOM   2817  O   TYR A 362      25.141   2.188 -15.336  1.00 93.81           O  
ATOM   2818  CG  TYR A 362      22.266   0.122 -12.508  1.00 93.81           C  
ATOM   2819  CD1 TYR A 362      21.047   0.591 -12.977  1.00 93.81           C  
ATOM   2820  CD2 TYR A 362      22.266  -0.958 -11.633  1.00 93.81           C  
ATOM   2821  CE1 TYR A 362      19.844  -0.001 -12.586  1.00 93.81           C  
ATOM   2822  CE2 TYR A 362      21.078  -1.558 -11.234  1.00 93.81           C  
ATOM   2823  OH  TYR A 362      18.688  -1.663 -11.320  1.00 93.81           O  
ATOM   2824  CZ  TYR A 362      19.875  -1.073 -11.711  1.00 93.81           C  
ATOM   2825  N   ASP A 363      26.406   0.560 -14.445  1.00 94.12           N  
ATOM   2826  CA  ASP A 363      27.641   1.195 -14.930  1.00 94.12           C  
ATOM   2827  C   ASP A 363      27.797   1.002 -16.438  1.00 94.12           C  
ATOM   2828  CB  ASP A 363      28.859   0.639 -14.195  1.00 94.12           C  
ATOM   2829  O   ASP A 363      28.312   1.880 -17.125  1.00 94.12           O  
ATOM   2830  CG  ASP A 363      28.891   1.036 -12.727  1.00 94.12           C  
ATOM   2831  OD1 ASP A 363      29.047   2.240 -12.430  1.00 94.12           O  
ATOM   2832  OD2 ASP A 363      28.781   0.137 -11.867  1.00 94.12           O  
ATOM   2833  N   MET A 364      27.312  -0.156 -16.953  1.00 94.19           N  
ATOM   2834  CA  MET A 364      27.422  -0.495 -18.359  1.00 94.19           C  
ATOM   2835  C   MET A 364      26.391   0.257 -19.188  1.00 94.19           C  
ATOM   2836  CB  MET A 364      27.266  -2.002 -18.562  1.00 94.19           C  
ATOM   2837  O   MET A 364      26.609   0.536 -20.375  1.00 94.19           O  
ATOM   2838  CG  MET A 364      28.438  -2.818 -18.062  1.00 94.19           C  
ATOM   2839  SD  MET A 364      28.312  -4.594 -18.500  1.00 94.19           S  
ATOM   2840  CE  MET A 364      26.906  -5.082 -17.453  1.00 94.19           C  
ATOM   2841  N   ASN A 365      25.344   0.481 -18.578  1.00 94.81           N  
ATOM   2842  CA  ASN A 365      24.281   1.274 -19.172  1.00 94.81           C  
ATOM   2843  C   ASN A 365      23.781   2.352 -18.219  1.00 94.81           C  
ATOM   2844  CB  ASN A 365      23.125   0.374 -19.625  1.00 94.81           C  
ATOM   2845  O   ASN A 365      22.781   2.154 -17.531  1.00 94.81           O  
ATOM   2846  CG  ASN A 365      22.094   1.109 -20.453  1.00 94.81           C  
ATOM   2847  ND2 ASN A 365      21.141   0.368 -21.016  1.00 94.81           N  
ATOM   2848  OD1 ASN A 365      22.141   2.334 -20.594  1.00 94.81           O  
ATOM   2849  N   ILE A 366      24.422   3.465 -18.266  1.00 96.25           N  
ATOM   2850  CA  ILE A 366      24.250   4.516 -17.266  1.00 96.25           C  
ATOM   2851  C   ILE A 366      22.875   5.145 -17.406  1.00 96.25           C  
ATOM   2852  CB  ILE A 366      25.359   5.598 -17.375  1.00 96.25           C  
ATOM   2853  O   ILE A 366      22.359   5.770 -16.469  1.00 96.25           O  
ATOM   2854  CG1 ILE A 366      25.406   6.445 -16.109  1.00 96.25           C  
ATOM   2855  CG2 ILE A 366      25.109   6.473 -18.609  1.00 96.25           C  
ATOM   2856  CD1 ILE A 366      25.891   5.684 -14.875  1.00 96.25           C  
ATOM   2857  N   ALA A 367      22.250   5.059 -18.547  1.00 96.75           N  
ATOM   2858  CA  ALA A 367      20.922   5.582 -18.797  1.00 96.75           C  
ATOM   2859  C   ALA A 367      19.891   4.934 -17.859  1.00 96.75           C  
ATOM   2860  CB  ALA A 367      20.516   5.367 -20.250  1.00 96.75           C  
ATOM   2861  O   ALA A 367      18.828   5.496 -17.609  1.00 96.75           O  
ATOM   2862  N   ARG A 368      20.188   3.762 -17.328  1.00 94.69           N  
ATOM   2863  CA  ARG A 368      19.281   3.002 -16.484  1.00 94.69           C  
ATOM   2864  C   ARG A 368      19.125   3.672 -15.117  1.00 94.69           C  
ATOM   2865  CB  ARG A 368      19.781   1.567 -16.297  1.00 94.69           C  
ATOM   2866  O   ARG A 368      18.188   3.375 -14.375  1.00 94.69           O  
ATOM   2867  CG  ARG A 368      19.656   0.710 -17.547  1.00 94.69           C  
ATOM   2868  CD  ARG A 368      20.078  -0.729 -17.297  1.00 94.69           C  
ATOM   2869  NE  ARG A 368      19.641  -1.617 -18.375  1.00 94.69           N  
ATOM   2870  NH1 ARG A 368      20.734  -3.480 -17.547  1.00 94.69           N  
ATOM   2871  NH2 ARG A 368      19.531  -3.621 -19.484  1.00 94.69           N  
ATOM   2872  CZ  ARG A 368      19.969  -2.904 -18.469  1.00 94.69           C  
ATOM   2873  N   LEU A 369      20.016   4.531 -14.766  1.00 96.38           N  
ATOM   2874  CA  LEU A 369      19.969   5.227 -13.484  1.00 96.38           C  
ATOM   2875  C   LEU A 369      19.047   6.438 -13.562  1.00 96.38           C  
ATOM   2876  CB  LEU A 369      21.359   5.664 -13.055  1.00 96.38           C  
ATOM   2877  O   LEU A 369      18.625   6.969 -12.531  1.00 96.38           O  
ATOM   2878  CG  LEU A 369      22.297   4.559 -12.539  1.00 96.38           C  
ATOM   2879  CD1 LEU A 369      23.688   5.109 -12.297  1.00 96.38           C  
ATOM   2880  CD2 LEU A 369      21.734   3.943 -11.258  1.00 96.38           C  
ATOM   2881  N   ALA A 370      18.719   6.852 -14.766  1.00 96.50           N  
ATOM   2882  CA  ALA A 370      17.750   7.934 -14.914  1.00 96.50           C  
ATOM   2883  C   ALA A 370      16.344   7.465 -14.539  1.00 96.50           C  
ATOM   2884  CB  ALA A 370      17.766   8.469 -16.344  1.00 96.50           C  
ATOM   2885  O   ALA A 370      15.922   6.371 -14.930  1.00 96.50           O  
ATOM   2886  N   PRO A 371      15.648   8.336 -13.742  1.00 94.94           N  
ATOM   2887  CA  PRO A 371      14.266   7.953 -13.461  1.00 94.94           C  
ATOM   2888  C   PRO A 371      13.484   7.605 -14.727  1.00 94.94           C  
ATOM   2889  CB  PRO A 371      13.680   9.195 -12.781  1.00 94.94           C  
ATOM   2890  O   PRO A 371      13.609   8.297 -15.742  1.00 94.94           O  
ATOM   2891  CG  PRO A 371      14.859   9.875 -12.156  1.00 94.94           C  
ATOM   2892  CD  PRO A 371      16.031   9.727 -13.078  1.00 94.94           C  
ATOM   2893  N   TYR A 372      12.688   6.621 -14.680  1.00 93.81           N  
ATOM   2894  CA  TYR A 372      12.031   6.035 -15.844  1.00 93.81           C  
ATOM   2895  C   TYR A 372      11.219   7.082 -16.594  1.00 93.81           C  
ATOM   2896  CB  TYR A 372      11.133   4.871 -15.430  1.00 93.81           C  
ATOM   2897  O   TYR A 372      11.305   7.184 -17.828  1.00 93.81           O  
ATOM   2898  CG  TYR A 372      10.516   4.137 -16.594  1.00 93.81           C  
ATOM   2899  CD1 TYR A 372       9.281   4.523 -17.109  1.00 93.81           C  
ATOM   2900  CD2 TYR A 372      11.164   3.055 -17.188  1.00 93.81           C  
ATOM   2901  CE1 TYR A 372       8.703   3.850 -18.188  1.00 93.81           C  
ATOM   2902  CE2 TYR A 372      10.602   2.375 -18.266  1.00 93.81           C  
ATOM   2903  OH  TYR A 372       8.812   2.107 -19.812  1.00 93.81           O  
ATOM   2904  CZ  TYR A 372       9.375   2.777 -18.750  1.00 93.81           C  
ATOM   2905  N   ASP A 373      10.391   7.895 -15.859  1.00 94.25           N  
ATOM   2906  CA  ASP A 373       9.438   8.789 -16.500  1.00 94.25           C  
ATOM   2907  C   ASP A 373      10.062  10.156 -16.781  1.00 94.25           C  
ATOM   2908  CB  ASP A 373       8.188   8.961 -15.633  1.00 94.25           C  
ATOM   2909  O   ASP A 373       9.375  11.094 -17.203  1.00 94.25           O  
ATOM   2910  CG  ASP A 373       7.285   7.734 -15.648  1.00 94.25           C  
ATOM   2911  OD1 ASP A 373       6.922   7.258 -16.750  1.00 94.25           O  
ATOM   2912  OD2 ASP A 373       6.938   7.242 -14.555  1.00 94.25           O  
ATOM   2913  N   LEU A 374      11.414  10.258 -16.578  1.00 96.69           N  
ATOM   2914  CA  LEU A 374      12.086  11.539 -16.750  1.00 96.69           C  
ATOM   2915  C   LEU A 374      11.953  12.031 -18.188  1.00 96.69           C  
ATOM   2916  CB  LEU A 374      13.562  11.430 -16.359  1.00 96.69           C  
ATOM   2917  O   LEU A 374      11.586  13.188 -18.422  1.00 96.69           O  
ATOM   2918  CG  LEU A 374      14.383  12.711 -16.453  1.00 96.69           C  
ATOM   2919  CD1 LEU A 374      13.938  13.711 -15.391  1.00 96.69           C  
ATOM   2920  CD2 LEU A 374      15.875  12.406 -16.312  1.00 96.69           C  
ATOM   2921  N   THR A 375      12.297  11.211 -19.156  1.00 96.88           N  
ATOM   2922  CA  THR A 375      12.305  11.539 -20.578  1.00 96.88           C  
ATOM   2923  C   THR A 375      12.422  10.281 -21.422  1.00 96.88           C  
ATOM   2924  CB  THR A 375      13.453  12.508 -20.922  1.00 96.88           C  
ATOM   2925  O   THR A 375      12.953   9.266 -20.969  1.00 96.88           O  
ATOM   2926  CG2 THR A 375      14.805  11.867 -20.625  1.00 96.88           C  
ATOM   2927  OG1 THR A 375      13.383  12.844 -22.312  1.00 96.88           O  
ATOM   2928  N   ARG A 376      11.906  10.398 -22.656  1.00 95.25           N  
ATOM   2929  CA  ARG A 376      12.055   9.297 -23.594  1.00 95.25           C  
ATOM   2930  C   ARG A 376      13.305   9.492 -24.453  1.00 95.25           C  
ATOM   2931  CB  ARG A 376      10.820   9.188 -24.500  1.00 95.25           C  
ATOM   2932  O   ARG A 376      13.688   8.594 -25.219  1.00 95.25           O  
ATOM   2933  CG  ARG A 376       9.562   8.750 -23.766  1.00 95.25           C  
ATOM   2934  CD  ARG A 376       8.398   8.531 -24.719  1.00 95.25           C  
ATOM   2935  NE  ARG A 376       7.215   8.047 -24.016  1.00 95.25           N  
ATOM   2936  NH1 ARG A 376       5.844   8.086 -25.875  1.00 95.25           N  
ATOM   2937  NH2 ARG A 376       5.016   7.406 -23.844  1.00 95.25           N  
ATOM   2938  CZ  ARG A 376       6.027   7.848 -24.578  1.00 95.25           C  
ATOM   2939  N   ASN A 377      13.867  10.625 -24.328  1.00 97.31           N  
ATOM   2940  CA  ASN A 377      15.070  10.945 -25.078  1.00 97.31           C  
ATOM   2941  C   ASN A 377      16.297  10.219 -24.531  1.00 97.31           C  
ATOM   2942  CB  ASN A 377      15.320  12.453 -25.094  1.00 97.31           C  
ATOM   2943  O   ASN A 377      16.719  10.477 -23.391  1.00 97.31           O  
ATOM   2944  CG  ASN A 377      16.484  12.844 -25.969  1.00 97.31           C  
ATOM   2945  ND2 ASN A 377      16.234  13.680 -26.969  1.00 97.31           N  
ATOM   2946  OD1 ASN A 377      17.625  12.406 -25.750  1.00 97.31           O  
ATOM   2947  N   THR A 378      16.906   9.336 -25.344  1.00 96.56           N  
ATOM   2948  CA  THR A 378      17.984   8.453 -24.938  1.00 96.56           C  
ATOM   2949  C   THR A 378      19.219   9.266 -24.500  1.00 96.56           C  
ATOM   2950  CB  THR A 378      18.391   7.488 -26.062  1.00 96.56           C  
ATOM   2951  O   THR A 378      19.828   8.953 -23.484  1.00 96.56           O  
ATOM   2952  CG2 THR A 378      19.516   6.562 -25.625  1.00 96.56           C  
ATOM   2953  OG1 THR A 378      17.250   6.695 -26.422  1.00 96.56           O  
ATOM   2954  N   THR A 379      19.547  10.312 -25.266  1.00 97.31           N  
ATOM   2955  CA  THR A 379      20.703  11.141 -24.953  1.00 97.31           C  
ATOM   2956  C   THR A 379      20.531  11.820 -23.594  1.00 97.31           C  
ATOM   2957  CB  THR A 379      20.938  12.211 -26.031  1.00 97.31           C  
ATOM   2958  O   THR A 379      21.438  11.805 -22.766  1.00 97.31           O  
ATOM   2959  CG2 THR A 379      22.172  13.055 -25.719  1.00 97.31           C  
ATOM   2960  OG1 THR A 379      21.141  11.562 -27.297  1.00 97.31           O  
ATOM   2961  N   LYS A 380      19.375  12.398 -23.344  1.00 98.19           N  
ATOM   2962  CA  LYS A 380      19.078  13.055 -22.078  1.00 98.19           C  
ATOM   2963  C   LYS A 380      19.125  12.062 -20.922  1.00 98.19           C  
ATOM   2964  CB  LYS A 380      17.703  13.734 -22.125  1.00 98.19           C  
ATOM   2965  O   LYS A 380      19.609  12.391 -19.828  1.00 98.19           O  
ATOM   2966  CG  LYS A 380      17.656  14.977 -23.000  1.00 98.19           C  
ATOM   2967  CD  LYS A 380      16.312  15.680 -22.906  1.00 98.19           C  
ATOM   2968  CE  LYS A 380      16.266  16.922 -23.781  1.00 98.19           C  
ATOM   2969  NZ  LYS A 380      14.938  17.594 -23.719  1.00 98.19           N  
ATOM   2970  N   ARG A 381      18.719  10.875 -21.156  1.00 97.88           N  
ATOM   2971  CA  ARG A 381      18.750   9.852 -20.109  1.00 97.88           C  
ATOM   2972  C   ARG A 381      20.188   9.508 -19.734  1.00 97.88           C  
ATOM   2973  CB  ARG A 381      18.016   8.594 -20.578  1.00 97.88           C  
ATOM   2974  O   ARG A 381      20.500   9.320 -18.562  1.00 97.88           O  
ATOM   2975  CG  ARG A 381      16.500   8.766 -20.656  1.00 97.88           C  
ATOM   2976  CD  ARG A 381      15.812   7.461 -21.031  1.00 97.88           C  
ATOM   2977  NE  ARG A 381      15.992   6.438 -20.016  1.00 97.88           N  
ATOM   2978  NH1 ARG A 381      14.359   7.270 -18.609  1.00 97.88           N  
ATOM   2979  NH2 ARG A 381      15.547   5.398 -18.016  1.00 97.88           N  
ATOM   2980  CZ  ARG A 381      15.297   6.371 -18.875  1.00 97.88           C  
ATOM   2981  N   ILE A 382      21.000   9.422 -20.766  1.00 98.00           N  
ATOM   2982  CA  ILE A 382      22.406   9.117 -20.516  1.00 98.00           C  
ATOM   2983  C   ILE A 382      23.031  10.219 -19.656  1.00 98.00           C  
ATOM   2984  CB  ILE A 382      23.203   8.961 -21.828  1.00 98.00           C  
ATOM   2985  O   ILE A 382      23.703   9.938 -18.656  1.00 98.00           O  
ATOM   2986  CG1 ILE A 382      22.781   7.668 -22.547  1.00 98.00           C  
ATOM   2987  CG2 ILE A 382      24.703   8.977 -21.562  1.00 98.00           C  
ATOM   2988  CD1 ILE A 382      23.312   7.551 -23.969  1.00 98.00           C  
ATOM   2989  N   PHE A 383      22.719  11.508 -19.984  1.00 98.19           N  
ATOM   2990  CA  PHE A 383      23.250  12.625 -19.219  1.00 98.19           C  
ATOM   2991  C   PHE A 383      22.703  12.625 -17.797  1.00 98.19           C  
ATOM   2992  CB  PHE A 383      22.938  13.953 -19.906  1.00 98.19           C  
ATOM   2993  O   PHE A 383      23.438  12.812 -16.828  1.00 98.19           O  
ATOM   2994  CG  PHE A 383      23.750  14.211 -21.141  1.00 98.19           C  
ATOM   2995  CD1 PHE A 383      25.141  14.258 -21.062  1.00 98.19           C  
ATOM   2996  CD2 PHE A 383      23.141  14.406 -22.375  1.00 98.19           C  
ATOM   2997  CE1 PHE A 383      25.906  14.500 -22.203  1.00 98.19           C  
ATOM   2998  CE2 PHE A 383      23.906  14.648 -23.516  1.00 98.19           C  
ATOM   2999  CZ  PHE A 383      25.281  14.695 -23.422  1.00 98.19           C  
ATOM   3000  N   ALA A 384      21.422  12.398 -17.703  1.00 98.19           N  
ATOM   3001  CA  ALA A 384      20.781  12.352 -16.391  1.00 98.19           C  
ATOM   3002  C   ALA A 384      21.359  11.211 -15.547  1.00 98.19           C  
ATOM   3003  CB  ALA A 384      19.281  12.203 -16.531  1.00 98.19           C  
ATOM   3004  O   ALA A 384      21.641  11.391 -14.359  1.00 98.19           O  
ATOM   3005  N   GLY A 385      21.406  10.016 -16.156  1.00 97.69           N  
ATOM   3006  CA  GLY A 385      21.984   8.875 -15.453  1.00 97.69           C  
ATOM   3007  C   GLY A 385      23.391   9.133 -14.938  1.00 97.69           C  
ATOM   3008  O   GLY A 385      23.719   8.766 -13.812  1.00 97.69           O  
ATOM   3009  N   ASN A 386      24.188   9.781 -15.766  1.00 98.00           N  
ATOM   3010  CA  ASN A 386      25.547  10.109 -15.359  1.00 98.00           C  
ATOM   3011  C   ASN A 386      25.562  11.055 -14.156  1.00 98.00           C  
ATOM   3012  CB  ASN A 386      26.328  10.727 -16.516  1.00 98.00           C  
ATOM   3013  O   ASN A 386      26.359  10.891 -13.234  1.00 98.00           O  
ATOM   3014  CG  ASN A 386      27.797  10.938 -16.203  1.00 98.00           C  
ATOM   3015  ND2 ASN A 386      28.266  12.172 -16.359  1.00 98.00           N  
ATOM   3016  OD1 ASN A 386      28.500  10.000 -15.812  1.00 98.00           O  
ATOM   3017  N   GLU A 387      24.719  12.055 -14.117  1.00 98.31           N  
ATOM   3018  CA  GLU A 387      24.641  13.000 -13.008  1.00 98.31           C  
ATOM   3019  C   GLU A 387      24.188  12.305 -11.727  1.00 98.31           C  
ATOM   3020  CB  GLU A 387      23.688  14.148 -13.344  1.00 98.31           C  
ATOM   3021  O   GLU A 387      24.688  12.586 -10.641  1.00 98.31           O  
ATOM   3022  CG  GLU A 387      24.219  15.109 -14.391  1.00 98.31           C  
ATOM   3023  CD  GLU A 387      23.453  16.422 -14.461  1.00 98.31           C  
ATOM   3024  OE1 GLU A 387      23.500  17.094 -15.508  1.00 98.31           O  
ATOM   3025  OE2 GLU A 387      22.812  16.781 -13.453  1.00 98.31           O  
ATOM   3026  N   VAL A 388      23.219  11.375 -11.922  1.00 97.94           N  
ATOM   3027  CA  VAL A 388      22.750  10.602 -10.773  1.00 97.94           C  
ATOM   3028  C   VAL A 388      23.891   9.766 -10.211  1.00 97.94           C  
ATOM   3029  CB  VAL A 388      21.562   9.688 -11.156  1.00 97.94           C  
ATOM   3030  O   VAL A 388      24.125   9.750  -9.000  1.00 97.94           O  
ATOM   3031  CG1 VAL A 388      21.266   8.695 -10.031  1.00 97.94           C  
ATOM   3032  CG2 VAL A 388      20.328  10.523 -11.469  1.00 97.94           C  
ATOM   3033  N   LYS A 389      24.609   9.133 -11.047  1.00 97.50           N  
ATOM   3034  CA  LYS A 389      25.719   8.305 -10.609  1.00 97.50           C  
ATOM   3035  C   LYS A 389      26.781   9.148  -9.891  1.00 97.50           C  
ATOM   3036  CB  LYS A 389      26.359   7.586 -11.805  1.00 97.50           C  
ATOM   3037  O   LYS A 389      27.250   8.766  -8.820  1.00 97.50           O  
ATOM   3038  CG  LYS A 389      27.547   6.699 -11.438  1.00 97.50           C  
ATOM   3039  CD  LYS A 389      28.188   6.086 -12.672  1.00 97.50           C  
ATOM   3040  CE  LYS A 389      29.422   5.266 -12.320  1.00 97.50           C  
ATOM   3041  NZ  LYS A 389      30.297   5.051 -13.500  1.00 97.50           N  
ATOM   3042  N   MET A 390      27.141  10.242 -10.516  1.00 97.31           N  
ATOM   3043  CA  MET A 390      28.172  11.102  -9.945  1.00 97.31           C  
ATOM   3044  C   MET A 390      27.734  11.641  -8.586  1.00 97.31           C  
ATOM   3045  CB  MET A 390      28.484  12.266 -10.883  1.00 97.31           C  
ATOM   3046  O   MET A 390      28.531  11.703  -7.648  1.00 97.31           O  
ATOM   3047  CG  MET A 390      29.281  11.852 -12.117  1.00 97.31           C  
ATOM   3048  SD  MET A 390      30.859  11.023 -11.695  1.00 97.31           S  
ATOM   3049  CE  MET A 390      31.281  10.297 -13.305  1.00 97.31           C  
ATOM   3050  N   ASN A 391      26.469  11.992  -8.508  1.00 96.56           N  
ATOM   3051  CA  ASN A 391      25.953  12.523  -7.258  1.00 96.56           C  
ATOM   3052  C   ASN A 391      25.938  11.477  -6.152  1.00 96.56           C  
ATOM   3053  CB  ASN A 391      24.531  13.086  -7.469  1.00 96.56           C  
ATOM   3054  O   ASN A 391      26.328  11.758  -5.020  1.00 96.56           O  
ATOM   3055  CG  ASN A 391      23.969  13.703  -6.211  1.00 96.56           C  
ATOM   3056  ND2 ASN A 391      22.938  13.070  -5.652  1.00 96.56           N  
ATOM   3057  OD1 ASN A 391      24.438  14.750  -5.742  1.00 96.56           O  
ATOM   3058  N   ALA A 392      25.594  10.258  -6.520  1.00 96.12           N  
ATOM   3059  CA  ALA A 392      25.375   9.234  -5.500  1.00 96.12           C  
ATOM   3060  C   ALA A 392      26.656   8.445  -5.230  1.00 96.12           C  
ATOM   3061  CB  ALA A 392      24.250   8.297  -5.930  1.00 96.12           C  
ATOM   3062  O   ALA A 392      26.938   8.094  -4.086  1.00 96.12           O  
ATOM   3063  N   PHE A 393      27.516   8.195  -6.258  1.00 96.44           N  
ATOM   3064  CA  PHE A 393      28.562   7.199  -6.086  1.00 96.44           C  
ATOM   3065  C   PHE A 393      29.906   7.746  -6.559  1.00 96.44           C  
ATOM   3066  CB  PHE A 393      28.219   5.922  -6.855  1.00 96.44           C  
ATOM   3067  O   PHE A 393      30.953   7.145  -6.301  1.00 96.44           O  
ATOM   3068  CG  PHE A 393      26.969   5.242  -6.371  1.00 96.44           C  
ATOM   3069  CD1 PHE A 393      26.953   4.543  -5.172  1.00 96.44           C  
ATOM   3070  CD2 PHE A 393      25.797   5.301  -7.121  1.00 96.44           C  
ATOM   3071  CE1 PHE A 393      25.797   3.914  -4.723  1.00 96.44           C  
ATOM   3072  CE2 PHE A 393      24.641   4.672  -6.680  1.00 96.44           C  
ATOM   3073  CZ  PHE A 393      24.641   3.980  -5.480  1.00 96.44           C  
ATOM   3074  N   GLY A 394      29.969   8.836  -7.328  1.00 95.56           N  
ATOM   3075  CA  GLY A 394      31.203   9.344  -7.906  1.00 95.56           C  
ATOM   3076  C   GLY A 394      31.609   8.617  -9.172  1.00 95.56           C  
ATOM   3077  O   GLY A 394      30.766   8.086  -9.891  1.00 95.56           O  
ATOM   3078  N   GLU A 395      32.969   8.500  -9.445  1.00 94.69           N  
ATOM   3079  CA  GLU A 395      33.469   8.016 -10.727  1.00 94.69           C  
ATOM   3080  C   GLU A 395      33.656   6.500 -10.719  1.00 94.69           C  
ATOM   3081  CB  GLU A 395      34.812   8.703 -11.086  1.00 94.69           C  
ATOM   3082  O   GLU A 395      33.594   5.848 -11.758  1.00 94.69           O  
ATOM   3083  CG  GLU A 395      34.656  10.188 -11.391  1.00 94.69           C  
ATOM   3084  CD  GLU A 395      35.938  10.836 -11.852  1.00 94.69           C  
ATOM   3085  OE1 GLU A 395      35.938  12.031 -12.227  1.00 94.69           O  
ATOM   3086  OE2 GLU A 395      37.000  10.148 -11.828  1.00 94.69           O  
ATOM   3087  N   GLU A 396      33.812   5.965  -9.562  1.00 96.25           N  
ATOM   3088  CA  GLU A 396      34.094   4.535  -9.453  1.00 96.25           C  
ATOM   3089  C   GLU A 396      32.844   3.697  -9.711  1.00 96.25           C  
ATOM   3090  CB  GLU A 396      34.688   4.207  -8.078  1.00 96.25           C  
ATOM   3091  O   GLU A 396      31.734   4.184  -9.562  1.00 96.25           O  
ATOM   3092  CG  GLU A 396      36.000   4.938  -7.773  1.00 96.25           C  
ATOM   3093  CD  GLU A 396      37.125   4.523  -8.680  1.00 96.25           C  
ATOM   3094  OE1 GLU A 396      38.031   5.359  -8.945  1.00 96.25           O  
ATOM   3095  OE2 GLU A 396      37.125   3.357  -9.133  1.00 96.25           O  
ATOM   3096  N   PRO A 397      33.094   2.475 -10.180  1.00 96.06           N  
ATOM   3097  CA  PRO A 397      31.953   1.582 -10.352  1.00 96.06           C  
ATOM   3098  C   PRO A 397      31.125   1.433  -9.078  1.00 96.06           C  
ATOM   3099  CB  PRO A 397      32.594   0.251 -10.742  1.00 96.06           C  
ATOM   3100  O   PRO A 397      31.688   1.403  -7.973  1.00 96.06           O  
ATOM   3101  CG  PRO A 397      33.906   0.627 -11.367  1.00 96.06           C  
ATOM   3102  CD  PRO A 397      34.469   1.822 -10.648  1.00 96.06           C  
ATOM   3103  N   ILE A 398      29.797   1.306  -9.195  1.00 95.75           N  
ATOM   3104  CA  ILE A 398      28.844   1.267  -8.094  1.00 95.75           C  
ATOM   3105  C   ILE A 398      29.172   0.107  -7.160  1.00 95.75           C  
ATOM   3106  CB  ILE A 398      27.391   1.135  -8.602  1.00 95.75           C  
ATOM   3107  O   ILE A 398      29.141   0.258  -5.934  1.00 95.75           O  
ATOM   3108  CG1 ILE A 398      26.969   2.402  -9.359  1.00 95.75           C  
ATOM   3109  CG2 ILE A 398      26.438   0.848  -7.441  1.00 95.75           C  
ATOM   3110  CD1 ILE A 398      25.609   2.299 -10.039  1.00 95.75           C  
ATOM   3111  N   VAL A 399      29.656  -0.966  -7.668  1.00 95.38           N  
ATOM   3112  CA  VAL A 399      29.844  -2.189  -6.895  1.00 95.38           C  
ATOM   3113  C   VAL A 399      31.047  -2.025  -5.957  1.00 95.38           C  
ATOM   3114  CB  VAL A 399      30.062  -3.412  -7.816  1.00 95.38           C  
ATOM   3115  O   VAL A 399      31.250  -2.838  -5.055  1.00 95.38           O  
ATOM   3116  CG1 VAL A 399      28.781  -3.719  -8.609  1.00 95.38           C  
ATOM   3117  CG2 VAL A 399      31.234  -3.172  -8.766  1.00 95.38           C  
ATOM   3118  N   THR A 400      31.875  -1.003  -6.129  1.00 95.50           N  
ATOM   3119  CA  THR A 400      33.062  -0.785  -5.293  1.00 95.50           C  
ATOM   3120  C   THR A 400      32.688  -0.063  -4.004  1.00 95.50           C  
ATOM   3121  CB  THR A 400      34.125   0.026  -6.043  1.00 95.50           C  
ATOM   3122  O   THR A 400      33.469  -0.026  -3.055  1.00 95.50           O  
ATOM   3123  CG2 THR A 400      34.500  -0.641  -7.363  1.00 95.50           C  
ATOM   3124  OG1 THR A 400      33.625   1.342  -6.309  1.00 95.50           O  
ATOM   3125  N   TYR A 401      31.516   0.500  -3.965  1.00 94.94           N  
ATOM   3126  CA  TYR A 401      31.062   1.220  -2.783  1.00 94.94           C  
ATOM   3127  C   TYR A 401      30.453   0.262  -1.761  1.00 94.94           C  
ATOM   3128  CB  TYR A 401      30.031   2.285  -3.170  1.00 94.94           C  
ATOM   3129  O   TYR A 401      29.953  -0.807  -2.119  1.00 94.94           O  
ATOM   3130  CG  TYR A 401      30.609   3.457  -3.916  1.00 94.94           C  
ATOM   3131  CD1 TYR A 401      31.000   4.613  -3.242  1.00 94.94           C  
ATOM   3132  CD2 TYR A 401      30.797   3.410  -5.293  1.00 94.94           C  
ATOM   3133  CE1 TYR A 401      31.547   5.699  -3.926  1.00 94.94           C  
ATOM   3134  CE2 TYR A 401      31.328   4.488  -5.988  1.00 94.94           C  
ATOM   3135  OH  TYR A 401      32.250   6.695  -5.977  1.00 94.94           O  
ATOM   3136  CZ  TYR A 401      31.703   5.625  -5.297  1.00 94.94           C  
ATOM   3137  N   PRO A 402      30.500   0.690  -0.511  1.00 93.00           N  
ATOM   3138  CA  PRO A 402      29.891  -0.146   0.531  1.00 93.00           C  
ATOM   3139  C   PRO A 402      28.406  -0.384   0.307  1.00 93.00           C  
ATOM   3140  CB  PRO A 402      30.125   0.660   1.811  1.00 93.00           C  
ATOM   3141  O   PRO A 402      27.703   0.485  -0.228  1.00 93.00           O  
ATOM   3142  CG  PRO A 402      31.234   1.604   1.467  1.00 93.00           C  
ATOM   3143  CD  PRO A 402      31.172   1.907  -0.002  1.00 93.00           C  
ATOM   3144  N   SER A 403      27.906  -1.539   0.688  1.00 92.56           N  
ATOM   3145  CA  SER A 403      26.500  -1.924   0.545  1.00 92.56           C  
ATOM   3146  C   SER A 403      25.578  -0.883   1.165  1.00 92.56           C  
ATOM   3147  CB  SER A 403      26.250  -3.289   1.189  1.00 92.56           C  
ATOM   3148  O   SER A 403      24.484  -0.621   0.643  1.00 92.56           O  
ATOM   3149  OG  SER A 403      26.953  -4.309   0.493  1.00 92.56           O  
ATOM   3150  N   GLU A 404      26.047  -0.250   2.225  1.00 92.12           N  
ATOM   3151  CA  GLU A 404      25.250   0.759   2.916  1.00 92.12           C  
ATOM   3152  C   GLU A 404      24.906   1.922   1.990  1.00 92.12           C  
ATOM   3153  CB  GLU A 404      25.984   1.273   4.152  1.00 92.12           C  
ATOM   3154  O   GLU A 404      23.797   2.455   2.039  1.00 92.12           O  
ATOM   3155  CG  GLU A 404      25.234   2.357   4.914  1.00 92.12           C  
ATOM   3156  CD  GLU A 404      24.203   1.806   5.883  1.00 92.12           C  
ATOM   3157  OE1 GLU A 404      23.422   2.600   6.457  1.00 92.12           O  
ATOM   3158  OE2 GLU A 404      24.188   0.570   6.074  1.00 92.12           O  
ATOM   3159  N   LYS A 405      25.828   2.361   1.245  1.00 93.38           N  
ATOM   3160  CA  LYS A 405      25.609   3.469   0.318  1.00 93.38           C  
ATOM   3161  C   LYS A 405      24.609   3.086  -0.771  1.00 93.38           C  
ATOM   3162  CB  LYS A 405      26.922   3.908  -0.313  1.00 93.38           C  
ATOM   3163  O   LYS A 405      23.766   3.898  -1.167  1.00 93.38           O  
ATOM   3164  CG  LYS A 405      26.844   5.227  -1.066  1.00 93.38           C  
ATOM   3165  CD  LYS A 405      28.234   5.777  -1.385  1.00 93.38           C  
ATOM   3166  CE  LYS A 405      28.141   7.133  -2.072  1.00 93.38           C  
ATOM   3167  NZ  LYS A 405      29.500   7.766  -2.211  1.00 93.38           N  
ATOM   3168  N   ILE A 406      24.625   1.869  -1.268  1.00 94.44           N  
ATOM   3169  CA  ILE A 406      23.703   1.372  -2.285  1.00 94.44           C  
ATOM   3170  C   ILE A 406      22.297   1.288  -1.709  1.00 94.44           C  
ATOM   3171  CB  ILE A 406      24.156  -0.008  -2.820  1.00 94.44           C  
ATOM   3172  O   ILE A 406      21.328   1.727  -2.342  1.00 94.44           O  
ATOM   3173  CG1 ILE A 406      25.500   0.107  -3.539  1.00 94.44           C  
ATOM   3174  CG2 ILE A 406      23.078  -0.595  -3.750  1.00 94.44           C  
ATOM   3175  CD1 ILE A 406      26.094  -1.231  -3.959  1.00 94.44           C  
ATOM   3176  N   ILE A 407      22.203   0.840  -0.518  1.00 93.81           N  
ATOM   3177  CA  ILE A 407      20.922   0.711   0.163  1.00 93.81           C  
ATOM   3178  C   ILE A 407      20.312   2.094   0.378  1.00 93.81           C  
ATOM   3179  CB  ILE A 407      21.062  -0.026   1.513  1.00 93.81           C  
ATOM   3180  O   ILE A 407      19.109   2.297   0.136  1.00 93.81           O  
ATOM   3181  CG1 ILE A 407      21.344  -1.516   1.280  1.00 93.81           C  
ATOM   3182  CG2 ILE A 407      19.812   0.170   2.373  1.00 93.81           C  
ATOM   3183  CD1 ILE A 407      21.719  -2.279   2.543  1.00 93.81           C  
ATOM   3184  N   GLU A 408      21.094   3.039   0.805  1.00 94.06           N  
ATOM   3185  CA  GLU A 408      20.609   4.406   1.004  1.00 94.06           C  
ATOM   3186  C   GLU A 408      20.125   5.016  -0.305  1.00 94.06           C  
ATOM   3187  CB  GLU A 408      21.719   5.273   1.606  1.00 94.06           C  
ATOM   3188  O   GLU A 408      19.094   5.684  -0.334  1.00 94.06           O  
ATOM   3189  CG  GLU A 408      22.016   4.969   3.066  1.00 94.06           C  
ATOM   3190  CD  GLU A 408      23.188   5.762   3.621  1.00 94.06           C  
ATOM   3191  OE1 GLU A 408      23.594   5.531   4.785  1.00 94.06           O  
ATOM   3192  OE2 GLU A 408      23.719   6.625   2.883  1.00 94.06           O  
ATOM   3193  N   PHE A 409      20.906   4.770  -1.366  1.00 95.06           N  
ATOM   3194  CA  PHE A 409      20.531   5.281  -2.680  1.00 95.06           C  
ATOM   3195  C   PHE A 409      19.188   4.719  -3.123  1.00 95.06           C  
ATOM   3196  CB  PHE A 409      21.609   4.941  -3.715  1.00 95.06           C  
ATOM   3197  O   PHE A 409      18.312   5.465  -3.553  1.00 95.06           O  
ATOM   3198  CG  PHE A 409      21.203   5.211  -5.137  1.00 95.06           C  
ATOM   3199  CD1 PHE A 409      20.906   4.160  -6.000  1.00 95.06           C  
ATOM   3200  CD2 PHE A 409      21.094   6.512  -5.605  1.00 95.06           C  
ATOM   3201  CE1 PHE A 409      20.516   4.406  -7.316  1.00 95.06           C  
ATOM   3202  CE2 PHE A 409      20.703   6.766  -6.922  1.00 95.06           C  
ATOM   3203  CZ  PHE A 409      20.422   5.711  -7.773  1.00 95.06           C  
ATOM   3204  N   ILE A 410      18.953   3.471  -2.943  1.00 94.69           N  
ATOM   3205  CA  ILE A 410      17.719   2.814  -3.371  1.00 94.69           C  
ATOM   3206  C   ILE A 410      16.547   3.295  -2.512  1.00 94.69           C  
ATOM   3207  CB  ILE A 410      17.844   1.276  -3.295  1.00 94.69           C  
ATOM   3208  O   ILE A 410      15.453   3.527  -3.021  1.00 94.69           O  
ATOM   3209  CG1 ILE A 410      18.844   0.769  -4.332  1.00 94.69           C  
ATOM   3210  CG2 ILE A 410      16.484   0.614  -3.488  1.00 94.69           C  
ATOM   3211  CD1 ILE A 410      19.141  -0.722  -4.238  1.00 94.69           C  
ATOM   3212  N   SER A 411      16.781   3.416  -1.171  1.00 95.25           N  
ATOM   3213  CA  SER A 411      15.750   3.934  -0.280  1.00 95.25           C  
ATOM   3214  C   SER A 411      15.234   5.285  -0.758  1.00 95.25           C  
ATOM   3215  CB  SER A 411      16.281   4.059   1.146  1.00 95.25           C  
ATOM   3216  O   SER A 411      14.023   5.512  -0.816  1.00 95.25           O  
ATOM   3217  OG  SER A 411      16.453   2.777   1.733  1.00 95.25           O  
ATOM   3218  N   TYR A 412      16.172   6.102  -1.142  1.00 95.50           N  
ATOM   3219  CA  TYR A 412      15.781   7.434  -1.594  1.00 95.50           C  
ATOM   3220  C   TYR A 412      15.078   7.367  -2.943  1.00 95.50           C  
ATOM   3221  CB  TYR A 412      17.016   8.352  -1.687  1.00 95.50           C  
ATOM   3222  O   TYR A 412      14.023   7.973  -3.129  1.00 95.50           O  
ATOM   3223  CG  TYR A 412      16.672   9.789  -1.970  1.00 95.50           C  
ATOM   3224  CD1 TYR A 412      16.703  10.297  -3.270  1.00 95.50           C  
ATOM   3225  CD2 TYR A 412      16.312  10.656  -0.940  1.00 95.50           C  
ATOM   3226  CE1 TYR A 412      16.391  11.625  -3.535  1.00 95.50           C  
ATOM   3227  CE2 TYR A 412      16.000  11.984  -1.194  1.00 95.50           C  
ATOM   3228  OH  TYR A 412      15.734  13.781  -2.750  1.00 95.50           O  
ATOM   3229  CZ  TYR A 412      16.047  12.461  -2.492  1.00 95.50           C  
ATOM   3230  N   GLU A 413      15.648   6.562  -3.889  1.00 94.69           N  
ATOM   3231  CA  GLU A 413      15.148   6.492  -5.258  1.00 94.69           C  
ATOM   3232  C   GLU A 413      13.750   5.871  -5.301  1.00 94.69           C  
ATOM   3233  CB  GLU A 413      16.109   5.695  -6.141  1.00 94.69           C  
ATOM   3234  O   GLU A 413      12.891   6.332  -6.047  1.00 94.69           O  
ATOM   3235  CG  GLU A 413      17.344   6.480  -6.578  1.00 94.69           C  
ATOM   3236  CD  GLU A 413      17.016   7.645  -7.496  1.00 94.69           C  
ATOM   3237  OE1 GLU A 413      17.453   8.781  -7.219  1.00 94.69           O  
ATOM   3238  OE2 GLU A 413      16.297   7.422  -8.500  1.00 94.69           O  
ATOM   3239  N   GLN A 414      13.477   4.992  -4.402  1.00 94.94           N  
ATOM   3240  CA  GLN A 414      12.273   4.188  -4.566  1.00 94.94           C  
ATOM   3241  C   GLN A 414      11.188   4.621  -3.584  1.00 94.94           C  
ATOM   3242  CB  GLN A 414      12.586   2.703  -4.375  1.00 94.94           C  
ATOM   3243  O   GLN A 414      10.008   4.297  -3.766  1.00 94.94           O  
ATOM   3244  CG  GLN A 414      13.508   2.129  -5.441  1.00 94.94           C  
ATOM   3245  CD  GLN A 414      12.930   2.236  -6.840  1.00 94.94           C  
ATOM   3246  NE2 GLN A 414      13.602   2.988  -7.703  1.00 94.94           N  
ATOM   3247  OE1 GLN A 414      11.883   1.646  -7.141  1.00 94.94           O  
ATOM   3248  N   PHE A 415      11.594   5.469  -2.492  1.00 97.00           N  
ATOM   3249  CA  PHE A 415      10.609   5.801  -1.467  1.00 97.00           C  
ATOM   3250  C   PHE A 415      10.656   7.285  -1.129  1.00 97.00           C  
ATOM   3251  CB  PHE A 415      10.852   4.969  -0.204  1.00 97.00           C  
ATOM   3252  O   PHE A 415       9.695   8.016  -1.376  1.00 97.00           O  
ATOM   3253  CG  PHE A 415      10.570   3.498  -0.385  1.00 97.00           C  
ATOM   3254  CD1 PHE A 415       9.312   2.977  -0.138  1.00 97.00           C  
ATOM   3255  CD2 PHE A 415      11.578   2.639  -0.803  1.00 97.00           C  
ATOM   3256  CE1 PHE A 415       9.055   1.618  -0.305  1.00 97.00           C  
ATOM   3257  CE2 PHE A 415      11.336   1.279  -0.972  1.00 97.00           C  
ATOM   3258  CZ  PHE A 415      10.070   0.771  -0.722  1.00 97.00           C  
ATOM   3259  N   ASN A 416      11.789   7.801  -0.675  1.00 97.12           N  
ATOM   3260  CA  ASN A 416      11.906   9.148  -0.133  1.00 97.12           C  
ATOM   3261  C   ASN A 416      11.492  10.203  -1.158  1.00 97.12           C  
ATOM   3262  CB  ASN A 416      13.328   9.414   0.357  1.00 97.12           C  
ATOM   3263  O   ASN A 416      10.641  11.047  -0.879  1.00 97.12           O  
ATOM   3264  CG  ASN A 416      13.719   8.539   1.531  1.00 97.12           C  
ATOM   3265  ND2 ASN A 416      14.156   9.156   2.617  1.00 97.12           N  
ATOM   3266  OD1 ASN A 416      13.617   7.309   1.463  1.00 97.12           O  
ATOM   3267  N   ARG A 417      12.102  10.133  -2.297  1.00 96.69           N  
ATOM   3268  CA  ARG A 417      11.875  11.148  -3.316  1.00 96.69           C  
ATOM   3269  C   ARG A 417      10.422  11.164  -3.768  1.00 96.69           C  
ATOM   3270  CB  ARG A 417      12.797  10.922  -4.516  1.00 96.69           C  
ATOM   3271  O   ARG A 417       9.781  12.219  -3.773  1.00 96.69           O  
ATOM   3272  CG  ARG A 417      12.562  11.883  -5.668  1.00 96.69           C  
ATOM   3273  CD  ARG A 417      13.586  11.695  -6.781  1.00 96.69           C  
ATOM   3274  NE  ARG A 417      13.555  10.336  -7.312  1.00 96.69           N  
ATOM   3275  NH1 ARG A 417      11.688  10.672  -8.633  1.00 96.69           N  
ATOM   3276  NH2 ARG A 417      12.719   8.625  -8.594  1.00 96.69           N  
ATOM   3277  CZ  ARG A 417      12.656   9.883  -8.180  1.00 96.69           C  
ATOM   3278  N   PRO A 418       9.906  10.039  -4.281  1.00 97.75           N  
ATOM   3279  CA  PRO A 418       8.523  10.102  -4.750  1.00 97.75           C  
ATOM   3280  C   PRO A 418       7.535  10.422  -3.631  1.00 97.75           C  
ATOM   3281  CB  PRO A 418       8.281   8.695  -5.305  1.00 97.75           C  
ATOM   3282  O   PRO A 418       6.523  11.086  -3.867  1.00 97.75           O  
ATOM   3283  CG  PRO A 418       9.336   7.844  -4.676  1.00 97.75           C  
ATOM   3284  CD  PRO A 418      10.570   8.680  -4.484  1.00 97.75           C  
ATOM   3285  N   ILE A 419       7.770  10.031  -2.389  1.00 98.50           N  
ATOM   3286  CA  ILE A 419       6.863  10.312  -1.279  1.00 98.50           C  
ATOM   3287  C   ILE A 419       6.914  11.797  -0.930  1.00 98.50           C  
ATOM   3288  CB  ILE A 419       7.211   9.453  -0.039  1.00 98.50           C  
ATOM   3289  O   ILE A 419       5.875  12.422  -0.701  1.00 98.50           O  
ATOM   3290  CG1 ILE A 419       6.816   7.992  -0.271  1.00 98.50           C  
ATOM   3291  CG2 ILE A 419       6.523  10.016   1.211  1.00 98.50           C  
ATOM   3292  CD1 ILE A 419       7.324   7.039   0.802  1.00 98.50           C  
ATOM   3293  N   ARG A 420       8.148  12.328  -0.921  1.00 97.50           N  
ATOM   3294  CA  ARG A 420       8.250  13.773  -0.709  1.00 97.50           C  
ATOM   3295  C   ARG A 420       7.523  14.539  -1.808  1.00 97.50           C  
ATOM   3296  CB  ARG A 420       9.719  14.203  -0.653  1.00 97.50           C  
ATOM   3297  O   ARG A 420       6.855  15.539  -1.534  1.00 97.50           O  
ATOM   3298  CG  ARG A 420       9.914  15.688  -0.408  1.00 97.50           C  
ATOM   3299  CD  ARG A 420      11.383  16.047  -0.207  1.00 97.50           C  
ATOM   3300  NE  ARG A 420      11.570  17.469  -0.015  1.00 97.50           N  
ATOM   3301  NH1 ARG A 420      13.844  17.328   0.371  1.00 97.50           N  
ATOM   3302  NH2 ARG A 420      12.797  19.375   0.411  1.00 97.50           N  
ATOM   3303  CZ  ARG A 420      12.742  18.062   0.255  1.00 97.50           C  
ATOM   3304  N   GLU A 421       7.598  14.070  -3.068  1.00 97.69           N  
ATOM   3305  CA  GLU A 421       6.895  14.711  -4.176  1.00 97.69           C  
ATOM   3306  C   GLU A 421       5.383  14.594  -4.012  1.00 97.69           C  
ATOM   3307  CB  GLU A 421       7.328  14.109  -5.512  1.00 97.69           C  
ATOM   3308  O   GLU A 421       4.641  15.523  -4.320  1.00 97.69           O  
ATOM   3309  CG  GLU A 421       6.613  14.703  -6.715  1.00 97.69           C  
ATOM   3310  CD  GLU A 421       6.863  16.188  -6.891  1.00 97.69           C  
ATOM   3311  OE1 GLU A 421       6.152  16.844  -7.691  1.00 97.69           O  
ATOM   3312  OE2 GLU A 421       7.785  16.719  -6.223  1.00 97.69           O  
ATOM   3313  N   THR A 422       4.930  13.461  -3.543  1.00 98.44           N  
ATOM   3314  CA  THR A 422       3.510  13.305  -3.248  1.00 98.44           C  
ATOM   3315  C   THR A 422       3.045  14.352  -2.242  1.00 98.44           C  
ATOM   3316  CB  THR A 422       3.211  11.898  -2.699  1.00 98.44           C  
ATOM   3317  O   THR A 422       2.010  14.992  -2.439  1.00 98.44           O  
ATOM   3318  CG2 THR A 422       1.745  11.766  -2.297  1.00 98.44           C  
ATOM   3319  OG1 THR A 422       3.506  10.922  -3.711  1.00 98.44           O  
ATOM   3320  N   VAL A 423       3.844  14.570  -1.172  1.00 98.12           N  
ATOM   3321  CA  VAL A 423       3.533  15.578  -0.162  1.00 98.12           C  
ATOM   3322  C   VAL A 423       3.479  16.953  -0.810  1.00 98.12           C  
ATOM   3323  CB  VAL A 423       4.566  15.570   0.987  1.00 98.12           C  
ATOM   3324  O   VAL A 423       2.529  17.719  -0.594  1.00 98.12           O  
ATOM   3325  CG1 VAL A 423       4.348  16.750   1.920  1.00 98.12           C  
ATOM   3326  CG2 VAL A 423       4.488  14.250   1.762  1.00 98.12           C  
ATOM   3327  N   ASN A 424       4.441  17.250  -1.654  1.00 96.38           N  
ATOM   3328  CA  ASN A 424       4.516  18.547  -2.316  1.00 96.38           C  
ATOM   3329  C   ASN A 424       3.287  18.797  -3.188  1.00 96.38           C  
ATOM   3330  CB  ASN A 424       5.789  18.656  -3.154  1.00 96.38           C  
ATOM   3331  O   ASN A 424       2.740  19.906  -3.189  1.00 96.38           O  
ATOM   3332  CG  ASN A 424       7.023  18.922  -2.312  1.00 96.38           C  
ATOM   3333  ND2 ASN A 424       8.195  18.625  -2.859  1.00 96.38           N  
ATOM   3334  OD1 ASN A 424       6.922  19.391  -1.178  1.00 96.38           O  
ATOM   3335  N   GLN A 425       2.818  17.719  -3.887  1.00 96.88           N  
ATOM   3336  CA  GLN A 425       1.715  17.891  -4.828  1.00 96.88           C  
ATOM   3337  C   GLN A 425       0.376  17.953  -4.098  1.00 96.88           C  
ATOM   3338  CB  GLN A 425       1.706  16.750  -5.852  1.00 96.88           C  
ATOM   3339  O   GLN A 425      -0.435  18.844  -4.344  1.00 96.88           O  
ATOM   3340  CG  GLN A 425       2.941  16.719  -6.746  1.00 96.88           C  
ATOM   3341  CD  GLN A 425       3.121  18.000  -7.543  1.00 96.88           C  
ATOM   3342  NE2 GLN A 425       4.359  18.297  -7.926  1.00 96.88           N  
ATOM   3343  OE1 GLN A 425       2.154  18.719  -7.820  1.00 96.88           O  
ATOM   3344  N   MET A 426       0.202  17.109  -3.164  1.00 97.94           N  
ATOM   3345  CA  MET A 426      -1.094  17.000  -2.498  1.00 97.94           C  
ATOM   3346  C   MET A 426      -1.327  18.188  -1.571  1.00 97.94           C  
ATOM   3347  CB  MET A 426      -1.189  15.695  -1.709  1.00 97.94           C  
ATOM   3348  O   MET A 426      -2.465  18.625  -1.389  1.00 97.94           O  
ATOM   3349  CG  MET A 426      -1.336  14.461  -2.584  1.00 97.94           C  
ATOM   3350  SD  MET A 426      -1.420  12.914  -1.603  1.00 97.94           S  
ATOM   3351  CE  MET A 426      -3.121  13.023  -0.981  1.00 97.94           C  
ATOM   3352  N   SER A 427      -0.242  18.734  -0.955  1.00 97.31           N  
ATOM   3353  CA  SER A 427      -0.373  19.781   0.044  1.00 97.31           C  
ATOM   3354  C   SER A 427      -0.823  21.094  -0.593  1.00 97.31           C  
ATOM   3355  CB  SER A 427       0.951  19.984   0.780  1.00 97.31           C  
ATOM   3356  O   SER A 427      -1.182  22.047   0.110  1.00 97.31           O  
ATOM   3357  OG  SER A 427       1.955  20.453  -0.110  1.00 97.31           O  
ATOM   3358  N   LYS A 428      -0.871  21.109  -1.897  1.00 96.88           N  
ATOM   3359  CA  LYS A 428      -1.430  22.266  -2.592  1.00 96.88           C  
ATOM   3360  C   LYS A 428      -2.949  22.297  -2.463  1.00 96.88           C  
ATOM   3361  CB  LYS A 428      -1.030  22.250  -4.070  1.00 96.88           C  
ATOM   3362  O   LYS A 428      -3.568  23.344  -2.660  1.00 96.88           O  
ATOM   3363  CG  LYS A 428       0.465  22.391  -4.309  1.00 96.88           C  
ATOM   3364  CD  LYS A 428       0.816  22.234  -5.781  1.00 96.88           C  
ATOM   3365  CE  LYS A 428       2.322  22.234  -6.000  1.00 96.88           C  
ATOM   3366  NZ  LYS A 428       2.678  21.875  -7.406  1.00 96.88           N  
ATOM   3367  N   TYR A 429      -3.529  21.156  -2.051  1.00 97.75           N  
ATOM   3368  CA  TYR A 429      -4.984  21.078  -2.117  1.00 97.75           C  
ATOM   3369  C   TYR A 429      -5.570  20.641  -0.781  1.00 97.75           C  
ATOM   3370  CB  TYR A 429      -5.418  20.109  -3.223  1.00 97.75           C  
ATOM   3371  O   TYR A 429      -6.723  20.938  -0.470  1.00 97.75           O  
ATOM   3372  CG  TYR A 429      -4.898  20.484  -4.590  1.00 97.75           C  
ATOM   3373  CD1 TYR A 429      -5.547  21.438  -5.371  1.00 97.75           C  
ATOM   3374  CD2 TYR A 429      -3.758  19.875  -5.105  1.00 97.75           C  
ATOM   3375  CE1 TYR A 429      -5.070  21.766  -6.633  1.00 97.75           C  
ATOM   3376  CE2 TYR A 429      -3.273  20.203  -6.367  1.00 97.75           C  
ATOM   3377  OH  TYR A 429      -3.459  21.484  -8.367  1.00 97.75           O  
ATOM   3378  CZ  TYR A 429      -3.936  21.156  -7.121  1.00 97.75           C  
ATOM   3379  N   VAL A 430      -4.789  19.828  -0.009  1.00 97.69           N  
ATOM   3380  CA  VAL A 430      -5.332  19.312   1.239  1.00 97.69           C  
ATOM   3381  C   VAL A 430      -4.266  19.359   2.330  1.00 97.69           C  
ATOM   3382  CB  VAL A 430      -5.855  17.859   1.069  1.00 97.69           C  
ATOM   3383  O   VAL A 430      -3.086  19.578   2.043  1.00 97.69           O  
ATOM   3384  CG1 VAL A 430      -6.961  17.812   0.019  1.00 97.69           C  
ATOM   3385  CG2 VAL A 430      -4.711  16.922   0.692  1.00 97.69           C  
ATOM   3386  N   ASP A 431      -4.691  19.188   3.604  1.00 97.94           N  
ATOM   3387  CA  ASP A 431      -3.746  19.016   4.703  1.00 97.94           C  
ATOM   3388  C   ASP A 431      -3.020  17.672   4.609  1.00 97.94           C  
ATOM   3389  CB  ASP A 431      -4.465  19.125   6.051  1.00 97.94           C  
ATOM   3390  O   ASP A 431      -3.656  16.625   4.473  1.00 97.94           O  
ATOM   3391  CG  ASP A 431      -4.922  20.547   6.363  1.00 97.94           C  
ATOM   3392  OD1 ASP A 431      -4.449  21.500   5.703  1.00 97.94           O  
ATOM   3393  OD2 ASP A 431      -5.754  20.703   7.277  1.00 97.94           O  
ATOM   3394  N   VAL A 432      -1.643  17.812   4.621  1.00 98.50           N  
ATOM   3395  CA  VAL A 432      -0.811  16.625   4.582  1.00 98.50           C  
ATOM   3396  C   VAL A 432       0.117  16.594   5.797  1.00 98.50           C  
ATOM   3397  CB  VAL A 432       0.015  16.547   3.279  1.00 98.50           C  
ATOM   3398  O   VAL A 432       0.958  17.484   5.961  1.00 98.50           O  
ATOM   3399  CG1 VAL A 432       0.840  15.258   3.238  1.00 98.50           C  
ATOM   3400  CG2 VAL A 432      -0.902  16.625   2.062  1.00 98.50           C  
ATOM   3401  N   PHE A 433      -0.051  15.578   6.648  1.00 98.69           N  
ATOM   3402  CA  PHE A 433       0.862  15.328   7.758  1.00 98.69           C  
ATOM   3403  C   PHE A 433       1.948  14.344   7.359  1.00 98.69           C  
ATOM   3404  CB  PHE A 433       0.099  14.812   8.977  1.00 98.69           C  
ATOM   3405  O   PHE A 433       1.656  13.180   7.055  1.00 98.69           O  
ATOM   3406  CG  PHE A 433      -0.934  15.773   9.508  1.00 98.69           C  
ATOM   3407  CD1 PHE A 433      -0.606  16.703  10.484  1.00 98.69           C  
ATOM   3408  CD2 PHE A 433      -2.234  15.742   9.016  1.00 98.69           C  
ATOM   3409  CE1 PHE A 433      -1.560  17.594  10.977  1.00 98.69           C  
ATOM   3410  CE2 PHE A 433      -3.193  16.625   9.500  1.00 98.69           C  
ATOM   3411  CZ  PHE A 433      -2.854  17.547  10.484  1.00 98.69           C  
ATOM   3412  N   TYR A 434       3.156  14.805   7.336  1.00 98.62           N  
ATOM   3413  CA  TYR A 434       4.324  14.086   6.828  1.00 98.62           C  
ATOM   3414  C   TYR A 434       5.234  13.648   7.969  1.00 98.62           C  
ATOM   3415  CB  TYR A 434       5.105  14.969   5.844  1.00 98.62           C  
ATOM   3416  O   TYR A 434       5.551  14.438   8.859  1.00 98.62           O  
ATOM   3417  CG  TYR A 434       6.289  14.273   5.223  1.00 98.62           C  
ATOM   3418  CD1 TYR A 434       7.426  14.984   4.852  1.00 98.62           C  
ATOM   3419  CD2 TYR A 434       6.273  12.898   4.996  1.00 98.62           C  
ATOM   3420  CE1 TYR A 434       8.523  14.352   4.273  1.00 98.62           C  
ATOM   3421  CE2 TYR A 434       7.359  12.250   4.418  1.00 98.62           C  
ATOM   3422  OH  TYR A 434       9.555  12.352   3.490  1.00 98.62           O  
ATOM   3423  CZ  TYR A 434       8.477  12.984   4.062  1.00 98.62           C  
ATOM   3424  N   TYR A 435       5.574  12.320   8.016  1.00 98.62           N  
ATOM   3425  CA  TYR A 435       6.469  11.898   9.086  1.00 98.62           C  
ATOM   3426  C   TYR A 435       7.523  10.930   8.570  1.00 98.62           C  
ATOM   3427  CB  TYR A 435       5.676  11.250  10.227  1.00 98.62           C  
ATOM   3428  O   TYR A 435       7.352  10.320   7.512  1.00 98.62           O  
ATOM   3429  CG  TYR A 435       5.238   9.836   9.938  1.00 98.62           C  
ATOM   3430  CD1 TYR A 435       4.027   9.578   9.297  1.00 98.62           C  
ATOM   3431  CD2 TYR A 435       6.035   8.758  10.297  1.00 98.62           C  
ATOM   3432  CE1 TYR A 435       3.621   8.273   9.031  1.00 98.62           C  
ATOM   3433  CE2 TYR A 435       5.641   7.449  10.031  1.00 98.62           C  
ATOM   3434  OH  TYR A 435       4.035   5.926   9.141  1.00 98.62           O  
ATOM   3435  CZ  TYR A 435       4.434   7.219   9.398  1.00 98.62           C  
ATOM   3436  N   GLU A 436       8.594  10.891   9.258  1.00 98.25           N  
ATOM   3437  CA  GLU A 436       9.641   9.875   9.141  1.00 98.25           C  
ATOM   3438  C   GLU A 436       9.789   9.086  10.438  1.00 98.25           C  
ATOM   3439  CB  GLU A 436      10.969  10.516   8.750  1.00 98.25           C  
ATOM   3440  O   GLU A 436      10.008   9.672  11.500  1.00 98.25           O  
ATOM   3441  CG  GLU A 436      12.094   9.516   8.531  1.00 98.25           C  
ATOM   3442  CD  GLU A 436      13.422  10.172   8.188  1.00 98.25           C  
ATOM   3443  OE1 GLU A 436      14.164  10.555   9.125  1.00 98.25           O  
ATOM   3444  OE2 GLU A 436      13.727  10.305   6.984  1.00 98.25           O  
ATOM   3445  N   PHE A 437       9.609   7.797  10.305  1.00 97.81           N  
ATOM   3446  CA  PHE A 437       9.797   6.914  11.453  1.00 97.81           C  
ATOM   3447  C   PHE A 437      11.250   6.461  11.562  1.00 97.81           C  
ATOM   3448  CB  PHE A 437       8.875   5.699  11.352  1.00 97.81           C  
ATOM   3449  O   PHE A 437      11.742   5.738  10.695  1.00 97.81           O  
ATOM   3450  CG  PHE A 437       8.875   4.828  12.578  1.00 97.81           C  
ATOM   3451  CD1 PHE A 437       9.641   3.668  12.625  1.00 97.81           C  
ATOM   3452  CD2 PHE A 437       8.117   5.172  13.695  1.00 97.81           C  
ATOM   3453  CE1 PHE A 437       9.648   2.861  13.766  1.00 97.81           C  
ATOM   3454  CE2 PHE A 437       8.117   4.371  14.828  1.00 97.81           C  
ATOM   3455  CZ  PHE A 437       8.883   3.217  14.867  1.00 97.81           C  
ATOM   3456  N   GLY A 438      11.906   6.832  12.633  1.00 96.31           N  
ATOM   3457  CA  GLY A 438      13.328   6.555  12.758  1.00 96.31           C  
ATOM   3458  C   GLY A 438      13.688   5.871  14.070  1.00 96.31           C  
ATOM   3459  O   GLY A 438      14.867   5.750  14.406  1.00 96.31           O  
ATOM   3460  N   TYR A 439      12.656   5.500  14.828  1.00 95.75           N  
ATOM   3461  CA  TYR A 439      12.906   4.844  16.109  1.00 95.75           C  
ATOM   3462  C   TYR A 439      13.352   3.398  15.891  1.00 95.75           C  
ATOM   3463  CB  TYR A 439      11.664   4.883  16.984  1.00 95.75           C  
ATOM   3464  O   TYR A 439      12.586   2.574  15.391  1.00 95.75           O  
ATOM   3465  CG  TYR A 439      11.812   4.121  18.281  1.00 95.75           C  
ATOM   3466  CD1 TYR A 439      11.203   2.883  18.469  1.00 95.75           C  
ATOM   3467  CD2 TYR A 439      12.562   4.645  19.328  1.00 95.75           C  
ATOM   3468  CE1 TYR A 439      11.336   2.180  19.656  1.00 95.75           C  
ATOM   3469  CE2 TYR A 439      12.703   3.951  20.531  1.00 95.75           C  
ATOM   3470  OH  TYR A 439      12.227   2.029  21.859  1.00 95.75           O  
ATOM   3471  CZ  TYR A 439      12.086   2.721  20.688  1.00 95.75           C  
ATOM   3472  N   ARG A 440      14.547   3.102  16.328  1.00 92.69           N  
ATOM   3473  CA  ARG A 440      15.133   1.765  16.266  1.00 92.69           C  
ATOM   3474  C   ARG A 440      14.961   1.033  17.594  1.00 92.69           C  
ATOM   3475  CB  ARG A 440      16.609   1.839  15.891  1.00 92.69           C  
ATOM   3476  O   ARG A 440      15.727   1.261  18.531  1.00 92.69           O  
ATOM   3477  CG  ARG A 440      16.859   2.352  14.484  1.00 92.69           C  
ATOM   3478  CD  ARG A 440      18.359   2.496  14.195  1.00 92.69           C  
ATOM   3479  NE  ARG A 440      19.000   1.197  14.055  1.00 92.69           N  
ATOM   3480  NH1 ARG A 440      21.141   2.055  13.891  1.00 92.69           N  
ATOM   3481  NH2 ARG A 440      20.797  -0.210  13.789  1.00 92.69           N  
ATOM   3482  CZ  ARG A 440      20.312   1.017  13.906  1.00 92.69           C  
ATOM   3483  N   GLY A 441      13.953   0.212  17.594  1.00 91.31           N  
ATOM   3484  CA  GLY A 441      13.664  -0.516  18.812  1.00 91.31           C  
ATOM   3485  C   GLY A 441      13.734  -2.021  18.641  1.00 91.31           C  
ATOM   3486  O   GLY A 441      14.086  -2.516  17.578  1.00 91.31           O  
ATOM   3487  N   SER A 442      13.469  -2.730  19.734  1.00 91.75           N  
ATOM   3488  CA  SER A 442      13.609  -4.180  19.781  1.00 91.75           C  
ATOM   3489  C   SER A 442      12.531  -4.871  18.953  1.00 91.75           C  
ATOM   3490  CB  SER A 442      13.562  -4.684  21.234  1.00 91.75           C  
ATOM   3491  O   SER A 442      12.672  -6.035  18.578  1.00 91.75           O  
ATOM   3492  OG  SER A 442      12.297  -4.402  21.812  1.00 91.75           O  
ATOM   3493  N   LEU A 443      11.445  -4.219  18.672  1.00 90.56           N  
ATOM   3494  CA  LEU A 443      10.352  -4.836  17.938  1.00 90.56           C  
ATOM   3495  C   LEU A 443      10.664  -4.895  16.438  1.00 90.56           C  
ATOM   3496  CB  LEU A 443       9.047  -4.066  18.172  1.00 90.56           C  
ATOM   3497  O   LEU A 443      10.062  -5.684  15.711  1.00 90.56           O  
ATOM   3498  CG  LEU A 443       8.484  -4.105  19.594  1.00 90.56           C  
ATOM   3499  CD1 LEU A 443       7.164  -3.342  19.656  1.00 90.56           C  
ATOM   3500  CD2 LEU A 443       8.297  -5.547  20.047  1.00 90.56           C  
ATOM   3501  N   GLY A 444      11.555  -4.121  16.031  1.00 81.81           N  
ATOM   3502  CA  GLY A 444      11.922  -4.203  14.625  1.00 81.81           C  
ATOM   3503  C   GLY A 444      12.633  -5.496  14.273  1.00 81.81           C  
ATOM   3504  O   GLY A 444      13.375  -6.047  15.086  1.00 81.81           O  
ATOM   3505  N   GLU A 445      12.219  -6.289  13.305  1.00 68.94           N  
ATOM   3506  CA  GLU A 445      12.602  -7.637  12.891  1.00 68.94           C  
ATOM   3507  C   GLU A 445      13.992  -7.648  12.266  1.00 68.94           C  
ATOM   3508  CB  GLU A 445      11.578  -8.203  11.898  1.00 68.94           C  
ATOM   3509  O   GLU A 445      14.719  -8.641  12.367  1.00 68.94           O  
ATOM   3510  CG  GLU A 445      10.320  -8.734  12.562  1.00 68.94           C  
ATOM   3511  CD  GLU A 445       9.484  -9.609  11.641  1.00 68.94           C  
ATOM   3512  OE1 GLU A 445       8.523 -10.266  12.125  1.00 68.94           O  
ATOM   3513  OE2 GLU A 445       9.781  -9.648  10.430  1.00 68.94           O  
ATOM   3514  N   PHE A 446      14.586  -6.477  11.953  1.00 63.72           N  
ATOM   3515  CA  PHE A 446      15.758  -6.660  11.117  1.00 63.72           C  
ATOM   3516  C   PHE A 446      17.000  -6.105  11.797  1.00 63.72           C  
ATOM   3517  CB  PHE A 446      15.562  -5.980   9.758  1.00 63.72           C  
ATOM   3518  O   PHE A 446      17.109  -4.902  12.039  1.00 63.72           O  
ATOM   3519  CG  PHE A 446      14.500  -6.621   8.906  1.00 63.72           C  
ATOM   3520  CD1 PHE A 446      14.789  -7.758   8.156  1.00 63.72           C  
ATOM   3521  CD2 PHE A 446      13.219  -6.090   8.852  1.00 63.72           C  
ATOM   3522  CE1 PHE A 446      13.805  -8.352   7.363  1.00 63.72           C  
ATOM   3523  CE2 PHE A 446      12.234  -6.680   8.062  1.00 63.72           C  
ATOM   3524  CZ  PHE A 446      12.531  -7.812   7.324  1.00 63.72           C  
ATOM   3525  N   GLU A 447      17.609  -6.984  12.664  1.00 62.03           N  
ATOM   3526  CA  GLU A 447      18.906  -6.539  13.172  1.00 62.03           C  
ATOM   3527  C   GLU A 447      19.969  -6.547  12.070  1.00 62.03           C  
ATOM   3528  CB  GLU A 447      19.359  -7.418  14.344  1.00 62.03           C  
ATOM   3529  O   GLU A 447      20.203  -7.578  11.438  1.00 62.03           O  
ATOM   3530  CG  GLU A 447      18.672  -7.090  15.656  1.00 62.03           C  
ATOM   3531  CD  GLU A 447      19.500  -7.457  16.875  1.00 62.03           C  
ATOM   3532  OE1 GLU A 447      19.125  -7.078  18.016  1.00 62.03           O  
ATOM   3533  OE2 GLU A 447      20.531  -8.133  16.703  1.00 62.03           O  
ATOM   3534  N   SER A 448      19.984  -5.605  11.227  1.00 68.81           N  
ATOM   3535  CA  SER A 448      21.047  -5.461  10.234  1.00 68.81           C  
ATOM   3536  C   SER A 448      22.094  -4.441  10.695  1.00 68.81           C  
ATOM   3537  CB  SER A 448      20.484  -5.039   8.883  1.00 68.81           C  
ATOM   3538  O   SER A 448      21.875  -3.725  11.672  1.00 68.81           O  
ATOM   3539  OG  SER A 448      20.125  -3.666   8.891  1.00 68.81           O  
ATOM   3540  N   SER A 449      23.359  -4.672  10.211  1.00 76.62           N  
ATOM   3541  CA  SER A 449      24.438  -3.730  10.492  1.00 76.62           C  
ATOM   3542  C   SER A 449      24.125  -2.350   9.930  1.00 76.62           C  
ATOM   3543  CB  SER A 449      25.750  -4.242   9.922  1.00 76.62           C  
ATOM   3544  O   SER A 449      24.797  -1.372  10.266  1.00 76.62           O  
ATOM   3545  OG  SER A 449      25.656  -4.430   8.523  1.00 76.62           O  
ATOM   3546  N   PHE A 450      23.016  -2.285   9.094  1.00 85.19           N  
ATOM   3547  CA  PHE A 450      22.750  -1.007   8.445  1.00 85.19           C  
ATOM   3548  C   PHE A 450      21.906  -0.109   9.352  1.00 85.19           C  
ATOM   3549  CB  PHE A 450      22.031  -1.224   7.109  1.00 85.19           C  
ATOM   3550  O   PHE A 450      20.969  -0.574  10.000  1.00 85.19           O  
ATOM   3551  CG  PHE A 450      22.797  -2.086   6.145  1.00 85.19           C  
ATOM   3552  CD1 PHE A 450      23.953  -1.620   5.551  1.00 85.19           C  
ATOM   3553  CD2 PHE A 450      22.344  -3.361   5.828  1.00 85.19           C  
ATOM   3554  CE1 PHE A 450      24.672  -2.414   4.656  1.00 85.19           C  
ATOM   3555  CE2 PHE A 450      23.047  -4.160   4.934  1.00 85.19           C  
ATOM   3556  CZ  PHE A 450      24.219  -3.686   4.348  1.00 85.19           C  
ATOM   3557  N   ASN A 451      22.234   1.191   9.508  1.00 88.88           N  
ATOM   3558  CA  ASN A 451      21.531   2.166  10.328  1.00 88.88           C  
ATOM   3559  C   ASN A 451      20.141   2.471   9.781  1.00 88.88           C  
ATOM   3560  CB  ASN A 451      22.359   3.455  10.453  1.00 88.88           C  
ATOM   3561  O   ASN A 451      19.859   2.182   8.617  1.00 88.88           O  
ATOM   3562  CG  ASN A 451      23.562   3.295  11.352  1.00 88.88           C  
ATOM   3563  ND2 ASN A 451      24.594   4.098  11.109  1.00 88.88           N  
ATOM   3564  OD1 ASN A 451      23.578   2.453  12.258  1.00 88.88           O  
ATOM   3565  N   GLY A 452      19.234   2.926  10.633  1.00 91.94           N  
ATOM   3566  CA  GLY A 452      17.891   3.348  10.258  1.00 91.94           C  
ATOM   3567  C   GLY A 452      16.859   2.262  10.438  1.00 91.94           C  
ATOM   3568  O   GLY A 452      17.172   1.156  10.875  1.00 91.94           O  
ATOM   3569  N   VAL A 453      15.648   2.629  10.102  1.00 94.44           N  
ATOM   3570  CA  VAL A 453      14.516   1.719  10.250  1.00 94.44           C  
ATOM   3571  C   VAL A 453      14.094   1.192   8.875  1.00 94.44           C  
ATOM   3572  CB  VAL A 453      13.320   2.406  10.945  1.00 94.44           C  
ATOM   3573  O   VAL A 453      13.875   1.971   7.945  1.00 94.44           O  
ATOM   3574  CG1 VAL A 453      12.148   1.441  11.078  1.00 94.44           C  
ATOM   3575  CG2 VAL A 453      13.734   2.939  12.312  1.00 94.44           C  
ATOM   3576  N   GLY A 454      14.094  -0.172   8.789  1.00 93.50           N  
ATOM   3577  CA  GLY A 454      13.789  -0.830   7.531  1.00 93.50           C  
ATOM   3578  C   GLY A 454      12.305  -0.814   7.191  1.00 93.50           C  
ATOM   3579  O   GLY A 454      11.477  -0.461   8.031  1.00 93.50           O  
ATOM   3580  N   HIS A 455      12.047  -1.221   5.973  1.00 94.00           N  
ATOM   3581  CA  HIS A 455      10.703  -1.283   5.398  1.00 94.00           C  
ATOM   3582  C   HIS A 455       9.797  -2.201   6.211  1.00 94.00           C  
ATOM   3583  CB  HIS A 455      10.766  -1.760   3.945  1.00 94.00           C  
ATOM   3584  O   HIS A 455      10.195  -3.314   6.566  1.00 94.00           O  
ATOM   3585  CG  HIS A 455       9.492  -1.562   3.193  1.00 94.00           C  
ATOM   3586  CD2 HIS A 455       8.594  -2.455   2.709  1.00 94.00           C  
ATOM   3587  ND1 HIS A 455       9.008  -0.313   2.861  1.00 94.00           N  
ATOM   3588  CE1 HIS A 455       7.867  -0.449   2.203  1.00 94.00           C  
ATOM   3589  NE2 HIS A 455       7.598  -1.738   2.098  1.00 94.00           N  
ATOM   3590  N   TYR A 456       8.711  -1.674   6.781  1.00 92.06           N  
ATOM   3591  CA  TYR A 456       7.664  -2.482   7.398  1.00 92.06           C  
ATOM   3592  C   TYR A 456       7.859  -2.574   8.906  1.00 92.06           C  
ATOM   3593  CB  TYR A 456       7.637  -3.887   6.785  1.00 92.06           C  
ATOM   3594  O   TYR A 456       6.957  -2.998   9.633  1.00 92.06           O  
ATOM   3595  CG  TYR A 456       6.324  -4.605   6.977  1.00 92.06           C  
ATOM   3596  CD1 TYR A 456       6.172  -5.570   7.969  1.00 92.06           C  
ATOM   3597  CD2 TYR A 456       5.234  -4.324   6.160  1.00 92.06           C  
ATOM   3598  CE1 TYR A 456       4.965  -6.238   8.141  1.00 92.06           C  
ATOM   3599  CE2 TYR A 456       4.020  -4.984   6.324  1.00 92.06           C  
ATOM   3600  OH  TYR A 456       2.697  -6.598   7.488  1.00 92.06           O  
ATOM   3601  CZ  TYR A 456       3.896  -5.938   7.320  1.00 92.06           C  
ATOM   3602  N   GLU A 457       8.969  -2.074   9.398  1.00 93.06           N  
ATOM   3603  CA  GLU A 457       9.320  -2.287  10.797  1.00 93.06           C  
ATOM   3604  C   GLU A 457       8.359  -1.547  11.727  1.00 93.06           C  
ATOM   3605  CB  GLU A 457      10.758  -1.842  11.062  1.00 93.06           C  
ATOM   3606  O   GLU A 457       8.070  -2.014  12.836  1.00 93.06           O  
ATOM   3607  CG  GLU A 457      11.812  -2.752  10.445  1.00 93.06           C  
ATOM   3608  CD  GLU A 457      13.203  -2.521  11.000  1.00 93.06           C  
ATOM   3609  OE1 GLU A 457      14.148  -2.293  10.203  1.00 93.06           O  
ATOM   3610  OE2 GLU A 457      13.367  -2.572  12.234  1.00 93.06           O  
ATOM   3611  N   GLU A 458       7.855  -0.452  11.281  1.00 94.00           N  
ATOM   3612  CA  GLU A 458       7.012   0.359  12.156  1.00 94.00           C  
ATOM   3613  C   GLU A 458       5.688  -0.342  12.445  1.00 94.00           C  
ATOM   3614  CB  GLU A 458       6.750   1.731  11.531  1.00 94.00           C  
ATOM   3615  O   GLU A 458       5.020  -0.031  13.438  1.00 94.00           O  
ATOM   3616  CG  GLU A 458       5.727   1.711  10.406  1.00 94.00           C  
ATOM   3617  CD  GLU A 458       6.312   1.277   9.070  1.00 94.00           C  
ATOM   3618  OE1 GLU A 458       5.641   1.451   8.023  1.00 94.00           O  
ATOM   3619  OE2 GLU A 458       7.449   0.759   9.062  1.00 94.00           O  
ATOM   3620  N   ILE A 459       5.305  -1.219  11.578  1.00 94.31           N  
ATOM   3621  CA  ILE A 459       4.008  -1.872  11.711  1.00 94.31           C  
ATOM   3622  C   ILE A 459       3.975  -2.705  12.992  1.00 94.31           C  
ATOM   3623  CB  ILE A 459       3.701  -2.762  10.484  1.00 94.31           C  
ATOM   3624  O   ILE A 459       2.904  -2.932  13.562  1.00 94.31           O  
ATOM   3625  CG1 ILE A 459       3.482  -1.896   9.234  1.00 94.31           C  
ATOM   3626  CG2 ILE A 459       2.482  -3.650  10.750  1.00 94.31           C  
ATOM   3627  CD1 ILE A 459       2.443  -0.797   9.422  1.00 94.31           C  
ATOM   3628  N   PHE A 460       5.090  -3.080  13.523  1.00 93.94           N  
ATOM   3629  CA  PHE A 460       5.156  -3.910  14.719  1.00 93.94           C  
ATOM   3630  C   PHE A 460       4.832  -3.094  15.969  1.00 93.94           C  
ATOM   3631  CB  PHE A 460       6.539  -4.551  14.859  1.00 93.94           C  
ATOM   3632  O   PHE A 460       4.613  -3.652  17.047  1.00 93.94           O  
ATOM   3633  CG  PHE A 460       6.883  -5.500  13.742  1.00 93.94           C  
ATOM   3634  CD1 PHE A 460       6.105  -6.629  13.508  1.00 93.94           C  
ATOM   3635  CD2 PHE A 460       7.984  -5.266  12.930  1.00 93.94           C  
ATOM   3636  CE1 PHE A 460       6.418  -7.508  12.469  1.00 93.94           C  
ATOM   3637  CE2 PHE A 460       8.305  -6.145  11.891  1.00 93.94           C  
ATOM   3638  CZ  PHE A 460       7.520  -7.262  11.672  1.00 93.94           C  
ATOM   3639  N   TYR A 461       4.801  -1.832  15.789  1.00 95.88           N  
ATOM   3640  CA  TYR A 461       4.453  -0.960  16.906  1.00 95.88           C  
ATOM   3641  C   TYR A 461       2.959  -0.658  16.906  1.00 95.88           C  
ATOM   3642  CB  TYR A 461       5.250   0.346  16.828  1.00 95.88           C  
ATOM   3643  O   TYR A 461       2.441  -0.074  17.859  1.00 95.88           O  
ATOM   3644  CG  TYR A 461       6.719   0.176  17.125  1.00 95.88           C  
ATOM   3645  CD1 TYR A 461       7.223   0.394  18.406  1.00 95.88           C  
ATOM   3646  CD2 TYR A 461       7.609  -0.202  16.125  1.00 95.88           C  
ATOM   3647  CE1 TYR A 461       8.578   0.241  18.688  1.00 95.88           C  
ATOM   3648  CE2 TYR A 461       8.961  -0.359  16.391  1.00 95.88           C  
ATOM   3649  OH  TYR A 461      10.781  -0.290  17.938  1.00 95.88           O  
ATOM   3650  CZ  TYR A 461       9.438  -0.136  17.672  1.00 95.88           C  
ATOM   3651  N   ILE A 462       2.273  -0.987  15.875  1.00 95.38           N  
ATOM   3652  CA  ILE A 462       0.851  -0.700  15.734  1.00 95.38           C  
ATOM   3653  C   ILE A 462       0.037  -1.950  16.062  1.00 95.38           C  
ATOM   3654  CB  ILE A 462       0.515  -0.199  14.312  1.00 95.38           C  
ATOM   3655  O   ILE A 462      -0.942  -1.883  16.812  1.00 95.38           O  
ATOM   3656  CG1 ILE A 462       1.203   1.144  14.039  1.00 95.38           C  
ATOM   3657  CG2 ILE A 462      -1.000  -0.086  14.125  1.00 95.38           C  
ATOM   3658  CD1 ILE A 462       1.063   1.634  12.609  1.00 95.38           C  
ATOM   3659  N   PHE A 463       0.482  -3.090  15.555  1.00 96.44           N  
ATOM   3660  CA  PHE A 463      -0.288  -4.320  15.703  1.00 96.44           C  
ATOM   3661  C   PHE A 463       0.288  -5.184  16.828  1.00 96.44           C  
ATOM   3662  CB  PHE A 463      -0.313  -5.109  14.391  1.00 96.44           C  
ATOM   3663  O   PHE A 463       1.486  -5.121  17.109  1.00 96.44           O  
ATOM   3664  CG  PHE A 463      -1.029  -4.402  13.273  1.00 96.44           C  
ATOM   3665  CD1 PHE A 463      -2.412  -4.281  13.281  1.00 96.44           C  
ATOM   3666  CD2 PHE A 463      -0.317  -3.859  12.211  1.00 96.44           C  
ATOM   3667  CE1 PHE A 463      -3.078  -3.627  12.250  1.00 96.44           C  
ATOM   3668  CE2 PHE A 463      -0.975  -3.205  11.172  1.00 96.44           C  
ATOM   3669  CZ  PHE A 463      -2.355  -3.090  11.195  1.00 96.44           C  
ATOM   3670  N   ALA A 464      -0.554  -6.004  17.453  1.00 95.25           N  
ATOM   3671  CA  ALA A 464      -0.215  -6.715  18.688  1.00 95.25           C  
ATOM   3672  C   ALA A 464       0.424  -8.070  18.375  1.00 95.25           C  
ATOM   3673  CB  ALA A 464      -1.458  -6.906  19.547  1.00 95.25           C  
ATOM   3674  O   ALA A 464       0.512  -8.938  19.250  1.00 95.25           O  
ATOM   3675  N   ASN A 465       0.831  -8.289  17.141  1.00 89.62           N  
ATOM   3676  CA  ASN A 465       1.506  -9.539  16.812  1.00 89.62           C  
ATOM   3677  C   ASN A 465       2.797  -9.703  17.609  1.00 89.62           C  
ATOM   3678  CB  ASN A 465       1.794  -9.625  15.312  1.00 89.62           C  
ATOM   3679  O   ASN A 465       3.219 -10.820  17.891  1.00 89.62           O  
ATOM   3680  CG  ASN A 465       0.538  -9.523  14.469  1.00 89.62           C  
ATOM   3681  ND2 ASN A 465       0.083 -10.656  13.945  1.00 89.62           N  
ATOM   3682  OD1 ASN A 465      -0.020  -8.438  14.297  1.00 89.62           O  
ATOM   3683  N   LYS A 466       3.402  -8.609  18.000  1.00 88.44           N  
ATOM   3684  CA  LYS A 466       4.496  -8.555  18.969  1.00 88.44           C  
ATOM   3685  C   LYS A 466       4.129  -7.680  20.172  1.00 88.44           C  
ATOM   3686  CB  LYS A 466       5.766  -8.016  18.297  1.00 88.44           C  
ATOM   3687  O   LYS A 466       4.590  -6.543  20.281  1.00 88.44           O  
ATOM   3688  CG  LYS A 466       6.340  -8.938  17.234  1.00 88.44           C  
ATOM   3689  CD  LYS A 466       7.711  -8.469  16.766  1.00 88.44           C  
ATOM   3690  CE  LYS A 466       8.320  -9.422  15.750  1.00 88.44           C  
ATOM   3691  NZ  LYS A 466       9.719  -9.039  15.398  1.00 88.44           N  
ATOM   3692  N   ALA A 467       3.371  -8.320  21.062  1.00 88.00           N  
ATOM   3693  CA  ALA A 467       2.771  -7.551  22.156  1.00 88.00           C  
ATOM   3694  C   ALA A 467       3.783  -7.301  23.266  1.00 88.00           C  
ATOM   3695  CB  ALA A 467       1.547  -8.273  22.703  1.00 88.00           C  
ATOM   3696  O   ALA A 467       3.725  -6.273  23.953  1.00 88.00           O  
ATOM   3697  N   ASN A 468       4.719  -8.227  23.375  1.00 90.19           N  
ATOM   3698  CA  ASN A 468       5.738  -8.070  24.406  1.00 90.19           C  
ATOM   3699  C   ASN A 468       6.812  -7.074  23.984  1.00 90.19           C  
ATOM   3700  CB  ASN A 468       6.367  -9.422  24.766  1.00 90.19           C  
ATOM   3701  O   ASN A 468       7.422  -7.223  22.922  1.00 90.19           O  
ATOM   3702  CG  ASN A 468       5.383 -10.375  25.406  1.00 90.19           C  
ATOM   3703  ND2 ASN A 468       5.609 -11.672  25.219  1.00 90.19           N  
ATOM   3704  OD1 ASN A 468       4.430  -9.953  26.062  1.00 90.19           O  
ATOM   3705  N   ALA A 469       6.902  -5.961  24.688  1.00 92.94           N  
ATOM   3706  CA  ALA A 469       7.855  -4.910  24.312  1.00 92.94           C  
ATOM   3707  C   ALA A 469       8.508  -4.309  25.562  1.00 92.94           C  
ATOM   3708  CB  ALA A 469       7.160  -3.824  23.500  1.00 92.94           C  
ATOM   3709  O   ALA A 469       7.926  -4.336  26.656  1.00 92.94           O  
ATOM   3710  N   ASN A 470       9.781  -3.912  25.453  1.00 94.88           N  
ATOM   3711  CA  ASN A 470      10.406  -3.156  26.531  1.00 94.88           C  
ATOM   3712  C   ASN A 470       9.789  -1.768  26.672  1.00 94.88           C  
ATOM   3713  CB  ASN A 470      11.914  -3.043  26.312  1.00 94.88           C  
ATOM   3714  O   ASN A 470       8.961  -1.366  25.859  1.00 94.88           O  
ATOM   3715  CG  ASN A 470      12.266  -2.248  25.062  1.00 94.88           C  
ATOM   3716  ND2 ASN A 470      13.375  -2.604  24.438  1.00 94.88           N  
ATOM   3717  OD1 ASN A 470      11.547  -1.322  24.688  1.00 94.88           O  
ATOM   3718  N   ASN A 471      10.141  -0.999  27.734  1.00 95.81           N  
ATOM   3719  CA  ASN A 471       9.484   0.263  28.078  1.00 95.81           C  
ATOM   3720  C   ASN A 471       9.625   1.285  26.953  1.00 95.81           C  
ATOM   3721  CB  ASN A 471      10.055   0.828  29.375  1.00 95.81           C  
ATOM   3722  O   ASN A 471       8.664   1.977  26.609  1.00 95.81           O  
ATOM   3723  CG  ASN A 471       9.578   0.066  30.594  1.00 95.81           C  
ATOM   3724  ND2 ASN A 471      10.297   0.212  31.703  1.00 95.81           N  
ATOM   3725  OD1 ASN A 471       8.570  -0.648  30.547  1.00 95.81           O  
ATOM   3726  N   GLU A 472      10.766   1.312  26.375  1.00 96.00           N  
ATOM   3727  CA  GLU A 472      11.008   2.277  25.312  1.00 96.00           C  
ATOM   3728  C   GLU A 472      10.156   1.975  24.078  1.00 96.00           C  
ATOM   3729  CB  GLU A 472      12.492   2.289  24.922  1.00 96.00           C  
ATOM   3730  O   GLU A 472       9.602   2.887  23.469  1.00 96.00           O  
ATOM   3731  CG  GLU A 472      13.398   2.883  26.000  1.00 96.00           C  
ATOM   3732  CD  GLU A 472      13.703   1.916  27.125  1.00 96.00           C  
ATOM   3733  OE1 GLU A 472      14.227   2.355  28.172  1.00 96.00           O  
ATOM   3734  OE2 GLU A 472      13.414   0.709  26.969  1.00 96.00           O  
ATOM   3735  N   ASP A 473      10.031   0.742  23.688  1.00 95.75           N  
ATOM   3736  CA  ASP A 473       9.195   0.325  22.578  1.00 95.75           C  
ATOM   3737  C   ASP A 473       7.719   0.597  22.859  1.00 95.75           C  
ATOM   3738  CB  ASP A 473       9.406  -1.159  22.266  1.00 95.75           C  
ATOM   3739  O   ASP A 473       6.961   0.942  21.953  1.00 95.75           O  
ATOM   3740  CG  ASP A 473      10.688  -1.429  21.500  1.00 95.75           C  
ATOM   3741  OD1 ASP A 473      11.281  -0.478  20.953  1.00 95.75           O  
ATOM   3742  OD2 ASP A 473      11.109  -2.605  21.453  1.00 95.75           O  
ATOM   3743  N   LYS A 474       7.328   0.455  24.094  1.00 95.94           N  
ATOM   3744  CA  LYS A 474       5.949   0.751  24.453  1.00 95.94           C  
ATOM   3745  C   LYS A 474       5.629   2.230  24.266  1.00 95.94           C  
ATOM   3746  CB  LYS A 474       5.688   0.351  25.906  1.00 95.94           C  
ATOM   3747  O   LYS A 474       4.531   2.580  23.812  1.00 95.94           O  
ATOM   3748  CG  LYS A 474       5.609  -1.151  26.141  1.00 95.94           C  
ATOM   3749  CD  LYS A 474       5.387  -1.487  27.609  1.00 95.94           C  
ATOM   3750  CE  LYS A 474       5.316  -2.990  27.828  1.00 95.94           C  
ATOM   3751  NZ  LYS A 474       5.191  -3.328  29.281  1.00 95.94           N  
ATOM   3752  N   ILE A 475       6.598   3.080  24.578  1.00 96.75           N  
ATOM   3753  CA  ILE A 475       6.422   4.516  24.391  1.00 96.75           C  
ATOM   3754  C   ILE A 475       6.281   4.816  22.891  1.00 96.75           C  
ATOM   3755  CB  ILE A 475       7.598   5.316  24.984  1.00 96.75           C  
ATOM   3756  O   ILE A 475       5.398   5.574  22.484  1.00 96.75           O  
ATOM   3757  CG1 ILE A 475       7.594   5.199  26.516  1.00 96.75           C  
ATOM   3758  CG2 ILE A 475       7.527   6.785  24.547  1.00 96.75           C  
ATOM   3759  CD1 ILE A 475       8.836   5.773  27.188  1.00 96.75           C  
ATOM   3760  N   ALA A 476       7.180   4.227  22.062  1.00 96.88           N  
ATOM   3761  CA  ALA A 476       7.098   4.398  20.609  1.00 96.88           C  
ATOM   3762  C   ALA A 476       5.758   3.908  20.078  1.00 96.88           C  
ATOM   3763  CB  ALA A 476       8.250   3.666  19.922  1.00 96.88           C  
ATOM   3764  O   ALA A 476       5.145   4.562  19.234  1.00 96.88           O  
ATOM   3765  N   ARG A 477       5.332   2.801  20.547  1.00 96.25           N  
ATOM   3766  CA  ARG A 477       4.027   2.260  20.188  1.00 96.25           C  
ATOM   3767  C   ARG A 477       2.910   3.238  20.531  1.00 96.25           C  
ATOM   3768  CB  ARG A 477       3.785   0.919  20.875  1.00 96.25           C  
ATOM   3769  O   ARG A 477       2.041   3.516  19.703  1.00 96.25           O  
ATOM   3770  CG  ARG A 477       2.410   0.325  20.609  1.00 96.25           C  
ATOM   3771  CD  ARG A 477       2.184  -0.952  21.406  1.00 96.25           C  
ATOM   3772  NE  ARG A 477       3.117  -2.004  21.016  1.00 96.25           N  
ATOM   3773  NH1 ARG A 477       2.928  -3.191  22.984  1.00 96.25           N  
ATOM   3774  NH2 ARG A 477       4.309  -3.943  21.328  1.00 96.25           N  
ATOM   3775  CZ  ARG A 477       3.449  -3.045  21.781  1.00 96.25           C  
ATOM   3776  N   GLU A 478       2.928   3.779  21.719  1.00 96.81           N  
ATOM   3777  CA  GLU A 478       1.916   4.730  22.156  1.00 96.81           C  
ATOM   3778  C   GLU A 478       1.909   5.980  21.281  1.00 96.81           C  
ATOM   3779  CB  GLU A 478       2.148   5.121  23.625  1.00 96.81           C  
ATOM   3780  O   GLU A 478       0.845   6.512  20.953  1.00 96.81           O  
ATOM   3781  CG  GLU A 478       1.438   4.215  24.625  1.00 96.81           C  
ATOM   3782  CD  GLU A 478       0.022   3.855  24.203  1.00 96.81           C  
ATOM   3783  OE1 GLU A 478      -0.507   2.822  24.672  1.00 96.81           O  
ATOM   3784  OE2 GLU A 478      -0.564   4.613  23.391  1.00 96.81           O  
ATOM   3785  N   ARG A 479       3.004   6.395  20.844  1.00 97.56           N  
ATOM   3786  CA  ARG A 479       3.098   7.566  19.984  1.00 97.56           C  
ATOM   3787  C   ARG A 479       2.395   7.320  18.656  1.00 97.56           C  
ATOM   3788  CB  ARG A 479       4.562   7.941  19.750  1.00 97.56           C  
ATOM   3789  O   ARG A 479       1.552   8.117  18.234  1.00 97.56           O  
ATOM   3790  CG  ARG A 479       5.223   8.625  20.922  1.00 97.56           C  
ATOM   3791  CD  ARG A 479       6.723   8.781  20.734  1.00 97.56           C  
ATOM   3792  NE  ARG A 479       7.371   9.367  21.891  1.00 97.56           N  
ATOM   3793  NH1 ARG A 479       9.383   8.273  21.594  1.00 97.56           N  
ATOM   3794  NH2 ARG A 479       9.102   9.711  23.359  1.00 97.56           N  
ATOM   3795  CZ  ARG A 479       8.617   9.117  22.281  1.00 97.56           C  
ATOM   3796  N   LEU A 480       2.736   6.160  18.047  1.00 97.25           N  
ATOM   3797  CA  LEU A 480       2.158   5.867  16.734  1.00 97.25           C  
ATOM   3798  C   LEU A 480       0.650   5.664  16.844  1.00 97.25           C  
ATOM   3799  CB  LEU A 480       2.811   4.621  16.141  1.00 97.25           C  
ATOM   3800  O   LEU A 480      -0.114   6.234  16.062  1.00 97.25           O  
ATOM   3801  CG  LEU A 480       4.191   4.816  15.508  1.00 97.25           C  
ATOM   3802  CD1 LEU A 480       4.758   3.480  15.039  1.00 97.25           C  
ATOM   3803  CD2 LEU A 480       4.117   5.805  14.344  1.00 97.25           C  
ATOM   3804  N   LEU A 481       0.223   4.914  17.844  1.00 97.50           N  
ATOM   3805  CA  LEU A 481      -1.197   4.633  18.016  1.00 97.50           C  
ATOM   3806  C   LEU A 481      -1.980   5.914  18.281  1.00 97.50           C  
ATOM   3807  CB  LEU A 481      -1.413   3.645  19.172  1.00 97.50           C  
ATOM   3808  O   LEU A 481      -3.027   6.141  17.672  1.00 97.50           O  
ATOM   3809  CG  LEU A 481      -1.092   2.178  18.875  1.00 97.50           C  
ATOM   3810  CD1 LEU A 481      -1.025   1.379  20.172  1.00 97.50           C  
ATOM   3811  CD2 LEU A 481      -2.127   1.584  17.922  1.00 97.50           C  
ATOM   3812  N   LYS A 482      -1.439   6.703  19.141  1.00 98.00           N  
ATOM   3813  CA  LYS A 482      -2.125   7.941  19.484  1.00 98.00           C  
ATOM   3814  C   LYS A 482      -2.227   8.875  18.281  1.00 98.00           C  
ATOM   3815  CB  LYS A 482      -1.404   8.648  20.641  1.00 98.00           C  
ATOM   3816  O   LYS A 482      -3.299   9.414  18.000  1.00 98.00           O  
ATOM   3817  CG  LYS A 482      -2.047   9.961  21.062  1.00 98.00           C  
ATOM   3818  CD  LYS A 482      -1.345  10.562  22.266  1.00 98.00           C  
ATOM   3819  CE  LYS A 482      -1.951  11.906  22.656  1.00 98.00           C  
ATOM   3820  NZ  LYS A 482      -3.346  12.055  22.141  1.00 98.00           N  
ATOM   3821  N   LEU A 483      -1.132   9.102  17.594  1.00 98.38           N  
ATOM   3822  CA  LEU A 483      -1.110  10.008  16.453  1.00 98.38           C  
ATOM   3823  C   LEU A 483      -2.064   9.539  15.359  1.00 98.38           C  
ATOM   3824  CB  LEU A 483       0.308  10.125  15.891  1.00 98.38           C  
ATOM   3825  O   LEU A 483      -2.855  10.320  14.836  1.00 98.38           O  
ATOM   3826  CG  LEU A 483       1.336  10.820  16.781  1.00 98.38           C  
ATOM   3827  CD1 LEU A 483       2.740  10.641  16.219  1.00 98.38           C  
ATOM   3828  CD2 LEU A 483       1.000  12.305  16.938  1.00 98.38           C  
ATOM   3829  N   TRP A 484      -2.102   8.289  15.070  1.00 98.19           N  
ATOM   3830  CA  TRP A 484      -2.945   7.773  14.000  1.00 98.19           C  
ATOM   3831  C   TRP A 484      -4.414   7.797  14.406  1.00 98.19           C  
ATOM   3832  CB  TRP A 484      -2.527   6.348  13.625  1.00 98.19           C  
ATOM   3833  O   TRP A 484      -5.266   8.258  13.641  1.00 98.19           O  
ATOM   3834  CG  TRP A 484      -1.283   6.277  12.789  1.00 98.19           C  
ATOM   3835  CD1 TRP A 484      -0.281   7.203  12.727  1.00 98.19           C  
ATOM   3836  CD2 TRP A 484      -0.913   5.219  11.898  1.00 98.19           C  
ATOM   3837  CE2 TRP A 484       0.329   5.574  11.328  1.00 98.19           C  
ATOM   3838  CE3 TRP A 484      -1.510   4.008  11.531  1.00 98.19           C  
ATOM   3839  NE1 TRP A 484       0.691   6.785  11.844  1.00 98.19           N  
ATOM   3840  CH2 TRP A 484       0.378   3.574  10.062  1.00 98.19           C  
ATOM   3841  CZ2 TRP A 484       0.984   4.754  10.406  1.00 98.19           C  
ATOM   3842  CZ3 TRP A 484      -0.855   3.193  10.609  1.00 98.19           C  
ATOM   3843  N   THR A 485      -4.680   7.336  15.609  1.00 98.25           N  
ATOM   3844  CA  THR A 485      -6.082   7.250  16.016  1.00 98.25           C  
ATOM   3845  C   THR A 485      -6.664   8.641  16.234  1.00 98.25           C  
ATOM   3846  CB  THR A 485      -6.246   6.402  17.281  1.00 98.25           C  
ATOM   3847  O   THR A 485      -7.824   8.891  15.906  1.00 98.25           O  
ATOM   3848  CG2 THR A 485      -5.887   4.941  17.031  1.00 98.25           C  
ATOM   3849  OG1 THR A 485      -5.391   6.922  18.312  1.00 98.25           O  
ATOM   3850  N   ASP A 486      -5.906   9.547  16.719  1.00 98.44           N  
ATOM   3851  CA  ASP A 486      -6.395  10.922  16.859  1.00 98.44           C  
ATOM   3852  C   ASP A 486      -6.664  11.547  15.484  1.00 98.44           C  
ATOM   3853  CB  ASP A 486      -5.391  11.773  17.641  1.00 98.44           C  
ATOM   3854  O   ASP A 486      -7.629  12.297  15.320  1.00 98.44           O  
ATOM   3855  CG  ASP A 486      -5.477  11.562  19.141  1.00 98.44           C  
ATOM   3856  OD1 ASP A 486      -6.266  10.703  19.594  1.00 98.44           O  
ATOM   3857  OD2 ASP A 486      -4.746  12.258  19.875  1.00 98.44           O  
ATOM   3858  N   PHE A 487      -5.793  11.305  14.617  1.00 98.69           N  
ATOM   3859  CA  PHE A 487      -6.020  11.766  13.250  1.00 98.69           C  
ATOM   3860  C   PHE A 487      -7.348  11.250  12.719  1.00 98.69           C  
ATOM   3861  CB  PHE A 487      -4.875  11.320  12.336  1.00 98.69           C  
ATOM   3862  O   PHE A 487      -8.133  12.000  12.141  1.00 98.69           O  
ATOM   3863  CG  PHE A 487      -5.113  11.617  10.875  1.00 98.69           C  
ATOM   3864  CD1 PHE A 487      -5.391  10.586   9.984  1.00 98.69           C  
ATOM   3865  CD2 PHE A 487      -5.059  12.914  10.398  1.00 98.69           C  
ATOM   3866  CE1 PHE A 487      -5.613  10.852   8.641  1.00 98.69           C  
ATOM   3867  CE2 PHE A 487      -5.281  13.188   9.055  1.00 98.69           C  
ATOM   3868  CZ  PHE A 487      -5.555  12.156   8.172  1.00 98.69           C  
ATOM   3869  N   MET A 488      -7.625  10.047  12.953  1.00 98.31           N  
ATOM   3870  CA  MET A 488      -8.852   9.422  12.461  1.00 98.31           C  
ATOM   3871  C   MET A 488     -10.070  10.008  13.164  1.00 98.31           C  
ATOM   3872  CB  MET A 488      -8.805   7.910  12.672  1.00 98.31           C  
ATOM   3873  O   MET A 488     -11.141  10.141  12.555  1.00 98.31           O  
ATOM   3874  CG  MET A 488      -7.707   7.215  11.883  1.00 98.31           C  
ATOM   3875  SD  MET A 488      -7.477   5.465  12.391  1.00 98.31           S  
ATOM   3876  CE  MET A 488      -9.102   4.785  11.945  1.00 98.31           C  
ATOM   3877  N   LYS A 489      -9.875  10.383  14.352  1.00 97.88           N  
ATOM   3878  CA  LYS A 489     -10.992  10.898  15.148  1.00 97.88           C  
ATOM   3879  C   LYS A 489     -11.234  12.375  14.844  1.00 97.88           C  
ATOM   3880  CB  LYS A 489     -10.719  10.703  16.641  1.00 97.88           C  
ATOM   3881  O   LYS A 489     -12.391  12.805  14.734  1.00 97.88           O  
ATOM   3882  CG  LYS A 489     -10.742   9.250  17.094  1.00 97.88           C  
ATOM   3883  CD  LYS A 489     -10.359   9.117  18.562  1.00 97.88           C  
ATOM   3884  CE  LYS A 489     -10.273   7.652  18.984  1.00 97.88           C  
ATOM   3885  NZ  LYS A 489      -9.758   7.512  20.375  1.00 97.88           N  
ATOM   3886  N   TYR A 490     -10.141  13.047  14.578  1.00 97.50           N  
ATOM   3887  CA  TYR A 490     -10.305  14.492  14.609  1.00 97.50           C  
ATOM   3888  C   TYR A 490      -9.836  15.125  13.297  1.00 97.50           C  
ATOM   3889  CB  TYR A 490      -9.539  15.102  15.781  1.00 97.50           C  
ATOM   3890  O   TYR A 490     -10.039  16.312  13.070  1.00 97.50           O  
ATOM   3891  CG  TYR A 490      -9.898  14.500  17.125  1.00 97.50           C  
ATOM   3892  CD1 TYR A 490     -11.156  14.703  17.688  1.00 97.50           C  
ATOM   3893  CD2 TYR A 490      -8.977  13.727  17.828  1.00 97.50           C  
ATOM   3894  CE1 TYR A 490     -11.484  14.148  18.922  1.00 97.50           C  
ATOM   3895  CE2 TYR A 490      -9.297  13.164  19.047  1.00 97.50           C  
ATOM   3896  OH  TYR A 490     -10.883  12.836  20.812  1.00 97.50           O  
ATOM   3897  CZ  TYR A 490     -10.555  13.383  19.594  1.00 97.50           C  
ATOM   3898  N   GLY A 491      -9.227  14.336  12.453  1.00 97.19           N  
ATOM   3899  CA  GLY A 491      -8.641  14.891  11.242  1.00 97.19           C  
ATOM   3900  C   GLY A 491      -7.332  15.617  11.492  1.00 97.19           C  
ATOM   3901  O   GLY A 491      -6.816  16.297  10.602  1.00 97.19           O  
ATOM   3902  N   ASN A 492      -6.883  15.594  12.727  1.00 97.69           N  
ATOM   3903  CA  ASN A 492      -5.652  16.188  13.242  1.00 97.69           C  
ATOM   3904  C   ASN A 492      -4.980  15.281  14.273  1.00 97.69           C  
ATOM   3905  CB  ASN A 492      -5.934  17.562  13.859  1.00 97.69           C  
ATOM   3906  O   ASN A 492      -5.578  14.945  15.297  1.00 97.69           O  
ATOM   3907  CG  ASN A 492      -4.668  18.297  14.258  1.00 97.69           C  
ATOM   3908  ND2 ASN A 492      -4.719  19.625  14.234  1.00 97.69           N  
ATOM   3909  OD1 ASN A 492      -3.650  17.672  14.570  1.00 97.69           O  
ATOM   3910  N   PRO A 493      -3.660  14.875  13.969  1.00 98.12           N  
ATOM   3911  CA  PRO A 493      -3.008  13.906  14.859  1.00 98.12           C  
ATOM   3912  C   PRO A 493      -2.668  14.492  16.219  1.00 98.12           C  
ATOM   3913  CB  PRO A 493      -1.735  13.531  14.094  1.00 98.12           C  
ATOM   3914  O   PRO A 493      -2.430  13.750  17.172  1.00 98.12           O  
ATOM   3915  CG  PRO A 493      -1.487  14.680  13.172  1.00 98.12           C  
ATOM   3916  CD  PRO A 493      -2.811  15.289  12.797  1.00 98.12           C  
ATOM   3917  N   THR A 494      -2.682  15.781  16.391  1.00 98.06           N  
ATOM   3918  CA  THR A 494      -2.385  16.453  17.641  1.00 98.06           C  
ATOM   3919  C   THR A 494      -3.379  17.578  17.906  1.00 98.06           C  
ATOM   3920  CB  THR A 494      -0.952  17.016  17.656  1.00 98.06           C  
ATOM   3921  O   THR A 494      -3.004  18.750  17.938  1.00 98.06           O  
ATOM   3922  CG2 THR A 494       0.081  15.891  17.625  1.00 98.06           C  
ATOM   3923  OG1 THR A 494      -0.764  17.844  16.516  1.00 98.06           O  
ATOM   3924  N   PRO A 495      -4.746  17.141  18.016  1.00 97.19           N  
ATOM   3925  CA  PRO A 495      -5.719  18.203  18.328  1.00 97.19           C  
ATOM   3926  C   PRO A 495      -5.320  19.047  19.531  1.00 97.19           C  
ATOM   3927  CB  PRO A 495      -7.004  17.422  18.609  1.00 97.19           C  
ATOM   3928  O   PRO A 495      -5.750  20.188  19.656  1.00 97.19           O  
ATOM   3929  CG  PRO A 495      -6.543  16.047  18.984  1.00 97.19           C  
ATOM   3930  CD  PRO A 495      -5.312  15.719  18.203  1.00 97.19           C  
ATOM   3931  N   VAL A 496      -4.590  18.422  20.438  1.00 96.62           N  
ATOM   3932  CA  VAL A 496      -3.865  19.062  21.531  1.00 96.62           C  
ATOM   3933  C   VAL A 496      -2.400  18.625  21.500  1.00 96.62           C  
ATOM   3934  CB  VAL A 496      -4.492  18.734  22.891  1.00 96.62           C  
ATOM   3935  O   VAL A 496      -2.074  17.547  21.031  1.00 96.62           O  
ATOM   3936  CG1 VAL A 496      -5.926  19.250  22.984  1.00 96.62           C  
ATOM   3937  CG2 VAL A 496      -4.453  17.219  23.156  1.00 96.62           C  
ATOM   3938  N   PRO A 497      -1.524  19.609  21.859  1.00 97.38           N  
ATOM   3939  CA  PRO A 497      -0.112  19.234  21.844  1.00 97.38           C  
ATOM   3940  C   PRO A 497       0.147  17.906  22.547  1.00 97.38           C  
ATOM   3941  CB  PRO A 497       0.584  20.375  22.562  1.00 97.38           C  
ATOM   3942  O   PRO A 497      -0.491  17.609  23.562  1.00 97.38           O  
ATOM   3943  CG  PRO A 497      -0.284  21.578  22.312  1.00 97.38           C  
ATOM   3944  CD  PRO A 497      -1.719  21.125  22.328  1.00 97.38           C  
ATOM   3945  N   PHE A 498       0.974  17.016  21.984  1.00 97.44           N  
ATOM   3946  CA  PHE A 498       1.365  15.703  22.484  1.00 97.44           C  
ATOM   3947  C   PHE A 498       2.877  15.625  22.672  1.00 97.44           C  
ATOM   3948  CB  PHE A 498       0.893  14.602  21.531  1.00 97.44           C  
ATOM   3949  O   PHE A 498       3.633  15.789  21.703  1.00 97.44           O  
ATOM   3950  CG  PHE A 498       1.213  13.211  22.000  1.00 97.44           C  
ATOM   3951  CD1 PHE A 498       1.948  12.344  21.203  1.00 97.44           C  
ATOM   3952  CD2 PHE A 498       0.777  12.773  23.250  1.00 97.44           C  
ATOM   3953  CE1 PHE A 498       2.246  11.055  21.641  1.00 97.44           C  
ATOM   3954  CE2 PHE A 498       1.071  11.484  23.688  1.00 97.44           C  
ATOM   3955  CZ  PHE A 498       1.805  10.625  22.891  1.00 97.44           C  
ATOM   3956  N   GLU A 499       3.250  15.516  23.938  1.00 97.00           N  
ATOM   3957  CA  GLU A 499       4.660  15.555  24.312  1.00 97.00           C  
ATOM   3958  C   GLU A 499       5.316  16.859  23.859  1.00 97.00           C  
ATOM   3959  CB  GLU A 499       5.410  14.359  23.719  1.00 97.00           C  
ATOM   3960  O   GLU A 499       6.434  16.844  23.344  1.00 97.00           O  
ATOM   3961  CG  GLU A 499       4.980  13.016  24.297  1.00 97.00           C  
ATOM   3962  CD  GLU A 499       5.941  11.891  23.969  1.00 97.00           C  
ATOM   3963  OE1 GLU A 499       5.570  10.703  24.156  1.00 97.00           O  
ATOM   3964  OE2 GLU A 499       7.074  12.188  23.531  1.00 97.00           O  
ATOM   3965  N   GLY A 500       4.539  17.922  23.969  1.00 96.56           N  
ATOM   3966  CA  GLY A 500       5.047  19.266  23.703  1.00 96.56           C  
ATOM   3967  C   GLY A 500       5.109  19.594  22.234  1.00 96.56           C  
ATOM   3968  O   GLY A 500       5.637  20.641  21.844  1.00 96.56           O  
ATOM   3969  N   VAL A 501       4.641  18.594  21.406  1.00 97.44           N  
ATOM   3970  CA  VAL A 501       4.766  18.828  19.969  1.00 97.44           C  
ATOM   3971  C   VAL A 501       3.379  18.984  19.344  1.00 97.44           C  
ATOM   3972  CB  VAL A 501       5.527  17.672  19.266  1.00 97.44           C  
ATOM   3973  O   VAL A 501       2.463  18.219  19.656  1.00 97.44           O  
ATOM   3974  CG1 VAL A 501       5.508  17.844  17.750  1.00 97.44           C  
ATOM   3975  CG2 VAL A 501       6.965  17.609  19.781  1.00 97.44           C  
ATOM   3976  N   SER A 502       3.201  20.031  18.578  1.00 97.50           N  
ATOM   3977  CA  SER A 502       2.059  20.188  17.688  1.00 97.50           C  
ATOM   3978  C   SER A 502       2.430  19.859  16.250  1.00 97.50           C  
ATOM   3979  CB  SER A 502       1.524  21.625  17.766  1.00 97.50           C  
ATOM   3980  O   SER A 502       3.268  20.531  15.641  1.00 97.50           O  
ATOM   3981  OG  SER A 502       1.019  21.906  19.047  1.00 97.50           O  
ATOM   3982  N   TRP A 503       1.838  18.719  15.727  1.00 97.62           N  
ATOM   3983  CA  TRP A 503       2.119  18.250  14.375  1.00 97.62           C  
ATOM   3984  C   TRP A 503       1.445  19.125  13.328  1.00 97.62           C  
ATOM   3985  CB  TRP A 503       1.652  16.797  14.211  1.00 97.62           C  
ATOM   3986  O   TRP A 503       0.264  18.953  13.023  1.00 97.62           O  
ATOM   3987  CG  TRP A 503       2.191  16.125  12.984  1.00 97.62           C  
ATOM   3988  CD1 TRP A 503       2.727  16.719  11.875  1.00 97.62           C  
ATOM   3989  CD2 TRP A 503       2.240  14.711  12.734  1.00 97.62           C  
ATOM   3990  CE2 TRP A 503       2.820  14.531  11.461  1.00 97.62           C  
ATOM   3991  CE3 TRP A 503       1.850  13.586  13.477  1.00 97.62           C  
ATOM   3992  NE1 TRP A 503       3.107  15.773  10.961  1.00 97.62           N  
ATOM   3993  CH2 TRP A 503       2.629  12.180  11.648  1.00 97.62           C  
ATOM   3994  CZ2 TRP A 503       3.020  13.266  10.906  1.00 97.62           C  
ATOM   3995  CZ3 TRP A 503       2.049  12.328  12.922  1.00 97.62           C  
ATOM   3996  N   ARG A 504       2.229  20.047  12.758  1.00 95.44           N  
ATOM   3997  CA  ARG A 504       1.716  21.000  11.773  1.00 95.44           C  
ATOM   3998  C   ARG A 504       1.674  20.375  10.383  1.00 95.44           C  
ATOM   3999  CB  ARG A 504       2.570  22.266  11.750  1.00 95.44           C  
ATOM   4000  O   ARG A 504       2.666  19.797   9.922  1.00 95.44           O  
ATOM   4001  CG  ARG A 504       2.568  23.031  13.062  1.00 95.44           C  
ATOM   4002  CD  ARG A 504       3.475  24.250  13.008  1.00 95.44           C  
ATOM   4003  NE  ARG A 504       3.602  24.891  14.312  1.00 95.44           N  
ATOM   4004  NH1 ARG A 504       4.625  26.812  13.508  1.00 95.44           N  
ATOM   4005  NH2 ARG A 504       4.207  26.578  15.750  1.00 95.44           N  
ATOM   4006  CZ  ARG A 504       4.145  26.094  14.516  1.00 95.44           C  
ATOM   4007  N   PRO A 505       0.517  20.469   9.711  1.00 97.19           N  
ATOM   4008  CA  PRO A 505       0.435  19.906   8.367  1.00 97.19           C  
ATOM   4009  C   PRO A 505       1.086  20.781   7.305  1.00 97.19           C  
ATOM   4010  CB  PRO A 505      -1.072  19.781   8.125  1.00 97.19           C  
ATOM   4011  O   PRO A 505       1.312  21.969   7.543  1.00 97.19           O  
ATOM   4012  CG  PRO A 505      -1.668  20.938   8.844  1.00 97.19           C  
ATOM   4013  CD  PRO A 505      -0.879  21.188  10.102  1.00 97.19           C  
ATOM   4014  N   ASN A 506       1.501  20.172   6.246  1.00 97.62           N  
ATOM   4015  CA  ASN A 506       1.664  20.891   4.992  1.00 97.62           C  
ATOM   4016  C   ASN A 506       0.319  21.188   4.336  1.00 97.62           C  
ATOM   4017  CB  ASN A 506       2.561  20.109   4.031  1.00 97.62           C  
ATOM   4018  O   ASN A 506      -0.441  20.281   4.023  1.00 97.62           O  
ATOM   4019  CG  ASN A 506       3.930  19.828   4.613  1.00 97.62           C  
ATOM   4020  ND2 ASN A 506       4.086  18.641   5.207  1.00 97.62           N  
ATOM   4021  OD1 ASN A 506       4.840  20.656   4.527  1.00 97.62           O  
ATOM   4022  N   SER A 507       0.100  22.594   4.195  1.00 95.88           N  
ATOM   4023  CA  SER A 507      -1.275  22.953   3.873  1.00 95.88           C  
ATOM   4024  C   SER A 507      -1.321  24.078   2.842  1.00 95.88           C  
ATOM   4025  CB  SER A 507      -2.029  23.375   5.137  1.00 95.88           C  
ATOM   4026  O   SER A 507      -0.396  24.891   2.758  1.00 95.88           O  
ATOM   4027  OG  SER A 507      -3.309  23.891   4.809  1.00 95.88           O  
ATOM   4028  N   PRO A 508      -2.492  24.031   2.045  1.00 93.56           N  
ATOM   4029  CA  PRO A 508      -2.660  25.141   1.104  1.00 93.56           C  
ATOM   4030  C   PRO A 508      -2.820  26.500   1.804  1.00 93.56           C  
ATOM   4031  CB  PRO A 508      -3.934  24.766   0.342  1.00 93.56           C  
ATOM   4032  O   PRO A 508      -2.562  27.547   1.204  1.00 93.56           O  
ATOM   4033  CG  PRO A 508      -4.625  23.781   1.216  1.00 93.56           C  
ATOM   4034  CD  PRO A 508      -3.582  23.016   1.991  1.00 93.56           C  
ATOM   4035  N   ARG A 509      -3.123  26.422   3.070  1.00 90.25           N  
ATOM   4036  CA  ARG A 509      -3.406  27.641   3.826  1.00 90.25           C  
ATOM   4037  C   ARG A 509      -2.117  28.328   4.258  1.00 90.25           C  
ATOM   4038  CB  ARG A 509      -4.270  27.312   5.051  1.00 90.25           C  
ATOM   4039  O   ARG A 509      -2.082  29.547   4.422  1.00 90.25           O  
ATOM   4040  CG  ARG A 509      -5.652  26.781   4.707  1.00 90.25           C  
ATOM   4041  CD  ARG A 509      -6.426  26.391   5.957  1.00 90.25           C  
ATOM   4042  NE  ARG A 509      -7.633  25.641   5.625  1.00 90.25           N  
ATOM   4043  NH1 ARG A 509      -8.266  25.281   7.816  1.00 90.25           N  
ATOM   4044  NH2 ARG A 509      -9.547  24.453   6.102  1.00 90.25           N  
ATOM   4045  CZ  ARG A 509      -8.477  25.125   6.516  1.00 90.25           C  
ATOM   4046  N   THR A 510      -1.073  27.672   4.539  1.00 81.44           N  
ATOM   4047  CA  THR A 510       0.184  28.219   5.043  1.00 81.44           C  
ATOM   4048  C   THR A 510       1.105  28.609   3.889  1.00 81.44           C  
ATOM   4049  CB  THR A 510       0.901  27.203   5.961  1.00 81.44           C  
ATOM   4050  O   THR A 510       1.847  29.578   3.982  1.00 81.44           O  
ATOM   4051  CG2 THR A 510       0.133  27.000   7.262  1.00 81.44           C  
ATOM   4052  OG1 THR A 510       1.014  25.953   5.281  1.00 81.44           O  
ATOM   4053  N   ARG A 511       0.895  28.094   2.574  1.00 72.62           N  
ATOM   4054  CA  ARG A 511       1.635  28.312   1.337  1.00 72.62           C  
ATOM   4055  C   ARG A 511       3.119  28.531   1.617  1.00 72.62           C  
ATOM   4056  CB  ARG A 511       1.070  29.531   0.587  1.00 72.62           C  
ATOM   4057  O   ARG A 511       3.701  29.531   1.204  1.00 72.62           O  
ATOM   4058  CG  ARG A 511      -0.319  29.297   0.013  1.00 72.62           C  
ATOM   4059  CD  ARG A 511      -0.752  30.453  -0.885  1.00 72.62           C  
ATOM   4060  NE  ARG A 511      -2.109  30.266  -1.391  1.00 72.62           N  
ATOM   4061  NH1 ARG A 511      -2.074  32.094  -2.777  1.00 72.62           N  
ATOM   4062  NH2 ARG A 511      -3.943  30.781  -2.668  1.00 72.62           N  
ATOM   4063  CZ  ARG A 511      -2.705  31.047  -2.277  1.00 72.62           C  
ATOM   4064  N   SER A 512       3.768  27.594   2.441  1.00 81.56           N  
ATOM   4065  CA  SER A 512       5.191  27.641   2.756  1.00 81.56           C  
ATOM   4066  C   SER A 512       6.008  26.875   1.711  1.00 81.56           C  
ATOM   4067  CB  SER A 512       5.453  27.047   4.141  1.00 81.56           C  
ATOM   4068  O   SER A 512       5.535  25.891   1.138  1.00 81.56           O  
ATOM   4069  OG  SER A 512       6.844  26.938   4.387  1.00 81.56           O  
ATOM   4070  N   ALA A 513       7.191  27.547   1.445  1.00 83.50           N  
ATOM   4071  CA  ALA A 513       8.125  26.844   0.569  1.00 83.50           C  
ATOM   4072  C   ALA A 513       8.750  25.641   1.274  1.00 83.50           C  
ATOM   4073  CB  ALA A 513       9.219  27.797   0.091  1.00 83.50           C  
ATOM   4074  O   ALA A 513       9.180  24.688   0.624  1.00 83.50           O  
ATOM   4075  N   ASN A 514       8.703  25.688   2.604  1.00 92.38           N  
ATOM   4076  CA  ASN A 514       9.297  24.609   3.387  1.00 92.38           C  
ATOM   4077  C   ASN A 514       8.320  23.438   3.568  1.00 92.38           C  
ATOM   4078  CB  ASN A 514       9.758  25.125   4.746  1.00 92.38           C  
ATOM   4079  O   ASN A 514       7.113  23.656   3.689  1.00 92.38           O  
ATOM   4080  CG  ASN A 514      10.945  26.062   4.641  1.00 92.38           C  
ATOM   4081  ND2 ASN A 514      11.070  26.969   5.594  1.00 92.38           N  
ATOM   4082  OD1 ASN A 514      11.750  25.969   3.705  1.00 92.38           O  
ATOM   4083  N   VAL A 515       8.883  22.234   3.455  1.00 95.06           N  
ATOM   4084  CA  VAL A 515       8.117  21.031   3.789  1.00 95.06           C  
ATOM   4085  C   VAL A 515       8.422  20.609   5.227  1.00 95.06           C  
ATOM   4086  CB  VAL A 515       8.422  19.875   2.816  1.00 95.06           C  
ATOM   4087  O   VAL A 515       9.586  20.453   5.598  1.00 95.06           O  
ATOM   4088  CG1 VAL A 515       7.742  18.594   3.279  1.00 95.06           C  
ATOM   4089  CG2 VAL A 515       7.984  20.234   1.399  1.00 95.06           C  
ATOM   4090  N   THR A 516       7.391  20.547   6.059  1.00 96.75           N  
ATOM   4091  CA  THR A 516       7.574  20.141   7.445  1.00 96.75           C  
ATOM   4092  C   THR A 516       7.254  18.656   7.617  1.00 96.75           C  
ATOM   4093  CB  THR A 516       6.691  20.969   8.398  1.00 96.75           C  
ATOM   4094  O   THR A 516       6.441  18.109   6.875  1.00 96.75           O  
ATOM   4095  CG2 THR A 516       7.035  22.453   8.312  1.00 96.75           C  
ATOM   4096  OG1 THR A 516       5.316  20.781   8.047  1.00 96.75           O  
ATOM   4097  N   TYR A 517       7.988  18.000   8.484  1.00 98.12           N  
ATOM   4098  CA  TYR A 517       7.715  16.609   8.820  1.00 98.12           C  
ATOM   4099  C   TYR A 517       7.930  16.344  10.305  1.00 98.12           C  
ATOM   4100  CB  TYR A 517       8.602  15.680   7.988  1.00 98.12           C  
ATOM   4101  O   TYR A 517       8.641  17.094  10.977  1.00 98.12           O  
ATOM   4102  CG  TYR A 517      10.031  15.633   8.453  1.00 98.12           C  
ATOM   4103  CD1 TYR A 517      10.898  16.703   8.195  1.00 98.12           C  
ATOM   4104  CD2 TYR A 517      10.531  14.531   9.141  1.00 98.12           C  
ATOM   4105  CE1 TYR A 517      12.227  16.656   8.617  1.00 98.12           C  
ATOM   4106  CE2 TYR A 517      11.852  14.484   9.562  1.00 98.12           C  
ATOM   4107  OH  TYR A 517      14.000  15.508   9.727  1.00 98.12           O  
ATOM   4108  CZ  TYR A 517      12.688  15.547   9.305  1.00 98.12           C  
ATOM   4109  N   LEU A 518       7.215  15.352  10.781  1.00 98.56           N  
ATOM   4110  CA  LEU A 518       7.422  14.898  12.156  1.00 98.56           C  
ATOM   4111  C   LEU A 518       8.414  13.742  12.203  1.00 98.56           C  
ATOM   4112  CB  LEU A 518       6.094  14.469  12.781  1.00 98.56           C  
ATOM   4113  O   LEU A 518       8.211  12.719  11.547  1.00 98.56           O  
ATOM   4114  CG  LEU A 518       6.141  14.062  14.258  1.00 98.56           C  
ATOM   4115  CD1 LEU A 518       6.434  15.273  15.133  1.00 98.56           C  
ATOM   4116  CD2 LEU A 518       4.828  13.398  14.672  1.00 98.56           C  
ATOM   4117  N   SER A 519       9.523  13.961  12.906  1.00 98.12           N  
ATOM   4118  CA  SER A 519      10.461  12.875  13.180  1.00 98.12           C  
ATOM   4119  C   SER A 519      10.023  12.055  14.391  1.00 98.12           C  
ATOM   4120  CB  SER A 519      11.867  13.430  13.414  1.00 98.12           C  
ATOM   4121  O   SER A 519       9.969  12.562  15.508  1.00 98.12           O  
ATOM   4122  OG  SER A 519      12.781  12.383  13.711  1.00 98.12           O  
ATOM   4123  N   ILE A 520       9.602  10.859  14.086  1.00 97.88           N  
ATOM   4124  CA  ILE A 520       9.219   9.953  15.164  1.00 97.88           C  
ATOM   4125  C   ILE A 520      10.398   9.047  15.523  1.00 97.88           C  
ATOM   4126  CB  ILE A 520       7.988   9.102  14.781  1.00 97.88           C  
ATOM   4127  O   ILE A 520      10.656   8.055  14.836  1.00 97.88           O  
ATOM   4128  CG1 ILE A 520       6.828  10.008  14.352  1.00 97.88           C  
ATOM   4129  CG2 ILE A 520       7.570   8.203  15.953  1.00 97.88           C  
ATOM   4130  CD1 ILE A 520       5.613   9.250  13.828  1.00 97.88           C  
ATOM   4131  N   ASN A 521      11.172   9.344  16.594  1.00 96.12           N  
ATOM   4132  CA  ASN A 521      12.320   8.641  17.156  1.00 96.12           C  
ATOM   4133  C   ASN A 521      12.148   8.406  18.656  1.00 96.12           C  
ATOM   4134  CB  ASN A 521      13.609   9.414  16.891  1.00 96.12           C  
ATOM   4135  O   ASN A 521      11.047   8.109  19.125  1.00 96.12           O  
ATOM   4136  CG  ASN A 521      14.797   8.508  16.609  1.00 96.12           C  
ATOM   4137  ND2 ASN A 521      15.500   8.773  15.523  1.00 96.12           N  
ATOM   4138  OD1 ASN A 521      15.070   7.578  17.375  1.00 96.12           O  
ATOM   4139  N   SER A 522      13.320   8.461  19.359  1.00 94.25           N  
ATOM   4140  CA  SER A 522      13.195   8.312  20.797  1.00 94.25           C  
ATOM   4141  C   SER A 522      12.367   9.445  21.391  1.00 94.25           C  
ATOM   4142  CB  SER A 522      14.570   8.266  21.469  1.00 94.25           C  
ATOM   4143  O   SER A 522      11.867   9.336  22.516  1.00 94.25           O  
ATOM   4144  OG  SER A 522      15.320   9.422  21.141  1.00 94.25           O  
ATOM   4145  N   SER A 523      12.227  10.531  20.625  1.00 96.31           N  
ATOM   4146  CA  SER A 523      11.344  11.656  20.922  1.00 96.31           C  
ATOM   4147  C   SER A 523      10.641  12.148  19.656  1.00 96.31           C  
ATOM   4148  CB  SER A 523      12.133  12.805  21.562  1.00 96.31           C  
ATOM   4149  O   SER A 523      11.000  11.766  18.547  1.00 96.31           O  
ATOM   4150  OG  SER A 523      13.086  13.320  20.641  1.00 96.31           O  
ATOM   4151  N   LEU A 524       9.547  12.922  19.875  1.00 98.19           N  
ATOM   4152  CA  LEU A 524       8.852  13.570  18.766  1.00 98.19           C  
ATOM   4153  C   LEU A 524       9.438  14.953  18.484  1.00 98.19           C  
ATOM   4154  CB  LEU A 524       7.355  13.680  19.062  1.00 98.19           C  
ATOM   4155  O   LEU A 524       9.570  15.766  19.406  1.00 98.19           O  
ATOM   4156  CG  LEU A 524       6.613  12.367  19.297  1.00 98.19           C  
ATOM   4157  CD1 LEU A 524       5.148  12.641  19.625  1.00 98.19           C  
ATOM   4158  CD2 LEU A 524       6.734  11.445  18.094  1.00 98.19           C  
ATOM   4159  N   LYS A 525       9.828  15.180  17.234  1.00 97.94           N  
ATOM   4160  CA  LYS A 525      10.383  16.469  16.859  1.00 97.94           C  
ATOM   4161  C   LYS A 525       9.930  16.891  15.469  1.00 97.94           C  
ATOM   4162  CB  LYS A 525      11.914  16.438  16.922  1.00 97.94           C  
ATOM   4163  O   LYS A 525       9.961  16.094  14.531  1.00 97.94           O  
ATOM   4164  CG  LYS A 525      12.570  17.797  16.719  1.00 97.94           C  
ATOM   4165  CD  LYS A 525      14.086  17.703  16.828  1.00 97.94           C  
ATOM   4166  CE  LYS A 525      14.758  19.047  16.578  1.00 97.94           C  
ATOM   4167  NZ  LYS A 525      16.234  18.953  16.672  1.00 97.94           N  
ATOM   4168  N   MET A 526       9.477  18.188  15.422  1.00 97.88           N  
ATOM   4169  CA  MET A 526       9.172  18.750  14.109  1.00 97.88           C  
ATOM   4170  C   MET A 526      10.445  19.109  13.359  1.00 97.88           C  
ATOM   4171  CB  MET A 526       8.273  19.984  14.250  1.00 97.88           C  
ATOM   4172  O   MET A 526      11.375  19.672  13.938  1.00 97.88           O  
ATOM   4173  CG  MET A 526       6.840  19.656  14.617  1.00 97.88           C  
ATOM   4174  SD  MET A 526       6.031  18.547  13.398  1.00 97.88           S  
ATOM   4175  CE  MET A 526       6.031  19.625  11.938  1.00 97.88           C  
ATOM   4176  N   GLY A 527      10.562  18.766  12.188  1.00 96.94           N  
ATOM   4177  CA  GLY A 527      11.648  19.125  11.297  1.00 96.94           C  
ATOM   4178  C   GLY A 527      11.172  19.766  10.000  1.00 96.94           C  
ATOM   4179  O   GLY A 527       9.969  19.859   9.766  1.00 96.94           O  
ATOM   4180  N   GLN A 528      12.156  20.297   9.234  1.00 96.62           N  
ATOM   4181  CA  GLN A 528      11.836  20.906   7.953  1.00 96.62           C  
ATOM   4182  C   GLN A 528      12.773  20.422   6.855  1.00 96.62           C  
ATOM   4183  CB  GLN A 528      11.898  22.438   8.062  1.00 96.62           C  
ATOM   4184  O   GLN A 528      13.953  20.156   7.109  1.00 96.62           O  
ATOM   4185  CG  GLN A 528      10.875  23.031   9.023  1.00 96.62           C  
ATOM   4186  CD  GLN A 528      10.969  24.531   9.117  1.00 96.62           C  
ATOM   4187  NE2 GLN A 528      10.078  25.141   9.898  1.00 96.62           N  
ATOM   4188  OE1 GLN A 528      11.836  25.156   8.492  1.00 96.62           O  
ATOM   4189  N   ASN A 529      12.211  20.203   5.680  1.00 95.75           N  
ATOM   4190  CA  ASN A 529      12.953  19.906   4.453  1.00 95.75           C  
ATOM   4191  C   ASN A 529      13.867  18.703   4.617  1.00 95.75           C  
ATOM   4192  CB  ASN A 529      13.758  21.125   4.016  1.00 95.75           C  
ATOM   4193  O   ASN A 529      15.078  18.812   4.441  1.00 95.75           O  
ATOM   4194  CG  ASN A 529      12.891  22.344   3.742  1.00 95.75           C  
ATOM   4195  ND2 ASN A 529      13.391  23.516   4.090  1.00 95.75           N  
ATOM   4196  OD1 ASN A 529      11.773  22.219   3.225  1.00 95.75           O  
ATOM   4197  N   PRO A 530      13.195  17.531   4.887  1.00 94.81           N  
ATOM   4198  CA  PRO A 530      14.008  16.312   5.004  1.00 94.81           C  
ATOM   4199  C   PRO A 530      14.750  15.969   3.713  1.00 94.81           C  
ATOM   4200  CB  PRO A 530      12.977  15.234   5.336  1.00 94.81           C  
ATOM   4201  O   PRO A 530      14.180  16.062   2.623  1.00 94.81           O  
ATOM   4202  CG  PRO A 530      11.711  15.703   4.695  1.00 94.81           C  
ATOM   4203  CD  PRO A 530      11.664  17.203   4.773  1.00 94.81           C  
ATOM   4204  N   HIS A 531      16.109  15.633   3.869  1.00 93.31           N  
ATOM   4205  CA  HIS A 531      16.938  15.234   2.736  1.00 93.31           C  
ATOM   4206  C   HIS A 531      16.906  16.281   1.631  1.00 93.31           C  
ATOM   4207  CB  HIS A 531      16.484  13.883   2.188  1.00 93.31           C  
ATOM   4208  O   HIS A 531      16.766  15.953   0.453  1.00 93.31           O  
ATOM   4209  CG  HIS A 531      16.438  12.797   3.217  1.00 93.31           C  
ATOM   4210  CD2 HIS A 531      15.406  12.227   3.867  1.00 93.31           C  
ATOM   4211  ND1 HIS A 531      17.578  12.180   3.688  1.00 93.31           N  
ATOM   4212  CE1 HIS A 531      17.250  11.273   4.586  1.00 93.31           C  
ATOM   4213  NE2 HIS A 531      15.930  11.273   4.715  1.00 93.31           N  
ATOM   4214  N   GLN A 532      17.062  17.562   1.965  1.00 95.06           N  
ATOM   4215  CA  GLN A 532      16.875  18.719   1.089  1.00 95.06           C  
ATOM   4216  C   GLN A 532      17.875  18.703  -0.064  1.00 95.06           C  
ATOM   4217  CB  GLN A 532      17.016  20.016   1.879  1.00 95.06           C  
ATOM   4218  O   GLN A 532      17.516  19.000  -1.207  1.00 95.06           O  
ATOM   4219  CG  GLN A 532      16.672  21.266   1.070  1.00 95.06           C  
ATOM   4220  CD  GLN A 532      15.250  21.281   0.567  1.00 95.06           C  
ATOM   4221  NE2 GLN A 532      14.977  22.094  -0.439  1.00 95.06           N  
ATOM   4222  OE1 GLN A 532      14.391  20.547   1.079  1.00 95.06           O  
ATOM   4223  N   LYS A 533      19.109  18.391   0.216  1.00 95.19           N  
ATOM   4224  CA  LYS A 533      20.125  18.375  -0.833  1.00 95.19           C  
ATOM   4225  C   LYS A 533      19.750  17.391  -1.946  1.00 95.19           C  
ATOM   4226  CB  LYS A 533      21.484  18.000  -0.253  1.00 95.19           C  
ATOM   4227  O   LYS A 533      19.844  17.734  -3.129  1.00 95.19           O  
ATOM   4228  CG  LYS A 533      22.625  18.094  -1.257  1.00 95.19           C  
ATOM   4229  CD  LYS A 533      23.969  17.734  -0.617  1.00 95.19           C  
ATOM   4230  CE  LYS A 533      25.094  17.688  -1.646  1.00 95.19           C  
ATOM   4231  NZ  LYS A 533      26.391  17.328  -1.024  1.00 95.19           N  
ATOM   4232  N   ASP A 534      19.344  16.188  -1.570  1.00 94.31           N  
ATOM   4233  CA  ASP A 534      18.922  15.180  -2.549  1.00 94.31           C  
ATOM   4234  C   ASP A 534      17.688  15.633  -3.309  1.00 94.31           C  
ATOM   4235  CB  ASP A 534      18.672  13.836  -1.864  1.00 94.31           C  
ATOM   4236  O   ASP A 534      17.594  15.453  -4.523  1.00 94.31           O  
ATOM   4237  CG  ASP A 534      19.938  13.195  -1.313  1.00 94.31           C  
ATOM   4238  OD1 ASP A 534      20.906  13.023  -2.072  1.00 94.31           O  
ATOM   4239  OD2 ASP A 534      19.953  12.859  -0.111  1.00 94.31           O  
ATOM   4240  N   TRP A 535      16.781  16.219  -2.574  1.00 94.94           N  
ATOM   4241  CA  TRP A 535      15.555  16.719  -3.174  1.00 94.94           C  
ATOM   4242  C   TRP A 535      15.859  17.797  -4.219  1.00 94.94           C  
ATOM   4243  CB  TRP A 535      14.625  17.297  -2.098  1.00 94.94           C  
ATOM   4244  O   TRP A 535      15.336  17.750  -5.332  1.00 94.94           O  
ATOM   4245  CG  TRP A 535      13.414  17.984  -2.643  1.00 94.94           C  
ATOM   4246  CD1 TRP A 535      13.141  19.328  -2.607  1.00 94.94           C  
ATOM   4247  CD2 TRP A 535      12.305  17.375  -3.301  1.00 94.94           C  
ATOM   4248  CE2 TRP A 535      11.398  18.406  -3.639  1.00 94.94           C  
ATOM   4249  CE3 TRP A 535      11.984  16.047  -3.639  1.00 94.94           C  
ATOM   4250  NE1 TRP A 535      11.930  19.578  -3.205  1.00 94.94           N  
ATOM   4251  CH2 TRP A 535       9.906  16.844  -4.621  1.00 94.94           C  
ATOM   4252  CZ2 TRP A 535      10.195  18.141  -4.301  1.00 94.94           C  
ATOM   4253  CZ3 TRP A 535      10.789  15.797  -4.297  1.00 94.94           C  
ATOM   4254  N   GLU A 536      16.703  18.750  -3.920  1.00 96.19           N  
ATOM   4255  CA  GLU A 536      17.062  19.828  -4.836  1.00 96.19           C  
ATOM   4256  C   GLU A 536      17.797  19.281  -6.062  1.00 96.19           C  
ATOM   4257  CB  GLU A 536      17.938  20.859  -4.125  1.00 96.19           C  
ATOM   4258  O   GLU A 536      17.594  19.766  -7.176  1.00 96.19           O  
ATOM   4259  CG  GLU A 536      17.188  21.719  -3.121  1.00 96.19           C  
ATOM   4260  CD  GLU A 536      18.094  22.625  -2.291  1.00 96.19           C  
ATOM   4261  OE1 GLU A 536      17.562  23.484  -1.552  1.00 96.19           O  
ATOM   4262  OE2 GLU A 536      19.328  22.453  -2.383  1.00 96.19           O  
ATOM   4263  N   PHE A 537      18.625  18.312  -5.836  1.00 97.62           N  
ATOM   4264  CA  PHE A 537      19.344  17.672  -6.938  1.00 97.62           C  
ATOM   4265  C   PHE A 537      18.359  17.141  -7.977  1.00 97.62           C  
ATOM   4266  CB  PHE A 537      20.219  16.531  -6.422  1.00 97.62           C  
ATOM   4267  O   PHE A 537      18.500  17.422  -9.172  1.00 97.62           O  
ATOM   4268  CG  PHE A 537      20.719  15.617  -7.500  1.00 97.62           C  
ATOM   4269  CD1 PHE A 537      20.125  14.383  -7.715  1.00 97.62           C  
ATOM   4270  CD2 PHE A 537      21.797  15.992  -8.305  1.00 97.62           C  
ATOM   4271  CE1 PHE A 537      20.594  13.531  -8.719  1.00 97.62           C  
ATOM   4272  CE2 PHE A 537      22.266  15.148  -9.305  1.00 97.62           C  
ATOM   4273  CZ  PHE A 537      21.672  13.914  -9.508  1.00 97.62           C  
ATOM   4274  N   TYR A 538      17.344  16.438  -7.523  1.00 96.88           N  
ATOM   4275  CA  TYR A 538      16.422  15.828  -8.469  1.00 96.88           C  
ATOM   4276  C   TYR A 538      15.484  16.859  -9.078  1.00 96.88           C  
ATOM   4277  CB  TYR A 538      15.609  14.719  -7.789  1.00 96.88           C  
ATOM   4278  O   TYR A 538      15.031  16.703 -10.211  1.00 96.88           O  
ATOM   4279  CG  TYR A 538      16.297  13.375  -7.805  1.00 96.88           C  
ATOM   4280  CD1 TYR A 538      16.188  12.523  -8.906  1.00 96.88           C  
ATOM   4281  CD2 TYR A 538      17.031  12.938  -6.715  1.00 96.88           C  
ATOM   4282  CE1 TYR A 538      16.812  11.281  -8.922  1.00 96.88           C  
ATOM   4283  CE2 TYR A 538      17.672  11.695  -6.719  1.00 96.88           C  
ATOM   4284  OH  TYR A 538      18.172   9.648  -7.836  1.00 96.88           O  
ATOM   4285  CZ  TYR A 538      17.547  10.875  -7.824  1.00 96.88           C  
ATOM   4286  N   GLN A 539      15.180  17.906  -8.305  1.00 95.94           N  
ATOM   4287  CA  GLN A 539      14.445  19.016  -8.914  1.00 95.94           C  
ATOM   4288  C   GLN A 539      15.219  19.594 -10.094  1.00 95.94           C  
ATOM   4289  CB  GLN A 539      14.156  20.109  -7.883  1.00 95.94           C  
ATOM   4290  O   GLN A 539      14.641  19.859 -11.148  1.00 95.94           O  
ATOM   4291  CG  GLN A 539      13.133  19.703  -6.828  1.00 95.94           C  
ATOM   4292  CD  GLN A 539      11.766  19.422  -7.418  1.00 95.94           C  
ATOM   4293  NE2 GLN A 539      10.992  20.469  -7.672  1.00 95.94           N  
ATOM   4294  OE1 GLN A 539      11.406  18.250  -7.648  1.00 95.94           O  
ATOM   4295  N   ASP A 540      16.469  19.812  -9.883  1.00 97.75           N  
ATOM   4296  CA  ASP A 540      17.328  20.328 -10.945  1.00 97.75           C  
ATOM   4297  C   ASP A 540      17.406  19.359 -12.109  1.00 97.75           C  
ATOM   4298  CB  ASP A 540      18.734  20.625 -10.398  1.00 97.75           C  
ATOM   4299  O   ASP A 540      17.312  19.750 -13.273  1.00 97.75           O  
ATOM   4300  CG  ASP A 540      19.656  21.234 -11.445  1.00 97.75           C  
ATOM   4301  OD1 ASP A 540      19.359  22.328 -11.953  1.00 97.75           O  
ATOM   4302  OD2 ASP A 540      20.688  20.594 -11.758  1.00 97.75           O  
ATOM   4303  N   LEU A 541      17.562  18.094 -11.750  1.00 98.00           N  
ATOM   4304  CA  LEU A 541      17.625  17.062 -12.773  1.00 98.00           C  
ATOM   4305  C   LEU A 541      16.391  17.078 -13.664  1.00 98.00           C  
ATOM   4306  CB  LEU A 541      17.781  15.680 -12.133  1.00 98.00           C  
ATOM   4307  O   LEU A 541      16.500  17.094 -14.891  1.00 98.00           O  
ATOM   4308  CG  LEU A 541      18.203  14.539 -13.062  1.00 98.00           C  
ATOM   4309  CD1 LEU A 541      19.719  14.594 -13.312  1.00 98.00           C  
ATOM   4310  CD2 LEU A 541      17.812  13.188 -12.469  1.00 98.00           C  
ATOM   4311  N   TYR A 542      15.156  17.094 -13.055  1.00 97.44           N  
ATOM   4312  CA  TYR A 542      13.898  17.094 -13.789  1.00 97.44           C  
ATOM   4313  C   TYR A 542      13.734  18.391 -14.570  1.00 97.44           C  
ATOM   4314  CB  TYR A 542      12.711  16.906 -12.844  1.00 97.44           C  
ATOM   4315  O   TYR A 542      13.172  18.391 -15.672  1.00 97.44           O  
ATOM   4316  CG  TYR A 542      12.375  15.453 -12.578  1.00 97.44           C  
ATOM   4317  CD1 TYR A 542      11.320  14.836 -13.242  1.00 97.44           C  
ATOM   4318  CD2 TYR A 542      13.102  14.711 -11.656  1.00 97.44           C  
ATOM   4319  CE1 TYR A 542      11.008  13.500 -13.000  1.00 97.44           C  
ATOM   4320  CE2 TYR A 542      12.797  13.375 -11.406  1.00 97.44           C  
ATOM   4321  OH  TYR A 542      11.438  11.461 -11.836  1.00 97.44           O  
ATOM   4322  CZ  TYR A 542      11.742  12.781 -12.078  1.00 97.44           C  
ATOM   4323  N   SER A 543      14.219  19.469 -14.055  1.00 97.38           N  
ATOM   4324  CA  SER A 543      14.172  20.734 -14.766  1.00 97.38           C  
ATOM   4325  C   SER A 543      15.031  20.703 -16.031  1.00 97.38           C  
ATOM   4326  CB  SER A 543      14.641  21.875 -13.859  1.00 97.38           C  
ATOM   4327  O   SER A 543      14.617  21.188 -17.078  1.00 97.38           O  
ATOM   4328  OG  SER A 543      14.648  23.109 -14.562  1.00 97.38           O  
ATOM   4329  N   LYS A 544      16.141  20.094 -15.984  1.00 97.94           N  
ATOM   4330  CA  LYS A 544      17.094  20.062 -17.078  1.00 97.94           C  
ATOM   4331  C   LYS A 544      16.703  19.047 -18.141  1.00 97.94           C  
ATOM   4332  CB  LYS A 544      18.500  19.750 -16.562  1.00 97.94           C  
ATOM   4333  O   LYS A 544      16.766  19.312 -19.344  1.00 97.94           O  
ATOM   4334  CG  LYS A 544      19.156  20.906 -15.805  1.00 97.94           C  
ATOM   4335  CD  LYS A 544      20.562  20.547 -15.336  1.00 97.94           C  
ATOM   4336  CE  LYS A 544      21.141  21.625 -14.422  1.00 97.94           C  
ATOM   4337  NZ  LYS A 544      22.406  21.188 -13.789  1.00 97.94           N  
ATOM   4338  N   TYR A 545      16.172  17.922 -17.641  1.00 98.25           N  
ATOM   4339  CA  TYR A 545      16.078  16.828 -18.609  1.00 98.25           C  
ATOM   4340  C   TYR A 545      14.633  16.328 -18.719  1.00 98.25           C  
ATOM   4341  CB  TYR A 545      16.984  15.672 -18.203  1.00 98.25           C  
ATOM   4342  O   TYR A 545      14.312  15.531 -19.609  1.00 98.25           O  
ATOM   4343  CG  TYR A 545      18.438  16.062 -18.062  1.00 98.25           C  
ATOM   4344  CD1 TYR A 545      19.188  16.453 -19.188  1.00 98.25           C  
ATOM   4345  CD2 TYR A 545      19.078  16.047 -16.828  1.00 98.25           C  
ATOM   4346  CE1 TYR A 545      20.516  16.812 -19.062  1.00 98.25           C  
ATOM   4347  CE2 TYR A 545      20.406  16.406 -16.703  1.00 98.25           C  
ATOM   4348  OH  TYR A 545      22.453  17.141 -17.703  1.00 98.25           O  
ATOM   4349  CZ  TYR A 545      21.125  16.781 -17.828  1.00 98.25           C  
ATOM   4350  N   GLY A 546      13.820  16.797 -17.781  1.00 97.56           N  
ATOM   4351  CA  GLY A 546      12.484  16.234 -17.688  1.00 97.56           C  
ATOM   4352  C   GLY A 546      11.570  16.672 -18.812  1.00 97.56           C  
ATOM   4353  O   GLY A 546      11.664  17.812 -19.297  1.00 97.56           O  
ATOM   4354  N   GLU A 547      10.680  15.758 -19.266  1.00 97.19           N  
ATOM   4355  CA  GLU A 547       9.609  16.031 -20.219  1.00 97.19           C  
ATOM   4356  C   GLU A 547       8.250  15.602 -19.656  1.00 97.19           C  
ATOM   4357  CB  GLU A 547       9.875  15.312 -21.547  1.00 97.19           C  
ATOM   4358  O   GLU A 547       7.836  14.453 -19.844  1.00 97.19           O  
ATOM   4359  CG  GLU A 547      11.102  15.828 -22.281  1.00 97.19           C  
ATOM   4360  CD  GLU A 547      11.391  15.086 -23.578  1.00 97.19           C  
ATOM   4361  OE1 GLU A 547      12.219  15.555 -24.375  1.00 97.19           O  
ATOM   4362  OE2 GLU A 547      10.773  14.016 -23.781  1.00 97.19           O  
ATOM   4363  N   PRO A 548       7.645  16.562 -18.922  1.00 95.69           N  
ATOM   4364  CA  PRO A 548       6.305  16.250 -18.422  1.00 95.69           C  
ATOM   4365  C   PRO A 548       5.293  16.031 -19.547  1.00 95.69           C  
ATOM   4366  CB  PRO A 548       5.934  17.469 -17.594  1.00 95.69           C  
ATOM   4367  O   PRO A 548       5.523  16.453 -20.688  1.00 95.69           O  
ATOM   4368  CG  PRO A 548       6.625  18.609 -18.266  1.00 95.69           C  
ATOM   4369  CD  PRO A 548       7.945  18.125 -18.797  1.00 95.69           C  
ATOM   4370  N   PRO A 549       4.148  15.297 -19.250  1.00 96.31           N  
ATOM   4371  CA  PRO A 549       3.699  14.789 -17.938  1.00 96.31           C  
ATOM   4372  C   PRO A 549       4.355  13.469 -17.562  1.00 96.31           C  
ATOM   4373  CB  PRO A 549       2.189  14.617 -18.141  1.00 96.31           C  
ATOM   4374  O   PRO A 549       4.863  12.758 -18.438  1.00 96.31           O  
ATOM   4375  CG  PRO A 549       2.027  14.266 -19.578  1.00 96.31           C  
ATOM   4376  CD  PRO A 549       3.070  15.000 -20.375  1.00 96.31           C  
ATOM   4377  N   TYR A 550       4.371  13.195 -16.125  1.00 97.00           N  
ATOM   4378  CA  TYR A 550       4.988  11.984 -15.602  1.00 97.00           C  
ATOM   4379  C   TYR A 550       3.945  11.078 -14.961  1.00 97.00           C  
ATOM   4380  CB  TYR A 550       6.074  12.336 -14.586  1.00 97.00           C  
ATOM   4381  O   TYR A 550       2.918  11.547 -14.477  1.00 97.00           O  
ATOM   4382  CG  TYR A 550       7.012  13.430 -15.047  1.00 97.00           C  
ATOM   4383  CD1 TYR A 550       7.781  13.273 -16.188  1.00 97.00           C  
ATOM   4384  CD2 TYR A 550       7.125  14.617 -14.336  1.00 97.00           C  
ATOM   4385  CE1 TYR A 550       8.648  14.273 -16.625  1.00 97.00           C  
ATOM   4386  CE2 TYR A 550       7.984  15.625 -14.750  1.00 97.00           C  
ATOM   4387  OH  TYR A 550       9.594  16.438 -16.312  1.00 97.00           O  
ATOM   4388  CZ  TYR A 550       8.742  15.445 -15.898  1.00 97.00           C  
ATOM   4389  N   SER A 551       4.195   9.727 -15.008  1.00 96.50           N  
ATOM   4390  CA  SER A 551       3.373   8.789 -14.266  1.00 96.50           C  
ATOM   4391  C   SER A 551       3.838   8.672 -12.812  1.00 96.50           C  
ATOM   4392  CB  SER A 551       3.398   7.410 -14.930  1.00 96.50           C  
ATOM   4393  O   SER A 551       3.020   8.633 -11.891  1.00 96.50           O  
ATOM   4394  OG  SER A 551       2.861   7.473 -16.234  1.00 96.50           O  
ATOM   4395  N   THR A 552       5.059   8.578 -12.617  1.00 96.44           N  
ATOM   4396  CA  THR A 552       5.734   8.539 -11.328  1.00 96.44           C  
ATOM   4397  C   THR A 552       6.785   9.641 -11.234  1.00 96.44           C  
ATOM   4398  CB  THR A 552       6.402   7.168 -11.086  1.00 96.44           C  
ATOM   4399  O   THR A 552       6.918  10.453 -12.148  1.00 96.44           O  
ATOM   4400  CG2 THR A 552       5.398   6.031 -11.250  1.00 96.44           C  
ATOM   4401  OG1 THR A 552       7.469   6.992 -12.023  1.00 96.44           O  
ATOM   4402  N   TYR A 553       7.551   9.727 -10.047  1.00 94.12           N  
ATOM   4403  CA  TYR A 553       8.500  10.820  -9.867  1.00 94.12           C  
ATOM   4404  C   TYR A 553       9.820  10.297  -9.305  1.00 94.12           C  
ATOM   4405  CB  TYR A 553       7.926  11.891  -8.945  1.00 94.12           C  
ATOM   4406  O   TYR A 553       9.828   9.492  -8.367  1.00 94.12           O  
ATOM   4407  CG  TYR A 553       8.781  13.133  -8.844  1.00 94.12           C  
ATOM   4408  CD1 TYR A 553       9.680  13.305  -7.793  1.00 94.12           C  
ATOM   4409  CD2 TYR A 553       8.703  14.133  -9.805  1.00 94.12           C  
ATOM   4410  CE1 TYR A 553      10.469  14.445  -7.695  1.00 94.12           C  
ATOM   4411  CE2 TYR A 553       9.484  15.281  -9.719  1.00 94.12           C  
ATOM   4412  OH  TYR A 553      11.148  16.562  -8.570  1.00 94.12           O  
ATOM   4413  CZ  TYR A 553      10.367  15.422  -8.664  1.00 94.12           C  
TER    4414      ALA A   1                                                      
ENDMDL                                                                          
END                                                                             
